# Supplementary material for: Evolutionary Genomics of Transposable Elements in Saccharomyces cerevisiae
Source: PLoS One. 2012 Nov 30;7(11):e50978. doi: 10.1371/journal.pone.0050978 (PMC3511429; doi:10.1371/journal.pone.0050978)
Supplement: File S1 — Database of Ty element reference sequences used for re-annotation of the yeast genome. Fasta file of LTR and internal sequences from Ty1-Ty5, with the inclusion of Ty3p from S. paradoxus. (TXT) [file pone.0050978.s001.txt]

>TY3_1p-LTR#LTR/Gypsy
TGTTGTATCTCAAAATGAGATACCTCAGCGTTACTAGATTCACCAACCTAGACATAAAACATGTATGAAA
CACGTACGAAACAATAGCTCCAAAACGGACAATATTGAGTATACTAGGCAGCCTACTTGCCTAAGACGAA
CCAAACCAACCAAACGTATAAATACCTGAACAATTAGTTTAGATCCGAGATTCTGCGCTTCCACCCTTTA
GTGAAATCCAGATCTTATATAGATTATATAAGACAAGTAACATCAAGTAACATTTCTGTGAATCACGTTA
ATAATAAGTCTGACAACAAGTTACTCTCCTAAACGACTTTAGGATTGTCAAGACATCCGGTATTACTCGA
GCTCGTAATACAACA
>TY3_1p-I#LTR/Gypsy
TCTGGTAGCGCTAAAGGTTACTAATTGTTCAAGCAAACCAACGAA
TCCCCGAACCTAGCTACACCAACATCTGTCATGAGCTTTATGGATCAAATATCAGGAGGAGGAAGTTACC
CAAAACTTCCGGTGGAATGTCTCCCTAATTTCCCGATCCAACCAGCACTAACCTTCAGAGGTAGGAATGA
CTCGCACAAGTTGAAAAACTTCATCTCTGAAATAATGTTAAACATGTCTATGATTCCTTGGCCCAACGAA
GCCAGTCGTATTGTCTATTGTAGAAAGCACTTACTGAACCCTGCTGCTCAATGGGCTAATGATTTTGTCC
AAGAGCAAGGCATACTGGAAATAACATTCGACACTTTCATACAAGGACTCTATCAGCATTTCTATAAGCC
ACCAGACATCAACAAAATCTTCAACACGATCAATCAACTATCTGAAGCAAAACTGGGTATTGAACGTCTC
AACAAACAATTCAAAATGATTTGGGACAGAATGCCACCAGACTTTATGACCGAAAAAGCCGCTATTATGA
CATATACCCGCTTACTGACAAAGGAAACCTACAATATAGTTAGATTGCATAAACCAAAAACACTGAGAGG
AGCCATGGAGGAGGCTTACCAAACAACAGCACTAACTCAGAGATTCTTCCCAGAATTTGAGCTAGACGCC
GATGGAGATACTATAATCGCAGCCGCAACTCGTTTACACGAAGAGTACGACTACGACAGTGACCCACAAG
AAAACTTGTTGGTCCAGAAGAGACACGTCCACGCAGTTCGGACAAGAAGATCATACCATAAACCGACCGC
GACTTATCACAACAGGAGAAGCAATAATCCATCTAGAGAAGAGTGTGTAAAGGACCGTCTATGTTTTTAT
TGTAAGAAAGAAGGACACCGTCTGAACGAGTGTAGAGCTCGTAATGCGAGTTCTAGCCGATACTGAACTT
GAGTCGAAAGACCACAAGAAACTTTCTATCACATCCCGACCTATTGTACACTATATCGCCATACCTGAAA
TGGACAAGACTGCCGAAAAACACATAAAAATAAAAAACACGAAAATAAAAACCCTGTTTGATAGTGGATC
GCCCACATCATTTATCCGAAGAGATACCGTAAATCTCCTGAATCTGCCAACCCATGATACCCCGCCGCTC
CGCTTTAGAGGATTCATATCCACCGAATCCACCACCACTTCAGAAGCAGTTACGCTCGACCTTACAGTCG
ACAATCTGCAAATCAATGTAGCCGCGTATGTACTCGATAAAATGGACTACCAACTTCTAATCGGAAATCC
AATTCTACGCCGCTACCCAAAACTCCTGTACACAATCCTGAACACTAAGCAGTGTACCTCCGCCCAGAAG
CCCAAGGCTTACCATTCCGAAAACGTTAACTATGTGAAAGCAAAATCCGCTGGTAATCGTGGTAACTCCA
GAAACAAAACACCGTCCTTTGCCCCCACTATTCCTGAAGCAACTGACCAGAAATCCGCTGGTAATCGTAG
TAACTCCAGAACAAATACTATGTCTTTTGCCACTACCACTCCAGAAGCAACTGACCCGCTTACGACCCTC
GACAATCCAGGTAGTACTCAAAGTACATTTGCGCAATTCCTGATACCTGAAGAAGCGATCATCCTAGAAG
AGGATGGAAAGTACTCCAACGTTGTGTCAACCATACAGAACGTAGAACCTAAAGCTACTGATCACAGCAA
CAAGGACACATTTTCAACGTTGCCTGTTTGGTCACAACAGAAATACATAGAGATTATACGTAATGATCTC
CCGCCAAGACCGGCCAATATCCACAGCATGCCCGTAAAACACGACATTGAAATTAAACCTGACACAAGAC
TACCTCGACTACAGCCATATCATGTTACAGAAAGGAACGAACAAGAAATTAACAAGATCGTTCAAGAACT
GCTCGACAACAAGTTCATTGTCCCCTCTAAGTCTCCGTGCAGTTCTCCTGTAGTCCTTGTCCCGAAGAAA
GATGGTACGTTCAGACTTTGCGTTGACTACCGTGCCCTGAACAAGGTTACCATCTCCGACCCATTCCCAT
TACCCAGAATCGACAACCTATTAAGCCGTATTGGGAACGCCCAAATATTCACCACGCTAGATTTGCACAG
TGGTTATCACCAGATTCCAATGGACCCAAAAGACCGCTACAAAACCGCTTTTGTCACCCCGTCCGGTAAA
TATGAATACACTGTCATGCCATTCGGTCTAGTCAATGCACCTAGCACCTTTGCAAGATACATGGCCGACA
TTTTCAGAGACTTGAGATTTGTCAATGTCTATCTTGATGACATATTAATCTTCTCTGAATCCCAAGAAGA
ACACTGGAAACATTTAGACACAGTTCTTGGAAGACTTAAGAAGGAAAATCTTATTGTCAAAAAGAAAAAA
TGCAAGTTTGCATCAGAACAAATTGAATTTCTAGGTTATAATATTGGAATTCAGAAAATAACCCCATTGC
AACACAAATGTGCTGCCATTCGAGATTTCCCAAAACCCAGAACAGTAAAACAAGCACAACGATTTTTAGG
AATGATTAATTACTATAGACGATTCATCCCAAATTGCTCTAAGATTGCACAACCAATCCAGCTCTTTATA
TGCGACAAGAGTCAATGGACAGAGGAGCAGGACAAGGCAATCGAGAAATTAAAATTCGCCCTATGTAATT
CCCCTGTTCTAGTACCATTTAACAACAAAGCAATTTACCGATTAACTACAGACGCATCAAAAGATGGTAT
CGGTGCCGTTCTAGAAGAAGTCAATGCCAAAAACGCACTTGTTGGTGTTGTCGGTTATTTCTCTAAATCA
TTAGAAAGTGCTCAAAAGAACTACCCCGCCGGTGAACTAGAACTACTTGGAATTATTAAAGCACTTCACC
ACTTCCGTTATATGCTCCATGGAAAGCATTTTACATTGAGAACGGACCACATTAGCTTACTGTCACTGCA
GAATAAGAACGAACCCGCACGAAGAGTTCAAAGATGGTTGGATGACCTAGCCACTTATAACTTCACCCTA
GAATACTTAGCTGGACCCAAAAACGTCGTCGCAGATGCTATATCCCGTGCCGTGTACACTATAACCCCAG
AAATACCCCAACCTATCGACCCAGAAAACTGGAAAACTCATTACAAATCAGACCCATTATGCAGTGCCAC
CTTGATTTACATGAAAGAATTGACACAACACAATGTCATACCTGAGGGTATGTCCGCATTCCGTAGCTAT
CACAAGAAATTTCAGTTATCAGAGACCTTCCGAAAGAACTACTCCCTAGAAAATGGAATAATCTACTATC
GAGACCGATTAGTAGTCCCGGTAAAACAACAGAACGAAGTCATAAAACTGTATCACGATCATACTTTATT
CGGAGGCCATTTTGGTGTAACTGTAACATTTGGAAAGATTGCTCCAATTTACTACTGGCCGAAACTGCAA
CATTCGATTACACAATACATCCGTACCTGCGTACAATGTCAACTCACAAAATCACATCGACCACGTTCAC
AAGGACTATTGCAACCGCTTCCCGTAGCGGAAGGAAGATGGCTTAATATATCAATGGATTTTGTGACTGG
ACTACCCTTAACAACAAACGATTTGAATATGATCCTCGTTGTTGTTGACCGCTTCTCGAAACGCGCTCAC
TTCATAGCTACAAGAAAAACAGCAGACGCATCACAGCTAATAAATACGCTATTCCGCTATATCTTTTCAT
ATCATGGTTTCCCGAAGACAATAACCAGTGATAGAGACATCCGTATAACCGCAGAAAAATATCAAGAACT
GACAAAAAGATTAGGGATTAAATCGACAATGTCTTCTGCAAACCACCCCCAAACAGATGGACAATCCGAA
AGAACGATTCAAACATTGAACCGATTGCTAAGAGCTTATGCCTCCACCAATAACCAAAACTGGCACACCT
ACTTACCACAAATTGAATTTGTCTATAACTCCACACCGACCAGAACACTTGGAAAATCACCATTCGAAAT
TGATTTAGGATATACTCCCAATGCACCTACTATTAAAACGGAGTGCGAAATTAATGCAAGAAGTTTTACC
GCCGTAGAACTGGCCCGACACCTCAAAGCTATTACGATCCAAACAAAAGAACGACTAGAGTCTGCTCAGA
TTGAAATGGAAACTAATAACAACCAAAGACGTAAAACTTTGTTATTGAACATAGGAGATCACGTACTAGT
GCATAGAGATGCATACTTCAAGAAAGGAACGTATATGAAGGTACAACCTATATACGTTGGACCATTTCGA
GTTGTCAAGAAAATAAATGATAACGCTTACGAACTCGACTTGGATTCACACAAGAGAAAACATAGAGTTA
TTAACGTACAATACCTAAAGGAATTTGTATACCGACCCGACGCATATCCAAAGAATAAACCAATCAGTTC
CGTTGAAAGAATCAACAGAGCCAATGAAGTCATTGCAGTTATAGGGATAGATACCACACACAAAACATAC
TTATGTCGTATGCAGGATGTGGACCCGACAATCTCAGTAGAATACTCAGAAGCTGAATTCTACCAAATCC
CAGAGGAAATACGAAAGTCAATATTAGCCAATTTTAGACAATTGTACGAAACTCAAGACAACTCCGAGAG
AGAGGAAGAT
>TY1-I#LTR/Copia 
tggtagcgcctgtgcttcggttacttctaaggaagtccacacaaatcaag
atccgttagacgtttcagcttccaaaacagaagaatgtgagaaggcttcc
actaaggctaactctcaacagacaacaacacctgcttcatcagctgttcc
agagaacccccatcatgcctctcctcaaactgctcagtcacattcaccac
agaatgggccgtacccacagcagtgcatgatgacccaaaaccaagccaat
ccatctggttggtcattttacggacacccatctatgattccgtatacacc
ttatcaaatgtcgcctatgtactttccacctgggccacaatcacagtttc
cgcagtatccatcatcagttggaacgcctctgagcactccatcacctgag
tcaggtaatacatttactgattcatcctcagcggactctgatatgacatc
cactaaaaaatatgtcagaccaccaccaatgttaacctcacctaatgact
ttccaaattgggttaaaacatacatcaaatttttacaaaactcgaatctc
ggtggtattattccgacagtaaacggaaaacccgtacgtcagatcactga
tgatgaactcaccttcttgtataacacttttcaaatatttgctccctctc
aattcctacctacctgggtcaaagacatcctatccgttgattatacggat
atcatgaaaattctttccaaaagtattgaaaaaatgcaatctgataccca
agaggcaaacgacattgtgaccctggcaaatttgcaatataatggcagta
cacctgcagatgcatttgaaacaaaagtcacaaacattatcgacagactg
aacaataatggcattcatatcaataacaaggtcgcatgccaattaattat
gagaggtctatctggcgaatataaatttttacgctacacacgtcatcgac
atctaaatatgacagtcgctgaactgttcttagatatccatgctatttat
gaagaacaacagggatcgagaaacagcaaacctaattacaggagaaatct
gagtgatgagaagaatgattctcgcagctatacgaatacaaccaaaccca
aagttatagctcggaatcctcaaaaaacaaataattcgaaatcgaaaaca
gccagggctcacaatgtatccacatctaataactctcccagcacggacaa
cgattccatcagtaaatcaactactgaaccgattcaattgaacaataagc
acgaccttcacctaggccaggaacttactgaatctacggtaaatcacact
aatcattctgatgatgaactccctggacacctccttctcgattcaggagc
atcacgaacccttataagatctgctcatcacatacactcagcatcatcta
atcctgacataaacgtagttgatgctcaaaaaagaaatataccaattaac
gctattggtgacctacaatttcacttccaggacaacaccaaaacatcaat
aaaggtattgcacactcctaacatagcctatgacttactcagtttgaatg
aattggctgcagtagatatcacagcatgctttaccaaaaacgtcttagaa
cgatctgacggcactgtacttgcacctatcgtacaatatggagactttta
ctgggtatctaaaaggtacttgcttccatcaaatatctccgtacccacca
tcaataatgtccatacaagtgaaagtacacgcaaatatccttatcctttc
attcatcgaatgcttgcgcatgccaatgcacagacaattcgatactcact
taaaaataacaccatcacgtattttaacgaatcagatgtcgactggtcta
gtgctattgactatcaatgtcctgattgtttaatcggcaaaagcaccaaa
cacagacatatcaaaggttcacgactaaaataccaaaattcatacgaacc
ctttcaatacctacatactgacatatttggtccagttcacaacctaccaa
aaagtgcaccatcctatttcatctcatttactgatgagacaacaaaattc
cgttgggtttatccattgcacgaccgtcgcgaggactctatcctcgatgt
atttaccacgatactagctttcattaaaaaccaatttcaggccagtgtct
tggttatacaaatggaccgtggttctgagtatactaacagaactctccat
aaattccttgaaaaaaatggtataactccatgctatacaaccacagcgga
ttcccgagcacatggagtcgctgaacggctaaaccgtaccttattagatg
actgccgtactcaactgcaatgtagtggtttaccgaaccatttatggttc
tctgcaatcgaattttctactattgtgagaaattcactagcttcacctaa
aagcaaaaaatctgcaagacaacatgctggcttggcaggacttgatatca
gtactttgttacctttcggtcaacctgttatcgtcaatgatcacaaccct
aactccaaaatacatcctcgtggcatcccaggctacgctctacatccgtc
tcgaaactcttatggatatatcatctatcttccatccttaaagaagacag
tagatacaactaactatgttattcttcagggcaaggaatccagattagat
caattcaattacgacgcactcactttcgatgaagacttaaaccgtttaac
tgcttcatatcattcgttcattgcgtcaaatgagatccaagaatccaatg
atcttaacatagaatctgaccatgacttccaatccgacattgaactacat
cctgagcaaccgagaaatgtcctttcaaaagctgtgagtccaaccgattc
cacacctccgtcaactcatactgaagattcgaaacgtgtttctaaaacca
atattcgcgcacccagagaagttgaccccaacatatctgaatctaatatt
cttccatcaaagaagagatctagcaccccccaaatttccaatatcgagag
taccggttcgggtggtatgcataaattaaatgttcctttacttgctccca
tgtcccaatctaacacacatgagtcgtcgcacgccagtaaatctaaagat
ttcagacactcagactcgtacagtgaaaatgagactaatcatacaaacgt
accaatatccagtacgggtggtaccaacaacaaaactgttccgcagataa
gtgaccaagagactgagaaaaggattatacaccgttcaccttcaatcgat
gcttctccaccggaaaataattcatcgcacaatattgttcctatcaaaac
gccaactactgtttctgaacagaataccgaggaatctatcatcgctgatc
tcccactccctgatctacctccagaatctcctaccgaattccctgaccca
tttaaagaactcccaccgatcaattctcgtcaaactaattccagtttggg
tggtattggtgactctaatgcctatactactatcaacagtaagaaaagat
cattagaagataatgaaactgaaattaaggtatcacgagacacatggaat
actaagaatatgcgtagtttagaacctccgagatcgaagaaacgaattca
cctgattgcagctgtaaaagcagtaaaatcaatcaaaccaatacggacaa
ccttacgatacgatgaggcaatcacctataataaagatattaaagaaaaa
gaaaaatatatcgaggcataccacaaagaagtcaatcaactgttgaagat
gaaaacttgggacactgacgaatattatgacagaaaagaaatagacccta
aaagagtaataaactcaatgtttatcttcaacaagaaacgtgacggtact
cataaagctagatttgttgcaagaggtgatattcagcatcctgacactta
cgactcaggcatgcaatccaataccgtacatcactatgcattaatgacat
ccctgtcacttgcattagacaataactactatattacacaattagacata
tcttcggcatatttgtatgcagacatcaaagaagaattatacataagacc
tccaccacatttaggaatgaatgataagttgatacgtttgaagaaatcac
tttatggattgaaacaaagtggagcgaactggtacgaaactatcaaatca
tacctgatacaacaatgtggtatggaagaagttcgtggatggtcatgcgt
atttaaaaacagtcaagtgacaatttgtttattcgtagatgatatggtat
tgtttagcaaaaatctaaattcaaacaaaagaattatagacaagcttaag
atgcaatacgacaccaagattataaatctaggcgaaagtgatgaggaaat
tcaatatgacattcttggcttggaaatcaaataccaaagaggtaaataca
tgaaattgggtatggaaaactcattaactgaaaaaatacccaaactaaac
gtacctttgaacccaaaaggaaggaaacttagcgctccaggtcaaccagg
tctatatatagaccagcaagaactagagctagaagaagatgattacaaaa
tgaaggtacatgaaatgcaaaagctgataggtctagcatcatatgttgga
tataaatttagatttgacctattatactacatcaacacacttgcacaaca
tatactatttccgtccaagcaagtgttagatatgacatatgaattgatac
agttcatatggaatacgagagataagcaattaatatggcacaaaagcaaa
cctgttaagccaacaaataaattagttgttataagcgatgcctcgtatgg
caaccaaccgtattataaatcacaaattggcaacatatatttacttaatg
gaaaggtaattggaggaaagtccaccaaggcttcattaacatgtacttca
actacggaagcagaaatacacgcgataagtgaatctgtcccattattaaa
taatctaagttacctgatacaagaacttgacaagaaaccaattaccaaag
gattactaaccgacagtaaatctacaatcagtataattatatccaataat
gaagagaaatttaggaacagattttttggtactaaagcaatgagattgag
agatgaagtatcaggaaatcatctgcacgtatgctatatcgaaaccaaaa
agaatattgcagacgtaatgaccaaacctcttccgataaaaacattcaaa
ctattaacaaacaaatggattcattagatctattacattatgggtggta
>TY1-LTR#LTR/Copia 
tgttggaataaaaatccactatcgtctatcaactaatagttatattatca
atatattatcatatacggtgttaagatgatgacataagttatgagaagct
gtcatcgaagttagaggaagctgaaacgcaaggattgataatgtaatagg
atcaatgaatataaacatataaaacggaatgaggaataatcgtaatatta
gtatgtagaaatatagattccattttgaggattcctatatcctcgaggag
aacttctagtatattctgtatacctaatattatagcctttatcaacaatg
gaatcccaacaattatctcaacattcacatatttctca
>TY4-LTR#LTR/Copia
TGTTGGAACGAGAGTAATTAATAGTGACATGAGTTGCTATGGTAACAATCTAATGCTTACATCGTATATT
AATGTACAACTCGTATACGTTTAAGTGTGATTGCGCCTATTGCAGAAGGAATGTTAAACGAGAAGCTCAG
ACAATACTGAAGCTGTGTTAAAGACCTATTAGTTGAACATGTTATGGTAGGTACATATATGAGGAATATG
AGTCGTCACATCAATGTATAGTAACTACCGGAATCACTATTATATTGGTCATAATTAATATGACCAATCG
GCGTGTGTTTTATATACCTCTCTTATTTAGTATAAGAAGATCAGTACTCACTTCTTCATTAATACTAATT
TTTAACCTCTAATTATCAACA
>TY4-I#LTR/Copia
TGGCGACCCCAGTGAGGGGTGAAACAAGAAATGTTATTGACGACAACATTTCTGCGCGGATTCAATCGAA
AGTCAAAACAAATGATACTGTCAGACAGACGCCATCATCATTAAGAAAAGTTTCTATTAAAGATGAACAG
GTGAGACAATATCAAAGAAACTTAAATAGGTTTAAAACCATACTAAATGGTTTAAAGGCAGAAGAGGAAA
AACTTTCTGAGGCTGATGATATTCAGATGCTAGCTGAAAAATTATTAAAACTCGGAGAAACCATTGACAA
GGTTGAGAATAGGATTGTGGATCTAGTTGAAAAGATACAATTATTGGAAACAAACGAGAACAATAATATA
TTACATGAACATATAGATGCTACAGGGACTTACTATTTATTCGATACGTTAACTTCAACCAACAAAAGAT
TCTACCCTAAGGATTGTGTTTTTGATTATAGGACTAATAATGTCGAGAACATTCCTATTCTCTTAAACAA
TTTTAAAAAATTCATCAAGAAATATCAATTTGATGATGTCTTTGAAAATGATATCATAGAAATCGATCCT
CGTGAAAATGAAATCTTGTGCAAGATAATCAAAGAAGGACTCGGTGAAAGTTTAGATATCATGAACACAA
ATACAACTGACATTTTTAGGATAATCGATGGTTTAAAAAAACAAAATATAGAAGTTTGCATGGTAGAGAT
GTCAGAATTAGAGCCTGGGGAAAAGGTTTTGGTTGATACAACATGTAGAAATTCCGCATTGTTAATGAAT
AAACTTCAAAAGTTGGTACTAATGGAAAAATGGATTTTTTCTAAATGCTGCCAAGATTGTCCTAATCTAA
AGGATTACCTACAAGAAGCTATCATGGGAACCTTACATGAATCCTTAAGAAATTCTGTGAAACAACGTTT
GTACAACATTCCACATGACGTAGGAATTGATCACGAAGAATTTCTAATCAATACTGTTATTGAAACAGTA
ATTGATTTGAGCCCAATTGCAGACGATCAAATAGAAAATAGCTGCATGTATTGCAAATCTGTTTTCCATT
GCTCAATTAACTGCAAAAAGAAACCAAATAGGGAACTTAGGCCTGACTCGACCAATTTCTCAAAAACCTA
TTATCTACAAGGTGCACAGAGACAACAACCACTTAAGTCCAGTGCAAAACGAACAAAAGTCTTGGAACAA
GACACAAAAAAGGTCGAACAAAGTGTACAACAGCAAAAAACTGGTAATTATTGATACCGGTTCCGGAGTA
AACATTACCAATGACAAAACCTTACTGCATAATTACGAAGACAGTAATCGCAGTACACGATTTTTTGGTA
TTGGGAAAAACAGTTCAGTGTCTCTTAAAGGGTATGGCTATATAAAAATCAAGAATGGTCACAACAATAC
TGACAATAAGTGTCTATTAACTTACTATGTACCGGAAGAAGAATCCACTATAATCAGCTGTTATGACTTA
GCCAAGAAAACCAAAATGGTTTTAAGTCGAAAATATACCAGATTGGGAAACAAAATCATAAAAATTAAAA
CCAAGATAGTTAATGGTGTCATTCACGTAAAAATGAACGAGTTAATTGAACGTCCTTCCGATGATTCAAA
AATAAATGCAATAAAACCTACTTCTTCTCCTGGATTTAAACTAAATAAAAGGTCTATTACCTTGGAAGAT
GCTCATAAAAGAATGGGCCATACAGGAATTCAACAAATTGAAAATTCCATAAAACATAATCATTATGAAG
AATCCCTTGACTTAATCAAAGAACCAAATGAATTTTGGTGTCAAACCTGTAAAATCTCTAAAGCCACGAA
AAGAAATCATTATACCGGGTCTATGAATAATCATAGTACTGATCATGAACCAGGCTCATCATGGTGCATG
GATATATTTGGCCCTGTATCAAGTTCAAACGCGGACACTAAAAGGTACATGCTTATTATGGTGGATAACA
ACACGAGATATTGCATGACCTCCACACACTTCAATAAGAATGCTGAAACTATTTTAGCTCAAGTTAGAAA
GAATATTCAGTACGTGGAAGCACAATTTGACAGGAAAGTCAGAGAAATTAATTCAGACAGAGGTACTGAA
TTCACAAATGATCAGATAGAAGAATATTTTATTTCAAAAGGAATACATCACATACTTACTTCTACACAAG
ATCATGCTGCTAACGGAAGAGCAGAAAGATACATAAGAACAATAATAACTGATGCAACAACACTCCTAAG
ACAAAGTAACTTAAGAGTAAAATTTTGGGAATACGCAGTAACTTCTGCTACCAATATAAGAAATTACCTG
GAACACAAAAGTACAGGTAAACTACCATTGAAGGCAATCTCACGTCAACCTGTGACAGTGAGATTAATGT
CATTCTTACCATTTGGCGAAAAAGGAATAATTTGGAATCATAATCACAAAAAATTGAAACCATCTGGACT
TCCTTCTATAATTCTATGCAAAGATCCAAATAGTTATGGATACAAATTCTTTATACCATCCAAAAATAAA
ATTGTCACATCTGATAATTATACAATTCCCAACTATACAATGGACGGTAGAGTAAGAAATACTCAGAATA
TTAACAAGAGTCATCAATTCAGTTCAGATAATGATGATGAAGAAGATCAAATCGAAACGGTCACAAACTT
ATGTGAAGCTTTGGAAAACTACGAAGATGATAATAAACCAATTACTCGCCTGGAAGATTTGTTCACAGAG
GAAGAGTTATCTCAAATAGACTCAAACTCAAAATACCCATCTCCTAGTAATAACCTAGAAGGGGACTTGG
ATTACGTATTTTCTGATGTTGAGGAATCTGGAGATTATGACGTTGAATCTGAACTTTCAACGACAAATAA
TTCAATCTCAACTGATAAAAACAAAATTTTGTCAAACAAGGATTTTAATTCAGAACTTGCATCGACTGAA
ATATCCATCAGTGGAATCGATAAGAAAGGATTAATAAATACAAGTCATATTGATGAAGATAAGTATGATG
AAAAAGTCCACAGAATTCCATCGATTATACAAGAGAAACTGGTAGGAAGGAAAAATACTATTAAAATCAA
TGACGAAAACAAAATCTCCGACAGAATTCGTAGTAAAAACATTGGGAGTATTTTAAACACTGGACTCAGT
AGATGTGTAGATATCACCGATGAATCTATTACTAACAAAGATGAGTCAATGCACAACGCAAAACCCGAAC
TAATTCAGGAGCAGTTAAAAAAAACAAATCATGAAACTTCGTTTCCTAAAGAAGGGAGCATTGGAACAAA
TGTAAAATTCCGAAATACAAACAATGAGATTTCTTTAAAAACAGGCGATACGAGTTTACCAATAAAAACT
TTAGAAAGCATTAACAATCACCATAGTAATGATTATTCCACAAACAAAGTTGAAAAGTTTGAGAAGGAAA
ATCATCATCCGCCCCCGATTGAGGACATTGTGGATATGAGTGATCAAACTGATATGGAATCAAACTGTCA
GGATGGTAATAACTTAAAAGAATTAAAAGTCACCGATAAAAATGTACCAACTGACAATGGAACAAATGTG
TCACCAAGGTTGGAACAAAATATTGAAGCATCTGGATCACCAGTACAAACAGTTAATAAAAGTGCCTTCT
TAAACAAAGAATTCAGTTCTTTGAACATGAAAAGAAAACGGAAAAGACACGATAAAAACAATAGTCTAAC
AAGCTATGAATTAGAAAGAGATAAGAAGCGTTCAAAAAAGAATCGAGTGAAATTAATTCCAGATAATATG
GAAACAGTTTCAGCACCAAAAATTCGAGCCATATATTATAATGAAGCTATTTCAAAAAATCCTGACCTCA
AAGAAAAACATGAATACAAACAGGCATATCATAAAGAATTACAGAATTTAAAAGATATGAAGGTATTTGA
TGTCGATGTGAAGTACAGTAGATCAGAAATCCCTGATAATTTAATAGTACCCACCAACACGATATTCACA
AAGAAAAGAAATGGGATTTATAAGGCTAGGATAGTCTGCAGAGGTGATACTCAGTCACCAGACACTTACA
GTGTAATAACTACAGAATCTTTAAATCACAATCATATTAAGATATTCTTAATGATTGCAAACAACAGAAA
TATGTTTATGAAGACCCTGGATATCAATCATGCATTCCTATATGCTAAATTGGAAGAAGAAATATACATC
CCACATCCGCATGATAGGAGATGTGTAGTCAAGCTAAATAAGGCGTTATATGGTCTAAAACAGAGTCCTA
AAGAATGGAATGATCATCTAAGACAATACTTGAATGGAATTGGACTGAAAGATAACTCTTATACTCCGGG
ATTATACCAAACCGAGGATAAAAATCTAATGATTGCAGTCTATGTTGATGACTGCGTAATTGCGGCAAGC
AATGAACAGAGATTGGATGAATTCATAAACAAATTGAAAAGTAATTTTGAACTGAAAATTACAGGAACAT
TAATAGACGATGTACTCGATACAGATATATTAGGAATGGATCTAGTATACAACAAAAGACTTGGTACTAT
CGATTTAACATTAAAATCATTCATAAATAGAATGGATAAAAAATACAACGAGGAATTGAAAAAGATTAGA
AAAAGTTCAATTCCGCATATGTCAACTTATAAAATAGATCCTAAGAAAGACGTACTGCAAATGTCAGAAG
AAGAGTTTAGACAAGGTGTTCTAAAGCTACAACAATTACTAGGTGAACTAAACTATGTCAGACACAAATG
CAGATACGACATTGAATTTGCTGTTAAGAAAGTGGCTAGACTAGTAAATTACCCACATGAAAGAGTCTTT
TATATGATTTACAAAATAATCCAGTACTTGGTTAGGTATAAAGATATTGGAATACACTATGACCGAGACT
GTAATAAAGACAAAAAGGTTATTGCTATAACTGATGCATCAGTTGGATCAGAATATGATGCTCAATCAAG
GATTGGAGTTATATTATGGTACGGTATGAATATTTTTAATGTTTATTCTAACAAGAGCACAAACAGATGT
GTATCATCAACAGAAGCAGAGCTTCATGCCATTTATGAAGGCTATGCAGACTCAGAAACGTTGAAGGTAA
CATTAAAGGAGCTAGGAGAAGGAGACAATAATGACATTGTCATGATCACTGACTCAAAGCCAGCCATTCA
AGGATTAAATCGCAGCTATCAACAACCAAAAGAGAAATTCACTTGGATAAAAACTGAAATAATAAAAGAA
AAAATTAAAGAGAAGAGTATAAAACTGTTAAAAATTACCGGCAAAGGTAATATTGCTGATTTACTAACAA
AACCAGTATCAGCATCTGATTTTAAAAGATTTATACAAGTATTAAAAAATAAAATAACATCACAGGATAT
TTTGGCCTCAACAGACTATTGATAATTAATTAATGAAGTTCTAAACACACAATGAATATCTGTTGAAGTA
CAATAATATATCTTTAAGGGAGCA
>TY5-I#LTR/Copia 
ggttatgagccctgagagcaatgcttcagagaccataattaatctatcta
atcccaacaattataaacagtggctgtacggtatcgagaccgctgctgaa
tatgctaacgaatatatgaacgaattcgttcataccggagatatccaatc
aatgaaaagggattacaatctcagcgcgaatgatgaaagctttgtcaaaa
ccgtatttaacagtttcctggtaaagctctacaagaaaactatcgtgggt
gaagctgcatgtgaaatgaactggatatgtgatgattcacttggaagggt
ctctgcttatgatattttctcgcacttcgaagaaaactataatgaagtca
ctattggatccaggcttactcttatagaggacttaccaaatatatcctcc
aagcctgtagatgaaatcgcttcctttttgaaaaccctattcacaatgct
tgaagacaatagcgaagaacaggacaaaaagaaaagacgcgataccaata
tcgcgttgctattaatgaccttcttacccgagttaaaggaatcattccac
gagaaattcggtgactctaaagctcttcagctgtcacaagtcattagatt
ctgtaaattaaaggcgtcatcgaattcattatcttcagtctcagatacat
tggttgcacaagacagaagaagctatcaaaagaaaggaaataagggatgt
atgatttgtggggctgatcatcgcttaagcaactgttctctgcttaaaag
aagaataccagaagccagaatctttaaattatatcctaatgacaagacga
atagatcttcatctgctagtgttgcgattcctgactatgaaacgcaaggc
caaacagcaggacagataacaccaaagtcctggctctgtatgttatcttc
gaccgtcccagctaccaaatcctcagattggatttgtgacacaggatgta
cttcacacatgtgccacgaccgttctatgttctcatcatttactagatcc
tctaagaaagactttgtcagaggagtcggcggttccatacccatcatggg
ctccgggactgtaaacatcggcactgttcaattaaatgacgtatcctacg
tccctgatttaccagtcaacctaatatccatttggaaactatgtgctaaa
tccaactcttctgttacgttcacaaaagagggtgtcactgtgaaatcacc
tgatgacgtgatttctacggctgggaagttaaacaattatctgtacattt
tcgatgatcttacgcccgtaactaccttctcttcgcaaaattacttctgc
tctaaaacattggattcatctaaaatgataacttccgcagcgtttcatac
cgttgcagataaaatgttgtcgcaacacatttctcccactgctctcccgg
taaaatggcatgctcgtatgggccatcccggagcagatatttacaattcc
ttggctagaactctgcgttttccaaaatttaagacggctgaatacactat
ttgtcctacctgctcactagcaaaaggaatcatcaaaaagggtaaagtct
cgctcaaaaaatatacccaacctcttcaaatggtacaggctgatctctgt
ggtgggtttcgctaccaagagtttcagtcaaataaatattttcttactat
ccgtgatgcctatagtcgctactactctgtaatacatttaaaatccaaag
cagacgctccgataaaattcatggaatggatcaacgaaaccgaacaatac
tttagctcccggggtggattcaaagtcggatctgttcgtacagacaatgg
tacagaattcgtaaataaaaatcttcatgcgttttttaaatctaaaggaa
tagagcatcagttaactattccatatcatagttatcaaaatggtgctgtt
gaacgtgcacatcgtaccatcgaagaacgcactcgttgtctccttatcgg
ggggcgtgttcctccgtccttgtggtctgaagctgtttcttgcgcagtct
atttaatcaataggtcccctgtagtgtccaaaaataacagtatcccatac
tgccggtggttcaacatccccgcaaaagatttcggtatcgcacatcttcg
aatttttggatgtacagcatacgcaaccttacaacctagtcttcgagacg
gcaaacttgccccaactgtcatatctggtgttatggttggctatgactct
aaccatcgaggatacaggatttatcatcccgaaactggccgcatctttgt
gagcagtcaagttcgatttgacgaacacatgtttcctcttgctgatacag
aggcagttcacgtctctcacgactttgccacttccgctattgggggggtg
tccaaatatcctgaaacagggtcaaccgtctctgctccaaagaacgacgg
atctgacttggcaaatttgccaataactgttcccaaaaatgtaaatcaac
cagcacataaacctaataccagtaacatctcttcctctgatgatgatgag
gatatttcaatggaaatcgaaatggaaaaacctatccctgagtgtaacca
agacaacttaccaaactccggatgtccaccaacaaggatacaacattcta
actttgaatccttaccaaccgtgtctaccgaagacgaaactaattcttct
atggagaaaactcctgaaagagttccagcggcactaacttatcgagaaat
tccaaaatcatccgattcagaatatattccgacatgccgaaatagaacta
gacgtgttaaaagaactaataagaaaccaacgcgatcccgcgaaatagaa
atatatgatatatcacgtccaaacgtaatatcgagtgacaacttacctga
agttagaagtgccaagcaaagaaagacggtgtccaatacaaatgatactg
tagcaaggacaaatagacttccaaccgtgctacgaactctagactcaaac
aacattgacacgctgcatgttgccagtactggtgaagaagtgtccatcga
aagactttcaagcatggctcttcaggaagcgaagaacaattccgccagaa
ctaatcaagctaattctcttactgattggtttccagtaggcgcaatgccg
atacctgaccagaggtatctatccgttcacgatggaacatatatcagcga
ctcacaagatgtgggtgatactgacctcactcctgctgtaaccaggctag
ttactgaagagaattcaatcgaatctcctccatcgttggattcatcgcct
ccaaatacctcatttaacgcggctctaactgctattatccatagcacaaa
aaaaggaaacccgaaaacctatgcccaagcaatgggaaggcctgactttc
aagaatggcacaacgcatgcctcaaggaactttccgcgttcaaagatcac
aatacgtacaaattggtgtctcttccaaagcaaagaagagctcttggatc
gcgctgggtattcacaataaaagactccgggacgtacaaagctcgccttg
tcgcccaaggacatactcaaaaggctggtattgactatcaagaaactttt
gcaccagtcattcgatatgactctgttagattatttctggcccttgctag
ctgcctcaaactaatagtatatcagatggacgttgacaccgcgtttctaa
actcaaaaatgaatgagccggtatacgtaaaacaaccacccggatttatt
aatgaaagtaatcccgactatgtatgggaactatacggcggtatgtatgg
actcaagcaagccccattactatggaacgaacatatcaacaatactcttc
aaaagattggttttcgtcgacatgaaggcgaacatggcttatactttcgt
tccacatctgatggtcccatctacattgccctatacgtagacgacttact
tgttgctgctccctctccgaaaatatatgacagggttaagcagaaactaa
cgaagttatactcaatgaaggatctaggtaaagttgacaaattcctcggt
cttaacattaatcaattttcaaatggagacatcactctctcacttcaaga
ctatattgctaaagctgcatctgaaagcgaaataaacatatgtaagccta
cacagactccgctctgtgactcaaagcctcttttcgaaacaacttccccg
cacctaaaggacatcactccttatcagagcatagttggacagcttctctt
ttgtgcaaatactggtcgtcctgacatatcttatccggtctcactactct
ccaggtttcttcgcgaacctcgcgcaatccatttggagtctgctcgacga
gttctacggtacctatataccaccagaagtatgtgtctcaagtatcgttc
tggatctctgttggcactaactgtatattgtgatgcatctcatggagcaa
ttcacgatctcccacactctactggggggtacgtgactctacttgctggt
gctccagttacgtggtcatcaaagaaactcaagggtgtgattcctgtatc
atctactgaggcagaatacattactgcaagtgaaactgtcatggagatag
aatggattcaaaacttgtttgaacacttaggccagccacttatctcatca
acattatacgtagataatgaacctgctataaaactatctaaacatcctgt
atttcacacgagaacaaaacacattgccttgagatatcacaagctaagaa
gtgcagtggcagcaggcataattaccatagagcatgttattacaaagaga
caagttgctgacatatttacaaaaatccttccagcagaatcattcaaagc
acatagggctgtcatggtgagggaaccagaaactgcaaaataaccactct
catgcgtattcagttatgggggga
>TY5-LTR#LTR/Copia 
tgttgaatgtgataacccaaaagcatgatatgggtaatgtttcagtactg
tttcagaattgtttcagtaatgttttagacaaggaaaacatagagcagca
aacctccgatccgacagtacttaagaaaccatagtttctgtgtacaagag
tagtacctatgtaattcttacatttacataacatatagaaaggtccaata
aacttacaacattatgacatataagctagatcgtaattcactacgtcaac
a
>TY3-I#LTR/Gypsy 
cctggtagcgttaaaggttactaattgttcaaacgaaccatcgaaaagcc
gaacctagctacaccacaccccagtatgagctttatggatcaaatcccag
gaggaggaaattatccaaaactcccagtagaatgccttcctaacttcccg
atccaaccatctttgaccttcagaggtagaaatgactcgcataaactgaa
aaactttatctccgaaataatgttaaacatgtctatgatatcttggccga
atgatgccagtcgtattgtgtactgcagaagacatttattaaaccccgct
gctcagtgggctaatgactttgtacaagaacaaggtatacttgaaataac
attcgacacattcatacaaggattatatcagcatttctataagccaccag
atatcaataaaatctttaatgcaatcacgcaactttccgaagctaaactt
ggtattgagcgtctcaaccaacgattcagaaagatttgggacagaatgcc
accagacttcatgaccgaaaaagctgccataatgacatatactaggctat
tgacaaaggaaacctataatattgtcagaatgcacaaaccagagacatta
aaagacgccatggaagaggcttaccagacaactgcactaactgaaagatt
cttcccaggattcgaacttgatgctgatggagacactatcatcggtgcca
caacccacttacaagaagaatacgactctgactatgattcagaagataat
ctgacccagaatggatacgtccataccgtaaggacaagaagatcttacaa
taaaccaatgtcaaatcatcgaaacaggagaaataacaacccatctagag
aagaatgtataaaaaatcggctatgcttctattgtaagaaagagggacat
cgcctgaacgaatgtagagcacgtaaggcgagttctaaccgatcttgaac
tcgaatcaaaagaccaacaaactccttttatcaaaaccttaccaattgta
cactatatcgccatccccgagatggacaataccgccgaaaaaaccataaa
aatacaaaacacgaaagtaaaaaccctgtttgacagtggatcacccacgt
catttatccgaagagatattgtagaacttctcaaatacgaaatctacgag
acccctccactccgttttagaggattcgtagccaccaaatccgccgttac
atccgaagcagtcaccattgacctcaaaatcaatgacctgcatataactt
tagccgcgtacatactggataacatggactaccaattgttaattggaaat
ccaatcttacgccgctacccgaaaatcctgcacacagtactgaataccag
agagagccccgactccttaaagcccaagacttatcgctccgaaaccgtta
ataacgttagaacctactccgctggtaatcgtggtaaccccagaaacata
aaactgtcttttgcccccaccattctcgaagcaactgacccgaaatccgc
tggtaatcgtggtgactccagaaccaaaaccctgtctcttgcaaccacta
ctcctgcagcaattgacccgcttacgacccttgataacccaggtagtact
caaagtacatttgcgcaattcccgatacctgaagaagcgagcatcctaga
agaggatggaaaatactccaacgttgtctcaaccattcagagtgtagaac
ctaatgctactgatcacagcaataaggacaccttttgcactttgccagtt
tggttacaacagaagtatagagagatcatacgtaatgatctcccaccaag
acctgccgacattaataacatccccgtaaaacatgatattgaaattaaac
ctggcgcaagactacctcgactacagccataccatgttacagaaaagaac
gaacaagaaatcaacaaaatagttcaaaaactgctcgataacaagttcat
tgttccctcaaagtcgccttgcagctcccctgtagtcctcgtcccgaaga
aagacggtaccttccgactctgcgtcgattaccgcaccctgaacaaagct
accatctccgacccattcccattacccagaatcgacaacctattgagccg
tattggaaatgcccagatatttaccacgctagatttgcatagtggttacc
accagatcccgatggaacccaaagaccgctacaaaaccgcctttgtcaca
ccatccggtaagtatgaatataccgtcatgccatttggcttagtcaatgc
acctagtacattcgcaagatacatggctgatacatttagagacctgagat
tcgtcaatgtttaccttgatgatatattaatattctccgaatctccagaa
gaacattggaaacatttagacacggtactagaaagattaaagaacgagaa
cctcattgttaagaagaaaaaatgtaaatttgcatctgaagaaactgagt
ttttaggctatagtattggaatccagaaaatagctccactacagcacaaa
tgtgcagcaatccgagactttccgacgcctaaaacagtaaaacaagcaca
gagatttttaggaatgattaattactacagacgattcattccaaattgct
ccaagattgcacagccaatccaactgtttatttgtgacaaaagtcaatgg
acagaaaaacaagacaaggcaattgataaactaaaagacgccttgtgtaa
ctcccccgtcctagtaccattcaacaacaaagcaaactaccgacttacaa
cagacgcctcaaaagacggcattggtgctgttctagaagaagtcgacaac
aagaacaaacttgttggtgtcgtcggttacttctctaaatccttagagag
tgcccagaaaaactatcctgctggcgaattagaactacttggaattatca
aagcactccaccacttccgatatatgcttcacggaaagcatttcacgtta
agaacagaccacattagtttgttatcattacaaaacaagaacgaacccgc
acgacgcgtgcaacgctggttagatgacctagccacatatgacttcacct
tagaatacctagctggacccaagaacgttgtcgcagatgccatatcccgt
gccgtatatactataacccccgaaacatcccgacctatcgacacagaaag
ctggaaatcttactacaaatcagacccattatgtagtgctgtcttaattc
atatgaaagaattgacacaacacaacgtcacacctgaagatatgtcagcc
ttccgtagttaccagaagaaactcgaactatcagagaccttccgaaagaa
ttattccctagaagacgaaatgatctattaccaagaccgactagtagtac
caataaaacaacagaacgcagttatgagactatatcatgaccatacctta
tttggaggacattttggtgtaacagtgacccttgcgaaaatcagcccaat
ttactattggccaaaattacaacattcgatcatacaatacatcaggacct
gcgtacaatgtcaactaataaaatcacaccgaccacgcttacatggacta
ttacaaccactccctatagcagaaggaagatggcttgatatatcaatgga
ttttgtgacaggattacccccgacatcaaataacttgaatatgatcctcg
tcgtagttgatcgtttttcgaaacgcgctcacttcatagctacaaggaaa
accttagacgcaacacaactaatagatctactctttcgatacattttttc
atatcatggttttcccaggacaataaccagtgatagagatgtccgtatga
ccgccgacaaatatcaagaactcacgaaaagactaggaataaaatcgaca
atgtcttccgcgaaccacccccaaacagatggacaatccgaacgaacgat
acagacattaaacaggttactaagagcctatgcttcaaccaatattcaga
attggcatgtatatttaccacaaatcgaatttgtttacaattctacacct
actagaacacttggaaaatcaccatttgaaattgatttaggatatttacc
gaatacccctgctattaagtcagatgacgaagtcaacgcaagaagtttta
ctgccgtagaacttgccaaacacctcaaagcccttaccatccaaacgaag
gaacagctagaacacgctcaaatcgaaatggaaactaataacaatcaaag
acgtaaacccttattgttaaacataggagatcacgtattagtgcatagag
atgcatacttcaagaaaggtgcttatatgaaagtacaacaaatatacgtc
ggaccatttcgagttgtcaagaaaataaacgataacgcctacgaactaga
tttaaactctcacaagaaaaagcacagagttattaatgtacaattcctga
aaaagtttgtataccgtccagacgcgtacccaaagaataaaccaatcagc
tccactgaaagaattaagagagcacacgaagttactgcactcataggaat
agatactacacacaaaacttacttatgtcacatgcaagatgtagacccaa
cactttcagtagaatactcagaagctgaattttgccaaattcccgaaaga
acacgaagatcaatattagccaactttagacaactctacgaaacacaaga
caaccctgagagagaggaaga
>TY3-LTR#LTR/Gypsy 
tgttgtatctcaaaatgagatatgtcagtatgacaatacgtcaccctgaa
cgttcataaaacacatatgaaacaaccttataacaaaacgaacaacatga
gacaaaacccgaccttccctagctgaactacccaaagtataaatgcctga
acaattagtttagatccgagattccgcgcttccaccacttagtatgattc
atattttatataatatataagataagtaacattccgtgaattaatctgat
aaactgttttgacaactggttacttccctaagactgtttatattaggatt
gtcaagacactccggtattactcgagcccgtaatacaaca
>TY2-I#LTR/Copia
tggtagcgcctatgcttcggttacttctaaggaagtcccatcaaatcaag
atccgttagccgtttcagcttccaatttaccggaatttgatagagattcc
actaaggttaattctcaacaagagacaacacctgggacatcagctgttcc
agagaaccatcatcatgtctctcctcaacctgcttcagtaccacctccac
agaatggacagtaccaacagcacggcatgatgaccccaaacaaagctatg
gcctctaactgggcacattaccaacaaccatctatgatgacgtgttcaca
ttatcaaacgtcacctgcgtattatcaaccggacccacactatccgttgc
cacagtatatcccaccactgagtacttcctcacctgatccaatcgattta
aaaaatcaacactctgaaatacctcaagctaagacaaaggtgggaaataa
cgtcttaccaccacacactttaacatcagaagaaaacttttctacatggg
ttaaattttacatcagatttttgaagaactctaatctcggtgacatcatt
ccaaatgaccagggtgaaatcaaaagacaaatgacttatgaagaacatgc
gtatatatacaataccttccaagcatttgccccatttcatttattgccaa
catgggtaaaacaaattttagaaattaattatgctgacatccttacagtc
ctttgtaaaagtgtgtccaaaatgcaaactaacaatcaagaattaaagga
ttggatagctcttgccaaccttgagtacgacggaagtacatctgctgata
catttgaaattacagtcagtacgatcattcagaggctaaaagaaaacaat
atcaatgttagcgacagattggcctgtcaactaatacttaaaggtctatc
cggtgacttcaaatacctacgtaatcaatatcgtaccaaaacgaacatga
aactttcccaattattcgctgaaattcaattaatatatgacgaaaataaa
atcatgaatctaaataaaccgtcccaatacaaacaacacagcgaatacaa
aaatgtttctcgcacatctccaaacacgactaacacaaaggttacaactc
gtaattatcatagaacaaatagttcaaaaccaagagcagcaaaagctcac
aatattgctacatctagtaaattctcaagggtgaacaatgatcacattaa
tgaatcaaccgtttcatcacaatacttaagcgatgacaacgaacttagtc
ttaggccagcaacagaaagaatctaagccaacacacacaatagactcgaa
tgacgaactacctgatcaccttcttattgattcaggagcttcgcaaacgc
ttgtcagatcagcccattatttacaccatgcaacacccaattctgaaata
aacatagtcgatgctcaaaaacaagacattcctataaatgccattggtaa
tcttcacttcaactttcagaacggcaccaaaacatcaataaaagcactac
acacaccaaacatagcctatgatctattaagtttgagtgagctggctaac
caaaatattactgcctgctttaccagaaacactttagaaagatcggatgg
tacagtactagctcccatagtcaaacatggagacttttactggttatcta
aaaaatacctaattccttcgcacatttcaaagctaacaataaacaacgtc
aacaaaagcaaaagcgtaaataaatatccatatccgttaatacatcgaat
gcttggacatgctaacttccgaagtattcagaagtctcttaagaagaatg
cagttacatatttgaaggaatcggatattgaatggtctaacgctagcaca
tatcaatgtcctgactgtctaatcggcaaaagcacgaaacatagacatgt
caaaggatcacgactaaagtaccaagaatcatatgagccttttcagtact
tgcataccgatatatttggtcctgtacatcacttaccgaaaagtgcacct
tcttactttatatcgtttacagatgagaaaaccagattccaatgggtgta
cccattacacgaccgtcgtgaagaatctatcctcaatgtttttacatcga
tattagcatttattaagaaccaattcaatgctcgcgttctagttatccag
atggatcgtggctccgagtacactaacaaaactcttcataagttctttac
gaacagaggtattactgcatgctatacaaccacggcagattctagagcac
acggtgtcgctgaacgattaaatcgtactttattaaacgattgtcgcaca
ctgcttcattgcagtggtctaccaaatcatctatggttctcagcagtcga
attttctactataatcagaaattcattagtctcaccaaaaaacgataaat
ctgcaagacaacatgcaggtttagctggactggacattactactatacta
cctttcggtcaaccggttatagttaacaaccataatcccgactcgaaaat
acatcctcgtggcattccaggttacgccttacatccgtcacgaaactctt
atggctatattatctatcttccatcattaaaaaagacagtagatactacc
aattacgttatattacaagacaaccaatccaaattggaccaattcaatta
tgatacactcacctttgatgatgatctcaatcgtttaacagcccataacc
aatcttttattgaacaaaatgaaacagagcagtcatatgatcaaaataca
gaatctgatcatgactatcaatcggagattgaaataaactctgatcctct
agtgaacgacttctcgtcccaatcaatgaaccccttacaattagaccacg
aaccagtccaaaaagtacgtgcaccaaaagaagttgatgccgacatatct
gaatacaatattcttccatctcctgtacgatctcgtacaccccatatcat
taataaagagagtaccgaaatgggtggtaccattgaatcagatactactt
cacctagacactcgtctaccttcactgcacgaaaccaaaagcgacctggt
agtcccaatgatatgattgatttgacctcacaggatagagttaattatgg
acttgaaaacatcaaaactacacgtttgggtggtacggaggaaccatata
ttcaacgaaatagtgatacaaatatcaaatacaggactacaaatagtacg
ccctcaatagatgaccgttcgtccaacagtgaatccactactcccatcat
ctccatagaaacaaaggctgtatgtgataatacaccctccattgatacgg
atccgccagaatatcgatcttctgaccatgcgactcctaatataatgcct
gacaaatcctcaaaaaatgttacggctgattctattcttgacgacctccc
acttcctgacttaacccataaatctcctacggacacttctgatgtttcaa
aagatattccacacatacactctcgtcagactaattccagtttgggtggt
atggatgattctaatgttctgactactaccaaaagtaagaaaagatcatt
agaagataatgaaactgaaattgaggtatcccgagacacatggaataata
agaatatgagaagtctggaaccaccaagatcgaagaaacgcataaattta
attgcagcaataaaaggagtgaaatcgatcaaaccagttcgaacgacctt
aagatatgatgaagcaattacatataataaagacaacaaagaaaaagaca
gatatgttgaagcttatcataaagaaattagccaactattgaaaatgaac
acttgggatacaaacaaatattatgatagaaatgacatagatcctaaaaa
agtaataaactcaatgtttatatttaacaagaaacgtgatggtacacaca
aagctagatttgttgcaagaggcgacattcaacaccccgatacatatgat
tctgatatgcaatccaataccgtacatcactatgcactgatgacgtcact
gtcaatcgcattagacaacgactattatatcacacagctggacatatcct
ctgcttacttatatgctgatatcaaagaagaattatacataagacctcca
ccacatttaggtttgaatgataaattactacgtttgagaaaatcactcta
tggtttgaaacaaagtggtgcaaactggtatgaaaccattaaatcatatt
taataaattgttgcgacatgcaagaagttcgcggatggtcatgcgtattt
aagaatagtcaagtaacaatttgcttattcgttgatgatatgatattatt
cagcaaagacttaaatgcaaataagaaaatcataacaacactcaagaaac
aatacgatacaaagataataaatctgggtgaaagagataacgaaattcag
tacgacatacttggattagagatcaaatatcaaagaagcaagtacatgaa
attaggtatggaaaaatccttgacagaaaaattacccaaactaaacgtac
ctttgaacccaaaaggaaagaaacttagagctccaggtcaaccaggtcat
tatatagaccaggatgaactagaaatagatgaagatgaatacaaagagaa
ggtacatgaaatgcaaaagttgattggtctagcttcatatgttggatata
aatttagatttgacttactatactacatcaacacacttgctcaacatata
ctattcccctctagacaagttttagacatgacatatgagttaatacaatt
catgtgggacactagagataaacaattaatatggcacaaaaacaaaccta
ccaagccagataataaactagtcgcaataagcgatgcttcatatggtaac
caaccatattacaagtcacaaattggtaacattttcctactcaacggaaa
agtgattggaggaaagtcgacaaaggcttcgttaacatgcacttcaacta
cagaagcagaaatacacgcagtcagtgaagctataccgctattgaataac
ctcagtcaccttgtgcaagaacttaacaagaaaccaattattaaaggctt
acttactgatagtagatcaacgatcagtataattaagtctacaaatgaag
agaaatttagaaacagattttttggcacaaaggcaatgagacttagagat
gaagtatcaggtaataatttatacgtatactacatcgagaccaagaagaa
cattgctgatgtgatgacaaaacctcttccgataaaaacatttaaactat
taacaaacaaatggattcattagatctattacattatgggtggta
>TY2-LTR#LTR/Copia
tgttggaataaaaatcaactatcatctactaactagtatttacgttacta
gtatattatcatatacggtgttagaagatgacgcaaatgatgagaaatag
tcatctaaattagtggaagctgaaacgcaaggattgataatgtaatagga
tcaatgaatattaacatataaaatgatgataataatatttatagaattgt
gtagaattgcagattcccttttatggattcctaaatcctcgaggagaact
tctagtatatctacatacctaatattattgccttattaaaaatggaatcc
caacaattacatcaaaatccacattctcttca
