# Supplementary material for: Evolutionary Genomics of Transposable Elements in Saccharomyces cerevisiae
Source: PLoS One. 2012 Nov 30;7(11):e50978. doi: 10.1371/journal.pone.0050978 (PMC3511429; doi:10.1371/journal.pone.0050978)
Supplement: File S2 — Summary of the annotated Ty elements in the June 2008 version of S. cerevisiae genome from the UCSC Genome Database (sacCer2). Shown are the REannotate identifier, genomic coordinates of the complete span of all fragments from an individual element, strand, name(s) of corresponding Ty elements from the SGD sacCer2 annotation, structural classification, activity status as determined by phylogenetic analysis, estimated allele frequency, and polymorphism/fixation status based on SGRP alignments. More specifically the status of Ty insertions in each SGRP alignment is classified as polymorphic or fixed, but Ty elements that are present only in the reference strain are labelled as S288c in this table and classified as polymorphic in subsequent analyses. Presence (1), absence (0) or missing data (n.a.) status is shown for individuals SGRP strains in columns following the “sgrp alignment status” column. REannotate identifiers are comprised of the chromosome name, the insertion type, a numerical identifier and Ty family name. Insertion type can be full-length (i or u), truncated (t) or solo LTR (s or st). Insertions from the Ty3p family are labelled as TY3_1p according to RepBase nomeclature. (TXT) [file pone.0050978.s002.txt]

reannotate_name	family	chrom	start	stop	strand	sgd_name	structure_status	tree_status	total_scored	total_present	frequency	sgrp_alignment_status	273614N	322134S	378604X	BC187	DBVPG1106	DBVPG1373	DBVPG1788	DBVPG1853	DBVPG6040	DBVPG6044	DBVPG6765	K11	L_1374	L_1528	NCYC110	NCYC361	RM11_1A	S288c	SK1	UWOPS03_461_4	UWOPS05_217_3	UWOPS05_227_2	UWOPS83_787_3	UWOPS87_2421	W303	Y12	Y55	Y9	YIIc17_E5	YJM789	YJM975	YJM978	YJM981	YPS128	YPS606	YS2	YS4
chrI_s1+_TY1	TY1	chrI	22232	22552	+	YALWdelta1	Solo	Inactive	7	7	1.00	Fixed	1	n.a.	n.a.	n.a.	n.a.	n.a.	n.a.	n.a.	n.a.	n.a.	n.a.	n.a.	n.a.	n.a.	n.a.	n.a.	n.a.	n.a.	n.a.	n.a.	1	n.a.	n.a.	n.a.	1	n.a.	n.a.	n.a.	1	1	n.a.	n.a.	n.a.	1	1	n.a.	n.a.
chrI_s2-_TY1	TY1	chrI	138754	138990	-	YALCdelta2	Solo	Inactive	22	22	1.00	Fixed	n.a.	1	n.a.	n.a.	1	n.a.	1	1	1	n.a.	1	1	1	n.a.	1	n.a.	n.a.	1	1	n.a.	1	n.a.	1	1	1	n.a.	1	1	1	1	1	n.a.	n.a.	1	n.a.	n.a.	n.a.
chrI_st1-_TY1	TY1	chrI	160106	160237	-	YARCdelta3	Solo	Inactive	26	26	1.00	Fixed	1	1	n.a.	1	n.a.	1	1	n.a.	1	1	1	1	n.a.	n.a.	1	1	1	1	1	1	n.a.	1	1	n.a.	n.a.	1	1	n.a.	1	1	1	1	n.a.	1	1	n.a.	n.a.
chrI_u1-_TY1	TY1	chrI	160239	166163	-	YARCTy1-1	Full	Active	26	8	0.31	Polymorphic	0	0	1	n.a.	n.a.	0	0	n.a.	0	1	0	0	n.a.	n.a.	0	n.a.	0	1	1	0	n.a.	0	0	1	1	0	0	1	n.a.	0	0	0	n.a.	0	n.a.	n.a.	n.a.
chrI_s4+_TY3	TY3	chrI	182614	182953	+	YARWsigma1	Solo	Active	22	2	0.09	Polymorphic	0	n.a.	0	n.a.	0	0	n.a.	0	0	n.a.	0	0	0	0	0	0	0	1	0	n.a.	0	0	n.a.	n.a.	1	0	n.a.	n.a.	n.a.	n.a.	0	n.a.	n.a.	n.a.	0	n.a.	0
chrI_st2+_TY1	TY1	chrI	183136	183468	+	YARWdelta6	Solo	Inactive	21	20	0.95	Polymorphic	n.a.	n.a.	1	n.a.	n.a.	1	1	n.a.	1	1	1	1	1	1	0	1	1	1	1	n.a.	1	1	1	n.a.	n.a.	n.a.	1	n.a.	n.a.	n.a.	1	n.a.	n.a.	n.a.	1	n.a.	1
chrI_st3+_TY2	TY2	chrI	189420	189754	+	YARWdelta7	Solo	Inactive	11	11	1.00	Fixed	n.a.	n.a.	1	n.a.	n.a.	n.a.	n.a.	n.a.	1	n.a.	n.a.	n.a.	n.a.	n.a.	n.a.	1	n.a.	1	1	n.a.	n.a.	n.a.	n.a.	n.a.	1	n.a.	n.a.	n.a.	1	n.a.	n.a.	n.a.	n.a.	1	1	1	1
chrI_s7-_TY1	TY1	chrI	209460	209769	-	YARCdelta8	Solo	Inactive	2	2	1.00	Fixed	n.a.	n.a.	n.a.	n.a.	n.a.	n.a.	1	n.a.	n.a.	n.a.	n.a.	n.a.	n.a.	n.a.	n.a.	n.a.	n.a.	n.a.	n.a.	n.a.	n.a.	n.a.	n.a.	n.a.	1	n.a.	n.a.	n.a.	n.a.	n.a.	n.a.	n.a.	n.a.	n.a.	n.a.	n.a.	n.a.
chrII_s8+_TY1	TY1	chrII	8848	9518	+	YBLWdelta1;YBLWdelta3	Solo	Inactive	24	24	1.00	Fixed	n.a.	1	1	1	n.a.	1	n.a.	1	n.a.	1	1	n.a.	n.a.	1	n.a.	n.a.	1	1	1	1	1	n.a.	n.a.	1	1	n.a.	1	1	1	1	n.a.	1	n.a.	1	1	1	1
chrII_st4+_TY2	TY2	chrII	9093	9424	+	YBLWdelta2	Solo	Active	19	10	0.53	Polymorphic	n.a.	n.a.	0	1	n.a.	1	n.a.	n.a.	n.a.	1	1	n.a.	n.a.	1	n.a.	n.a.	0	1	1	0	0	0	n.a.	0	1	n.a.	1	n.a.	0	0	n.a.	1	n.a.	n.a.	0	n.a.	n.a.
chrII_s10+_TY1	TY1	chrII	29501	35793	+	YBLWdelta6	Solo	Inactive	30	30	1.00	Fixed	1	n.a.	1	n.a.	1	1	1	1	n.a.	1	1	1	1	1	1	n.a.	1	1	1	1	1	1	1	1	1	n.a.	1	n.a.	1	1	n.a.	1	1	1	1	n.a.	1
chrII_i1+_TY2	TY2	chrII	29641	35599	+	YBLWTy2-1	Full	Active	21	6	0.29	Polymorphic	0	n.a.	0	n.a.	0	n.a.	0	n.a.	n.a.	n.a.	n.a.	0	0	1	n.a.	n.a.	1	1	0	0	0	0	0	n.a.	1	n.a.	0	n.a.	0	n.a.	n.a.	0	n.a.	n.a.	0	n.a.	1
chrII_s11-_TY4	TY4	chrII	35848	36218	-	YBLCtau1	Solo	Active	20	2	0.10	Polymorphic	n.a.	n.a.	0	n.a.	0	0	0	n.a.	n.a.	0	0	0	0	n.a.	n.a.	n.a.	0	1	0	n.a.	n.a.	0	n.a.	0	1	n.a.	0	n.a.	0	0	n.a.	n.a.	0	n.a.	0	n.a.	n.a.
chrII_st5-_TY1	TY1	chrII	197033	197323	-	YBLCdelta7	Solo	Inactive	21	21	1.00	Fixed	n.a.	n.a.	1	n.a.	n.a.	n.a.	1	n.a.	n.a.	n.a.	1	n.a.	1	1	n.a.	1	1	1	n.a.	n.a.	1	1	1	n.a.	1	1	n.a.	1	1	1	1	1	1	1	1	n.a.	n.a.
chrII_s13+_TY3	TY3	chrII	197717	198057	+	YBLWsigma1	Solo	Active	25	25	1.00	Fixed	n.a.	n.a.	1	n.a.	1	1	1	n.a.	1	1	1	n.a.	1	n.a.	1	1	1	1	1	n.a.	1	1	1	n.a.	1	n.a.	1	n.a.	n.a.	1	1	1	1	1	1	n.a.	1
chrII_st6-_TY1	TY1	chrII	198170	198252	-	n.a.	Solo	Inactive	23	23	1.00	Fixed	n.a.	1	1	n.a.	n.a.	1	1	n.a.	1	1	1	n.a.	1	1	1	1	1	1	1	n.a.	n.a.	n.a.	n.a.	n.a.	1	n.a.	1	1	n.a.	1	n.a.	1	1	1	1	n.a.	1
chrII_st7+_TY1	TY1	chrII	220934	221039	+	YBLWdelta8	Solo	Inactive	18	18	1.00	Fixed	n.a.	1	n.a.	n.a.	n.a.	1	n.a.	n.a.	n.a.	1	1	n.a.	1	1	n.a.	n.a.	1	1	1	1	n.a.	1	n.a.	n.a.	1	n.a.	1	1	n.a.	1	n.a.	1	1	1	n.a.	n.a.	n.a.
chrII_u2+_TY1	TY1	chrII	221040	226955	+	YBLWTy1-1	Full	Active	30	13	0.43	Polymorphic	n.a.	0	1	n.a.	n.a.	0	n.a.	1	0	0	0	1	0	0	n.a.	n.a.	0	1	0	0	n.a.	0	1	n.a.	1	1	0	0	1	0	0	0	0	1	1	1	1
chrII_st8-_TY1	TY1	chrII	258668	258974	-	YBRCdelta11	Solo	Inactive	21	21	1.00	Fixed	1	n.a.	1	n.a.	n.a.	n.a.	n.a.	n.a.	n.a.	1	1	1	n.a.	n.a.	n.a.	1	1	1	1	1	1	n.a.	n.a.	1	1	1	1	1	n.a.	1	n.a.	n.a.	n.a.	1	1	1	n.a.
chrII_u3+_TY1	TY1	chrII	259576	265492	+	YBRWTy1-2	Full	Active	24	3	0.13	Polymorphic	0	n.a.	1	n.a.	n.a.	0	0	0	0	0	0	n.a.	n.a.	0	0	n.a.	0	1	0	0	0	0	n.a.	n.a.	1	n.a.	0	0	0	0	n.a.	0	n.a.	n.a.	0	n.a.	n.a.
chrII_st10-_TY1	TY1	chrII	266178	266256	-	YBRCdelta14	Solo	Inactive	22	22	1.00	Fixed	n.a.	n.a.	1	1	1	1	1	n.a.	1	1	1	1	n.a.	1	1	1	1	1	1	1	n.a.	1	n.a.	1	n.a.	n.a.	1	n.a.	n.a.	1	n.a.	n.a.	n.a.	1	n.a.	n.a.	1
chrII_st11+_TY1	TY1	chrII	327068	327393	+	YBRWdelta15	Solo	Inactive	28	28	1.00	Fixed	n.a.	1	1	n.a.	1	1	1	1	1	1	n.a.	1	1	1	n.a.	n.a.	1	1	1	1	1	1	1	n.a.	1	1	1	n.a.	1	1	1	1	n.a.	1	1	n.a.	n.a.
chrII_st12+_TY1	TY1	chrII	327394	327693	+	YBRWdelta16	Solo	Inactive	27	27	1.00	Fixed	n.a.	1	1	n.a.	1	1	1	1	n.a.	1	1	1	1	1	1	n.a.	1	1	1	1	n.a.	1	1	1	n.a.	1	1	1	n.a.	1	n.a.	n.a.	n.a.	1	1	n.a.	1
chrII_s21+_TY1	TY1	chrII	350457	350749	+	YBRWdelta17	Solo	Inactive	21	21	1.00	Fixed	1	1	n.a.	1	n.a.	1	1	n.a.	n.a.	1	1	1	1	1	n.a.	n.a.	1	1	1	n.a.	n.a.	n.a.	1	n.a.	n.a.	1	1	n.a.	n.a.	1	n.a.	n.a.	n.a.	1	1	n.a.	1
chrII_s22+_TY1	TY1	chrII	460473	460762	+	n.a.	Solo	Inactive	23	23	1.00	Fixed	1	1	n.a.	1	1	1	n.a.	n.a.	1	1	1	1	n.a.	n.a.	n.a.	n.a.	1	1	1	n.a.	1	n.a.	n.a.	1	1	1	1	n.a.	1	1	n.a.	n.a.	1	1	1	n.a.	n.a.
chrII_s23-_TY4	TY4	chrII	643483	643853	-	YBRCtau2	Solo	Active	21	8	0.38	Polymorphic	n.a.	n.a.	n.a.	0	0	0	0	0	n.a.	1	0	n.a.	n.a.	n.a.	n.a.	n.a.	0	1	1	n.a.	0	n.a.	n.a.	n.a.	0	1	n.a.	1	1	0	0	0	n.a.	1	1	n.a.	0
chrII_s24+_TY1	TY1	chrII	643854	643997	+	YBRWdelta18	Solo	Inactive	18	18	1.00	Fixed	n.a.	n.a.	n.a.	1	1	1	1	1	n.a.	1	1	n.a.	n.a.	n.a.	n.a.	n.a.	1	1	1	n.a.	1	n.a.	n.a.	n.a.	1	n.a.	1	n.a.	1	1	n.a.	1	n.a.	1	n.a.	n.a.	1
chrII_s25-_TY1	TY1	chrII	644364	644596	-	YBRCdelta19	Solo	Inactive	18	18	1.00	Fixed	n.a.	n.a.	n.a.	n.a.	n.a.	1	1	1	n.a.	n.a.	1	n.a.	n.a.	n.a.	1	n.a.	1	1	1	n.a.	n.a.	1	n.a.	n.a.	1	n.a.	1	n.a.	1	1	1	1	n.a.	1	1	n.a.	1
chrIII_u4+_TY5	TY5	chrIII	1179	4322	+	YCLWTy5-1	Full	Inactive	27	27	1.00	Fixed	1	1	1	n.a.	1	1	1	1	1	n.a.	1	1	1	1	n.a.	n.a.	1	1	1	n.a.	n.a.	n.a.	1	1	1	1	1	1	1	1	1	1	1	n.a.	n.a.	1	n.a.
chrIII_st13+_TY5	TY5	chrIII	4480	4580	+	n.a.	Solo	Inactive	16	16	1.00	Fixed	1	n.a.	n.a.	1	n.a.	n.a.	1	1	1	n.a.	1	n.a.	1	n.a.	n.a.	n.a.	1	1	1	n.a.	n.a.	n.a.	1	n.a.	1	n.a.	1	n.a.	n.a.	1	1	n.a.	n.a.	n.a.	1	n.a.	n.a.
chrIII_st14+_TY1	TY1	chrIII	82700	83036	+	YCLWdelta15	Solo	Active	23	2	0.09	Polymorphic	0	0	n.a.	0	n.a.	0	n.a.	n.a.	n.a.	0	0	0	0	0	0	n.a.	0	1	0	n.a.	0	n.a.	n.a.	n.a.	n.a.	0	0	n.a.	0	1	0	0	n.a.	n.a.	0	0	n.a.
chrIII_s28-_TY1	TY1	chrIII	83055	83196	-	YCLCdelta1	Solo	Inactive	23	23	1.00	Fixed	1	1	n.a.	1	n.a.	1	n.a.	n.a.	n.a.	1	1	1	1	1	1	n.a.	1	1	1	n.a.	1	n.a.	n.a.	n.a.	1	1	1	n.a.	1	n.a.	1	1	1	n.a.	1	1	n.a.
chrIII_st17+_TY1	TY1	chrIII	84069	84718	+	YCLWdelta2	Solo	Active	25	25	1.00	Fixed	n.a.	1	1	1	n.a.	1	1	n.a.	1	1	1	1	1	1	1	1	n.a.	1	1	1	1	n.a.	1	n.a.	1	n.a.	n.a.	1	1	n.a.	n.a.	1	n.a.	1	1	n.a.	1
chrIII_st16+_TY2	TY2	chrIII	84295	84626	+	YCLWdelta3	Solo	Active	17	16	0.94	Polymorphic	n.a.	1	1	n.a.	n.a.	1	1	n.a.	n.a.	1	n.a.	1	1	0	1	1	n.a.	1	1	n.a.	n.a.	n.a.	n.a.	n.a.	1	n.a.	n.a.	n.a.	n.a.	n.a.	n.a.	1	n.a.	1	1	n.a.	1
chrIII_u5+_TY2	TY2	chrIII	84811	90769	+	YCLWTy2-1	Full	Active	15	14	0.93	Polymorphic	n.a.	n.a.	1	n.a.	n.a.	1	1	n.a.	n.a.	n.a.	1	n.a.	1	1	n.a.	1	n.a.	1	n.a.	n.a.	n.a.	n.a.	n.a.	n.a.	1	n.a.	n.a.	n.a.	0	n.a.	n.a.	1	n.a.	1	1	1	1
chrIII_s31-_TY1	TY1	chrIII	124132	124463	-	YCRCdelta6	Solo	Inactive	20	11	0.55	Polymorphic	n.a.	0	0	1	1	n.a.	1	0	0	0	1	n.a.	n.a.	1	n.a.	n.a.	1	1	0	0	n.a.	n.a.	n.a.	n.a.	1	n.a.	1	n.a.	n.a.	0	1	1	n.a.	n.a.	0	n.a.	n.a.
chrIII_st18-_TY1	TY1	chrIII	142790	143078	-	YCRCdelta7	Solo	Inactive	22	22	1.00	Fixed	1	n.a.	n.a.	n.a.	n.a.	1	1	1	n.a.	1	1	n.a.	1	1	n.a.	1	1	1	1	1	1	n.a.	n.a.	1	n.a.	n.a.	1	n.a.	n.a.	1	1	n.a.	n.a.	1	n.a.	1	1
chrIII_st19+_TY1	TY1	chrIII	149480	149787	+	YCRWdelta8	Solo	Inactive	16	16	1.00	Fixed	1	1	n.a.	n.a.	n.a.	1	1	1	n.a.	1	1	n.a.	n.a.	1	n.a.	n.a.	1	n.a.	1	n.a.	n.a.	n.a.	n.a.	n.a.	n.a.	n.a.	1	n.a.	1	1	n.a.	1	n.a.	1	n.a.	n.a.	n.a.
chrIII_st20+_TY1	TY1	chrIII	150218	150540	+	YCRWdelta9	Solo	Inactive	18	18	1.00	Fixed	1	1	n.a.	n.a.	n.a.	n.a.	1	n.a.	n.a.	n.a.	1	n.a.	1	1	1	n.a.	1	n.a.	1	n.a.	n.a.	1	n.a.	1	n.a.	n.a.	1	1	1	1	n.a.	n.a.	n.a.	1	1	1	n.a.
chrIII_s35-_TY4	TY4	chrIII	150693	151051	-	YCRCtau1	Solo	Inactive	22	22	1.00	Fixed	1	1	n.a.	n.a.	1	n.a.	1	1	1	n.a.	1	n.a.	1	1	1	1	1	n.a.	1	n.a.	n.a.	1	n.a.	1	n.a.	n.a.	1	1	n.a.	1	n.a.	1	n.a.	1	1	1	n.a.
chrIII_st21-_TY1	TY1	chrIII	151465	151518	-	n.a.	Solo	Inactive	15	15	1.00	Fixed	1	n.a.	n.a.	n.a.	n.a.	n.a.	n.a.	1	1	n.a.	1	n.a.	1	n.a.	n.a.	n.a.	n.a.	n.a.	n.a.	n.a.	1	n.a.	n.a.	n.a.	n.a.	1	1	1	n.a.	1	n.a.	1	n.a.	1	1	1	1
chrIII_st22+_TY1	TY1	chrIII	151519	151849	+	YCRWdelta10	Solo	Inactive	23	23	1.00	Fixed	1	1	n.a.	n.a.	n.a.	1	n.a.	1	1	n.a.	1	n.a.	1	n.a.	n.a.	n.a.	n.a.	n.a.	1	1	1	1	n.a.	1	n.a.	1	1	1	1	1	n.a.	1	1	1	1	1	1
chrIII_s38+_TY3	TY3	chrIII	168387	169064	+	n.a.	Solo	Active	20	15	0.75	Polymorphic	0	1	n.a.	1	n.a.	1	1	1	n.a.	0	1	n.a.	1	1	n.a.	n.a.	1	1	0	n.a.	n.a.	n.a.	n.a.	0	1	n.a.	0	n.a.	1	1	1	1	n.a.	n.a.	n.a.	n.a.	n.a.
chrIII_s39-_TY1	TY1	chrIII	168606	168929	-	n.a.	Solo	Active	18	2	0.11	Polymorphic	0	0	n.a.	n.a.	n.a.	0	0	0	n.a.	0	0	n.a.	0	0	n.a.	n.a.	0	1	0	n.a.	n.a.	n.a.	n.a.	0	1	n.a.	0	n.a.	0	0	n.a.	0	n.a.	n.a.	n.a.	n.a.	n.a.
chrIII_st23+_TY1	TY1	chrIII	169203	169540	+	n.a.	Solo	Active	21	2	0.10	Polymorphic	0	0	n.a.	0	n.a.	0	0	0	n.a.	0	0	n.a.	n.a.	n.a.	n.a.	0	0	1	0	n.a.	n.a.	0	0	0	1	0	0	n.a.	n.a.	0	n.a.	0	n.a.	n.a.	n.a.	0	n.a.
chrIII_st24+_TY1	TY1	chrIII	169569	169884	+	YCRWdelta11	Solo	Inactive	24	24	1.00	Fixed	1	1	n.a.	1	1	1	1	1	n.a.	1	1	n.a.	1	n.a.	n.a.	n.a.	1	1	1	n.a.	n.a.	1	1	1	1	1	1	n.a.	n.a.	1	1	1	n.a.	n.a.	1	1	n.a.
chrIII_s42-_TY1	TY1	chrIII	227660	227810	-	n.a.	Solo	Inactive	18	18	1.00	Fixed	1	1	n.a.	n.a.	n.a.	1	n.a.	n.a.	n.a.	1	1	n.a.	n.a.	1	1	n.a.	1	1	1	n.a.	n.a.	n.a.	n.a.	n.a.	n.a.	n.a.	1	n.a.	n.a.	1	n.a.	1	1	1	n.a.	1	1
chrIII_st25+_TY1	TY1	chrIII	291373	291709	+	YCRWdelta12	Solo	Inactive	24	24	1.00	Fixed	1	n.a.	1	1	n.a.	n.a.	1	1	1	1	1	1	n.a.	1	n.a.	n.a.	1	1	1	1	n.a.	n.a.	1	1	n.a.	n.a.	1	n.a.	1	n.a.	1	1	1	1	1	n.a.	n.a.
chrIII_st26+_TY5	TY5	chrIII	291919	292164	+	YCRWomega3	Solo	Inactive	21	21	1.00	Fixed	1	n.a.	1	1	n.a.	n.a.	1	1	1	1	1	1	n.a.	1	n.a.	n.a.	n.a.	1	1	n.a.	1	1	1	n.a.	1	n.a.	1	n.a.	1	n.a.	n.a.	n.a.	n.a.	1	1	n.a.	n.a.
chrIII_st27+_TY5	TY5	chrIII	292288	292525	+	n.a.	Solo	Inactive	19	19	1.00	Fixed	1	n.a.	1	n.a.	n.a.	n.a.	1	1	n.a.	n.a.	1	n.a.	n.a.	1	n.a.	n.a.	n.a.	1	1	n.a.	1	n.a.	1	n.a.	1	1	1	n.a.	1	1	1	1	n.a.	1	1	n.a.	n.a.
chrIII_st28+_TY1	TY1	chrIII	295000	295317	+	YCRWdelta13	Solo	Inactive	23	23	1.00	Fixed	1	1	1	1	n.a.	1	1	n.a.	n.a.	1	1	1	n.a.	1	n.a.	n.a.	1	1	1	1	1	1	n.a.	1	n.a.	n.a.	1	n.a.	1	n.a.	1	1	n.a.	1	1	n.a.	n.a.
chrIII_st29+_TY1	TY1	chrIII	295856	295926	+	n.a.	Solo	Inactive	18	18	1.00	Fixed	n.a.	n.a.	n.a.	n.a.	n.a.	1	1	1	1	1	1	n.a.	n.a.	1	n.a.	n.a.	1	1	1	1	n.a.	n.a.	n.a.	1	1	1	1	n.a.	1	1	n.a.	1	n.a.	n.a.	n.a.	n.a.	n.a.
chrIII_s48-_TY1	TY1	chrIII	295955	296187	-	YCRCdelta14	Solo	Inactive	21	21	1.00	Fixed	n.a.	n.a.	n.a.	n.a.	n.a.	1	1	1	1	1	1	n.a.	n.a.	1	n.a.	1	1	1	1	n.a.	1	1	n.a.	1	1	1	1	n.a.	1	1	n.a.	1	n.a.	n.a.	1	n.a.	n.a.
chrIV_s49+_TY5	TY5	chrIV	3336	3461	+	n.a.	Solo	Inactive	4	4	1.00	Fixed	n.a.	n.a.	n.a.	n.a.	n.a.	n.a.	n.a.	n.a.	n.a.	n.a.	n.a.	n.a.	n.a.	n.a.	n.a.	n.a.	n.a.	n.a.	n.a.	1	1	n.a.	n.a.	n.a.	n.a.	n.a.	1	n.a.	1	n.a.	n.a.	n.a.	n.a.	n.a.	n.a.	n.a.	n.a.
chrIV_s50+_TY4	TY4	chrIV	8080	8420	+	n.a.	Solo	Inactive	7	7	1.00	Fixed	n.a.	n.a.	n.a.	n.a.	n.a.	n.a.	n.a.	1	n.a.	n.a.	n.a.	n.a.	n.a.	n.a.	1	n.a.	n.a.	n.a.	n.a.	n.a.	1	n.a.	n.a.	n.a.	n.a.	1	n.a.	1	n.a.	1	n.a.	n.a.	n.a.	1	n.a.	n.a.	n.a.
chrIV_s51+_TY3_1p	TY3_1p	chrIV	83292	83483	+	n.a.	Solo	Inactive	23	23	1.00	Fixed	1	1	1	n.a.	1	1	n.a.	1	1	1	1	n.a.	1	1	n.a.	n.a.	1	1	1	1	n.a.	1	n.a.	n.a.	n.a.	n.a.	1	n.a.	1	1	1	n.a.	n.a.	1	1	n.a.	1
chrIV_s52-_TY1	TY1	chrIV	359317	359480	-	n.a.	Solo	Inactive	24	24	1.00	Fixed	n.a.	n.a.	n.a.	1	1	1	1	1	1	1	1	1	n.a.	1	1	n.a.	1	1	1	n.a.	n.a.	n.a.	n.a.	1	1	1	1	1	1	1	n.a.	n.a.	1	n.a.	n.a.	1	1
chrIV_st30-_TY1	TY1	chrIV	434421	434737	-	YDLCdelta1	Solo	Inactive	22	4	0.18	Polymorphic	n.a.	0	1	0	n.a.	n.a.	0	1	n.a.	n.a.	0	n.a.	0	0	0	0	0	1	0	n.a.	0	0	n.a.	0	1	n.a.	0	n.a.	0	0	n.a.	n.a.	n.a.	0	n.a.	n.a.	0
chrIV_st31-_TY1	TY1	chrIV	434740	434944	-	n.a.	Solo	Inactive	21	20	0.95	Polymorphic	n.a.	n.a.	1	1	n.a.	n.a.	1	n.a.	n.a.	n.a.	1	n.a.	1	1	0	1	1	1	1	1	1	1	n.a.	1	1	n.a.	1	n.a.	1	1	n.a.	n.a.	n.a.	1	n.a.	n.a.	1
chrIV_s55+_TY1	TY1	chrIV	434949	435096	+	n.a.	Solo	Inactive	17	17	1.00	Fixed	n.a.	n.a.	n.a.	n.a.	n.a.	n.a.	1	n.a.	n.a.	n.a.	1	n.a.	1	n.a.	1	1	1	1	1	1	1	1	n.a.	1	1	n.a.	1	n.a.	n.a.	1	n.a.	n.a.	n.a.	1	n.a.	n.a.	1
chrIV_s56+_TY4	TY4	chrIV	437147	437516	+	YDLWtau1	Solo	Active	17	2	0.12	Polymorphic	n.a.	n.a.	1	n.a.	0	n.a.	0	0	0	n.a.	0	n.a.	0	n.a.	n.a.	n.a.	0	1	0	n.a.	n.a.	n.a.	0	n.a.	0	0	0	n.a.	n.a.	0	n.a.	n.a.	n.a.	0	n.a.	n.a.	n.a.
chrIV_st33-_TY1	TY1	chrIV	437520	437697	-	n.a.	Solo	Inactive	22	22	1.00	Fixed	n.a.	n.a.	1	n.a.	1	n.a.	1	1	1	1	1	n.a.	1	n.a.	n.a.	n.a.	1	1	1	1	1	1	1	n.a.	1	1	1	n.a.	n.a.	1	n.a.	n.a.	n.a.	1	1	n.a.	n.a.
chrIV_st36-_TY1	TY1	chrIV	512986	513641	-	YDRCdelta2	Solo	Inactive	26	26	1.00	Fixed	1	1	1	1	1	1	1	1	1	n.a.	1	1	1	1	1	n.a.	1	1	1	n.a.	n.a.	1	n.a.	n.a.	1	1	1	n.a.	1	1	1	1	n.a.	1	n.a.	n.a.	n.a.
chrIV_st35-_TY1	TY1	chrIV	513257	513588	-	YDRCdelta3	Solo	Inactive	20	13	0.65	Polymorphic	n.a.	1	1	1	1	1	1	0	n.a.	n.a.	1	n.a.	1	1	0	n.a.	1	1	0	n.a.	n.a.	0	n.a.	n.a.	1	n.a.	0	n.a.	0	n.a.	n.a.	1	n.a.	0	n.a.	n.a.	n.a.
chrIV_u6-_TY2	TY2	chrIV	513691	519645	-	YDRCTy2-1	Full	Active	23	4	0.17	Polymorphic	n.a.	0	n.a.	0	n.a.	n.a.	0	0	0	1	0	0	0	0	n.a.	n.a.	0	1	n.a.	0	0	0	0	n.a.	1	0	1	n.a.	n.a.	0	n.a.	0	n.a.	0	n.a.	n.a.	0
chrIV_st37+_TY1	TY1	chrIV	519942	520157	+	YDRCdelta6a	Solo	Inactive	25	25	1.00	Fixed	n.a.	1	n.a.	1	1	n.a.	1	n.a.	1	n.a.	1	1	1	1	n.a.	n.a.	n.a.	1	1	1	1	1	1	1	1	1	1	n.a.	n.a.	1	1	1	n.a.	1	n.a.	n.a.	1
chrIV_st38-_TY1	TY1	chrIV	520180	520474	-	YDRWdelta7	Solo	Inactive	26	26	1.00	Fixed	n.a.	1	1	1	1	n.a.	1	1	1	n.a.	1	1	1	1	n.a.	n.a.	n.a.	1	1	1	1	1	1	1	1	1	1	n.a.	n.a.	1	1	1	n.a.	n.a.	n.a.	n.a.	1
chrIV_st39+_TY2	TY2	chrIV	520475	520794	+	n.a.	Solo	Inactive	16	12	0.75	Polymorphic	n.a.	n.a.	0	n.a.	n.a.	n.a.	1	0	n.a.	n.a.	1	n.a.	1	1	n.a.	n.a.	0	1	n.a.	n.a.	n.a.	n.a.	n.a.	0	1	n.a.	n.a.	n.a.	n.a.	1	1	1	1	n.a.	1	n.a.	1
chrIV_s63-_TY1	TY1	chrIV	620559	620662	-	n.a.	Solo	Inactive	21	21	1.00	Fixed	1	n.a.	1	n.a.	1	1	n.a.	1	1	1	n.a.	1	n.a.	n.a.	1	1	1	1	n.a.	n.a.	n.a.	n.a.	1	n.a.	1	n.a.	1	1	n.a.	1	n.a.	1	n.a.	1	1	n.a.	1
chrIV_s64-_TY3	TY3	chrIV	645238	651501	-	YDRCsigma1	Solo	Active	17	12	0.71	Polymorphic	0	1	1	n.a.	n.a.	n.a.	1	0	1	1	n.a.	n.a.	n.a.	n.a.	n.a.	n.a.	1	1	1	n.a.	0	0	n.a.	n.a.	1	n.a.	1	n.a.	n.a.	0	1	n.a.	n.a.	n.a.	n.a.	n.a.	1
chrIV_i2-_TY1	TY1	chrIV	645508	651417	-	YDRCTy1-1	Full	Active	14	4	0.29	Polymorphic	0	0	n.a.	n.a.	n.a.	n.a.	n.a.	0	n.a.	1	0	n.a.	n.a.	n.a.	n.a.	n.a.	0	1	1	n.a.	0	0	n.a.	n.a.	0	n.a.	1	n.a.	n.a.	0	0	n.a.	n.a.	n.a.	n.a.	n.a.	n.a.
chrIV_st40-_TY1	TY1	chrIV	651688	651956	-	YDRCdelta9	Solo	Inactive	20	20	1.00	Fixed	n.a.	n.a.	1	n.a.	n.a.	n.a.	1	1	1	n.a.	1	n.a.	n.a.	1	n.a.	n.a.	1	1	1	n.a.	1	n.a.	1	1	1	1	1	n.a.	1	1	1	1	n.a.	n.a.	1	n.a.	n.a.
chrIV_s66+_TY3	TY3	chrIV	668094	668434	+	YDRWsigma2	Solo	Active	19	12	0.63	Polymorphic	1	n.a.	n.a.	1	n.a.	1	1	n.a.	1	0	1	n.a.	1	n.a.	n.a.	n.a.	1	1	0	n.a.	n.a.	0	0	n.a.	n.a.	n.a.	0	0	n.a.	0	n.a.	1	1	n.a.	n.a.	n.a.	n.a.
chrIV_s67+_TY1	TY1	chrIV	668624	668782	+	YDRWdelta10	Solo	Inactive	23	23	1.00	Fixed	1	1	n.a.	1	n.a.	1	1	n.a.	1	1	1	n.a.	1	1	n.a.	n.a.	1	1	1	1	1	n.a.	1	n.a.	1	n.a.	1	1	n.a.	1	n.a.	1	1	n.a.	n.a.	n.a.	n.a.
chrIV_t41+_TY1	TY1	chrIV	802903	805652	+	YDRWdelta11	Truncated	Inactive	29	29	1.00	Fixed	1	1	1	1	1	1	1	1	1	1	n.a.	n.a.	1	1	1	1	1	1	1	n.a.	n.a.	n.a.	1	1	1	1	1	n.a.	1	1	1	1	n.a.	1	1	n.a.	1
chrIV_s69-_TY1	TY1	chrIV	805756	805972	-	n.a.	Solo	Inactive	26	26	1.00	Fixed	1	n.a.	1	n.a.	n.a.	1	1	n.a.	n.a.	1	1	n.a.	1	1	n.a.	n.a.	1	1	1	1	n.a.	n.a.	n.a.	1	1	1	1	1	1	1	1	1	n.a.	1	1	1	1
chrIV_st43+_TY1	TY1	chrIV	871420	871742	+	n.a.	Solo	Inactive	28	28	1.00	Fixed	1	1	n.a.	1	1	1	n.a.	n.a.	1	1	1	1	1	1	n.a.	1	1	1	1	n.a.	1	n.a.	n.a.	1	1	n.a.	1	1	1	1	1	1	n.a.	1	1	1	1
chrIV_st45-_TY1	TY1	chrIV	871747	878042	-	n.a.	Solo	Inactive	28	28	1.00	Fixed	1	n.a.	1	1	1	1	n.a.	1	1	1	1	1	1	1	1	1	1	1	1	1	1	n.a.	n.a.	1	1	1	1	1	1	1	n.a.	n.a.	n.a.	n.a.	n.a.	1	1
chrIV_i3+_TY2	TY2	chrIV	871819	877777	+	YDRWTy2-2	Full	Active	26	2	0.08	Polymorphic	0	n.a.	0	0	0	0	n.a.	0	0	0	0	0	0	0	n.a.	0	0	1	0	n.a.	0	n.a.	n.a.	0	1	0	0	0	0	0	n.a.	n.a.	n.a.	n.a.	n.a.	0	0
chrIV_st44+_TY1	TY1	chrIV	878062	878300	+	n.a.	Solo	Inactive	30	30	1.00	Fixed	1	n.a.	1	1	n.a.	1	n.a.	1	n.a.	1	1	1	1	1	1	n.a.	1	1	1	1	1	n.a.	n.a.	1	1	1	1	1	1	1	1	1	n.a.	1	1	1	1
chrIV_u7-_TY1	TY1	chrIV	878301	884218	-	YDRCTy1-2	Full	Active	30	4	0.13	Polymorphic	0	1	0	0	n.a.	0	n.a.	0	n.a.	0	n.a.	0	0	0	0	n.a.	0	1	0	0	0	0	n.a.	0	1	0	1	0	0	0	0	0	n.a.	0	0	n.a.	0
chrIV_s73+_TY1	TY1	chrIV	945348	945670	+	YDRWdelta12	Solo	Inactive	28	28	1.00	Fixed	n.a.	1	1	1	1	1	1	1	1	1	1	n.a.	1	1	1	n.a.	1	1	1	n.a.	1	1	n.a.	1	1	1	1	n.a.	1	1	1	1	n.a.	n.a.	1	n.a.	n.a.
chrIV_s74-_TY1	TY1	chrIV	945698	945757	-	n.a.	Solo	Inactive	24	24	1.00	Fixed	n.a.	1	1	1	1	1	n.a.	1	1	1	1	n.a.	1	1	1	n.a.	1	1	1	n.a.	n.a.	1	n.a.	n.a.	1	n.a.	1	n.a.	n.a.	1	1	1	1	n.a.	1	n.a.	n.a.
chrIV_s75-_TY3	TY3	chrIV	945952	946292	-	YDRCsigma3	Solo	Active	23	15	0.65	Polymorphic	n.a.	n.a.	1	1	n.a.	1	1	n.a.	n.a.	0	1	n.a.	1	1	0	n.a.	1	1	0	n.a.	0	0	1	n.a.	1	n.a.	0	n.a.	1	0	n.a.	n.a.	1	n.a.	0	n.a.	1
chrIV_u8+_TY2	TY2	chrIV	981168	987126	+	YDRWTy2-3	Full	Active	20	7	0.35	Polymorphic	0	n.a.	n.a.	1	n.a.	0	0	0	n.a.	n.a.	0	n.a.	n.a.	n.a.	0	n.a.	n.a.	1	0	n.a.	n.a.	0	0	n.a.	1	n.a.	1	0	0	0	1	n.a.	1	1	n.a.	0	n.a.
chrIV_u9-_TY1	TY1	chrIV	987155	992639	-	YDRCTy1-3	Full	Active	15	8	0.53	Polymorphic	n.a.	n.a.	n.a.	0	n.a.	0	0	0	n.a.	1	0	n.a.	1	n.a.	n.a.	n.a.	0	1	1	1	n.a.	n.a.	n.a.	n.a.	1	n.a.	1	n.a.	0	n.a.	n.a.	n.a.	n.a.	n.a.	n.a.	n.a.	1
chrIV_st46+_TY1	TY1	chrIV	992640	992739	+	n.a.	Solo	Inactive	20	19	0.95	Polymorphic	n.a.	1	n.a.	1	n.a.	1	1	1	n.a.	1	1	n.a.	1	n.a.	n.a.	n.a.	0	1	1	1	n.a.	1	n.a.	n.a.	1	n.a.	1	n.a.	1	n.a.	1	1	n.a.	1	n.a.	n.a.	n.a.
chrIV_s77-_TY3	TY3	chrIV	992740	992812	-	YDRCsigma4	Solo	Inactive	18	18	1.00	Fixed	n.a.	1	n.a.	1	n.a.	1	1	n.a.	n.a.	1	1	n.a.	1	n.a.	n.a.	n.a.	n.a.	1	1	1	n.a.	1	n.a.	n.a.	1	n.a.	1	n.a.	1	n.a.	1	1	n.a.	1	n.a.	n.a.	n.a.
chrIV_s78-_TY1	TY1	chrIV	1017553	1017675	-	n.a.	Solo	Inactive	20	20	1.00	Fixed	n.a.	n.a.	n.a.	1	n.a.	1	1	1	1	1	1	n.a.	1	n.a.	n.a.	n.a.	1	1	1	n.a.	n.a.	n.a.	n.a.	1	1	1	1	n.a.	1	1	n.a.	1	n.a.	n.a.	n.a.	n.a.	1
chrIV_s79-_TY4	TY4	chrIV	1017678	1018020	-	n.a.	Solo	Inactive	26	26	1.00	Fixed	1	1	1	1	n.a.	1	1	1	1	1	1	n.a.	1	1	n.a.	n.a.	1	1	1	n.a.	n.a.	n.a.	n.a.	1	1	1	1	1	1	1	1	1	n.a.	n.a.	n.a.	n.a.	1
chrIV_s80+_TY4	TY4	chrIV	1018212	1018366	+	n.a.	Solo	Inactive	24	24	1.00	Fixed	1	1	1	1	1	1	1	n.a.	n.a.	1	1	n.a.	1	1	n.a.	n.a.	1	1	1	n.a.	n.a.	n.a.	n.a.	n.a.	1	1	1	1	1	1	1	1	n.a.	n.a.	1	n.a.	1
chrIV_s81+_TY1	TY1	chrIV	1018389	1018514	+	n.a.	Solo	Inactive	21	21	1.00	Fixed	1	1	1	1	1	n.a.	1	1	n.a.	1	1	n.a.	1	1	n.a.	n.a.	1	1	1	n.a.	n.a.	n.a.	n.a.	n.a.	n.a.	n.a.	1	1	1	1	1	n.a.	n.a.	n.a.	1	n.a.	1
chrIV_s82+_TY3	TY3	chrIV	1023134	1023474	+	YDRWsigma5	Solo	Active	21	13	0.62	Polymorphic	1	n.a.	n.a.	n.a.	1	n.a.	1	1	0	n.a.	1	n.a.	1	n.a.	n.a.	n.a.	1	1	n.a.	0	n.a.	0	n.a.	n.a.	1	0	0	0	n.a.	1	1	1	n.a.	n.a.	0	n.a.	0
chrIV_s83-_TY1	TY1	chrIV	1095639	1101876	-	n.a.	Solo	Inactive	27	27	1.00	Fixed	n.a.	1	1	n.a.	1	1	1	1	n.a.	1	1	n.a.	n.a.	1	n.a.	n.a.	1	1	1	1	n.a.	1	1	1	1	1	1	1	1	1	n.a.	n.a.	n.a.	1	1	1	1
chrIV_i4+_TY1	TY1	chrIV	1095765	1101690	+	YDRWTy1-4	Full	Active	25	6	0.24	Polymorphic	n.a.	n.a.	0	n.a.	n.a.	0	0	1	n.a.	0	0	n.a.	n.a.	0	n.a.	n.a.	0	1	0	0	n.a.	0	0	0	1	0	0	0	0	1	n.a.	n.a.	n.a.	0	0	1	0
chrIV_s84+_TY1	TY1	chrIV	1151034	1151363	+	YDRWdelta25	Solo	Inactive	14	14	1.00	Fixed	n.a.	n.a.	n.a.	1	1	1	n.a.	n.a.	n.a.	n.a.	1	n.a.	n.a.	1	n.a.	n.a.	1	1	1	1	n.a.	1	n.a.	n.a.	1	n.a.	n.a.	n.a.	n.a.	n.a.	n.a.	1	n.a.	n.a.	1	n.a.	1
chrIV_s85-_TY1	TY1	chrIV	1151391	1151511	-	n.a.	Solo	Inactive	11	11	1.00	Fixed	n.a.	n.a.	n.a.	n.a.	1	1	n.a.	1	n.a.	n.a.	1	n.a.	n.a.	1	n.a.	n.a.	1	1	n.a.	1	n.a.	n.a.	n.a.	n.a.	1	n.a.	n.a.	n.a.	n.a.	n.a.	n.a.	1	n.a.	n.a.	n.a.	n.a.	1
chrIV_st48+_TY1	TY1	chrIV	1174832	1174952	+	n.a.	Solo	Inactive	26	26	1.00	Fixed	1	1	n.a.	n.a.	1	1	1	n.a.	n.a.	1	1	1	n.a.	1	1	n.a.	1	1	1	1	n.a.	1	1	1	1	1	1	n.a.	1	1	1	1	n.a.	n.a.	1	n.a.	1
chrIV_s87-_TY3	TY3	chrIV	1175129	1175807	-	YDRCsigma6	Solo	Inactive	27	27	1.00	Fixed	1	1	1	n.a.	1	1	1	n.a.	n.a.	1	1	1	n.a.	1	1	n.a.	1	1	1	1	n.a.	1	1	1	1	n.a.	1	n.a.	1	1	1	1	n.a.	n.a.	1	1	n.a.
chrIV_st49+_TY1	TY1	chrIV	1175311	1175642	+	YDRWdelta26	Solo	Inactive	24	13	0.54	Polymorphic	n.a.	1	0	n.a.	1	n.a.	1	n.a.	n.a.	0	1	n.a.	n.a.	1	0	n.a.	1	1	0	0	n.a.	0	0	0	1	n.a.	0	n.a.	0	1	1	1	n.a.	n.a.	0	1	n.a.
chrIV_st50+_TY1	TY1	chrIV	1201081	1201275	+	n.a.	Solo	Inactive	23	23	1.00	Fixed	1	n.a.	n.a.	1	n.a.	1	1	1	n.a.	1	1	1	n.a.	n.a.	n.a.	1	1	1	1	1	n.a.	n.a.	n.a.	1	1	1	1	1	n.a.	1	n.a.	1	n.a.	1	1	n.a.	n.a.
chrIV_st51+_TY1	TY1	chrIV	1201450	1201590	+	n.a.	Solo	Inactive	24	24	1.00	Fixed	1	n.a.	n.a.	1	n.a.	n.a.	1	1	1	1	1	1	n.a.	n.a.	1	1	1	1	1	1	n.a.	1	n.a.	1	1	n.a.	1	1	n.a.	1	n.a.	1	n.a.	1	1	n.a.	n.a.
chrIV_u10+_TY1	TY1	chrIV	1206697	1212614	+	YDRWTy1-5	Full	Active	19	1	0.05	s288c	n.a.	n.a.	0	n.a.	n.a.	0	n.a.	0	n.a.	n.a.	0	0	0	n.a.	n.a.	n.a.	0	1	0	n.a.	0	0	n.a.	0	n.a.	0	0	n.a.	n.a.	0	n.a.	n.a.	n.a.	n.a.	0	0	0
chrIV_s91-_TY3	TY3	chrIV	1305352	1305442	-	n.a.	Solo	Inactive	20	20	1.00	Fixed	n.a.	n.a.	1	1	n.a.	n.a.	1	n.a.	1	1	1	1	1	n.a.	1	1	n.a.	1	1	n.a.	n.a.	1	n.a.	n.a.	n.a.	n.a.	1	1	n.a.	1	n.a.	n.a.	n.a.	1	1	1	1
chrIV_st52+_TY2	TY2	chrIV	1352637	1352968	+	YDRWdelta29	Solo	Active	24	2	0.08	Polymorphic	n.a.	n.a.	0	n.a.	0	0	0	0	0	0	0	0	0	0	0	n.a.	0	1	0	0	n.a.	n.a.	n.a.	0	1	0	0	n.a.	n.a.	0	n.a.	0	n.a.	0	0	n.a.	n.a.
chrIV_st53+_TY1	TY1	chrIV	1352969	1353219	+	YDRWdelta30	Solo	Inactive	25	25	1.00	Fixed	n.a.	n.a.	1	1	1	n.a.	1	1	1	1	1	1	1	1	1	n.a.	1	1	1	1	n.a.	1	n.a.	1	1	n.a.	1	1	n.a.	1	n.a.	1	n.a.	1	1	n.a.	n.a.
chrIV_s94+_TY1	TY1	chrIV	1461957	1462025	+	n.a.	Solo	Inactive	20	20	1.00	Fixed	n.a.	n.a.	1	1	n.a.	n.a.	1	n.a.	1	1	1	1	1	n.a.	1	1	n.a.	1	1	n.a.	n.a.	1	n.a.	n.a.	n.a.	n.a.	1	1	n.a.	1	n.a.	n.a.	n.a.	1	1	1	1
chrIV_t219-_TY2	TY2	chrIV	1516337	1516421	-	n.a.	Truncated	n.a.	23	23	1.00	Fixed	1	n.a.	1	1	1	1	1	1	n.a.	n.a.	1	1	1	1	n.a.	n.a.	1	1	1	n.a.	1	1	1	n.a.	1	n.a.	1	n.a.	n.a.	1	1	n.a.	n.a.	n.a.	1	n.a.	1
chrIV_s95+_TY1	TY1	chrIV	1518469	1518787	+	YDRWdelta31	Solo	Inactive	27	27	1.00	Fixed	1	1	1	1	1	n.a.	1	n.a.	1	1	1	1	1	1	n.a.	n.a.	1	1	1	1	n.a.	n.a.	n.a.	1	1	n.a.	1	1	n.a.	1	1	1	n.a.	1	1	n.a.	1
chrIX_s96-_TY4	TY4	chrIX	196650	197020	-	YILCtau1	Solo	Active	17	7	0.41	Polymorphic	n.a.	n.a.	n.a.	n.a.	n.a.	n.a.	n.a.	0	n.a.	n.a.	0	n.a.	0	n.a.	n.a.	n.a.	0	1	1	n.a.	n.a.	0	n.a.	0	1	1	0	1	0	0	n.a.	n.a.	n.a.	n.a.	n.a.	1	1
chrIX_s97-_TY1	TY1	chrIX	197137	197485	-	YILCdelta1	Solo	Inactive	19	19	1.00	Fixed	n.a.	1	n.a.	n.a.	1	n.a.	n.a.	1	n.a.	n.a.	1	1	1	n.a.	n.a.	n.a.	1	1	1	n.a.	1	1	n.a.	1	1	n.a.	1	1	1	1	n.a.	n.a.	n.a.	1	n.a.	n.a.	n.a.
chrIX_u11+_TY3	TY3	chrIX	205217	210644	+	YILWTy3-1	Full	Active	25	7	0.28	Polymorphic	n.a.	1	0	0	n.a.	0	n.a.	0	0	0	0	0	n.a.	n.a.	n.a.	n.a.	0	1	0	0	n.a.	0	0	n.a.	1	n.a.	1	0	1	0	1	1	n.a.	n.a.	0	0	n.a.
chrIX_s98+_TY2	TY2	chrIX	246217	246549	+	YILWdelta2	Solo	Active	15	5	0.33	Polymorphic	1	n.a.	0	n.a.	n.a.	0	n.a.	n.a.	n.a.	n.a.	n.a.	n.a.	0	n.a.	n.a.	n.a.	0	1	n.a.	0	n.a.	n.a.	n.a.	n.a.	1	1	0	1	n.a.	0	n.a.	n.a.	0	n.a.	n.a.	0	0
chrIX_s99-_TY1	TY1	chrIX	300407	300725	-	YILCdelta3	Solo	Inactive	20	20	1.00	Fixed	n.a.	n.a.	1	n.a.	1	1	n.a.	n.a.	1	1	1	1	1	n.a.	n.a.	1	1	1	1	n.a.	n.a.	n.a.	1	n.a.	1	n.a.	1	n.a.	n.a.	1	1	1	n.a.	n.a.	n.a.	1	n.a.
chrIX_s100+_TY1	TY1	chrIX	301656	301730	+	n.a.	Solo	Inactive	18	18	1.00	Fixed	n.a.	n.a.	n.a.	n.a.	n.a.	n.a.	1	n.a.	1	1	1	1	n.a.	1	n.a.	n.a.	1	1	1	n.a.	1	n.a.	1	1	1	n.a.	1	n.a.	n.a.	1	n.a.	1	1	n.a.	n.a.	n.a.	1
chrIX_s101+_TY3	TY3	chrIX	324389	324732	+	YILWsigma3	Solo	Inactive	11	11	1.00	Fixed	n.a.	1	n.a.	n.a.	n.a.	n.a.	n.a.	n.a.	n.a.	n.a.	n.a.	1	n.a.	n.a.	n.a.	n.a.	n.a.	1	1	1	n.a.	1	n.a.	n.a.	1	n.a.	n.a.	1	n.a.	1	n.a.	n.a.	n.a.	1	1	n.a.	n.a.
chrIX_st54+_TY1	TY1	chrIX	324829	325162	+	YILWdelta4	Solo	Inactive	8	8	1.00	Fixed	n.a.	1	n.a.	n.a.	n.a.	n.a.	n.a.	n.a.	n.a.	n.a.	n.a.	1	n.a.	n.a.	n.a.	n.a.	n.a.	1	1	1	n.a.	n.a.	n.a.	n.a.	1	n.a.	n.a.	n.a.	n.a.	1	n.a.	n.a.	n.a.	1	n.a.	n.a.	n.a.
chrIX_st55+_TY1	TY1	chrIX	325163	325216	+	n.a.	Solo	Inactive	5	5	1.00	Fixed	n.a.	1	n.a.	n.a.	n.a.	n.a.	n.a.	n.a.	n.a.	n.a.	n.a.	n.a.	n.a.	n.a.	n.a.	n.a.	n.a.	1	1	n.a.	n.a.	n.a.	n.a.	n.a.	1	n.a.	n.a.	n.a.	n.a.	n.a.	n.a.	n.a.	n.a.	1	n.a.	n.a.	n.a.
chrIX_s104-_TY1	TY1	chrIX	336576	336892	-	YILCdelta5	Solo	Inactive	26	26	1.00	Fixed	1	1	1	n.a.	n.a.	1	1	1	n.a.	n.a.	1	n.a.	1	1	n.a.	n.a.	1	1	1	1	1	1	1	1	1	n.a.	1	n.a.	1	1	1	n.a.	n.a.	1	n.a.	1	1
chrIX_s105-_TY1	TY1	chrIX	426198	426422	-	YIRCdelta6	Solo	Inactive	30	30	1.00	Fixed	n.a.	1	1	n.a.	n.a.	1	1	1	1	1	1	1	1	1	n.a.	n.a.	1	1	1	1	1	1	1	1	1	n.a.	1	1	1	1	1	n.a.	1	1	1	1	1
chrV_s106+_TY5	TY5	chrV	6986	7117	+	n.a.	Solo	Inactive	21	21	1.00	Fixed	1	n.a.	n.a.	n.a.	1	1	1	1	n.a.	n.a.	1	n.a.	1	1	n.a.	1	n.a.	1	n.a.	1	n.a.	n.a.	1	1	1	1	n.a.	n.a.	1	n.a.	1	1	n.a.	1	n.a.	1	1
chrV_t220-_TY2	TY2	chrV	9631	9738	-	n.a.	Truncated	n.a.	20	20	1.00	Fixed	n.a.	n.a.	1	n.a.	1	1	1	1	n.a.	n.a.	1	n.a.	n.a.	1	n.a.	1	n.a.	1	n.a.	n.a.	1	n.a.	n.a.	1	n.a.	1	n.a.	1	1	1	1	n.a.	1	1	1	n.a.	n.a.
chrV_st56+_TY2	TY2	chrV	62142	62474	+	YELWdelta2	Solo	Active	18	10	0.56	Polymorphic	0	1	n.a.	1	n.a.	n.a.	1	n.a.	n.a.	n.a.	1	n.a.	n.a.	1	n.a.	0	n.a.	1	0	0	n.a.	n.a.	n.a.	n.a.	n.a.	n.a.	0	n.a.	n.a.	0	1	1	n.a.	1	1	n.a.	0
chrV_st57+_TY1	TY1	chrV	62475	62756	+	YELWdelta1	Solo	Inactive	18	18	1.00	Fixed	1	1	n.a.	n.a.	n.a.	n.a.	1	n.a.	n.a.	n.a.	1	n.a.	n.a.	1	n.a.	1	n.a.	1	1	1	n.a.	n.a.	n.a.	n.a.	1	n.a.	1	n.a.	1	1	1	1	n.a.	1	1	n.a.	1
chrV_s109-_TY1	TY1	chrV	99303	99660	-	YELCdelta3	Solo	Inactive	26	26	1.00	Fixed	1	1	1	1	n.a.	1	1	1	1	n.a.	1	n.a.	n.a.	1	n.a.	n.a.	1	1	1	1	1	n.a.	1	1	1	1	1	1	n.a.	1	1	n.a.	n.a.	1	1	n.a.	1
chrV_s110-_TY4	TY4	chrV	118227	118556	-	YELCtau1	Solo	Inactive	25	25	1.00	Fixed	n.a.	1	n.a.	n.a.	n.a.	1	n.a.	n.a.	1	n.a.	1	1	n.a.	1	n.a.	1	1	1	1	1	n.a.	n.a.	1	n.a.	1	1	1	1	1	1	1	1	n.a.	1	1	1	1
chrV_s111-_TY2	TY2	chrV	135608	135939	-	YELCdelta4	Solo	Active	14	2	0.14	Polymorphic	n.a.	n.a.	0	n.a.	n.a.	n.a.	n.a.	0	n.a.	n.a.	0	n.a.	n.a.	0	0	n.a.	0	1	0	n.a.	n.a.	n.a.	n.a.	n.a.	1	n.a.	0	n.a.	0	0	n.a.	0	n.a.	n.a.	0	n.a.	n.a.
chrV_st58+_TY1	TY1	chrV	136063	136183	+	n.a.	Solo	Inactive	19	19	1.00	Fixed	n.a.	n.a.	1	n.a.	n.a.	1	1	1	n.a.	1	1	1	n.a.	1	n.a.	1	1	1	1	n.a.	n.a.	n.a.	1	n.a.	1	1	1	n.a.	n.a.	1	n.a.	1	n.a.	n.a.	1	n.a.	n.a.
chrV_st59+_TY1	TY1	chrV	137324	137612	+	YELWdelta5	Solo	Inactive	23	23	1.00	Fixed	1	1	1	n.a.	1	1	1	n.a.	n.a.	n.a.	1	1	n.a.	1	n.a.	1	1	1	1	1	n.a.	1	n.a.	1	1	n.a.	1	1	n.a.	1	1	n.a.	1	n.a.	1	n.a.	n.a.
chrV_st60+_TY1	TY1	chrV	138221	138553	+	YELWdelta6	Solo	Inactive	24	24	1.00	Fixed	1	1	n.a.	n.a.	1	1	n.a.	1	n.a.	1	1	n.a.	n.a.	1	n.a.	1	1	1	1	1	n.a.	1	1	n.a.	1	1	1	n.a.	n.a.	1	1	1	n.a.	1	1	n.a.	1
chrV_s115+_TY1	TY1	chrV	176349	176845	+	YERWdelta7	Solo	Inactive	27	27	1.00	Fixed	1	1	1	n.a.	1	1	1	1	n.a.	1	1	1	n.a.	1	1	n.a.	1	1	1	n.a.	1	1	1	n.a.	1	1	1	n.a.	1	1	n.a.	1	n.a.	1	1	n.a.	n.a.
chrV_s116-_TY1	TY1	chrV	176575	176714	-	n.a.	Solo	Inactive	22	22	1.00	Fixed	1	1	n.a.	n.a.	1	1	1	1	n.a.	n.a.	1	1	n.a.	1	1	n.a.	1	1	1	n.a.	1	n.a.	1	n.a.	1	1	1	n.a.	1	1	n.a.	n.a.	n.a.	1	1	n.a.	n.a.
chrV_st61+_TY1	TY1	chrV	248828	249107	+	n.a.	Solo	Inactive	18	18	1.00	Fixed	n.a.	1	n.a.	n.a.	1	n.a.	1	n.a.	n.a.	1	1	n.a.	1	n.a.	n.a.	n.a.	1	1	1	n.a.	n.a.	1	1	1	1	n.a.	1	n.a.	n.a.	1	n.a.	1	n.a.	1	n.a.	1	n.a.
chrV_s118-_TY1	TY1	chrV	249108	249406	-	YERCdelta8	Solo	Inactive	25	25	1.00	Fixed	n.a.	1	1	n.a.	1	1	1	1	n.a.	1	1	n.a.	1	n.a.	n.a.	n.a.	1	1	1	n.a.	n.a.	1	1	1	1	n.a.	1	n.a.	1	1	1	1	1	1	1	n.a.	n.a.
chrV_st62+_TY1	TY1	chrV	249444	249751	+	YERCdelta9	Solo	Inactive	26	26	1.00	Fixed	n.a.	1	1	n.a.	1	1	1	1	n.a.	1	1	n.a.	1	1	n.a.	n.a.	1	1	1	n.a.	n.a.	1	1	1	1	n.a.	1	n.a.	1	1	1	1	1	1	1	n.a.	n.a.
chrV_s120-_TY3	TY3	chrV	249929	250269	-	YERCsigma1	Solo	Active	21	2	0.10	Polymorphic	n.a.	n.a.	0	n.a.	n.a.	n.a.	n.a.	0	n.a.	0	0	n.a.	0	0	n.a.	n.a.	0	1	0	n.a.	n.a.	0	n.a.	0	1	n.a.	0	n.a.	0	0	0	0	0	n.a.	0	n.a.	0
chrV_s121-_TY1	TY1	chrV	287771	288056	-	YERCdelta10	Solo	Inactive	22	22	1.00	Fixed	1	n.a.	1	1	n.a.	n.a.	1	n.a.	1	1	1	n.a.	1	n.a.	1	n.a.	1	1	1	1	n.a.	n.a.	n.a.	n.a.	1	1	1	n.a.	1	1	n.a.	1	n.a.	1	n.a.	1	1
chrV_s122+_TY1	TY1	chrV	288643	288724	+	n.a.	Solo	Inactive	21	21	1.00	Fixed	1	n.a.	1	1	n.a.	n.a.	n.a.	n.a.	n.a.	1	1	1	n.a.	n.a.	1	n.a.	1	1	1	n.a.	n.a.	1	1	n.a.	1	1	1	n.a.	1	1	n.a.	1	1	n.a.	n.a.	n.a.	1
chrV_s123+_TY3_1p	TY3_1p	chrV	312206	312261	+	n.a.	Solo	Inactive	17	17	1.00	Fixed	n.a.	n.a.	n.a.	n.a.	n.a.	1	n.a.	n.a.	n.a.	n.a.	1	n.a.	1	1	n.a.	n.a.	1	1	1	n.a.	n.a.	1	n.a.	n.a.	1	1	1	n.a.	1	1	1	n.a.	n.a.	1	1	n.a.	n.a.
chrV_s124+_TY1	TY1	chrV	312272	312437	+	YERCdelta11	Solo	Inactive	20	20	1.00	Fixed	n.a.	n.a.	n.a.	n.a.	n.a.	1	1	n.a.	n.a.	n.a.	1	1	1	1	n.a.	n.a.	1	1	1	n.a.	n.a.	1	n.a.	n.a.	1	1	1	n.a.	1	1	1	n.a.	1	1	1	n.a.	n.a.
chrV_s125+_TY4	TY4	chrV	314079	314424	+	n.a.	Solo	Inactive	25	25	1.00	Fixed	n.a.	1	1	1	n.a.	n.a.	1	1	1	1	1	1	1	1	n.a.	n.a.	1	1	1	n.a.	1	n.a.	1	1	1	1	1	1	n.a.	1	1	n.a.	n.a.	n.a.	1	n.a.	1
chrV_s126+_TY1	TY1	chrV	354134	354836	+	YERCdelta13	Solo	Inactive	25	25	1.00	Fixed	n.a.	n.a.	1	n.a.	n.a.	1	1	1	1	1	1	n.a.	n.a.	1	n.a.	n.a.	1	1	1	n.a.	1	1	1	1	1	1	1	1	1	1	n.a.	1	n.a.	1	1	n.a.	n.a.
chrV_s127-_TY4	TY4	chrV	354356	354726	-	YERCtau2	Solo	Active	23	10	0.43	Polymorphic	n.a.	n.a.	n.a.	n.a.	n.a.	1	1	1	0	0	1	n.a.	n.a.	1	n.a.	n.a.	1	1	n.a.	n.a.	0	0	0	0	1	0	0	0	0	0	n.a.	1	n.a.	0	0	n.a.	n.a.
chrV_s128-_TY3	TY3	chrV	354847	354913	-	YERCsigma2	Solo	Inactive	20	20	1.00	Fixed	n.a.	n.a.	1	n.a.	n.a.	1	1	1	1	1	1	n.a.	n.a.	1	n.a.	n.a.	1	1	1	n.a.	1	n.a.	1	n.a.	1	1	1	1	n.a.	1	n.a.	n.a.	n.a.	n.a.	1	n.a.	n.a.
chrV_st63-_TY2	TY2	chrV	431486	431818	-	YERCdelta14	Solo	Active	16	4	0.25	Polymorphic	n.a.	n.a.	0	n.a.	n.a.	0	0	0	n.a.	1	0	n.a.	n.a.	0	n.a.	n.a.	0	1	1	n.a.	n.a.	n.a.	n.a.	0	1	n.a.	0	n.a.	0	0	n.a.	n.a.	n.a.	n.a.	n.a.	n.a.	0
chrV_s130-_TY3	TY3	chrV	434627	434967	-	YERCsigma3	Solo	Active	19	14	0.74	Polymorphic	n.a.	1	0	1	n.a.	1	1	1	0	0	1	n.a.	n.a.	1	n.a.	n.a.	1	1	0	n.a.	n.a.	n.a.	n.a.	n.a.	1	n.a.	1	n.a.	n.a.	n.a.	1	1	1	n.a.	n.a.	n.a.	0
chrV_st64+_TY1	TY1	chrV	435066	435122	+	n.a.	Solo	Inactive	12	12	1.00	Fixed	n.a.	n.a.	1	n.a.	n.a.	1	n.a.	1	1	1	1	n.a.	n.a.	1	n.a.	n.a.	1	1	1	n.a.	n.a.	n.a.	n.a.	n.a.	n.a.	n.a.	1	n.a.	n.a.	n.a.	n.a.	n.a.	n.a.	n.a.	n.a.	n.a.	1
chrV_st65-_TY1	TY1	chrV	435124	435438	-	YERCdelta15	Solo	Inactive	12	12	1.00	Fixed	n.a.	n.a.	1	n.a.	n.a.	1	n.a.	1	1	1	1	n.a.	n.a.	1	n.a.	n.a.	1	1	1	n.a.	n.a.	n.a.	n.a.	n.a.	n.a.	n.a.	1	n.a.	n.a.	n.a.	n.a.	n.a.	n.a.	n.a.	n.a.	n.a.	1
chrV_st66-_TY2	TY2	chrV	435942	436273	-	YERCdelta16	Solo	Inactive	12	12	1.00	Fixed	n.a.	n.a.	n.a.	1	n.a.	1	1	n.a.	n.a.	n.a.	1	n.a.	n.a.	1	1	n.a.	1	1	1	n.a.	n.a.	n.a.	n.a.	n.a.	1	n.a.	1	n.a.	n.a.	n.a.	1	n.a.	n.a.	n.a.	n.a.	n.a.	n.a.
chrV_s134-_TY4	TY4	chrV	436275	436601	-	YERCtau3	Solo	Inactive	22	22	1.00	Fixed	1	n.a.	n.a.	1	n.a.	1	1	n.a.	n.a.	n.a.	1	n.a.	1	1	n.a.	n.a.	1	1	1	1	1	1	n.a.	1	1	n.a.	1	1	n.a.	1	1	n.a.	n.a.	1	1	n.a.	1
chrV_st69+_TY1	TY1	chrV	436602	436633	+	n.a.	Solo	Inactive	20	20	1.00	Fixed	1	n.a.	n.a.	1	n.a.	1	1	n.a.	n.a.	n.a.	1	n.a.	1	1	n.a.	n.a.	1	1	1	1	1	1	n.a.	n.a.	1	n.a.	1	n.a.	n.a.	1	1	n.a.	n.a.	1	1	n.a.	1
chrV_st68-_TY1	TY1	chrV	438522	438584	-	n.a.	Solo	Inactive	16	16	1.00	Fixed	n.a.	n.a.	n.a.	n.a.	n.a.	1	n.a.	n.a.	1	1	1	n.a.	n.a.	1	n.a.	n.a.	1	1	1	n.a.	n.a.	1	n.a.	n.a.	1	n.a.	1	n.a.	1	1	1	n.a.	n.a.	1	n.a.	n.a.	1
chrV_st70+_TY1	TY1	chrV	442730	443068	+	YERCdelta17	Solo	Inactive	19	19	1.00	Fixed	1	n.a.	n.a.	n.a.	1	1	1	n.a.	1	1	1	1	n.a.	1	n.a.	n.a.	1	1	1	n.a.	n.a.	n.a.	n.a.	n.a.	1	n.a.	1	1	n.a.	n.a.	1	1	n.a.	n.a.	1	n.a.	n.a.
chrV_st71+_TY2	TY2	chrV	443366	449626	+	n.a.	Solo	Active	13	2	0.15	Polymorphic	0	n.a.	n.a.	n.a.	0	0	0	n.a.	n.a.	n.a.	0	0	n.a.	0	n.a.	n.a.	0	1	0	n.a.	n.a.	n.a.	n.a.	n.a.	1	n.a.	0	0	n.a.	n.a.	n.a.	n.a.	n.a.	n.a.	n.a.	n.a.	n.a.
chrV_i5-_TY1	TY1	chrV	443393	449316	-	YERCTy1-1	Full	Active	13	2	0.15	Polymorphic	0	n.a.	n.a.	n.a.	0	0	0	n.a.	n.a.	n.a.	0	0	n.a.	0	n.a.	n.a.	0	1	0	n.a.	n.a.	n.a.	n.a.	n.a.	1	n.a.	0	0	n.a.	n.a.	n.a.	n.a.	n.a.	n.a.	n.a.	n.a.	n.a.
chrV_st72+_TY1	TY1	chrV	449736	450035	+	n.a.	Solo	Inactive	25	25	1.00	Fixed	1	n.a.	n.a.	n.a.	1	1	1	1	n.a.	1	1	n.a.	1	1	1	n.a.	1	1	1	n.a.	1	1	1	1	1	n.a.	1	1	n.a.	1	n.a.	1	n.a.	1	1	n.a.	1
chrV_s139-_TY1	TY1	chrV	469326	469388	-	n.a.	Solo	Inactive	18	18	1.00	Fixed	1	n.a.	n.a.	1	1	1	n.a.	n.a.	n.a.	1	1	1	n.a.	1	1	n.a.	1	n.a.	1	n.a.	n.a.	1	n.a.	n.a.	1	1	1	n.a.	n.a.	1	n.a.	1	n.a.	n.a.	1	n.a.	n.a.
chrV_s140+_TY2	TY2	chrV	487829	488160	+	YERCdelta22	Solo	Active	22	7	0.32	Polymorphic	0	n.a.	n.a.	n.a.	0	0	0	1	0	0	0	n.a.	n.a.	1	n.a.	n.a.	1	1	0	n.a.	n.a.	n.a.	0	n.a.	1	n.a.	1	n.a.	0	0	1	n.a.	n.a.	0	0	n.a.	0
chrV_s141-_TY3	TY3	chrV	492434	498505	-	n.a.	Solo	Active	16	13	0.81	Polymorphic	n.a.	n.a.	n.a.	n.a.	1	n.a.	1	n.a.	n.a.	n.a.	1	1	n.a.	1	n.a.	n.a.	n.a.	1	n.a.	n.a.	n.a.	1	n.a.	n.a.	1	n.a.	1	n.a.	1	0	1	n.a.	1	0	0	n.a.	1
chrV_i6-_TY1	TY1	chrV	492691	498416	-	YERCTy1-2	Full	Active	11	3	0.27	Polymorphic	n.a.	n.a.	n.a.	n.a.	n.a.	n.a.	0	n.a.	n.a.	n.a.	0	1	n.a.	0	n.a.	n.a.	0	1	n.a.	n.a.	n.a.	n.a.	n.a.	n.a.	1	n.a.	n.a.	n.a.	n.a.	0	n.a.	n.a.	n.a.	0	0	n.a.	0
chrV_s142+_TY1	TY1	chrV	551437	551759	+	YERCdelta25	Solo	Inactive	30	30	1.00	Fixed	1	1	1	n.a.	1	1	1	1	n.a.	1	1	1	1	1	1	n.a.	1	1	1	1	1	1	1	n.a.	1	n.a.	1	1	1	1	1	1	n.a.	n.a.	1	n.a.	1
chrV_s143-_TY1	TY1	chrV	552003	552216	-	YERCdelta26	Solo	Inactive	25	25	1.00	Fixed	1	n.a.	1	n.a.	1	1	1	1	1	1	1	1	1	n.a.	n.a.	n.a.	1	1	1	1	1	n.a.	n.a.	n.a.	1	n.a.	1	1	1	1	1	1	n.a.	1	1	n.a.	n.a.
chrV_s144-_TY5	TY5	chrV	566695	566945	-	n.a.	Solo	Inactive	18	10	0.56	Polymorphic	n.a.	n.a.	n.a.	0	0	n.a.	0	n.a.	0	1	0	n.a.	0	n.a.	n.a.	1	n.a.	1	1	n.a.	n.a.	n.a.	n.a.	n.a.	1	1	0	1	n.a.	n.a.	n.a.	0	n.a.	1	1	n.a.	1
chrV_s145+_TY5	TY5	chrV	568786	569017	+	YERWomega2	Solo	Inactive	8	6	0.75	Polymorphic	n.a.	n.a.	n.a.	n.a.	n.a.	n.a.	n.a.	n.a.	1	n.a.	n.a.	1	n.a.	n.a.	n.a.	n.a.	n.a.	1	n.a.	n.a.	n.a.	n.a.	n.a.	0	1	n.a.	n.a.	1	n.a.	n.a.	0	n.a.	n.a.	1	n.a.	n.a.	n.a.
chrVI_s146+_TY1	TY1	chrVI	100575	100902	+	YFLWdelta1	Solo	Inactive	25	25	1.00	Fixed	1	n.a.	1	n.a.	n.a.	n.a.	1	n.a.	n.a.	1	1	1	n.a.	n.a.	1	n.a.	1	1	1	1	1	n.a.	n.a.	1	1	1	1	n.a.	1	1	1	n.a.	1	1	1	1	1
chrVI_s147+_TY1	TY1	chrVI	119074	119171	+	n.a.	Solo	Inactive	24	24	1.00	Fixed	n.a.	1	1	1	n.a.	n.a.	n.a.	1	1	1	1	1	1	n.a.	1	n.a.	1	1	1	1	n.a.	n.a.	n.a.	1	1	1	1	n.a.	n.a.	1	1	1	1	n.a.	1	n.a.	1
chrVI_st74+_TY1	TY1	chrVI	137658	143937	+	YFLWdelta2	Solo	Inactive	30	30	1.00	Fixed	1	1	1	n.a.	n.a.	1	n.a.	1	1	1	1	1	1	1	1	1	1	1	1	1	n.a.	1	1	1	1	n.a.	1	n.a.	1	n.a.	1	1	n.a.	1	1	1	1
chrVI_i7+_TY2	TY2	chrVI	137908	143866	+	YFLWTy2-1	Full	Active	27	19	0.70	Polymorphic	1	0	1	n.a.	n.a.	1	1	1	0	0	1	1	0	n.a.	0	1	1	1	1	1	n.a.	0	0	0	1	n.a.	1	n.a.	n.a.	n.a.	1	n.a.	n.a.	n.a.	1	1	1
chrVI_s149+_TY4	TY4	chrVI	144200	144518	+	YFLWtau1	Solo	Inactive	20	19	0.95	Polymorphic	n.a.	1	n.a.	n.a.	n.a.	n.a.	n.a.	n.a.	1	1	1	1	0	n.a.	1	n.a.	n.a.	1	1	1	1	1	1	1	1	1	1	n.a.	n.a.	1	n.a.	n.a.	n.a.	1	1	n.a.	n.a.
chrVI_s150-_TY1	TY1	chrVI	144534	144815	-	YFLCdelta6	Solo	Inactive	18	17	0.94	Fixed	n.a.	1	n.a.	n.a.	n.a.	n.a.	n.a.	n.a.	1	n.a.	1	1	0	n.a.	n.a.	n.a.	n.a.	1	1	1	1	1	1	1	1	1	1	n.a.	n.a.	1	n.a.	n.a.	n.a.	n.a.	1	1	n.a.
chrVI_st75+_TY1	TY1	chrVI	158354	158666	+	YFRWdelta7	Solo	Inactive	25	25	1.00	Fixed	n.a.	n.a.	n.a.	1	n.a.	1	1	1	n.a.	1	1	1	1	1	n.a.	n.a.	1	1	1	1	n.a.	1	1	n.a.	1	1	1	n.a.	1	1	n.a.	1	n.a.	1	1	n.a.	1
chrVI_st76+_TY1	TY1	chrVI	161532	161691	+	n.a.	Solo	Inactive	24	24	1.00	Fixed	1	1	1	1	n.a.	1	1	n.a.	n.a.	1	1	1	1	1	n.a.	n.a.	1	1	1	1	1	n.a.	n.a.	n.a.	1	n.a.	1	n.a.	1	1	1	1	n.a.	1	n.a.	n.a.	1
chrVI_s153-_TY1	TY1	chrVI	161808	162129	-	YFRWdelta8	Solo	Inactive	27	27	1.00	Fixed	1	n.a.	1	1	1	1	1	n.a.	n.a.	n.a.	1	1	1	1	1	n.a.	1	1	1	1	n.a.	n.a.	n.a.	1	1	n.a.	1	n.a.	1	1	1	1	1	1	1	n.a.	1
chrVI_st77+_TY1	TY1	chrVI	181388	181471	+	n.a.	Solo	Inactive	16	16	1.00	Fixed	n.a.	n.a.	n.a.	n.a.	1	1	1	1	1	n.a.	1	n.a.	n.a.	n.a.	n.a.	n.a.	n.a.	1	1	n.a.	1	n.a.	1	n.a.	n.a.	n.a.	1	n.a.	1	n.a.	1	1	n.a.	1	n.a.	n.a.	n.a.
chrVI_st78+_TY1	TY1	chrVI	181739	181884	+	n.a.	Solo	Inactive	23	23	1.00	Fixed	n.a.	1	n.a.	n.a.	1	1	1	n.a.	1	n.a.	1	1	n.a.	n.a.	1	n.a.	1	1	1	1	1	n.a.	1	1	1	1	1	n.a.	n.a.	n.a.	1	1	n.a.	1	n.a.	1	n.a.
chrVI_st79-_TY1	TY1	chrVI	191671	191834	-	YFRCdelta9	Solo	Inactive	17	17	1.00	Fixed	n.a.	n.a.	1	n.a.	n.a.	1	1	n.a.	1	1	1	n.a.	n.a.	n.a.	n.a.	1	1	1	1	n.a.	n.a.	n.a.	1	1	1	n.a.	1	n.a.	1	1	n.a.	n.a.	n.a.	n.a.	n.a.	1	n.a.
chrVI_s157+_TY3_1p	TY3_1p	chrVI	205102	205241	+	n.a.	Solo	Inactive	12	11	0.92	Polymorphic	n.a.	n.a.	n.a.	n.a.	n.a.	n.a.	n.a.	n.a.	1	n.a.	1	1	n.a.	n.a.	1	n.a.	0	1	1	n.a.	n.a.	1	1	n.a.	1	n.a.	1	n.a.	n.a.	n.a.	n.a.	n.a.	n.a.	1	n.a.	n.a.	n.a.
chrVI_st80-_TY1	TY1	chrVI	205256	205503	-	n.a.	Solo	Inactive	17	16	0.94	Polymorphic	n.a.	n.a.	n.a.	n.a.	n.a.	n.a.	n.a.	n.a.	1	1	n.a.	1	n.a.	n.a.	1	n.a.	0	1	1	1	1	1	1	1	1	n.a.	1	n.a.	n.a.	n.a.	n.a.	n.a.	n.a.	1	1	n.a.	1
chrVI_s159+_TY1	TY1	chrVI	206910	207126	+	YFRWdelta10	Solo	Inactive	26	26	1.00	Fixed	1	n.a.	1	n.a.	n.a.	1	1	1	n.a.	1	1	n.a.	1	1	n.a.	n.a.	1	1	1	1	1	1	1	1	1	n.a.	1	1	1	1	1	n.a.	n.a.	1	n.a.	n.a.	1
chrVI_s160+_TY1	TY1	chrVI	261283	261475	+	n.a.	Solo	Inactive	27	27	1.00	Fixed	1	n.a.	1	1	1	1	1	1	n.a.	1	1	n.a.	1	1	1	1	1	1	1	1	n.a.	1	n.a.	n.a.	1	n.a.	1	n.a.	n.a.	1	1	1	n.a.	n.a.	1	1	1
chrVII_st81+_TY5	TY5	chrVII	863	1079	+	YGLWomega1	Solo	Inactive	9	9	1.00	Fixed	n.a.	n.a.	n.a.	n.a.	n.a.	n.a.	n.a.	1	n.a.	n.a.	n.a.	n.a.	1	n.a.	n.a.	1	n.a.	n.a.	1	n.a.	n.a.	n.a.	n.a.	n.a.	n.a.	n.a.	n.a.	1	n.a.	1	1	n.a.	n.a.	n.a.	n.a.	1	1
chrVII_st82+_TY5	TY5	chrVII	1080	1239	+	n.a.	Solo	Inactive	8	8	1.00	Fixed	n.a.	n.a.	n.a.	n.a.	n.a.	n.a.	n.a.	1	n.a.	n.a.	n.a.	n.a.	1	n.a.	n.a.	1	n.a.	n.a.	n.a.	n.a.	n.a.	n.a.	n.a.	n.a.	n.a.	n.a.	n.a.	1	n.a.	1	1	n.a.	n.a.	n.a.	n.a.	1	1
chrVII_st84-_TY2	TY2	chrVII	110811	111509	-	YGLCdelta1	Solo	Inactive	11	11	1.00	Fixed	n.a.	n.a.	n.a.	n.a.	n.a.	n.a.	n.a.	n.a.	n.a.	n.a.	n.a.	1	n.a.	n.a.	n.a.	n.a.	n.a.	1	1	1	n.a.	1	n.a.	n.a.	1	n.a.	n.a.	n.a.	n.a.	n.a.	n.a.	n.a.	n.a.	1	1	1	1
chrVII_s164+_TY4	TY4	chrVII	110859	111229	+	YGLWtau1	Solo	Active	9	6	0.67	Polymorphic	n.a.	n.a.	n.a.	n.a.	n.a.	n.a.	n.a.	n.a.	n.a.	n.a.	n.a.	1	n.a.	n.a.	n.a.	n.a.	n.a.	1	1	n.a.	n.a.	0	n.a.	n.a.	1	n.a.	n.a.	n.a.	n.a.	n.a.	n.a.	n.a.	n.a.	n.a.	0	1	0
chrVII_st85+_TY1	TY1	chrVII	111510	111702	+	YGLWdelta2	Solo	Inactive	17	17	1.00	Fixed	1	n.a.	n.a.	n.a.	n.a.	1	1	1	n.a.	1	1	1	n.a.	n.a.	n.a.	n.a.	n.a.	1	1	1	n.a.	1	n.a.	n.a.	1	n.a.	1	n.a.	n.a.	n.a.	1	n.a.	n.a.	1	1	n.a.	n.a.
chrVII_st86+_TY1	TY1	chrVII	114943	115273	+	YGLWdelta3	Solo	Inactive	16	16	1.00	Fixed	n.a.	1	n.a.	1	n.a.	n.a.	1	n.a.	n.a.	1	1	1	n.a.	n.a.	1	n.a.	n.a.	1	1	1	n.a.	n.a.	n.a.	n.a.	1	1	1	n.a.	n.a.	1	n.a.	n.a.	n.a.	1	1	n.a.	n.a.
chrVII_st87+_TY1	TY1	chrVII	121168	121340	+	n.a.	Solo	Inactive	21	21	1.00	Fixed	n.a.	1	1	1	n.a.	1	n.a.	1	n.a.	n.a.	1	1	n.a.	n.a.	n.a.	n.a.	1	1	1	n.a.	n.a.	n.a.	1	n.a.	1	n.a.	1	n.a.	n.a.	1	1	1	n.a.	1	1	1	1
chrVII_st88-_TY1	TY1	chrVII	122093	122145	-	n.a.	Solo	Inactive	22	22	1.00	Fixed	n.a.	n.a.	n.a.	n.a.	1	n.a.	n.a.	1	n.a.	1	1	n.a.	1	1	n.a.	1	1	1	1	n.a.	1	1	n.a.	n.a.	1	n.a.	1	1	n.a.	1	n.a.	1	1	1	1	n.a.	1
chrVII_s169+_TY4	TY4	chrVII	204990	205343	+	YGLWtau2	Solo	Inactive	16	16	1.00	Fixed	n.a.	n.a.	1	1	n.a.	n.a.	n.a.	1	n.a.	n.a.	1	1	n.a.	1	1	n.a.	n.a.	1	1	n.a.	n.a.	n.a.	n.a.	n.a.	1	n.a.	1	n.a.	1	1	n.a.	n.a.	n.a.	n.a.	1	1	1
chrVII_s170+_TY1	TY1	chrVII	287945	288115	+	n.a.	Solo	Inactive	25	25	1.00	Fixed	1	n.a.	1	n.a.	1	n.a.	n.a.	1	1	1	1	1	n.a.	1	n.a.	n.a.	1	1	1	1	n.a.	n.a.	1	1	1	1	1	n.a.	1	1	1	1	n.a.	n.a.	n.a.	1	1
chrVII_st89+_TY1	TY1	chrVII	318686	318826	+	YGLWdelta4	Solo	Inactive	24	24	1.00	Fixed	1	1	1	n.a.	1	1	n.a.	1	n.a.	n.a.	1	1	1	1	n.a.	n.a.	1	1	1	1	1	n.a.	n.a.	1	1	n.a.	1	n.a.	n.a.	1	n.a.	1	n.a.	1	1	1	1
chrVII_st90-_TY4	TY4	chrVII	318827	318984	-	n.a.	Solo	Inactive	22	22	1.00	Fixed	1	1	1	n.a.	1	n.a.	n.a.	1	n.a.	1	1	1	1	1	n.a.	n.a.	1	1	1	1	1	n.a.	n.a.	1	1	n.a.	1	n.a.	n.a.	1	n.a.	1	n.a.	n.a.	n.a.	1	1
chrVII_st91-_TY1	TY1	chrVII	319033	319344	-	YGLWdelta5	Solo	Inactive	22	22	1.00	Fixed	1	1	1	n.a.	1	n.a.	n.a.	1	n.a.	1	1	n.a.	1	1	n.a.	n.a.	1	1	1	1	1	n.a.	1	1	1	n.a.	1	n.a.	n.a.	1	n.a.	1	n.a.	1	n.a.	n.a.	1
chrVII_s174-_TY3	TY3	chrVII	319426	319765	-	YGLCsigma1	Solo	Active	14	5	0.36	Polymorphic	n.a.	n.a.	0	n.a.	n.a.	n.a.	n.a.	n.a.	n.a.	0	0	n.a.	1	1	n.a.	n.a.	0	1	n.a.	n.a.	n.a.	0	n.a.	n.a.	1	n.a.	0	n.a.	n.a.	0	n.a.	0	n.a.	0	n.a.	n.a.	1
chrVII_st92-_TY4	TY4	chrVII	320358	320710	-	YGLCtau3	Solo	Inactive	24	24	1.00	Fixed	n.a.	1	1	1	1	n.a.	1	n.a.	n.a.	1	1	1	n.a.	1	n.a.	n.a.	1	1	1	n.a.	1	n.a.	1	n.a.	1	1	1	1	1	1	1	1	n.a.	n.a.	1	n.a.	n.a.
chrVII_st93-_TY1	TY1	chrVII	327132	327346	-	n.a.	Solo	Inactive	27	27	1.00	Fixed	n.a.	n.a.	1	1	1	1	1	n.a.	1	1	n.a.	1	1	1	1	1	1	1	1	1	n.a.	1	n.a.	1	1	1	1	1	1	1	n.a.	1	n.a.	n.a.	n.a.	n.a.	1
chrVII_st94+_TY1	TY1	chrVII	327907	328220	+	YGLWdelta6	Solo	Inactive	23	23	1.00	Fixed	n.a.	n.a.	n.a.	1	n.a.	1	1	1	1	1	1	n.a.	n.a.	1	1	n.a.	1	1	1	n.a.	n.a.	1	n.a.	1	1	1	1	n.a.	n.a.	1	1	1	n.a.	1	1	n.a.	1
chrVII_st95+_TY1	TY1	chrVII	328230	328503	+	n.a.	Solo	Inactive	24	24	1.00	Fixed	n.a.	n.a.	n.a.	1	1	n.a.	1	1	1	1	1	1	n.a.	1	1	n.a.	1	1	1	n.a.	n.a.	n.a.	1	1	1	1	1	n.a.	n.a.	1	1	1	n.a.	1	1	n.a.	1
chrVII_s179+_TY3	TY3	chrVII	401619	401897	+	YGLWsigma2	Solo	Active	16	9	0.56	Polymorphic	0	n.a.	n.a.	n.a.	n.a.	n.a.	0	n.a.	1	n.a.	n.a.	n.a.	n.a.	n.a.	n.a.	n.a.	0	1	0	n.a.	n.a.	n.a.	1	1	1	1	n.a.	n.a.	n.a.	0	n.a.	0	n.a.	1	1	n.a.	1
chrVII_st96+_TY1	TY1	chrVII	401962	402293	+	YGLWdelta7	Solo	Inactive	11	11	1.00	Fixed	n.a.	n.a.	1	n.a.	n.a.	n.a.	n.a.	n.a.	1	n.a.	n.a.	n.a.	n.a.	n.a.	n.a.	n.a.	n.a.	1	n.a.	n.a.	n.a.	1	1	n.a.	1	1	n.a.	n.a.	n.a.	n.a.	n.a.	n.a.	n.a.	1	1	n.a.	1
chrVII_st97+_TY2	TY2	chrVII	405007	405148	+	YGLWdelta8	Solo	Inactive	4	4	1.00	Fixed	n.a.	n.a.	n.a.	n.a.	n.a.	n.a.	n.a.	n.a.	n.a.	n.a.	n.a.	1	n.a.	n.a.	n.a.	1	n.a.	1	n.a.	n.a.	n.a.	n.a.	n.a.	n.a.	1	n.a.	n.a.	n.a.	n.a.	n.a.	n.a.	n.a.	n.a.	n.a.	n.a.	n.a.	n.a.
chrVII_st98+_TY2	TY2	chrVII	405149	405210	+	YGLWdelta9	Solo	Inactive	1	1	1.00	Fixed	n.a.	n.a.	n.a.	n.a.	n.a.	n.a.	n.a.	n.a.	n.a.	n.a.	n.a.	n.a.	n.a.	n.a.	n.a.	n.a.	n.a.	n.a.	n.a.	n.a.	n.a.	n.a.	n.a.	n.a.	1	n.a.	n.a.	n.a.	n.a.	n.a.	n.a.	n.a.	n.a.	n.a.	n.a.	n.a.	n.a.
chrVII_s183-_TY3	TY3	chrVII	405231	405456	-	YGLWsigma3	Solo	Inactive	16	16	1.00	Fixed	1	n.a.	n.a.	1	n.a.	1	1	1	n.a.	n.a.	1	n.a.	1	1	1	n.a.	n.a.	1	1	n.a.	1	1	n.a.	n.a.	1	1	n.a.	n.a.	n.a.	n.a.	n.a.	1	n.a.	n.a.	n.a.	n.a.	n.a.
chrVII_st99+_TY1	TY1	chrVII	412458	412727	+	YGLWdelta10	Solo	Inactive	22	22	1.00	Fixed	1	n.a.	1	1	n.a.	1	n.a.	1	1	1	1	1	1	n.a.	n.a.	1	1	1	1	n.a.	1	1	n.a.	n.a.	n.a.	n.a.	1	n.a.	1	1	1	n.a.	n.a.	1	n.a.	n.a.	1
chrVII_s185+_TY3_1p	TY3_1p	chrVII	412819	412887	+	n.a.	Solo	Inactive	17	17	1.00	Fixed	1	n.a.	n.a.	n.a.	n.a.	n.a.	n.a.	1	1	1	1	n.a.	1	n.a.	n.a.	n.a.	1	1	1	1	1	1	n.a.	1	1	n.a.	1	n.a.	n.a.	1	n.a.	n.a.	n.a.	n.a.	n.a.	n.a.	1
chrVII_st100+_TY1	TY1	chrVII	535215	535546	+	YGLWdelta11	Solo	Active	18	3	0.17	Fixed	0	n.a.	n.a.	n.a.	n.a.	n.a.	0	n.a.	0	0	0	n.a.	n.a.	0	n.a.	n.a.	0	1	0	0	0	n.a.	n.a.	n.a.	1	0	0	n.a.	0	0	0	n.a.	n.a.	n.a.	n.a.	n.a.	1
chrVII_s187-_TY1	TY1	chrVII	535548	541786	-	YGLWdelta12	Solo	Inactive	22	22	1.00	Fixed	1	n.a.	1	n.a.	1	n.a.	1	n.a.	1	n.a.	1	n.a.	n.a.	1	n.a.	n.a.	1	1	1	1	1	n.a.	n.a.	1	1	1	1	n.a.	1	1	1	n.a.	n.a.	1	1	n.a.	1
chrVII_i8+_TY1	TY1	chrVII	535764	541689	+	YGRWTy1-1	Full	Active	19	2	0.11	Polymorphic	0	n.a.	0	n.a.	n.a.	n.a.	0	n.a.	0	0	0	n.a.	n.a.	0	n.a.	n.a.	0	1	n.a.	0	n.a.	n.a.	n.a.	0	1	0	0	n.a.	0	0	0	n.a.	n.a.	0	n.a.	n.a.	0
chrVII_u12-_TY1	TY1	chrVII	561855	567764	-	YGRCTy1-2	Full	Active	22	7	0.32	Polymorphic	0	n.a.	n.a.	0	n.a.	0	n.a.	0	0	1	0	n.a.	n.a.	0	0	n.a.	0	1	1	0	n.a.	n.a.	n.a.	1	1	n.a.	1	n.a.	n.a.	0	0	0	n.a.	0	1	n.a.	0
chrVII_s188+_TY3_1p	TY3_1p	chrVII	568168	568287	+	n.a.	Solo	Inactive	24	24	1.00	Fixed	1	n.a.	1	1	n.a.	1	n.a.	1	n.a.	1	1	1	1	n.a.	1	n.a.	1	1	1	1	1	n.a.	n.a.	n.a.	n.a.	n.a.	1	1	n.a.	1	n.a.	1	n.a.	1	1	1	1
chrVII_u13-_TY2	TY2	chrVII	568745	574704	-	YGRCTy2-1	Full	Active	25	3	0.12	Polymorphic	0	n.a.	n.a.	n.a.	0	0	n.a.	0	0	0	0	0	n.a.	0	n.a.	n.a.	0	1	0	0	0	n.a.	n.a.	1	1	0	0	0	0	0	n.a.	0	0	0	n.a.	n.a.	0
chrVII_s189-_TY1	TY1	chrVII	660647	660936	-	n.a.	Solo	Inactive	30	30	1.00	Fixed	1	1	1	n.a.	1	n.a.	n.a.	1	1	n.a.	1	1	n.a.	1	1	1	1	1	1	1	1	n.a.	1	n.a.	1	1	1	1	n.a.	1	1	1	1	1	1	1	1
chrVII_st101+_TY1	TY1	chrVII	701114	701354	+	YGRWdelta19	Solo	Inactive	27	27	1.00	Fixed	1	n.a.	1	n.a.	n.a.	1	n.a.	n.a.	n.a.	1	1	1	1	1	n.a.	1	1	1	1	n.a.	1	n.a.	1	1	1	n.a.	1	1	1	1	n.a.	1	1	1	1	1	1
chrVII_st102+_TY1	TY1	chrVII	701356	701546	+	n.a.	Solo	Inactive	21	21	1.00	Fixed	n.a.	n.a.	n.a.	n.a.	n.a.	1	n.a.	n.a.	n.a.	1	1	n.a.	1	n.a.	n.a.	1	1	1	1	n.a.	1	n.a.	1	1	1	n.a.	1	1	n.a.	n.a.	1	1	1	1	1	n.a.	1
chrVII_u14+_TY3	TY3	chrVII	707199	712549	+	YGRWTy3-1	Full	Active	28	12	0.43	Polymorphic	n.a.	0	n.a.	0	0	1	0	n.a.	0	1	0	0	0	0	1	n.a.	0	1	1	n.a.	n.a.	0	n.a.	0	1	1	1	1	0	0	0	n.a.	n.a.	1	1	1	n.a.
chrVII_s192+_TY4	TY4	chrVII	712900	713081	+	n.a.	Solo	Inactive	19	19	1.00	Fixed	n.a.	n.a.	n.a.	1	n.a.	1	1	n.a.	1	1	1	1	1	1	1	n.a.	1	1	1	n.a.	n.a.	n.a.	n.a.	1	1	n.a.	1	n.a.	n.a.	1	1	n.a.	n.a.	n.a.	n.a.	n.a.	1
chrVII_s193-_TY1	TY1	chrVII	713088	713388	-	YGRCdelta20	Solo	Inactive	18	18	1.00	Fixed	1	1	n.a.	n.a.	n.a.	1	1	n.a.	n.a.	n.a.	1	1	1	1	1	n.a.	1	1	1	n.a.	n.a.	n.a.	n.a.	n.a.	1	n.a.	1	n.a.	n.a.	1	1	n.a.	n.a.	1	n.a.	n.a.	1
chrVII_s194-_TY1	TY1	chrVII	735492	735546	-	n.a.	Solo	Inactive	19	19	1.00	Fixed	n.a.	n.a.	1	1	n.a.	1	n.a.	n.a.	n.a.	1	1	n.a.	n.a.	n.a.	n.a.	n.a.	1	1	1	1	n.a.	1	n.a.	1	n.a.	1	1	n.a.	1	1	n.a.	1	1	n.a.	1	n.a.	n.a.
chrVII_st103+_TY1	TY1	chrVII	735549	735877	+	YGRWdelta21	Solo	Inactive	19	19	1.00	Fixed	n.a.	n.a.	1	1	n.a.	1	n.a.	n.a.	n.a.	1	1	n.a.	n.a.	n.a.	n.a.	n.a.	1	1	1	1	n.a.	1	n.a.	n.a.	n.a.	1	1	n.a.	1	1	n.a.	1	1	1	1	n.a.	n.a.
chrVII_s196+_TY3	TY3	chrVII	735987	736327	+	YGRWsigma6	Solo	Active	19	13	0.68	Polymorphic	n.a.	n.a.	1	n.a.	n.a.	1	n.a.	1	1	0	1	n.a.	n.a.	n.a.	n.a.	n.a.	1	1	0	n.a.	n.a.	n.a.	n.a.	n.a.	n.a.	0	0	n.a.	1	1	1	1	1	0	0	n.a.	1
chrVII_st104+_TY1	TY1	chrVII	738565	738604	+	n.a.	Solo	Inactive	29	29	1.00	Fixed	n.a.	n.a.	1	1	1	n.a.	1	n.a.	n.a.	1	1	1	1	1	1	1	1	1	1	1	n.a.	1	1	1	1	n.a.	1	1	1	1	1	n.a.	1	1	1	1	n.a.
chrVII_st105+_TY1	TY1	chrVII	738741	739040	+	n.a.	Solo	Inactive	34	34	1.00	Fixed	1	1	1	1	1	1	1	1	n.a.	1	1	1	1	n.a.	1	1	1	1	1	1	n.a.	1	1	1	1	1	1	1	1	1	1	1	1	1	1	n.a.	1
chrVII_st106+_TY1	TY1	chrVII	774041	774167	+	YGRWdelta22	Solo	Inactive	23	23	1.00	Fixed	1	n.a.	1	1	1	1	1	n.a.	n.a.	1	1	n.a.	1	1	n.a.	n.a.	1	1	1	1	n.a.	n.a.	1	1	1	1	1	n.a.	n.a.	1	1	n.a.	n.a.	n.a.	1	n.a.	1
chrVII_st107+_TY2	TY2	chrVII	778789	779117	+	YGRWdelta23	Solo	Inactive	19	19	1.00	Fixed	1	1	n.a.	1	1	1	n.a.	n.a.	n.a.	1	1	1	1	n.a.	n.a.	n.a.	1	1	1	n.a.	n.a.	n.a.	1	n.a.	1	n.a.	1	n.a.	1	n.a.	1	n.a.	n.a.	1	1	n.a.	n.a.
chrVII_st108+_TY1	TY1	chrVII	779118	779236	+	YGRWdelta24	Solo	Inactive	21	21	1.00	Fixed	n.a.	1	n.a.	n.a.	1	1	n.a.	n.a.	n.a.	1	1	n.a.	1	1	n.a.	n.a.	1	1	1	n.a.	1	1	n.a.	n.a.	1	n.a.	1	1	1	1	1	1	n.a.	1	n.a.	n.a.	n.a.
chrVII_s202-_TY1	TY1	chrVII	779237	779520	-	YGRCdelta25	Solo	Inactive	25	25	1.00	Fixed	n.a.	1	n.a.	n.a.	n.a.	1	n.a.	1	1	1	1	1	1	1	n.a.	n.a.	1	1	1	1	1	1	1	n.a.	1	n.a.	1	1	1	1	1	1	n.a.	1	n.a.	n.a.	n.a.
chrVII_st109+_TY1	TY1	chrVII	793244	793564	+	YGRWdelta26	Solo	Inactive	24	24	1.00	Fixed	1	n.a.	1	1	1	1	1	n.a.	1	1	1	1	1	1	n.a.	n.a.	1	1	1	n.a.	1	1	n.a.	n.a.	1	n.a.	1	n.a.	n.a.	1	1	n.a.	n.a.	n.a.	1	1	1
chrVII_s204-_TY4	TY4	chrVII	811101	811238	-	n.a.	Solo	Inactive	10	10	1.00	Fixed	n.a.	n.a.	n.a.	n.a.	n.a.	n.a.	n.a.	1	n.a.	1	1	n.a.	n.a.	n.a.	n.a.	n.a.	1	1	n.a.	n.a.	n.a.	n.a.	n.a.	n.a.	1	n.a.	1	n.a.	n.a.	n.a.	1	1	1	n.a.	n.a.	n.a.	n.a.
chrVII_u15+_TY2	TY2	chrVII	811452	817397	+	YGRWTy2-2	Full	Active	2	2	1.00	Fixed	n.a.	n.a.	n.a.	n.a.	n.a.	n.a.	n.a.	n.a.	n.a.	n.a.	n.a.	n.a.	n.a.	n.a.	n.a.	n.a.	n.a.	1	n.a.	n.a.	n.a.	n.a.	n.a.	n.a.	1	n.a.	n.a.	n.a.	n.a.	n.a.	n.a.	n.a.	n.a.	n.a.	n.a.	n.a.	n.a.
chrVII_u16-_TY1	TY1	chrVII	817398	823311	-	YGRCTy1-3	Full	Active	9	9	1.00	Fixed	1	n.a.	n.a.	n.a.	n.a.	n.a.	n.a.	n.a.	1	n.a.	n.a.	1	n.a.	n.a.	n.a.	n.a.	n.a.	n.a.	1	n.a.	n.a.	n.a.	1	1	1	n.a.	n.a.	1	n.a.	n.a.	n.a.	n.a.	n.a.	n.a.	n.a.	n.a.	n.a.
chrVII_s205+_TY3	TY3	chrVII	845286	845635	+	YGRWsigma7	Solo	Inactive	28	28	1.00	Fixed	1	n.a.	n.a.	n.a.	n.a.	1	1	n.a.	1	1	1	1	n.a.	n.a.	1	n.a.	1	1	1	n.a.	1	1	1	1	1	1	1	1	n.a.	1	1	1	1	1	1	1	1
chrVII_st110+_TY1	TY1	chrVII	875350	875666	+	n.a.	Solo	Inactive	23	23	1.00	Fixed	n.a.	n.a.	1	n.a.	1	1	n.a.	n.a.	1	1	1	1	1	n.a.	1	n.a.	1	1	1	n.a.	1	1	1	n.a.	1	n.a.	1	1	1	1	1	1	n.a.	n.a.	n.a.	n.a.	n.a.
chrVII_st111+_TY1	TY1	chrVII	875956	876284	+	YGRWdelta31	Solo	Inactive	26	26	1.00	Fixed	1	n.a.	1	1	1	1	n.a.	1	1	1	1	1	1	n.a.	1	n.a.	1	1	1	n.a.	1	n.a.	n.a.	n.a.	1	1	1	1	1	1	n.a.	n.a.	n.a.	1	1	n.a.	1
chrVII_s208+_TY4	TY4	chrVII	879030	879240	+	n.a.	Solo	Inactive	11	11	1.00	Fixed	n.a.	n.a.	n.a.	n.a.	n.a.	1	1	n.a.	n.a.	1	1	1	n.a.	n.a.	n.a.	n.a.	n.a.	n.a.	1	1	n.a.	n.a.	n.a.	n.a.	n.a.	n.a.	n.a.	n.a.	1	n.a.	1	1	n.a.	n.a.	1	n.a.	n.a.
chrVII_st112+_TY1	TY1	chrVII	879273	879464	+	n.a.	Solo	Inactive	18	18	1.00	Fixed	n.a.	n.a.	n.a.	1	1	1	n.a.	n.a.	n.a.	1	n.a.	1	n.a.	n.a.	n.a.	1	n.a.	1	1	1	n.a.	1	1	n.a.	1	n.a.	n.a.	n.a.	1	n.a.	1	1	n.a.	1	1	n.a.	1
chrVII_s210-_TY4	TY4	chrVII	931174	931543	-	YGRCtau3	Solo	Active	18	3	0.17	Polymorphic	n.a.	n.a.	1	n.a.	n.a.	0	n.a.	n.a.	n.a.	n.a.	0	0	n.a.	0	n.a.	n.a.	0	1	n.a.	0	n.a.	0	n.a.	0	1	0	0	0	0	0	n.a.	n.a.	n.a.	n.a.	0	n.a.	n.a.
chrVII_s211+_TY1	TY1	chrVII	931691	932022	+	YGRWdelta32	Solo	Active	20	11	0.55	Polymorphic	n.a.	n.a.	1	n.a.	n.a.	1	n.a.	n.a.	n.a.	0	1	0	n.a.	1	n.a.	n.a.	1	1	0	n.a.	n.a.	0	n.a.	0	1	n.a.	0	0	1	0	1	1	n.a.	n.a.	n.a.	0	n.a.
chrVIII_st113-_TY5	TY5	chrVIII	7993	8224	-	YHLComega1	Solo	Inactive	13	13	1.00	Fixed	n.a.	n.a.	n.a.	n.a.	n.a.	n.a.	n.a.	n.a.	n.a.	n.a.	1	1	1	1	n.a.	n.a.	n.a.	1	1	n.a.	n.a.	n.a.	n.a.	n.a.	1	1	1	1	n.a.	n.a.	n.a.	1	n.a.	1	1	n.a.	n.a.
chrVIII_st114-_TY5	TY5	chrVIII	13261	13324	-	n.a.	Solo	Inactive	25	25	1.00	Fixed	n.a.	1	1	n.a.	1	n.a.	n.a.	1	n.a.	1	1	n.a.	1	n.a.	n.a.	1	n.a.	1	1	1	1	1	1	n.a.	1	1	1	1	1	n.a.	1	1	n.a.	1	1	1	n.a.
chrVIII_s214-_TY3	TY3	chrVIII	85384	85534	-	YHLCsigma1	Solo	Active	22	1	0.05	s288c	0	0	n.a.	n.a.	0	0	0	n.a.	n.a.	n.a.	0	n.a.	n.a.	0	n.a.	n.a.	0	1	0	0	n.a.	n.a.	0	0	0	0	0	n.a.	n.a.	0	0	0	n.a.	0	0	n.a.	n.a.
chrVIII_u17+_TY4	TY4	chrVIII	85535	91757	+	YHLWTy4-1	Full	Active	24	3	0.13	Polymorphic	0	0	1	n.a.	0	0	0	n.a.	n.a.	n.a.	0	n.a.	n.a.	0	n.a.	n.a.	0	1	0	0	n.a.	n.a.	0	0	0	0	0	1	n.a.	0	0	0	n.a.	0	0	n.a.	n.a.
chrVIII_s215-_TY2	TY2	chrVIII	91773	92095	-	YHLCdelta1	Solo	Active	22	1	0.05	s288c	0	0	n.a.	n.a.	0	0	0	n.a.	n.a.	n.a.	0	n.a.	n.a.	0	n.a.	n.a.	0	1	0	0	n.a.	n.a.	0	0	0	0	0	n.a.	n.a.	0	0	0	n.a.	0	0	n.a.	n.a.
chrVIII_s216+_TY1	TY1	chrVIII	92272	92386	+	YHLWdelta2	Solo	Inactive	26	26	1.00	Fixed	1	1	n.a.	1	1	1	1	1	n.a.	1	1	n.a.	1	1	n.a.	n.a.	1	1	1	n.a.	n.a.	n.a.	1	1	1	1	1	n.a.	n.a.	1	1	1	n.a.	1	1	1	1
chrVIII_st115-_TY1	TY1	chrVIII	116416	116747	-	YHRCdelta3	Solo	Active	26	13	0.50	Polymorphic	0	1	n.a.	1	n.a.	n.a.	1	1	0	n.a.	1	0	n.a.	n.a.	0	n.a.	1	1	0	0	n.a.	0	1	0	1	n.a.	0	n.a.	1	0	1	1	n.a.	0	0	1	n.a.
chrVIII_st116-_TY1	TY1	chrVIII	116767	117054	-	YHRCdelta4	Solo	Inactive	28	28	1.00	Fixed	1	1	n.a.	1	n.a.	n.a.	1	n.a.	1	1	1	1	1	1	n.a.	n.a.	1	1	1	1	n.a.	1	1	1	1	n.a.	1	1	1	1	1	1	n.a.	1	1	1	n.a.
chrVIII_st117-_TY1	TY1	chrVIII	133198	133395	-	YHRCdelta5	Solo	Inactive	23	23	1.00	Fixed	1	1	1	1	n.a.	n.a.	n.a.	1	1	n.a.	1	1	1	n.a.	n.a.	n.a.	n.a.	1	1	1	n.a.	1	1	1	1	n.a.	1	n.a.	n.a.	1	1	1	n.a.	1	1	n.a.	1
chrVIII_st119-_TY1	TY1	chrVIII	133568	134217	-	YHRCdelta6	Solo	Inactive	27	27	1.00	Fixed	n.a.	1	1	1	n.a.	1	1	1	n.a.	1	1	1	1	1	1	n.a.	n.a.	1	1	1	n.a.	1	1	1	1	n.a.	1	n.a.	n.a.	1	1	1	n.a.	1	1	1	1
chrVIII_s221+_TY1	TY1	chrVIII	133680	134002	+	YHRWdelta7	Solo	Inactive	19	19	1.00	Fixed	n.a.	1	1	1	n.a.	n.a.	n.a.	1	n.a.	n.a.	1	1	1	1	n.a.	n.a.	n.a.	1	n.a.	1	n.a.	n.a.	1	1	1	n.a.	n.a.	n.a.	n.a.	1	1	1	n.a.	1	1	n.a.	1
chrVIII_s222-_TY3	TY3	chrVIII	146324	146664	-	YHRCsigma2	Solo	Active	25	18	0.72	Polymorphic	n.a.	1	1	n.a.	1	1	1	n.a.	1	n.a.	1	n.a.	n.a.	1	0	n.a.	1	1	0	n.a.	n.a.	0	1	1	1	n.a.	0	n.a.	1	0	1	1	n.a.	0	0	1	n.a.
chrVIII_t120+_TY4	TY4	chrVIII	146837	147705	+	YHRWtau3	Truncated	Inactive	28	28	1.00	Fixed	1	1	1	1	n.a.	1	1	n.a.	n.a.	1	1	n.a.	1	1	1	1	1	1	1	1	n.a.	1	n.a.	1	1	n.a.	1	n.a.	1	1	1	n.a.	n.a.	1	1	1	1
chrVIII_s224+_TY1	TY1	chrVIII	238007	238205	+	n.a.	Solo	Inactive	20	20	1.00	Fixed	n.a.	n.a.	1	n.a.	n.a.	1	n.a.	1	1	n.a.	1	n.a.	1	1	n.a.	1	1	1	n.a.	n.a.	n.a.	1	1	n.a.	1	n.a.	1	n.a.	1	1	1	1	1	n.a.	1	n.a.	n.a.
chrVIII_s225+_TY4	TY4	chrVIII	238305	238394	+	n.a.	Solo	Inactive	22	22	1.00	Fixed	1	n.a.	n.a.	n.a.	n.a.	1	1	1	1	n.a.	1	n.a.	1	1	n.a.	1	1	1	1	n.a.	n.a.	1	n.a.	n.a.	1	1	1	n.a.	1	1	1	1	1	n.a.	1	n.a.	n.a.
chrVIII_s226-_TY1	TY1	chrVIII	358685	359477	-	YHRCdelta8	Solo	Inactive	31	31	1.00	Fixed	n.a.	1	1	1	1	1	1	n.a.	n.a.	1	1	1	n.a.	1	1	1	1	1	1	1	n.a.	1	1	1	1	1	1	n.a.	1	1	1	1	n.a.	1	1	1	1
chrVIII_s227-_TY4	TY4	chrVIII	358853	359070	-	YHRCtau4	Solo	Inactive	26	26	1.00	Fixed	n.a.	1	1	n.a.	1	n.a.	1	n.a.	n.a.	1	1	1	n.a.	n.a.	1	1	1	1	1	1	n.a.	1	1	1	1	1	1	n.a.	1	1	n.a.	n.a.	n.a.	1	1	1	1
chrVIII_s228+_TY1	TY1	chrVIII	359082	359346	+	YHRWdelta9	Solo	Inactive	23	23	1.00	Fixed	n.a.	1	n.a.	n.a.	1	1	n.a.	n.a.	n.a.	n.a.	1	1	n.a.	n.a.	1	1	1	1	1	1	n.a.	n.a.	1	1	1	1	1	n.a.	1	1	1	n.a.	n.a.	1	1	n.a.	1
chrVIII_st121-_TY2	TY2	chrVIII	389180	389512	-	YHRCdelta10	Solo	Active	18	8	0.44	Polymorphic	n.a.	n.a.	1	n.a.	0	0	n.a.	n.a.	n.a.	n.a.	0	1	n.a.	n.a.	n.a.	n.a.	n.a.	1	0	0	n.a.	0	0	n.a.	1	n.a.	0	n.a.	1	1	n.a.	0	n.a.	n.a.	n.a.	0	1
chrVIII_s230+_TY1	TY1	chrVIII	389513	389584	+	n.a.	Solo	Inactive	18	18	1.00	Fixed	n.a.	n.a.	1	n.a.	1	1	n.a.	n.a.	n.a.	n.a.	1	1	n.a.	n.a.	n.a.	n.a.	n.a.	1	1	1	1	1	n.a.	n.a.	1	n.a.	1	n.a.	1	1	n.a.	1	n.a.	n.a.	n.a.	1	1
chrVIII_st122-_TY1	TY1	chrVIII	389630	389847	-	YHRCdelta11	Solo	Inactive	20	20	1.00	Fixed	n.a.	n.a.	1	n.a.	1	1	1	n.a.	n.a.	n.a.	1	1	n.a.	n.a.	n.a.	n.a.	n.a.	1	1	1	1	1	n.a.	n.a.	1	1	1	n.a.	1	1	n.a.	1	n.a.	n.a.	1	1	1
chrVIII_s232-_TY1	TY1	chrVIII	463920	464147	-	YHRCdelta12	Solo	Inactive	23	23	1.00	Fixed	1	1	n.a.	1	n.a.	1	1	n.a.	n.a.	1	1	1	1	n.a.	1	n.a.	1	1	1	1	n.a.	1	1	n.a.	1	1	1	1	n.a.	1	n.a.	1	n.a.	n.a.	1	n.a.	n.a.
chrVIII_s233+_TY3_1p	TY3_1p	chrVIII	466423	466474	+	n.a.	Solo	Inactive	20	20	1.00	Fixed	1	1	1	1	n.a.	n.a.	n.a.	n.a.	n.a.	1	1	1	1	1	n.a.	1	1	1	1	n.a.	n.a.	n.a.	n.a.	1	1	1	1	1	n.a.	n.a.	1	n.a.	n.a.	n.a.	1	n.a.	n.a.
chrVIII_s234+_TY1	TY1	chrVIII	466556	466863	+	YHRWdelta13	Solo	Inactive	24	24	1.00	Fixed	1	1	1	1	n.a.	n.a.	1	n.a.	n.a.	1	1	1	1	1	1	1	1	1	1	n.a.	n.a.	1	n.a.	1	1	1	1	1	n.a.	1	1	n.a.	1	n.a.	n.a.	n.a.	n.a.
chrVIII_s235-_TY3	TY3	chrVIII	466881	466975	-	YHRCsigma3	Solo	Inactive	23	23	1.00	Fixed	1	1	1	1	n.a.	n.a.	1	n.a.	n.a.	n.a.	1	1	1	1	1	n.a.	1	1	1	n.a.	1	1	n.a.	1	1	1	1	1	n.a.	1	1	n.a.	1	n.a.	n.a.	n.a.	n.a.
chrVIII_st123-_TY1	TY1	chrVIII	530070	530379	-	YHRCdelta14	Solo	Inactive	10	10	1.00	Fixed	n.a.	n.a.	n.a.	n.a.	n.a.	n.a.	n.a.	n.a.	n.a.	n.a.	1	n.a.	n.a.	1	n.a.	n.a.	1	n.a.	1	n.a.	n.a.	n.a.	n.a.	n.a.	1	n.a.	1	n.a.	1	n.a.	1	1	n.a.	n.a.	n.a.	n.a.	n.a.
chrVIII_i9-_TY1	TY1	chrVIII	543610	549637	-	YHRCTy1-1	Full	Active	26	2	0.08	Polymorphic	n.a.	0	0	0	0	0	0	0	n.a.	0	0	n.a.	0	0	0	n.a.	0	1	0	n.a.	0	n.a.	n.a.	0	1	n.a.	0	n.a.	0	0	n.a.	0	0	0	n.a.	0	0
chrX_s237+_TY1	TY1	chrX	29187	29409	+	n.a.	Solo	Inactive	23	23	1.00	Fixed	1	1	1	n.a.	1	1	1	n.a.	1	n.a.	1	n.a.	n.a.	1	n.a.	1	1	1	1	n.a.	n.a.	n.a.	1	n.a.	1	n.a.	1	1	1	1	1	1	n.a.	1	n.a.	n.a.	1
chrX_s238+_TY1	TY1	chrX	59504	59783	+	YJLWdelta1	Solo	Inactive	21	21	1.00	Fixed	n.a.	n.a.	n.a.	n.a.	1	1	n.a.	1	n.a.	1	1	1	1	n.a.	n.a.	n.a.	1	1	1	1	n.a.	n.a.	1	1	1	n.a.	1	n.a.	1	1	n.a.	1	n.a.	1	1	n.a.	1
chrX_s239+_TY3	TY3	chrX	197399	197492	+	YJLWsigma1	Solo	Inactive	16	16	1.00	Fixed	1	n.a.	1	n.a.	n.a.	n.a.	n.a.	1	n.a.	n.a.	1	1	n.a.	n.a.	1	n.a.	1	1	n.a.	n.a.	n.a.	n.a.	1	1	1	n.a.	1	n.a.	1	n.a.	n.a.	n.a.	n.a.	n.a.	n.a.	1	1
chrX_s240+_TY1	TY1	chrX	197493	204392	+	n.a.	Solo	Inactive	25	24	0.96	Polymorphic	n.a.	1	n.a.	1	1	n.a.	n.a.	1	n.a.	1	1	1	n.a.	1	1	n.a.	0	1	1	n.a.	1	1	n.a.	n.a.	1	1	1	n.a.	1	1	n.a.	1	n.a.	1	1	1	1
chrX_i10+_TY4	TY4	chrX	197543	203768	+	YJLWTy4-1	Full	Active	8	5	0.63	Polymorphic	n.a.	n.a.	n.a.	n.a.	n.a.	n.a.	n.a.	0	n.a.	n.a.	0	1	n.a.	n.a.	n.a.	n.a.	0	1	n.a.	n.a.	n.a.	n.a.	1	n.a.	1	n.a.	n.a.	n.a.	n.a.	1	n.a.	n.a.	n.a.	n.a.	n.a.	n.a.	n.a.
chrX_s241-_TY2	TY2	chrX	203793	204114	-	YJLCdelta3	Solo	Active	13	2	0.15	Polymorphic	n.a.	0	n.a.	n.a.	0	n.a.	n.a.	0	n.a.	0	0	0	n.a.	n.a.	n.a.	n.a.	n.a.	1	n.a.	n.a.	n.a.	0	n.a.	n.a.	1	0	0	n.a.	n.a.	0	n.a.	n.a.	n.a.	n.a.	0	n.a.	n.a.
chrX_st124-_TY1	TY1	chrX	354539	354838	-	YJLCdelta4	Solo	Inactive	23	20	0.87	Polymorphic	1	0	n.a.	n.a.	n.a.	n.a.	1	1	1	0	1	n.a.	1	1	n.a.	n.a.	1	1	1	n.a.	1	n.a.	1	1	n.a.	1	0	1	n.a.	1	1	1	1	n.a.	1	n.a.	n.a.
chrX_st125-_TY2	TY2	chrX	354839	355170	-	YJLCdelta5	Solo	Active	16	3	0.19	Polymorphic	0	n.a.	n.a.	n.a.	n.a.	n.a.	0	0	0	1	0	n.a.	n.a.	n.a.	n.a.	n.a.	0	1	0	n.a.	0	n.a.	n.a.	n.a.	n.a.	n.a.	1	0	n.a.	0	0	0	0	n.a.	n.a.	n.a.	n.a.
chrX_s244-_TY4	TY4	chrX	374768	374835	-	n.a.	Solo	Inactive	21	21	1.00	Polymorphic	1	n.a.	1	1	n.a.	n.a.	n.a.	n.a.	n.a.	1	1	1	1	n.a.	1	1	1	1	1	n.a.	1	n.a.	n.a.	n.a.	1	n.a.	1	1	1	1	n.a.	1	n.a.	n.a.	1	n.a.	1
chrX_st126-_TY1	TY1	chrX	374849	374902	-	YJLCdelta6	Solo	Inactive	19	19	1.00	Fixed	1	n.a.	1	1	n.a.	n.a.	n.a.	n.a.	n.a.	1	1	1	1	n.a.	1	1	1	n.a.	1	n.a.	n.a.	n.a.	n.a.	n.a.	1	n.a.	1	1	1	1	n.a.	1	n.a.	n.a.	1	n.a.	1
chrX_s246+_TY1	TY1	chrX	377539	377590	+	n.a.	Solo	Inactive	19	19	1.00	Fixed	n.a.	n.a.	n.a.	n.a.	1	1	1	1	n.a.	1	1	1	n.a.	1	n.a.	n.a.	1	1	1	n.a.	n.a.	n.a.	n.a.	n.a.	1	n.a.	1	1	n.a.	1	1	1	n.a.	1	n.a.	n.a.	n.a.
chrX_st127-_TY1	TY1	chrX	377600	377854	-	YJLCdelta7	Solo	Inactive	17	17	1.00	Fixed	n.a.	n.a.	n.a.	n.a.	1	1	1	1	n.a.	1	n.a.	1	n.a.	n.a.	n.a.	1	1	1	1	n.a.	n.a.	n.a.	n.a.	n.a.	1	n.a.	1	1	n.a.	1	1	1	n.a.	1	n.a.	n.a.	n.a.
chrX_s248-_TY3_1p	TY3_1p	chrX	378009	378279	-	n.a.	Solo	Inactive	20	20	1.00	Fixed	n.a.	n.a.	n.a.	1	1	1	1	n.a.	n.a.	1	1	1	n.a.	n.a.	n.a.	1	1	1	1	n.a.	1	n.a.	1	n.a.	1	n.a.	1	1	1	1	n.a.	1	n.a.	1	n.a.	n.a.	n.a.
chrX_st128+_TY4	TY4	chrX	416260	416425	+	YJRWtau3	Solo	Inactive	18	18	1.00	Fixed	n.a.	n.a.	n.a.	n.a.	1	1	n.a.	1	1	1	1	n.a.	1	n.a.	n.a.	n.a.	1	n.a.	1	n.a.	n.a.	1	1	n.a.	n.a.	1	1	n.a.	1	1	n.a.	1	n.a.	n.a.	1	n.a.	1
chrX_st130+_TY1	TY1	chrX	416504	417018	+	YJLWdelta8;YJLWdelta9	Solo	Inactive	22	22	1.00	Fixed	n.a.	n.a.	1	1	n.a.	1	n.a.	1	1	1	1	n.a.	1	n.a.	n.a.	n.a.	1	1	1	n.a.	1	1	1	n.a.	1	1	1	n.a.	1	1	n.a.	1	n.a.	n.a.	1	n.a.	1
chrX_st131+_TY4	TY4	chrX	421918	422290	+	YJLWtau4	Solo	Inactive	20	20	1.00	Fixed	1	1	n.a.	n.a.	n.a.	1	1	1	1	n.a.	1	1	n.a.	n.a.	n.a.	n.a.	1	1	1	n.a.	n.a.	n.a.	1	1	1	1	1	n.a.	n.a.	1	n.a.	n.a.	n.a.	1	1	1	n.a.
chrX_st132+_TY1	TY1	chrX	422588	422881	+	YJLWdelta10	Solo	Inactive	22	22	1.00	Fixed	1	1	1	n.a.	n.a.	1	n.a.	1	1	n.a.	1	1	n.a.	n.a.	n.a.	n.a.	1	1	1	1	n.a.	n.a.	1	n.a.	1	1	1	n.a.	n.a.	1	n.a.	n.a.	1	1	1	n.a.	1
chrX_u18+_TY1	TY1	chrX	472456	483965	+	YJRWTy1-1	Full	Active	5	5	1.00	Fixed	n.a.	1	n.a.	n.a.	n.a.	n.a.	n.a.	n.a.	n.a.	n.a.	n.a.	n.a.	n.a.	n.a.	n.a.	n.a.	n.a.	1	1	n.a.	n.a.	n.a.	n.a.	n.a.	1	n.a.	n.a.	n.a.	n.a.	1	n.a.	n.a.	n.a.	n.a.	n.a.	n.a.	n.a.
chrX_u36+_TY1	TY1	chrX	478044	483965	+	YJRWTy1-2	Full	Active	5	5	1.00	Fixed	n.a.	1	1	n.a.	n.a.	n.a.	n.a.	n.a.	n.a.	n.a.	n.a.	n.a.	n.a.	n.a.	n.a.	n.a.	n.a.	1	n.a.	n.a.	n.a.	n.a.	n.a.	n.a.	1	n.a.	n.a.	n.a.	n.a.	1	n.a.	n.a.	n.a.	n.a.	n.a.	n.a.	n.a.
chrX_s253+_TY1	TY1	chrX	517951	518091	+	YJRWdelta14	Solo	Inactive	20	20	1.00	Fixed	1	n.a.	n.a.	n.a.	1	1	1	1	n.a.	1	1	n.a.	1	n.a.	n.a.	1	1	1	1	n.a.	n.a.	1	n.a.	n.a.	1	n.a.	1	n.a.	1	1	n.a.	1	n.a.	1	n.a.	1	n.a.
chrX_st133-_TY1	TY1	chrX	531508	531757	-	YJRCdelta15	Solo	Inactive	25	25	1.00	Fixed	1	n.a.	1	1	n.a.	1	1	n.a.	n.a.	1	1	n.a.	n.a.	1	n.a.	n.a.	1	1	1	1	1	1	n.a.	1	1	n.a.	1	1	1	1	1	n.a.	n.a.	1	1	n.a.	1
chrX_st134-_TY1	TY1	chrX	537733	538027	-	YJRCdelta16	Solo	Inactive	22	22	1.00	Fixed	1	n.a.	n.a.	1	n.a.	1	1	n.a.	n.a.	n.a.	1	n.a.	1	1	n.a.	n.a.	1	1	1	1	1	n.a.	n.a.	n.a.	1	1	1	1	n.a.	1	n.a.	1	n.a.	1	1	n.a.	1
chrX_st135+_TY2	TY2	chrX	538096	538427	+	YJRWdelta17	Solo	Active	23	4	0.17	Polymorphic	n.a.	n.a.	0	0	0	n.a.	0	n.a.	n.a.	n.a.	0	n.a.	0	0	n.a.	n.a.	0	1	0	0	0	n.a.	n.a.	n.a.	1	0	0	0	n.a.	0	1	0	n.a.	0	0	n.a.	0
chrX_st136+_TY1	TY1	chrX	540759	541079	+	YJRWdelta18	Solo	Inactive	26	26	1.00	Fixed	n.a.	n.a.	1	1	1	1	n.a.	n.a.	1	1	1	1	1	n.a.	n.a.	1	1	1	1	1	1	n.a.	1	1	1	1	1	n.a.	1	1	1	1	n.a.	1	n.a.	n.a.	n.a.
chrX_st137-_TY2	TY2	chrX	541088	541420	-	YJRCdelta19	Solo	Active	18	5	0.28	Polymorphic	n.a.	n.a.	n.a.	0	n.a.	0	n.a.	0	0	n.a.	0	n.a.	0	n.a.	n.a.	n.a.	n.a.	1	0	0	n.a.	n.a.	0	0	1	n.a.	1	1	n.a.	0	0	n.a.	n.a.	0	n.a.	n.a.	n.a.
chrX_st138+_TY1	TY1	chrX	543441	543762	+	YJRWdelta20	Solo	Inactive	26	26	1.00	Fixed	n.a.	1	1	1	1	1	1	1	n.a.	n.a.	1	1	1	n.a.	1	n.a.	1	1	1	1	n.a.	1	1	n.a.	1	1	1	1	1	1	1	n.a.	n.a.	1	1	n.a.	n.a.
chrX_s260-_TY4	TY4	chrX	737371	737678	-	n.a.	Solo	Inactive	5	5	1.00	Fixed	n.a.	n.a.	n.a.	n.a.	n.a.	n.a.	n.a.	1	n.a.	n.a.	n.a.	n.a.	n.a.	n.a.	n.a.	n.a.	n.a.	n.a.	n.a.	n.a.	n.a.	n.a.	n.a.	n.a.	n.a.	1	n.a.	1	n.a.	1	n.a.	n.a.	n.a.	1	n.a.	n.a.	n.a.
chrX_s261-_TY5	TY5	chrX	742331	742456	-	n.a.	Solo	Inactive	13	13	1.00	Fixed	n.a.	1	n.a.	n.a.	1	1	1	n.a.	n.a.	1	1	n.a.	n.a.	1	n.a.	n.a.	n.a.	1	1	n.a.	n.a.	n.a.	n.a.	n.a.	1	n.a.	1	n.a.	1	n.a.	1	n.a.	n.a.	n.a.	n.a.	n.a.	n.a.
chrXI_s262+_TY1	TY1	chrXI	74241	74523	+	n.a.	Solo	Inactive	16	16	1.00	Fixed	n.a.	n.a.	n.a.	n.a.	n.a.	1	1	n.a.	n.a.	1	1	n.a.	n.a.	n.a.	1	n.a.	n.a.	1	1	1	1	n.a.	n.a.	n.a.	1	1	1	n.a.	1	n.a.	n.a.	n.a.	n.a.	1	n.a.	1	1
chrXI_s263-_TY1	TY1	chrXI	83813	84120	-	YKLCdelta2	Solo	Inactive	28	28	1.00	Fixed	1	1	n.a.	n.a.	n.a.	1	1	1	n.a.	1	1	1	1	1	1	n.a.	1	1	1	n.a.	1	1	n.a.	n.a.	1	n.a.	1	1	1	1	1	1	n.a.	1	1	1	1
chrXI_s264-_TY1	TY1	chrXI	141176	141294	-	n.a.	Solo	Inactive	16	16	1.00	Fixed	1	n.a.	1	n.a.	n.a.	1	n.a.	n.a.	n.a.	n.a.	1	n.a.	n.a.	n.a.	n.a.	n.a.	n.a.	1	1	1	n.a.	n.a.	1	n.a.	1	n.a.	1	1	n.a.	1	n.a.	1	n.a.	1	1	1	n.a.
chrXI_s265+_TY1	TY1	chrXI	162836	163174	+	YKLWdelta3	Solo	Inactive	31	31	1.00	Fixed	1	1	n.a.	n.a.	1	1	1	1	1	1	1	1	n.a.	1	1	n.a.	1	1	1	n.a.	1	1	1	1	1	1	1	1	1	1	1	1	1	n.a.	1	n.a.	1
chrXI_s266-_TY4	TY4	chrXI	163175	163394	-	n.a.	Solo	Inactive	29	29	1.00	Fixed	1	n.a.	n.a.	n.a.	1	1	1	1	1	1	1	1	n.a.	1	1	1	1	1	1	n.a.	1	1	n.a.	1	1	n.a.	1	1	1	1	1	1	1	n.a.	1	n.a.	1
chrXI_s267-_TY3	TY3	chrXI	202288	202627	-	YKLCsigma1	Solo	Active	29	3	0.10	Polymorphic	0	0	1	n.a.	n.a.	0	0	0	n.a.	0	0	n.a.	0	n.a.	0	n.a.	0	1	0	0	0	0	0	0	1	0	0	n.a.	0	0	n.a.	0	n.a.	0	0	0	0
chrXI_s268-_TY1	TY1	chrXI	219058	219367	-	YKLCdelta4	Solo	Inactive	24	24	1.00	Fixed	n.a.	1	n.a.	n.a.	n.a.	1	1	n.a.	n.a.	1	n.a.	1	n.a.	1	1	n.a.	1	1	1	1	n.a.	n.a.	1	1	1	n.a.	1	1	1	1	1	1	n.a.	1	1	1	1
chrXI_st139+_TY1	TY1	chrXI	301950	301983	+	n.a.	Solo	Inactive	22	22	1.00	Fixed	n.a.	n.a.	1	n.a.	n.a.	1	n.a.	1	1	1	1	n.a.	1	1	n.a.	n.a.	1	1	1	n.a.	n.a.	1	1	n.a.	1	n.a.	1	1	1	1	n.a.	1	n.a.	1	1	n.a.	1
chrXI_st140-_TY1	TY1	chrXI	301984	302269	-	YKLCdelta5	Solo	Inactive	26	26	1.00	Fixed	n.a.	1	1	n.a.	n.a.	1	n.a.	1	1	1	1	1	1	1	1	n.a.	1	1	1	n.a.	n.a.	1	1	n.a.	1	n.a.	1	1	1	1	1	1	n.a.	1	1	n.a.	1
chrXI_st141-_TY1	TY1	chrXI	313247	313562	-	YKLCdelta6	Solo	Inactive	8	8	1.00	Polymorphic	n.a.	n.a.	n.a.	n.a.	n.a.	n.a.	n.a.	n.a.	n.a.	n.a.	1	n.a.	n.a.	1	n.a.	n.a.	n.a.	n.a.	1	n.a.	1	1	1	n.a.	1	n.a.	n.a.	n.a.	n.a.	n.a.	1	n.a.	n.a.	n.a.	n.a.	n.a.	n.a.
chrXI_st142+_TY2	TY2	chrXI	313837	314158	+	YKLWdelta7	Solo	Active	18	2	0.11	Polymorphic	0	n.a.	n.a.	n.a.	n.a.	0	n.a.	0	0	0	0	n.a.	n.a.	n.a.	0	0	0	1	0	n.a.	0	0	n.a.	n.a.	1	n.a.	0	n.a.	n.a.	0	n.a.	n.a.	n.a.	0	0	n.a.	n.a.
chrXI_s273-_TY3	TY3	chrXI	378914	378980	-	n.a.	Solo	Inactive	17	17	1.00	Fixed	1	1	1	n.a.	n.a.	n.a.	1	n.a.	n.a.	n.a.	1	n.a.	n.a.	1	1	n.a.	1	1	1	n.a.	1	n.a.	n.a.	n.a.	1	1	1	n.a.	n.a.	1	1	n.a.	n.a.	n.a.	n.a.	n.a.	n.a.
chrXI_s274+_TY1	TY1	chrXI	378991	379112	+	n.a.	Solo	Inactive	18	18	1.00	Fixed	1	1	1	n.a.	n.a.	n.a.	1	n.a.	n.a.	n.a.	1	n.a.	n.a.	1	1	n.a.	1	1	1	n.a.	1	n.a.	n.a.	n.a.	1	1	1	n.a.	n.a.	1	1	n.a.	n.a.	n.a.	n.a.	1	n.a.
chrXI_s275-_TY3_1p	TY3_1p	chrXI	379113	379265	-	n.a.	Solo	Inactive	21	21	1.00	Fixed	1	1	1	n.a.	n.a.	n.a.	1	n.a.	n.a.	n.a.	1	n.a.	n.a.	1	1	n.a.	1	1	1	n.a.	1	n.a.	1	n.a.	1	1	1	n.a.	n.a.	1	1	n.a.	n.a.	1	1	1	n.a.
chrXI_s276-_TY1	TY1	chrXI	457783	458114	-	YKRCdelta8	Solo	Inactive	18	4	0.22	Polymorphic	1	0	1	n.a.	0	n.a.	n.a.	0	n.a.	0	0	n.a.	0	0	0	n.a.	0	1	n.a.	n.a.	n.a.	n.a.	n.a.	n.a.	1	n.a.	0	0	n.a.	0	0	n.a.	n.a.	n.a.	n.a.	n.a.	n.a.
chrXI_s277-_TY1	TY1	chrXI	489929	490057	-	YKRCdelta9	Solo	Inactive	24	24	1.00	Fixed	1	n.a.	n.a.	1	1	1	n.a.	n.a.	1	1	1	n.a.	1	1	n.a.	n.a.	1	1	1	1	n.a.	1	n.a.	1	1	n.a.	1	1	1	1	1	1	n.a.	n.a.	1	1	n.a.
chrXI_st143+_TY1	TY1	chrXI	490107	490430	+	YKRWdelta10	Solo	Inactive	26	26	1.00	Fixed	n.a.	n.a.	n.a.	1	1	1	1	1	1	1	1	n.a.	1	1	n.a.	n.a.	1	1	1	1	n.a.	n.a.	1	1	1	1	1	n.a.	1	1	1	1	n.a.	1	1	1	n.a.
chrXI_st144+_TY1	TY1	chrXI	490431	490489	+	n.a.	Solo	Inactive	21	21	1.00	Fixed	n.a.	n.a.	n.a.	1	n.a.	1	1	1	1	n.a.	1	n.a.	n.a.	1	n.a.	n.a.	1	n.a.	1	1	n.a.	n.a.	1	1	1	1	1	n.a.	1	1	1	n.a.	n.a.	1	1	n.a.	1
chrXI_st145-_TY1	TY1	chrXI	513174	513483	-	YKRCdelta11	Solo	Inactive	22	22	1.00	Fixed	n.a.	n.a.	n.a.	1	n.a.	1	1	1	1	1	n.a.	n.a.	n.a.	1	1	n.a.	1	1	1	1	1	1	1	1	1	n.a.	1	n.a.	n.a.	1	n.a.	n.a.	1	n.a.	1	1	n.a.
chrXI_st146-_TY1	TY1	chrXI	517095	517426	-	YKRCdelta12	Solo	Active	14	2	0.14	Polymorphic	n.a.	n.a.	n.a.	n.a.	n.a.	n.a.	0	0	1	n.a.	0	n.a.	0	n.a.	n.a.	n.a.	0	1	0	n.a.	0	n.a.	n.a.	n.a.	0	n.a.	0	n.a.	n.a.	0	n.a.	0	n.a.	n.a.	0	n.a.	n.a.
chrXI_s282-_TY5	TY5	chrXI	664814	664914	-	n.a.	Solo	Inactive	8	8	1.00	Fixed	n.a.	1	n.a.	n.a.	n.a.	n.a.	n.a.	1	n.a.	n.a.	n.a.	1	n.a.	n.a.	n.a.	n.a.	n.a.	1	n.a.	1	n.a.	1	1	n.a.	n.a.	n.a.	n.a.	n.a.	n.a.	n.a.	n.a.	n.a.	n.a.	1	n.a.	n.a.	n.a.
chrXI_s283+_TY5	TY5	chrXI	665068	665306	+	YKRWomega1	Solo	Inactive	2	2	1.00	Fixed	n.a.	n.a.	n.a.	n.a.	n.a.	n.a.	n.a.	n.a.	n.a.	n.a.	n.a.	n.a.	1	n.a.	n.a.	n.a.	n.a.	1	n.a.	n.a.	n.a.	n.a.	n.a.	n.a.	n.a.	n.a.	n.a.	n.a.	n.a.	n.a.	n.a.	n.a.	n.a.	n.a.	n.a.	n.a.	n.a.
chrXII_s284-_TY4	TY4	chrXII	91573	91822	-	n.a.	Solo	Inactive	26	26	1.00	Fixed	1	n.a.	n.a.	1	n.a.	1	n.a.	n.a.	1	n.a.	1	n.a.	1	1	1	n.a.	1	1	1	1	1	1	n.a.	1	n.a.	1	1	n.a.	1	1	1	1	1	1	1	n.a.	1
chrXII_s285-_TY1	TY1	chrXII	91959	92480	-	n.a.	Solo	Inactive	28	28	1.00	Fixed	1	n.a.	1	1	1	1	n.a.	1	1	1	1	n.a.	1	1	1	n.a.	1	1	1	1	n.a.	1	1	1	n.a.	1	1	n.a.	n.a.	1	1	n.a.	1	1	1	n.a.	1
chrXII_st147-_TY1	TY1	chrXII	92049	92380	-	YLLCdelta1	Solo	Inactive	27	27	1.00	Fixed	1	n.a.	1	1	1	n.a.	n.a.	1	1	1	1	n.a.	1	1	1	n.a.	1	1	1	1	n.a.	1	1	1	n.a.	1	1	n.a.	n.a.	1	1	n.a.	1	1	1	n.a.	1
chrXII_s287-_TY3	TY3	chrXII	168042	168379	-	YLRCsigma1	Solo	Inactive	29	29	1.00	Fixed	1	1	1	1	n.a.	n.a.	1	1	1	1	1	1	n.a.	1	1	n.a.	1	1	1	1	1	1	n.a.	1	1	1	1	n.a.	n.a.	1	n.a.	1	1	n.a.	1	1	1
chrXII_s288+_TY1	TY1	chrXII	168542	168649	+	n.a.	Solo	Inactive	23	23	1.00	Fixed	1	1	n.a.	n.a.	n.a.	1	1	1	1	n.a.	1	1	n.a.	n.a.	1	n.a.	1	1	1	1	1	1	n.a.	n.a.	1	1	1	1	1	1	n.a.	n.a.	n.a.	n.a.	1	n.a.	n.a.
chrXII_s289-_TY1	TY1	chrXII	168650	168732	-	n.a.	Solo	Inactive	25	25	1.00	Fixed	1	1	n.a.	n.a.	n.a.	1	1	1	1	1	1	1	n.a.	n.a.	1	n.a.	1	1	1	1	1	1	n.a.	1	1	1	1	1	1	1	n.a.	n.a.	n.a.	n.a.	1	n.a.	n.a.
chrXII_u19-_TY1	TY1	chrXII	215081	221006	-	YLRCdelta2;YLRCdelta3	Full	Active	26	4	0.15	Polymorphic	1	0	0	n.a.	n.a.	0	0	n.a.	n.a.	0	0	0	0	n.a.	0	0	0	1	0	0	n.a.	n.a.	n.a.	0	1	n.a.	0	0	n.a.	0	0	0	n.a.	n.a.	0	0	1
chrXII_s291+_TY1	TY1	chrXII	221008	221307	+	YLRWdelta4	Solo	Inactive	25	25	1.00	Fixed	n.a.	1	1	n.a.	n.a.	1	1	n.a.	n.a.	1	1	1	1	n.a.	n.a.	1	1	1	1	1	n.a.	1	1	1	1	n.a.	1	1	n.a.	1	1	1	1	n.a.	1	1	n.a.
chrXII_st149-_TY1	TY1	chrXII	365832	366145	-	YLRCdelta5	Solo	Inactive	29	29	1.00	Fixed	1	1	n.a.	n.a.	n.a.	1	1	1	n.a.	1	1	1	1	1	1	n.a.	1	1	1	1	1	1	1	1	1	n.a.	1	1	1	1	n.a.	1	1	1	1	n.a.	n.a.
chrXII_st150-_TY1	TY1	chrXII	373480	373534	-	n.a.	Solo	Inactive	23	23	1.00	Fixed	n.a.	1	n.a.	n.a.	1	n.a.	1	1	1	n.a.	1	n.a.	1	n.a.	1	1	1	1	1	1	n.a.	n.a.	1	n.a.	1	1	1	n.a.	n.a.	1	1	n.a.	1	1	1	n.a.	n.a.
chrXII_st151-_TY1	TY1	chrXII	373770	373969	-	n.a.	Solo	Inactive	25	25	1.00	Fixed	n.a.	1	n.a.	n.a.	n.a.	n.a.	1	1	1	n.a.	1	n.a.	1	1	1	1	1	1	1	1	1	n.a.	n.a.	n.a.	1	1	1	n.a.	1	1	1	1	n.a.	1	1	n.a.	1
chrXII_s295+_TY3	TY3	chrXII	374000	374339	+	YLRWsigma2	Solo	Active	23	15	0.65	Polymorphic	n.a.	0	n.a.	n.a.	n.a.	1	1	0	1	n.a.	1	n.a.	1	1	n.a.	1	1	1	0	0	0	n.a.	n.a.	n.a.	1	0	n.a.	n.a.	0	1	1	1	n.a.	0	n.a.	n.a.	1
chrXII_s296-_TY3_1p	TY3_1p	chrXII	426829	427002	-	n.a.	Solo	Inactive	26	26	1.00	Fixed	n.a.	n.a.	1	n.a.	1	1	1	n.a.	1	1	1	1	n.a.	1	1	1	1	1	1	n.a.	1	n.a.	1	1	1	n.a.	1	n.a.	1	1	1	n.a.	1	1	1	n.a.	1
chrXII_s297+_TY1	TY1	chrXII	448843	449114	+	YLRWdelta6	Solo	Inactive	18	18	1.00	Fixed	1	1	n.a.	n.a.	n.a.	n.a.	n.a.	n.a.	1	1	1	n.a.	1	n.a.	n.a.	n.a.	1	1	1	n.a.	n.a.	n.a.	n.a.	1	1	1	1	n.a.	n.a.	1	1	n.a.	n.a.	1	n.a.	n.a.	1
chrXII_u20-_TY1	TY1	chrXII	475975	481898	-	YLRCTy1-1	Full	Active	5	5	1.00	Fixed	n.a.	n.a.	1	n.a.	n.a.	n.a.	n.a.	n.a.	n.a.	1	n.a.	n.a.	n.a.	n.a.	n.a.	n.a.	n.a.	n.a.	1	n.a.	n.a.	n.a.	n.a.	n.a.	1	n.a.	1	n.a.	n.a.	n.a.	n.a.	n.a.	n.a.	n.a.	n.a.	n.a.	n.a.
chrXII_s298-_TY1	TY1	chrXII	592708	593037	-	YLRCdelta9	Solo	Inactive	24	24	1.00	Fixed	n.a.	1	1	1	1	1	1	1	n.a.	n.a.	1	1	n.a.	1	1	1	1	1	1	n.a.	1	n.a.	n.a.	1	1	n.a.	1	n.a.	1	n.a.	1	1	n.a.	1	1	n.a.	n.a.
chrXII_u21+_TY1	TY1	chrXII	593147	599054	+	YLRWTy1-2	Full	Active	26	2	0.08	s288c	n.a.	0	0	0	n.a.	0	0	0	n.a.	0	0	1	n.a.	n.a.	0	0	0	1	0	0	0	n.a.	n.a.	n.a.	0	0	0	n.a.	n.a.	0	0	0	n.a.	0	0	0	0
chrXII_s299-_TY4	TY4	chrXII	599171	599831	-	YLRCtau1	Solo	Inactive	29	29	1.00	Fixed	n.a.	1	1	1	n.a.	1	1	1	1	1	1	1	n.a.	1	1	1	1	1	1	1	1	1	n.a.	n.a.	1	1	1	n.a.	n.a.	1	1	1	n.a.	1	1	1	1
chrXII_st152+_TY1	TY1	chrXII	599270	599518	+	YLRWdelta12	Solo	Inactive	27	27	1.00	Fixed	n.a.	1	1	n.a.	n.a.	1	1	1	1	1	1	1	n.a.	n.a.	1	1	1	1	1	1	1	1	n.a.	n.a.	1	1	1	n.a.	n.a.	1	1	1	n.a.	1	1	1	1
chrXII_st153+_TY1	TY1	chrXII	599843	599913	+	n.a.	Solo	Inactive	25	25	1.00	Fixed	1	1	1	1	n.a.	1	1	1	1	1	1	1	n.a.	1	1	n.a.	1	1	1	n.a.	1	n.a.	n.a.	1	1	n.a.	1	n.a.	n.a.	1	n.a.	1	n.a.	1	1	n.a.	1
chrXII_u22+_TY1	TY1	chrXII	650826	656744	+	YLRWTy1-3	Full	Active	20	1	0.05	s288c	0	0	0	0	0	0	n.a.	n.a.	n.a.	0	0	n.a.	n.a.	0	0	n.a.	0	1	0	0	n.a.	n.a.	n.a.	n.a.	n.a.	n.a.	0	n.a.	0	0	n.a.	0	n.a.	0	n.a.	n.a.	0
chrXII_s302+_TY3	TY3	chrXII	657024	657366	+	YLRWsigma3	Solo	Inactive	18	18	1.00	Fixed	1	1	n.a.	1	1	1	n.a.	n.a.	n.a.	n.a.	1	n.a.	n.a.	n.a.	n.a.	n.a.	1	1	1	n.a.	n.a.	1	n.a.	1	1	1	n.a.	n.a.	1	1	1	n.a.	n.a.	n.a.	1	1	n.a.
chrXII_st154+_TY1	TY1	chrXII	657451	657769	+	YLRWdelta15	Solo	Inactive	20	20	1.00	Fixed	1	n.a.	n.a.	1	1	1	n.a.	n.a.	1	n.a.	1	n.a.	1	n.a.	n.a.	n.a.	1	1	1	1	1	1	n.a.	1	1	1	n.a.	n.a.	n.a.	1	1	n.a.	n.a.	n.a.	1	n.a.	1
chrXII_s304-_TY2	TY2	chrXII	688131	688363	-	YLRCdelta16	Solo	Inactive	21	21	1.00	Fixed	1	1	n.a.	n.a.	n.a.	1	1	n.a.	n.a.	n.a.	1	n.a.	n.a.	n.a.	n.a.	n.a.	1	1	1	1	1	n.a.	1	1	1	n.a.	1	n.a.	1	n.a.	1	1	n.a.	1	1	n.a.	1
chrXII_s305+_TY1	TY1	chrXII	688371	688666	+	YLRWdelta17	Solo	Inactive	24	24	1.00	Fixed	1	1	n.a.	n.a.	n.a.	1	1	1	1	n.a.	1	1	n.a.	n.a.	n.a.	n.a.	1	1	1	1	1	n.a.	1	1	1	1	1	n.a.	1	n.a.	1	1	n.a.	1	1	n.a.	1
chrXII_st155-_TY2	TY2	chrXII	731680	732002	-	YLRCdelta18	Solo	Active	13	2	0.15	Polymorphic	n.a.	0	n.a.	n.a.	n.a.	0	0	0	n.a.	n.a.	0	n.a.	n.a.	0	n.a.	0	0	1	0	n.a.	n.a.	n.a.	n.a.	n.a.	1	n.a.	0	n.a.	n.a.	n.a.	n.a.	n.a.	n.a.	n.a.	0	n.a.	n.a.
chrXII_st156-_TY1	TY1	chrXII	734384	734673	-	YLRCdelta19	Solo	Inactive	21	21	1.00	Fixed	n.a.	1	n.a.	1	1	n.a.	1	1	n.a.	1	1	n.a.	1	1	n.a.	1	1	1	1	n.a.	n.a.	n.a.	n.a.	1	1	n.a.	1	n.a.	n.a.	1	n.a.	1	1	1	n.a.	n.a.	1
chrXII_s308-_TY1	TY1	chrXII	784208	784288	-	n.a.	Solo	Inactive	21	21	1.00	Fixed	n.a.	n.a.	n.a.	n.a.	n.a.	n.a.	n.a.	n.a.	1	n.a.	1	n.a.	n.a.	1	1	1	1	1	1	1	n.a.	1	1	1	1	n.a.	1	n.a.	1	1	1	1	n.a.	n.a.	1	1	n.a.
chrXII_s309+_TY3	TY3	chrXII	793552	793870	+	YLRWsigma4	Solo	Inactive	23	23	1.00	Fixed	n.a.	1	n.a.	1	n.a.	n.a.	1	1	n.a.	1	1	n.a.	1	1	1	1	1	1	1	n.a.	n.a.	n.a.	1	n.a.	1	1	1	1	n.a.	1	1	n.a.	n.a.	1	1	n.a.	n.a.
chrXII_s310+_TY1	TY1	chrXII	796764	797088	+	YLRWdelta20	Solo	Inactive	24	24	1.00	Fixed	1	1	1	n.a.	n.a.	1	n.a.	1	n.a.	n.a.	1	1	n.a.	n.a.	1	n.a.	1	1	1	1	1	n.a.	1	n.a.	1	n.a.	1	1	n.a.	1	1	1	n.a.	1	1	n.a.	1
chrXII_s311+_TY4	TY4	chrXII	817840	818072	+	n.a.	Solo	Inactive	25	25	1.00	Fixed	1	n.a.	n.a.	1	n.a.	n.a.	1	1	n.a.	1	1	1	1	1	n.a.	n.a.	1	1	1	n.a.	1	1	n.a.	1	1	n.a.	1	1	1	1	n.a.	1	n.a.	1	1	1	1
chrXII_s312-_TY1	TY1	chrXII	818073	818403	-	YLRCdelta21	Solo	Inactive	22	22	1.00	Fixed	1	n.a.	n.a.	1	n.a.	n.a.	1	1	n.a.	n.a.	1	1	n.a.	1	n.a.	n.a.	1	1	1	n.a.	1	n.a.	n.a.	1	1	n.a.	1	1	1	1	n.a.	1	n.a.	1	1	1	1
chrXII_u23+_TY2	TY2	chrXII	941190	947148	+	YLRWTy2-1	Full	Active	21	2	0.10	Polymorphic	0	n.a.	0	n.a.	n.a.	0	n.a.	n.a.	1	0	n.a.	0	0	n.a.	n.a.	n.a.	0	1	0	0	0	n.a.	0	n.a.	n.a.	n.a.	0	n.a.	0	0	0	n.a.	0	0	0	n.a.	n.a.
chrXII_s313+_TY1	TY1	chrXII	963217	963535	+	YLRWdelta24	Solo	Inactive	22	22	1.00	Fixed	n.a.	1	1	n.a.	n.a.	1	1	n.a.	1	1	1	n.a.	1	n.a.	n.a.	n.a.	1	1	1	n.a.	n.a.	1	1	n.a.	1	1	1	n.a.	n.a.	1	1	1	n.a.	n.a.	1	n.a.	1
chrXII_u24-_TY2	TY2	chrXII	976255	981697	-	YLRCTy2-2	Full	Active	16	10	0.63	Polymorphic	n.a.	n.a.	1	n.a.	0	n.a.	n.a.	0	n.a.	n.a.	1	n.a.	1	n.a.	n.a.	1	1	1	n.a.	n.a.	n.a.	n.a.	n.a.	0	1	n.a.	1	n.a.	n.a.	0	0	1	n.a.	0	n.a.	n.a.	1
chrXII_st157-_TY1	TY1	chrXII	1052301	1052630	-	YLRCdelta27	Solo	Inactive	16	16	1.00	Fixed	n.a.	1	n.a.	n.a.	1	n.a.	1	n.a.	n.a.	1	1	n.a.	1	n.a.	n.a.	1	1	n.a.	n.a.	n.a.	n.a.	n.a.	n.a.	n.a.	n.a.	1	1	n.a.	n.a.	1	n.a.	1	n.a.	1	1	n.a.	1
chrXII_st158-_TY1	TY1	chrXII	1052660	1052754	-	n.a.	Solo	Inactive	12	12	1.00	Fixed	n.a.	n.a.	n.a.	n.a.	n.a.	n.a.	1	n.a.	n.a.	1	n.a.	n.a.	1	n.a.	n.a.	1	1	n.a.	n.a.	n.a.	n.a.	n.a.	n.a.	n.a.	n.a.	1	1	n.a.	n.a.	n.a.	n.a.	1	n.a.	1	1	n.a.	1
chrXIII_s316-_TY1	TY1	chrXIII	131989	132317	-	YMLCdelta1	Solo	Inactive	29	29	1.00	Fixed	1	1	n.a.	1	1	1	1	n.a.	1	n.a.	1	1	n.a.	1	1	1	1	1	1	1	n.a.	1	1	1	1	1	1	1	1	1	n.a.	n.a.	n.a.	n.a.	1	1	1
chrXIII_st159-_TY1	TY1	chrXIII	167945	168262	-	n.a.	Solo	Inactive	23	23	1.00	Fixed	1	1	n.a.	1	n.a.	n.a.	n.a.	1	1	n.a.	1	1	n.a.	1	n.a.	n.a.	1	1	1	1	n.a.	1	1	n.a.	1	n.a.	1	n.a.	n.a.	1	1	n.a.	1	1	1	1	1
chrXIII_st160-_TY2	TY2	chrXIII	168349	168681	-	YMLCdelta2	Solo	Active	23	5	0.22	Polymorphic	n.a.	n.a.	1	0	0	0	n.a.	0	0	0	0	1	n.a.	0	n.a.	n.a.	0	1	0	0	n.a.	0	0	n.a.	1	n.a.	0	n.a.	n.a.	0	n.a.	n.a.	0	n.a.	0	0	1
chrXIII_u25+_TY1	TY1	chrXIII	184170	190083	+	YMLWTy1-1	Full	Active	30	2	0.07	Polymorphic	0	0	0	n.a.	n.a.	0	0	0	0	0	0	0	0	0	n.a.	n.a.	0	1	0	0	0	0	0	0	1	0	0	0	n.a.	0	0	0	0	0	0	n.a.	n.a.
chrXIII_u26+_TY1	TY1	chrXIII	196332	202234	+	YMLWTy1-2	Full	Active	23	3	0.13	Polymorphic	0	n.a.	n.a.	n.a.	n.a.	0	0	n.a.	n.a.	0	0	0	0	n.a.	n.a.	n.a.	0	1	0	n.a.	0	n.a.	0	0	1	n.a.	1	0	0	0	0	0	n.a.	0	0	n.a.	0
chrXIII_s319-_TY1	TY1	chrXIII	259596	259901	-	n.a.	Solo	Inactive	26	26	1.00	Fixed	1	1	1	n.a.	1	1	1	n.a.	n.a.	1	1	n.a.	1	1	1	n.a.	1	1	1	1	1	n.a.	n.a.	n.a.	1	n.a.	1	1	1	1	n.a.	1	n.a.	1	1	1	n.a.
chrXIII_st161-_TY1	TY1	chrXIII	289947	290015	-	n.a.	Solo	Inactive	24	24	1.00	Fixed	n.a.	1	n.a.	1	1	1	n.a.	1	n.a.	n.a.	1	1	n.a.	n.a.	1	1	1	1	1	1	1	1	1	n.a.	1	n.a.	1	1	1	1	n.a.	1	n.a.	1	1	n.a.	n.a.
chrXIII_s321-_TY4	TY4	chrXIII	290048	290223	-	n.a.	Solo	Inactive	23	23	1.00	Fixed	n.a.	n.a.	n.a.	1	1	1	n.a.	1	n.a.	n.a.	1	1	n.a.	1	1	1	1	1	1	n.a.	1	1	1	n.a.	1	n.a.	1	1	1	1	n.a.	1	n.a.	1	1	n.a.	n.a.
chrXIII_s322+_TY1	TY1	chrXIII	290441	290521	+	n.a.	Solo	Inactive	24	24	1.00	Fixed	n.a.	1	n.a.	1	1	1	n.a.	1	n.a.	1	1	1	n.a.	1	1	n.a.	1	1	1	1	1	n.a.	n.a.	1	1	n.a.	1	1	1	1	n.a.	n.a.	n.a.	n.a.	1	1	n.a.
chrXIII_st162-_TY1	TY1	chrXIII	290583	290660	-	n.a.	Solo	Inactive	21	21	1.00	Fixed	1	n.a.	n.a.	1	1	1	n.a.	n.a.	n.a.	1	1	n.a.	n.a.	1	n.a.	n.a.	1	1	1	1	n.a.	1	n.a.	1	1	n.a.	1	1	n.a.	n.a.	1	1	n.a.	1	1	1	n.a.
chrXIII_s324-_TY4	TY4	chrXIII	321342	321527	-	n.a.	Solo	Inactive	23	23	1.00	Fixed	1	n.a.	n.a.	1	n.a.	1	n.a.	1	1	1	1	1	1	n.a.	1	1	1	1	1	n.a.	1	n.a.	n.a.	n.a.	1	1	1	1	n.a.	1	n.a.	n.a.	n.a.	1	1	n.a.	n.a.
chrXIII_u27-_TY1	TY1	chrXIII	357004	362917	-	YMRCTy1-3	Full	Active	26	8	0.31	Polymorphic	1	1	0	n.a.	n.a.	n.a.	n.a.	n.a.	1	0	0	1	n.a.	0	0	n.a.	0	1	0	0	n.a.	n.a.	0	n.a.	1	0	0	1	0	0	0	n.a.	n.a.	0	0	0	0
chrXIII_s325+_TY1	TY1	chrXIII	372626	379197	+	YMRWdelta12	Solo	Inactive	31	31	1.00	Fixed	1	1	1	1	1	1	1	1	1	1	1	1	1	1	n.a.	n.a.	1	1	1	n.a.	1	1	1	1	1	1	1	n.a.	1	1	1	1	1	1	1	n.a.	n.a.
chrXIII_i11-_TY1	TY1	chrXIII	372696	378621	-	YMRCTy1-4	Full	Active	21	3	0.14	Polymorphic	0	n.a.	0	0	0	0	n.a.	n.a.	0	0	n.a.	n.a.	0	0	n.a.	n.a.	0	1	0	n.a.	0	0	n.a.	0	1	0	0	n.a.	n.a.	1	0	n.a.	0	n.a.	n.a.	n.a.	n.a.
chrXIII_st163-_TY1	TY1	chrXIII	378731	379060	-	YMRCdelta11	Solo	Inactive	27	27	1.00	Fixed	1	n.a.	1	1	1	1	n.a.	1	1	1	1	1	1	1	n.a.	n.a.	1	1	1	n.a.	n.a.	1	1	1	1	1	1	n.a.	1	1	1	1	1	1	n.a.	n.a.	n.a.
chrXIII_s327-_TY1	TY1	chrXIII	420973	421316	-	n.a.	Solo	Inactive	29	29	1.00	Fixed	1	1	n.a.	1	1	1	1	1	1	1	1	1	1	1	1	1	1	1	1	1	1	1	n.a.	1	n.a.	1	1	1	n.a.	n.a.	1	1	n.a.	1	1	n.a.	n.a.
chrXIII_st164-_TY1	TY1	chrXIII	462885	463103	-	n.a.	Solo	Inactive	26	26	1.00	Fixed	n.a.	1	n.a.	n.a.	n.a.	1	1	n.a.	1	1	1	1	n.a.	n.a.	n.a.	n.a.	1	1	1	1	1	1	1	1	1	1	1	1	n.a.	1	1	1	n.a.	1	1	1	n.a.
chrXIII_st165-_TY1	TY1	chrXIII	463140	463460	-	YMRCdelta13	Solo	Inactive	26	26	1.00	Fixed	n.a.	1	n.a.	n.a.	n.a.	1	1	n.a.	1	1	1	1	n.a.	n.a.	n.a.	1	1	1	1	1	1	1	1	1	1	n.a.	1	1	1	1	n.a.	1	n.a.	1	1	1	n.a.
chrXIII_s330-_TY1	TY1	chrXIII	481213	481544	-	YMRCdelta14	Solo	Inactive	27	27	1.00	Fixed	n.a.	1	n.a.	1	1	1	n.a.	1	1	1	1	1	n.a.	1	n.a.	1	1	1	1	1	1	n.a.	1	n.a.	1	1	1	n.a.	1	1	n.a.	1	1	n.a.	n.a.	1	1
chrXIII_s331+_TY1	TY1	chrXIII	481570	481807	+	YMRWdelta15	Solo	Inactive	24	24	1.00	Fixed	n.a.	1	n.a.	1	1	n.a.	n.a.	1	1	1	1	1	n.a.	1	n.a.	1	1	1	1	n.a.	1	n.a.	1	n.a.	1	1	1	n.a.	1	1	n.a.	1	1	n.a.	1	1	n.a.
chrXIII_st166+_TY1	TY1	chrXIII	503191	503381	+	YMRWdelta16	Solo	Inactive	22	22	1.00	Fixed	n.a.	n.a.	n.a.	1	1	1	1	n.a.	n.a.	1	1	1	n.a.	n.a.	n.a.	n.a.	1	1	1	1	n.a.	1	1	n.a.	1	1	1	1	n.a.	n.a.	n.a.	1	n.a.	1	1	1	n.a.
chrXIII_st167+_TY1	TY1	chrXIII	503664	503766	+	n.a.	Solo	Inactive	21	21	1.00	Fixed	1	n.a.	n.a.	1	1	1	n.a.	n.a.	n.a.	1	1	n.a.	n.a.	1	n.a.	n.a.	1	1	1	1	n.a.	1	n.a.	1	1	n.a.	1	1	n.a.	n.a.	1	1	n.a.	1	1	1	n.a.
chrXIII_st168+_TY4	TY4	chrXIII	503770	504140	+	YMRWtau2	Solo	Active	23	7	0.30	Polymorphic	0	n.a.	n.a.	0	n.a.	0	n.a.	n.a.	n.a.	0	0	n.a.	n.a.	0	0	n.a.	0	1	0	0	n.a.	0	0	0	1	n.a.	0	1	n.a.	0	0	n.a.	n.a.	1	1	1	n.a.
chrXIII_st171+_TY4	TY4	chrXIII	504242	504781	+	n.a.	Solo	Inactive	27	27	1.00	Fixed	1	n.a.	n.a.	1	1	1	n.a.	1	n.a.	1	1	1	1	1	1	n.a.	1	1	1	1	n.a.	1	1	1	1	n.a.	1	1	1	n.a.	1	1	n.a.	1	1	n.a.	1
chrXIII_st170+_TY1	TY1	chrXIII	504345	504676	+	YMRWdelta17	Solo	Inactive	25	25	1.00	Fixed	1	n.a.	n.a.	n.a.	1	1	n.a.	1	n.a.	1	1	1	1	1	1	n.a.	1	1	1	1	n.a.	1	1	1	1	n.a.	1	1	1	n.a.	n.a.	1	n.a.	1	1	n.a.	1
chrXIII_st172-_TY1	TY1	chrXIII	573111	573337	-	YMRCdelta18	Solo	Inactive	19	19	1.00	Fixed	1	1	n.a.	n.a.	n.a.	1	n.a.	n.a.	1	n.a.	1	n.a.	n.a.	n.a.	1	n.a.	1	1	1	n.a.	1	n.a.	n.a.	n.a.	1	1	1	n.a.	1	1	1	1	n.a.	n.a.	n.a.	1	1
chrXIII_st173-_TY1	TY1	chrXIII	573356	573445	-	n.a.	Solo	Inactive	19	19	1.00	Fixed	1	1	n.a.	n.a.	n.a.	1	n.a.	n.a.	1	n.a.	1	n.a.	n.a.	n.a.	n.a.	n.a.	1	1	1	n.a.	1	n.a.	n.a.	1	1	1	1	n.a.	1	1	1	1	n.a.	n.a.	n.a.	1	1
chrXIII_s339+_TY1	TY1	chrXIII	748025	748124	+	n.a.	Solo	Inactive	23	23	1.00	Fixed	n.a.	1	n.a.	1	n.a.	n.a.	1	1	n.a.	1	1	n.a.	1	1	1	1	1	1	1	n.a.	n.a.	n.a.	1	n.a.	1	1	1	1	n.a.	1	1	n.a.	n.a.	1	1	n.a.	n.a.
chrXIII_st174+_TY2	TY2	chrXIII	768547	768878	+	YMRWdelta19	Solo	Active	22	3	0.14	Polymorphic	n.a.	n.a.	n.a.	n.a.	0	0	0	n.a.	n.a.	n.a.	0	0	0	0	0	n.a.	0	1	0	n.a.	n.a.	n.a.	0	0	1	n.a.	0	n.a.	0	0	n.a.	0	n.a.	0	0	0	1
chrXIII_st175+_TY1	TY1	chrXIII	768879	769211	+	n.a.	Solo	Inactive	24	24	1.00	Fixed	n.a.	n.a.	1	n.a.	1	1	1	n.a.	n.a.	n.a.	1	1	1	1	1	n.a.	n.a.	1	1	n.a.	n.a.	1	1	1	1	1	1	n.a.	1	1	1	n.a.	n.a.	1	1	1	1
chrXIII_s342-_TY4	TY4	chrXIII	808536	808905	-	YMRCtau3	Solo	Active	25	13	0.52	Polymorphic	1	0	n.a.	1	1	1	n.a.	1	n.a.	n.a.	1	0	1	1	0	n.a.	1	1	n.a.	0	0	n.a.	n.a.	0	1	0	1	0	n.a.	0	n.a.	1	n.a.	0	0	n.a.	0
chrXIII_s343+_TY1	TY1	chrXIII	808999	809232	+	YMRWdelta20	Solo	Inactive	22	22	1.00	Fixed	1	1	n.a.	1	1	1	n.a.	1	1	n.a.	1	1	n.a.	n.a.	n.a.	n.a.	1	1	1	1	1	n.a.	n.a.	1	1	n.a.	1	1	n.a.	1	n.a.	1	n.a.	n.a.	1	n.a.	1
chrXIII_s344+_TY1	TY1	chrXIII	837476	837753	+	YMRWdelta21	Solo	Inactive	26	26	1.00	Fixed	1	n.a.	1	1	1	1	1	1	1	1	1	n.a.	1	1	1	n.a.	n.a.	1	1	1	1	n.a.	n.a.	n.a.	1	1	1	n.a.	1	1	1	1	n.a.	1	1	n.a.	n.a.
chrXIII_s345+_TY3	TY3	chrXIII	837754	837904	+	n.a.	Solo	Inactive	26	26	1.00	Fixed	1	n.a.	1	n.a.	1	1	1	1	1	1	1	n.a.	1	1	1	n.a.	n.a.	1	1	1	1	n.a.	1	n.a.	1	1	1	n.a.	1	1	1	1	n.a.	1	1	n.a.	n.a.
chrXIV_s346+_TY4	TY4	chrXIV	96451	96609	+	YNLWtau1	Solo	Active	11	11	1.00	Polymorphic	n.a.	1	1	n.a.	1	1	n.a.	1	n.a.	1	n.a.	n.a.	n.a.	n.a.	n.a.	n.a.	1	1	n.a.	1	n.a.	n.a.	n.a.	n.a.	n.a.	n.a.	1	n.a.	n.a.	1	n.a.	n.a.	n.a.	n.a.	n.a.	n.a.	n.a.
chrXIV_u28-_TY1	TY1	chrXIV	96610	102523	-	YNLCTy1-1	Full	Active	15	15	1.00	Fixed	1	n.a.	1	n.a.	n.a.	1	n.a.	n.a.	1	n.a.	1	n.a.	n.a.	n.a.	n.a.	1	n.a.	1	1	n.a.	n.a.	n.a.	1	1	n.a.	1	1	1	n.a.	1	n.a.	n.a.	n.a.	n.a.	n.a.	n.a.	1
chrXIV_s347+_TY1	TY1	chrXIV	102549	104702	+	n.a.	Solo	Inactive	35	35	1.00	Fixed	1	1	n.a.	1	n.a.	1	1	1	1	1	1	1	1	1	n.a.	1	1	1	1	1	1	1	1	1	1	1	1	1	1	1	1	1	1	1	1	1	1
chrXIV_s348-_TY3	TY3	chrXIV	102632	102700	-	YNLCsigma1	Solo	Inactive	15	15	1.00	Fixed	n.a.	n.a.	n.a.	1	n.a.	1	1	n.a.	n.a.	n.a.	1	n.a.	1	n.a.	n.a.	n.a.	n.a.	1	1	n.a.	1	n.a.	n.a.	n.a.	1	1	1	n.a.	n.a.	1	n.a.	1	n.a.	1	n.a.	1	n.a.
chrXIV_u29+_TY1	TY1	chrXIV	519164	525053	+	YNLWTy1-2	Full	Active	21	3	0.14	Polymorphic	0	n.a.	0	0	n.a.	n.a.	n.a.	n.a.	n.a.	1	0	n.a.	0	n.a.	n.a.	0	0	1	0	n.a.	0	n.a.	0	0	1	n.a.	0	n.a.	0	0	0	n.a.	n.a.	n.a.	0	0	n.a.
chrXIV_s349+_TY3_1p	TY3_1p	chrXIV	546424	546685	+	YNLWsigma2	Solo	Inactive	22	22	1.00	Fixed	1	n.a.	1	1	1	1	1	n.a.	n.a.	n.a.	1	n.a.	1	1	n.a.	n.a.	1	1	1	1	n.a.	n.a.	1	n.a.	1	n.a.	1	n.a.	n.a.	1	n.a.	n.a.	1	1	1	1	n.a.
chrXIV_s350+_TY3	TY3	chrXIV	546739	547078	+	YNLWsigma3	Solo	Active	20	4	0.20	Polymorphic	0	n.a.	0	0	0	0	0	n.a.	n.a.	n.a.	0	n.a.	0	0	n.a.	n.a.	0	1	0	0	n.a.	n.a.	1	n.a.	1	n.a.	0	n.a.	n.a.	0	n.a.	n.a.	0	1	n.a.	n.a.	n.a.
chrXIV_st176-_TY1	TY1	chrXIV	552282	552482	-	n.a.	Solo	Inactive	24	24	1.00	Fixed	1	n.a.	n.a.	1	n.a.	1	1	n.a.	n.a.	1	1	n.a.	n.a.	1	n.a.	n.a.	1	1	1	n.a.	n.a.	n.a.	n.a.	1	1	n.a.	1	1	1	1	1	1	1	1	1	1	1
chrXIV_st177+_TY1	TY1	chrXIV	552800	553128	+	n.a.	Solo	Inactive	23	23	1.00	Fixed	1	1	n.a.	1	n.a.	n.a.	n.a.	1	n.a.	1	1	1	n.a.	1	n.a.	n.a.	1	1	1	n.a.	n.a.	1	n.a.	1	1	1	1	1	n.a.	1	1	1	1	n.a.	1	n.a.	n.a.
chrXIV_st178+_TY1	TY1	chrXIV	561378	561486	+	n.a.	Solo	Inactive	17	17	1.00	Fixed	1	n.a.	1	n.a.	1	n.a.	n.a.	n.a.	n.a.	n.a.	1	1	n.a.	n.a.	n.a.	n.a.	1	1	1	n.a.	n.a.	n.a.	1	n.a.	1	n.a.	1	n.a.	1	1	1	1	n.a.	1	1	n.a.	n.a.
chrXIV_st179-_TY1	TY1	chrXIV	561500	561606	-	n.a.	Solo	Inactive	17	17	1.00	Fixed	n.a.	n.a.	1	n.a.	1	n.a.	n.a.	n.a.	n.a.	n.a.	1	1	n.a.	n.a.	n.a.	n.a.	1	1	1	n.a.	n.a.	n.a.	1	n.a.	1	n.a.	1	n.a.	1	1	1	1	1	1	1	n.a.	n.a.
chrXIV_s355+_TY4	TY4	chrXIV	561608	561978	+	YNLWtau2	Solo	Active	22	11	0.50	Polymorphic	n.a.	n.a.	0	n.a.	0	n.a.	0	1	n.a.	n.a.	0	1	n.a.	n.a.	n.a.	n.a.	0	1	1	n.a.	n.a.	1	1	n.a.	1	n.a.	0	n.a.	0	0	0	0	0	1	1	n.a.	1
chrXIV_u30-_TY2	TY2	chrXIV	562034	567993	-	YNLCTy2-1	Full	Active	17	3	0.18	Polymorphic	n.a.	n.a.	n.a.	n.a.	0	0	n.a.	1	n.a.	n.a.	0	n.a.	n.a.	n.a.	n.a.	n.a.	0	1	0	n.a.	n.a.	n.a.	0	n.a.	1	n.a.	0	n.a.	0	0	n.a.	0	0	0	n.a.	n.a.	0
chrXIV_s356+_TY3_1p	TY3_1p	chrXIV	631937	631999	+	n.a.	Solo	Inactive	18	18	1.00	Fixed	n.a.	n.a.	1	1	n.a.	1	1	n.a.	n.a.	1	1	n.a.	1	n.a.	1	n.a.	1	1	1	n.a.	n.a.	n.a.	1	n.a.	1	1	1	1	n.a.	n.a.	n.a.	1	n.a.	1	n.a.	n.a.	n.a.
chrXIV_s357-_TY1	TY1	chrXIV	632007	632112	-	YNRCdelta7	Solo	Inactive	15	15	1.00	Fixed	n.a.	n.a.	1	1	n.a.	1	1	n.a.	n.a.	n.a.	1	n.a.	1	n.a.	n.a.	n.a.	1	1	1	n.a.	n.a.	n.a.	1	n.a.	1	1	1	n.a.	n.a.	n.a.	n.a.	1	n.a.	1	n.a.	n.a.	n.a.
chrXIV_s358-_TY4	TY4	chrXIV	632121	632491	-	YNRCtau3	Solo	Active	25	25	1.00	Polymorphic	1	n.a.	1	1	n.a.	1	1	1	1	n.a.	1	1	1	n.a.	n.a.	n.a.	1	1	1	1	1	n.a.	1	1	1	1	1	n.a.	n.a.	1	1	1	n.a.	n.a.	1	n.a.	1
chrXIV_s359+_TY3	TY3	chrXIV	726235	726575	+	YNRWsigma4	Solo	Active	27	18	0.67	Polymorphic	1	1	n.a.	1	n.a.	1	1	0	n.a.	1	1	0	1	1	n.a.	n.a.	1	1	0	n.a.	n.a.	0	0	0	1	n.a.	1	n.a.	1	1	1	1	1	0	0	n.a.	0
chrXIV_st180-_TY2	TY2	chrXIV	726615	726946	-	YNRCdelta8	Solo	Inactive	24	14	0.58	Polymorphic	n.a.	n.a.	1	1	n.a.	1	1	0	n.a.	0	1	0	1	1	n.a.	n.a.	1	1	0	0	n.a.	0	0	0	1	n.a.	n.a.	n.a.	1	1	1	1	n.a.	0	0	n.a.	n.a.
chrXIV_s361+_TY3_1p	TY3_1p	chrXIV	726952	727214	+	n.a.	Solo	Inactive	23	23	1.00	Fixed	n.a.	1	1	n.a.	n.a.	1	n.a.	1	n.a.	1	1	1	1	1	n.a.	n.a.	1	1	1	1	n.a.	1	1	1	1	n.a.	1	n.a.	n.a.	1	1	n.a.	n.a.	1	1	1	n.a.
chrXIV_st181-_TY1	TY1	chrXIV	727364	727667	-	YNRCdelta9	Solo	Inactive	23	23	1.00	Fixed	n.a.	1	1	1	n.a.	1	n.a.	1	n.a.	1	1	1	1	n.a.	1	n.a.	1	1	1	1	1	1	n.a.	1	1	n.a.	1	n.a.	n.a.	1	1	1	n.a.	n.a.	n.a.	n.a.	n.a.
chrXV_st182-_TY1	TY1	chrXV	2894	3223	-	YOLCdelta1	Solo	Inactive	3	3	1.00	Fixed	n.a.	n.a.	n.a.	n.a.	n.a.	n.a.	n.a.	n.a.	n.a.	n.a.	n.a.	n.a.	n.a.	n.a.	n.a.	n.a.	n.a.	1	n.a.	n.a.	n.a.	n.a.	n.a.	n.a.	1	n.a.	n.a.	n.a.	n.a.	n.a.	n.a.	n.a.	n.a.	1	n.a.	n.a.	n.a.
chrXV_s364+_TY4	TY4	chrXV	3809	3986	+	YOLWtau1	Solo	Inactive	5	5	1.00	Fixed	n.a.	n.a.	n.a.	n.a.	n.a.	n.a.	n.a.	n.a.	n.a.	n.a.	n.a.	n.a.	n.a.	n.a.	n.a.	1	n.a.	1	n.a.	n.a.	n.a.	n.a.	n.a.	n.a.	1	n.a.	n.a.	n.a.	n.a.	n.a.	n.a.	n.a.	n.a.	1	1	n.a.	n.a.
chrXV_s365+_TY1	TY1	chrXV	16739	16933	+	n.a.	Solo	Inactive	25	25	1.00	Fixed	1	n.a.	1	1	1	n.a.	1	n.a.	n.a.	n.a.	1	n.a.	1	1	n.a.	1	1	1	1	n.a.	1	1	n.a.	n.a.	1	n.a.	1	1	1	1	1	n.a.	1	1	1	n.a.	1
chrXV_st183-_TY1	TY1	chrXV	18163	18259	-	n.a.	Solo	Inactive	24	24	1.00	Fixed	1	1	n.a.	n.a.	1	n.a.	1	n.a.	1	n.a.	1	n.a.	1	1	n.a.	1	1	1	1	1	1	1	n.a.	1	1	n.a.	1	1	n.a.	1	1	n.a.	1	n.a.	n.a.	n.a.	1
chrXV_st184-_TY1	TY1	chrXV	18301	18554	-	YOLCdelta2	Solo	Inactive	23	23	1.00	Fixed	n.a.	1	n.a.	n.a.	1	n.a.	1	n.a.	1	n.a.	1	n.a.	1	n.a.	n.a.	1	1	1	1	1	1	1	1	1	1	n.a.	1	1	n.a.	1	1	n.a.	n.a.	n.a.	1	n.a.	1
chrXV_s368+_TY1	TY1	chrXV	33629	33930	+	n.a.	Solo	Inactive	25	25	1.00	Fixed	1	n.a.	1	n.a.	n.a.	1	1	1	1	1	1	1	n.a.	n.a.	1	n.a.	n.a.	1	1	1	1	1	n.a.	1	1	1	1	n.a.	n.a.	1	1	n.a.	n.a.	1	1	1	1
chrXV_st185-_TY1	TY1	chrXV	113294	113626	-	YOLCdelta3	Solo	Inactive	23	23	1.00	Fixed	n.a.	1	n.a.	1	n.a.	n.a.	1	1	1	1	1	n.a.	1	1	n.a.	n.a.	1	1	1	n.a.	n.a.	n.a.	1	n.a.	1	n.a.	1	n.a.	1	1	1	1	1	1	n.a.	n.a.	1
chrXV_st186-_TY1	TY1	chrXV	113685	113752	-	n.a.	Solo	Inactive	22	22	1.00	Fixed	n.a.	n.a.	n.a.	1	n.a.	n.a.	1	1	n.a.	1	1	n.a.	1	n.a.	n.a.	n.a.	1	1	1	1	1	n.a.	1	n.a.	1	1	1	1	1	1	n.a.	n.a.	1	1	n.a.	n.a.	1
chrXV_u31+_TY1	TY1	chrXV	117703	123628	+	YOLWTy1-1	Full	Active	25	2	0.08	Polymorphic	n.a.	n.a.	n.a.	0	n.a.	0	0	0	n.a.	0	0	0	0	0	n.a.	n.a.	0	1	0	0	n.a.	0	0	n.a.	1	0	0	n.a.	0	0	0	0	n.a.	0	0	n.a.	0
chrXV_s371+_TY3	TY3	chrXV	226696	227037	+	YOLWsigma1	Solo	Inactive	23	23	1.00	Fixed	n.a.	1	1	1	n.a.	1	1	1	1	1	1	n.a.	n.a.	1	n.a.	n.a.	1	1	1	n.a.	n.a.	n.a.	1	n.a.	1	n.a.	1	n.a.	1	1	1	1	n.a.	1	n.a.	1	1
chrXV_st187+_TY1	TY1	chrXV	227096	227234	+	YOLWdelta6	Solo	Inactive	16	15	0.94	Polymorphic	n.a.	1	1	n.a.	n.a.	1	1	1	1	n.a.	1	n.a.	n.a.	n.a.	n.a.	n.a.	1	1	0	n.a.	n.a.	n.a.	n.a.	n.a.	1	n.a.	n.a.	n.a.	1	1	1	n.a.	n.a.	1	n.a.	n.a.	1
chrXV_st189+_TY1	TY1	chrXV	227693	228263	+	n.a.	Solo	Inactive	28	28	1.00	Fixed	n.a.	1	1	1	n.a.	1	n.a.	n.a.	1	1	1	1	n.a.	1	1	n.a.	1	1	1	1	1	n.a.	1	1	1	n.a.	1	1	1	1	1	1	n.a.	1	n.a.	1	1
chrXV_s374-_TY1	TY1	chrXV	227861	228178	-	YOLCdelta7	Solo	Inactive	25	25	1.00	Fixed	n.a.	1	1	1	n.a.	n.a.	n.a.	n.a.	1	1	1	1	n.a.	n.a.	1	n.a.	1	1	1	1	1	n.a.	n.a.	1	1	n.a.	1	1	1	1	1	1	n.a.	1	n.a.	1	1
chrXV_st190-_TY1	TY1	chrXV	300235	300441	-	n.a.	Solo	Inactive	24	24	1.00	Fixed	1	n.a.	1	1	n.a.	1	1	n.a.	1	1	1	1	1	1	1	n.a.	1	1	1	1	n.a.	1	n.a.	n.a.	1	n.a.	1	1	n.a.	1	1	1	n.a.	n.a.	1	n.a.	n.a.
chrXV_st191-_TY1	TY1	chrXV	300686	301023	-	YOLCdelta8	Solo	Inactive	26	26	1.00	Fixed	1	1	1	1	n.a.	1	1	1	1	1	1	1	n.a.	1	1	n.a.	1	1	1	1	n.a.	n.a.	1	n.a.	1	1	1	1	n.a.	1	1	1	n.a.	n.a.	1	n.a.	n.a.
chrXV_s377-_TY1	TY1	chrXV	340600	340900	-	YOLCdelta9	Solo	Inactive	23	23	1.00	Fixed	1	n.a.	n.a.	1	1	1	1	1	n.a.	n.a.	1	n.a.	1	n.a.	1	n.a.	1	1	1	1	n.a.	n.a.	n.a.	1	1	n.a.	1	1	n.a.	1	1	1	n.a.	1	1	n.a.	n.a.
chrXV_s378+_TY3	TY3	chrXV	354129	354467	+	YOLWsigma2	Solo	Inactive	28	28	1.00	Fixed	1	1	1	1	n.a.	1	1	n.a.	1	1	1	n.a.	1	1	n.a.	1	1	1	1	n.a.	n.a.	1	1	n.a.	1	n.a.	1	1	1	1	1	n.a.	n.a.	1	1	1	1
chrXV_st192+_TY1	TY1	chrXV	354682	354959	+	YOLWdelta10	Solo	Inactive	25	25	1.00	Fixed	n.a.	n.a.	1	n.a.	1	1	1	1	1	1	1	n.a.	1	1	n.a.	n.a.	1	1	1	n.a.	n.a.	1	n.a.	1	1	1	1	1	n.a.	1	n.a.	1	n.a.	1	1	1	1
chrXV_st193+_TY1	TY1	chrXV	355118	355188	+	n.a.	Solo	Inactive	18	18	1.00	Fixed	n.a.	n.a.	1	n.a.	1	1	1	n.a.	n.a.	n.a.	1	1	n.a.	1	n.a.	n.a.	1	1	1	n.a.	n.a.	n.a.	n.a.	1	n.a.	1	1	1	n.a.	1	n.a.	1	n.a.	n.a.	1	n.a.	n.a.
chrXV_s381+_TY1	TY1	chrXV	436924	437008	+	n.a.	Solo	Inactive	25	25	1.00	Fixed	1	1	1	n.a.	n.a.	n.a.	1	1	n.a.	1	1	1	1	n.a.	1	n.a.	1	1	1	n.a.	n.a.	1	1	n.a.	1	1	1	1	1	1	n.a.	n.a.	n.a.	1	1	1	1
chrXV_t194-_TY1	TY1	chrXV	437304	438486	-	YORCdelta11	Truncated	Inactive	35	35	1.00	Fixed	1	1	1	1	1	1	1	1	1	1	1	1	1	1	1	n.a.	1	1	1	1	n.a.	1	1	1	1	n.a.	1	1	1	1	1	1	1	1	1	1	1
chrXV_s383+_TY1	TY1	chrXV	463542	463647	+	n.a.	Solo	Inactive	25	25	1.00	Fixed	n.a.	1	1	1	n.a.	n.a.	1	n.a.	n.a.	1	1	1	n.a.	n.a.	1	n.a.	1	1	1	1	1	n.a.	1	1	1	1	1	1	n.a.	1	1	1	n.a.	1	1	n.a.	n.a.
chrXV_s384-_TY4	TY4	chrXV	571361	571462	-	n.a.	Solo	Inactive	21	21	1.00	Fixed	1	n.a.	n.a.	n.a.	1	1	n.a.	n.a.	1	1	1	1	n.a.	1	n.a.	n.a.	1	1	1	1	1	n.a.	n.a.	n.a.	1	1	1	n.a.	n.a.	1	1	1	n.a.	n.a.	n.a.	1	n.a.
chrXV_s385+_TY1	TY1	chrXV	571491	571808	+	n.a.	Solo	Inactive	23	23	1.00	Fixed	1	n.a.	n.a.	n.a.	1	1	1	n.a.	n.a.	n.a.	1	1	n.a.	1	n.a.	n.a.	1	1	1	1	1	1	n.a.	n.a.	1	1	1	n.a.	n.a.	1	1	1	n.a.	1	1	1	n.a.
chrXV_st195+_TY1	TY1	chrXV	594514	594813	+	YORWdelta12	Solo	Inactive	20	20	1.00	Fixed	n.a.	n.a.	n.a.	n.a.	n.a.	n.a.	1	1	1	1	1	1	1	1	n.a.	n.a.	1	1	1	n.a.	1	n.a.	1	1	1	n.a.	1	n.a.	n.a.	1	n.a.	n.a.	n.a.	1	1	n.a.	n.a.
chrXV_u32+_TY1	TY1	chrXV	594822	600735	+	YORWTy1-2	Full	Active	21	6	0.29	Polymorphic	0	0	n.a.	n.a.	n.a.	n.a.	0	0	1	0	0	0	0	0	n.a.	n.a.	0	1	0	n.a.	n.a.	1	0	0	1	n.a.	1	1	n.a.	0	n.a.	n.a.	n.a.	n.a.	n.a.	n.a.	n.a.
chrXV_s387-_TY1	TY1	chrXV	664004	664326	-	YORCdelta15	Solo	Inactive	20	20	1.00	Fixed	1	n.a.	n.a.	1	1	n.a.	1	n.a.	1	1	n.a.	n.a.	n.a.	n.a.	n.a.	1	1	1	1	n.a.	n.a.	n.a.	1	n.a.	1	n.a.	1	1	1	n.a.	1	n.a.	1	1	1	n.a.	1
chrXV_st196+_TY1	TY1	chrXV	664330	664465	+	YORWdelta16	Solo	Inactive	18	18	1.00	Fixed	1	n.a.	n.a.	1	1	1	1	n.a.	1	n.a.	n.a.	n.a.	n.a.	n.a.	n.a.	1	1	1	1	n.a.	n.a.	n.a.	1	n.a.	n.a.	n.a.	1	1	1	n.a.	n.a.	n.a.	n.a.	1	1	n.a.	1
chrXV_st197+_TY2	TY2	chrXV	664815	665147	+	YORWdelta17	Solo	Active	20	10	0.50	Polymorphic	1	n.a.	0	1	1	1	n.a.	n.a.	0	n.a.	n.a.	n.a.	n.a.	n.a.	n.a.	0	1	1	0	n.a.	n.a.	n.a.	0	n.a.	1	n.a.	0	n.a.	n.a.	0	1	1	n.a.	0	0	n.a.	0
chrXV_st198-_TY1	TY1	chrXV	697504	697770	-	n.a.	Solo	Inactive	28	28	1.00	Fixed	1	1	n.a.	1	n.a.	1	1	1	1	1	1	1	1	1	1	n.a.	1	1	1	n.a.	n.a.	n.a.	1	1	n.a.	1	1	1	1	1	1	1	n.a.	1	1	n.a.	1
chrXV_s391-_TY4	TY4	chrXV	697810	697906	-	n.a.	Solo	Inactive	25	25	1.00	Fixed	1	n.a.	1	n.a.	n.a.	n.a.	1	n.a.	1	1	1	1	1	1	n.a.	n.a.	1	1	1	n.a.	n.a.	n.a.	1	1	1	1	1	1	1	1	1	1	n.a.	1	1	n.a.	1
chrXV_s392-_TY3	TY3	chrXV	703158	703382	-	n.a.	Solo	Inactive	21	21	1.00	Fixed	n.a.	1	n.a.	n.a.	n.a.	1	1	1	1	1	1	1	n.a.	1	1	n.a.	1	1	1	n.a.	n.a.	1	1	n.a.	1	n.a.	1	1	n.a.	1	n.a.	n.a.	n.a.	1	1	n.a.	n.a.
chrXV_st200-_TY1	TY1	chrXV	703431	703662	-	YORCdelta18	Solo	Inactive	17	17	1.00	Fixed	n.a.	n.a.	n.a.	n.a.	n.a.	1	1	1	1	1	1	n.a.	n.a.	n.a.	1	1	n.a.	1	1	n.a.	n.a.	1	n.a.	n.a.	1	n.a.	1	1	n.a.	n.a.	n.a.	n.a.	1	1	1	n.a.	n.a.
chrXV_s394+_TY1	TY1	chrXV	703671	703754	+	YORWdelta19	Solo	Inactive	12	12	1.00	Fixed	n.a.	n.a.	n.a.	n.a.	n.a.	n.a.	1	1	1	n.a.	1	n.a.	n.a.	n.a.	1	1	n.a.	1	1	n.a.	n.a.	n.a.	n.a.	n.a.	1	n.a.	n.a.	1	n.a.	n.a.	n.a.	n.a.	1	1	n.a.	n.a.	n.a.
chrXV_s395+_TY4	TY4	chrXV	703774	710109	+	YORWtau2;YORWtau3	Solo	Active	10	10	1.00	Polymorphic	n.a.	n.a.	n.a.	n.a.	n.a.	1	n.a.	n.a.	1	n.a.	1	n.a.	n.a.	n.a.	n.a.	n.a.	n.a.	1	n.a.	1	1	n.a.	n.a.	n.a.	1	n.a.	n.a.	n.a.	n.a.	1	n.a.	n.a.	n.a.	1	1	n.a.	n.a.
chrXV_i12-_TY2	TY2	chrXV	704065	710025	-	YORCTy2-1	Full	Active	9	9	1.00	Fixed	n.a.	n.a.	n.a.	n.a.	n.a.	1	n.a.	n.a.	1	n.a.	1	n.a.	n.a.	n.a.	n.a.	n.a.	n.a.	1	n.a.	1	1	n.a.	n.a.	n.a.	1	n.a.	n.a.	n.a.	n.a.	n.a.	n.a.	n.a.	n.a.	1	1	n.a.	n.a.
chrXV_s396+_TY3	TY3	chrXV	854275	854614	+	YORWsigma3	Solo	Active	24	2	0.08	Polymorphic	0	n.a.	n.a.	0	0	0	0	0	n.a.	0	0	0	0	n.a.	0	0	0	1	0	n.a.	n.a.	n.a.	n.a.	0	1	n.a.	0	0	n.a.	0	n.a.	0	0	0	n.a.	0	n.a.
chrXV_s397+_TY3	TY3	chrXV	968989	976400	+	YORWsigma4	Solo	Inactive	36	36	1.00	Fixed	n.a.	1	1	1	1	1	1	1	1	1	1	1	1	1	1	1	1	1	1	1	1	1	1	1	1	1	1	1	1	1	1	1	1	1	1	n.a.	1
chrXV_st201+_TY1	TY1	chrXV	969300	969429	+	YORWdelta22	Solo	Inactive	23	23	1.00	Fixed	n.a.	1	n.a.	n.a.	1	n.a.	n.a.	1	1	1	1	n.a.	1	1	n.a.	n.a.	1	1	1	1	1	1	n.a.	1	1	n.a.	1	n.a.	1	1	1	n.a.	1	n.a.	1	n.a.	n.a.
chrXV_i13+_TY2	TY2	chrXV	970284	976238	+	YORWTy2-2	Full	Active	17	5	0.29	Polymorphic	n.a.	0	0	n.a.	1	n.a.	n.a.	n.a.	n.a.	n.a.	0	n.a.	0	n.a.	n.a.	n.a.	1	1	0	n.a.	0	0	n.a.	n.a.	1	n.a.	0	n.a.	n.a.	1	n.a.	0	n.a.	0	0	n.a.	0
chrXV_st202-_TY1	TY1	chrXV	976257	976336	-	n.a.	Solo	Inactive	16	16	1.00	Fixed	n.a.	1	1	n.a.	n.a.	n.a.	n.a.	n.a.	n.a.	n.a.	1	n.a.	1	n.a.	n.a.	n.a.	n.a.	1	1	n.a.	1	1	n.a.	n.a.	1	1	1	n.a.	n.a.	1	n.a.	1	n.a.	1	1	n.a.	n.a.
chrXV_st203+_TY1	TY1	chrXV	979867	980140	+	n.a.	Solo	Inactive	24	24	1.00	Fixed	n.a.	n.a.	1	n.a.	1	1	n.a.	1	1	1	1	n.a.	n.a.	n.a.	n.a.	n.a.	1	1	1	1	1	1	n.a.	n.a.	1	n.a.	1	1	n.a.	1	1	1	1	1	1	n.a.	1
chrXV_st204-_TY1	TY1	chrXV	980257	980588	-	YORCdelta25	Solo	Inactive	14	2	0.14	Polymorphic	n.a.	n.a.	0	n.a.	n.a.	n.a.	n.a.	n.a.	n.a.	0	0	n.a.	n.a.	n.a.	n.a.	n.a.	0	n.a.	0	n.a.	n.a.	n.a.	n.a.	n.a.	1	n.a.	0	n.a.	n.a.	0	n.a.	0	0	0	0	n.a.	1
chrXVI_s402-_TY1	TY1	chrXVI	55663	55858	-	YPLCdelta1	Solo	Inactive	26	26	1.00	Fixed	1	1	1	n.a.	n.a.	1	1	1	n.a.	1	1	n.a.	n.a.	1	1	1	1	1	1	1	1	1	1	1	1	n.a.	1	1	n.a.	1	1	1	n.a.	n.a.	1	n.a.	n.a.
chrXVI_s403+_TY3	TY3	chrXVI	56290	56356	+	YPLWsigma1	Solo	Inactive	15	15	1.00	Fixed	n.a.	n.a.	n.a.	1	n.a.	1	n.a.	1	n.a.	n.a.	1	n.a.	n.a.	n.a.	1	n.a.	n.a.	1	1	n.a.	n.a.	n.a.	1	1	1	1	1	1	1	n.a.	1	n.a.	n.a.	n.a.	n.a.	n.a.	n.a.
chrXVI_s404+_TY1	TY1	chrXVI	56357	63006	+	YPLWdelta2;YPLWdelta6	Solo	Inactive	30	30	1.00	Fixed	1	n.a.	1	1	n.a.	1	1	1	1	1	1	n.a.	n.a.	1	1	n.a.	1	1	1	1	1	1	1	1	1	1	1	1	1	1	1	n.a.	n.a.	1	1	n.a.	1
chrXVI_i14+_TY1	TY1	chrXVI	56452	62375	+	YPLWTy1-1	Full	Active	21	12	0.57	Polymorphic	1	n.a.	1	0	n.a.	0	n.a.	n.a.	1	1	0	n.a.	n.a.	n.a.	1	n.a.	0	1	1	1	1	1	n.a.	0	1	n.a.	0	n.a.	n.a.	0	n.a.	n.a.	n.a.	0	0	n.a.	n.a.
chrXVI_st205+_TY2	TY2	chrXVI	62389	62720	+	YPLWdelta5	Solo	Active	17	11	0.65	Polymorphic	n.a.	n.a.	1	n.a.	n.a.	0	1	n.a.	n.a.	1	n.a.	n.a.	n.a.	n.a.	1	n.a.	0	1	1	1	1	1	n.a.	0	1	n.a.	n.a.	n.a.	1	0	n.a.	n.a.	n.a.	0	0	n.a.	n.a.
chrXVI_st206+_TY1	TY1	chrXVI	210450	210770	+	YPLWdelta7	Solo	Inactive	26	26	1.00	Fixed	1	1	n.a.	1	n.a.	1	1	1	n.a.	1	1	n.a.	1	n.a.	1	1	1	1	1	n.a.	1	1	1	n.a.	n.a.	1	1	n.a.	1	1	1	1	n.a.	n.a.	1	n.a.	1
chrXVI_st207+_TY2	TY2	chrXVI	211576	211907	+	YPLWdelta6	Solo	Active	23	2	0.09	Polymorphic	0	0	0	0	0	0	0	n.a.	n.a.	0	0	n.a.	0	0	0	0	0	1	n.a.	n.a.	n.a.	0	n.a.	0	1	n.a.	0	n.a.	n.a.	0	n.a.	0	n.a.	n.a.	0	n.a.	0
chrXVI_s408+_TY1	TY1	chrXVI	436058	436728	+	YPLWdelta9;YPLWdelta11	Solo	Inactive	26	26	1.00	Fixed	1	n.a.	1	n.a.	1	1	1	1	1	1	1	1	n.a.	1	1	n.a.	1	1	1	n.a.	1	1	n.a.	n.a.	1	1	1	1	n.a.	1	1	n.a.	n.a.	1	1	n.a.	1
chrXVI_s409-_TY1	TY1	chrXVI	436247	436584	-	YPLCdelta10	Solo	Inactive	23	23	1.00	Fixed	1	n.a.	1	n.a.	1	1	n.a.	1	1	1	1	1	n.a.	n.a.	n.a.	n.a.	1	1	1	n.a.	1	1	n.a.	n.a.	1	1	1	1	n.a.	1	1	n.a.	n.a.	1	1	n.a.	1
chrXVI_u33-_TY4	TY4	chrXVI	436887	443109	-	YPLCTy4-1	Full	Active	15	2	0.13	Polymorphic	0	n.a.	0	n.a.	0	0	n.a.	0	n.a.	n.a.	0	n.a.	n.a.	n.a.	n.a.	n.a.	0	1	0	0	0	n.a.	n.a.	n.a.	1	n.a.	0	0	n.a.	0	n.a.	n.a.	n.a.	n.a.	n.a.	n.a.	n.a.
chrXVI_st208+_TY1	TY1	chrXVI	560478	560809	+	YPRWdelta12	Solo	Active	28	15	0.54	Polymorphic	0	0	n.a.	1	1	1	1	1	n.a.	0	1	n.a.	1	1	n.a.	n.a.	1	1	0	0	0	0	0	0	1	0	0	n.a.	1	0	1	1	n.a.	0	n.a.	n.a.	n.a.
chrXVI_st209+_TY1	TY1	chrXVI	560810	561081	+	n.a.	Solo	Inactive	27	27	1.00	Fixed	1	1	n.a.	1	1	1	n.a.	1	n.a.	1	1	n.a.	1	1	n.a.	n.a.	1	1	1	1	1	1	1	1	1	1	1	n.a.	1	1	1	1	n.a.	1	n.a.	n.a.	n.a.
chrXVI_s412-_TY3_1p	TY3_1p	chrXVI	561165	561320	-	n.a.	Solo	Inactive	26	26	1.00	Fixed	n.a.	1	1	1	1	1	1	1	n.a.	1	1	n.a.	1	1	n.a.	n.a.	1	1	1	1	n.a.	n.a.	1	1	1	n.a.	1	n.a.	1	1	1	1	n.a.	1	n.a.	n.a.	1
chrXVI_st210+_TY1	TY1	chrXVI	571693	571834	+	n.a.	Solo	Inactive	22	22	1.00	Fixed	n.a.	n.a.	n.a.	1	1	1	n.a.	1	1	1	1	1	n.a.	1	n.a.	n.a.	1	1	1	n.a.	n.a.	1	n.a.	1	1	1	1	n.a.	n.a.	1	n.a.	1	n.a.	1	n.a.	n.a.	1
chrXVI_s414-_TY1	TY1	chrXVI	571842	572170	-	YPRCdelta13	Solo	Inactive	25	25	1.00	Fixed	n.a.	1	n.a.	1	1	n.a.	1	1	n.a.	1	1	1	1	1	n.a.	n.a.	1	1	1	n.a.	n.a.	1	1	1	1	1	1	n.a.	n.a.	1	n.a.	1	n.a.	1	1	n.a.	1
chrXVI_s415-_TY1	TY1	chrXVI	689059	689439	-	n.a.	Solo	Inactive	23	23	1.00	Fixed	1	1	1	n.a.	1	1	1	1	n.a.	1	1	n.a.	1	1	n.a.	n.a.	1	1	1	n.a.	n.a.	n.a.	n.a.	n.a.	1	1	1	n.a.	n.a.	1	1	1	n.a.	n.a.	1	n.a.	1
chrXVI_s416+_TY3	TY3	chrXVI	769317	769657	+	YPRWsigma2	Solo	Active	20	12	0.60	Polymorphic	1	n.a.	1	1	n.a.	n.a.	1	n.a.	n.a.	0	1	n.a.	n.a.	n.a.	n.a.	1	1	1	0	0	n.a.	n.a.	n.a.	0	1	n.a.	0	0	n.a.	1	n.a.	1	n.a.	0	0	n.a.	1
chrXVI_st211+_TY1	TY1	chrXVI	769801	769897	+	n.a.	Solo	Inactive	21	21	1.00	Fixed	1	n.a.	n.a.	n.a.	n.a.	n.a.	1	n.a.	n.a.	1	1	n.a.	1	n.a.	1	n.a.	1	1	1	1	n.a.	n.a.	n.a.	1	1	n.a.	1	1	n.a.	1	1	1	n.a.	1	1	n.a.	1
chrXVI_s418+_TY3_1p	TY3_1p	chrXVI	775858	776502	+	n.a.	Solo	Inactive	34	34	1.00	Fixed	1	1	1	n.a.	n.a.	1	1	1	1	n.a.	1	1	1	1	n.a.	1	1	1	1	1	1	1	1	1	1	1	1	1	1	1	1	1	1	1	1	1	1
chrXVI_st212+_TY1	TY1	chrXVI	776091	776401	+	YPRWdelta14	Solo	Inactive	30	30	1.00	Fixed	n.a.	1	1	n.a.	n.a.	n.a.	1	1	n.a.	n.a.	1	1	1	1	n.a.	n.a.	1	1	1	1	1	1	1	1	1	1	1	1	1	1	1	1	1	1	1	1	1
chrXVI_st214-_TY1	TY1	chrXVI	776665	776854	-	YPRCdelta15	Solo	Inactive	27	27	1.00	Fixed	n.a.	1	1	1	n.a.	n.a.	1	n.a.	1	n.a.	1	1	1	1	n.a.	1	1	1	1	1	n.a.	n.a.	n.a.	n.a.	1	1	1	1	1	1	1	1	1	1	1	n.a.	1
chrXVI_st215+_TY1	TY1	chrXVI	777842	778152	+	YPRWdelta16	Solo	Inactive	26	26	1.00	Fixed	n.a.	1	1	n.a.	n.a.	1	1	1	1	1	1	n.a.	1	1	n.a.	n.a.	1	1	1	1	1	n.a.	n.a.	1	1	n.a.	1	n.a.	1	1	1	1	n.a.	1	n.a.	1	1
chrXVI_st216-_TY1	TY1	chrXVI	780918	781217	-	n.a.	Solo	Inactive	28	28	1.00	Fixed	n.a.	1	1	1	1	1	1	n.a.	1	n.a.	1	1	n.a.	1	1	n.a.	1	1	1	1	1	1	1	1	1	n.a.	1	n.a.	n.a.	1	1	n.a.	n.a.	1	1	1	1
chrXVI_s423+_TY1	TY1	chrXVI	804495	804634	+	YPRWdelta17	Solo	Inactive	27	27	1.00	Fixed	n.a.	1	1	1	1	1	1	n.a.	n.a.	1	1	1	n.a.	1	n.a.	n.a.	1	1	1	1	n.a.	1	n.a.	1	1	1	1	1	n.a.	1	1	1	n.a.	1	1	1	1
chrXVI_u34-_TY1	TY1	chrXVI	804651	810558	-	YPRCTy1-2	Full	Active	26	2	0.08	Polymorphic	n.a.	0	0	0	0	0	0	n.a.	n.a.	0	0	0	n.a.	0	n.a.	n.a.	0	1	0	0	n.a.	0	n.a.	0	1	n.a.	0	0	n.a.	0	0	0	n.a.	0	0	0	0
chrXVI_st218-_TY1	TY1	chrXVI	844355	850508	-	YPRCdelta22	Solo	Inactive	29	29	1.00	Fixed	1	1	1	n.a.	1	1	1	n.a.	1	1	1	1	1	1	1	n.a.	1	1	1	n.a.	1	n.a.	n.a.	1	1	1	1	1	1	1	1	1	n.a.	n.a.	1	n.a.	1
chrXVI_i15+_TY1	TY1	chrXVI	844408	850336	+	YPRWTy1-3	Full	Active	15	14	0.93	Polymorphic	1	1	1	n.a.	n.a.	n.a.	n.a.	n.a.	0	1	n.a.	n.a.	n.a.	n.a.	1	n.a.	n.a.	1	1	n.a.	n.a.	n.a.	n.a.	1	1	1	1	1	n.a.	n.a.	n.a.	n.a.	n.a.	n.a.	n.a.	n.a.	1
chrXVI_u35-_TY1	TY1	chrXVI	850625	856550	-	YPRCTy1-4	Full	Active	22	1	0.05	s288c	n.a.	n.a.	n.a.	0	0	0	0	0	0	0	0	n.a.	0	n.a.	0	n.a.	0	1	0	n.a.	n.a.	n.a.	n.a.	n.a.	0	n.a.	0	n.a.	0	0	0	0	0	n.a.	0	n.a.	0
chrXVI_s425+_TY3	TY3	chrXVI	856551	856881	+	YPRWsigma3	Solo	Active	22	14	0.64	Polymorphic	n.a.	n.a.	n.a.	1	1	1	1	1	0	0	1	n.a.	1	n.a.	0	n.a.	1	1	0	n.a.	n.a.	n.a.	n.a.	n.a.	1	n.a.	0	n.a.	1	0	1	1	1	n.a.	0	n.a.	0
chrXVI_s426+_TY3	TY3	chrXVI	880382	880722	+	YPRWsigma4	Solo	Inactive	28	28	1.00	Fixed	1	n.a.	1	n.a.	1	1	1	n.a.	1	1	1	n.a.	1	1	n.a.	n.a.	1	1	1	n.a.	n.a.	1	1	n.a.	1	1	1	1	1	1	1	1	1	1	1	1	1
chrXVI_s427-_TY3_1p	TY3_1p	chrXVI	880770	880965	-	n.a.	Solo	Inactive	27	27	1.00	Fixed	1	n.a.	1	1	1	1	1	n.a.	1	1	1	n.a.	1	1	n.a.	n.a.	1	1	1	n.a.	n.a.	1	1	n.a.	1	1	1	1	n.a.	1	1	1	n.a.	1	1	1	1
chrXVI_s428-_TY4	TY4	chrXVI	881483	881826	-	YPRCtau3	Solo	Inactive	26	26	1.00	Fixed	1	n.a.	1	1	n.a.	1	n.a.	n.a.	n.a.	1	1	n.a.	n.a.	1	n.a.	n.a.	1	1	1	1	n.a.	1	1	n.a.	1	1	1	1	1	1	1	1	1	1	1	n.a.	1
chrXVI_s429+_TY4	TY4	chrXVI	933067	933400	+	YPRWtau4	Solo	Inactive	28	28	1.00	Fixed	1	n.a.	1	1	1	1	1	n.a.	1	1	1	1	n.a.	1	1	n.a.	1	1	n.a.	1	1	1	1	1	1	1	n.a.	1	n.a.	1	1	n.a.	n.a.	1	1	1	n.a.
chrXVI_s430+_TY1	TY1	chrXVI	933539	933675	+	n.a.	Solo	Inactive	25	25	1.00	Fixed	1	1	1	1	1	1	n.a.	n.a.	1	1	1	n.a.	1	1	n.a.	n.a.	1	1	n.a.	1	1	1	1	1	1	1	n.a.	1	1	1	n.a.	n.a.	n.a.	1	1	n.a.	n.a.
chrXVI_s431-_TY1	TY1	chrXVI	937876	937992	-	n.a.	Solo	Inactive	24	24	1.00	Fixed	1	n.a.	1	1	n.a.	1	1	1	1	n.a.	1	1	1	1	n.a.	n.a.	1	1	n.a.	n.a.	n.a.	n.a.	1	1	1	n.a.	n.a.	1	1	1	1	1	n.a.	1	1	n.a.	n.a.
[truncated: 1 more columns]
