# Supplementary material for: Evolutionary Genomics of Transposable Elements in Saccharomyces cerevisiae
Source: PLoS One. 2012 Nov 30;7(11):e50978. doi: 10.1371/journal.pone.0050978 (PMC3511429; doi:10.1371/journal.pone.0050978)
Supplement: File S3 — GFF file of Repeatmasker/REannotate Ty fragments in the June 2008 version of S. cerevisiae genome from the UCSC Genome Database (sacCer2). Individual fragments from the same element are given the same name in the ID column. The span of the union of fragments is the same as the range of coordinates given in File S2. (TXT) [file pone.0050978.s003.txt]

chrI	REannotate_LTR	similarity	22232	22552	763	+	.	chrI_s1+_TY1
chrI	REannotate_LTR	similarity	138754	138805	258	-	.	chrI_s2-_TY1
chrI	REannotate_LTR	similarity	138859	138990	483	-	.	chrI_s2-_TY1
chrI	REannotate_LTR	similarity	160106	160237	444	-	.	chrI_st1-_TY1
chrI	REannotate_LTR	similarity	160239	160575	2383	-	.	chrI_u1-_TY1
chrI	REannotate_LTR_internal	similarity	160576	165826	42608	-	.	chrI_u1-_TY1
chrI	REannotate_LTR	similarity	165827	166163	2383	-	.	chrI_u1-_TY1
chrI	REannotate_LTR	similarity	182614	182953	2926	+	.	chrI_s4+_TY3
chrI	REannotate_LTR	similarity	183136	183468	2266	+	.	chrI_st2+_TY1
chrI	REannotate_LTR	similarity	189420	189754	2406	+	.	chrI_st3+_TY2
chrI	REannotate_LTR	similarity	209460	209769	673	-	.	chrI_s7-_TY1
chrII	REannotate_LTR	similarity	8848	9089	553	+	.	chrII_s8+_TY1
chrII	REannotate_1-nested_LTR	similarity	9093	9424	2631	+	.	chrII_st4+_TY2
chrII	REannotate_LTR	similarity	9425	9518	354	+	.	chrII_s8+_TY1
chrII	REannotate_LTR	similarity	29501	29624	391	+	.	chrII_s10+_TY1
chrII	REannotate_1-nested_LTR	similarity	29641	29972	2621	+	.	chrII_i1+_TY2
chrII	REannotate_1-nested_LTR_internal	similarity	29973	35267	44765	+	.	chrII_i1+_TY2
chrII	REannotate_1-nested_LTR	similarity	35268	35599	2607	+	.	chrII_i1+_TY2
chrII	REannotate_LTR	similarity	35601	35793	586	+	.	chrII_s10+_TY1
chrII	REannotate_LTR	similarity	35848	36218	3187	-	.	chrII_s11-_TY4
chrII	REannotate_LTR	similarity	197033	197323	501	-	.	chrII_st5-_TY1
chrII	REannotate_LTR	similarity	197717	198057	2788	+	.	chrII_s13+_TY3
chrII	REannotate_LTR	similarity	198170	198252	306	-	.	chrII_st6-_TY1
chrII	REannotate_LTR	similarity	220934	221039	475	+	.	chrII_st7+_TY1
chrII	REannotate_LTR	similarity	221040	221373	2563	+	.	chrII_u2+_TY1
chrII	REannotate_LTR_internal	similarity	221374	226623	40904	+	.	chrII_u2+_TY1
chrII	REannotate_LTR	similarity	226624	226955	2624	+	.	chrII_u2+_TY1
chrII	REannotate_LTR	similarity	258668	258974	1036	-	.	chrII_st8-_TY1
chrII	REannotate_LTR	similarity	259576	259907	2672	+	.	chrII_u3+_TY1
chrII	REannotate_LTR_internal	similarity	259908	265160	44984	+	.	chrII_u3+_TY1
chrII	REannotate_LTR	similarity	265161	265492	2662	+	.	chrII_u3+_TY1
chrII	REannotate_LTR	similarity	266178	266256	565	-	.	chrII_st10-_TY1
chrII	REannotate_LTR	similarity	327068	327393	1923	+	.	chrII_st11+_TY1
chrII	REannotate_LTR	similarity	327394	327693	890	+	.	chrII_st12+_TY1
chrII	REannotate_LTR	similarity	350457	350749	460	+	.	chrII_s21+_TY1
chrII	REannotate_LTR	similarity	460473	460762	321	+	.	chrII_s22+_TY1
chrII	REannotate_LTR	similarity	643483	643853	3213	-	.	chrII_s23-_TY4
chrII	REannotate_LTR	similarity	643854	643997	679	+	.	chrII_s24+_TY1
chrII	REannotate_LTR	similarity	644364	644520	479	-	.	chrII_s25-_TY1
chrII	REannotate_LTR	similarity	644522	644596	305	-	.	chrII_s25-_TY1
chrIII	REannotate_LTR	similarity	1179	1429	1778	+	.	chrIII_u4+_TY5
chrIII	REannotate_LTR_internal	similarity	1430	2656	10170	+	.	chrIII_u4+_TY5
chrIII	REannotate_LTR_internal	similarity	2657	4072	11691	+	.	chrIII_u4+_TY5
chrIII	REannotate_LTR	similarity	4073	4322	1647	+	.	chrIII_u4+_TY5
chrIII	REannotate_LTR	similarity	4480	4580	238	+	.	chrIII_st13+_TY5
chrIII	REannotate_LTR	similarity	82700	83036	2383	+	.	chrIII_st14+_TY1
chrIII	REannotate_LTR	similarity	83055	83196	929	-	.	chrIII_s28-_TY1
chrIII	REannotate_LTR	similarity	84069	84294	1848	+	.	chrIII_st17+_TY1
chrIII	REannotate_1-nested_LTR	similarity	84295	84626	2713	+	.	chrIII_st16+_TY2
chrIII	REannotate_LTR	similarity	84630	84718	534	+	.	chrIII_st17+_TY1
chrIII	REannotate_LTR	similarity	84811	85142	2748	+	.	chrIII_u5+_TY2
chrIII	REannotate_LTR_internal	similarity	85143	90437	45216	+	.	chrIII_u5+_TY2
chrIII	REannotate_LTR	similarity	90438	90769	2786	+	.	chrIII_u5+_TY2
chrIII	REannotate_LTR	similarity	124132	124463	2651	-	.	chrIII_s31-_TY1
chrIII	REannotate_LTR	similarity	142790	143078	2099	-	.	chrIII_st18-_TY1
chrIII	REannotate_LTR	similarity	149480	149787	1360	+	.	chrIII_st19+_TY1
chrIII	REannotate_LTR	similarity	150218	150540	676	+	.	chrIII_st20+_TY1
chrIII	REannotate_LTR	similarity	150693	151051	904	-	.	chrIII_s35-_TY4
chrIII	REannotate_LTR	similarity	151465	151518	325	-	.	chrIII_st21-_TY1
chrIII	REannotate_LTR	similarity	151519	151849	2565	+	.	chrIII_st22+_TY1
chrIII	REannotate_LTR	similarity	168387	168596	1762	+	.	chrIII_s38+_TY3
chrIII	REannotate_1-nested_LTR	similarity	168606	168929	2573	-	.	chrIII_s39-_TY1
chrIII	REannotate_LTR	similarity	168930	169064	1206	+	.	chrIII_s38+_TY3
chrIII	REannotate_LTR	similarity	169203	169540	2837	+	.	chrIII_st23+_TY1
chrIII	REannotate_LTR	similarity	169569	169884	1097	+	.	chrIII_st24+_TY1
chrIII	REannotate_LTR	similarity	227660	227810	252	-	.	chrIII_s42-_TY1
chrIII	REannotate_LTR	similarity	291373	291709	1170	+	.	chrIII_st25+_TY1
chrIII	REannotate_LTR	similarity	291919	292164	1324	+	.	chrIII_st26+_TY5
chrIII	REannotate_LTR	similarity	292288	292525	525	+	.	chrIII_st27+_TY5
chrIII	REannotate_LTR	similarity	295000	295317	1828	+	.	chrIII_st28+_TY1
chrIII	REannotate_LTR	similarity	295856	295926	266	+	.	chrIII_st29+_TY1
chrIII	REannotate_LTR	similarity	295955	296187	608	-	.	chrIII_s48-_TY1
chrIV	REannotate_LTR	similarity	3336	3461	380	+	.	chrIV_s49+_TY5
chrIV	REannotate_LTR	similarity	8080	8420	758	+	.	chrIV_s50+_TY4
chrIV	REannotate_LTR	similarity	83292	83483	330	+	.	chrIV_s51+_TY3_1p
chrIV	REannotate_LTR	similarity	359317	359480	350	-	.	chrIV_s52-_TY1
chrIV	REannotate_LTR	similarity	434421	434737	1560	-	.	chrIV_st30-_TY1
chrIV	REannotate_LTR	similarity	434740	434944	302	-	.	chrIV_st31-_TY1
chrIV	REannotate_LTR	similarity	434949	435026	428	+	.	chrIV_s55+_TY1
chrIV	REannotate_LTR	similarity	435027	435096	293	+	.	chrIV_s55+_TY1
chrIV	REannotate_LTR	similarity	437147	437516	3059	+	.	chrIV_s56+_TY4
chrIV	REannotate_LTR	similarity	437520	437577	394	-	.	chrIV_st33-_TY1
chrIV	REannotate_LTR	similarity	437578	437697	679	-	.	chrIV_st33-_TY1
chrIV	REannotate_LTR	similarity	512986	513256	869	-	.	chrIV_st36-_TY1
chrIV	REannotate_1-nested_LTR	similarity	513257	513588	2536	-	.	chrIV_st35-_TY1
chrIV	REannotate_LTR	similarity	513589	513641	276	-	.	chrIV_st36-_TY1
chrIV	REannotate_LTR	similarity	513691	514018	2828	-	.	chrIV_u6-_TY2
chrIV	REannotate_LTR_internal	similarity	514019	519313	47042	-	.	chrIV_u6-_TY2
chrIV	REannotate_LTR	similarity	519324	519645	2728	-	.	chrIV_u6-_TY2
chrIV	REannotate_LTR	similarity	519942	520157	329	+	.	chrIV_st37+_TY1
chrIV	REannotate_LTR	similarity	520180	520474	2021	-	.	chrIV_st38-_TY1
chrIV	REannotate_LTR	similarity	520475	520794	2099	+	.	chrIV_st39+_TY2
chrIV	REannotate_LTR	similarity	620559	620662	317	-	.	chrIV_s63-_TY1
chrIV	REannotate_LTR	similarity	645238	645499	2218	-	.	chrIV_s64-_TY3
chrIV	REannotate_1-nested_LTR	similarity	645508	645833	2534	-	.	chrIV_i2-_TY1
chrIV	REannotate_1-nested_LTR_internal	similarity	645834	651083	43736	-	.	chrIV_i2-_TY1
chrIV	REannotate_1-nested_LTR	similarity	651092	651417	2534	-	.	chrIV_i2-_TY1
chrIV	REannotate_LTR	similarity	651418	651501	709	-	.	chrIV_s64-_TY3
chrIV	REannotate_LTR	similarity	651688	651956	1048	-	.	chrIV_st40-_TY1
chrIV	REannotate_LTR	similarity	668094	668434	2924	+	.	chrIV_s66+_TY3
chrIV	REannotate_LTR	similarity	668624	668782	614	+	.	chrIV_s67+_TY1
chrIV	REannotate_LTR	similarity	802903	803233	2620	+	.	chrIV_t41+_TY1
chrIV	REannotate_LTR_internal	similarity	803234	805652	15350	+	.	chrIV_t41+_TY1
chrIV	REannotate_LTR	similarity	805756	805830	322	-	.	chrIV_s69-_TY1
chrIV	REannotate_LTR	similarity	805844	805972	398	-	.	chrIV_s69-_TY1
chrIV	REannotate_LTR	similarity	871420	871742	758	+	.	chrIV_st43+_TY1
chrIV	REannotate_1-nested_LTR	similarity	871747	871816	425	-	.	chrIV_st45-_TY1
chrIV	REannotate_2-nested_LTR	similarity	871819	872146	2729	+	.	chrIV_i3+_TY2
chrIV	REannotate_LTR_internal	similarity	872151	877445	46664	+	.	chrIV_i3+_TY2
chrIV	REannotate_2-nested_LTR	similarity	877446	877777	2750	+	.	chrIV_i3+_TY2
chrIV	REannotate_1-nested_LTR	similarity	877779	878042	2006	-	.	chrIV_st45-_TY1
chrIV	REannotate_LTR	similarity	878062	878300	267	+	.	chrIV_st44+_TY1
chrIV	REannotate_LTR	similarity	878301	878634	2536	-	.	chrIV_u7-_TY1
chrIV	REannotate_LTR_internal	similarity	878635	883884	32053	-	.	chrIV_u7-_TY1
chrIV	REannotate_LTR	similarity	883893	884218	2534	-	.	chrIV_u7-_TY1
chrIV	REannotate_LTR	similarity	945348	945670	1027	+	.	chrIV_s73+_TY1
chrIV	REannotate_LTR	similarity	945698	945757	324	-	.	chrIV_s74-_TY1
chrIV	REannotate_LTR	similarity	945952	946292	2929	-	.	chrIV_s75-_TY3
chrIV	REannotate_LTR	similarity	981168	981499	2762	+	.	chrIV_u8+_TY2
chrIV	REannotate_LTR_internal	similarity	981500	986794	46394	+	.	chrIV_u8+_TY2
chrIV	REannotate_LTR	similarity	986795	987126	2762	+	.	chrIV_u8+_TY2
chrIV	REannotate_LTR	similarity	987155	987480	2534	-	.	chrIV_u9-_TY1
chrIV	REannotate_LTR_internal	similarity	987481	987559	678	-	.	chrIV_u9-_TY1
chrIV	REannotate_LTR_internal	similarity	987560	992305	41811	-	.	chrIV_u9-_TY1
chrIV	REannotate_LTR	similarity	992316	992639	2556	-	.	chrIV_u9-_TY1
chrIV	REannotate_LTR	similarity	992640	992739	807	+	.	chrIV_st46+_TY1
chrIV	REannotate_LTR	similarity	992740	992812	297	-	.	chrIV_s77-_TY3
chrIV	REannotate_LTR	similarity	1017553	1017675	258	-	.	chrIV_s78-_TY1
chrIV	REannotate_LTR	similarity	1017678	1018020	967	-	.	chrIV_s79-_TY4
chrIV	REannotate_LTR	similarity	1018212	1018366	397	+	.	chrIV_s80+_TY4
chrIV	REannotate_LTR	similarity	1018389	1018514	583	+	.	chrIV_s81+_TY1
chrIV	REannotate_LTR	similarity	1023134	1023474	2857	+	.	chrIV_s82+_TY3
chrIV	REannotate_LTR	similarity	1095639	1095746	418	-	.	chrIV_s83-_TY1
chrIV	REannotate_1-nested_LTR	similarity	1095765	1096102	2824	+	.	chrIV_i4+_TY1
chrIV	REannotate_1-nested_LTR_internal	similarity	1096103	1101352	44895	+	.	chrIV_i4+_TY1
chrIV	REannotate_1-nested_LTR	similarity	1101353	1101690	2850	+	.	chrIV_i4+_TY1
chrIV	REannotate_LTR	similarity	1101699	1101876	412	-	.	chrIV_s83-_TY1
chrIV	REannotate_LTR	similarity	1151034	1151363	2477	+	.	chrIV_s84+_TY1
chrIV	REannotate_LTR	similarity	1151391	1151511	463	-	.	chrIV_s85-_TY1
chrIV	REannotate_LTR	similarity	1174832	1174912	330	+	.	chrIV_st48+_TY1
chrIV	REannotate_LTR	similarity	1174913	1174952	255	+	.	chrIV_st48+_TY1
chrIV	REannotate_LTR	similarity	1175129	1175310	1501	-	.	chrIV_s87-_TY3
chrIV	REannotate_1-nested_LTR	similarity	1175311	1175642	2541	+	.	chrIV_st49+_TY1
chrIV	REannotate_LTR	similarity	1175643	1175807	825	-	.	chrIV_s87-_TY3
chrIV	REannotate_LTR	similarity	1201081	1201275	333	+	.	chrIV_st50+_TY1
chrIV	REannotate_LTR	similarity	1201450	1201590	494	+	.	chrIV_st51+_TY1
chrIV	REannotate_LTR	similarity	1206697	1207020	2512	+	.	chrIV_u10+_TY1
chrIV	REannotate_LTR_internal	similarity	1207031	1212280	44928	+	.	chrIV_u10+_TY1
chrIV	REannotate_LTR	similarity	1212281	1212614	2529	+	.	chrIV_u10+_TY1
chrIV	REannotate_LTR	similarity	1305352	1305442	281	-	.	chrIV_s91-_TY3
chrIV	REannotate_LTR	similarity	1352637	1352968	2767	+	.	chrIV_st52+_TY2
chrIV	REannotate_LTR	similarity	1352969	1353219	906	+	.	chrIV_st53+_TY1
chrIV	REannotate_LTR	similarity	1461957	1462025	389	+	.	chrIV_s94+_TY1
chrIV	REannotate_LTR_internal	similarity	1516337	1516421	278	-	.	chrIV_t219-_TY2
chrIV	REannotate_LTR	similarity	1518469	1518787	997	+	.	chrIV_s95+_TY1
chrIX	REannotate_LTR	similarity	196650	197020	3320	-	.	chrIX_s96-_TY4
chrIX	REannotate_LTR	similarity	197137	197485	2276	-	.	chrIX_s97-_TY1
chrIX	REannotate_LTR	similarity	205217	205556	3050	+	.	chrIX_u11+_TY3
chrIX	REannotate_LTR_internal	similarity	205557	210304	28913	+	.	chrIX_u11+_TY3
chrIX	REannotate_LTR	similarity	210305	210644	3050	+	.	chrIX_u11+_TY3
chrIX	REannotate_LTR	similarity	246217	246549	2619	+	.	chrIX_s98+_TY2
chrIX	REannotate_LTR	similarity	300407	300725	1855	-	.	chrIX_s99-_TY1
chrIX	REannotate_LTR	similarity	301656	301730	276	+	.	chrIX_s100+_TY1
chrIX	REannotate_LTR	similarity	324389	324732	2504	+	.	chrIX_s101+_TY3
chrIX	REannotate_LTR	similarity	324829	325162	2334	+	.	chrIX_st54+_TY1
chrIX	REannotate_LTR	similarity	325163	325216	270	+	.	chrIX_st55+_TY1
chrIX	REannotate_LTR	similarity	336576	336892	815	-	.	chrIX_s104-_TY1
chrIX	REannotate_LTR	similarity	426198	426422	506	-	.	chrIX_s105-_TY1
chrV	REannotate_LTR	similarity	6986	7117	299	+	.	chrV_s106+_TY5
chrV	REannotate_LTR_internal	similarity	9631	9738	261	-	.	chrV_t220-_TY2
chrV	REannotate_LTR	similarity	62142	62474	2620	+	.	chrV_st56+_TY2
chrV	REannotate_LTR	similarity	62475	62756	974	+	.	chrV_st57+_TY1
chrV	REannotate_LTR	similarity	99303	99660	644	-	.	chrV_s109-_TY1
chrV	REannotate_LTR	similarity	118227	118556	949	-	.	chrV_s110-_TY4
chrV	REannotate_LTR	similarity	135608	135939	2793	-	.	chrV_s111-_TY2
chrV	REannotate_LTR	similarity	136063	136183	346	+	.	chrV_st58+_TY1
chrV	REannotate_LTR	similarity	137324	137612	618	+	.	chrV_st59+_TY1
chrV	REannotate_LTR	similarity	138221	138553	2378	+	.	chrV_st60+_TY1
chrV	REannotate_LTR	similarity	176349	176401	227	+	.	chrV_s115+_TY1
chrV	REannotate_1-nested_LTR	similarity	176575	176714	595	-	.	chrV_s116-_TY1
chrV	REannotate_LTR	similarity	176715	176845	796	+	.	chrV_s115+_TY1
chrV	REannotate_LTR	similarity	248828	249107	227	+	.	chrV_st61+_TY1
chrV	REannotate_LTR	similarity	249108	249406	705	-	.	chrV_s118-_TY1
chrV	REannotate_LTR	similarity	249444	249751	1132	+	.	chrV_st62+_TY1
chrV	REannotate_LTR	similarity	249929	250269	2906	-	.	chrV_s120-_TY3
chrV	REannotate_LTR	similarity	287771	288056	755	-	.	chrV_s121-_TY1
chrV	REannotate_LTR	similarity	288643	288724	234	+	.	chrV_s122+_TY1
chrV	REannotate_LTR	similarity	312206	312261	252	+	.	chrV_s123+_TY3_1p
chrV	REannotate_LTR	similarity	312272	312437	1048	+	.	chrV_s124+_TY1
chrV	REannotate_LTR	similarity	314079	314424	388	+	.	chrV_s125+_TY4
chrV	REannotate_LTR	similarity	354134	354355	608	+	.	chrV_s126+_TY1
chrV	REannotate_1-nested_LTR	similarity	354356	354726	3149	-	.	chrV_s127-_TY4
chrV	REannotate_LTR	similarity	354727	354836	604	+	.	chrV_s126+_TY1
chrV	REannotate_LTR	similarity	354847	354913	387	-	.	chrV_s128-_TY3
chrV	REannotate_LTR	similarity	431486	431818	2720	-	.	chrV_st63-_TY2
chrV	REannotate_LTR	similarity	434627	434967	2946	-	.	chrV_s130-_TY3
chrV	REannotate_LTR	similarity	435066	435122	235	+	.	chrV_st64+_TY1
chrV	REannotate_LTR	similarity	435124	435438	1013	-	.	chrV_st65-_TY1
chrV	REannotate_LTR	similarity	435942	436273	2617	-	.	chrV_st66-_TY2
chrV	REannotate_LTR	similarity	436275	436601	903	-	.	chrV_s134-_TY4
chrV	REannotate_LTR	similarity	436602	436633	240	+	.	chrV_st69+_TY1
chrV	REannotate_1-nested_LTR	similarity	438522	438584	259	-	.	chrV_st68-_TY1
chrV	REannotate_LTR	similarity	442730	443068	937	+	.	chrV_st70+_TY1
chrV	REannotate_LTR	similarity	443366	443392	230	+	.	chrV_st71+_TY2
chrV	REannotate_1-nested_LTR	similarity	443393	443729	2423	-	.	chrV_i5-_TY1
chrV	REannotate_1-nested_LTR_internal	similarity	443730	448979	44659	-	.	chrV_i5-_TY1
chrV	REannotate_1-nested_LTR	similarity	448980	449316	2492	-	.	chrV_i5-_TY1
chrV	REannotate_LTR	similarity	449317	449626	2565	+	.	chrV_st71+_TY2
chrV	REannotate_LTR	similarity	449736	450035	482	+	.	chrV_st72+_TY1
chrV	REannotate_LTR	similarity	469326	469388	314	-	.	chrV_s139-_TY1
chrV	REannotate_LTR	similarity	487829	488160	2627	+	.	chrV_s140+_TY2
chrV	REannotate_LTR	similarity	492434	492690	2158	-	.	chrV_s141-_TY3
chrV	REannotate_1-nested_LTR	similarity	492691	492828	1145	-	.	chrV_i6-_TY1
chrV	REannotate_1-nested_LTR_internal	similarity	492829	498078	42929	-	.	chrV_i6-_TY1
chrV	REannotate_1-nested_LTR	similarity	498079	498416	2694	-	.	chrV_i6-_TY1
chrV	REannotate_LTR	similarity	498417	498505	695	-	.	chrV_s141-_TY3
chrV	REannotate_LTR	similarity	551437	551759	1071	+	.	chrV_s142+_TY1
chrV	REannotate_LTR	similarity	552003	552216	521	-	.	chrV_s143-_TY1
chrV	REannotate_LTR	similarity	566695	566945	1772	-	.	chrV_s144-_TY5
chrV	REannotate_LTR	similarity	568786	569017	1081	+	.	chrV_s145+_TY5
chrVI	REannotate_LTR	similarity	100575	100902	910	+	.	chrVI_s146+_TY1
chrVI	REannotate_LTR	similarity	119074	119171	273	+	.	chrVI_s147+_TY1
chrVI	REannotate_LTR	similarity	137658	137907	1762	+	.	chrVI_st74+_TY1
chrVI	REannotate_1-nested_LTR	similarity	137908	138239	2860	+	.	chrVI_i7+_TY2
chrVI	REannotate_1-nested_LTR_internal	similarity	138240	143534	47115	+	.	chrVI_i7+_TY2
chrVI	REannotate_1-nested_LTR	similarity	143535	143866	2860	+	.	chrVI_i7+_TY2
chrVI	REannotate_LTR	similarity	143867	143937	414	+	.	chrVI_st74+_TY1
chrVI	REannotate_LTR	similarity	144200	144518	1043	+	.	chrVI_s149+_TY4
chrVI	REannotate_LTR	similarity	144534	144815	730	-	.	chrVI_s150-_TY1
chrVI	REannotate_LTR	similarity	158354	158666	1414	+	.	chrVI_st75+_TY1
chrVI	REannotate_LTR	similarity	161532	161691	327	+	.	chrVI_st76+_TY1
chrVI	REannotate_LTR	similarity	161808	162129	2431	-	.	chrVI_s153-_TY1
chrVI	REannotate_LTR	similarity	181388	181471	302	+	.	chrVI_st77+_TY1
chrVI	REannotate_LTR	similarity	181739	181884	244	+	.	chrVI_st78+_TY1
chrVI	REannotate_LTR	similarity	191671	191834	599	-	.	chrVI_st79-_TY1
chrVI	REannotate_LTR	similarity	205102	205241	374	+	.	chrVI_s157+_TY3_1p
chrVI	REannotate_LTR	similarity	205256	205503	754	-	.	chrVI_st80-_TY1
chrVI	REannotate_LTR	similarity	206910	207126	726	+	.	chrVI_s159+_TY1
chrVI	REannotate_LTR	similarity	261283	261475	716	+	.	chrVI_s160+_TY1
chrVII	REannotate_LTR	similarity	863	1079	1245	+	.	chrVII_st81+_TY5
chrVII	REannotate_LTR	similarity	1080	1239	478	+	.	chrVII_st82+_TY5
chrVII	REannotate_LTR	similarity	110811	110858	389	-	.	chrVII_st84-_TY2
chrVII	REannotate_1-nested_LTR	similarity	110859	111229	3219	+	.	chrVII_s164+_TY4
chrVII	REannotate_LTR	similarity	111230	111509	2317	-	.	chrVII_st84-_TY2
chrVII	REannotate_LTR	similarity	111510	111702	1037	+	.	chrVII_st85+_TY1
chrVII	REannotate_LTR	similarity	114943	115273	2154	+	.	chrVII_st86+_TY1
chrVII	REannotate_LTR	similarity	121168	121340	249	+	.	chrVII_st87+_TY1
chrVII	REannotate_LTR	similarity	122093	122145	260	-	.	chrVII_st88-_TY1
chrVII	REannotate_LTR	similarity	204990	205343	1044	+	.	chrVII_s169+_TY4
chrVII	REannotate_LTR	similarity	287945	288115	330	+	.	chrVII_s170+_TY1
chrVII	REannotate_LTR	similarity	318686	318826	467	+	.	chrVII_st89+_TY1
chrVII	REannotate_LTR	similarity	318827	318984	357	-	.	chrVII_st90-_TY4
chrVII	REannotate_LTR	similarity	319033	319344	766	-	.	chrVII_st91-_TY1
chrVII	REannotate_LTR	similarity	319426	319765	2921	-	.	chrVII_s174-_TY3
chrVII	REannotate_LTR	similarity	320358	320710	1259	-	.	chrVII_st92-_TY4
chrVII	REannotate_LTR	similarity	327132	327346	330	-	.	chrVII_st93-_TY1
chrVII	REannotate_LTR	similarity	327907	328220	1390	+	.	chrVII_st94+_TY1
chrVII	REannotate_LTR	similarity	328230	328503	453	+	.	chrVII_st95+_TY1
chrVII	REannotate_LTR	similarity	401619	401897	2321	+	.	chrVII_s179+_TY3
chrVII	REannotate_LTR	similarity	401962	402293	2611	+	.	chrVII_st96+_TY1
chrVII	REannotate_LTR	similarity	405007	405148	1006	+	.	chrVII_st97+_TY2
chrVII	REannotate_LTR	similarity	405149	405210	498	+	.	chrVII_st98+_TY2
chrVII	REannotate_LTR	similarity	405231	405456	1719	-	.	chrVII_s183-_TY3
chrVII	REannotate_LTR	similarity	412458	412727	695	+	.	chrVII_st99+_TY1
chrVII	REannotate_LTR	similarity	412819	412887	349	+	.	chrVII_s185+_TY3_1p
chrVII	REannotate_LTR	similarity	535215	535546	2607	+	.	chrVII_st100+_TY1
chrVII	REannotate_LTR	similarity	535548	535763	606	-	.	chrVII_s187-_TY1
chrVII	REannotate_1-nested_LTR	similarity	535764	536101	2852	+	.	chrVII_i8+_TY1
chrVII	REannotate_1-nested_LTR_internal	similarity	536102	541351	45499	+	.	chrVII_i8+_TY1
chrVII	REannotate_1-nested_LTR	similarity	541352	541689	2852	+	.	chrVII_i8+_TY1
chrVII	REannotate_LTR	similarity	541690	541786	286	-	.	chrVII_s187-_TY1
chrVII	REannotate_LTR	similarity	561855	562180	2504	-	.	chrVII_u12-_TY1
chrVII	REannotate_LTR_internal	similarity	562181	567430	43955	-	.	chrVII_u12-_TY1
chrVII	REannotate_LTR	similarity	567439	567764	2557	-	.	chrVII_u12-_TY1
chrVII	REannotate_LTR	similarity	568168	568287	318	+	.	chrVII_s188+_TY3_1p
chrVII	REannotate_LTR	similarity	568745	569076	2807	-	.	chrVII_u13-_TY2
chrVII	REannotate_LTR_internal	similarity	569077	574372	47066	-	.	chrVII_u13-_TY2
chrVII	REannotate_LTR	similarity	574373	574704	2840	-	.	chrVII_u13-_TY2
chrVII	REannotate_LTR	similarity	660647	660936	409	-	.	chrVII_s189-_TY1
chrVII	REannotate_LTR	similarity	701114	701354	1202	+	.	chrVII_st101+_TY1
chrVII	REannotate_LTR	similarity	701356	701546	678	+	.	chrVII_st102+_TY1
chrVII	REannotate_LTR	similarity	707199	707538	3050	+	.	chrVII_u14+_TY3
chrVII	REannotate_LTR_internal	similarity	707539	712209	42278	+	.	chrVII_u14+_TY3
chrVII	REannotate_LTR	similarity	712210	712549	3050	+	.	chrVII_u14+_TY3
chrVII	REannotate_LTR	similarity	712900	713081	408	+	.	chrVII_s192+_TY4
chrVII	REannotate_LTR	similarity	713088	713388	795	-	.	chrVII_s193-_TY1
chrVII	REannotate_LTR	similarity	735492	735546	307	-	.	chrVII_s194-_TY1
chrVII	REannotate_LTR	similarity	735549	735877	2028	+	.	chrVII_st103+_TY1
chrVII	REannotate_LTR	similarity	735987	736327	2925	+	.	chrVII_s196+_TY3
chrVII	REannotate_LTR	similarity	738565	738604	240	+	.	chrVII_st104+_TY1
chrVII	REannotate_LTR	similarity	738741	739040	539	+	.	chrVII_st105+_TY1
chrVII	REannotate_LTR	similarity	774041	774167	830	+	.	chrVII_st106+_TY1
chrVII	REannotate_LTR	similarity	778789	779117	2060	+	.	chrVII_st107+_TY2
chrVII	REannotate_LTR	similarity	779118	779236	751	+	.	chrVII_st108+_TY1
chrVII	REannotate_LTR	similarity	779237	779520	740	-	.	chrVII_s202-_TY1
chrVII	REannotate_LTR	similarity	793244	793564	850	+	.	chrVII_st109+_TY1
chrVII	REannotate_LTR	similarity	811101	811238	230	-	.	chrVII_s204-_TY4
chrVII	REannotate_LTR	similarity	811452	811783	2860	+	.	chrVII_u15+_TY2
chrVII	REannotate_LTR_internal	similarity	811784	817078	47115	+	.	chrVII_u15+_TY2
chrVII	REannotate_LTR	similarity	817079	817397	2746	+	.	chrVII_u15+_TY2
chrVII	REannotate_LTR	similarity	817398	817729	2683	-	.	chrVII_u16-_TY1
chrVII	REannotate_LTR_internal	similarity	817730	822979	45211	-	.	chrVII_u16-_TY1
chrVII	REannotate_LTR	similarity	822980	823311	2683	-	.	chrVII_u16-_TY1
chrVII	REannotate_LTR	similarity	845286	845635	2094	+	.	chrVII_s205+_TY3
chrVII	REannotate_LTR	similarity	875350	875666	262	+	.	chrVII_st110+_TY1
chrVII	REannotate_LTR	similarity	875956	876284	2163	+	.	chrVII_st111+_TY1
chrVII	REannotate_LTR	similarity	879030	879240	337	+	.	chrVII_s208+_TY4
chrVII	REannotate_LTR	similarity	879273	879464	577	+	.	chrVII_st112+_TY1
chrVII	REannotate_LTR	similarity	931174	931543	3005	-	.	chrVII_s210-_TY4
chrVII	REannotate_LTR	similarity	931691	932022	2691	+	.	chrVII_s211+_TY1
chrVIII	REannotate_LTR	similarity	7993	8224	1146	-	.	chrVIII_st113-_TY5
chrVIII	REannotate_LTR	similarity	13261	13324	285	-	.	chrVIII_st114-_TY5
chrVIII	REannotate_LTR	similarity	85384	85534	1283	-	.	chrVIII_s214-_TY3
chrVIII	REannotate_LTR	similarity	85535	85905	3257	+	.	chrVIII_u17+_TY4
chrVIII	REannotate_LTR_internal	similarity	85906	91386	47431	+	.	chrVIII_u17+_TY4
chrVIII	REannotate_LTR	similarity	91387	91757	3242	+	.	chrVIII_u17+_TY4
chrVIII	REannotate_LTR	similarity	91773	92095	2697	-	.	chrVIII_s215-_TY2
chrVIII	REannotate_LTR	similarity	92272	92386	378	+	.	chrVIII_s216+_TY1
chrVIII	REannotate_LTR	similarity	116416	116747	2665	-	.	chrVIII_st115-_TY1
chrVIII	REannotate_LTR	similarity	116767	117054	632	-	.	chrVIII_st116-_TY1
chrVIII	REannotate_LTR	similarity	133198	133395	611	-	.	chrVIII_st117-_TY1
chrVIII	REannotate_LTR	similarity	133568	133679	559	-	.	chrVIII_st119-_TY1
chrVIII	REannotate_1-nested_LTR	similarity	133680	134002	2378	+	.	chrVIII_s221+_TY1
chrVIII	REannotate_LTR	similarity	134003	134217	617	-	.	chrVIII_st119-_TY1
chrVIII	REannotate_LTR	similarity	146324	146664	2890	-	.	chrVIII_s222-_TY3
chrVIII	REannotate_LTR	similarity	146837	147107	763	+	.	chrVIII_t120+_TY4
chrVIII	REannotate_LTR_internal	similarity	147573	147705	458	+	.	chrVIII_t120+_TY4
chrVIII	REannotate_LTR	similarity	238007	238072	300	+	.	chrVIII_s224+_TY1
chrVIII	REannotate_LTR	similarity	238107	238205	300	+	.	chrVIII_s224+_TY1
chrVIII	REannotate_LTR	similarity	238305	238394	251	+	.	chrVIII_s225+_TY4
chrVIII	REannotate_LTR	similarity	358685	358853	601	-	.	chrVIII_s226-_TY1
chrVIII	REannotate_1-nested_LTR	similarity	358853	359070	522	-	.	chrVIII_s227-_TY4
chrVIII	REannotate_1-nested_LTR	similarity	359082	359346	597	+	.	chrVIII_s228+_TY1
chrVIII	REannotate_LTR	similarity	359376	359477	408	-	.	chrVIII_s226-_TY1
chrVIII	REannotate_LTR	similarity	389180	389512	2742	-	.	chrVIII_st121-_TY2
chrVIII	REannotate_LTR	similarity	389513	389584	240	+	.	chrVIII_s230+_TY1
chrVIII	REannotate_LTR	similarity	389630	389847	737	-	.	chrVIII_st122-_TY1
chrVIII	REannotate_LTR	similarity	463920	464147	815	-	.	chrVIII_s232-_TY1
chrVIII	REannotate_LTR	similarity	466423	466474	263	+	.	chrVIII_s233+_TY3_1p
chrVIII	REannotate_LTR	similarity	466556	466863	1615	+	.	chrVIII_s234+_TY1
chrVIII	REannotate_LTR	similarity	466881	466975	482	-	.	chrVIII_s235-_TY3
chrVIII	REannotate_LTR	similarity	530070	530379	708	-	.	chrVIII_st123-_TY1
chrVIII	REannotate_LTR	similarity	543610	543941	2557	-	.	chrVIII_i9-_TY1
chrVIII	REannotate_LTR_internal	similarity	543942	548720	38157	-	.	chrVIII_i9-_TY1
chrVIII	REannotate_LTR_internal	similarity	548721	549305	4810	-	.	chrVIII_i9-_TY1
chrVIII	REannotate_LTR	similarity	549306	549637	2540	-	.	chrVIII_i9-_TY1
chrX	REannotate_LTR	similarity	29187	29409	454	+	.	chrX_s237+_TY1
chrX	REannotate_LTR	similarity	59504	59783	1477	+	.	chrX_s238+_TY1
chrX	REannotate_LTR	similarity	197399	197492	641	+	.	chrX_s239+_TY3
chrX	REannotate_LTR	similarity	197493	197542	426	+	.	chrX_s240+_TY1
chrX	REannotate_1-nested_LTR	similarity	197543	197913	3320	+	.	chrX_i10+_TY4
chrX	REannotate_1-nested_LTR_internal	similarity	197914	203397	48258	+	.	chrX_i10+_TY4
chrX	REannotate_1-nested_LTR	similarity	203398	203768	3320	+	.	chrX_i10+_TY4
chrX	REannotate_1-nested_LTR	similarity	203793	204114	2710	-	.	chrX_s241-_TY2
chrX	REannotate_LTR	similarity	204115	204392	2128	+	.	chrX_s240+_TY1
chrX	REannotate_LTR	similarity	354539	354838	2124	-	.	chrX_st124-_TY1
chrX	REannotate_LTR	similarity	354839	355170	2756	-	.	chrX_st125-_TY2
chrX	REannotate_LTR	similarity	374768	374835	287	-	.	chrX_s244-_TY4
chrX	REannotate_LTR	similarity	374849	374902	297	-	.	chrX_st126-_TY1
chrX	REannotate_LTR	similarity	377539	377590	235	+	.	chrX_s246+_TY1
chrX	REannotate_LTR	similarity	377600	377854	525	-	.	chrX_st127-_TY1
chrX	REannotate_LTR	similarity	378009	378279	787	-	.	chrX_s248-_TY3_1p
chrX	REannotate_LTR	similarity	416260	416425	476	+	.	chrX_st128+_TY4
chrX	REannotate_LTR	similarity	416504	416718	718	+	.	chrX_st130+_TY1
chrX	REannotate_LTR	similarity	416908	417018	625	+	.	chrX_st130+_TY1
chrX	REannotate_LTR	similarity	421918	422290	1315	+	.	chrX_st131+_TY4
chrX	REannotate_LTR	similarity	422588	422881	951	+	.	chrX_st132+_TY1
chrX	REannotate_LTR	similarity	472456	472793	2852	+	.	chrX_u18+_TY1
chrX	REannotate_LTR_internal	similarity	472794	478043	42434	+	.	chrX_u18+_TY1
chrX	REannotate_LTR	similarity	478044	478377	2421	+	.	chrX_u18+_TY1
chrX	REannotate_LTR	similarity	478044	478377	2421	+	.	chrX_u36+_TY1
chrX	REannotate_LTR_internal	similarity	478378	483627	45099	+	.	chrX_u36+_TY1
chrX	REannotate_LTR	similarity	483628	483965	2852	+	.	chrX_u36+_TY1
chrX	REannotate_LTR	similarity	517951	518091	497	+	.	chrX_s253+_TY1
chrX	REannotate_LTR	similarity	531508	531757	494	-	.	chrX_st133-_TY1
chrX	REannotate_LTR	similarity	537733	538027	982	-	.	chrX_st134-_TY1
chrX	REannotate_LTR	similarity	538096	538427	2873	+	.	chrX_st135+_TY2
chrX	REannotate_LTR	similarity	540759	541079	2287	+	.	chrX_st136+_TY1
chrX	REannotate_LTR	similarity	541088	541420	2712	-	.	chrX_st137-_TY2
chrX	REannotate_LTR	similarity	543441	543762	1145	+	.	chrX_st138+_TY1
chrX	REannotate_LTR	similarity	737371	737678	668	-	.	chrX_s260-_TY4
chrX	REannotate_LTR	similarity	742331	742456	345	-	.	chrX_s261-_TY5
chrXI	REannotate_LTR	similarity	74241	74523	404	+	.	chrXI_s262+_TY1
chrXI	REannotate_LTR	similarity	83813	84120	841	-	.	chrXI_s263-_TY1
chrXI	REannotate_LTR	similarity	141176	141244	339	-	.	chrXI_s264-_TY1
chrXI	REannotate_LTR	similarity	141245	141294	273	-	.	chrXI_s264-_TY1
chrXI	REannotate_LTR	similarity	162836	163174	2045	+	.	chrXI_s265+_TY1
chrXI	REannotate_LTR	similarity	163175	163394	719	-	.	chrXI_s266-_TY4
chrXI	REannotate_LTR	similarity	202288	202627	3050	-	.	chrXI_s267-_TY3
chrXI	REannotate_LTR	similarity	219058	219367	1168	-	.	chrXI_s268-_TY1
chrXI	REannotate_LTR	similarity	301950	301983	240	+	.	chrXI_st139+_TY1
chrXI	REannotate_LTR	similarity	301984	302269	2010	-	.	chrXI_st140-_TY1
chrXI	REannotate_LTR	similarity	313247	313562	1560	-	.	chrXI_st141-_TY1
chrXI	REannotate_LTR	similarity	313837	314158	2597	+	.	chrXI_st142+_TY2
chrXI	REannotate_LTR	similarity	378914	378980	280	-	.	chrXI_s273-_TY3
chrXI	REannotate_LTR	similarity	378991	379112	432	+	.	chrXI_s274+_TY1
chrXI	REannotate_LTR	similarity	379113	379265	613	-	.	chrXI_s275-_TY3_1p
chrXI	REannotate_LTR	similarity	457783	458114	2647	-	.	chrXI_s276-_TY1
chrXI	REannotate_LTR	similarity	489929	490057	372	-	.	chrXI_s277-_TY1
chrXI	REannotate_LTR	similarity	490107	490430	958	+	.	chrXI_st143+_TY1
chrXI	REannotate_LTR	similarity	490431	490489	323	+	.	chrXI_st144+_TY1
chrXI	REannotate_LTR	similarity	513174	513483	1516	-	.	chrXI_st145-_TY1
chrXI	REannotate_LTR	similarity	517095	517426	2737	-	.	chrXI_st146-_TY1
chrXI	REannotate_LTR	similarity	664814	664914	262	-	.	chrXI_s282-_TY5
chrXI	REannotate_LTR	similarity	665068	665306	1498	+	.	chrXI_s283+_TY5
chrXII	REannotate_LTR	similarity	91573	91822	631	-	.	chrXII_s284-_TY4
chrXII	REannotate_LTR	similarity	91959	92048	299	-	.	chrXII_s285-_TY1
chrXII	REannotate_1-nested_LTR	similarity	92049	92380	2241	-	.	chrXII_st147-_TY1
chrXII	REannotate_LTR	similarity	92381	92480	291	-	.	chrXII_s285-_TY1
chrXII	REannotate_LTR	similarity	168042	168379	2225	-	.	chrXII_s287-_TY3
chrXII	REannotate_LTR	similarity	168542	168649	305	+	.	chrXII_s288+_TY1
chrXII	REannotate_LTR	similarity	168650	168732	296	-	.	chrXII_s289-_TY1
chrXII	REannotate_LTR	similarity	215081	215418	2822	-	.	chrXII_u19-_TY1
chrXII	REannotate_LTR_internal	similarity	215419	220668	44785	-	.	chrXII_u19-_TY1
chrXII	REannotate_LTR	similarity	220669	221006	2808	-	.	chrXII_u19-_TY1
chrXII	REannotate_LTR	similarity	221008	221307	577	+	.	chrXII_s291+_TY1
chrXII	REannotate_LTR	similarity	365832	366145	1359	-	.	chrXII_st149-_TY1
chrXII	REannotate_LTR	similarity	373480	373534	236	-	.	chrXII_st150-_TY1
chrXII	REannotate_LTR	similarity	373770	373969	416	-	.	chrXII_st151-_TY1
chrXII	REannotate_LTR	similarity	374000	374339	2828	+	.	chrXII_s295+_TY3
chrXII	REannotate_LTR	similarity	426829	427002	579	-	.	chrXII_s296-_TY3_1p
chrXII	REannotate_LTR	similarity	448843	449114	1292	+	.	chrXII_s297+_TY1
chrXII	REannotate_LTR	similarity	475975	476311	2575	-	.	chrXII_u20-_TY1
chrXII	REannotate_LTR_internal	similarity	476312	481561	45842	-	.	chrXII_u20-_TY1
chrXII	REannotate_LTR	similarity	481562	481898	2575	-	.	chrXII_u20-_TY1
chrXII	REannotate_LTR	similarity	592708	593037	1868	-	.	chrXII_s298-_TY1
chrXII	REannotate_LTR	similarity	593147	593480	2529	+	.	chrXII_u21+_TY1
chrXII	REannotate_LTR_internal	similarity	593481	598730	43572	+	.	chrXII_u21+_TY1
chrXII	REannotate_LTR	similarity	598731	599054	2512	+	.	chrXII_u21+_TY1
chrXII	REannotate_LTR	similarity	599171	599230	238	-	.	chrXII_s299-_TY4
chrXII	REannotate_1-nested_LTR	similarity	599270	599518	744	+	.	chrXII_st152+_TY1
chrXII	REannotate_LTR	similarity	599564	599831	1069	-	.	chrXII_s299-_TY4
chrXII	REannotate_LTR	similarity	599843	599913	263	+	.	chrXII_st153+_TY1
chrXII	REannotate_LTR	similarity	650826	651158	2481	+	.	chrXII_u22+_TY1
chrXII	REannotate_LTR_internal	similarity	651160	656411	32773	+	.	chrXII_u22+_TY1
chrXII	REannotate_LTR	similarity	656412	656744	2535	+	.	chrXII_u22+_TY1
chrXII	REannotate_LTR	similarity	657024	657366	2058	+	.	chrXII_s302+_TY3
chrXII	REannotate_LTR	similarity	657451	657769	1409	+	.	chrXII_st154+_TY1
chrXII	REannotate_LTR	similarity	688131	688363	753	-	.	chrXII_s304-_TY2
chrXII	REannotate_LTR	similarity	688371	688666	1134	+	.	chrXII_s305+_TY1
chrXII	REannotate_LTR	similarity	731680	732002	2711	-	.	chrXII_st155-_TY2
chrXII	REannotate_LTR	similarity	734384	734673	1366	-	.	chrXII_st156-_TY1
chrXII	REannotate_LTR	similarity	784208	784288	409	-	.	chrXII_s308-_TY1
chrXII	REannotate_LTR	similarity	793552	793870	1958	+	.	chrXII_s309+_TY3
chrXII	REannotate_LTR	similarity	796764	797088	1322	+	.	chrXII_s310+_TY1
chrXII	REannotate_LTR	similarity	817840	818072	586	+	.	chrXII_s311+_TY4
chrXII	REannotate_LTR	similarity	818073	818403	2351	-	.	chrXII_s312-_TY1
chrXII	REannotate_LTR	similarity	941190	941521	2899	+	.	chrXII_u23+_TY2
chrXII	REannotate_LTR_internal	similarity	941522	946816	47636	+	.	chrXII_u23+_TY2
chrXII	REannotate_LTR	similarity	946817	947148	2899	+	.	chrXII_u23+_TY2
chrXII	REannotate_LTR	similarity	963217	963535	741	+	.	chrXII_s313+_TY1
chrXII	REannotate_LTR	similarity	976255	976586	2754	-	.	chrXII_u24-_TY2
chrXII	REannotate_LTR_internal	similarity	976587	976791	1754	-	.	chrXII_u24-_TY2
chrXII	REannotate_LTR_internal	similarity	976792	981365	40355	-	.	chrXII_u24-_TY2
chrXII	REannotate_LTR	similarity	981366	981697	2749	-	.	chrXII_u24-_TY2
chrXII	REannotate_LTR	similarity	1052301	1052630	1372	-	.	chrXII_st157-_TY1
chrXII	REannotate_LTR	similarity	1052660	1052754	371	-	.	chrXII_st158-_TY1
chrXIII	REannotate_LTR	similarity	131989	132317	1116	-	.	chrXIII_s316-_TY1
chrXIII	REannotate_LTR	similarity	167945	168262	705	-	.	chrXIII_st159-_TY1
chrXIII	REannotate_LTR	similarity	168349	168681	2713	-	.	chrXIII_st160-_TY2
chrXIII	REannotate_LTR	similarity	184170	184501	2642	+	.	chrXIII_u25+_TY1
chrXIII	REannotate_LTR_internal	similarity	184502	189751	44752	+	.	chrXIII_u25+_TY1
chrXIII	REannotate_LTR	similarity	189752	190083	2671	+	.	chrXIII_u25+_TY1
chrXIII	REannotate_LTR	similarity	196332	196668	2415	+	.	chrXIII_u26+_TY1
chrXIII	REannotate_LTR_internal	similarity	196669	201918	42693	+	.	chrXIII_u26+_TY1
chrXIII	REannotate_LTR	similarity	201919	202234	2162	+	.	chrXIII_u26+_TY1
chrXIII	REannotate_LTR	similarity	259596	259901	683	-	.	chrXIII_s319-_TY1
chrXIII	REannotate_LTR	similarity	289947	290015	230	-	.	chrXIII_st161-_TY1
chrXIII	REannotate_LTR	similarity	290048	290223	572	-	.	chrXIII_s321-_TY4
chrXIII	REannotate_LTR	similarity	290441	290521	246	+	.	chrXIII_s322+_TY1
chrXIII	REannotate_LTR	similarity	290583	290660	312	-	.	chrXIII_st162-_TY1
chrXIII	REannotate_LTR	similarity	321342	321527	558	-	.	chrXIII_s324-_TY4
chrXIII	REannotate_LTR	similarity	357004	357335	2737	-	.	chrXIII_u27-_TY1
chrXIII	REannotate_LTR_internal	similarity	357336	362585	42765	-	.	chrXIII_u27-_TY1
chrXIII	REannotate_LTR	similarity	362586	362917	2737	-	.	chrXIII_u27-_TY1
chrXIII	REannotate_LTR	similarity	372626	372695	260	+	.	chrXIII_s325+_TY1
chrXIII	REannotate_1-nested_LTR	similarity	372696	373033	2822	-	.	chrXIII_i11-_TY1
chrXIII	REannotate_1-nested_LTR_internal	similarity	373034	378283	45719	-	.	chrXIII_i11-_TY1
chrXIII	REannotate_1-nested_LTR	similarity	378284	378621	2822	-	.	chrXIII_i11-_TY1
chrXIII	REannotate_LTR	similarity	378622	378698	353	+	.	chrXIII_s325+_TY1
chrXIII	REannotate_1-nested_LTR	similarity	378731	379060	1051	-	.	chrXIII_st163-_TY1
chrXIII	REannotate_LTR	similarity	379074	379197	765	+	.	chrXIII_s325+_TY1
chrXIII	REannotate_LTR	similarity	420973	421110	408	-	.	chrXIII_s327-_TY1
chrXIII	REannotate_LTR	similarity	421197	421316	311	-	.	chrXIII_s327-_TY1
chrXIII	REannotate_LTR	similarity	462885	463103	272	-	.	chrXIII_st164-_TY1
chrXIII	REannotate_LTR	similarity	463140	463460	1838	-	.	chrXIII_st165-_TY1
chrXIII	REannotate_LTR	similarity	481213	481544	1400	-	.	chrXIII_s330-_TY1
chrXIII	REannotate_LTR	similarity	481570	481807	729	+	.	chrXIII_s331+_TY1
chrXIII	REannotate_LTR	similarity	503191	503381	863	+	.	chrXIII_st166+_TY1
chrXIII	REannotate_LTR	similarity	503664	503766	282	+	.	chrXIII_st167+_TY1
chrXIII	REannotate_LTR	similarity	503770	504140	3320	+	.	chrXIII_st168+_TY4
chrXIII	REannotate_LTR	similarity	504242	504343	308	+	.	chrXIII_st171+_TY4
chrXIII	REannotate_1-nested_LTR	similarity	504345	504676	2280	+	.	chrXIII_st170+_TY1
chrXIII	REannotate_LTR	similarity	504679	504781	277	+	.	chrXIII_st171+_TY4
chrXIII	REannotate_LTR	similarity	573111	573337	1370	-	.	chrXIII_st172-_TY1
chrXIII	REannotate_LTR	similarity	573356	573445	267	-	.	chrXIII_st173-_TY1
chrXIII	REannotate_LTR	similarity	748025	748124	591	+	.	chrXIII_s339+_TY1
chrXIII	REannotate_LTR	similarity	768547	768878	2767	+	.	chrXIII_st174+_TY2
chrXIII	REannotate_LTR	similarity	768879	769211	744	+	.	chrXIII_st175+_TY1
chrXIII	REannotate_LTR	similarity	808536	808905	3117	-	.	chrXIII_s342-_TY4
chrXIII	REannotate_LTR	similarity	808999	809232	324	+	.	chrXIII_s343+_TY1
chrXIII	REannotate_LTR	similarity	837476	837753	1377	+	.	chrXIII_s344+_TY1
chrXIII	REannotate_LTR	similarity	837754	837904	486	+	.	chrXIII_s345+_TY3
chrXIV	REannotate_LTR	similarity	96451	96609	1313	+	.	chrXIV_s346+_TY4
chrXIV	REannotate_LTR	similarity	96610	96941	2646	-	.	chrXIV_u28-_TY1
chrXIV	REannotate_LTR_internal	similarity	96942	102191	42029	-	.	chrXIV_u28-_TY1
chrXIV	REannotate_LTR	similarity	102192	102523	2646	-	.	chrXIV_u28-_TY1
chrXIV	REannotate_LTR	similarity	102549	102578	257	+	.	chrXIV_s347+_TY1
chrXIV	REannotate_1-nested_LTR	similarity	102632	102700	436	-	.	chrXIV_s348-_TY3
chrXIV	REannotate_LTR	similarity	104628	104702	308	+	.	chrXIV_s347+_TY1
chrXIV	REannotate_LTR	similarity	519164	519487	2433	+	.	chrXIV_u29+_TY1
chrXIV	REannotate_LTR_internal	similarity	519498	524729	30647	+	.	chrXIV_u29+_TY1
chrXIV	REannotate_LTR	similarity	524730	525053	2538	+	.	chrXIV_u29+_TY1
chrXIV	REannotate_LTR	similarity	546424	546685	1040	+	.	chrXIV_s349+_TY3_1p
chrXIV	REannotate_LTR	similarity	546739	547078	3033	+	.	chrXIV_s350+_TY3
chrXIV	REannotate_LTR	similarity	552282	552482	257	-	.	chrXIV_st176-_TY1
chrXIV	REannotate_LTR	similarity	552800	553128	673	+	.	chrXIV_st177+_TY1
chrXIV	REannotate_LTR	similarity	561378	561486	272	+	.	chrXIV_st178+_TY1
chrXIV	REannotate_LTR	similarity	561500	561606	402	-	.	chrXIV_st179-_TY1
chrXIV	REannotate_LTR	similarity	561608	561978	3247	+	.	chrXIV_s355+_TY4
chrXIV	REannotate_LTR	similarity	562034	562365	2837	-	.	chrXIV_u30-_TY2
chrXIV	REannotate_LTR_internal	similarity	562366	567660	47027	-	.	chrXIV_u30-_TY2
chrXIV	REannotate_LTR	similarity	567661	567993	2807	-	.	chrXIV_u30-_TY2
chrXIV	REannotate_LTR	similarity	631937	631999	244	+	.	chrXIV_s356+_TY3_1p
chrXIV	REannotate_LTR	similarity	632007	632112	819	-	.	chrXIV_s357-_TY1
chrXIV	REannotate_LTR	similarity	632121	632491	3182	-	.	chrXIV_s358-_TY4
chrXIV	REannotate_LTR	similarity	726235	726575	2824	+	.	chrXIV_s359+_TY3
chrXIV	REannotate_LTR	similarity	726615	726946	2679	-	.	chrXIV_st180-_TY2
chrXIV	REannotate_LTR	similarity	726952	727214	652	+	.	chrXIV_s361+_TY3_1p
chrXIV	REannotate_LTR	similarity	727364	727667	977	-	.	chrXIV_st181-_TY1
chrXV	REannotate_LTR	similarity	2894	3223	1754	-	.	chrXV_st182-_TY1
chrXV	REannotate_LTR	similarity	3809	3986	418	+	.	chrXV_s364+_TY4
chrXV	REannotate_LTR	similarity	16739	16933	585	+	.	chrXV_s365+_TY1
chrXV	REannotate_LTR	similarity	18163	18259	226	-	.	chrXV_st183-_TY1
chrXV	REannotate_LTR	similarity	18301	18554	760	-	.	chrXV_st184-_TY1
chrXV	REannotate_LTR	similarity	33629	33930	444	+	.	chrXV_s368+_TY1
chrXV	REannotate_LTR	similarity	113294	113626	2332	-	.	chrXV_st185-_TY1
chrXV	REannotate_LTR	similarity	113685	113752	297	-	.	chrXV_st186-_TY1
chrXV	REannotate_LTR	similarity	117703	118040	2824	+	.	chrXV_u31+_TY1
chrXV	REannotate_LTR_internal	similarity	118041	123290	44674	+	.	chrXV_u31+_TY1
chrXV	REannotate_LTR	similarity	123291	123628	2913	+	.	chrXV_u31+_TY1
chrXV	REannotate_LTR	similarity	226696	227037	1757	+	.	chrXV_s371+_TY3
chrXV	REannotate_LTR	similarity	227096	227234	469	+	.	chrXV_st187+_TY1
chrXV	REannotate_LTR	similarity	227693	227850	284	+	.	chrXV_st189+_TY1
chrXV	REannotate_1-nested_LTR	similarity	227861	228178	1311	-	.	chrXV_s374-_TY1
chrXV	REannotate_LTR	similarity	228179	228263	411	+	.	chrXV_st189+_TY1
chrXV	REannotate_LTR	similarity	300235	300441	254	-	.	chrXV_st190-_TY1
chrXV	REannotate_LTR	similarity	300686	301023	1135	-	.	chrXV_st191-_TY1
chrXV	REannotate_LTR	similarity	340600	340900	575	-	.	chrXV_s377-_TY1
chrXV	REannotate_LTR	similarity	354129	354467	1839	+	.	chrXV_s378+_TY3
chrXV	REannotate_LTR	similarity	354682	354959	817	+	.	chrXV_st192+_TY1
chrXV	REannotate_LTR	similarity	355118	355188	256	+	.	chrXV_st193+_TY1
chrXV	REannotate_LTR	similarity	436924	437008	239	+	.	chrXV_s381+_TY1
chrXV	REannotate_LTR_internal	similarity	437304	438164	1175	-	.	chrXV_t194-_TY1
chrXV	REannotate_LTR	similarity	438178	438486	1063	-	.	chrXV_t194-_TY1
chrXV	REannotate_LTR	similarity	463542	463647	310	+	.	chrXV_s383+_TY1
chrXV	REannotate_LTR	similarity	571361	571462	289	-	.	chrXV_s384-_TY4
chrXV	REannotate_LTR	similarity	571491	571808	1086	+	.	chrXV_s385+_TY1
chrXV	REannotate_LTR	similarity	594514	594813	1643	+	.	chrXV_st195+_TY1
chrXV	REannotate_LTR	similarity	594822	595153	2684	+	.	chrXV_u32+_TY1
chrXV	REannotate_LTR_internal	similarity	595154	600403	46074	+	.	chrXV_u32+_TY1
chrXV	REannotate_LTR	similarity	600404	600735	2684	+	.	chrXV_u32+_TY1
chrXV	REannotate_LTR	similarity	664004	664326	1692	-	.	chrXV_s387-_TY1
chrXV	REannotate_LTR	similarity	664330	664465	761	+	.	chrXV_st196+_TY1
chrXV	REannotate_LTR	similarity	664815	665147	2717	+	.	chrXV_st197+_TY2
chrXV	REannotate_LTR	similarity	697504	697770	341	-	.	chrXV_st198-_TY1
chrXV	REannotate_LTR	similarity	697810	697906	255	-	.	chrXV_s391-_TY4
chrXV	REannotate_LTR	similarity	703158	703382	547	-	.	chrXV_s392-_TY3
chrXV	REannotate_LTR	similarity	703431	703591	843	-	.	chrXV_st200-_TY1
chrXV	REannotate_LTR	similarity	703592	703662	356	-	.	chrXV_st200-_TY1
chrXV	REannotate_LTR	similarity	703671	703754	616	+	.	chrXV_s394+_TY1
chrXV	REannotate_LTR	similarity	703774	704064	2513	+	.	chrXV_s395+_TY4
chrXV	REannotate_1-nested_LTR	similarity	704065	704397	2694	-	.	chrXV_i12-_TY2
chrXV	REannotate_1-nested_LTR_internal	similarity	704398	709692	46631	-	.	chrXV_i12-_TY2
chrXV	REannotate_1-nested_LTR	similarity	709693	710025	2694	-	.	chrXV_i12-_TY2
chrXV	REannotate_LTR	similarity	710026	710109	564	+	.	chrXV_s395+_TY4
chrXV	REannotate_LTR	similarity	854275	854614	2919	+	.	chrXV_s396+_TY3
chrXV	REannotate_LTR	similarity	968989	969299	1953	+	.	chrXV_s397+_TY3
chrXV	REannotate_1-nested_LTR	similarity	969300	969429	561	+	.	chrXV_st201+_TY1
chrXV	REannotate_1-nested_LTR	similarity	970284	970611	2734	+	.	chrXV_i13+_TY2
chrXV	REannotate_1-nested_LTR_internal	similarity	970616	975910	33581	+	.	chrXV_i13+_TY2
chrXV	REannotate_1-nested_LTR	similarity	975911	976238	2759	+	.	chrXV_i13+_TY2
chrXV	REannotate_1-nested_LTR	similarity	976257	976336	435	-	.	chrXV_st202-_TY1
chrXV	REannotate_LTR	similarity	976337	976400	351	+	.	chrXV_s397+_TY3
chrXV	REannotate_LTR	similarity	979867	980140	627	+	.	chrXV_st203+_TY1
chrXV	REannotate_LTR	similarity	980257	980588	2639	-	.	chrXV_st204-_TY1
chrXVI	REannotate_LTR	similarity	55663	55858	726	-	.	chrXVI_s402-_TY1
chrXVI	REannotate_LTR	similarity	56290	56356	545	+	.	chrXVI_s403+_TY3
chrXVI	REannotate_LTR	similarity	56357	56408	273	+	.	chrXVI_s404+_TY1
chrXVI	REannotate_1-nested_LTR	similarity	56452	56788	2493	+	.	chrXVI_i14+_TY1
chrXVI	REannotate_1-nested_LTR_internal	similarity	56789	62038	44768	+	.	chrXVI_i14+_TY1
chrXVI	REannotate_1-nested_LTR	similarity	62039	62375	2493	+	.	chrXVI_i14+_TY1
chrXVI	REannotate_1-nested_LTR	similarity	62389	62720	2743	+	.	chrXVI_st205+_TY2
chrXVI	REannotate_LTR	similarity	62721	63006	1898	+	.	chrXVI_s404+_TY1
chrXVI	REannotate_LTR	similarity	210450	210770	614	+	.	chrXVI_st206+_TY1
chrXVI	REannotate_LTR	similarity	211576	211907	2690	+	.	chrXVI_st207+_TY2
chrXVI	REannotate_LTR	similarity	436058	436225	537	+	.	chrXVI_s408+_TY1
chrXVI	REannotate_1-nested_LTR	similarity	436247	436584	1791	-	.	chrXVI_s409-_TY1
chrXVI	REannotate_LTR	similarity	436594	436728	630	+	.	chrXVI_s408+_TY1
chrXVI	REannotate_LTR	similarity	436887	437257	3242	-	.	chrXVI_u33-_TY4
chrXVI	REannotate_LTR_internal	similarity	437258	442738	47365	-	.	chrXVI_u33-_TY4
chrXVI	REannotate_LTR	similarity	442739	443109	3242	-	.	chrXVI_u33-_TY4
chrXVI	REannotate_LTR	similarity	560478	560809	2723	+	.	chrXVI_st208+_TY1
chrXVI	REannotate_LTR	similarity	560810	561081	711	+	.	chrXVI_st209+_TY1
chrXVI	REannotate_LTR	similarity	561165	561320	416	-	.	chrXVI_s412-_TY3_1p
chrXVI	REannotate_LTR	similarity	571693	571834	575	+	.	chrXVI_st210+_TY1
chrXVI	REannotate_LTR	similarity	571842	572170	843	-	.	chrXVI_s414-_TY1
chrXVI	REannotate_LTR	similarity	689059	689439	603	-	.	chrXVI_s415-_TY1
chrXVI	REannotate_LTR	similarity	769317	769657	2939	+	.	chrXVI_s416+_TY3
chrXVI	REannotate_LTR	similarity	769801	769897	293	+	.	chrXVI_st211+_TY1
chrXVI	REannotate_LTR	similarity	775858	776088	369	+	.	chrXVI_s418+_TY3_1p
chrXVI	REannotate_1-nested_LTR	similarity	776091	776401	1342	+	.	chrXVI_st212+_TY1
chrXVI	REannotate_LTR	similarity	776407	776502	474	+	.	chrXVI_s418+_TY3_1p
chrXVI	REannotate_LTR	similarity	776665	776794	583	-	.	chrXVI_st214-_TY1
chrXVI	REannotate_LTR	similarity	776815	776854	258	-	.	chrXVI_st214-_TY1
chrXVI	REannotate_LTR	similarity	777842	778152	773	+	.	chrXVI_st215+_TY1
chrXVI	REannotate_LTR	similarity	780918	781217	498	-	.	chrXVI_st216-_TY1
chrXVI	REannotate_LTR	similarity	804495	804634	881	+	.	chrXVI_s423+_TY1
chrXVI	REannotate_LTR	similarity	804651	804974	2513	-	.	chrXVI_u34-_TY1
chrXVI	REannotate_LTR_internal	similarity	804975	810224	44075	-	.	chrXVI_u34-_TY1
chrXVI	REannotate_LTR	similarity	810235	810558	2513	-	.	chrXVI_u34-_TY1
chrXVI	REannotate_LTR	similarity	844355	844400	287	-	.	chrXVI_st218-_TY1
chrXVI	REannotate_1-nested_LTR	similarity	844408	844745	2824	+	.	chrXVI_i15+_TY1
chrXVI	REannotate_1-nested_LTR_internal	similarity	844746	849998	44840	+	.	chrXVI_i15+_TY1
chrXVI	REannotate_1-nested_LTR	similarity	849999	850336	2824	+	.	chrXVI_i15+_TY1
chrXVI	REannotate_LTR	similarity	850353	850508	628	-	.	chrXVI_st218-_TY1
chrXVI	REannotate_LTR	similarity	850625	850962	2912	-	.	chrXVI_u35-_TY1
chrXVI	REannotate_LTR_internal	similarity	850963	856212	44605	-	.	chrXVI_u35-_TY1
chrXVI	REannotate_LTR	similarity	856213	856550	2842	-	.	chrXVI_u35-_TY1
chrXVI	REannotate_LTR	similarity	856551	856881	2888	+	.	chrXVI_s425+_TY3
chrXVI	REannotate_LTR	similarity	880382	880722	2571	+	.	chrXVI_s426+_TY3
chrXVI	REannotate_LTR	similarity	880770	880965	422	-	.	chrXVI_s427-_TY3_1p
chrXVI	REannotate_LTR	similarity	881483	881826	999	-	.	chrXVI_s428-_TY4
chrXVI	REannotate_LTR	similarity	933067	933400	704	+	.	chrXVI_s429+_TY4
chrXVI	REannotate_LTR	similarity	933539	933675	278	+	.	chrXVI_s430+_TY1
chrXVI	REannotate_LTR	similarity	937876	937944	316	-	.	chrXVI_s431-_TY1
chrXVI	REannotate_LTR	similarity	937945	937992	268	-	.	chrXVI_s431-_TY1
