# Supplementary material for: Evolutionary Genomics of Transposable Elements in Saccharomyces cerevisiae
Source: PLoS One. 2012 Nov 30;7(11):e50978. doi: 10.1371/journal.pone.0050978 (PMC3511429; doi:10.1371/journal.pone.0050978)
Supplement: File S4 — Nexus file of aligned LTR sequences used for phylogenetic analysis of Ty3/Ty3p superfamily. Alignments of paralogous LTR sequence from the Ty3/Ty3p superfamily used to create the phylogeny in Figure 2. GenBank Accession Numbers are shown for sequences from species other than S. cerevisiae. (TXT) [file pone.0050978.s004.txt]

#Nexus

[CLUSTAL X (1.81) multiple sequence alignment]

begin data;
dimensions Ntax=95 Nchar=983;
format interleave datatype=DNA gap=- missing=?;
matrix
S_mikatae_AACH01002447                     ---TGTTG-ATCTT-AAGATGAGATACGTCAGTATGAC---AA----------------------------------TACATCAT-------------------TCT-AAACGTTCATAAA-ACAC-ATATGAAACA-----------------------------------------------------------------------------ATCTTATAACG----------AAACGAA---------CAGATTGAACA-------------------------ACATAA--------------------AG--------------------------------------TAAAAC-----TC-TG--T-TTCC------------CTAAC-----------------T-AAATGTAAATATACCTGAACAATT-----AG-TT-AGA-------TCCGAGATTCCGCGCTTCCACTATTT-AGTATAAACCATATC-----------TTATAT------A----AT--AT--ATAGGT--TAAG------------------------------------------------------------------------------------------------------------------------------------------------------------------------------------------------------------------TAA---------------------------------------------------CATCCC-GTGAA----------TTA---------AGTTGATAAGTCGT--TTT---GACAATAAGTT-ACTTCCCT--AA-GATAG--TATATTAG---GATT-GTCA-------------------A-GACATC-------CCGGTATTACTCGAGCCCGTAATACAACA
S_mikatae_AACH01001477                     ---TGTTG-ATCTT-AAGATGAGATACGTCAGTATGAC---AA----------------------------------TACATCAT-------------------TCT-AAACGTTCATAAA-ACAC-ATATGAAACA-----------------------------------------------------------------------------ATCTTATAACG----------AAACGAA---------CAGATTGAACA-------------------------ACATAA--------------------GG--------------------------------------TAAAAC-----TC-TGCTT-TTCCGA-GC---TGAACTAAT-----------------C-AAATGTATAAATACCTGAACAATT-----AG-TT-AGA-------TCCGAGATTCCGCGCTTCCACTATTT-AGTATAAACCATATC-----------TTATAT------A----AT--AT--ATAGGA--TAAG------------------------------------------------------------------------------------------------------------------------------------------------------------------------------------------------------------------TAA---------------------------------------------------CATCCC-GTGAA----------TTG---------AGTTGATAAGTCGT--TTT---GACAATAAGTT-ACTTCCCT--AA-GATAG--TATATTAG---GATT-GTCA-------------------A-GACATC-------CCGGTATTACTCGAGCCCGTAATACAACA
S_mikatae_AABZ01000325                     ---TGTTG-GTCTT-AAGATGAGATACGTCAGTATGAC---AA----------------------------------TACATCAT-------------------TCT-AAACGTTCATAAA-ACAC-ATATGAAACA-----------------------------------------------------------------------------ATCTTATAACG----------AAACGAA---------CAGATTGAACA-------------------------ACATAA--------------------GG--------------------------------------TAAAAC-----TC-TGCTT-TTCCGA-GC---TGAACTAAT-----------------C-AAATGTATAAATACCTGAACAATT-----AG-TT-AGA-------TCCAAGATTCCGCGCTTCCACTATTT-AGTATAAACCATATC-----------TTATAT------A----AT--AT--ATAGGA--TAAG------------------------------------------------------------------------------------------------------------------------------------------------------------------------------------------------------------------TAA---------------------------------------------------CATCCC-GTGAA----------TTA---------AGTTGATAAGTCGT--TTT---GACAATAAGTT-ACTTCCCT--AA-GATAG--TATATCAG---GATT-GTCA-------------------A-GACATC-------CAGGTATTACTCGAGCCCGTAATAAAACA
S_mikatae_AABZ01000358                     ---TGTTG-ATCTT-AAGATGAGATACGTCAGTATGAC---AA----------------------------------TACATCAT-------------------TCT-AAACGTTCATAAA-ACAC-ATATGAAACA-----------------------------------------------------------------------------ATCTTATAACG----------AAACGAA---------CAGATTGAACA-------------------------ACATAA--------------------GG--------------------------------------TAAAAC-----TC-TGCTT-TTCCGA-GC---TGAACTAAT-----------------C-AAATGTATAAATACCTGAACAATT-----AG-TT-AGA-------TCCGAGATTCCGCGCTTCCACTATTT-AGTATAAACCATATC-----------TTATAT------A----AT--AT--ATAGGA--TAAG------------------------------------------------------------------------------------------------------------------------------------------------------------------------------------------------------------------TAA---------------------------------------------------CATCCC-GTGAA----------TTA---------AGTTGATAAGTCGT--TTT---GACAATAAGTT-ACTTCCCT--AA-GATAG--TATATTAG---GATT-GTCA-------------------A-GACATC-------CCGGTATTACTCGAGCCCGTAATACAACA
S_mikatae_AACH01000310                     ---TGTTG-ATCTT-AAGATGAGATACGTCAGTATGAC---AA----------------------------------TACATCAT-------------------TCT-AAACGTTCATAAA-ACAC-ATATGAAACA-----------------------------------------------------------------------------ATCTTATAACG----------AAACGAA---------CAGATTGAACA-------------------------ACATAA--------------------GG--------------------------------------TAAAAC-----TC-TGCTT-TTCCGA-GC---TGAACTAAT-----------------C-AAATGTATAAATACCTGAACAATT-----AG-TT-AGA-------TCCGAGATTCCGCGCTTCCACTATTT-AGTATAAACTATATC-----------TTATAT------A----AT--AT--ATAGGA--TAAG------------------------------------------------------------------------------------------------------------------------------------------------------------------------------------------------------------------TAA---------------------------------------------------CATCCC-GTGAA----------TTA---------AGTTGATAAGTCGT--TTT---GACAATAAGTT-ACTTCCCT--AA-GATAG--TATATTAG---GATT-GTCA-------------------A-GACATC-------CCGGTATTACTCGAGCCCGTAATACAACA
S_mikatae_AABZ01000019                     ---TGTTG-ATCTT-AAGATGAGATACGTCAGTATGAC---AA----------------------------------TACATCAT-------------------TCT-AAACGTTCATAAA-ACAC-ATATGAAACA-----------------------------------------------------------------------------ATCTTATAACG----------AAACGAA---------CAGATTGAACC-------------------------ACATAA--------------------GG--------------------------------------TAAAAC-----TC-TGCTT-TTCCGA-GC---TGAACTAAT-----------------C-AAATGTATAAATACCTGAACAATT-----AG-TT-AGA-------TCCGAGATTCCGCGCTTCCACTAATT-AGTATAAACTATATC-----------TTATAT------A----AT--AT--ATAGGA--TAAG------------------------------------------------------------------------------------------------------------------------------------------------------------------------------------------------------------------TAA---------------------------------------------------CATCCC-GTGAA----------TTA---------AGTTGATAAGTCGT--TTT---GACAATAAGTT-ACTTCCCT--AA-AATAG--TATATTAG---GATT-GTCA-------------------A-GACATC-------CCGGTATTACTCGAGCCCGTAATACAACA
S_mikatae_AABZ01000110                     ---TGTTG-ATCTT-AAGATGAGATACGTCAGTATGAC---AA----------------------------------TACATCAT-------------------TCT-AAACGTTCATAAA-ACAC-ATATGAAACA-----------------------------------------------------------------------------ATCTTATAACG----------AAACGAA---------CAGATTGAACC-------------------------ACATAA--------------------GG--------------------------------------TAAAAC-----TC-TGCTT-TTCCGA-GC---TGAACTAAT-----------------C-AAATGTATAAATACCTGAACAATT-----AG-TT-AGA-------TCCGAGATTCCGCGCTTCCACTAATT-AGTATAAACTATATC-----------TTATAT------A----AT--AT--ATAGGA--TAAG------------------------------------------------------------------------------------------------------------------------------------------------------------------------------------------------------------------TAA---------------------------------------------------CATCCC-GTGAA----------TTA---------AGTTGATAAGTCGT--TTT---GACAATAAGTT-ACTTCCCT--AA-AATAG--TATATTAG---GATT-GTCA-------------------A-GACATC-------CCGGTATTACTCGAGCCCGTAATACAACA
S_paradoxus_AABY01000205                   -------------------------------------------------------------------------------------------------------------------------------AGATCCGACATTCCGCGCGTCCACCATTTGGCGTAGCTTGGATC------------TTACGTA-ATCTATG-----------TCA-----------------------------------------------------------------------------------------------------------------------------------------------------------------------------------------------------------------------------------------------------------------------------------------------------------------------------T--A-------------AG------------------------------------------------------------------------------------------------------------------------------------------------------------------------------------------------------------------TAC---------------------------------------------------CACTCT-GTAAA----------TCA---------AGTTGATGACAAGT-GCT----GACAACAAGTTTAATCTTCT--AA-CG------AT-ACTA---GAATCGTCA-------------------A-GATACC-------C-CGTAATACTCAAGCCCGTAGCACAA--
S_paradoxus_AABY01000081                   --TG-TTGTATCTC-AAAATGAGATACCTCAGCATTAC---TA----------------------GATTTACCAACCTAGA----------------------------------CATAAA-ACAT-GTATGAAACA--------------C-------------------------------GTACGAA-ACAATAG-----------TTCCAA-------------------------------------------AACAGACAAGAT-----------T-----------------------------------------------------------------------------------------------------------------------------------------------------------------GTGTTGGAATGAAATTC---TAATAT---CAT----CTATT-TAATAGTATATTATA-----------ATATGC------G--GTGC--A-------------AGAGGATGACATAAAGATTGAGAAACAGTCATCCAATCTAATGG--AAGCTGAAATGCAAGGATTGATAATGTAATAGGATAATGAATGACAACATATAAAAAGAAAGAAGATAAAATAATAACACTATGTAGAACTATCGATTCCCTTTTGTGGATTCCTATATCCTCGAGGAGAACTTCTAGTATATTCTATATACCTAATATTATAGCCTTT-------AGTAACAATGGAATCCCAACAATTATCTAATTATTCACATAGTTCTCACT-GTGAA----------TCA---------CGTTAATAATAAGT--CT----GACAACAAGTT-ACTCTCCTA-AA-CG------AC-TTTA---GGAT-GTCA-------------------A-GACATC-------C-GGTATTACCCGAGCCCGTAATACAACA
S_paradoxus_AABY01000202                   ---TGTTGTATCTC-AAGATGAGATACCTCAGCATTAC---TAGATTTACCAA----------CC------------TAGA----------------------------------CATAAA-ACAT-GTATGAAACA--------------C-------------------------------GTACGAA-ACAATAG-----------------------------------------------------------------ACAAGAT-----------TG-AGTATACTA--------------------GG--------------------------------------CAA--------CCTAC--T-TGCCTAAGA---TGA---ACC---------AAACTAACC-AAACGTATAAATACCTGAACAATT-----AG-TTTAGA-------TCCGAGATTCCGCGCTTCCACCCTTT-AGTTAGATTCAGATC-----------TTATAT------AGA--TT--AT--ATAGGA--TAAG------------------------------------------------------------------------------------------------------------------------------------------------------------------------------------------------------------------TAA---------------------------------------------------CATTCT-GTGAA----------TCA---------CGAAAATAATAAGT--CT----GACAACAAGTT-ACTCTCCT-AAA-CG------ACTTTAG---GATT-GTCA-------------------A-GACATC-------C-GGTATTACTCGAGCCCGTAATACAACA
S_paradoxus_AABY01000202                   ---TGTTGTATCTC-AAGATGAGATACCTCAGCATTAC---TAGATTTACCAA----------CC------------TAGA----------------------------------CATAAA-ACAT-GTATGAAACA--------------C-------------------------------GTACGAA-ACAATAG-----------------------------------------------------------------ACAAGAT-----------TG-AGTATACTA--------------------GG--------------------------------------CAA--------CCTAC--T-TGCCTAAGA---TGA---ACC---------AAACTAACC-AAACGTATAAATACCTGAACAATT-----AG-TTTAGA-------TCCGAGATTCCGCGCTTCCACCCTTT-AGTTAGATTCAGATC-----------TTATAT------AGA--TT--AT--ATAGGA--TAAG------------------------------------------------------------------------------------------------------------------------------------------------------------------------------------------------------------------TAA---------------------------------------------------CATTCT-GTGAA----------TCA---------CGAAAATAATAAGT--CT----GACAACAAGTT-ACTCTCCT-AAA-CG------ACTTTAG---GATT-GTCA-------------------A-GACATC-------C-GGTATTACTCGAGCCCGTAATACAACA
S_paradoxus_AABY01000061                   ---TGTTGTATCTC-AAGATGAGATACCTCAGCATTAC---TAGATTTACCAA----------CC------------TAGA----------------------------------CATAAA-ACAT-GTATGAAACA--------------C-------------------------------GTACGAA-ACAATAG-----------------------------------------------------------------ACAAGAT-----------TG-AGTATACTA--------------------GG--------------------------------------CAA--------CCTAC--T-TGCCTAAGA---TGA---ACC---------AAACTAACC-AAACGTATAAATACCTGAACAATT-----AG-TTTAGA-------TCCGAGATTCCGCGCTTCCACCCTTT-AGTTAGATTCAGATC-----------TTATAT------AGA--TT--AT--ATAGGA--TAAG------------------------------------------------------------------------------------------------------------------------------------------------------------------------------------------------------------------TAA---------------------------------------------------CATTCT-GTGAA----------TCA---------CGATAATAATAAGT--CT----GACAACAAGTT-ACTCTCCT-AAA-CG------ACTTTAG---GATT-GTCA-------------------A-GACATC-------C-GGTATTACTCGAGCCCGTAATACAACA
S_paradoxus_AABY01000112                   ---TGTTGTATCTC-AAGATGAGATACCTCAGCATTAC---TAGATTTACCAA----------CC------------TAGA----------------------------------CATAAA-ACAT-GTATGAAACA--------------C-------------------------------GTACGAA-ACAATAG-----------------------------------------------------------------ACAAGAT-----------TG-AGTATACTA--------------------GG--------------------------------------CAA--------CCTAC--T-TGCCTAAGA---TGA---ACC---------AAACTAACC-AAACGTATAAATACCTGAACAATT-----AG-TTTAGA-------TCCGAGATTCCGCGCTTCCACCCTTT-AGTTAGATTCAGATC-----------TTATAT------AGA--TT--AT--ATAGGA--TAAG------------------------------------------------------------------------------------------------------------------------------------------------------------------------------------------------------------------TAA---------------------------------------------------CATTCT-GTGAA----------TCA---------CGATAATAATAAGT--CT----GACAACAAGTT-ACTCTCCT-AAA-CG------ACTTTAG---GATT-GTCA-------------------A-GACATC-------C-GGTATTACTCGAGCCCGTAATACAACA
S_paradoxus_AABY01000144                   ---TGTTGTATCTC-AAGATGAGATACCTCAGCATTAC---TAGATTTACCAA----------CC------------TAGA----------------------------------CATAAA-ACAT-GTATGAAACA--------------C-------------------------------GTACGAA-ACAATAG-----------------------------------------------------------------ACAAGAT-----------TG-AGTATACTA--------------------GG--------------------------------------CAA--------CCTAC--T-TGCCTAAGA---TGA---ACC---------AAACTAACC-AAACGTATAAATACCTGAACAATT-----AG-TTTAGA-------TCCGAGATTCCGCGCTTCCACCCTTT-AGTTAGATTCAGATC-----------TTATAT------AGA--TT--AT--ATAGGA--TAAG------------------------------------------------------------------------------------------------------------------------------------------------------------------------------------------------------------------TAA---------------------------------------------------CATTCT-GTGAA----------TCA---------CGATAATAATAAGT--CT----GACAACAAGTT-ACTCTCCT-AAA-CG------ACTTTAG---GATT-GTCA-------------------A-GACATC-------C-GGTATTACTCGAGCCCGTAATACAACA
S_paradoxus_AABY01000236                   ---TGTTGTATCTC-AAGATGAGATACCTCAGCATTAC---TAGATTTACCAA----------CC------------TAGA----------------------------------CATAAA-ACAT-GTATGAAACA--------------C-------------------------------GTACGAA-ACAATAG-----------------------------------------------------------------ACAAGAT-----------TG-AGTATACTA--------------------GG--------------------------------------CAA--------CCTAC--T-TGCCTAAGA---TGA---ACC---------AAACTAACC-AAACGTATAAATACCTGAACAATT-----AG-TTTAGA-------TCCGAGATTCCGCGCTTCCACCCTTT-AGTTAGATTCAGATC-----------TTATAT------AGA--TT--AT--ATAGGA--TAAG------------------------------------------------------------------------------------------------------------------------------------------------------------------------------------------------------------------TAA---------------------------------------------------CATTCT-GTGAA----------TCA---------CGATAATAATAAGT--CT----GACAACAAGTT-ACTCTCCT-AAA-CG------ACTTTAG---GATT-GTCA-------------------A-GACATC-------C-GGTATTACTCGAGCCCGTAATACAACA
S_paradoxus_AABY01000613                   ---TGTTGTATCTC-AAGATGAGATACCTCAGCATTAC---TAGATTTACCAA----------CC------------TAGA----------------------------------CATAAA-ACAT-GTATGAAACA--------------C-------------------------------GTACGAA-ACAATAG-----------------------------------------------------------------ACAAGAT-----------TG-AGTATACTA--------------------GG--------------------------------------CAA--------CCTAC--T-TGCCTAAGA---TGA---ACC---------AAACTAACC-AAACGTATAAATACCTGAACAATT-----AG-TTTAGA-------TCCGAGATTCCGCGCTTCCACCCTTT-AGTTAGATTCAGATC-----------TTATAT------AGA--TT--AT--ATAGGA--TAAG------------------------------------------------------------------------------------------------------------------------------------------------------------------------------------------------------------------TAA---------------------------------------------------CATTCT-GTGAA----------TCA---------CGATAATAATAAGT--CT----GACAACAAGTT-ACTCTCCT-AAA-CG------ACTTTAG---GATT-GTCA-------------------A-GACATC-------C-GGTATTACTCGAGCCCGTAATACAACA
S_paradoxus_AABY01000205                   ---TGAGGTATCTC-AAGATGAGATACCTCAGCATTAC---TAGATTTACCAA----------CC------------TAGA----------------------------------CATAAA-ACAT-GTATGAAACA--------------C-------------------------------GTACGAA-ACAATAG-----------------------------------------------------------------ACAAGAT-----------TG-AGTATACTA--------------------GG--------------------------------------CAA--------CCTAC--T-TGCCTAAGA---TGA---ACC---------AAACTAACC-AAACGTATAAATACCTGAACAATT-----AG-TTTAGA-------TCCGAGATTCCGCGCTTCCACCCTTT-AGTTAGATTCAGATC-----------TTATAT------AGA--TT--AT--ATAGGA--TAAG------------------------------------------------------------------------------------------------------------------------------------------------------------------------------------------------------------------TAA---------------------------------------------------CATTCT-GTGAA----------TCA---------CGATAATAATAAGT--CT----GACAACAAGTT-ACTCTCCT-AAA-CG------ACTTTAG---GATT-GTCA-------------------A-GACATC-------C-GGTATTACTCGAGCCCGTAATACAACA
S_paradoxus_AABY01000171                   ---TGTTGTATCTC-AAGATGAGATACCTCAGCATTAC---TAGATTTACCAA----------CC------------TAGA----------------------------------CATAAA-ACAT-GTATGAAACA--------------C-------------------------------GTACGAA-ACAATAG-----------------------------------------------------------------ACAAGAT-----------TA-AGTATACTA--------------------GG--------------------------------------CAA--------CCTAC--T-TGCCTAAGA---TGA---ACC---------AAACCAACC-AAACGTATAAATACCTGAACAATT-----AG-TTTAGA-------TCCGAGATTCCGCGCTTCCACCCTTT-AGTTAGATTCAGATC-----------TTATAT------AGA--TT--AT--ATAGGA--TAAG------------------------------------------------------------------------------------------------------------------------------------------------------------------------------------------------------------------TAA---------------------------------------------------CATTCT-GTGAA----------TCA---------CGTTAATAATAAGT--CT----GACAACAAGTT-ACTCTCCT-AAA-CG------ACTTTAG---GATT-GTCA-------------------A-GACATC-------C-GGTATTACTCGAGCCCGTAATACAACA
S_paradoxus_AABY01000040                   ---TGTTGTATCTC-AAGATGAGATACCTCAGCATTAC---TAGATTTACCAA----------CC------------TAGA----------------------------------CATAAA-ACAT-GTATGAAACA--------------C-------------------------------GTACGAA-ACAATAG-----------------------------------------------------------------ACAAGAT-----------TA-AGTATACTA--------------------GG--------------------------------------CAA--------CCTAC--T-TGCCTAAGA---TGA---ACC---------AAACCAACC-AAACGTATAAATACCTGAACAATT-----AG-TTTAGA-------TCCGAGATTCCGCGATTCCACCCTTT-AGTTAGATTCAGATC-----------TTATAT------AGA--TT--AT--ATAGGA--TAAG------------------------------------------------------------------------------------------------------------------------------------------------------------------------------------------------------------------TAA---------------------------------------------------CATTCT-GTGAA----------TCA---------CGATAATAATAAGT--CT----GACAACAAGTT-ACTCTCCT-AAA-CG------ACTTTAG---GATT-CTCA-------------------A-GACATC-------C-GGTATTACTCGAGCCCGTAATACGACA
S_paradoxus_AABY01000122                   ---TGTTGTATCTC-AAAATGCGATACCTCAGCATTAG---TAGATTTACCAA----------CC------------TAGA----------------------------------CATAAA-ACAT-GTATGAAACA--------------C-------------------------------GTACGAA-ACAATAGTTCCAAAACAG------------------------------------------------------ACAAGAT-----------TG-AGTATACTA--------------------GG--------------------------------------CAA--------CCTAC--T-TGCCTAAGA---TGA---ACC---------AAACTAACC-AAACGTATAAATACCTGAACAATT-----AG-TTTAGA-------TCCGAGATTCCGCGCTTCCACCCTTT-AGTTAGATCCAGATC-----------TTATAT------AGA--TT--AT--ATAGGA--TAAG------------------------------------------------------------------------------------------------------------------------------------------------------------------------------------------------------------------TAA---------------------------------------------------CATTCT-GTGAA----------TCA---------CGTTAATAATAAGT--CT----GACAACAAGTT-ACTCTCCT-AAA-CG------ACTTTAG---GATT-GTCA-------------------A-GACATC-------C-GGTATTACTCGAGCCCGTAATACAACA
S_paradoxus_AABY01000044                   ---TGTTGTATCCC-AAAATGAGGTACGTCAGCATTAC---TAGATTTACCAA----------CC------------TAGA----------------------------------CATAAA-ACAT-GTATGAAACA--------------T--------------------GTATGAAACAGGTACGAA-ACAATAGTTCCAAAACAG------------------------------------------------------ACAAGAT-----------TGAAGTATACTA--------------------GG--------------------------------------CAA--------CCTAC--T-TGCCTAAGA---TGA---ACC---------AAACTAACCCAAACGTATAAATACCTGAACAATT-----AG-TTTAGA-------TCCGAGATTCCGCGCTTCCATCCTTT-AGCTAGATTCAGATC-----------TTATAT------TGA--TC--AT--ATAGGA--TAAG------------------------------------------------------------------------------------------------------------------------------------------------------------------------------------------------------------------TAA---------------------------------------------------CATCCT-GTGAA----------TCA---------CGTTAATAATAAGT--CT----GACAACAAGTT-ACTCTCCT-AAA-CG------ACTTTAG---GATT-GTCA-------------------A-GACATC-------C-GTTATTACTTAAGCCAGTAATACAACA
S_paradoxus_AABY01000310                   ---TGTTGTATCTC-AAAATGAGATACCTCACCATTAC---TAGGTTTACCAA----------GC------------TGGA----------------------------------CATAAA-ACAT-GAATGAAACA--------------C-------------------G-----------GTACGAA-ACAATAGTTCCGAAACAG------------------------------------------------------ACAAGAT-----------TG-AGTATACTA--------------------GG--------------------------------------CAA--------CCTAC--G-TGCCTAAGA---TGA---ACC---------AAACCAACC-AAACGTATACATACCTGAACGATT-----AG-TTTAGA-------TCCGAGATTCCGCGCTTCCACCCTTC-AGTTAGATTCAGATC-----------TTGTAT------AGA--TT--AT--ATAGGG--TAAG------------------------------------------------------------------------------------------------------------------------------------------------------------------------------------------------------------------TAA---------------------------------------------------CATCCT-GTGAA----------TCA---------CGTTAATAATAAGT--CT----GACAACAAGTT-ACTCTCCT-AAA-CG------ACCTTAG---GATT-GTCA-------------------A--ACATC-------C-GGTATTACTCGAGTCCGTAATACAACA
S_paradoxus_AABY01000274_AABY01000009      ---TGTTGTATCTCAAAAATGAGATATCTCAGCATTAC---TAGATTTGCCAA----------CC------------TAGA----------------------------------CATAAA-ACAT-----GAAACA--------------C-------------------------------GTACGAA-AGAATAGTTCCGAAACAG------------------------------------------------------ACAATAT-----------TG-AGTATACTA--------------------GG--------------------------------------CAA--------CCTAC--T-TGCCCAAGA---TGA---ACC---------AAACCAACC-AAACGTAT-AATACCTGAACGATT-----AG-TTTAGA-------TCCGAGATTCCGCGCTTCCACCCTTT-AGTTAGATTCAGATC-----------TTATAT------AGA--TT--AT--ATAGGA--TAAG------------------------------------------------------------------------------------------------------------------------------------------------------------------------------------------------------------------TAA---------------------------------------------------CATTCT-GTGAA----------TCA---------CGTTAATAATAAGT--CT----AACAACAAGTT-ACTCTCCT-AAA-CG------ACTTTAG---GATT-GTCA-------------------A-GGCATC-------C-GGTATCAGTCGAGCCCGTAATACGACA
S_paradoxus_AABY01000205                   ---TGTTGTATCTC-AAAATGAGATACCTCAGCATTAC---TAGATTTACCAA----------CC------------TAGA----------------------------------CATAAA-ACAT-GTATGAAACA--------------C-------------------------------GTACGAA-ACAATAGTTTCGAAACAG------------------------------------------------------ACAAGAT-----------TG-AGTATACTA--------------------GG--------------------------------------CAA--------CCTAC--T-TGCCTAAGA---TGA---ACC---------AAACCAACC-AAACGTATAAATACCTGAAAGATT-----AG-TTTAGA-------TCCTAGATTCCGCCCTTCCACCCTTT-AGTTAGATTCAGATC-----------TTATAT------AGA--TT--AT--ATAGGA--TAAG------------------------------------------------------------------------------------------------------------------------------------------------------------------------------------------------------------------TAA---------------------------------------------------CATTCT-GTGAA----------TC---------------------------------------------------------------------------------------------------------------------------------------------------
S_paradoxus_AABY01000588                   ---TGTTGTATCTC-AAAATGGGATACCTCAGCATTAC---TAGATTTACCAA----------CC------------TAGA----------------------------------CATAAA-ACAT-GTATGAAACA--------------C-------------------------------GTACGAA-ACAATAGTTCCGAAACAG------------------------------------------------------ACAAGAT-----------TG-AGTATACTA--------------------GG--------------------------------------CAA--------CCTAC--T-TGCCTAAGA---TGA---ACC---------AAACCAACC-AAACGTATAAATACCTGAAAGATT-----AG-TTTAGA-------TCCTAGATTCCGCCCTTCCACCCTTT-AGTTAAATTCAGATC-----------TTATAT------AGA--TT--AT--ATAGGA--TAAG------------------------------------------------------------------------------------------------------------------------------------------------------------------------------------------------------------------TAA---------------------------------------------------CATTCT-GTGAA----------TCA---------CGTTAATAATAAGT--CT----GACAACAAGTT-ACTCTCCT-AAA-CG------GCTTTAG---GATT-GTCA-------------------A-GACATC-------C-GGTTTTATTCGAGCCCGTAATACAACA
S_paradoxus_AABY01000041                   ---TGTTGTATCTC-AAAATGAGATACCTCAGCATTAC---TAGATTTACCAA----------CC------------TAGA----------------------------------CATAAA-ACAT-GTATGAAACA--------------C-------------------------------GTACGAA-ACAATAGTTCCAAAACAG------------------------------------------------------ACAAGAT-----------TG-AGTATACTA--------------------GG--------------------------------------CAA--------CCTAC--T-TGCCTAAGA---TGA---ACC---------AAACCAACC-AAACGTATAAATACCTGAACGATT-----AG-TTTAGA-------TCCGAGATTCCGCGCTTCCACCCTTT-AGTTAGATTCAGATC-----------TTATAT------ATA--TT--AT--ACAGGA--TAAG------------------------------------------------------------------------------------------------------------------------------------------------------------------------------------------------------------------TAA---------------------------------------------------CATTCT-GTGAA----------TCA---------CGTTAATAATAAGT--CT----GACAACAAGTT-ACTCTCCT-AAA-CG------ACTTTAG---GATT-GTCA-------------------AAGACATC-------C-GGTATTAGCCGAGCCCGTAATACAA--
S_paradoxus_AABY01000047                   ---TGTTGTATCTC-AAAATGAGATACCTCAGCATTAC---TAGATTTACCAA----------CC------------TAGA----------------------------------CACAAA-ACAT-GTATGAAACA--------------C-------------------------------GTACGAA-TCAATAGTTCCGAAACAG------------------------------------------------------ACAAGAT-----------TG-AGTATACTA--------------------GG--------------------------------------CAA--------CCTAC--T-TGCCTAAGA---TGA---ACC---------AAACCAACC-AAACGTATAAATACCTGAACAATT-----AG-TTTAGA-------TCCGAGATTCCGCGCTCCCACCCTTT-AGTTAGATTCAGATC-----------TTATAT------AGA--TT--AT--ATAGGA--TAAG------------------------------------------------------------------------------------------------------------------------------------------------------------------------------------------------------------------TAA---------------------------------------------------CATTCG-GTGAA----------TCA---------CGTTAATAATAAGT--CT----GACAACAAGTT-ACTCTCCT-AAA-CG------ACTTTAG---GATT-GTCA-------------------A-GACATC-------T-GGTATTAGGCGAGCCCGTAATACAACA
S_paradoxus_AABY01000541                   ---TGTTGTATCTC-AAAATGAGATACCTCAGCATTAC---TAGATTTACCAA----------CC------------TAGA----------------------------------CATAAA-ACAT-GTATGAAACA--------------C-------------------------------GTACGAA-ACAAT-----------AG------------------------------------------------------ACAAGAT-----------TA-AGTATACTA--------------------GG--------------------------------------CAA--------CCTAC--T-TGCCTAAGA---TGA---ACC---------AAACCAGCC-AAACGTATAAATACCTGAACAATT-----AG-TTTAGA-------TCCGAGATTCCGCGCTTCCACCCTTT-AGTTAGATTCAGATC-----------TTATAT------AGA--TT--AT--ATAGGA--TAAG------------------------------------------------------------------------------------------------------------------------------------------------------------------------------------------------------------------TAA---------------------------------------------------TATTCC-GTGAA----------TTA---------CGTTAATAATAAGT--CT----GACAACAAGTT-ACTCTCCT-AAA-CG------ACTTTAG---GATT-GTCA-------------------A-GACATC-------C-GGTATTACTCGAGCCCGTAATACAACA
S_paradoxus_AABY01000109                   ---TATTGTATCTC-AAAATGAGATACCTCCGCATTAC---TAGATTTACCAA----------CC------------TAGA----------------------------------CATAAA-ACAT-GTATGAAGCA--------------C-------------------------------GTACGAA-ACAATAGTTCCAAAACAG------------------------------------------------------ACAAGAT-----------CG-AGTATACTA--------------------GG--------------------------------------CAA--------CCTAC--T-TGCCTAAGA---TGA---ACC---------AAACCAACC-AAACGTATAAATACTTGAACAATT-----AG-TTTAGA-------TCCGAGATTCCGCGCTTCCACCCTTT-AGTTAGATTCAGATC-----------TTATAT------AGA--TT--AT--ATAGGA--TAAG------------------------------------------------------------------------------------------------------------------------------------------------------------------------------------------------------------------TAA---------------------------------------------------CATTCT-GTGAA----------TAA---------CGTTAATAATAAGT--CT----GACAACAAGTT-ACTCTCCT-AAA-CG------ACTTTAG---GATT-GTCA-------------------A-GACATC-------C-GGTATTACTCGAGCCCATAATACAACA
S_paradoxus_AABY01000460                   ---TGTTGTATCTC-AAAATGGGATAGGTCAGCATTAC---TAGATTTACCAA----------CC------------TAGA----------------------------------CATAAA-ACAT-GTATGAAACA--------------C-------------------------------GTACGAA-ACAAT-----------AG------------------------------------------------------ACAAGAT-----------TG-AGTATACTA--------------------GG--------------------------------------CAA--------CCTAC--T-TGCCTAAGA---TGA---ACC---------AAACCAACC-AAACGTATAAATACCTGAACAATT-----AG-TTTATA-------TCCGAGATTCCGCGCTTCCACCCTTT-AGTTAGATTCAGATC-----------TTATAT------AGA--TT--AT--ATAGGA--TAAG------------------------------------------------------------------------------------------------------------------------------------------------------------------------------------------------------------------TAA---------------------------------------------------CATTCT-GTGAA----------TCA---------CGTTAATAATAAGT--CT----GACAACAAGTT-ACTCTCCT-AAA-CG------ACTTTAG---GATT-GTCA-------------------A-GACATA-------C-GGTATTACTCGAGCCCGTAATACAACA
S_paradoxus_AABY01000186                   ---TGTTGTATCTC-AAAATGAGATACCTCAGCATTAC---TAGATTTACCAA----------CC------------TAGA----------------------------------CATAAA-ACAT-GTATGAAACA--------------C-------------------------------GTACGAA-ACAATAGTTCCAAAACAG------------------------------------------------------ACAAGAT-----------TG-AGTATACTA--------------------GG--------------------------------------CAA--------CCTAC--T-TGCCTAAGA---TGA---ACC---------AAACCAACC-ACACGTATAAATACCTGAACAATT-----AG-TTTAGA-------TCCGAGATTCCGCGCTTCCACCCTTT-AGTTAGATTCAGATC-----------TTATAT------AGA--TT--AT--ATAGGA--TAAG------------------------------------------------------------------------------------------------------------------------------------------------------------------------------------------------------------------TAA---------------------------------------------------CATTCT-GTGAA----------TCA---------CGTTAATAATAAGT--CT----GACAACAAGTC-ACTCTCCT-AAA-CG------ACTTTAG---GATT-GTCA-------------------A-GACATC-------C-GGTATTACTAGAGCCCGTAGTAAAACA
S_paradoxus_AABY01000416_AABY01000585      ---TGTTGTATCTC-AAAATGGGATACCTCAGCATTAC---TAGATTTACCAA----------CC------------TAGA----------------------------------CATAAA-ACAT-GTATGAAACA--------------C-------------------------------GTACGAA-AC---------------G------------------------------------------------------ACAAGAC-----------TG-AGTATACTA--------------------GG--------------------------------------CAA--------CCTAC--T-TGCCTAAGA---TGA---ACC---------AAACCAACC-AAACGTATAAATACCTGAACAATT-----AG-TTTAGA-------TCCGAGATTCCGCGCTTCCACCCTTT-AGTTAGATCCAGATC-----------TTATAT------AGA--TT--AT--ATAGGG----AG------------------------------------------------------------------------------------------------------------------------------------------------------------------------------------------------------------------TAA---------------------------------------------------CATTCT-GTGAA----------TCA---------CGTTAATAATAAGT--CT----GACAACAAGTT-ACTCTCCT-AAA-CG------ACTTTAG---GATT-GTCA-------------------A-GACATC-------C-GGTATTACTCGAGCCCGTAGTACAACA
S_paradoxus_AABY01000053                   ---TGTTTTATCTC-AGAATAGGATACCTCAGAATTAC---TAGGTTTACCAA----------CC------------TAGA----------------------------------CACAAA-ACA-----TGAAACA--------------C-------------------------------GTACGAA-ACAATAGTTCCAAAACAG------------------------------------------------------ACAAGAT-----------TG-AGTATACTA--------------------GG--------------------------------------CAA--------CCTAC--T-TGCCTCAGA---TGA---ACC---------AAACCAACC-AGACGTATAAATACCTGAACAATT-----AG-TTTAGA-------TCCGAGATTCCGCGCTTCCACCCTTT-AGTTAGATTCAGATC-----------TTATAT------AGA--TT--AT--ATAGGA--TAAT------------------------------------------------------------------------------------------------------------------------------------------------------------------------------------------------------------------TAA---------------------------------------------------CATTCT-GTGAA----------TCA---------CGTTAATAATAAGT--CT----GACAACAAGTT-ACTCTCCT-AAA-CG------ACTTTAG---GATT-GTCA-------------------A-GACATC-------C-GGTATTACTCGAGCCCGTAGTACAACA
S_paradoxus_AABY01000398                   -----------------------------------------------------------------------------------------------------------------------------------GAAACA--------------C-------------------------------GTACGAA-ACAATAGTTCCAAAACAG------------------------------------------------------ACAAGAT-----------AG-AGTATACTA--------------------GG--------------------------------------AAA--------CCTAC--T-TGCCTAAGA---TGA---ACC---------AAACCAACC-AAACGTATAAATACCTGAACAATT-----AG-TTTAGA-------TCCGAGATTCCGCGCTTCCACCCTTT-AGTTAGATCCAGATC-----------TTATAT------AGA--TT--AT--ATAGGA--TAAG------------------------------------------------------------------------------------------------------------------------------------------------------------------------------------------------------------------TAA---------------------------------------------------CATTCT-GTGAA----------TCA---------CGTTAATAATAAGT--CT----GACAACAAGTT-ACTCTCCT-AAA-CG------ACTTTAG---GATT-GCCA-------------------A-GACATC-------C-GGTATTACTCGAGCCCGTAGTACAAGA
S_paradoxus_AABY01000200                   ---TGTTGTATCTC-AAAATGAGATACGTCAGCATTAC---TAGATTTACCAA----------CC------------TAGA----------------------------------CATAAA-ATTTTGTATGAAACA--------------C-------------------------------GTACGAA-ACAATAGTTCCAAAACAG------------------------------------------------------ACAAGAT-----------TG-AGTATACTA--------------------GG--------------------------------------CAA--------CCTAC--T-TGCCTAAGA---TGA---ACC---------AAACCAACC-AAACGTATAAATACCTGAACAATT-----AG-TTTAGA-------TCCGAGATTCCGCGCTTCCACCCTTT-AGTTAGATTCAGATC-----------TTATAT------AGA--TT--AT--ATAGGA--TAGG------------------------------------------------------------------------------------------------------------------------------------------------------------------------------------------------------------------TAA---------------------------------------------------CACTCT-GTGAA----------TCA---------AGTTGATAATAAGT--CT----GACAACAAGTT-ACTCTCCT-AAA-CG------ACTTTAG---GATT-GTCA-------------------A-GACATC-------C-GGTATTACTCGAGCCCGTAGTACAACA
S_paradoxus_AABY01000564                   ---TGTTGTATCTC-ATTTTGGGGTACCTCAGCATTAC---TAGATTTATCAA----------CC------------CAGA----------------------------------CATAAA-ACAT-GTATGAAACA--------------C-------------------------------GTACGAA-ACAATAGTTCCAAAACAG------------------------------------------------------ACAAGAT-----------TG-AGTATACTA--------------------GG--------------------------------------CAA--------CCTAC--T-TGCCTAAGA---TGA---ACC---------AAACCAACC-AAACGTATAAATACCTGAACAATT-----AG-TTTAGA-------TCCGAGATTCCGCGCTTCCACCCTTT-AGTTAGATTCAGATC-----------TTATAT------AGA--TT--AT--ATAGGA--TAGG------------------------------------------------------------------------------------------------------------------------------------------------------------------------------------------------------------------TAA---------------------------------------------------CACTCT-GTGAA----------TCA---------AGTTGATAATAAGT--CT----GACAACAAGTT-ACTCTCCT-AAA-CG------ACTTTAG---GGTT-GTCA-------------------A-GACATC-------C-GGTATTACTCGAGCCCGTAACACAACA
S_paradoxus_AABY01000014                   ---TGTTGTATCTC-AAAATGAGATACCTCAGCAATAC---TAGATTTACCAA----------CC------------TAGA----------------------------------CA-------------TGAAACA--------------C-------------------------------GTACGAATACAATAGTTCCAAAACAG------------------------------------------------------ACAAGAT-----------TG-AGTATACTA--------------------GA--------------------------------------CAA--------CCTGC--T-TGCTTAAGA---TGA---ACC---------AAACTAACC-AAACGTATAAATACCTGAACAATT-----AG-TTTAGA-------TCCGAGATTCCGCGCTTCCACCCTTT-AGTTAGATTCAGATC-----------TTATAT------AGA--TT--AT--ATAGGA--TAAG------------------------------------------------------------------------------------------------------------------------------------------------------------------------------------------------------------------TAA---------------------------------------------------CATTCT-GTGAA----------TCA---------CGTTAATAATAAGT--CT----GACAACAAGTT-ACTCTCCT-TAA-CG------ACTTTAG---GATT-GTCA-------------------A-GACATC-------C-GGTATTACTCAAGCCCGTGATACAACA
S_paradoxus_AABY01000321                   ------------------------------------------------------------------------------AGA----------------------------------CATAAA-ACAT-GTATGAAACA--------------C-------------------------------GTACGAA-ACAATAGTTCCAAAACAG------------------------------------------------------ACAAGAT-----------TG-AGTATACTA--------------------GA--------------------------------------CAA--------CCTGC--T-TGCTTAAGA---TGA---ACC---------AAACCAACC-AAACGTATAAATACCTGAACAAGT-----AG-TTTAGA-------TCCGAGATTCCGCGCTTCCACCCTTT-AGTTAGATTCAGATC-----------TTATAT------AGA--TT--AT--ATAGGA--TAAG------------------------------------------------------------------------------------------------------------------------------------------------------------------------------------------------------------------TAA---------------------------------------------------CATTCT-GTGAA----------TCA---------CGTTAATAATAAGT--CT----GACAACAAGTT-ACTCTCCT-AAA-CG------ACTTTAG---GATT-GTCA-------------------A-GACATC-------C-GGTATTACTCGAGCCCGTAATACAACA
S_paradoxus_AABY01000279                   -----------------------------CAGCATTAT---TAGATTTAGCGA----------CT------------TAGG----------------------------------CATAGA-GCAT-GTATGAGACA--------------C-------------------------------GTATGAA-ACAATAG-----------------------------------------------------------------GCAAGAT-----------TA-AGTATACTA--------------------GG--------------------------------------CAA--------CCTAC--T-TGCCTAAGA---TGA---ACC---------AAACCAACC-AAACGTATAAATACCGGAACAATT-----AG-TTTAGA-------TCCGAGATTCCGCGCTTCCACCCTTT-AGTTAGATTCAGATC-----------TTATAT------AGA--TT--AT--ATAGGA--TAAG------------------------------------------------------------------------------------------------------------------------------------------------------------------------------------------------------------------TAA---------------------------------------------------CATTCT-GTGAA----------TCA---------CGATAATAATAAGT--CT----GACAACAAGTT-ACTCTCCT-AAA-CG------ACTTTAG---GATT-GTCA-------------------A-GACATC-------C-GGTATTACTCGAGCCCGTAATACAACA
S_paradoxus_AABY01000243                   ---TTTTGTATCTC-AAAATAAGATACCTCAGCATTAC---TAGATTTATCAAGCTAGATCGACC------------AAGA----------------------------------CATAAA-ACAT-GTAGGGAGCA------------------------------------------------------------G-----------------------------------------------------------------AAGAGAT-----------TG-AGTATATCA--------------------GG--------------------------------------CAAAAT-----CCTAC--T-TGCCTAAGA---TTA---ACC---------GAACCAGCC-AAACGTATAAATACCCGAACAATT-----AG-TTTAGA-------TCCGAGATTCCGCGCTTCCACCCTTT-AGTCAGATTCGGATC-----------TTATAT------AGC--CT--ATGAATGGGA--TAAG------------------------------------------------------------------------------------------------------------------------------------------------------------------------------------------------------------------TAA---------------------------------------------------CATTCT-GTGAA----------TCA---------ACTTGATAATATGT--CT----GACAACAAGTT-ACTCTCGT-AAAACG------GCCTTAG---GATT-TTCA-------------------A-GACATC-------C-CGTATTACTCGAGCCCGTAATATAACA
S_cerevisiae_s349_chrXIV_+_TY3p_solo       ------------TC-AAAATGAAATACCCCTGCATCAC---CAGATTCATCAA----------CC------------TAAA----------------------------------CGTACA-AGAC-GTATGAAACA--------------C-------------------------------GTATGAA-ACAGTTG-----------TTGCGA-------------------------------------------AAAAAACAAGAT-----------TA-AGTATTTT-------------------------------------------------------------CAAAGC-----CCCGG--T-TGCCTT-GA---TGA---ACC-----------------T-AAACGTATAAATAGTTGAGCAATC-----AG-TTTAGC-------TCCGAAGATCTATGCTTCCACCCTTT-AGTCAGATTTAGATC-----------CTATAT------AGA--TT--AT--ATGGGA--TAAG------------------------------------------------------------------------------------------------------------------------------------------------------------------------------------------------------------------TAA---------------------------------------------------CATTCC-GTCAA----------TCA---------AGCTG------------------------------CTCTTCT-GACA------------------------------------------------------------------------------------------
S_cerevisiae_s361_chrXIV_+_TY3p_solo       ---------------------------------------------------------------------------------------------------------------------------------------------------------------------------------------GTACTCA-GCAATTG-----------TTGCGA-------------------------------------------AACAGACAAGAT-----------TA-AGTATATTA--------------TTCAAGG--------------------------------------------------CCTTG--CTTACCTA-GA---TGA---ACCATTGAGAAA--------T-ATACATAT-------TGAGCAATA-----CC-TCTAGG-------TCCGAAGTTCCGTGCCTACACCCTTT-AGTCAGATTTAGATT--------------------------------AT--ATGAGA--TAAG------------------------------------------------------------------------------------------------------------------------------------------------------------------------------------------------------------------TGG---------------------------------------------------TATTTT-GTGGA----------CCA---------AGTTTGTGATTAAT--CT----GATATCAAGTT-ACTTTCTT--AA-CG------ACATTAG---GA-C-GCCA-------------------G-GGTAGC-------C-AGTATTATTCAAGTCCATAGAACAGC-
S_cerevisiae_s51_chrIV_+_TY3p_solo         ----------------------------------------------------------------------------------------------------------------------------------------------------------------------------------------------------TG-----------TTGTAT-------------------------------------------CTCA----AGAT-----------GA-GATAGCTTA--------------------G--------------------------------------------------CGTTG--C-TACATA-CA---TAA---ATC-----------------T-AAACATATAAACACCTGTGTAACT-----CG-TTAACG-------TCTGGGCTTCCATGCTTCTACCATTT-AGAATGATGTAGACC--------------------------------AT--TTATTC--CAAG------------------------------------------------------------------------------------------------------------------------------------------------------------------------------------------------------------------AGGATAAGCA--------------------------------------------CCCTCT-GTGAT----------TCA---------AAATGATAATAAGTG-TT----GACGACAAGTT-ACTCTC-------------------------------------------------------------------------------------------------
S_cerevisiae_s418_chrXVI_+_TY3p_solo       --------TATCCT-AGAATGTTATATCTCAATATCTC---AA----------------------------------TATA----------------------------------TTTTGG-ACAT-CTATGAAACA--------------C-------------------------------CCATAAA-GCAGCCG-----------CTACCA-------------------------------------------AACAGACAAGAT-----------TC-AGTATGTAA--------------------GG--------------------------------------TAAATA-----CCTTT--T-TGCACA-GT---TAAACTACC-----------------C-AAACTTATTAAAGCTTGATAAATT-----AC-TGAAA-----------------------TTCCACCTTTC-AGTTAGATTCAGGCC-----------TCATAT------AGA--TTAGAT--ATAGGG--TACG------------------------------------------------------------------------------------------------------------------------------------------------------------------------------------------------------------------TAA---------------------------------------------------CATTCT-GTCAA----------CCA-AAATCACAAGTTGGTAATGAGT--TT----GATAACAAGTT-ACTTTCTT--AA-CA------ACGTTAG---TATC-GTCA-------------------A-AACACT-------C-GGTTTTACTCGAGCTTGTAGCACAATA
S_cerevisiae_s427_chrXVI_C_TY3p_solo       ------TGTACGTC-AAATTAAGATAATTTAGCATTAC---CA----------------------AAGTTATTAACCTAAA----------------------------------CATAAA-ATAT-ATATGAGACA--------------CATGTGG--------AAATC------------GTATGAA-ACAACTG-----------TTATGA-------------------------------------------AACTGACAAGAA-----------T-----------------------------------------------------------------------------------------------------------------------------------------------------------------G-------------------------------------------------------A-----------ATATAT------A--GAGT--A-------------AG------------------------------------------------------------------------------------------------------------------------------------------------------------------------------------------------------------------CTC---------------------------------------------------CGCT-T-GTAAAGAGGAATCACTTA---------AGTGTATAA-ATGT-CTC----GACGATTACTTTA-------------G------AT-CCAA---GATT--------------------------------------------------------------------
S_cerevisiae_s392_chrXV_C_TY3_solo         CTTGCTTGGAT----------AAATAACCCA-CATGAA---TA----------------------AAT------ACCCAGA----------------------------------CA-------------------------------------------------------------------------------------------------------------------------------------------------------AT-----------T-----------------------------------------------------------------------------------------------------------------------------------------------------------------ATTTTAGA-------TCCGGTAATCTGCGCTT----CTATC-ATATAGTATATCTTAGATTTTACGTGATATGT------T--GGAT--A-------------AGTAG----------------------------CATTCTGTAGGTCAAGCTGA-------------------------------GAATGACG-------------------------------------------------------------------------TCTTGAAGAGAA-----------------------------GTAGCTTTT---------------------------------------------------CTAACG-GTAAA----------ACA---------GATT-------------T----GGCGACAA-------------------------AC-TTT-------------------------------------------------GCTATTACCAAAGCCTGTAATGCAACA
S_cerevisiae_s296_chrXII_C_TY3p_solo       -------------------------------------------------------------------------------------------------------------------------------------------------------------------------------------------------------------------------------------------------------------------------------------------------------------------------------------------------------------------------------------------------------------------------------------------------------------TTTAAA-------TCTGATGTTCTGCGCTTTCTCCCTTT-GATTAGATTCAGGTC-----------TTATGT------A--GTTT--AT--AGAAGA--TGAG------------------------------------------------------------------------------------------------------------------------------------------------------------------------------------------------------------------TAC---------------------------------------------------CTTTCTTGTGCA----------TAAG--------AGTTGATAATAAGC--CT-GACGACGACAAGCC-ACTTTCCT--AC-CG------AT-TTAG---GATT-GGCA-------------------A-AACATC-------T-GGTACTATTCGAACCCATAAT------
S_cerevisiae_s378_chrXV_+_TY3_solo         ---TGTTGTTTCTC-AGAGTGGTACACGTCAGTATGAC---AA----------------------------------TACATCAT-------------------CCTAAAACGTT----------C-ATATGAAACA-----------------------------------------------------------------------------ACCTTATAACA----------AAACGAACAGAATGAG---------CA-------------------------ACATGA--------------------CA--------------------------------------TATAAC-----TT-CGCCT-CCCTTA-GC---TTAACCACC-----------------C-AAACGTATAGACGCCTGAGCAATT-----AA-TTTAGA-------TCCGAGGTTCGGCGCTTCCACCAATT-AATATGATCCATATT-----------TTATAT------A----AT--AT--ATAGGA--TAAG------------------------------------------------------------------------------------------------------------------------------------------------------------------------------------------------------------------TAA---------------------------------------------------CATCCC-ATGAA------------A---------AGCTGATAATCCGT--TCT---GACAACTGGTT-ACTTCC-A--TT-GACTGTTTATATTGG---GATT-TTCA-------------------A-GACACC-------CCGGTATTACTCGTACCCGTAAAACAACA
S_cerevisiae_s302_chrXII_+_TY3_solo        ---TGTTGTGTTTC-AGAATGGGGTACGTCAGTATGAT---AA----------------------------------TA-ATCAT-------------------CCT-AAACGTTCTTAAA-TTAC-ATATGAAACA-----------------------------------------------------------------------------ACCTTATAGCA----------AAACGAACAGAATGAG---------CA-------------------------ACATGA--------------------GA--------------------------------------TGAAAC-----TC-CGCCT-C-CTTA-AC---TGAACTTTC-----------------C-AAACGTATAAACGCCTGAAAAATT-----AG-TTTAGA-------TCCGAGATTCCGCGCTTCCACCATCA-AGTATGATCCATATT-----------TTATAT------A----AT--AT--ATAAGA--TAAG------------------------------------------------------------------------------------------------------------------------------------------------------------------------------------------------------------------TAA---------------------------------------------------CATTCC-GT---------------A---------AGCTGATAATCCCT--TTT---GGCAACTCGTT-ACTTCCCA--AA-GACTGTTTATATTAG---GATT-GTCA-------------------A-GGGACC-------CCGGTATTGCTCGAGCCCGTAATACAACA
S_cerevisiae_s309_chrXII_+_TY3_solo        ---TGTCGTATCTC-AGAATGAGATACGTCAGTATGAC---AA----------------------------------TACATCAT-------------------CCT-AAAAGTTCATAAA-ACAC-ACATGAAACA-----------------------------------------------------------------------------ACCTTATAAGA----------AAACGAACAGAGTGAG---------TA-------------------------ACATGA--------------------GA--------------------------------------TAAAAC-----TC-CGCCT-TCCTTG-GC---TGACCCACC-----------------C-AAACATATAAATGCCTGAACAATT-----AA-TTTGGA-------TCCGAGGTTCCGCGCTTCCACCATTT-AGTATGAATCATA-T-----------TTATGT------A----GT--AT--ATAGGA--TAAG------------------------------------------------------------------------------------------------------------------------------------------------------------------------------------------------------------------TAA---------------------------------------------------CATTTC-GTAAA----------TCA---------AGCTGATAATCCAT--TTT---GACAACTGGTC-ACTTCCTC--AA-GACTGCTTATATTAG---GATT-GTCA-------------------A----------------------ACCAC----------------
S_cerevisiae_s205_chrVII_+_TY3_solo        ---TGTTGTATCTC-AGAATGGGATACCTCAGTATGAC---AA----------------------------------TACATCAT-------------------CCT-AAACGTTCATAAA-ACAC-ATATGAAACA-----------------------------------------------------------------------------ACCTTACAGCA----------AAACGAACAGAATGAG---------CA-------------------------ACATGA--------------------AAA-------------------------------------TAAAAC-----TC-TGCCT-TCCTTA-GC---TAACCTACT-----------------C-TAACGTATAAGTATCTGAACAATT-----GG-TTTAGA-------TCCAAGATTCCGCGCTTCCACCATTT-AGTATGATCCATATT-----------TTATAT------A----AT--AT--ATAGGA--TAAG------------------------------------------------------------------------------------------------------------------------------------------------------------------------------------------------------------------TAA---------------------------------------------------GATCCC-GTGAA----------TCA---------AGCTGATAAACCGT--TTT---GACAACTGGTT-ACTTCCCT--AA-GACTGTTTATATTAG---GATT-GTCA-------------------A-GA-ACC-------TTGACATTACCCCATTGCATGATGCAATA
S_cerevisiae_s371_chrXV_+_TY3_solo         ---TATTACATCTC-AGGATAGCATACCTCAGTATGAC---AA----------------------------------TACATCAT----------------------------CTCGTAAACGCTC-ATATGAAACA-----------------------------------------------------------------------------ACCTTATAACA----------AAACGAATAGAATGAG---------CA-------------------------ACATGA--------------------GA--------------------------------------TAAAAC-----TC-CGCCT-CCCGTA-GT---TGAACCACC-----------------C-AAACGTATAAATCCCTGAACAATT-----AG-TTTAGA-------TCTGAGATTCCTCGCTTTCATCATTT-AGTGTAATTCATATT-----------TTATAT------G----AT--AT--ATAGAA--TAAG------------------------------------------------------------------------------------------------------------------------------------------------------------------------------------------------------------------CAA---------------------------------------------------CATCCC-ATGAA----------TCA---------AGCTGATAATCCGT--TTT---GGCAACTGATT-ACTTCCCA--AA-GACTCCTTATATTAG---GATT-GTCT-------------------A-GACACC-------CCGGTATTACTCGAGCCC-TAATACAACA
S_cerevisiae_s397_chrXV_+_TY3_solo         ----GTTGTATCTC-AGAATGAGATCCCTCAGTATGAC---AA----------------------------------TACATCAT-------------------TCT-AAACGTTCGTAAA-ACAC-ATATGAAACA-----------------------------------------------------------------------------ACTTTATAACA----------AAGCGAACAAAATGGG---------CA-------------------------ACATGA--------------------GA--------------------------------------TGAAAC-----TC-CGCGT-CCCTTA-GC---TGAACTACC-----------------C-AAACGTACGAATGCCTGAACAATT-----AG-TTTAGA-------TCCGAGATTCCGCGCTTCCATCATTT-AGTATAATCCATATT-----------TTATAT------A----AT--AT--ATAGGA--TAAG------------------------------------------------------------------------------------------------------------------------------------------------------------------------------------------------------------------TAA---------------------------------------------------CAGCCC-GCGAA----------TCA---------AGCTGGTAATCCGT--TTT---GACAGCTGGTT-GCTTCCCC--AA-GACTGCTTATATTAG---GATT-GTTTCCGAAAACTGCTTATATCAA-GACTTCAAGGAATCTGGTATTACTCGAGCCCGTAATACAACA
S_cerevisiae_s87_chrIV_C_TY3_solo          ----GTTACATCTC-AGAATGGGATACGTCAGCATGAC---AA----------------------------------TACATTAT-------------------CCT-GAACGTTCATAGA-ACAC-ATATGAAAC-----------------------------------------------------------------------------------CTAAGA----------AAACGAACAGATTGAG---------CA-------------------------ACATGA--------------------GG--------------------------------------TAAAAC-----TC-CGCCT-TCTATA-GC---TGGGCTATC-----------------T-AAACGTATAAATGCCTGAACAATTGGTTTAG-TTTAGA-------TCCAAGGTTCCGCGCTTCCACCATTT-AGTATGATCCATATT-----------TTATAT------A----AT--AT--ATAGGA--TAAG------------------------------------------------------------------------------------------------------------------------------------------------------------------------------------------------------------------TAA---------------------------------------------------CATTCC-GTGAA----------TTA---------ATCTGATAAACCGT--TTT---GACAACTGGTT-ACTTCCCT--AA-GACTGTTTATATTAG---GATT-GTCG-------------------A-GACACT-------CCGGTATTACTTGAGCCCGTAGTACAGC-
S_cerevisiae_s287_chrXII_C_TY3_solo        ---TATTGTATCTC-AAAATGAGATACGTCAGCCTGAC---AA----------------------------------TACATTAT-------------------CCT-AAACGTTCATAAA-ATAC-ATATGAAACA-----------------------------------------------------------------------------ATCCTATAACA----------AAACGAA------------------CA-------------------------ACATGA--------------------GA--------------------------------------TAAAAC-----CC-GGCCT-CCCTTA-GC---CAAACTACC-----------------C-AAACATATAAATGCCTGAACAATT-----AG-TTTAGA-------TCCAAGA-TCCGTGCTTCCACCATTT-AGTATGATTCATATT-----------TTATAT------G--------AT--ATAGGA--CAGT------------------------------------------------------------------------------------------------------------------------------------------------------------------------------------------------------------------TAA---------------------------------------------------CATTCC-TTGAA----------TCA---------AGCTGATAATCCGT--TTT---GACAACTGGTT-ACTTCTCG--AA-GACTGTTTATATTAG---GATT-GTCA-------------------A-AACACC-------CCAGTATTATTTGGGCTCGTAATATGATA
S_cerevisiae_s101_chrIX_+_TY3_solo         ---TGTTGTATCTC-AAAATGCGATACGTCAATATGAC---AA----------------------------------TACGTCAT-------------------CCT-AAACGTCCGTAAA-ACAC-ATATGAAACA-----------------------------------------------------------------------------ACCTTATAACA----------AAACGAA------------------CA-------------------------ACATGA--------------------GA--------------------------------------TAAAAC-----CC-GGCCT-CCCCTA-GC---TGAACTAAC-----------------C-AAACGTATAAATGCCTGAACAATT-----AG-TTTAGA-------TCCAAGATTCCGCGCTTTCACCATTT-AGTATGATTCATATT-----------CTATAC------A----AT--AT--ATAAGA--TAAG------------------------------------------------------------------------------------------------------------------------------------------------------------------------------------------------------------------TAA---------------------------------------------------CATCCC-GTGAA----------TTA---------AGCTGATAATCCGT--TTT---GACAGCTCGTT-ACTTCCCT--AA-GACTGTTAATAATAATAAGATT-GTCA-------------------A-GACACC-------CCGGTATTACTCGAGCCCGTAATACAACA
S_cerevisiae_s174_chrVII_C_TY3_solo        ---TGTTGTATCTC-AAAATGAGATATGTCAGTATGAC---AA----------------------------------TACGTCAT-------------------CCT-AAACGTTCATAAA-ACAC-ATATGAAACA-----------------------------------------------------------------------------ACCTTATAACA----------AAACGAA------------------CA-------------------------ACATGA--------------------GA--------------------------------------TAAAAC-----CC-GTCCT-TCCCTA-GC---TGAACTA-C-----------------C-AAAAGTATAAATGCCTGAACAATT-----AG-TTTAGA-------TCCGAGATTCCGCGCTTCCACCACTT-AATATGATTCATATT-----------TTATAT------A----AT--AT--ATAAGA--TAAG------------------------------------------------------------------------------------------------------------------------------------------------------------------------------------------------------------------TAA---------------------------------------------------CATTCC-GTGAA----------TTA---------ATCTGATAAACTGT--TTT---GACAACTGGTT-ACTTCCCT--AA-GACCGTTTATATTAG---GATT-GTCA-------------------A-GACACT-------CCGGTATTACTCGAGCCCGTAATACAACA
S_cerevisiae_s82_chrIV_+_TY3_solo          ---TGTTGTATCTC-AAAATGAGATATGTCAGTATGAC---AA----------------------------------TACGTCAT-------------------CCT-AAACGTTCATAAA-ACAC-ATATGAAACA-----------------------------------------------------------------------------ACCTTATAACA----------AAACGAA------------------CA-------------------------ACATGA--------------------GA--------------------------------------TAAAAC-----AC-GGCCT-TCCCTA-GC---TGAACTACC-----------------C-AAACGTATAAATGCTTGAACAATC-----AG-TTTAGA-------TCCGAGATTCCGCGCTTCCACCACTT-AGTATGATTCATATT-----------TTATAT------A----AT--AC--ATAAGA--TAAG------------------------------------------------------------------------------------------------------------------------------------------------------------------------------------------------------------------TAA---------------------------------------------------CATTCC-GTGAA----------TTA---------ATCTGATAAACCGT--TTT---GACAACTGGTT-ACTTCCCT--AA-GACTGTTTATATCAG---GATT-GTCA-------------------A-GACACT-------CCGGTATTACTCGAGCCCGTAATACAACA
S_cerevisiae_s66_chrIV_+_TY3_solo          ---TGTTGTATCTC-AAAATGAGATATGTCAGTATGAC---AA----------------------------------TACGTCAT-------------------CCT-AAACGTTCATAAA-ACAC-ATATGAAACA-----------------------------------------------------------------------------ACCTTATAACA----------AAACGAA------------------CA-------------------------ACATGA--------------------GA--------------------------------------TAAAAC-----AC-GGCCT-TCCCTA-GC---TGAACTACC-----------------C-AAACGTATAAATGCTTGAACAATT-----AG-TTTAGA-------TCCGAGATTCCGCGCTTCCACCACTT-AGTATGATTCATATT-----------TTATAT------A----AT--AT--ATAAGA--TAAG------------------------------------------------------------------------------------------------------------------------------------------------------------------------------------------------------------------TAA---------------------------------------------------CATTCC-GTGAA----------TTA---------ATCTGATAAACTGT--TTT---GACAACTGGTT-ACTTCCCT--AA-GACTGTTTATATTAG---GATT-GTCA-------------------A-GACACT-------CCGGTATTACTCGAGCCCGTAATACAACA
S_cerevisiae_s64_chrIV_C_TY3_solo          ---TGTTGTATCTC-AAAATGAGATATGTCAGTATGAC---AA----------------------------------TACGTCAT-------------------CCT-AAACGTTCATAAA-ACAC-ATATGAAACA-----------------------------------------------------------------------------ACCTTATAACATAACA-----AAACGAA------------------CA-------------------------ACATGA--------------------GA--------------------------------------TAAAAC-----AC-GGCCT-TCCCTA-GC---TGAACTACC-----------------C-AAACGTATAAATGCTTGAACAATT-----AG-TTTAGA-------TCCGAGATTCCGCGCTTCCACCACTT-AGTATGATTCATATT-----------TTATAT------A----AT--AT--ATAAGA--TAAG------------------------------------------------------------------------------------------------------------------------------------------------------------------------------------------------------------------TGA---------------------------------------------------CATTCC-GTGAA----------TTA---------ATCTGATAAACTGT--TTT---GACAACTGGTT-ACTTCCCT--AA-GACTGTTTATATTAG---GATT-GTCA-------------------A-GACACT-------GCGGTATTACTCGAGCCCGTAATACAACA
S_cerevisiae_s179_chrVII_+_TY3_solo        ---TGTTGTATCTC-AAAATGAGATATGTCAGTATGAC---AA----------------------------------TACGTCAT-------------------CCT-AAACGTTCATACA-ACAC-ATATGAAACA-----------------------------------------------------------------------------ACCTTATATCA----------AAACGAA------------------CA-------------------------ACATGA--------------------GA--------------------------------------TAAAAC-----CC-GGCCT-TCCCTA-GC---TGAACTACC-----------------C-AAAAGTATAAATGCCTGAACAATT-----AG-TTTAGA-------TCCGAGATTCCGCGCTTCCACCACTT-AGTATGATTCATATT-----------TTATAT------A----AT--AT--ATAAGA--TAAG------------------------------------------------------------------------------------------------------------------------------------------------------------------------------------------------------------------TAA---------------------------------------------------CATTCC-GTGAA----------TTA---------ATCTGATAAACTGT--TTT---GACAACTGGTT-ACTTACC------------------------------------------------------------------------------------------------
S_cerevisiae_s38_chrIII_+_TY3_solo         -----TTGTATCTC-AAAATGAGGTATGTCAGTATGAC---AA----------------------------------TACGTCAT-------------------CCT-AAACGTTCATAAA-ACAC-ATATGAAACA-----------------------------------------------------------------------------ACCTTATAACA----------AAACGAA------------------CA-------------------------ACATGA--------------------GA--------------------------------------TAAAAC-----CC-GGCCT-TCCCTA-GC---TGAACTACC-----------------C-AAAAGTATAAATGCCTGAACAATT-----AG-TTTAGA-------TCCGAGATTCCGCGCTTCCACCACTT-AGTATGATTCATATT-----------TTATATTTATATA----AT--AT--ATAAGA--TAAG------------------------------------------------------------------------------------------------------------------------------------------------------------------------------------------------------------------TAA---------------------------------------------------CATTCC-GTGAA----------TTA---------ATCTGATAAACTGT--TTT---GACAACTGGTT-ACTTCCCT--AA-GACTGTTTATATTAG---GATT-GTCA-------------------A-GACACT-------CCGGTATTACTCGAGCCCGTAATACAACA
S_cerevisiae_s130_chrV_C_TY3_solo          ---TGTTGTATCTC-AAAATGAGATACGTCAGTATGAC---AA----------------------------------TACGTCAT-------------------CCT-AAACGTTCATAAA-ACAC-ATATGAAACA-----------------------------------------------------------------------------ACCTTATAACA----------AAACGAA------------------CA-------------------------ACATGA--------------------GA--------------------------------------TAAAAC-----CC-GGCCT-TCCCTA-GC---TGAACTACC-----------------C-AAAAGTATAAATGCCTGAACAATT-----AG-TTTAGA-------TCCGAGATTCCGCGCTTCCACCACTT-AGTATGATTCATATT-----------TTATAT------A----AT--AT--ATAAGA--TAAG------------------------------------------------------------------------------------------------------------------------------------------------------------------------------------------------------------------TAA---------------------------------------------------CATTCC-GTGAA----------TTA---------ATCTGATAAACTGT--TTT---GACAACTGGTT-ACTTCCCT--AA-GACTGTTTATATTAG---GATT-GTCA-------------------A-GACACT-------CCGGTATTACTCGAGCCCGTAATACAACA
S_cerevisiae_s120_chrV_C_TY3_solo          ---TGTTGTATCTC-AAAATGAGATACGTCAGTATGAC---AA----------------------------------TACGTCAT-------------------CCT-AAACGTTCATAAA-ACAC-AGATGAAACA-----------------------------------------------------------------------------ACCTTATAACA----------AAACGAA------------------CA-------------------------ACATGA--------------------GA--------------------------------------TAAAAC-----CC-GGCCT-TCCCTA-GC---TGAACTACC-----------------C-AAACGTATAAATGCCTGAACAATT-----AG-TTTAGA-------TCCGAGATTCCGCGCTTCCACCACTT-AATATGATTCATATT-----------TTATAT------A----AT--AT--ATAAGA--TAAG------------------------------------------------------------------------------------------------------------------------------------------------------------------------------------------------------------------TAA---------------------------------------------------CATTCC-GTGAA----------TTA---------ATCTGATAAACTGT--TTT---GACAACTGGTT-ACTTCCCT--AA-GACTGTTTATATTAG---GATT-GTCA-------------------A-GACACT-------CCGGTATTACTCGAGCCCGTAATACAACA
S_cerevisiae_s295_chrXII_+_TY3_solo        ---TGTTGTATCTC-AAAATGAGATACGTCAGTATGAC---AA----------------------------------TACGTCAT-------------------CCT-AAACGTTCATAAA-ACAC-ATATGAAACA-----------------------------------------------------------------------------ACCTTATAACA----------AAACGAA------------------CA-------------------------ACATGA--------------------GA--------------------------------------CAAAAC-----CC-GTCCT-TCCCTA-GC---TGAACTACC-----------------C-AAAAGTATAAATGCCTGAACAATT-----AG-TTTAGA-------TCCGAGATTCCGCGCTTCCACCACTT-AGTATGATTCATATT-----------TTATAT------A----AT--AT--ATAAGA--TAAG------------------------------------------------------------------------------------------------------------------------------------------------------------------------------------------------------------------TAA---------------------------------------------------CA-TCC-GTGAG----------TTA---------ATCTGATAAACCGT--TTT---GACAACTGGTA-ACTTCCCT--AA-GACTGTTTATATTAG---GATT-GTCA-------------------A-GACACT-------CCGGTATTACTCGAGCCCGTAATAAAACA
S_cerevisiae_s141_chrV_C_TY3_solo          ---TGTTGTATCTC-AAAATGAGATACGTCAGTATGAC---AA----------------------------------TACGTCAT-------------------CCT-AAACGTTCATAAA-ACAC-ATATGAAACA-----------------------------------------------------------------------------ACCTTATAACA-----AAACAAAACGAA------------------CA-------------------------ACATGA--------------------GA--------------------------------------CAAAAC-----CC-GTCCT-TCCCTA-GC---TGAACTACC-----------------C-AAAAGTATAAATGCCTGAACAATT-----AG-TTTAGA-------TCCGAGATTCCGCGCTTCCACCACTT-AGTATGATTCATATT-----------TTATAT------A----AT--AT--ATAAGA--TAAG------------------------------------------------------------------------------------------------------------------------------------------------------------------------------------------------------------------TAA---------------------------------------------------CATTCC-GTGAA----------TTA---------ATCTGATAAACTGT--TTT---GACAACTGGTT-ACTTCCCT--AA-GACTGTTTATATTAG---GATT-GTCA-------------------A-GACACT-------CCGGTATTACTCGAGCCCGTAATACAACA
S_cerevisiae_s196_chrVII_+_TY3_solo        ---TGTTGTATCTC-AAAATGAGATACGTCAGTATGAC---AA----------------------------------TACGTCAT-------------------CCT-AAACGTTCATAAA-ACAC-ATATGAAACA-----------------------------------------------------------------------------ACCTTATAACA----------AAACGAA------------------CA-------------------------ACATGA--------------------GA--------------------------------------CAAAAC-----CC-GTCCT-TCCCTA-GC---TGAACTACC-----------------C-AAAAGTATAAATGCCTGAACAATT-----AG-TTTAGA-------TCCGAGATTCCGCGCTTCCACCACTT-AGTATGATTCATATT-----------TTATAT------A----AT--AT--ATAAGA--TAAG------------------------------------------------------------------------------------------------------------------------------------------------------------------------------------------------------------------TAA---------------------------------------------------CATTCC-GTGAA----------TTA---------ATCTGATAAACTGT--TTT---GACAACTGGTT-ACTTCCCT--AA-GACTGTTTATATTAG---GATT-GTCA-------------------A-GACACT-------CCGGTATTACTCGAGCCCGTAATTCAACA
S_cerevisiae_s75_chrIV_C_TY3_solo          ---TGTTGTATCTC-AAAATGAGATACGTCAGTATGAC---AA----------------------------------TACGTCAT-------------------CCT-AAACGTTCATAAA-ACAC-ATATGAAACA-----------------------------------------------------------------------------ACCTTATAACA----------AAACGAA------------------CA-------------------------ACATGA--------------------GA--------------------------------------CAAAAC-----CC-GTCCT-TCCCTA-GC---TGAACTACC-----------------C-AAAAGTATAAATGCCTGAACAATT-----AG-TTTAGA-------TCCGAGATTCCGCGCTTCCACCACTT-AGTATGATTCATATT-----------TTATAT------A----AT--AT--ATAAGA--TAAG------------------------------------------------------------------------------------------------------------------------------------------------------------------------------------------------------------------TAA---------------------------------------------------CATTCC-GTGAA----------TTA---------ATCTGATAAACTGT--TTT---GACAACTGGTT-ACTTCCCT--AA-GACTGTTTATATTAG---GATT-GTCA-------------------A-AACACT-------CCGGTATTACTCGAGCCCGTAATACAACA
S_cerevisiae_s222_chrVIII_C_TY3_solo       ---TGTTGTATCTC-AAAATGAGATACGTCAGTATGAC---AA----------------------------------TACGTCAT-------------------CCT-AAACGTTCATAAA-ACAC-ATATGAAACA-----------------------------------------------------------------------------ACCTTATAACA----------AAACGAA------------------CA-------------------------ACATGA--------------------GA--------------------------------------CAAAAC-----CC-GTCCT-TCCCTA-GC---TGAACTACC-----------------C-AAAAGTATAAATGCCTGAACAATT-----AG-TTTAGA-------TCCGAGATTCCGCGCTTCCACCACTT-AGTATGATTCATATT-----------TTATAT------A----AT--AT--ATAAGA--TAAG------------------------------------------------------------------------------------------------------------------------------------------------------------------------------------------------------------------TAA---------------------------------------------------CATTCC-GTGAA----------TTA---------ATCTGATAAACCGT--TTT---GACAACTGGTT-ACTTCCCT--AA-GACTGTTCAGATTAG---GATT-GTCA-------------------A-GACACT-------CCGGTATTACTCGAGCCCGTAATACAACA
S_cerevisiae_s13_chrII_+_TY3_solo          ---TGTTGTATCTC-AAAATGAGATACGTCAGTATGAC---AA----------------------------------TACGTCAT-------------------CCT-GAACGTTCATAAA-ACAC-ATATGAAACA-----------------------------------------------------------------------------ACCTTATAACA----------AAACGAA------------------CA-------------------------ACATGA--------------------GA--------------------------------------TAAAAC-----CC-GGCCT-TCCCTA-GC---TGAACTACC-----------------C-AAAAGTATAAATGCCTGAACAATT-----AG-TTTAGA-------TCCGAGATTCCGCGCTTCCACCACTT-AGTATGATTCATATT-----------TTATAT------A----AT--AT--ATAAGA--TAAG------------------------------------------------------------------------------------------------------------------------------------------------------------------------------------------------------------------TAA---------------------------------------------------CATTCC-GTGAA----------TTA---------ATCTGATAAACCGT--TTT---GACAACTGGTT-ACTTCCCT--AA-GACTGTTCATATTAG---GATT-GTCA-------------------A-GACACT-------CCGATATTACTCGAGCCCGTAATACAACA
S_cerevisiae_s416_chrXVI_+_TY3_solo        ---TGTTGTATCTC-AAAATGAGATATGTCAGTATGAC---AA----------------------------------TACGTCAT-------------------CCT-GAACGTTCATAAA-ACAC-ATATGAAACA-----------------------------------------------------------------------------ACCTTATAACA----------AAACGAA------------------CA-------------------------ACATGA--------------------GA--------------------------------------CAAAAC-----CC-GTCCT-TCCCTA-GC---TGAACTACC-----------------C-AAAAGTATAAATGCCTGAACAATT-----AG-TTTAGA-------TCCGAGATTCCGCGTTTCCACCACTT-AGTATGATTCATATT-----------TTATAT------A----GT--AT--ATAAGA--TAAG------------------------------------------------------------------------------------------------------------------------------------------------------------------------------------------------------------------TAA---------------------------------------------------CATTCC-GTGAA----------TTA---------ATCTGATAAACTGT--TTT---AACAACTGGTT-ACTTCCCT--AA-GACTGTTTATATTAG---GATT-GTCA-------------------A-GACACT-------CCGGTATTACTCGAGCCCGTAATACAACA
S_cerevisiae_s425_chrXVI_+_TY3_solo        -------------C-AAAATGAGATATGTCAGTATGAC---AA----------------------------------TACGTCAT-------------------CCT-GAACGTTCATAAA-ACAC-ATATGAAACA-----------------------------------------------------------------------------ACCTTATAACA----------AAACGAA------------------CA-------------------------ACATGA--------------------GA--------------------------------------CAAAAC-----CC-GTCCT-TCCCTA-GC---TGAACTACC-----------------C-AAAAGTATAAATGCCTGAACAATT-----AG-TTTAGA-------TCCGAGATTCCGCGCTTCCACCACTT-AGTATGATTCATATT-----------TTATAT------A----AT--AT--ATAAGA--TAAG------------------------------------------------------------------------------------------------------------------------------------------------------------------------------------------------------------------TAA---------------------------------------------------CATTCC-GTGAA----------TTA---------ATCTGATAAACTGT--TTT---GACAACTGGTT-ACTTCCCT--AA-GACTGTTTATATTAG---GATT-GTCA-------------------A-GACACT-------CCGGTATTACTCGAGCCCGTAATACAACA
S_cerevisiae_s396_chrXV_+_TY3_solo         ---TGTTGTATCTC-AAAATGAGATATGTCAGTATGAC---AA----------------------------------TACGTCAT-------------------CCT-GAACGTTCATAAA-ACAC-ATATGAAACA-----------------------------------------------------------------------------ACCTTATAACA----------AAGCGAA------------------CA-------------------------ACATGA--------------------GA--------------------------------------CAAAAC-----CC-GTCCT-TCCTTA-GC---TGAACTACC-----------------C-AAAAGTATAAATGCCTGAACAATT-----AG-TTTAGA-------TCCGAGATTCCGCGCTTCCACCACTT-AGTATGATTCATATT-----------TTATAT------A----AT--AT--ATAAGA--TAAG------------------------------------------------------------------------------------------------------------------------------------------------------------------------------------------------------------------TAA---------------------------------------------------CATTCC-GTGAA----------TTA---------ATCTGATAAACTGT--TTT---GACAACTGGTT-ACTTCCCT--AA-GACTGTT-ATATTAG---GATT-GTCA-------------------A-GACACT-------CCGGTATTACTCGAGCCCGTAATACAACA
S_cerevisiae_s350_chrXIV_+_TY3_solo        ---TGTTGTATCTC-AAAATGAGATATGTCAGTATGAC---AA----------------------------------TACGTCAC-------------------CCT-GAACGTTCATAAA-ACAC-ATATGAAACA-----------------------------------------------------------------------------ACCTTATAACA----------AAACGAA------------------CA-------------------------ACATGA--------------------GA--------------------------------------CAAAAC-----CC-GACCT-TCCCTA-GC---TGAACTACC-----------------C--AAAGTATAAATGCCTGAACAATT-----AG-TTTAGA-------TCCGAGATTCCGCGCTTCCACCACTT-AGTATGATTCATATT-----------TTATAT------A----AT--AT--ATAAGA--TAAG------------------------------------------------------------------------------------------------------------------------------------------------------------------------------------------------------------------TAA---------------------------------------------------CATTCC-GTGAA----------TTA---------ATCTGATAAACCGT--TTT---GACAACTGGTT-ACTTCCCT--AA-GACTGTTTATATTAG---GATT-GTCA-------------------A-GACACT-------CCGGTATTACTCGAGCCCGTAATACAACA
S_cerevisiae_5'_u11_chrIX_+_TY3_ltr        ---TGTTGTATCTC-AAAATGAGATATGTCAGTATGAC---AA----------------------------------TACGTCAC-------------------CCT-GAACGTTCATAAA-ACAC-ATATGAAACA-----------------------------------------------------------------------------ACCTTATAACA----------AAACGAA------------------CA-------------------------ACATGA--------------------GA--------------------------------------CAAAAC-----CC-GACCT-TCCCTA-GC---TGAACTACC-----------------C--AAAGTATAAATGCCTGAACAATT-----AG-TTTAGA-------TCCGAGATTCCGCGCTTCCACCACTT-AGTATGATTCATATT-----------TTATAT------A----AT--AT--ATAAGA--TAAG------------------------------------------------------------------------------------------------------------------------------------------------------------------------------------------------------------------TAA---------------------------------------------------CATTCC-GTGAA----------TTA---------ATCTGATAAACTGT--TTT---GACAACTGGTT-ACTTCCCT--AA-GACTGTTTATATTAG---GATT-GTCA-------------------A-GACACT-------CCGGTATTACTCGAGCCCGTAATACAACA
S_cerevisiae_3'_u11_chrIX_+_TY3_ltr        ---TGTTGTATCTC-AAAATGAGATATGTCAGTATGAC---AA----------------------------------TACGTCAC-------------------CCT-GAACGTTCATAAA-ACAC-ATATGAAACA-----------------------------------------------------------------------------ACCTTATAACA----------AAACGAA------------------CA-------------------------ACATGA--------------------GA--------------------------------------CAAAAC-----CC-GACCT-TCCCTA-GC---TGAACTACC-----------------C--AAAGTATAAATGCCTGAACAATT-----AG-TTTAGA-------TCCGAGATTCCGCGCTTCCACCACTT-AGTATGATTCATATT-----------TTATAT------A----AT--AT--ATAAGA--TAAG------------------------------------------------------------------------------------------------------------------------------------------------------------------------------------------------------------------TAA---------------------------------------------------CATTCC-GTGAA----------TTA---------ATCTGATAAACTGT--TTT---GACAACTGGTT-ACTTCCCT--AA-GACTGTTTATATTAG---GATT-GTCA-------------------A-GACACT-------CCGGTATTACTCGAGCCCGTAATACAACA
S_cerevisiae_5'_u14_chrVII_+_TY3_ltr       ---TGTTGTATCTC-AAAATGAGATATGTCAGTATGAC---AA----------------------------------TACGTCAC-------------------CCT-GAACGTTCATAAA-ACAC-ATATGAAACA-----------------------------------------------------------------------------ACCTTATAACA----------AAACGAA------------------CA-------------------------ACATGA--------------------GA--------------------------------------CAAAAC-----CC-GACCT-TCCCTA-GC---TGAACTACC-----------------C--AAAGTATAAATGCCTGAACAATT-----AG-TTTAGA-------TCCGAGATTCCGCGCTTCCACCACTT-AGTATGATTCATATT-----------TTATAT------A----AT--AT--ATAAGA--TAAG------------------------------------------------------------------------------------------------------------------------------------------------------------------------------------------------------------------TAA---------------------------------------------------CATTCC-GTGAA----------TTA---------ATCTGATAAACTGT--TTT---GACAACTGGTT-ACTTCCCT--AA-GACTGTTTATATTAG---GATT-GTCA-------------------A-GACACT-------CCGGTATTACTCGAGCCCGTAATACAACA
S_cerevisiae_3'_u14_chrVII_+_TY3_ltr       ---TGTTGTATCTC-AAAATGAGATATGTCAGTATGAC---AA----------------------------------TACGTCAC-------------------CCT-GAACGTTCATAAA-ACAC-ATATGAAACA-----------------------------------------------------------------------------ACCTTATAACA----------AAACGAA------------------CA-------------------------ACATGA--------------------GA--------------------------------------CAAAAC-----CC-GACCT-TCCCTA-GC---TGAACTACC-----------------C--AAAGTATAAATGCCTGAACAATT-----AG-TTTAGA-------TCCGAGATTCCGCGCTTCCACCACTT-AGTATGATTCATATT-----------TTATAT------A----AT--AT--ATAAGA--TAAG------------------------------------------------------------------------------------------------------------------------------------------------------------------------------------------------------------------TAA---------------------------------------------------CATTCC-GTGAA----------TTA---------ATCTGATAAACTGT--TTT---GACAACTGGTT-ACTTCCCT--AA-GACTGTTTATATTAG---GATT-GTCA-------------------A-GACACT-------CCGGTATTACTCGAGCCCGTAATACAACA
S_cerevisiae_s267_chrXI_C_TY3_solo         ---TGTTGTATCTC-AAAATGAGATATGTCAGTATGAC---AA----------------------------------TACGTCAC-------------------CCT-GAACGTTCATAAA-ACAC-ATATGAAACA-----------------------------------------------------------------------------ACCTTATAACA----------AAACGAA------------------CA-------------------------ACATGA--------------------GA--------------------------------------CAAAAC-----CC-GACCT-TCCCTA-GC---TGAACTACC-----------------C--AAAGTATAAATGCCTGAACAATT-----AG-TTTAGA-------TCCGAGATTCCGCGCTTCCACCACTT-AGTATGATTCATATT-----------TTATAT------A----AT--AT--ATAAGA--TAAG------------------------------------------------------------------------------------------------------------------------------------------------------------------------------------------------------------------TAA---------------------------------------------------CATTCC-GTGAA----------TTA---------ATCTGATAAACTGT--TTT---GACAACTGGTT-ACTTCCCT--AA-GACTGTTTATATTAG---GATT-GTCA-------------------A-GACACT-------CCGGTATTACTCGAGCCCGTAATACAACA
S_cerevisiae_s4_chrI_+_TY3_solo            ---TGTTGTATCTC-AAAATGAGATATGTCAGTATGAC---AA----------------------------------TACGTCAC-------------------CCT-GAACGTTCATAAA-ACAC-ATATGAAACA-----------------------------------------------------------------------------ACCTTATAACA----------AAACGAA------------------CA-------------------------ACATGA--------------------GA--------------------------------------CAAAAC-----CC-GACCT-TCCCTA-GC---TGAACTACC-----------------C--AAAGTATAAATGCCTGAACAATT-----AG-TTTAGA-------TCCGAGATTCCGCGCTTCCACCACTT-AGTATGATTCATATT-----------TTATAT------A----AT--AT--ATAAGA--TAAG------------------------------------------------------------------------------------------------------------------------------------------------------------------------------------------------------------------TAA---------------------------------------------------CATTCC-GTGAA----------TTA---------ATCTGATAAACTGT--TTT---GACAACTGGTT-ACTTCCCT--AA-GACTGTTTATATTAG---GATT-GTCA-------------------A-GACACT-------CCGGTATTACTCGAGCCCGTAATACAACA
S_cerevisiae_s359_chrXIV_+_TY3_solo        ---TGTTGTATCTC-AAAATGAGATACGTCAGTATGAC---AT----------------------------------TTTGAGAT-------------------CCT-AAACGTTCATAAA-ACAC-ATATGAAACA-----------------------------------------------------------------------------ACCTTATAACA----------AAACGAA------------------CA-------------------------ACATGA--------------------GA--------------------------------------CAAAAC-----CC-GTCCT-TCCCTA-GC---TGAACTACC-----------------C-AAAAGTATAAATGCCTGAACAATT-----AG-TTTAGA-------TCCGAGATTCCGCGCTTCCACCACTT-AGCATGATTCATATT-----------TTATAT------A----AT--AT--ATAAGA--TAAG------------------------------------------------------------------------------------------------------------------------------------------------------------------------------------------------------------------TAA---------------------------------------------------CATTCC-GTGAA----------TTA---------ATCTGATAAACTGT--TTT---GACAACTGGTT-ACTTCCCT--AA-GACTGTTTATATTAG---GATT-GTCA-------------------A-GACACT-------CCGGTATTACTCGAGCCCGTAATACAACA
S_cerevisiae_s183_chrVII_C_TY3_solo        ---TGTTGAATCTC-AAAATCAGAAGCGTCAGTATGAC---AA----------------------------------TACTTCAA-------------------C------CGTTCATAAA-ACAC-ATATGAAACA-----------------------------------------------------------------------------ACCTTATAACA----------AAACGAA------------------CA-------------------------ACATGA--------------------GA--------------------------------------TAAAAC-----CC-GGCCT-TCCCTA-GC---TGAACTACC-----------------C-AAAAGTATAAATGCCTGAACAATT-----AG-TTTAGA-------TCCGAGATTCCGCGCTTCCACCACTT-AGTATGATTCATATT-----------TTATAT------A----AT--AT--ATAAGA--TAAG------------------------------------------------------------------------------------------------------------------------------------------------------------------------------------------------------------------TAA---------------------------------------------------C--------------------------------------------------------------------------------------------------------------------------------------------------------------------------
S_cerevisiae_s426_chrXVI_+_TY3_solo        ---TGTTGTATCTC-AAAATGGGATACGTCAGTATGAC---AA----------------------------------TACTTCAT-------------------CCT-AAACGTTCATAAA-ACAC-ATATGAAACA-----------------------------------------------------------------------------ACTTTATAACA----------AAACGAA------------------CA-------------------------ACATGA--------------------GG--------------------------------------TAAAAC-----CC-GGCCT-CCCCTA-GC---TGAACAACT-----------------C-AAACGTATAAATGCCTGAACAATT-----AG-TTTAGA-------TCCGAGTTTCCGCGCTTCCACCATTT-AGTATGATTCATATT-----------TTATAT------A----AT--AT--ATAGGA--TAAG------------------------------------------------------------------------------------------------------------------------------------------------------------------------------------------------------------------TAA---------------------------------------------------CATCCC-GTGAA----------TCA---------AGCTGATAAACAGT--TTT---GACAACTGGTT-ACTTCCCT--AA-GACTGTTTATATTAG---GATT-GTCA-------------------A-GACACT-------CCGGTATTACTCGAGCCCGTAATACAACA
S_cerevisiae_s248_chrX_C_TY3p_solo         -----------------------------------------------------------------------------------------------------------------------AA-AGAT-GTATAAAACG--------------C-------------------------------GAATGAA-ATAATAG-----------TAACGG-------------------------------------------GAGAGACAAGAT-----------TG-AGTATATAA--------------------TT--------------------------------------CAATAA-----TT-GC--T-TGCTTA-AA---TGAAGCAGT-----------------T-AAACCTGTAAATACCTGAGCAATC-----GG-TTTAGA-------CATGGGACTCCTCGCTTC----------------ACCAGATC-----------TTATGT------A----TA--AT--ATAGGA--TAAG------------------------------------------------------------------------------------------------------------------------------------------------------------------------------------------------------------------TAA---------------------------------------------------CGATGT-GCGAA-----------CA---------AGCCGACAATAAGT--CT----GACAACTA-TT-ACTCTCCT--AA-CG------A---TAG---AATT-GCCA-------------------A-GACATC-------C-GGTATTATTTAAGCCCTTAATACAACA
S_kudriavzevii_AACI02000001                ---TGTTGTATCTC-GAGATGAGATACCTCAACATGACGACAG----------------------------------TACGTCATAATGAACACGACGGAAGCATCT-ATA-------AAA-ACGT-GCCTGAAATT-----------------------------------------------------------------------------A-------------------------------------------ATCA-------------------------ATACAA--------------------GT-CGTACCAGATATCAGCACCACATTCGTAATTACATTCTAGAAC-----GT-GG--T-CCTCAC-CCAAACGAAACGCA-----------------C-GAA-ATATAAATAGACGAACAATT-----AG-ATTAGA-------TCCGAGATTCTGCGCTTCCACCCTTTAAATATAAAGTAGATC-----------TTATAT------A----TC--AG--ATAT-A--CAAG------------------------------------------------------------------------------------------------------------------------------------------------------------------------------------------------------------------TAA---------------------------------------------------CATTCC-GTGAA----------TTA---------TCGTGACAACTAGT--CTA---GCAAACAAGTT-ACTTCCCT---------GTTATCAACAG---GATT-GCTA-------------------A-ATTACC-------TTGGTATTACTCGAGCTTGTAATACAACA
S_kudriavzevii_AACI02000728                ---TGTTGTATCTC-AAGATGAGATACCTCAACATGACGACAG----------------------------------TACGTCATAATGAACACGACGGAAATATCT-ATA-------AAA-ACGT-GTCTGAAATA-----------------------------------------------------------------------------A-------------------------------------------ATCA-------------------------AAATAA--------------------GT-CGTACAAGATATCAGCACCACATTTGTAATTCCATTCTAGAAC-----GT-GG--T-CCTCAA-GCAAATGAAACACC-----------------C-GAA-ATATAAATAGACGAACAATT-----AG-ATTAGA-------TCCGAGATTCTGCGCTTCCACCCTTTAAGTATAAACTAGATC-----------TTATAT------A----TT--AG--ATAT-AAGCAAG------------------------------------------------------------------------------------------------------------------------------------------------------------------------------------------------------------------TAA---------------------------------------------------CATTCC-GTGAA----------TTA---------TCGTGACAACTAGT--CTA---GCAAACAAGTT-ACTTCCCT---------GTTATAAACAG---GATT-GCTA-------------------A-ATTACC-------TTGGTATTACTCGAGCCCGTAATACAACA
S_kudriavzevii_AACI02000248                ---TGTTGTATCTC-AAGATGGGGTACCTCAACATGACGACAG----------------------------------TACGTCATAATGAACACGACGGAAATATCT-ATA-------AAA-ACGT-GTCTGAAATA-----------------------------------------------------------------------------A-------------------------------------------ATCA-------------------------ATATAA--------------------GT-CGTACAAGATATCAGCACCACATTTGTAATTCCATTCTAGAAC-----GT-GT--T-CCTCAA-GCAAATGAAACACC-----------------C-GAA-ATATAAATAGACGAACAATT-----AG-ATTAGA-------TCCGAGATTCTGCGCTTCCACCCTTCAAGTATAAACTAGATC-----------TTATAT------A----TT--AG--ATAT-AAGTAAG------------------------------------------------------------------------------------------------------------------------------------------------------------------------------------------------------------------TAA---------------------------------------------------CATCTC-GTGAA----------TTA---------TCGTAACAACCGGT--TTA---GCAAACAAGTT-ACTTCCCT---------GTTATCAACAG---GATT-GCTA-------------------A-ATCACC-------TTGGTATTACTCGAGCCCGTAATACAACA
S_kudriavzevii_AACI02000522                ---TGTTGTATCTC-AAGATGAGATACCTCAACATGACGACAG----------------------------------TACGTCATAATGAACGCGACGGAAATATCT-ATA-------AAA-ACGT-GTCTGAAATA-----------------------------------------------------------------------------A-------------------------------------------ATCA-------------------------ATATAA--------------------GT-CGTACAAGATATCAGCACCACATTTGTAATTCCATTCTAGAAC-----GT-GG--T-CCTCAA-GCAAATGAAACACC-----------------C-GAA-ATATAAATAGACGAACAATT-----AG-ATTAGA-------TCCGAGATTCTGCGCTTCCACCCTTTAAGTATAAACTAGATC-----------TTATAT------A----TT--AG--ATAT-AGATAAG------------------------------------------------------------------------------------------------------------------------------------------------------------------------------------------------------------------TAA---------------------------------------------------CATCCC-GTGAA----------TTA---------TCGTAACAAC--GT--TTA---GCAAACAAGTT-ACTTCCCT---------GTTATCAACAG---GATT-GCTA-------------------A-ATCACC-------TTGGTATTACGAGAGCCCGTAATGCAACA
S_kudriavzevii_AACI02000661                ---TGTTGTATCTC-AAAATGAGATACCTCAGCATTAC---TAGATTTATCAA----------CC------------TAGA----------------------------------CATAAA-ACAT-GTATGAAACA--------------C-------------------------------GTACGAA-ACAATAGTTCCAAAACAG------------------------------------------------------ACAAGAT-----------TG-AGTATACTA--------------------GG--------------------------------------CAG--------CCTAC--T-TGCCTAAGA---TGA---ACC---------AAACCAACC-AAACGTATAAATACCTGAACAATT-----AG-TTTAGA-------TCCGAGATTCCGCGCTTCCACCCTTT-AGTTGGATTCAGATC-----------TTATAT------AGA--TT--AT--ATAGGA--TAAG------------------------------------------------------------------------------------------------------------------------------------------------------------------------------------------------------------------TAA---------------------------------------------------CATTCT-GTGAA----------TCA---------CGTTAATAATAAGT--CT----GACAACAAGTT-ACTCTCCT-AAA-CG------AATTTAG---GATT-GTCA-------------------A-GACATC-------C-GGTATTACCAGAGCCCGTAAAACAACA
S_kudriavzevii_AACI02000517                ---TGTTGTATCTC-AAAATGAGATACCTCAGCATTAC---TAGATTTATCAA----------CC------------TAGA----------------------------------CATAAA-ACAT-GTATGAAACA--------------C-------------------------------GTACGAA-ACAATAGTTCCAAAACAG------------------------------------------------------ACAAGAT-----------TG-AGTATACTA--------------------GG--------------------------------------CAG--------CCTAC--T-TGCCTAAGA---TGA---ACC---------AAACCAACC-AAACGTATAAATACCTGAACAATT-----AG-TTTAGA-------TCCGAGATTCCGCGCTTCCACCCTTT-AGTTAGATTTAGATC-----------TTATAT------AGA--TT--AT--ATAGGA--TAAG------------------------------------------------------------------------------------------------------------------------------------------------------------------------------------------------------------------TAA---------------------------------------------------CATTCT-GTGAA----------TCA---------CGTTAATAATAAGT--CT----GACAACAAGTT-ACTCTCCT-AAA-CG------AATTTAG---GATT-GTCA-------------------A-GACATC-------C-GGTATTACCCGAGCTCGTAATACAACA
S_kudriavzevii_AACI02000043                ---TGTTGTATCTC-AAAATGAGATACCTCAGCATTAC---TAGATTTATCAA----------CC------------TAGA----------------------------------GATAAA-ACAT-GTATGAAACA--------------C-------------------------------GTACGAA-ACAATAGTTCCAAAACAG------------------------------------------------------ACAAGAT-----------TG-AGTATACTA--------------------GG--------------------------------------CAG--------CCTAC--T-TGCCTAAGA---TGA---ACC---------AAACCAACC-AAACGTATAAATACCTGAACAATT-----AG-TTTAGA-------TCCGAGATTCCGCGCTTCCACCCTTT-AGTTAGATTCAGATC-----------TTATAT------AGA--TT--AT--ATAGGA--TAAG------------------------------------------------------------------------------------------------------------------------------------------------------------------------------------------------------------------TAA---------------------------------------------------CATTCT-GTGAA----------TCA---------CGTTAATAATAAGT--CT----GACAACAAGTT-ACTCTCCT-AAA-CG------AATTTAG---GATT-GTCA-------------------A-GACATC-------C-GGTATTACCCGAGCCCGTAATACAACA
S_kudriavzevii_AACI02000049                ---TGTTGTATCTC-AAAATGAGATACCTCAGCATTAC---TAGATTTATCAA----------CC------------TAGA----------------------------------CATAAA-ACAT-GTATGAAACA--------------C-------------------------------GTACGAA-ACAATAGTTCCAAAACAG------------------------------------------------------ACAAGAT-----------TG-AGTATACTA--------------------GG--------------------------------------CAG--------CCTAC--T-TGCCTAAGA---TGA---ACC---------AAACCAACC-AAACGTATAAATACCTGAACAATT-----AG-TTTAGA-------TCCGAGATTCCGCGCTTCCACCCTTT-AGTTAGATTCAGATC-----------TTATAT------AGA--TT--AT--ATAGGA--TAAG------------------------------------------------------------------------------------------------------------------------------------------------------------------------------------------------------------------TAA---------------------------------------------------CATTCT-GTGAA----------TCA---------CGTTAATAATAAGT--CT----GACAACAAGTT-ACTCTCCT-AAA-CG------AATTTAG---GATT-GTCA-------------------A-GACATC-------C-GGTATTACTCGAGC-CGTAATACAACA
S_kudriavzevii_AACI02000169                ---TGTTGTATCTC-AAAATGAGATACCTCAGCATTAC---TAGATTTATCAA----------CC------------TAGA----------------------------------CATAAA-ACAT-GTATGAAACA--------------C-------------------------------GTACCAA-ACAATAGTTCCAAAACAG------------------------------------------------------ACAAGAT-----------TG-AGTATACTA--------------------GG--------------------------------------CAG--------CCTAC--T-TGCCTAAGA---TGA---ACC---------AAACCAACC-AAACGTATAAATACCTGAACAATT-----AG-TTTAGA-------TCCGAGATTCCGCGCTTCCACCCTTT-AGTTAGATTCAGATC-----------TTATAT------AGA--TT--AT--ATAGGA--TAAG------------------------------------------------------------------------------------------------------------------------------------------------------------------------------------------------------------------TAA---------------------------------------------------CATTCT-GTGAA----------TCA---------CGTTAATAATAAGT--CT----GACAACAAGTT-ACTCTCCT-AAA-CG------AATTTAG---GATT-GTCA-------------------A-GACATC-------C-GGTATTACTCGAGCCCGTAATACAACA
S_kudriavzevii_AACI02000169                ---TGTTGTATCTC-AAAATGAGATACCTCAGCATTAC---TAGATTTATCAA----------CC------------TAGA----------------------------------CATAAA-ACAT-GTATGAAACA--------------C-------------------------------GTACCAA-ACAATAGTTCCAAAACAG------------------------------------------------------ACAAGAT-----------TG-AGTATACTA--------------------GG--------------------------------------CAG--------CCTAC--T-TGCCTAAGA---TGA---ACC---------AAACCAACC-AAACGTATAAATACCTGAACAATT-----AG-TTTAGA-------TCCGAGATTCCGCGCTTCCACCCTTT-AGTTAGATTCAGATC-----------TTATAT------AGA--TT--AT--ATAGGA--TAAG------------------------------------------------------------------------------------------------------------------------------------------------------------------------------------------------------------------TAA---------------------------------------------------CATTCT-GTGAA----------TCA---------CGTTAATAATAAGT--CT----GACAACAAGTT-ACTCTCCT-AAA-CG------AATTTAG---GATT-GTCA-------------------A-GACATC-------C-GGTATTACTCGAGCCCGTAATACAACA
S_kudriavzevii_AACI02000647                ---TGTTGTATCTC-AAAATGGGATACCTCAGCATTAC---TAGATTTATCAA----------CC------------TAGA----------------------------------CATAAA-ACAT-GTATGAAACA--------------C-------------------------------GTACGAA-ACAATAGTTCCAAAACAG------------------------------------------------------ACAAGAT-----------TG-AGTATACTA--------------------GG--------------------------------------CAG--------CCTAC--T-TGCCTAAGA---TGA---ACC---------AAACCAACC-AAACGTATAAATACCTGAACAATT-----AG-TTTAGA-------TCCGAGATTCCGCGCTTCCACCCTTT-AGTTAGATTCAGATC-----------TTATAT------AGA--TT--AT--ATAGGA--TAAG------------------------------------------------------------------------------------------------------------------------------------------------------------------------------------------------------------------TAA---------------------------------------------------CATTCT-GTGAA----------TCA---------CGTTAATAATAAGT--CT----GACAACAAGTT-ACTCTCCT-AAA-CG------AATTTAG---GATT-GTCA-------------------A-GACATC-------C-GGTATTACTCGAGCCCGTAATACAACA
;
end;
