# Supplementary material for: Evolutionary Genomics of Transposable Elements in Saccharomyces cerevisiae
Source: PLoS One. 2012 Nov 30;7(11):e50978. doi: 10.1371/journal.pone.0050978 (PMC3511429; doi:10.1371/journal.pone.0050978)
Supplement: File S5 — Nexus file of aligned LTR sequences used for phylogenetic analysis of Ty1/Ty2 superfamily. Alignments of paralogous LTR sequence from Ty1/Ty2 superfamily used to create the phylogeny in Figure 8. Positions enclosed in square brackets were excluded from the phylogenetic analyses. GenBank Accession Numbers are shown for sequences from species other than S. cerevisiae. (TXT) [file pone.0050978.s005.txt]

#Nexus

[CLUSTAL X (1.81) multiple sequence alignment]

begin data;
dimensions Ntax=228 Nchar=294;
format interleave datatype=DNA gap=- missing=?;
matrix
S_kluyveri_1_AL405719_gi             TTTC------AGCTTCCAC [-] TAAC [TTAGAT] GACTGTTTCT [-] CATT [-------------------] CTTTATGT [-] CACCT-TATAA [-] CACCGTGTGTGATAATATACTAGTAAC [-------] ACGAA [-] TACTA [GTCGATGGTCGATAGTTGTATTTCGTTCCAACACATTATCAATCCTTGCGTTTCAGCTTCCACTAATTT] AGA [------------------T] GACTGTTTCTCA [T] TCTTTATGTCACCTTA [T] AACACCGTGTGTGATAATATACTAG [TAACACGAATACTAGTCGATGGTCGATAGTTGTATTTCGTTCCAACA] GAT-AATGAACCA [G] AAACATATAAAAGTAAAGAGTATATATGAATAATTG [---] TATGTAG [-] GATTACCGACTCT [-] CTTTTCTGGATTCTTAGAAAGACGAGGAGAA [-] CTTCTA [--GTATAA-------] -CCATATACC [A] AATTAT [-TAT--] AGCCTT [-AACCAAAAA--------] ATGGAATCTCAAC [-] AATT [-------GTCCCAATATTCACA-TATTTCT----------------------------------------------------]
S_castellii_AACF01000509             TGCTGGTACGAGATTCAAT [-] TATC [------] ATCTGTCGAC [-] TAGT [-------------------] ACTTGTAT [-] TACTATTATAT [-] TATCATATGCGGTGTTATCAAGATGGC [-------] ATAAA [-] GACTG [---------------------------------------------------------------------] AGA [-------------------] AACAGTCATCGA [-] AGTTGGTGGGAGCTGA [-] AACACCGGGAT-------------- [-----------------------------------------------] ----AATGAACAA [-] AAACATATAAAAGGGAAAGAGGA--AGTACGAATAT [TTG] TACGTAT [-] AATTATCAACTCT [G] CCTTTAGAGCTCCCTAGAAAGACGAGGAGAA [-] CTTCTA [--GTAT-AC------] TCAGTACGCT [-] AAATAT [-TAT--] ACCCTT [-AGCC-AAAA--------] ATGGAATCTCAAC [-] AATT [-------ATCTTAATAGTCACC-TATTTCTCACCATCAACGTGCT-------------------------------------]
S_kluyveri_AL407098                  TGTTGGAACGAAATACAAC [-] TATC [------] GACCATCGAC [-] TAGT [-------------------] ATTCGTGT [-] TACTAGTATAT [-] TATCATACACGGTG-TTATAAGGTGAC [-------] ATAAA [-] GAATG [---------------------------------------------------------------------] AGA [-------------------] AACAGTCATCTA [-] AGTTAGTGGAAGCTGA [-] AACGCAAGGATTGATAATGTAATAG [-----------------------------------------------] GAT-AATGAACCA [-] AAACATATAAAAGGAAAGAGAATATAT---GAGTAT [TTG] TATATAG [-] AGTTATCGACTCC [-] -TTTTCTGGATTCCTAGAAAAGTGAGGAGAA [-] CTTCTA [--GTAT-A-------] ACCATATACC [-] AATTAT [-TAT--] AGCCTT [--AACCAAAA--------] ATGGAATCHCMAC [-] AATT [-------GTCCCARNATTCGCT-CATTTCT----------------------------------------------------]
S_kluyveri_AL405614                  ---TKGAACCAAATACAAC [-] TATC [------] GACCATCGAC [-] TAGT [-------------------] ATTCGTGT [-] TACTAGTATAT [-] TATCATACACGGTG-TTATAAGGTGAC [-------] ATAAA [-] GAATG [---------------------------------------------------------------------] AGA [-------------------] AACAGTCATCTA [-] ACTTAGCGGAAGCTGA [-] AACGCAAGGATTGATAATGTAATAG [-----------------------------------------------] GAT-AATGAACCA [-] AAACATATAAAAGGAAAGAGAATATATGAATAATTG [---] TATATAG [-] AATTATCGACTCT [-] CTTTTCTGGATTCCTAGAAAGATGAGGAGAA [T] CTTCTA [--GTAT-A-------] ACCATATACC [-] AATTAT [-TAT--] AGCCTT [ATACCAAAAA--------] ATGGAWTCTYWAC [-] AATT [-------GTCCCAATATCAAYA-TATTTCT----------------------------------------------------]
S_kluyveri_AL405858                  TGTTGGAACCAAATACAAC [-] TATC [------] GACCATCGAC [-] TAGT [-------------------] ATTCGTGT [-] TACTAGTATAT [-] TATCATACACGGTG-TTATAAGGTGAC [-------] ATAAA [-] GAATG [---------------------------------------------------------------------] AGA [-------------------] AACAGTCATCTA [-] ACTTAGCGGAAGCTGA [-] AACGCAAGGATTGATAATGTAATAG [-----------------------------------------------] GAT-AATGAACCA [-] AAACATATAAAAGGAAAGAGAATATATGAATAATTG [---] TATATAG [-] AATTATCGACTCT [-] CTTTTCTGGATTCCTAGAAAGATGAGGAGAA [-] CTTCTA [--GTAT-A-------] ACCATATACC [-] AATTAT [-TAT--] AGCCTT [-AACCAAAAA--------] ATGGAATCTCAAC [-] AATT [-------GTCCCAATATCAACA-TATTTCT----------------------------------------------------]
S_kluyveri_AL407135                  TGTTGGAACGAAATACAAC [-] TATC [------] GACCATCGAC [-] TAGT [-------------------] ATTCGTGT [-] TACTAGTATAT [-] TATCATACACGGTG-TTATAAGGTGAC [-------] ATAAA [-] GAATG [---------------------------------------------------------------------] AGA [-------------------] AACAGTCATCTA [-] AATTAGTGGAAGCTGA [-] AACGCAAGGATCGATAATGTAATAG [-----------------------------------------------] GAT-AATGAACCA [-] AAACATATAAAAGGGAAGAGAATATATGAATAATTG [---] TATGTGG [-] AATTATCGACTCT [-] CTTTTCTGGATTCCTAGAAAGAGGAGGAGAA [-] CTTCTA [--GTATAA-------] -CCATATACC [A] AATTAT [-TAT--] AGCCTT [-AATC-AAAA--------] ATGGAATCTCAAC [-] AATT [-------GTCCCAGTATTCACA-CATTTCT----------------------------------------------------]
S_kluyveri_2_AF492702                TGTTGGAACGAAATACAAC [-] TATC [------] GACCATCGAC [-] TAGT [-------------------] ATTCGTGT [-] TACTAGTATAT [-] TATCACACACGGTG-TTATAAGGTGAC [-------] ATAAA [-] GAATG [---------------------------------------------------------------------] AGA [-------------------] AACAGTCATCTA [-] AATTAGTGGAAGCTGA [-] AACGCAAGGATTGATAATGTAATAG [-----------------------------------------------] GAT-AATGAACCA [G] AAACATATAAAAGG-----AAGAATATTTG------ [---] TATATAG [-] AGTTATCGACTCC [-] CTTTTCTGGATTCCTAGAAAGATGAGGAGAA [-] CTTCTA [--GTAT-A-------] ACCATATACC [-] AATTAT [-TAT--] AGCCTT [--AATCAAAA--------] ATGGAATCACAAC [-] AATT [-------GTCCCAGTATTCAC-------------------------------------------------------------]
S_kluyveri_1_AF492702                TGTTGGAACGAAATACAAC [-] TATC [------] GACCATCGAC [-] TAGT [-------------------] ATTCGTGT [-] TACTAGTATAT [-] TATCACACACGGTG-TTATAAGGTGAC [-------] ACAAA [-] GAATG [---------------------------------------------------------------------] AGA [-------------------] AACAGTCATCTA [-] AATTAGTGGAAGCTGA [-] AACGCAAGGATTGATAATGTAATAG [-----------------------------------------------] GAT-AATGAACCA [G] AAACATATAAAAGGAAAGAGAATATATGAATATTTG [---] TATATAG [-] AGTTATCGACTCC [-] CTTTTCTGGATTCCTAGAAAGACGAGGAGAA [-] CTTCTA [--GTATAA-------] -CCATATACC [-] AATTAT [-TAT--] AGCCTT [-AACC-AAAA--------] ATGGAATCTCAAC [-] AATT [-------GTCCCAATATTCACA-TATTTCT----------------------------------------------------]
S_castellii_AACF01000407             TGTTGGAACGAAATACAAC [-] TATC [------] GACCATCGAC [-] TAGT [-------------------] ATTCGTGT [-] TACTAGTATAT [-] TATCACACACGGTG-TTATAAGGTGAC [-------] ATAAA [-] GAATG [---------------------------------------------------------------------] AGA [-------------------] AACAGTCATCTA [-] AGTTAGTGGAAGCTGA [-] AACGCAAGGATTGATAATGTAATAG [-----------------------------------------------] GAT-AATGAACCA [G] AAACATATAAAAGG-----AAGAATATTTC------ [---] TATATAG [-] AGTTATCGACTCC [-] CTTTTCTGGATTCCTAGAAAGATGAGGAGAA [-] CTTCTA [--GTAT-A-------] ACCATATACC [-] AATTAT [-TAT--] AGCCTT [-AACCAAAAA--------] ATGGAATCTCAAC [-] AATT [-------GTCCCGATATTCACA-T----------------------------------------------------------]
S_kudriavzevii_AACI02000755          TGTTGCAACAATAATCAAC [-] TATC [------] CATCAATTAC [-] TAGT [ACGGCTGATTGATGCGTTC] AATCACGT [-] AAATAGATGAT [-] TATCATATACGGTGTTAAGAAGATGAC [-------] AAAAA [-] TTGTC [---------------------------------------------------------------------] AGA [-------------------] ------------ [-] --TCAGTGAAAGCTGA [-] AGTGCAAGGATTGATAATGCAATAG [-----------------------------------------------] GATCAATGAATAA [-] CGACATATAAAATCAAGGAAGAAATAACTATGAGAT [---] CATGTAA [-] AATTGTCGATTCC [-] CTTTCGTGGATTCCTGAATCCATGAGGAGCA [-] CTTCTA [--GTA--AT------] TCTATCTGCA [-] TAACAT [-TAT--] TAATCT [-TATC-AAAA--------] ATG-AATCCCAAC [-] AAAT [-------GTCACAAGAT-----------------------------------------------------------------]
S_kudriavzevii_AACI02000218          -----------ACATTC-- [-] ---- [------] ---------- [-] ---- [-------------------] AATCACGT [-] AACTAGAAGAT [-] TATCATATACGGTGTTAAGAAGATGAC [-------] AAAAA [-] TTATC [---------------------------------------------------------------------] AGA [CCAGTGAAATAAGATTCAG] AACAGTCATCGA [-] ATTTAGTGGAAGCTGA [-] AGTGCAAGGATTGATAATGCAATAG [-----------------------------------------------] GATCAATGAATAA [-] AGACGTATAAAATGAAGAAAGGAATAAGAATAAGAT [---] TATGTAA [-] AAGTGTTGATTCC [-] CTTTCGTGGATTCCTAAATCCATGAGGAGAA [-] CTTTTA [--GTAT-AT------] TCTACATGCA [-] TAGTAT [-TAT-T] AACCTC [--ATC-AGCA--------] ATGGAATCTCAGC [-] AGTT [-------GTCACAGAATTTCAC------------------------------------------------------------]
S_kudriavzevii_2_AACI02000399        -----------ACATTC-- [-] ---- [------] ---------- [-] ---- [-------------------] AATCACGT [-] AACTAGAAGGT [-] TATCATGTACGGTGTTAAGAAGATGAC [-------] AAAAA [-] TTATT [---------------------------------------------------------------------] AGA [CCAGCGAAATAAGATTCAG] AACAGTCATCGG [-] ATTTGGTGGAAGCTGA [-] AGTGCAAGGATTGATAACGCAATAG [-----------------------------------------------] GATCAATGAATAA [-] AGACGTATAAAATGAAGAAAGAAATAAGAATAAGAT [---] TATGTAA [-] AAGTGTTGATTCC [-] CTTTCGTGGATTCCTAAATCCATGAGGAGAA [-] CTTGTA [--GTAT-AT------] TCTATATACA [-] AAATAA [-TAT-T] AACCTT [--ATC-AAAA--------] ATGGAATTCCAAC [-] AAAT [-------GTCACAAGAT-----------------------------------------------------------------]
S_kudriavzevii_AACI02000564          --------AATACATTC-- [-] ---- [------] ---------- [-] ---- [-------------------] AATCACGT [-] AGCTAGAAGAT [-] TATCATATACGGTGTTAAGAAGATGAC [-------] AAAAA [-] TTATT [---------------------------------------------------------------------] AGA [CCAGTGAAATAAGATTCAG] GACAGTCATCAA [-] ATTTAGTGGAAGCTGA [-] AGTGCAAGGATTGATAATGCAATAG [-----------------------------------------------] GATCAATGAATAA [-] AGACGTATAAAATGAAGAAAGAAATAAGAATAAGAT [---] TATGTAA [-] AAGTGTTGATTCC [-] CTTTCGTGGATTCCTAAATCCATGAGGAGAA [-] CTTCTA [--GTAT-AT------] CCTATATACA [-] CA--AT [-TATGA] ACCTT- [--ACC-AAAA--------] ATGGAATC-CAAC [-] ATAT [-------GTCACAAGA------------------------------------------------------------------]
S_kudriavzevii_AACI02000487          AGCTGATTAATACATTC-- [-] ---- [------] ---------- [-] ---- [-------------------] AATCACGT [-] AACAAGAAGAT [-] TATTATATACGGTGTTGAGAAGATGAC [-------] GAGAA [-] TTA-- [---------------------------------------------------------------------] --- [---------------TCAG] AACAGTCATCGA [-] ATTTAGTGGAAGCTGA [-] AGCCCAAAGATTGATAATGCAATAT [-----------------------------------------------] GATCAATGAATAA [-] CGACGCATAAAATGAAGGAAGAAATAAGAATAAGAT [---] TATGTAA [-] AATTGTCGATTCC [-] CTTTCGTGGATTCCTAAATCCATGAGGAGAA [-] CTTCTA [--GTAT-AT------] TCCATCTACA [-] TAATAG [-CAG--] TAACCT [-TACC-AAAC--------] ATGTAATCCCAAC [-] ACAT [-------GTCACA---------------------------------------------------------------------]
S_kudriavzevii_3_AACI02000118        ------------------- [-] ---- [------] ---------- [-] ---- [-------------------] AATCACGT [-] AACAAGAAGAT [-] TATTATATACGGTGTTAAGAAGATGAC [-------] GAAAA [-] CTACC [---------------------------------------------------------------------] AGA [CCAGTGAAATAAGACTCAG] AACAGTCATCGA [-] ATTTAGTGGAAGCTGA [-] AGCGCAAGGATTGATAATGCAATAT [-----------------------------------------------] GATCAGTGAATAA [-] CGACGTATAAAATGAAGGAAGAAATAAGAATAAGAT [---] TATGTAA [-] AATTGTCGATTTC [-] CTTTCGTGGATTCCTAAATCCATGAGGAGAA [-] TTTCTA [--GTAC-A-------] TCTATCTACA [-] TAATAT [-TAT-T] AACCTT [--ACC-AAAA--------] ATGGAATTCTAAC [-] AATT [-------ATCACAAAAT-----------------------------------------------------------------]
S_bayanus_AACA01000053               TGTTGGAACAAGATTTCAC [-] TATC [------] GTCCATATAT [-] T--- [-------------------] -------- [-] ---------AC [-] TATTATATACGGTG-TGAAAAGATGAC [-------] GTAAA [-] TTACA [---------------------------------------------------------------------] AGA [-CCAGTAAGAGAAGATTGA] AACTGTATTCGA [-] AATTAATGGAAGCTGA [-] AGCGCAAGGATTGATATTGTAATAG [-----------------------------------------------] GATCAATGAATGA [-] TAATATATAAAAGAGGAATAGAATTATTTAGAATAC [---] TATGCAA [-] AATTACAGATTTC [-] TTTTTGTGGATTCCTAAATCCATGAGGAGAA [-] TCTCTA [--GTAT-AG------] TCTATATACA [-] AAATAT [-TAC--] AACATT [-AA---AATA--------] ATGGAATCCCAAA [-] AGTC [TGTTGGAATAGCTGCATTC---------------------------------------------------------------]
S_bayanus_AACA01000038               TGTTGTAACAAGATTCCAC [-] TATT [------] GTCCATATAT [-] TACT [-------------------] -------- [-] ----------- [-] -ATTATATACGGTG-TGAAAAGATGAC [-------] GTAAA [-] TTACA [---------------------------------------------------------------------] AGA [-CCAGTAAGACAAGATTGA] AACTGTCATCGA [-] AATTAATGGAAGCTGA [-] AGCGCAAGGATTGATATTGTAATAG [-----------------------------------------------] GATCAGTGAATGA [-] TAACATATAAAAGAGGAATAGAATTATTTAGAATAC [---] TACCCAA [-] GATCACAGATTCC [-] TTTTTGTGGATTCCTAAATCCATGGGGAGAA [-] TCTCTA [--GTATAAA------] TCTATATACA [-] TAATAT [-TAC--] AACATT [--AAA-AATA--------] ATGGAATCCTAAA [-] AGTT [-------ATCATTAAATT----------------------------------------------------------------]
S_bayanus_AACA01000962               TGTTGGAACAAGATTCCAC [-] TATC [------] GTCCATATAC [-] TACT [-------------------] -------- [-] ----------- [-] -ATTATATACGGTG-TGAAAAGATGAC [-------] ATAAA [-] TTACA [---------------------------------------------------------------------] AGA [-CCAGTAAGACAAGATTGA] AACTGTCATCGA [-] AATTAATGGAAGCTGA [-] AGCGCAAGGCTTGATATTGTAATAG [-----------------------------------------------] GATCAGTGAATGA [-] TAACATATAAAAGAGGAATATAATTATTTAGAATAC [---] TATGCAA [-] AAATACAGATTTC [-] TTTTTGTGGATACCTAAATCCATGAGGAGAA [-] TCTCTA [--GTAT-AA------] TCTATATACA [-] TAATAT [-TAC--] AACATT [--AAA-GATA--------] ATGGAATTCCAAA [-] AGTC [-------ATCTTTAAAT-----------------------------------------------------------------]
S_bayanus_AACA01000063               TGTTGGAACAAGATTCCAC [-] TATC [------] GTCCATATAC [-] TACT [-------------------] -------- [-] ----------- [-] -ATTATATACGGTG-TGAAAAGATGAC [-------] ATAAA [-] TTACA [---------------------------------------------------------------------] AGA [-CCAGTAAGACAAGATTGA] AACTGTCATCGA [-] AATTAATGGAAGCTGA [-] AGCGCAAGGCTTGATATTGTAATAG [-----------------------------------------------] GATCAGTGAATGA [-] TAACATATAAAAGAGGAATATAATTATTTAGAATAC [---] TATGCAA [-] AAATACAGATTTC [-] TTTTTGTGGATACCTAAATCCATGAGGAGAA [-] TCTCTA [--GTAT-AA------] TCTATATACA [-] TAATAT [-TAC--] AACATT [--AAA-GATA--------] ATGGAATTCCAAA [-] AGTC [-------ATCTTTAAAT-----------------------------------------------------------------]
S_bayanus_AACA01000086               TGTTGGAACAAGATTCCAC [-] TATC [------] GTCCATATAT [-] TACT [-------------------] -------- [-] ----------- [-] -ATTATATACGGTG-TGAAAAGATGAC [-------] GTAAA [T] TTACA [---------------------------------------------------------------------] AGA [CCCAGTGAGACAAGATTGA] AACTGTCATCAA [G] AATTAATGGAAGCTGA [-] AGCGCAAGGATTGATATTGTAATAG [-----------------------------------------------] GATCAGTGAATGA [-] TAACATATAAAAGAGGAATATAATTATTTAGAATAC [---] TATGTAA [-] AATTACAGATTCC [-] TTTTTGTGGATTCCTAAATCTACGAGGAGAA [-] TCTCTA [--GTATAAA------] TCTATATACA [-] TAATAT [-TAT--] AACATT [--AAA-AATA--------] ATGGAATTCACAC [-] AAGT [--------CATCA---------------------------------------------------------------------]
S_bayanus_1_AACA01000228             TGTTGGAAGAAGATTCCAC [-] TATC [------] GTCCATATAT [-] TACT [-------------------] -------- [-] ----------- [-] -ATTATATACGGTG-TGAAAAGATGAC [-------] GTAAA [-] TCACA [---------------------------------------------------------------------] AGA [-CCAGTAAGACAAGATTGA] AACTGTCATCGA [-] AATTAATGGAGGCTGA [-] AGCGCAAGGATTGATATTGTAATAG [-----------------------------------------------] GATCAGTGAATGA [-] TAACATATAAAAGAGGAATAGAATTATTTAGAATAC [---] TATGCAA [-] AATTACAGATTCC [-] TTTTTGTGGATTCCTAAATCCATGAGGAGAA [-] TCTCTA [--GTATAAA------] TCTATATACA [-] TAATAT [-TAT--] AACATT [--AAC-AATA--------] ATGGAATCCCAAA [-] AATC [-------ATCATTTAATT----------------------------------------------------------------]
S_bayanus_2_AACA01000021             TGTTGGAACAAGATTCCAC [-] TATC [------] GTCCATATAT [-] TACT [-------------------] -------- [-] ----------- [-] -ATTATATACGGTG-TAAAAAGATGAC [-------] GTAAA [-] TTACA [---------------------------------------------------------------------] AGA [-CCAGTAAGACAAGATTGA] AACTGTCATCGA [-] AATTAATGGAAGCTGA [-] AGCGCAAGGATTGATATTGTAATAG [-----------------------------------------------] GATCAGTGAATGA [-] TAACATATAAAAGAGGAATATAATTATTTAGAATAC [---] TATGCAA [-] AATTACAGATTCC [-] TTTTTGTGGATTTTTAAATCCATGAGGAGAA [-] TCTCTA [--GTAT-AA------] TCTATATACG [-] TAATAT [-TAT--] ------ [------------------] ------------- [-] ---- [----------------------------------------------------------------------------------]
S_bayanus_AACA01000237               TGTTGGAACAAGATTCCAC [-] TATC [------] GTCCATATAT [-] TACT [-------------------] -------- [-] ----------- [-] -ATTATATACGGCG-TGAAAAGATGAC [-------] GTAAA [-] TTACA [---------------------------------------------------------------------] AGA [-CCAGTAAGACAAGATTGA] AACTGTCATCGA [-] AATTAATGGAAGCTGA [-] AGCGCAAGGATTGATATTGTAATAG [-----------------------------------------------] GATCAGTGAATGA [-] TAACATATAAAAGAGGAATACAATTATTTAGAATAC [---] TATGCAA [-] AATTACAGATTCC [-] TTTTTCTGGATTCCTAAATCCATGAGGAGAA [-] TCTCTA [--GTATAAA------] TCTATATACA [-] TAATAT [-TAC--] AACATT [--ACA-AATA--------] ATGGAATCCCAAA [-] AGTC [-------ATCA-----------------------------------------------------------------------]
S_bayanus_AACA01000935               TGTTGGAACAAGATTCCAC [-] TATC [------] GTCCATATAC [-] TACT [-------------------] -------- [-] ----------- [-] -ATTATATACGGTG-TGAAAAGATGAC [-------] GTAAA [-] TTACA [---------------------------------------------------------------------] AGA [-CCAGTAAGACAAGATTGA] AACTGTCATCGA [-] AATTAATGGAAGCTGA [-] AGCGCAAGGATTGATATTGTAATAG [-----------------------------------------------] GATCAGTGAACGA [-] TAACATATAAAAGAGGAATATAATTATTTAGAATAC [---] TATGCAA [-] AATTACAGATTCC [-] TTTTTGTGGATTCCTAAATCCGGGAGGAGAA [-] TCTCTA [--GTATAAA------] TCTATATACA [-] TAATAT [-TAC--] AACATT [--AAT-AATA--------] ATGGAATCCCAAA [-] AGTC [-------ATCATTAAATT----------------------------------------------------------------]
S_bayanus_1_AACA01000071             TGTTGGAACAAGATTCCAC [-] TATC [------] GTCCATATAT [-] TACT [-------------------] -------- [-] ----------- [-] -ATTATATACGGTG-TGAAAAGATGAC [-------] GTAAA [-] TTACA [---------------------------------------------------------------------] AGA [-CCGGTAAGACAAGATTGA] AACTGTCATCGA [-] AATTAATGGAAGCTGA [-] AGCGCAAGGATTGATATTGTAATAG [-----------------------------------------------] GATCAGTGAATGA [-] TAACATATAAAAGAGGAATATAATTATTTAGAATAC [---] TATGCAA [-] AATTACAGATTCC [-] TTTTTCTGGATTCCTAAATCGATGAGGAGAA [-] TCTCTA [--GTATAAA------] TCTATATACA [-] TAATAT [-TAC--] AACATT [--AAA-AATA--------] ATGGAATCCCAAA [-] AGTC [-------ATCA-----------------------------------------------------------------------]
S_bayanus_AACA01000378               TGTTGGAACAAGATTCCAC [-] TATC [------] GTCCATATAT [-] TACT [-------------------] -------- [-] ----------- [-] -ATTATATACGGTG-TGAAAAGATGAC [-------] GTAAA [-] TTACA [---------------------------------------------------------------------] AGA [-CCAGTAAGACAAGATTGA] AACTGTCATCGA [-] AATTAATGGAAGCTGA [-] AGCGCAAGGATTGATATTGTAATAG [-----------------------------------------------] GATCAGTGAATGA [-] TAACATATAAAAGAGGAATATAATTATTTAGAATAC [---] TATGCAA [-] AATTACAGATTCC [-] TTTTTGTGGATTCCTAAATCCATGAGGAGAA [-] TCTCTA [--GTATAAA------] TCTATATACA [-] TAATAT [-TAC--] AACATT [--AAT-AATA--------] ATGGAATCCCAAA [-] AGTC [-------ATCATA---------------------------------------------------------------------]
S_mikatae_1_AACH01000002             TATTGGAATGAAAATCAAC [-] TATC [------] GTCTATCAAC [-] TAGT [-------------------] AGTCATAC [-] TACTAGTACAT [-] TATCATATACGGTG-TTAGAAGATGAC [-------] ATAAG [-] TTATG [---------------------------------------------------------------------] AGA [-------------------] AGCGGTCATCGA [-] AATCAGTGGAAGCTGA [-] AATGCAAGGATTGATAATGTAATAG [-----------------------------------------------] GATAAATGAATAA [-] CAACATATAAAACGATGATAATAATGTTTATAGAAT [---] TATGTAG [-] AATTACGAGTTCC [-] AGTTATTGGATTCCTATATCCTCGAGGATAA [-] CTTCTA [G------TATA----] TCTACATACC [-] TAATAT [T-AT--] TGCCTT [TA-T--C-AATA------] ATGGAATCCCAAC [-] AATC [ATCTAAAAATTCACCCACTTCTCA----------------------------------------------------------]
S_mikatae_2_AACH01000117             TGTTGGAATGAAAATCAAC [-] TACC [------] GTCTATCAAC [-] TAGT [-------------------] AGTCATAC [-] TACTAGTACAT [-] TATCATACACGGTG-TTAGAAGATGAC [-------] ATAAG [-] TTATG [---------------------------------------------------------------------] AGA [-------------------] AGCGGTCATCGA [-] AATAAGTGGAAGCTGA [-] AATGCAAGGATTGATAATGTAATAG [-----------------------------------------------] GAT-AATGACTGA [-] CAATATATAAAATGACAATAAAAGCATATACAGAAT [---] TATGTAG [-] AATTGCAGATTCC [-] CTTTTATGGATTCCTAAATCCCTGAGGAGAA [-] CTTCTA [G------TATA----] TCTACATACC [-] TAATAT [T-AT--] TGCC-T [TA-T--A-AAAA------] ATGGAATCCCAAC [-] AATT [ACATCAAACTCCACTATTATCT------------------------------------------------------------]
S_mikatae_3_AACH01000199             TGTTGGAATGAAAATCAAC [-] TACC [------] GTCTATCAAC [-] TAGT [-------------------] AGTCATAC [-] TACTAGTACAT [-] TATCATATACGGTG-TTAGAAGATGAC [-------] ATAAG [-] TTATG [---------------------------------------------------------------------] AGA [-------------------] AGCGGTCATCGA [-] AATAAGTGGAAGCTGG [-] AATGCAAGGATTGATAATGTAATAG [-----------------------------------------------] GAT-AATGACTGA [-] CAGCATATAAAATAACAATAAAAGCATATACAGAAT [---] TATGTAG [-] AATTACGAATTTC [-] ATTTATGGAATTCCTATATCCTCGAGGAAAA [-] CTTCTA [G------TATA----] TCTACATATC [-] TAATAT [T-AT--] TGCCTT [TA-T--C-AACA------] ATGGAATCCCAAC [-] AATC [ATCTCAAAATTCACCAATCTCT------------------------------------------------------------]
S_mikatae_2_AACH01000033             TGTTGGAATGAAAATCAAC [-] TATC [------] GTCTATCAAC [-] TAGT [-------------------] AGTCATAC [-] TACTAGTACAT [-] TATCATATACGGTG-TTAGAAGATGAC [-------] ATAAG [-] TTATG [---------------------------------------------------------------------] AGA [-------------------] AGCGGTCATCGA [-] AATAAGTGGAAGCTGA [-] AATGCAAGGATTGATAATGTAATAG [-----------------------------------------------] GAT-AATGACTGA [-] CAACATATAAAATGACAATAAAAGCATATACAGAAT [---] TATGTAG [-] AATTACAAGTTCC [-] ATTTATTGGATTCCTATATTCTCGAGGAGAA [-] CTTCTA [G------TATA---T] TCTATATGCC [-] AGATAA [T-AT--] TGCCTT [TA-T--C-AACA------] ATGGAATCCCAAC [-] AATC [ATCTCAAAATTCACCCACTTCTCA----------------------------------------------------------]
S_mikatae_2_AACH01000086             TGTTGGAAAGAAAATCAAC [-] TACC [------] GTCTATTAAC [-] TAGT [-------------------] AGTCATAC [-] TACTAGTACAT [-] TATCATATACGGTG-TTAGAAGATGAC [-------] ATAAG [-] TTATG [---------------------------------------------------------------------] AGA [-------------------] AGCGGTCATCGA [-] AATAAGTGGAAGCTGA [-] AATGCAAGGATTGATAATGTAATAG [-----------------------------------------------] GAT-AATGACTGA [-] CAATATATAAAATGACAATAAAAGCATATACAGAAT [---] TATGTAG [-] AATTACGAGTTCC [-] AGTTATTGGATTCCTATATCCTTGAGGAGAA [-] CTTCTG [G------TATA----] TCTACATACC [-] TAATAT [T-AT--] TGCCTT [TA-T--C-AACA------] ATGGAATCCCAAC [-] AATC [ATCTCAAAATTCACTAATATCT------------------------------------------------------------]
S_mikatae_2_AACH01000168             TGTTGGAAAGAAAATCAAC [-] TACC [------] GTCTATCAAC [-] TAGT [-------------------] AGTCATAC [-] TACTAGTACAT [-] TATCATATACGGTG-TTAGAAGATGAC [-------] ATAAG [-] TTATG [---------------------------------------------------------------------] AGA [-------------------] AGCGGTCATCGA [-] AATAAGTGGAAGCTGA [-] AATGCAAGGATTGATAATGTAATAG [-----------------------------------------------] GAT-AATGACTGA [-] CAATATATAAAATGACAATAAAAGCATATACAGAAT [---] TATGTAG [-] AATTACGAGTTCC [-] AGTTATTGGATTCCTATATCCTCGAGGAAAA [-] CTTCTA [G------TATA----] TCTACATACC [-] TAATAT [T-AT--] TGCC-T [TATT--A-AAAA------] ATGGAATCCCAAC [-] AATT [ACATCAGAATCCACACTTATCT------------------------------------------------------------]
S_mikatae_2_AACH01000936             TGTTGGAATGAAAATCAAC [-] TATC [------] GTCTATCAAC [-] TAGT [-------------------] AGTCATAC [-] TACTAGTACAT [-] TATCATATACGGTG-TTAGAAGATGAC [-------] ATAAG [-] TTATG [---------------------------------------------------------------------] AGA [-------------------] AGCCGTCATCGA [-] AATAAGTGGAAGCTGA [-] AATGCAAGGATTGATAATGTAATAG [-----------------------------------------------] GAT-AATGACTGA [-] CAA-ATATAAAATGACAATAAAAGCATATACAGAAT [---] TATGTAG [-] AATCACGATTTCC [-] AGTTATTGGATTCCTATATCCTCGAGGAGAA [-] CTTCTA [G------TATA---T] TCTATATACC [-] AAATAT [T-AT--] TGCCTT [TA-T--C-AACA------] ATGGAATCCCAAC [-] AATC [ATCTCAAAATTCCCCAAACTCT------------------------------------------------------------]
S_mikatae_1_AACH01000020             ----GGAATGAAAATCAAC [-] TATC [------] GTCTGGCAAC [-] TAGT [-------------------] AGTCATGC [-] TACTAGTACAT [-] TATCATATACGGTG-TTAGAAGATGAC [-------] ATAAG [-] TTATG [---------------------------------------------------------------------] AGA [-------------------] AGCGGTCATCGA [-] AATAAGTGGAAGCTGA [-] AATGCAAGGATTGATAATGTAATAG [-----------------------------------------------] GAT-AATGACTGA [-] CAA-ATATAAAATGACAATAAAAGCATATACAGAAT [---] TATGTAG [-] AATTACGAGTTCC [-] ATTTATTGGATTCCTATATCCTCGAGGAGAA [-] CTTCTA [G------TATA----] TCTACATACC [-] TAATAT [T-AT--] TGCC-T [TA-T--A-AAAA------] ATGGAATCCCAAC [-] AATT [ACATCAAACTCCACTATTATCT------------------------------------------------------------]
S_mikatae_AACH01002309               TGTTGGAATGAAAATCAAC [-] TATC [------] GTCTGGCAAC [-] TAGT [-------------------] AGTCATGC [-] TACTAGTACAT [-] TATCATATACGGTG-TTAGAAGATGAC [-------] ATAAG [-] TTATG [---------------------------------------------------------------------] AGA [-------------------] AGCGGTCATCGA [-] AATAAGTGGAAGCTGA [-] AATGCAAGGATTGATAATGTAATAG [-----------------------------------------------] GAT-AATGACTGA [-] CAA-ATATAAAATGACAATAAAAGCATATACAGAAT [---] TATGTAG [-] AATTACGAGTTCC [-] ATTTATTGGATTCCTATATCCTCGAGGAGAA [-] CTTCTA [G------TATA----] TCTACATACC [-] TAATAT [T-AT--] TACCTT [TA-T--C-AACA------] ATGGAATCCCAAC [-] AATC [ATCTCAAAATTCGCCAATCTCT------------------------------------------------------------]
S_mikatae_2_AACH01000091             TGTTGGAATGAAAATCAAC [-] TATC [------] GTCTATCAAC [-] TAGT [-------------------] AGTCATAC [-] TACTAGTACAT [-] TATCATATACGGTG-TTAGAAGATGAC [-------] ATAAG [-] TTATG [---------------------------------------------------------------------] AGA [-------------------] AGCGGTCATCGA [-] AATAAGTGGAAGCTGA [-] AATGCAAGGATTGATAATGTAATAG [-----------------------------------------------] GAT-AATGACTGA [-] CAACATATAAAATGTCAATCAAAGCATATACAGAAT [---] TATGTAG [-] AATTACGAGTTCC [-] ATTTATTGGATTCCTATATCCTCGAGGAGAA [-] CTTCTA [G------TATA----] TCTACATACC [-] TAATAT [T-AT--] TGCCTT [TA-T--C-AACA------] ATGGAATCCCAAC [-] AATC [ATCTCAAAATTCGCCAATCTCT------------------------------------------------------------]
S_mikatae_1_AACH01000912             TGTTGGAATGAAAATCAAC [-] TATC [------] GTCTATCAAC [-] TAGT [-------------------] AGTCATAC [-] TACTAGTACAT [-] TATCATATACGGTG-TTAGAAGATGAC [-------] ATAAG [-] TTATG [---------------------------------------------------------------------] AGA [-------------------] AGCCGTCATCGA [-] AATAAGTGGAAGCTGA [-] AATGCAAGGATTGATAATGTAATAG [-----------------------------------------------] GAT-AATGACTGA [-] CAA-ATATAAAATGACAATAAAAGCATATACAGAAT [---] TATGTAG [-] AATTACGAGTTCC [-] ATTTATTGGATTCCTATATCCTCGAGGAGAA [-] CTTCTA [G------TATA----] TCTATATACC [-] TAATAT [T-AT--] TGCCTT [TA-T--CAAACA------] ATGGAATCCCAAC [-] AATC [ATCTCAAAATTCGCCAAGCTCT------------------------------------------------------------]
S_mikatae_2_AACH01000020             TGTTGGAATGAAAATCAAC [-] TATC [------] GTCTATCAAC [-] TAGT [-------------------] AGTCATAC [-] TACTAGTACAT [-] TATCATATACGGTG-TTATAAGATGAC [-------] ATAAG [-] TTATG [---------------------------------------------------------------------] AGA [-------------------] AGCGGTCATCGA [-] AATAAGTGGAAGCTGA [-] AATGCAAGGATTGATAATGTAATAG [-----------------------------------------------] GAT-AATGACTGA [-] CAA-ATATAAAATGACAATAAAAGCATATACAGAAT [---] TATGTAG [-] AATTACGAGTTCC [-] ATTTATTGGATTCCTATATCCCCGAGGAGAA [-] CTTCTA [G------TATA----] TCTACATACC [-] TAATAT [T-AT--] TGCCTT [TA-T--C-AACA------] ATGGAATCCCAAC [-] AATC [ATCTCAAAATTCGCCAATATCT------------------------------------------------------------]
S_mikatae_AACH01002662               TGTTGGAATGAAAATCAAC [-] TATC [------] GTCTATCAAC [-] TAGT [-------------------] AGTCATAC [-] TACTAGTACAT [-] TATCATATACGGTG-TTATAAGATGAC [-------] ATAAG [-] TTATG [---------------------------------------------------------------------] AGA [-------------------] AGCGGTCATCGA [-] AATAAGTGGAAGCTGA [-] AATGCAAGGATTGATAATGTAATAG [-----------------------------------------------] GAT-AATGACTGA [-] CAATATATAAAATGACAATAAAAGCATATACAGAAT [---] TATGTAG [-] AATAACGAGTTCC [-] ATTTATTGGATTCCTATATCCTCGAGGAGAA [-] CTTCTA [G------TATA----] TCTACATACC [-] TAATAT [T-AT--] TGCCTT [TA-T--C-AACA------] ATGGAATCCCAAC [-] AATC [ATCTCAAAATTCAC--------------------------------------------------------------------]
S_mikatae_4_AACH01000005             TGTTGGAATGAAAATCAAC [-] TATC [------] GTCTATCAAC [-] TAGT [-------------------] AGTCATAC [-] TACTAGTACAT [-] TATCATATACGGTG-TTATAAGATGAC [-------] ATAAG [-] TTATG [---------------------------------------------------------------------] AGA [-------------------] AGCGGTCATCGA [-] AGTAAGTGGAAGCTGA [-] AATGCAAGGATTGATAATGTAATAG [-----------------------------------------------] GAT-AATGACTGA [-] CAA-ATATAAAATGACAATAAAAGCATATACAGAAT [---] TATGTAG [-] AATTACGAGTTCC [-] ATTTATTGGATTCCTATATCCTCGAGGAGAA [-] CTTCTA [G------TATA----] TCTACATACC [-] TAATAT [T-AT--] TGCCTT [TA-T--C-AACA------] ATGGAATCCCAAC [-] AATC [ATCTCAAAATTCGCCAATCTCT------------------------------------------------------------]
S_mikatae_1_AACH01000117             TGTTGGAATGAAAATCAAC [-] TATC [------] GTCTATCAAC [-] TAGT [-------------------] AGTCATAC [-] TACTAGTACAT [-] TATCATATACGGTG-TTATAAGATGAC [-------] ATAAG [-] TTATG [---------------------------------------------------------------------] AGA [-------------------] AGCGGTCATCGA [-] AATAAGTGGAAGCTGA [-] AATGCAAGGATTGATAATGTAATAG [-----------------------------------------------] GAT-AATGACTGA [-] CAA-ATATAAAATGACAATAAAAGCATATACAGAAT [---] TATGTAG [-] AATTACGAGTTCC [-] ATTTATTGGATTCCTATATCCTTGAGGAGAA [-] CTTCTA [G------TATA----] TCTACATACC [-] TAATAT [T-AT--] TGCCTT [TA-T--C-AACA------] ATGGAATCCCAAC [-] AATC [ATCTCAAAATTCGCCAATCTCTC-----------------------------------------------------------]
S_mikatae_1_AACH01000199             TGTTGGAATGAAAATCAAC [-] TATC [------] GTCTATCAAC [-] TAGT [-------------------] AGTCATAC [-] TACTAGTACAT [-] TATCATATACGGTG-TTATAAGATGAC [-------] ATAAG [-] TTATG [---------------------------------------------------------------------] AGA [-------------------] AGCGGTCATCGA [-] AATAAGTGGAAGCTGA [-] AATGCAAGGATTGATAATGTAATAG [-----------------------------------------------] GAT-AATGACTGA [-] CAA-ATATAAAATGACAATAAAAGCATATACAGAAT [---] TATGTAG [-] AATTACGAGTTCC [-] ATTTATTGGATTCCTATATCCTCGAGGAGAA [-] CTTCTA [G------TATA----] TCTACATACC [-] TAATAT [T-AT--] TGCCTT [TA-T--CAAACA------] ATGGAATCCCAAC [-] AATC [ATCTCAAAATTCGCCAAGCTCT------------------------------------------------------------]
S_mikatae_AACH01001621               TGTTGGAATGAAAATCAAC [-] TATC [------] GTCTATCAAC [-] TAGT [-------------------] AGTCATAC [-] TACTAGTACAT [-] TATCATATACGGTG-TTATAAGATGAC [-------] ATAAG [-] TTATG [---------------------------------------------------------------------] AGA [-------------------] AGCGGTCATCGA [-] AATAAGTGGAAGCTGA [-] AATGCAAGGATTGATAATGTAATAG [-----------------------------------------------] GAT-AATGACTGA [-] CAA-ATATAAAATGACAATAAAAGCATATACAGAAT [---] TATGTAG [-] AATTACGAGTTCC [-] ATTTATTGGATTCCTATATCCTCGAGGAGAA [-] CTTCTA [G------TATA----] TCTACATACC [-] TAATAT [T-AT--] TGCCTT [TA-T--C-AACA------] ATGGAATCCCAAC [-] AATC [ATCTCAAAATTCGCCCATCTCT------------------------------------------------------------]
S_mikatae_AACH01001964               TGTTGGAATGAAAATCAAC [-] TATC [------] GTCTATCAAC [-] TAGT [-------------------] AGTCATAC [-] TACTAGTACAT [-] TATCATATACGGTG-TTATAAGATGAC [-------] ATAAG [-] TTATG [---------------------------------------------------------------------] AGA [-------------------] AGCGGTCATCGA [-] AATAAGTGGAAGCTGA [-] AATGCAAGGATTGATAATGTAATAG [-----------------------------------------------] GAT-AATGACTGA [-] CAA-ATATAAAATGACAATAAAAGCATATACAGAAT [---] TATGTAG [-] AATTACGAGTTCC [-] ATTTATTGGATTCCTATATCCTCGAGGAGAA [-] CTTCTA [G------TATA----] TCTACATACC [-] TAATAT [T-AT--] TGCCTT [TA-T--C-AACA------] ATGGAATCCCAAC [-] AATC [ATCTTAAAATTCACCGATCTCT------------------------------------------------------------]
S_mikatae_AABZ01001347               TGTTGGAATGAAAATCAAC [-] TATC [------] GTCTATCAAC [-] TAGT [-------------------] AGTCATAC [-] TACTAGTACAT [-] TATCATATACGGTG-TTATAAGATGAC [-------] ATAAG [-] TTATG [---------------------------------------------------------------------] AGA [-------------------] AGCGGTCATCGA [-] AATAAGTGGAAGCTGA [-] AATGCAAGGATTGATAATGTAATAG [-----------------------------------------------] GAT-AATGACTGA [-] CAA-ATATAAAATGACAATAAAAGCATATACAGAAT [---] TATGTAG [-] AATTACGAGTTCC [-] ATTTATTGGATTCCTATATCCTCGAGGAGAA [-] CTTCTA [G------TATA----] TCTACATACC [-] TAATAT [TAAT--] TGCCTT [TA-T--C-AACA------] ATGGAATCCCAAC [-] AATC [ATCTCAAAATTCGCCAATCTCT------------------------------------------------------------]
S_mikatae_2_AACH01001333             TGTTGGAATGAAAATCAAC [-] TATC [------] GTCTATCAAC [-] TAGT [-------------------] AGTCATAC [-] TACTAGTACAT [-] TATCATATACGGTG-TTATAAGATGAC [-------] ATAAG [-] TTATG [---------------------------------------------------------------------] AGA [-------------------] AGCGGTCATCGA [-] AATAAGTGGAAGCTGA [-] AATGCAAGGATTGATAATGTAATAG [-----------------------------------------------] GAT-AATGACTGA [-] CAA-ATATAAAATGACAATAAAAGCATATACAGAAT [---] TATGTAG [-] AATTACGAGTTCC [-] ATTTATTGGATTCCTATATCCTCGAGGAGAA [-] CTTCTA [G------TATA----] TCTACATACC [-] TAATAT [T-AT--] TGCCTT [TA-T--C-AACA------] ATGGAATCCCAAC [-] AATC [ATCTCAAAATTCGCCAATCTCT------------------------------------------------------------]
S_mikatae_1_AACH01000084             TGTTGGAATGAAAATCAAC [-] TATC [------] GTCTATCAAC [-] TAGT [-------------------] AGTCATAC [-] TACTAGTACAT [-] TATCATATACGGTG-TTATAAGATGAC [-------] ATAAG [-] TTATG [---------------------------------------------------------------------] AGA [-------------------] AGCGGTCATCGA [-] AATAAGTGGAAGCTGA [-] AATGCAAGGATTGATAATGTAATAG [-----------------------------------------------] GAT-AATGACTGA [-] CAA-ATATAAAATGACAATAAAAGCATATACAGAAT [---] TATGTAG [-] AATTACGAGTTCC [-] ATTTATTGGATTCCTATATCCTCGAGGAGAA [-] CTTCTA [G------TATA----] TCTACATACC [-] TA---- [------] ------ [------------------] ------------- [-] ---- [----------------------------------------------------------------------------------]
S_mikatae_3_AACH01000017             TGTTGGAATGAAAATCAAC [-] TATC [------] GTCTATCAAC [-] TAGT [-------------------] AGTCATAC [-] TACTAGTACAT [-] TATCATATACGGTG-TTATAAGATGAC [-------] ATAAG [-] TTATG [---------------------------------------------------------------------] AGA [-------------------] AGCGGTCATCGA [-] AATAAGTGGAAGCTGA [-] AATGCAAGGATTGATAATGTAATAG [-----------------------------------------------] GAT-AATGACTGA [-] CAA-ATATAAAATGACAATAAAAGCATATACAGAAT [---] TATGTAG [-] AATTACGAGTTCC [-] ATTTATTGGATTCCTATATCCTCGAGGAGAA [-] CTTCTA [G------TATA----] TCTACATACC [-] TAATAT [T-AT--] TGCCTT [TA-T--C-AACA------] ATGGAATCCCAAC [-] AATC [ATCTCAAAATTCGCCAATCTCT------------------------------------------------------------]
S_mikatae_1_AACH01001083             TGTTGGAATGAAAATCAAC [-] TATC [------] GTCTATCAAC [-] TAGT [-------------------] AGTCATAC [-] TACTAGTACAT [-] TATCATATACGGTG-TTATAAGATGAC [-------] ATAAG [-] TTATG [---------------------------------------------------------------------] AGA [-------------------] AGCGGTCATCGA [-] AATAAGTGGAAGCTGA [-] AATGCAAGGATTGATAATGTAATAG [-----------------------------------------------] GAT-AATGACTGA [-] CAA-ATATAAAATGACAATAAAAGCATATACAGAAT [---] TATGTAG [-] AATTACGAGTTCC [-] ATTTATTGGATTCCTATATCCTCGAGGAGAA [-] CTTCTA [G------TATA----] TCTACATACC [-] TAATAT [T-AT--] TGCCTT [TA-T--C-AACA------] ATGGAATCCCAAC [-] AATC [ATCTCAAAATTCGCCAATCTCT------------------------------------------------------------]
S_mikatae_2_AACH01000233             TGTTGGAAAGAAAATCAAA [-] TATC [------] GTCTATCAAC [-] TAGT [-------------------] AGTCATAC [-] TACTAGTATAT [-] TATCATATATGGTT-TTAGAAGATGAC [-------] ATAAG [-] TTATG [---------------------------------------------------------------------] AGA [-------------------] AGCGGTCATCGA [-] AATAAGTGGAAGCTGA [-] AATGCAAGGATTGATAATGTAATAG [-----------------------------------------------] GATAAATGAATAA [-] CAACATATAAAACGATGATAATAATGTTTATAGAAT [---] TGTCTAG [-] AGTTGCAGATTCC [-] ATTTATTGGATTCCTATATCCTCGAGAAGAA [-] CTTCTA [G------TATA----] TCTACATACC [-] TAATAT [T-AT--] TGCC-T [TATT--A-AAAA------] ATGGAATCTCAAC [-] AATT [ACATCAAAATCCACTTAT----------------------------------------------------------------]
S_mikatae_1_AACH01000031             -GTTGATTTATATTACAAC [-] --AC [------] ATCTACTGAC [-] TAGT [-------------------] ATTCATAC [-] TACTAGTATAT [-] TATCATATACGGTG-TTAGAAGATGAC [-------] GCAAA [-] TGATG [---------------------------------------------------------------------] AGA [-------------------] TATAGTCATCTA [-] AATTAGTGGAAGCTGA [-] AACGCAAGGATTGATAATGTAATAT [-----------------------------------------------] GAT-GATGAATGA [-] CAACATACAAAACGATGATAATAATGTTTATAGAAT [---] TGTGTAT [-] AATTGCAGATTTC [-] CTTTTATGGATTCCTATATCCCCGAGGAGAA [-] TTTCTA [G------TATA----] TCTACATACC [-] TAATAT [T-AT--] TAAA-A [AA-T--A-AAAA------] ATGGAATCCCAAC [-] AATT [ACATCAAACTCCACCATTATCT------------------------------------------------------------]
S_mikatae_2_AACH01000031             TGTTGTAATATAAATCAAC [-] TATC [------] ATCTACTAAC [-] TAGT [-------------------] AGTCATAT [-] TACTAGTATAT [-] TATCATATACGGTG-TTAGAAGATGAC [-------] GCAGA [-] TGATG [---------------------------------------------------------------------] AGA [-------------------] TATAGTCGTCTA [-] GATAATTGGAATGTGA [-] ATGGCAACGATTGAGAATATAATAG [-----------------------------------------------] GATCAATGAATAA [-] GAACATATAAAACGATGATAATAATGTTTATAGAAT [---] TGTGTAT [-] AATTGCAGATTCC [-] CTTTTATGGATTCCTATATCCCTGATGAGAA [-] CTTCTA [G------TATA----] TCTACATACT [-] TAATAT [T-AT--] TGCC-T [TA-T--A-AAAA------] ATGGAATCCCAAC [-] AATT [ACATCGCACTCCACTATTATCT------------------------------------------------------------]
S_mikatae_AACH01002169               TGTTGGGATGAAAATCAAC [-] TATC [------] GTCTACCAAC [-] TAGT [-------------------] AGTCATAC [-] CACTAGTACAT [-] TATCATATACGGTG-TTAGGAGATGAC [-------] GCAAA [-] TGATG [---------------------------------------------------------------------] AGA [-------------------] AATAGTCATCTA [-] AATTAGTGGAAGCTGA [-] AACGCAAGGATTGATAATGTAATAG [-----------------------------------------------] GATCAATGAATAA [-] GAACATATAAAACGATGATAATAATGTTTATAGAAT [---] TGTGTAC [-] AATTGCAGATTCC [-] CTTTTATGGATTCCTAAATCCCGGAGGAGAA [-] CTTCTA [G------TATA----] TTTACATACC [-] TAATAT [T-AT--] TACC-T [TA-T--A-AAAA-----A] ATGGAATCCCAAC [-] AATT [TCATCAGAATCCAATATTATTTT-----------------------------------------------------------]
S_mikatae_AABZ01001316               TGTTGGGATGAAAATCAAC [-] TATC [------] GTCTACCAAC [-] TAGT [-------------------] AGTCATAC [-] CACTAGTACAT [-] TATCATATACGGTG-TTAGGAGATGAC [-------] GCAAA [-] TGATG [---------------------------------------------------------------------] AGA [-------------------] AATAGTCATCTA [-] AATTAGTGGAAGCTGA [-] AACGCAAGGATTGATAATGTAATAG [-----------------------------------------------] GATCAATGAATAA [-] GAACATATAAAACGATGATAATAATGTTTATAGAAT [---] TGTGTAC [-] AATTGCAGATTCC [-] CTTTTATGGATTCCTAAATCCCGGAGGAGAA [-] CTTCTA [G------TATA----] TTTACATACC [-] TAATAT [T-AT--] TACC-T [TA-T--A-AAAA-----A] ATGGAATCCCAAC [-] AATT [TCATCAGAATCCAATATTATTTT-----------------------------------------------------------]
S_mikatae_AACH01000548               TGTTGTAATATAAATCAAC [-] TATC [------] ATCTACTAAC [-] TAGT [-------------------] ATTTACGT [-] TACTAGTATAT [-] TATCATATACGGTG-TTAGAAGATGAC [-------] GCAAA [-] TGATG [---------------------------------------------------------------------] AGA [-------------------] AATAGTCATCTA [-] AATTAGTGGAAGCTGA [-] AACGCAAGGATTGATAATGTAATAG [-----------------------------------------------] GATAAATGAATAA [-] CGACATATAAAACGATGATAATAATGTTTATAAAAT [---] TGTGTAG [-] AATTGCAAATTCC [-] CTTTTATGGATTCCTAAATCCCCGAGGAGAG [-] CTTCTA [A------TATA----] TCTACATACC [-] TAATCT [A-CA--] TACC-T [AA-T--------------] ------------- [-] ---- [----------------------------------------------------------------------------------]
S_mikatae_AACH01000893               TGTTGGAATGAAAATCAAC [-] TATC [------] GTTTATCAAC [-] TAGA [-------------------] AGTCATAC [-] TACTAGTATAT [-] TATCATATACGGTG-TTAGAAGATGAC [-------] GTAAG [-] TTATG [---------------------------------------------------------------------] AGA [-------------------] AGCTGTCATCGA [-] AATAAGTGGAAGCTGA [-] AACGCAAGGATTGATAATGTAATAG [-----------------------------------------------] GATCAATGAATAA [-] GAACATATAAAACGATGATAATAATGTTTATAGAAT [---] TGTGTAG [-] AATTGCAGATTCC [-] CTTTTATGGATTCCTAAATCCCCGAGGAGAA [-] CTTCTA [G------TATA----] TCTACATACT [-] TAATAT [T-AT--] TGCC-T [TA-T--A-AAAA------] ATGGAATCCCAAC [-] AATT [ACATCAAACTCCAATACAATCTCA----------------------------------------------------------]
S_mikatae_AACH01000972               -------------ATCAAC [-] TATC [------] GTCTATCAAC [-] TAGT [-------------------] AGTCATAC [-] TACTAGTACAT [-] TATCATATACGGTG-TTATAAGATGAC [-------] ATAAG [-] TTATG [---------------------------------------------------------------------] AGA [-------------------] AGCGGTCATCGA [-] AATAAGTGGAAGCTGA [-] AACGCAAGGATTGATAATGTAATAG [-----------------------------------------------] GATCAATGAATAA [-] GAACATATAAAACGATGATAATAATGTTTATAGAAT [---] TGTGTAG [-] AATTGCAGATTCC [-] CTTTTATGGATTCCTAAATCCCCGAGGAGAA [-] CTTCTG [G------TATA----] TCTACATACC [-] TAATAT [T-GT--] TGCC-T [TA-T--A-AAAA------] ATGGAATCCCAAC [-] AATT [ACATCAAACTCCAC--------------------------------------------------------------------]
S_mikatae_AZ924698_gi                TGTTGGAATGAAAATCAAC [-] TATC [------] GTCTATCAAC [-] TAGT [-------------------] AGTCATAC [-] TACTAGTACAT [-] TATCATATACGGTG-TTATAAGATGAC [-------] ATAAG [-] TTATG [---------------------------------------------------------------------] AGA [-------------------] AGCGGTCATCGA [-] AATAAGTGGAAGCTGA [-] AATGCAAGGATTGATAATGTAATAG [-----------------------------------------------] GATCAATGAATAA [-] GAACATATAAAACGATGATAATAATGTTTATAGAAT [---] TGTGTAG [-] AATTGCAGATTCC [-] CTTTTATGGATTCCTAAATCCCTGAGGAGAA [-] CTTCTA [G------TATA----] TCTACATACT [-] TAATAT [T-AT--] TGCC-T [TA-T--A-AAAA------] ATGGAATCCCAAC [-] AATT [ACATCAAACTCCACTATTATCT------------------------------------------------------------]
S_mikatae_AACH01000301               TGTTGGAATGAAAATCAAC [-] TATC [------] GTCTATCAAC [-] TAGT [-------------------] AGTCATAC [-] TACTAGTACAT [-] TATCATATACGGTG-TTATAAGATGAC [-------] ATAAG [-] TTATG [---------------------------------------------------------------------] AGA [-------------------] AGCGGTCATCGA [-] AATAAGTGGAAGCTGA [-] AATGCAAGGATTGATAATGTAATAG [-----------------------------------------------] GATCAATGAATAA [-] GAACATATAAAACGATGATAATAATGTTTATAGAAT [---] TGTGTAG [-] AATTGCAGATTCC [-] CTTTTATGGATTCCTAAATCCCTGAGGAGAA [-] CTTCTA [G------TATA----] TCTACATACT [-] TAATAT [T-AT--] TGCC-T [TA-T--A-AAAA------] ATGGAATCCCAAC [-] AATT [ACATCAAACTCCACTATTATCT------------------------------------------------------------]
S_mikatae_AACH01000559               TGTTGGAATGAAAATCAAC [-] TATC [------] GTCTATCAAC [-] TAGT [-------------------] AGTCATAC [-] TACTAGTACAT [-] TATCATATACGGTG-TTATAAGATGAC [-------] ATAAG [-] TTATG [---------------------------------------------------------------------] AGA [-------------------] AGCGGTCATCGA [-] AATAAGTGGAAGCTGA [-] AATGCAAGGATTGATAATGTAATAG [-----------------------------------------------] GATCAATGAATAA [-] CAACATATAAAACGATGATAATAATGTTTATAGAAT [---] TATGTAG [-] AATTGCAGATTCC [-] CTTTTATGGATTACTAAATCCCCGAGGAGAA [-] CTTCTA [G------TATA----] TCTACATACC [-] TAATAT [T-AT--] TGCC-T [TA-T--A-AAAA------] ATGGAATCCCAAC [-] AATT [ACATCAAACTCCACTATTATCTCACAAATATTTACTAATATAAAAATACCCATTGGAGAATTTGAATTGTTAAACCGCTCTA]
S_mikatae_2_AACH01000199             -----------------AC [-] TATC [------] ATCTATTGGC [-] TGGT [-------------------] AGCCATGT [-] TATTAGTAT-- [-] TATCATATACGGTG-TTAGAAGATGAC [-------] GCAAA [-] TGATG [---------------------------------------------------------------------] AGA [-------------------] TATAGTCATCTA [-] AATTAGTGGAAGCTGA [-] AACGCAAGGATTGATAATGTAATAG [-----------------------------------------------] GATCAATGAATAA [-] CAACATATAAAACGATGATAATAATGTTTATAGAAT [---] TATGTAG [-] AGTTGCAGATTCC [-] CTTTTATGGATTCCTAAATCCCCGAGGAGAA [-] CTTCTA [G------TATA----] TCTACATACC [-] TAATAT [T-AT--] TCCC-T [TA-T--A-AAAA------] ATGGAATCCCAAC [-] AATT [ACATCAAACTCCACTATTATCT------------------------------------------------------------]
S_mikatae_AACH01000207               TGTTGTAATATAAATCAAG [-] TATC [------] ATCTACTAAC [-] TAGT [-------------------] ATTTACGT [-] TACTAGTATAT [-] TATCGTATACGGTG-TTAGAAGATGAC [-------] ATAAG [-] TTATG [---------------------------------------------------------------------] AGA [-------------------] AATAGTCATCTA [-] AATTAGTGGAAACTGA [-] AACGCAAGGATTGATAATGTAATAG [-----------------------------------------------] GATCAATGAATAA [-] CAACATATAAAACTATGATAATAATGTTTATAGAAT [---] TGTGTAG [-] AATTGCAGATTCC [-] CTTTTATGGATTCCTAAATCCCCGAGGAGAA [-] CTTCTA [G------TATA----] TCTACATACC [-] TAATAT [T-AT--] TGCC-T [TA-T--A-AAAA------] ATGGAATCCCAAC [-] AATT [ACATCAAACTCCACTATTATCT------------------------------------------------------------]
S_mikatae_AACH01000819               TGTTGTAATATAAATCAAC [-] TATC [------] ATCTACTAAC [-] TAGT [-------------------] ATTTACGT [-] TACTAGTATAT [-] TATCATATACGGTG-TTAGAAAATGAC [-------] GCAAA [-] TGATG [---------------------------------------------------------------------] AGA [-------------------] AATAGTCATCTA [-] AATTAGTGGAAGCTGA [-] AGCGCAAGGATTGATAATGTAATAG [-----------------------------------------------] GATCAATGAATAA [-] CAACATATGAAACGATGATAATAATGTTTATAGAAT [---] TATGTAG [-] AATTGCAGATTCC [-] CTTTTATGGATTCCTCAATCCCCGAGGAGAA [-] CTTCTA [G------TATA----] TCTACATACC [-] TAATAT [T-GT--] TGCC-T [TA-T--A-AAAA------] ATGGAATGCCAAC [-] AATT [ACATCCAACTCCACCATTATCT------------------------------------------------------------]
S_mikatae_1_AACH01001333             -GTTGTAATATAAATCAAC [-] TATC [------] ATCTATTAAC [-] TAGT [-------------------] ATTTACGT [-] TACTAGTATAT [-] TATCATATACGGTG-TTAGAAGATGAC [-------] GCAAA [-] TGGTG [---------------------------------------------------------------------] AGA [-------------------] AATAGTCATCTA [-] AATTAGTGGAAGCTGA [-] AACGCAAGGATTGATAATGTAATAG [-----------------------------------------------] GATCAATGAATAA [-] CAACATATAAAACTATGATAATAATGTTTATAGAAT [---] TGTGTAG [-] AATTGCAGATTCC [-] CTTTTATGGATTCCTAAATCCCCGAGGAGAA [-] CTTCTA [G------TATA----] TCTACATACC [-] TAATAT [T-GT--] TGCC-T [TA-T--A-AAAA------] ATGGAATCCCAAC [-] AATT [ACATCAAACTTCACCATTATCT------------------------------------------------------------]
S_mikatae_AACH01001884               TGTTGTAATATAAATCAAC [-] TATC [------] ATCTACTAAC [-] TAGT [-------------------] ATTTACGT [-] TACTAGTATAT [-] TATCATATACGGTG-TTAGAAGATGAC [-------] GCAAA [-] TGATG [---------------------------------------------------------------------] AGA [-------------------] AATAGTCATCTA [-] AATGAGTGGAAGCTGA [-] AACGTAAGGATTAATAATGTAATAG [-----------------------------------------------] GATAAATGAATAA [-] CAACATATAAAACGATGATAATAATGTTTATAGAAT [---] TGTGTAG [-] AATTGCAGATTCC [-] TTTTTATGAATTCCTAAATCCCCGAGGAGAA [-] CTTCTA [G------TATA----] TCTACATACC [-] TAATAT [T-AT--] TGCC-T [TA-T--A-AAAA------] ATGAAATCCCAAC [-] AATT [ACATCAAACTCCACTATTATCT------------------------------------------------------------]
S_mikatae_AACH01000723               TGTTGTAATATAAATCAAC [-] TATC [------] ATCTACTAAC [-] TAGT [-------------------] ATTTACGT [-] TACTAGTATAT [-] TATCATATACGGTG-TTAGAAGATGAC [-------] GCAAA [-] TGATG [---------------------------------------------------------------------] AGA [-------------------] AATAGTCATCTA [-] AATTAGTGGAAGCTGA [-] AACGTAAGGATTAATAATGTAATAG [-----------------------------------------------] GATAAATGAATAA [-] CAACATATAAAACGATGATAATAATGTTTATAGAAT [---] TGTGTAG [-] AATTGCAGATTCT [-] TTTTTATGAATTCCTAAATCCCCGAGGAGAA [-] CTTCTA [G------TATA----] TCTACATACC [-] TAA-AT [T-AT--] TGCC-T [TA-T--A-AAAA------] ATGGAATCCCAAC [-] AATT [ACATCAAAATGTACTCTTATCT------------------------------------------------------------]
S_mikatae_1_AACH01000657             TGTTGTAATATAAATCAAC [-] TATC [------] ATCTACTAAC [-] TAGT [-------------------] ATTTACGT [-] TACTAATATAT [-] TATCATATACGGTG-TTAGAAGATGAC [-------] GCAAA [-] TGATG [---------------------------------------------------------------------] AGA [-------------------] AATAGTCATCTA [-] AATTAGTGGAGGCTAA [-] AATGCAAGGATTGATAATGTAATAG [-----------------------------------------------] GATCAATGAATAA [-] CAACATATAAAACGATGATAATAATGTTTATAGAAT [---] TGTGTAG [-] AGTTGCAGATTCC [-] CTTTTATGGATTCCTAAATCCCTGAGGAGAA [-] CTTCTA [G------TATA----] TCTACATACC [-] TAATAT [T-AT--] TGCC-T [TA-T--A-AAAA------] ATGGAATCCCAAC [-] AATT [ACATCAAACTCCACTATTATCT------------------------------------------------------------]
S_mikatae_3_AACH01000209             TGTTGTAATATAAATCAAC [-] TATC [------] ATCTACTAAC [-] TAGT [-------------------] TTTTACGT [-] TACTAGTATAT [-] TATCATATACGGTG-TTAGAAGATGAC [-------] GCAAA [-] CGATG [---------------------------------------------------------------------] AGA [-------------------] AATAGTCATCTA [-] AATTAGTGGAAGCTGA [-] AACGCAAGGATTGATAATGTAATAG [-----------------------------------------------] GATAAATGAATAA [-] CAACATATAAAACGATGATAATAATGTTTATAGAAT [---] TGTGTAT [-] AATTGTAGATTCC [-] CTTTTATGGATTCCTAAATCCCGGAGGAGAA [-] CTTCTA [G------TATA----] TCTACATACC [-] TAATAT [T-AT--] TGCC-T [TA-T--A-AAAA------] ATGGAATCCCAAC [-] AATT [ACATCAAACTCCACTAATATCT------------------------------------------------------------]
S_mikatae_1_AACH01001036             TGTTGTAATATAAATCAAC [-] TATC [------] ATCTACTAAC [-] TAGT [-------------------] ATTTACGT [-] TACTAGTATAT [-] TATCATATACGGTG-TTAGAAGATGAC [-------] GCAAA [-] TGATG [---------------------------------------------------------------------] AGA [-------------------] AATAGTCATCTA [-] AATTAGTGGAAGCTGA [-] AACGCAAGGATTAATAATGTAATAG [-----------------------------------------------] GATAAATGAATAA [-] CAACATATAAAACGATGATAATAATGTTTATAGAAT [---] TGTGTAA [-] AATTGCAGATTCC [-] CTTTTATGGATTCCTAAATCCCGGAGGAGAA [-] CTTCTA [G------TATA----] TCTACATACC [-] TAATAT [T-AT--] TGCC-T [TA-T--A-AAAA------] ATGGAATCCCAAC [-] AATT [ACATCAAACTACACTATTATCTC-----------------------------------------------------------]
S_mikatae_AACH01000157               TGTTGTAATATAAATCAAC [-] TATC [------] ATCTACTAAC [-] TAGT [-------------------] ATTTATGT [-] TACTAGTATAT [-] TATCATATACGGTG-TTAGAAGATGAC [-------] GCAAA [-] TGATG [---------------------------------------------------------------------] AGA [-------------------] AATAGTCATCTA [-] AATTAGTGGAAGCTGA [-] AACGCAAGGATTGATAATGTAATAG [-----------------------------------------------] GATAAATGAATAA [-] CAACATATAAAATGATGATAATAATGTTTATAGAAT [---] TGTGTAG [-] AATTGCAGATTCC [-] CTTTTATGGATTCCTAAATCCCTGAGGAGAA [-] CTTCTA [G------TATA----] TCTATATACC [-] TAATAT [T-AT--] TGCC-T [TA-T----AAAA------] ATGGAATCTCAAC [-] AATT [ACATCAAACTCCACTATTATCT------------------------------------------------------------]
S_mikatae_AACH01000068               TGTTGTAATATAAATCAAC [-] TATC [------] ATCTACTAAC [-] TAGT [-------------------] ATTTACGT [-] TACTAGTATAT [-] TATCATATACGATG-TTAGAAGATGAC [-------] GCAAA [-] TGATG [---------------------------------------------------------------------] AGA [-------------------] TATAGTCATCTA [-] AATTAGTGGAAGCTGA [-] AACGCAAGGATTGATAATGTAATAG [-----------------------------------------------] GATAAATGAATAA [-] CAACATATAAAACGATGATAATAATGTTTATAGGAT [---] TGTGTAG [-] AATTGCAGATTCC [-] CTTTTATGGATTCCTAAATCCCGGAGGAGAA [-] CTTCTA [G------TATA----] TCTACATACC [-] TAATAT [T-AT--] TGCC-T [TA-TAAA-AAAA------] ATGGAATCCCAAC [-] AATT [ACATGAAACTCCACCATCATCT------------------------------------------------------------]
S_mikatae_2_AACH01000066             TGTTGTAATATAAATCAAC [-] TATC [------] ATCTACTAAC [-] TAGT [-------------------] ATTTACGT [-] TACTAGTATAT [-] TATCATATACGGTG-TTAGAAGATGAC [-------] GCAAA [-] TGATG [---------------------------------------------------------------------] AGA [-------------------] AATAGTCATCTA [-] AATTAGTGGAAGCTGA [-] AATGCAAGGATTGATAATGTAATAG [-----------------------------------------------] GATCAATGAATAA [-] CAACATATAAAACGATGATAATAATGTTTATAGAAT [---] TATGTAG [-] AATTGTAGATTCC [-] CTTTTATGGATTCCTAAATCCCTGAGGAGAA [-] CTTCTA [G------TATA----] TCTACATACC [-] TAATAT [T-AT--] TGCC-T [CA-T--A-AAAA------] ATGGAATCCCAAC [-] AATT [ACATCAAACTCCACCATTATCT------------------------------------------------------------]
S_mikatae_1_AACH01000091             TGTTGTAATATAAATCAAC [-] TATC [------] ATCTACTAAC [-] TAGT [-------------------] ATTTACGT [-] TACTAGTATAT [-] TATCATATACGGTG-TTAGAAGATGAC [-------] GCAAA [-] TGATG [---------------------------------------------------------------------] AGA [-------------------] TATAGTCATCTA [-] AATTAGTGGAAGCTGA [-] AATGCAAGGATTGATAATGTAATAG [-----------------------------------------------] GATAAATGAATAA [-] CAACATATAAAACGATGATAATAATGTTTATAGAAT [---] TGTGTAG [-] AATTGCAGATTCC [-] CTTTTATGGATTCCTAAATCCCTGAGGAGAA [-] CTTCTA [G------TATA----] TATACATACC [-] TAATAT [T-AT--] TGCC-T [TA-T--A-AAAA------] ATGGAATCCCAAC [-] AATT [ACATCAAACTCCACCATTATCT------------------------------------------------------------]
S_mikatae_1_AACH01000570             TGTTGTAATATAAATCAAC [-] TATC [------] ATCTACTAAC [-] TAGT [-------------------] ATTTACGT [-] TACTAGTATAC [-] TATCATATACGGTG-TTAGAAGATGAC [-------] GCAAA [-] TGATG [---------------------------------------------------------------------] AGA [-------------------] TATAGTCATCTA [-] AATTAGTGGAAGCTGA [-] AACGCAAGGATTGATAATGTAATAG [-----------------------------------------------] GATAAATGAATAA [-] GAACATATAAAACGATGATAATAATGTTTATAGAAT [---] TGTGTAG [-] AATTGCAGATTCC [-] CTTTTATGGATTCCTAAATCCCTGAGGAGAA [-] CTTCTA [G------TATA----] TCTACATACC [-] TAATAT [T-AT--] TGCC-T [TA-T--A-AAAA------] ATGGAATCCCAAC [-] AATT [ACATCAAACTCCACTATTATCT------------------------------------------------------------]
S_mikatae_1_AACH01000033             TGATGTAATATAAATCAAC [-] TATC [------] ATCTACTAAC [-] TAGT [-------------------] ATTTACGT [-] TACTAGTATAC [-] TATCATATACGGTG-TTAGAAGATGAC [-------] GCAAA [-] TGATG [---------------------------------------------------------------------] AGA [-------------------] TATAGTCATCTA [-] AATTAGTGGAAGCTGA [-] AACGCAAGGATTGATAATGTAATAG [-----------------------------------------------] GATCAATGAATAA [-] GAACATATAAAACGATGATAATAATGTTTATAGAAT [---] TGTGTAG [-] AATTGCAGATTCC [-] CTTTTATGGATTCCTAAATCCCTGAGGAGAA [-] CTTCTA [G------TATA----] TCTACATACC [-] TAATAT [T-AT--] TGCC-T [TA-T--A-AAAA------] ATGGAATCCCAAC [-] AATT [ACATCAAACTCCACTATCATCT------------------------------------------------------------]
S_mikatae_AACH01000054               TGTTGTAATATAAATCAAC [-] TATC [------] ATCTACTAAC [-] TAGT [-------------------] ATTTACGT [-] TACTAGTATAT [-] TATCATATACGGTG-TTAGAAGATGAC [-------] GCAAA [-] TGATG [---------------------------------------------------------------------] AGA [-------------------] AATAGTCATCTA [-] AATTAGTGGAAGCTGA [-] AACACAAGGATTGATAATGCAATAG [-----------------------------------------------] GATAAATGAATAA [-] CAACATATAAAACGATGATAATAATGTTTATAGAAT [---] TGTGTAG [-] AATTGCAGATTCC [-] CTTTTATTGATTGCCAAATCCTCGAGGAGAA [-] CTTCTA [G------TATA----] TCTACATACC [-] TAATAT [T-AT--] TGCC-T [TA-T--T-AAAA------] AATGAATCCCAAC [-] AATT [ACATCAAAATCCATACTTATCT------------------------------------------------------------]
S_mikatae_2_AACH01000570             TAGATTAAGAAGGAACGAC [-] TATT [------] CTTAATTATT [A] CAAC [-------------------] -------T [-] TACTAAACTAC [T] AATTATCAAC-------AGAAGATGAC [-------] GCAAA [-] TGATG [---------------------------------------------------------------------] AGA [-------------------] TATAGTCATCTA [-] AACTAGTGGAAGCTGA [-] AACGCAAGGATTGATAATGTAATAG [-----------------------------------------------] GATCAATGAATAA [-] GAACATATAAAACGATGATAATAATGTTTATAGAAT [---] TGTGTAG [-] AATTGCAGATTCC [-] CTTTTATGGATTCCTAAATCCCTGAGGAGAA [-] CTTCTA [G------TATA----] TCTACATACT [-] TAATAT [T-AT--] TGCC-T [TA-T--A-AAAA------] ATGGAATCCCAAC [-] AATT [ACATCAAACTCCACTATTATCT------------------------------------------------------------]
S_mikatae_AACH01000109               TAGATTAAGAAGGAACGAC [-] TATT [------] CTTAATTATT [A] CAAC [-------------------] -------T [-] TACTAAACTAC [T] AATTATCAAC-------AGAAGATGAC [-------] GCAAA [-] TGATG [---------------------------------------------------------------------] AGA [-------------------] TATAGTCATCTA [-] AACTAGTGGAAGCTGA [-] AACGCAAGGATTGATAATGTAATAG [-----------------------------------------------] GATCAATGAATAA [-] GAACATATAAAACGATGATAATAATGTTTATAGAAT [---] TGTGTAG [-] AATTGCAGATTCC [-] CTTTTATGGATTCCTAAATCCCTGAGGAGAA [-] CTTCTA [G------TATA----] TCTACATACT [-] TAATAT [T-AT--] TGCC-T [TA-T--A-AAAA------] ATGGAATCCCAAA [-] AATT [ACATCAAACTCCACTATTATCT------------------------------------------------------------]
S_mikatae_AACH01002676               TGTTGTAATATAAATCAAC [-] TATC [------] ATCTACTAAC [-] TAGT [-------------------] ATTTACGT [-] TACTAGTATAT [-] TATCATATATGCTG-TTAGAAGATGAC [-------] GCAAA [-] TGATG [---------------------------------------------------------------------] AGA [-------------------] AATAGTCATCTA [-] AATTAGTGGAAGCTGA [-] AACGCAAGGATTGATAATGTAATAG [-----------------------------------------------] GATCAATGAATAA [-] CAACATATAAAACGATGATAATAATATTAATAGAAT [---] TGTGTAG [-] AATTGCAGATTCC [-] CTTTTATGGATTCCTAAATCACCGAGGAGAA [-] CTTCTA [G------TATA----] TCTACATACC [-] TAATAT [T-GT--] TGCC-T [TA-T--T-AAAA-----A] ATGGAATCCCAAC [-] ATTT [AAATCAAAATCCACTCTCATCT------------------------------------------------------------]
S_mikatae_AACH01000955               TGTTG--ATAATTAGTAGT [T] TAGT [------] ATGTTGTAA- [-] TAAT [TGAGAATA-----------] AGCCATTC [T] TTCT--TAGAT [-] TAT----TACGGTG-TTAGAAGATGAC [-------] GCAAA [-] TGATG [---------------------------------------------------------------------] AGA [-------------------] TATAGTCATCTA [-] AATTAGTGGAAGCTGA [-] AACGCAAGGATTGATAATGTAATAG [-----------------------------------------------] GATAAATGAATAA [-] GAACATATAAAACGATGATAATAATGTTTATAGAAT [---] GGTGTAG [-] AATTGCAGATTCC [-] CTTTTATGGATTCCTAAATCCCTGAGGAGAA [-] CTTCTA [G------TATA----] TCTACATACC [-] TAATAT [T-AT--] TGCC-T [TA-T--A-AAAA------] ATGGAATCCCAAC [-] AATT [ACATCAAACTCCACTATTATCT------------------------------------------------------------]
S_mikatae_2_AACH01000392             TGTTGGAATGAAAATCAAC [T] ATTC [------] GTCTAGCAAC [-] TAGT [-------------------] AGTCATAC [-] TACTAGTACAT [-] TATCATATACGGTG-TTAGAAGATGAC [-------] GCAAA [-] TGATG [---------------------------------------------------------------------] AGA [-------------------] AATAGTCATCTA [-] AATTAGTGGAAGCTAA [-] AACGCAAGGATTGATAATGTAATAG [-----------------------------------------------] GATAAATGAATAA [-] GAACATATAAAACGATGATAATAATGTTTATAGAAT [---] GGTGTAG [-] AATTGCAGATTCC [-] CTTTTATGGATTCCTAAATCCCTGAGGAGAA [-] CTTCTA [G------TATA----] TCTACATACC [-] TAATAT [T-AC--] TGCC-T [TA-T--A-AAAA------] ATGGAATCCCAAC [-] AATT [ACATCAAACCCCACTATTATCT------------------------------------------------------------]
S_mikatae_AACH01000303               TGTTGTAATATGAATCAGC [-] TATC [------] ATCTACTAAC [-] TAGT [-------------------] ATTTACGT [-] TACTAGTATAT [-] TATCATATACGGTG-TTAGAAGATGAC [-------] GCAAA [-] TGATG [---------------------------------------------------------------------] AGA [-------------------] AATAGTCATCTA [-] AATTAGTGGAAGCTAA [-] AACGCAAGGATTGATAATGTAATAG [-----------------------------------------------] GATCAATGAATAA [-] CAACATATAAAACGATGATAATAATGTTTATAGAAT [---] TGTGTAG [-] AATTGCAGATTCC [-] CTTTTATGGGTTCCTAAATCCCGGAGGAGAA [-] CTTCTA [G------TATA----] TCTACATACC [-] TAATAT [C-AT--] TGCC-T [TA-T--T-AAAA-----A] ATGGAATCTCAAC [-] AACT [ACATCAGAATCT----------------------------------------------------------------------]
S_mikatae_AABZ01000357               TGTTGTAATATAAATCAAC [-] TATC [------] ATCTACTAAC [-] TAGT [-------------------] AGTTACGT [-] TACTGGTATAT [-] TATCATATACGGTG-TTAGAAGATGAC [-------] GCAAA [-] TGATG [---------------------------------------------------------------------] AGA [-------------------] AATAGTCATCTA [-] AACTAGTGGAAGCTGA [-] AATGCAAGGATTGATAATGTAATAG [-----------------------------------------------] GATCAATGAATAA [-] GAACATATAAAACGATGATAATAATGTTTATAGAAT [---] TGTGTAG [-] AATTGCAGATTCC [-] CTTTTATGGATTCTTAAATCCCCGAGGAGAA [-] CTTCTA [G------TATA----] TCTACATACC [-] TAAT-- [T-GT--] TG---G [AA-T--G-AAAATCAACT] ATCGTCTATCAAC [-] TAGT [A-GTCATACTAC----------------------------------------------------------------------]
S_mikatae_AABZ01000006               TGTTGTAATATAAATCAAC [-] TATC [------] ATCTACTAAC [-] TAGT [-------------------] AGTCATAT [-] TACTAGTATAT [-] TATCATATACGGTG-TTAGAAGATGAC [-------] GCAAA [-] TGATG [---------------------------------------------------------------------] AGA [-------------------] TATAGTCATCTA [-] AACTAGTGGAAGCTGA [-] AACGCAAGGATTGATAATGTAATAG [-----------------------------------------------] GATCAATGAATAA [-] GAACATATAAAACGATGATAATAATGTTTATAGAAT [---] TGTGTAG [-] AATTGCAGATTCC [-] CTTTTATGGATTCCTAAATCCCACAGGACAA [-] CTTATA [A------TATA----] GCTACATACT [-] TAATAT [T-AT--] GGCC-T [TA-T--A-AAAA------] ATGGAGTTCCAAC [-] AATT [ACATCAAACTCCACTATTATCT------------------------------------------------------------]
S_mikatae_AZ924755_gi                TGTTGGAATGAAAATCAAC [-] TATC [------] GTCTATCAAC [-] TAGT [-------------------] AGTCATAC [-] TACTAGTACAT [-] TATCATATACGGTG-TTAGAAGATGAC [-------] GCAAA [-] TGATG [---------------------------------------------------------------------] AGA [-------------------] TATAGTCATCTA [-] AATTAGTGGAAGCTGA [-] AACGCAAGGATTGATAATGTAATAG [-----------------------------------------------] GATAAATGAATAA [-] CAACATATAAAACGATGATAATAATGTTTATAGAAT [---] TGTGTAG [-] AATTGCAGATTCC [-] CTTTTATGGATTCCTAAATCCCTGAGGAGAA [-] CTTCTA [G------TATA----] TCTACATACC [-] TAATAT [T-AT--] TGCCTT [TA-T--C-AACA------] ATGGAATCCCAAC [-] AATC [ATCTCAAAATTCAC--------------------------------------------------------------------]
S_mikatae_1_AACH01000758             TGTTGGAATGAAAATCAAC [-] TATC [------] GTCTATCAAC [-] TAGT [-------------------] AGTCATAC [-] TACTAGTACAT [-] TATCATATACGGTG-TTAGAAGATGAC [-------] GCAAA [-] TGATG [---------------------------------------------------------------------] AGA [-------------------] TATAGTCATCTA [-] AATTAGTGGAAGCTGA [-] AACGCAAGGATTGATAATGTAATAG [-----------------------------------------------] GATAAATGAATAA [-] CAACATATAAAACGATGATAATAATGTTTATAGAAT [---] TGTGTAG [-] AATTGCAGATTCC [-] CTTTTATGGATTCCTAAATCCCTGAGGAGAA [-] CTTCTA [G------TATA----] TCTACATACC [-] TAATAT [T-AT--] TGCCTT [TA-T--C-AACA------] ATGGAATCCCAAC [-] AATC [ATCTCAAAATTCAC--------------------------------------------------------------------]
S_mikatae_2_AACH01000002             ------ACTAATTATCAAC [A] TATC [------] ATCTACTAAC [-] TAGT [-------------------] ATTTTCGT [-] TACTAGTATAT [-] TATCATATACGGTG-TCAGAAGATGAC [-------] GCAAA [-] TGATG [---------------------------------------------------------------------] AGA [-------------------] TATAGTCATCTA [-] AATTAGTGGAAGCTGA [-] AACGCAAGGATTGATAATGTAATAG [-----------------------------------------------] GATAAATGAATAA [-] CAACATATAAAACGATGATAATAATGTTTATAGAAT [---] TGTGTAG [-] AATTGCAGATTCC [-] CTTTTATGGATTCCTAAATCCCTGAGGAGAA [-] CTTCTA [G------TATA----] TCTACATACC [-] TAATAT [T-AT--] TGCC-T [TA-G--T-AA--------] ------------- [-] ---- [----------------------------------------------------------------------------------]
S_mikatae_AACH01002664               TGTTGTAATATAAATCAAC [-] TATC [------] ATCTACTAAC [-] TAGT [-------------------] ATTCATAC [-] TACTAGTATAT [-] TATCATATACGGTG-TTAGAAGATGAC [-------] GCAAA [-] TGATG [---------------------------------------------------------------------] AGA [-------------------] TATAGTCATCTA [-] AATTAGTGGAAGCTGA [-] AACGCAAGGATTGATAATGCAATAG [-----------------------------------------------] GATAAATGAATAA [-] CAACATATAAAACGATGATAATAATGTTTATAGAAT [---] TATGTAG [-] AATTGCAGATTCC [-] CTTTTATGGATTCCTAAATCCCCGAGGAGAA [-] CTTCTA [G------TATA----] TCTACATACC [-] TAATAT [T-AT--] TGCC-T [TA-T--A-AAAA------] ATGGAATCCCATC [-] AATT [ACATCAAACTCCACCATTATCT------------------------------------------------------------]
S_mikatae_2_AACH01000029             TGTTTCAATAAGAACCTAC [-] CATC [------] GTCTATCGAC [-] TGGT [-------------------] ATTGTTAT [-] TATTAGTGTAT [-] TATCATATACGGTG-TTAGAAGATGAC [-------] GCAAA [-] TGATG [---------------------------------------------------------------------] AGA [-------------------] TATAGTCATCTA [-] AATTAGTGGAAGCTGA [-] AACGCAAGGATTGATAATGTAATAG [-----------------------------------------------] GATAAATGAATAA [-] CAACATATAAAACGATGATAATAATGTTTATAGAAT [---] TGTGTAG [-] AATTGCAGATTCC [-] CTTTTATGGATTCCTAAATCCCTGAGGAGAA [-] CTTCTA [G------TATA----] TCTACATACT [-] TAATAT [T-AT--] TACC-T [TA-T--A-AAAA------] ATGGAATCCCAAC [-] AATT [ACATCAAACTCCACTATTATCT------------------------------------------------------------]
S_mikatae_2_AACH01000458             TGTTGTAATATGAATCAAC [-] TATC [------] ATCTACTAAC [-] TAGT [-------------------] AGTCATAC [-] TACTAGTATAT [-] TATCATATACGGTG-TTAGAAGATGAC [-------] GCAAA [-] TGATG [---------------------------------------------------------------------] AGA [-------------------] AATAGTCATCTA [-] AATTAGTGGAAGCTGA [-] AACGCAAGGATTGATAATGTAATAG [-----------------------------------------------] GATATATGAATAA [-] CAACATATAAAACGATGATAATAATGTTTATAGGAT [---] TGTGTAG [-] AATTGCAGATTCC [-] CTTTTATGGATTCCTAAATCCGGGAGGAGAA [-] CTTCTA [G------TATA----] TCTACATACC [-] TAATAT [T-AT--] TGCC-T [TA-T--A-AAAA------] ATGGAATCCCAAC [-] AATT [ACATCAAACTGCACTATTATCT------------------------------------------------------------]
S_mikatae_AACH01000776               TGGTGGAATTC---TCAAC [-] TATC [------] ATCTACTAAC [-] TAGT [-------------------] AGTCATAC [-] TACTAGTATAT [-] TATCATATACGGTG-TTAGAAGATGAC [-------] ACAAA [-] TGATG [---------------------------------------------------------------------] AGA [-------------------] AATAGTCATCTA [-] AATTAGTGGAAGCTGA [-] AACGCAAGGATTGATAATGTAATAG [-----------------------------------------------] GATCAATGAATAA [-] GAACATATAAAACGATGATAATAATGTTTATAGAAT [---] TGTGTAG [-] AATTGCAGATTCC [-] CTTTTATGGATTCCTAAATCCCTGAGGAGAA [-] CTTCTA [G------TATA----] TCTACATACT [-] TAATAT [T-AT--] TGCC-T [TA-T--A-AAAA------] ATGGAATCCCAAC [-] AATT [ACATCAAACTCCACTCTTATTTCA----------------------------------------------------------]
S_mikatae_AACH01001437               TGTTGGAATGAAAATCAAC [-] TATC [------] GTGTATCAAC [-] TAGT [-------------------] AGTCATAC [-] TACTAGTATAT [-] TATCATATACGGTG-TTAGAAGATGAC [-------] GCAAA [-] TGATG [---------------------------------------------------------------------] AGA [-------------------] AATAGTCATCTA [-] AATTAGTGGAAGCTGA [-] AACGCAAGGATCGATAATGTAATAG [-----------------------------------------------] GATAAATGAATAA [-] CAACATATAAAACGATGATAATAATGTTTATAGAAT [---] TGTGTAG [-] AATTGCAGATTCC [-] CTTTTATGGATTCCTAAATCTCTGAGGAGAA [-] CTTCTA [G------TATA----] TCTACATACT [-] TAATAT [T-AT--] TGCC-T [TA-T--A-AAAA------] ATG---------- [-] ---- [----------------------------------------------------------------------------------]
S_mikatae_1_AACH01000233             TGTTGTAATATAAATCAAC [-] TATC [------] ATCTACTAAC [-] TAGT [-------------------] AGTCATAC [-] TACTAGTATAT [-] TATCATATACGGTG-TTAGAAGATGAC [-------] GCAAA [-] TGATG [---------------------------------------------------------------------] AGA [-------------------] TATAGTCATCTA [-] AATTAGTGGAAGCTGA [-] AACGCAAGGATTGATAATGTAATAG [-----------------------------------------------] GATAAATGAATAA [-] CAACATATAAAACGATGATAATAATGTTTATAGAAT [---] TGTGTAG [-] AATTGCAGATTCC [-] CTTATATGGATTCCTAAATCCCTGAGGAGAA [-] CTTCTA [G------TATA----] TCTGCATACC [-] TAATAT [T-AT--] TGCC-T [TA-C--A-AAAA----AA] ATGGAATCCCAAC [-] AATT [ACATCAAACTCCACCATTATCT------------------------------------------------------------]
S_mikatae_1_AACH01000291             TGTTGTAATATAAATCAAC [-] TATC [------] ATCTACTAAC [-] TAGT [-------------------] ATTCATAC [-] TACTAGTATAT [-] TATCATATACGGTG-TTAGAAGATGAC [-------] GCAAA [-] TGATG [---------------------------------------------------------------------] AGA [-------------------] AATAGTCATCTA [-] AATTAGTGGAAGCTGA [-] AACGCAAGGATTGATAATGTAATAG [-----------------------------------------------] GATCAATGAATAA [-] CAACATATAAAACGATGATAATAATACTTATAGAAT [---] TGTGTAG [-] AATTGCAGATTCC [-] CTTTTATGGATTCTTAAATCCCCGAGGAGAA [-] CTTCTA [G------TATA----] TCTACATACC [-] TAATAT [T-AT--] TGCC-T [TA-T--A-AAAA------] ATGGAATCCCAAC [-] AATT [ACATCAAACTCCACAATTATCT------------------------------------------------------------]
S_mikatae_AACH01000947               TGTTGTAATATAAATCAAC [-] TATT [------] ATCTACTAAC [-] TAGT [-------------------] AGTCATAC [-] TACTAGTATAT [-] TATCATATACGGTG-TTAGAAGATGAC [-------] GCAAA [-] TGATG [---------------------------------------------------------------------] AGA [-------------------] TATAGTCATCTA [-] AATTAGTGGAAGCTGA [-] AACGCAAGGATTGATAATGTAATAG [-----------------------------------------------] GATAAATGAATAA [-] CAACATATAAAACGATGATAATAATGTTTATAGGAT [---] TGTGTAG [-] AATTGCAGATTCC [-] CTTTTATGGATTCCTAAATCCCCGAGGAGAA [-] CTTCTA [G------TATA----] TCTACATACC [-] TAATAT [T-AT--] TGCC-T [TA-T--A-AAAA------] ATGGAATCCCAAC [-] AATT [ACATCAAACCCCACTATTATCT------------------------------------------------------------]
S_mikatae_2_AACH01000017             TGTTGTAATATAAATCAAC [-] TATC [------] ATCTACTAAC [-] TAGT [-------------------] AGTCATAT [-] TACTAGTATAT [-] TATCATATACGGTG-TTAGAAGATGAC [-------] GCAAA [-] TGATG [---------------------------------------------------------------------] AGA [-------------------] TATAGTCATCTA [-] AACTAGTGGAAGCTGA [-] AACGCAAGGATTGATAATGTAATAG [-----------------------------------------------] GATCAATGAATAA [-] GAACATATAAAACGATGATAATAATGTTTATAGAAT [---] TGTGTAG [-] AATTGCAGATTCC [-] CTTTTATGGATTCCTAAATCCCTGAGGAGAA [-] CTTCTA [G------TATA----] TCTACATACT [-] TA---- [T-GT--] TG---G [AA-T--G-AAAATCAACT] ATCGTCTATCAAC [-] TAGT [A-GTCATACTAC----------------------------------------------------------------------]
S_mikatae_1_AACH01000086             ----------------AAT [-] TATT [------] A-CAACTTAC [-] TAAA [-------------------] CTACTAAT [-] TATCAACACAT [A] TGTCATATACGGTG-TTAGAAGATGAC [-------] GCAAA [-] TGATG [---------------------------------------------------------------------] AGA [-------------------] TATAGTCATCTA [-] AACTAGTGGAAGCTGA [-] AACGCAAGGATTGATAATGTAATAG [-----------------------------------------------] GATCAATGAATAA [-] GAACATATAAAACGATGATAATAATGTTTATAGAAT [---] TGTGTAG [-] AATTGCAGATTCC [-] CTTTTATGGATTCCTAAATCCCTGAGGAGAA [-] CTTCTA [G------TATA----] TCTACATACT [-] TAATAT [T-AT--] TGCC-T [TA-T--A-AAAA------] ATGGAATCCCAAA [-] AATT [ACATCAAACTCCACTATTATCT------------------------------------------------------------]
S_mikatae_1_AACH01001496             TGTTGTAATATAAATCAAC [-] TATC [------] ATCTACTAAC [-] TAGT [-------------------] AGTCATAT [-] TACTAGTATAT [-] TATCATATACGGTG-TTAGAAGATGAC [-------] GCAAA [-] TGATG [---------------------------------------------------------------------] AGA [-------------------] TATAGTCATCTA [-] AATTAGTGGAAGCTGA [-] AACGCAAGGATTGATAATGTAATAG [-----------------------------------------------] GATCAATGAATAA [-] GAACATATAAAACGATGATAATAATGTTTATAGAAT [---] TGTGTAG [-] AATTGCAGATTCC [-] CTTTTATGGATTCCTAAATCCGTGAGGAGAA [-] CTTCTA [G------TATA----] TGTACATACT [-] TAATAA [T-AT--] TGCCTT [TA-T--C-AACA------] ATGGAATCCCAAC [-] AATC [ATCTCAAAATTCACCAAGCTCT------------------------------------------------------------]
S_mikatae_AACH01000104               TGTTGTAATATAAATCAAC [-] TATC [------] ATCTACTAAC [-] TAGT [-------------------] AGTCATAC [-] TACTAGTATAT [-] TATCATATACGGTG-TTAGAAGATGAC [-------] GCAAA [-] TGATG [---------------------------------------------------------------------] AGA [-------------------] AATAGTCATCTA [-] AATTAGTGGAAGCTGA [-] AACGCAAGGATTGATAATGTAATAG [-----------------------------------------------] GATCAATGAATAA [-] CAACATATAAAACGATGATAATAATGTTTATAGAAT [---] TGTGTAG [-] AATTGCAGATTCC [-] CTTTTATGGATTCCTAAATCCCTGAGGAGAA [-] CTTCTA [G------TATA----] TCTACATACC [-] TAATAT [T-AT--] TGCC-T [TA-T--A-AAAA------] ATGGAATCCCAAC [-] AATT [ACATCAAACTCCACTATTATCT------------------------------------------------------------]
S_mikatae_AACH01001270               TGTTGTAATATAAATCAAC [-] TATC [------] ATCTACTAAC [-] TAGT [-------------------] AGTCATAC [-] TACTAGTATAT [-] TATCATATACGGTG-TTAGAAGATGAC [-------] GCAAA [-] TGATG [---------------------------------------------------------------------] AGA [-------------------] TATAGTCATCTA [-] AATTAGTGGAAGCTGA [-] AACGCAAGGATTGATAATGTAATAG [-----------------------------------------------] GATAAATGAATAA [-] GAACATATAAAACGATGATAATAATGTTTATAGAAT [---] TGTGTAG [-] AATTGCAGATTCC [-] CTTTTATGGATTCCTAAATCCCTGAGGAGAA [-] CTTCTA [G------TATA----] TCTACATACC [-] TAATAT [T-AT--] TGCC-T [TA-T--A-AAAA------] ATGGAATCCCAAC [-] AATT [ACATCAAACTCCACTATCATCT------------------------------------------------------------]
S_mikatae_AACH01000394               TGTTGTAATATAAATCAAC [-] TATC [------] GGCTATCAAG [-] TAGT [-------------------] AGTCATAC [-] TACTAGTATAT [-] TATCATATACGGTG-TTAGAAGATGAC [-------] GCAAA [-] TGATG [---------------------------------------------------------------------] AGA [-------------------] TATAGTCATCTA [-] AACTAGTGGAAGCTGA [-] AACGCAAGGATTGATAATGTAATAG [-----------------------------------------------] GATCAATGAATAA [-] CAACATATAAAACGATGATAATAATGTTTATAGAAT [---] TGTGTAG [-] AATTGCAGATTCC [-] CTTTTATGGATTCCTAAATCCCTGAGGAGAA [-] CTTCTA [G------TATA----] TCTACATACT [-] TAATAT [T-AT--] TGCC-T [TA-T--A-AAAA------] ATGGAATCCCAAC [-] AATT [ACATCAAACTCCACTATTATCT------------------------------------------------------------]
S_mikatae_AABZ01000916               ------------------- [-] ---- [------] ---------- [-] ---- [-------------------] -------- [-] --CTAGTATAT [-] TATCATATACGGTG-TTAGAAGATGAC [-------] GCAAA [-] TGATG [---------------------------------------------------------------------] AGA [-------------------] TATAGTCATCTA [-] AATTAGTGGAAGCTGA [-] AACGCAAGGATTGATAATGTAATAG [-----------------------------------------------] GATCAATGAATAA [-] GAACATATAAAACGATGATAATAATGTTTATAGAAT [---] TGTGTAG [-] AATTGCAGATTCC [-] CTTTTATGGATTCCTAAATCCCTGAGGAGAA [-] CTTCTA [G------TATA----] TCTACATACT [-] TAATAT [T-AT--] TGCC-T [TA-T--A-AAAA------] ATGGAATCCCAAA [-] AATT [ACATCAAACTCCACGATTATCT------------------------------------------------------------]
S_mikatae_AABZ01000694               TGTTGTAATATAAATCAAC [-] TATC [------] ATCTACTAAC [-] TAGT [-------------------] AGTCATTC [-] TACTAGTATAT [-] TATCATATACGGTG-TTAGAAGATGAC [-------] GCAAA [-] TGATG [---------------------------------------------------------------------] AGA [-------------------] TATAGTCATCTA [-] AATTAGTGGAAGCTGA [-] AACGCAAGGATTGATAATGTAATAG [-----------------------------------------------] GATCAATGAATAA [-] GAACATATAAAACGATGATAATAATGTTTATAGAAT [---] TGTGTAG [-] AATTGCAGATTCC [-] CTTTTATGGATTCCTAAATCCCTGAGGAGAA [-] CTTCTA [G------TATA----] TCTACATACT [-] TAATAT [T-AT--] TGCC-T [TA-T--A-AAAA------] ATGGA-------- [-] ---- [----------------------------------------------------------------------------------]
S_mikatae_1_AABZ01000036             TGTTGTAATATAAATCAAC [-] TATC [------] ATCTACTAAC [-] TAGT [-------------------] AGTCATAT [-] TACTAGTATAT [-] TATCATATACGGTG-TTAGAAGATGAC [-------] GCAAA [-] TGATG [---------------------------------------------------------------------] AGA [-------------------] AATAGTCATCTA [-] AATTAGTGGAAGCTGA [-] AACGCAAGGATTGATAATGTAATAG [-----------------------------------------------] GATCAATGAATAA [-] GAACATATAAAACGATGATAATAATGTTTATAGAAT [---] TGTGTAG [-] AATTGCAGATTCC [-] CTTTTATGGATTCCTAAATCCCTGAGGAGAA [-] CTTCTA [G------TATA----] TCTACATACT [-] TAATAT [T-AT--] TGCC-- [---T--------------] ------------- [-] ---- [----------------------------------------------------------------------------------]
S_mikatae_1_AACH01000458             TGTTGTAATATAAATCAAC [-] TATC [------] ATCTACTAAC [-] TAGT [-------------------] AGTCATAT [-] TACTAGTATAT [-] TATCATATACGGTG-TTAGAAGATGAC [-------] GCAAA [-] TGATG [---------------------------------------------------------------------] AGA [-------------------] TATAGTCATCTA [-] AATTAGTGGAAGCTGA [-] AACGCAAGGATTGATAATGTAATAG [-----------------------------------------------] GATCAATAAATAA [-] GAACATATAAAACGATGATAATAATGTTTATAGAAT [---] TGTGTAG [-] AATTGCAGATTCC [-] CTTTTATGGATTCCTAAATCCCTGAGGAGAA [-] CTTCTA [G------TATA----] TCTACATACT [-] TAATAT [T-AT--] TGCC-T [TA-T--A-AAAA------] ATGGAATCCCAAC [-] AATT [ACATCAAACTCCAC--------------------------------------------------------------------]
S_mikatae_AABZ01001043               TGTTGTAATATAAATCAAC [-] TATC [------] ATCTACTAAC [-] TAGT [-------------------] ATTTACGT [-] TACTAGTATAT [-] TATCATATACGGTG-TTAGAAGATGAC [-------] GCAAA [-] TGATG [---------------------------------------------------------------------] AGA [-------------------] TATAGTCATCTA [-] AACTAGTGGAAGCTGA [-] AACGCAAGGATTGATAATGTAATAG [-----------------------------------------------] GATCAATGAATAA [-] GAACATATAAAACGATGATAATAATGTTTATAGAAT [---] TGTGTAG [-] AATTGCAGATTCC [-] CTTTTATGGATTCCTAAATCCCTGAGGAGAA [-] CTTCTA [G------TATA----] TCTACATACT [-] TAATAT [T-AT--] TGCC-T [TA-T--------------] ------------- [-] ---- [----------------------------------------------------------------------------------]
S_mikatae_AZ924714_gi                ------------------- [-] ---- [------] ---------- [-] ---- [-------------------] -------- [-] -----GTATAT [-] TATCATATACGGTG-TTAGAAGATGAC [-------] GCAAA [-] TGATG [---------------------------------------------------------------------] AGA [-------------------] TATAGTCATCTA [-] AACTAGTGGAAGCTGA [-] AACGCAAGGATTGATAATGTAATAG [-----------------------------------------------] GATCAATGAATAA [-] GAACATATAAAACGATGATAATAATGTTTATAGAAT [---] TGTGTAG [-] AATTGCAGATTCC [-] CTTTTATGGATTCCTAAATCCCTGAGGAGAA [-] CTTCTA [G------TATA----] TCTACATACT [-] TAATAT [T-AT--] TGCC-T [TA-T--A-AAAA------] ATGGAATCCCAAA [-] AATT [ACATCAAACTCCACTATTATCT------------------------------------------------------------]
S_mikatae_AACH01001936               TGTTGTAATATAAATCAAC [-] TATC [------] ATCTACTAAC [-] TAGT [-------------------] AGTCATAT [-] TACTAGTATAT [-] TATCATATACGGTG-TTAGAAGATGAC [-------] GCAAA [-] TGATG [---------------------------------------------------------------------] AGA [-------------------] TATAGTCATCTA [-] AACTAGTGGAAGCTGA [-] AACGCAAGGATTGATAATGTAATAG [-----------------------------------------------] GATCAATGAATAA [-] GAACATATAAAACGATGATAATAATGTTTATAGAAT [---] TGTGTAG [-] AATTGCAGATTCC [-] CTTTTATGGATTCCTAAATCCCTGAGGAGAA [-] CTTCTA [G------TATA----] TCTACATACT [-] TAATAT [T-AT--] TGCC-T [TA-T--A-AAAA------] ATGGAATCCCAAA [-] AATT [ACATCAAACTCCACTATTATCT------------------------------------------------------------]
S_mikatae_AACH01000676               TGTTGTAATATAAATCAAC [-] TATC [------] ATCTACTAAC [-] TAGT [-------------------] AGTCATAT [-] TACTAGTATAT [-] TATCATATACGGTG-TTAGAAGATGAC [-------] GCAAA [-] TGATG [---------------------------------------------------------------------] AGA [-------------------] TATAGTCATCTA [-] AACTAGTGGAAGCTGA [-] AACGCAAGGATTGATAATGTAATAG [-----------------------------------------------] GATCAATGAATAA [-] GAACATATAAAACGATGATAATAATGTTTATAGAAT [---] TGTGTAG [-] AATTGCAGATTCC [-] CTTTTATGGATTCCTAAATCCCTGAGGAGAA [-] CTTCTA [G------TATA----] TCTACATACT [-] TAATAT [T-AT--] TGCC-T [TA-T--A-AAAA------] ATGGAATCCCAAA [-] AATT [ACATCAAACTCCACTATTATCT------------------------------------------------------------]
S_mikatae_1_AACH01000773             -GTTGTAATATAAATCAAC [-] TATC [------] ATCTACTAAC [-] TAGT [-------------------] AGTCATAT [-] TACTAGTATAT [-] TATCATATACGGTG-TTAGAAGATGAC [-------] GCAAA [-] TGATG [---------------------------------------------------------------------] AGA [-------------------] TATAGTCATCTA [-] AACTAGTGGAAGCTGA [-] AACGCAAGGATTGATAATGTAATAG [-----------------------------------------------] GATCAATGAATAA [-] GAACATATAAAACGATGATAATAATGTTTATAGAAT [---] TGTGTAG [-] AATTGCAGATTCC [-] CTTTTATGGATTCCTAAATCCCTGAGGAGAA [-] CTTCTA [G------TATA----] TCTACATACT [-] TAATAT [T-AT--] TGCC-T [TA-T--A-AAAA------] ATGGAATCCCAAA [-] AATT [ACATCAAACTCCACTATTATCT------------------------------------------------------------]
S_mikatae_2_AACH01000069             TGTTGTAATATAAATCAAC [-] TATC [------] ATCTACTAAC [-] TAGT [-------------------] AGTCATAT [-] TACTAGTATAT [-] TATCATATACGGTG-TTAGAAGATGAC [-------] GCAAA [-] TGATG [---------------------------------------------------------------------] AGA [-------------------] TATAGTCATCTA [-] AACTAGTGGAAGCTGA [-] AACGCAAGGATTGATAATGTAATAG [-----------------------------------------------] GATCAATGAATAA [-] GAACATATAAAACGATGATAATAATGTTTATAGAAT [---] TGTGTAG [-] AATTGCAGATTCC [-] CTTTTATGGATTCCTAAATCCCTGAGGAGAA [-] CTTCTA [G------TATA----] TCTACATACT [-] TAATAT [T-AT--] TGCC-T [TA-T--A-AAAA------] ATGGAATCCCAAA [-] AATT [ACATCAAACTCCACTATTATCT------------------------------------------------------------]
S_mikatae_AACH01000039               TGTTGTAATATAAATCAAC [-] TATC [------] ATCTACTAAC [-] TAGT [-------------------] AGTCATAT [-] TACTAGTATAT [-] TATCATATACGGTG-TTAGAAGATGAC [-------] GCAAA [-] TGATG [---------------------------------------------------------------------] AGA [-------------------] TATAGTCATCTA [-] AACTAGTGGAAGCTGA [-] AACGCAAGGATTGATAATGTAATAG [-----------------------------------------------] GATCAATGAATAA [-] GAACATATAAAACGATGATAATAATGTTTATAGAAT [---] TGTGTAG [-] AATTGCAGATTCC [-] CTTTTATGGATTCCTAAATCCCTGAGGAGAA [-] CTTCTA [G------TATA----] TCTACATACT [-] TAATAT [T-AT--] TGCC-T [TA-T--A-AAAA------] ATGGAATCCCAAA [-] AATT [ACATCAAACTCCACTATTATCT------------------------------------------------------------]
S_mikatae_1_AACH01000392             TGTTGTAATATAAATCAAC [-] TATC [------] ATCTACTAAC [-] TAGT [-------------------] AGTCATAT [-] TACTAGTATAT [-] TATCATATACGGTG-TTAGAAGATGAC [-------] GCAAA [-] TGATG [---------------------------------------------------------------------] AGA [-------------------] TATAGTCATCTA [-] AATTAGTGGAAGCTGA [-] AACGCAAGGATTGATAATGTAATAG [-----------------------------------------------] GATCAATGAATAA [-] GAACATATAAAACGATGATAATAATGTTTATAGAAT [---] TGTGTAG [-] AATTGCAGATTCC [-] CTTTTATGGATTCCTAAATCCCTGAGGAGAA [-] CTTCTA [G------TATA----] TCTACATACT [-] TAATAT [T-AT--] TGCC-T [TA-T--A-AAAA------] ATGGAATCCCAAC [-] AATT [ACATCAAACTCCACTATTGTCT------------------------------------------------------------]
S_mikatae_2_AACH01000291             TGTTGTAATATAAATCAAC [-] TATC [------] ATCTACTAAC [-] TAGT [-------------------] AGTCATAT [-] TACTAGTATAT [-] TATCATATACGGTG-TTAGAAGATGAC [-------] GCAAA [-] TGATG [---------------------------------------------------------------------] AGA [-------------------] TATAGTCATCTA [-] AATTAGTGGAAGCTGA [-] AACGCAAGGATTGATAATGTAATAG [-----------------------------------------------] GATCAATGAATAA [-] GAACATATAAAACGATGATAATAATGTTTATAGAAT [---] TGTGTAC [-] AATTGCAGATTCC [-] CTTTTATGGATTCCTAAATCCCTGAGGAGAA [-] CTTCTA [G------TATA----] TCTACATACT [-] TAATAT [T-AT--] TGCC-T [TA-T--A-AAAA------] ATGGAATCCCAAC [-] AATT [ACATCAAACTCCACTATTATCT------------------------------------------------------------]
S_mikatae_AACH01001653               TGTTGTAATATAAATCAAC [-] TATC [------] ATCTACTAAC [-] TAGT [-------------------] AGTCATAT [-] TACTAGTATAT [-] TATCATATACGGTG-TTAGAAGATGAC [-------] GCAAA [-] TGATG [---------------------------------------------------------------------] AGA [-------------------] TATAGTCATCTA [-] AACTAGTGGAAGCTGA [-] AACGCAAGGATTGATAATGTAATAG [-----------------------------------------------] GATCAATGAATAA [-] GAACATATAAAACGATGATAATAATGTTTATAGAAT [---] TGTGTAG [-] AATTGCAGATTCC [-] CTTTTATGGATTCCTAAATCCCTGAGGAGAA [-] CTTCTA [G------TATA----] TCTACATACT [-] TAATAT [T-AT--] TGCC-T [TA-T--A-AAAA------] ATGGAATCCCAAC [-] AATT [ACATCAAACTCCACTATTATCT------------------------------------------------------------]
S_mikatae_4_AACH01000091             TGTTGTAATATAAATCAAC [-] TATC [------] ATCTACTAAC [-] TAGT [-------------------] AGTCATAT [-] TACTAGTATAT [-] TATCATATACGGTG-TTAGAAGATGAC [-------] GCAAA [-] TGATG [---------------------------------------------------------------------] AGA [-------------------] TATAGTCATCTA [-] AACTAGTGGAAGCTGA [-] AACGCAAGGATTGATAATGTAATAG [-----------------------------------------------] GATCAATGAATAA [-] GAACATATAAAACGATGATAATAATGTTTATAGAAT [---] TGTGTAG [-] AATTGCAGATTCC [-] CTTTTATGGATTCCTAAATCCCTGAGGAGAA [-] CTTCTA [G------TATA----] TCTACATACT [-] TAATAT [T-AT--] TGCC-T [TA-T--A-AAAA------] ATGGAATCCCAAC [-] AATT [ACATCAAACTCCACTATTATCT------------------------------------------------------------]
S_mikatae_1_AACH01000209             TGTTGTAATATAAATCAAC [-] TATC [------] ATCTACTAAC [-] TAGT [-------------------] AGTCATAT [-] TACTAGTATAT [-] TATCATATACGGTG-TTAGAAGATGAC [-------] GCAAA [-] TGATG [---------------------------------------------------------------------] AGA [-------------------] TATAGTCATCTA [-] AACTAGTGGAAGCTGA [-] AACGCAAGGATTGATAATGTAATAG [-----------------------------------------------] GATCAATGAATAA [-] GAACATATAAAACGATGATAATAATGTTTATAGAAT [---] TGTGTAG [-] AATTGCAGATTCC [-] CTTTTATGGATTCCTAAATCCCTGAGGAGAA [-] CTTCTA [G------TATA----] TCTACATACT [-] TAATAT [T-AT--] TGCC-T [TA-T--A-AAAA------] ATGGAATCCCAAC [-] AATT [ACATCAAACTCCACTATTATCT------------------------------------------------------------]
S_mikatae_1_AACH01000936             TGTTGTAATATAAATCAAC [-] TATC [------] ATCTACTAAC [-] TAGT [-------------------] AGTCATAT [-] TACTAGTATAT [-] TATCATATACGGTG-TTAGAAGATGAC [-------] GCAAA [-] TGATG [---------------------------------------------------------------------] AGA [-------------------] TATAGTCATCTA [-] AACTAGTGGAAGCTGA [-] AACGCAAGGATTGATAATGTAATAG [-----------------------------------------------] GATCAATGAATAA [-] GAACATATAAAACGATGATAATAATGTTTATAGAAT [---] TGTGTAG [-] AATTGCAGATTCC [-] CTTTTATGGATTCCTAAATCCCTGAGGAGAA [-] CTTCTA [G------TATA----] TCTACATACT [-] TAATAT [T-AT--] TGCC-T [TA-T--A-AAAA------] ATGGAATCCCAAC [-] AATT [ACATCAAACTCCACTATTATCT------------------------------------------------------------]
S_mikatae_1_AACH01000267             TGTTGTAATATAAATCAAC [-] TATC [------] ATCTACTAAC [-] TAGT [-------------------] AGTCATAT [-] TACTAGTATAT [-] TATCATATACGGTG-TTAGAAGATGAC [-------] GCAAA [-] TGATG [---------------------------------------------------------------------] AGA [-------------------] TATAGTCATCTA [-] AACTAGTGGAAGCTGA [-] AACGCAAGGATTGATAATGTAATAG [-----------------------------------------------] GATCAATGAATAA [-] GAACATATAAAACGATGATAATAATGTTTATAGAAT [---] TGTGTAG [-] AATTGCAGATTCC [-] CTTTTATGGATTCCTAAATCCCTGAGGAGAA [-] CTTCTA [G------TATA----] TCTACATACT [-] TAATAT [T-AT--] TGCC-T [TA-T--A-AAAA------] ATGGAATCCCAAC [-] AATT [ACATCAAACTCCACTATTATCT------------------------------------------------------------]
S_mikatae_1_AACH01000168             TGTTGTAATATAAATCAAC [-] TATC [------] ATCTACTAAC [-] TAGT [-------------------] AGTCATAT [-] TACTAGTATAT [-] TATCATATACGGTG-TTAGAAGATGAC [-------] GCAAA [-] TGATG [---------------------------------------------------------------------] AGA [-------------------] TATAGTCATCTA [-] AACTAGTGGAAGCTGA [-] AACGCAAGGATTGATAATGTAATAG [-----------------------------------------------] GATCAATGAATAA [-] GAACATATAAAACGATGATAATAATGTTTATAGAAT [---] TGTGTAG [-] AATTGCAGATTCC [-] CTTTTATGGATTCCTAAATCCCTGAGGAGAA [-] CTTCTA [G------TATA----] TCTACATACT [-] TAATAT [T-AT--] TGCC-T [TA-T--A-AAAA------] ATGGAATCCCAAC [-] AATT [ACATCAAACTCCACTATTATCT------------------------------------------------------------]
S_mikatae_1_AACH01000062             TGTTGTAATATAAATCAAC [-] TATC [------] ATCTACTAAC [-] TAGT [-------------------] AGTCATAT [-] TACTAGTATAT [-] TATCATATACGGTG-TTAGAAGATGAC [-------] GCAAA [-] TGATG [---------------------------------------------------------------------] AGA [-------------------] TATAGTCATCTA [-] AACTAGTGGAAGCTGA [-] AACGCAAGGATTGATAATGTAATAG [-----------------------------------------------] GATCAATGAATAA [-] GAACATATAAAACGATGATAATAATGTTTATAGAAT [---] TGTGTAG [-] AATTGCAGATTCC [-] CTTTTATGGATTCCTAAATCCCTGAGGAGAA [-] CTTCTA [G------TATA----] TCTACATACT [-] TAATAT [T-AT--] TGCC-T [TA-T--A-AAAA------] ATGGAATCCCAAC [-] AATT [ACATCAAACTCCACTATTATCT------------------------------------------------------------]
S_mikatae_1_AACH01000015             TGTTGTAATATAAATCAAC [-] TATC [------] ATCTACTAAC [-] TAGT [-------------------] AGTCATAT [-] TACTAGTATAT [-] TATCATATACGGTG-TTAGAAGATGAC [-------] GCAAA [-] TGATG [---------------------------------------------------------------------] AGA [-------------------] TATAGTCATCTA [-] AACTAGTGGAAGCTGA [-] AACGCAAGGATTGATAATGTAATAG [-----------------------------------------------] GATCAATGAATAA [-] GAACATATAAAACGATGATAATAATGTTTATAGAAT [---] TGTGTAG [-] AATTGCAGATTCC [-] CTTTTATGGATTCCTAAATCCCTGAGGAGAA [-] CTTCTA [G------TATA----] TCTACATACT [-] TAATAT [T-AT--] TGCC-T [TA-T--A-AAAA------] ATGGAATCCCAAC [-] AATT [ACATCAAACTCCACTATTATCT------------------------------------------------------------]
S_mikatae_AZ924638_gi                TGTTGTAATATAAATCAAC [-] TATC [------] ATCTACTAAC [-] TAGT [-------------------] AGTCATAT [-] TACTAGTATAT [-] TATCATATACGGTG-TTAGAAGATGAC [-------] GCAAA [-] TGATG [---------------------------------------------------------------------] AGA [-------------------] TATAGTCATCTA [-] AATTAGTGGAAGCTGA [-] AACGCAAGGATTGATAATGTAATAG [-----------------------------------------------] GATCAATGAATAA [-] GAACATATAAAACGATGATAATAATGTTTATAGAAT [---] TGTGTAG [-] AATTGCAGATTCC [-] CTTTTATGGATTCCTAAATCCCTGAGGAGAA [-] CTTCTA [G------TATA----] TCTACATACT [-] TAATAT [T-AT--] TGCC-T [TA-T--A-AAAA------] ATGGAATCCCAAC [-] AATT [ACATCAAACTCCACTATTATCT------------------------------------------------------------]
S_mikatae_AACH01000756               TGTTGTAATATAAATCAAC [-] TATC [------] ATCTACTAAC [-] TAGT [-------------------] AGTCATAT [-] TACTAGTATAT [-] TATCATATACGGTG-TTAGAAGATGAC [-------] GCAAA [-] TGATG [---------------------------------------------------------------------] AGA [-------------------] TATAGTCATCTA [-] AATTAGTGGAAGCTGA [-] AACGCAAGGATTGATAATGTAATAG [-----------------------------------------------] GATCAATGAATAA [-] GAACATATAAAACGATGATAATAATGTTTATAGAAT [---] TGTGTAG [-] AATTGCAGATTCC [-] CTTTTATGGATTCCTAAATCCCTGAGGAGAA [-] CTTCTA [G------TATA----] TCTACATACT [-] TAATAT [T-AT--] TGCC-T [TA-T--A-AAAA------] ATGGAATCCCAAC [-] AATT [ACATCAAACTCCACTATTATCT------------------------------------------------------------]
S_mikatae_AACH01000366               TGTTGTAATATAAATCAAC [-] TATC [------] ATCTACTAAC [-] TAGT [-------------------] AGTCATAT [-] TACTAGTATAT [-] TATCATATACGGTG-TTAGAAGATGAC [-------] GCAAA [-] TGATG [---------------------------------------------------------------------] AGA [-------------------] TATAGTCATCTA [-] AATTAGTGGAAGCTGA [-] AACGCAAGGATTGATAATGTAATAG [-----------------------------------------------] GATCAATGAATAA [-] GAACATATAAAACGATGATAATAATGTTTATAGAAT [---] TGTGTAG [-] AATTGCAGATTCC [-] CTTTTATGGATTCCTAAATCCCTGAGGAGAA [-] CTTCTA [G------TATA----] TCTACATACT [-] TAATAT [T-AT--] TGCC-T [TA-T--A-AAAA------] ATGGAATCCCAAC [-] AATT [ACATCAAACTCCACTATTATCT------------------------------------------------------------]
S_mikatae_1_AACH01000005             TGTTGTAATATAAATCAAC [-] TATC [------] ATCTACTAAC [-] TAGT [-------------------] AGTCATAT [-] TACTAGTATAT [-] TATCATATACGGTG-TTAGAAGATGAC [-------] GCAAA [-] TGATG [---------------------------------------------------------------------] AGA [-------------------] TATAGTCATCTA [-] AATTAGTGGAAGCTGA [-] AACGCAAGGATTGATAATGTAATAG [-----------------------------------------------] GATCAATGAATAA [-] GAACATATAAAACGATGATAATAATGTTTATAGAAT [---] TGTGTAG [-] AATTGCAGATTCC [-] CTTTTATGGATTCCTAAATCCCTGAGGAGAA [-] CTTCTA [G------TATA----] TCTACATACT [-] TAATAT [T-AT--] TGCC-T [TA-T--A-AAAA------] ATGGAATCCCAAC [-] AATT [ACATCAAACTCCACTATTATCT------------------------------------------------------------]
S_mikatae_2_AACH01000005             TGTTGTAATATAAATCAAC [-] TATC [------] ATCTACTAAC [-] TAGT [-------------------] AGTCATAT [-] TACTAGTATAT [-] TATCATATACGGTG-TTAGAAGATGAC [-------] GCAAA [-] TGATG [---------------------------------------------------------------------] AGA [-------------------] TATAGTCATCTA [-] AATTAGTGGAAGCTGA [-] AACGCAAGGATTGATAATGTAATAG [-----------------------------------------------] GATCAATGAATAA [-] GAACATATAAAACGATGATAATAATGTTTATAGAAT [---] TGTGTAG [-] AATTGCAGATTCC [-] CTTTTATGGATTCCTAAATCCCTGAGGAGAA [-] CTTCTA [G------TATA----] TCTACATACT [-] TAATAT [T-AT--] TGCC-T [TA-T--A-AAAA------] ATGGAATCCCAAC [-] AATT [ACATCAAACTCCACTATTATCT------------------------------------------------------------]
S_cerevisiae_st84_chrVII_C_TY2       TGTTGGAATAAAAATCAAC [-] TATC [------] ATCTACTAAC [-] TAGT [-------------------] ATTTACGT [-] TACTAGTATAT [-] TATGATATTCGGTG-TTAGAAGATGAC [-------] GCAAA [-] TGATG [---------------------------------------------------------------------] AGA [-------------------] AATAGTCATCTA [-] AATTAGTGGAAGCTGA [-] AACGCAAGGATTGATAATGTAATAG [-----------------------------------------------] GATCAATGAATAT [-] TAACATATAAAACGATGATGATAATATTTATAGAAT [---] TGTGTAG [-] AATTGCAGACTCC [-] CTTTTATGGATTCCTAAATCCTGGAGGAGAA [-] CTTCTA [GTATA----------] TCTACATACC [-] TAATAT [TATT--] TGCCTT [--ATTAAAA---------] ATGGAATCCCAAC [-] AATT [ACATCAGAATCCACA-------------------------------------------------------------------]
S_cerevisiae_st142_chrXI_TY2         TGTTGGAATAAAAATCAAC [-] TATC [------] ATCTACTAAC [-] TAGT [-------------------] ATTTACGT [-] TGCTAGTATAT [-] TATCATATACGGTG-TTAGAAGCTGGC [-------] GCAAA [-] TGATG [---------------------------------------------------------------------] AGA [-------------------] AATAGTCATCTA [-] AATTAGTGGAAGCTGA [-] AACGCAAGGATTGATAATGTAATAG [-----------------------------------------------] GATCAATGAATGT [-] TAACATATAAAACGATGATAATAATATTTATAGAAT [---] TGTGTAG [-] AATTACAGATTCC [-] CTTTTATGGATTCCTAAATCCTTGAGGAGAA [-] CTTCTA [GTATA----------] TCTACATACC [-] TAATAT [TAT---] AGCCTT [--AATCACA---------] ATGGAATCCCAAC [-] AATT [ACATCAGAATCCAC--------------------------------------------------------------------]
S_cerevisiae_st66_chrV_C_TY2         TGTTGGAATAAAAATCAAC [-] TATC [------] ATCTACTAAC [-] TAGT [-------------------] ATTTACGT [-] TACTAGTATAT [-] TATCATATACGGTG-TTAGAAGATGAC [-------] GCAAA [-] TGATG [---------------------------------------------------------------------] AGA [-------------------] AATAGTCATCGT [-] TTTCAATGGAAGCTGA [-] AACGCAAGGATTGATAATGTAATAG [-----------------------------------------------] GATCAATGAATAT [-] TAACATATAAAACGATGATAATAATATTTATAGAAT [---] TGTGTAG [-] AATTGCAGATTCC [-] CTTTTATGGATTCCTAAATCCTGGAGGAGAA [-] CTTCTA [GTATA----------] TCTACATACC [-] TAATAT [TAT---] AGCCTT [--AATCACA---------] ATGGAATCCCAAC [-] AATT [ACATCAAAATCCACATTCTCTACA----------------------------------------------------------]
S_cerevisiae_st180_chrXIV_C_TY2      TGTTGGAATAAAAATCAAC [-] TATC [------] ATCTACTAAC [-] TAGT [-------------------] ATTTACGT [-] TACTAGTATAT [-] TATCATATACGGTG-TTAGAAGATGAC [-------] GCAAA [-] TGATG [---------------------------------------------------------------------] AGA [-------------------] AATAGTCATCTA [-] AATTAGTGGAAGCTGA [-] AACGCAAGGATTGATAATGTAATAG [-----------------------------------------------] GATCAATGAATAT [-] TAACATATAAAATGATGATAATAATATTTATAGAAT [---] TGTGTAG [-] AATTGCAGATTCC [-] CTTTTATGGATTCCTAAATCCTCGAGGAGAA [-] CTTCTA [GTATA----------] TCTACATACC [-] TAATAT [TAT---] AGCCTT [--AATCACA---------] ATGGAATCCCAAC [-] AATT [ATCTCAAAACTCACCCACTCTTCA----------------------------------------------------------]
S_cerevisiae_st16_chrIII_TY2         TGTTGGAATAAAAATCAAC [-] TATC [------] ATCTACTAAC [-] TAGT [-------------------] ATTTACGT [-] TACTAGTATAT [-] TATCATATACGGTG-TTAGAAGATGAC [-------] GCAAA [-] TGATG [---------------------------------------------------------------------] AGA [-------------------] AATAGTCATCTA [-] AATTAGTGGAAGCTGA [-] AACGCAAGGATTGATAATGTAATAG [-----------------------------------------------] GATCAATGAATAT [-] TAACATATAAAATGATGATAATAATATTTATAGAAT [---] TGTATAG [-] AATTGCAGATTCC [-] CTTTTATGGATTCCTAAATCCTCGAGGAGAA [-] CTTCTA [GTATA----------] TCTACATACC [-] TAATAT [TAT---] TGCCTT [--ATAAAAA---------] ATGGAATCCCAAC [-] AATT [ACATCAAAATCCACGTTCTTTTCA----------------------------------------------------------]
S_cerevisiae_s215_chrVIII_C_TY2      TGTTGGAATAAAAATCAAC [-] TATC [------] ATCTACTAAC [-] TAGT [-------------------] ATTTACGT [-] TACTAGTATAT [-] TATCATATACGGTG-TTAGAAGATGAC [-------] GCAAA [-] TGATG [---------------------------------------------------------------------] AGA [-------------------] AATAGTCATCTA [-] AATTAGTGGAAGCTGA [-] AACGCAAGGATTGATAATGTAATAG [-----------------------------------------------] GATCAATGAATAT [-] TAACATATAAAACGATGATAATAATATTTATAGAAT [---] TGTGTAG [-] AATTGCAGATTCC [-] CTTTTATGGATTCCTAAATCCTCGAGGAGAA [-] CTTCTA [GTATAT---------] TCTACATACC [-] TAATAT [TAT---] TGCCTT [--ACTAAAA---------] ATGGAATCCCAAC [-] AATT [ATCTCAAAATTCAC--------------------------------------------------------------------]
S_cerevisiae_st155_chrXII_C_TY2      TGTTGGAATAAAAATCAAC [-] TATC [------] ATCTACTAAC [-] TAGT [-------------------] ATTTACGT [-] TACTAGTATAT [-] TATCATATACGGTG-TTAGAAGATGAC [-------] GCAAA [-] TGATG [---------------------------------------------------------------------] AGA [-------------------] AATAGTCATCTA [-] AATTAGTGGAAGCTGA [-] AACGCAAGGATTGATAATGTAATAG [-----------------------------------------------] GATCAATGAATAT [-] TAACATATAAAACGATGATAATAATATTTATAGAAT [---] TGTGTAG [-] AATTGCAGATTCC [-] CTTTTATGGATTCCTAAATCCTCGAGGAGAA [-] CTTCTA [GTATAT---------] TCTACATACC [-] TAATAT [TAT---] TGCCTT [--ATTAAAA---------] ATGGAATCCCAAC [-] AATT [ATCTCAAAATTCAC--------------------------------------------------------------------]
S_cerevisiae_st63_chrV_C_TY2         TGTTGGAGTAAAAATCAAC [-] TATC [------] ATCTACTAAC [-] TAGT [-------------------] ATTTACGT [-] TACTAGTATAT [-] TATCATATACGGTG-TTAGAAGATGAC [-------] GCAAA [-] TGATG [---------------------------------------------------------------------] AGA [-------------------] AATAGTCATCTA [-] AATTAGTGGAAGCTGA [-] AACGCAAGGATTGATAATGTAATAG [-----------------------------------------------] GATCAATGAATAT [-] TAACATATAAAATGATGATAATAATATTTATAGAAT [---] TGTGTAG [-] AATTGCAGATTCC [-] CTTTTATGGATTCCTAAATCCTCGAGGAGAA [-] CTTCTA [GTACTT---------] TCTACATACC [-] TAATAT [TAT---] TGCCTT [--ATTAAAA---------] ATGGAATCCCAAC [-] AATT [ATCTCAAAATTCACCCACTCTTCA----------------------------------------------------------]
S_cerevisiae_st160_chrXIII_C_TY2     TGTTGGAATAAAAATCAAC [-] TATC [------] ATCTACTAAC [-] TAGT [-------------------] ATTTACGT [-] TACTAGTATAT [-] TATCATATACGGTG-TTAGAAGATGAC [-------] GCAAA [-] TGATG [---------------------------------------------------------------------] AGA [-------------------] AATAGTCATCTA [-] AATTAGTGGAAGCTGA [-] AACGCAAGGATTGATAATGTAATAG [-----------------------------------------------] GATCAATGAATAT [-] TAACATATAAAATGATGATAATAATATTTATAGAAT [---] TGTGTAG [-] AATTGCAGATTCC [-] CTTTTATGGATTCCTAAATCCTCGAGGAGAA [-] CTTCTA [GTACAT---------] TCTACATACC [-] TAATAT [TAT---] TGCCTT [--ATTAAAA---------] ATGGAATCCCAAC [-] GATT [ATCTCAAAATTCACCCATTCTTCA----------------------------------------------------------]
S_cerevisiae_st197_chrXV_TY2         TGTTGGAATAAAAATCAAC [-] TATC [------] ATCTACTAAC [-] TAGT [-------------------] ATTTACGT [-] TACTAGTATAT [-] TATCATATACGGTG-TTAGAAGATGAC [-------] GCAAA [-] TGATG [---------------------------------------------------------------------] AGA [-------------------] AATAGTCATCTA [-] AATTAGTGGAAGCTGA [-] AACGCAAGGATTGATAATGTAATAG [-----------------------------------------------] GACCAATGAATAT [-] TAACATATAAAATGATGATAATAATATTTATAGAAT [---] TGTGTAG [-] AATTGCAGATTCC [-] CTTTTACGGATTCCTAAATCCTCGAGGAGAA [-] CTTCTA [GTACAT---------] TCTACATACC [-] TAATAT [TAT---] TGCCTT [--ATTAAAA---------] ATGGAATCCCAAC [-] AATT [ATCTCAAAATTCACCCACTCTTCA----------------------------------------------------------]
S_cerevisiae_s98_chrIX_TY2           TGTTGGAATAAAAATCAAC [-] TATC [------] ATCTACTAAC [-] TAGT [-------------------] ATTTACGT [-] TACTAGTATAT [-] TATCATATACGGTG-TTAGAAGATGAC [-------] GCAAA [-] TGATG [---------------------------------------------------------------------] AGA [-------------------] AATAGTCATCTA [-] AATTAGTGGAAGCTGA [-] AACGCAAGGATTGATAATGTAATAG [-----------------------------------------------] GATCAATGAATAT [-] TAACATATAAAATGATGATAATAATATTTATAGAAT [---] TGTGTAG [-] AATTGCAGATTCC [-] CTTTTATGGATTCCTAAATCCTCGAGGAGAA [-] CTTCTA [GTACAT---------] TCTACATACC [-] TAATAT [TAT---] TGCCTT [--ATTAAAA---------] ATGGAATCCCAAC [-] AATT [ATCTCAAAATTCACCAACTCTTCA----------------------------------------------------------]
S_cerevisiae_st56_chrV_TY2           TGTTGGAATAAAGATCAAC [-] TATC [------] ATCTACTAAC [-] TAGT [-------------------] ATTTACGT [-] TACTAGTATAT [-] TATCATATACGGTG-TTAGAAGATGAC [-------] GCAAA [-] TGATG [---------------------------------------------------------------------] AGA [-------------------] AATAGTCATCTA [-] AATTAGTGGAAGCTGA [-] AACGCAAGGATTGATAATGTAATAG [-----------------------------------------------] GATCAATGAATAT [-] TAACATATAAAATGATGATAATAATATTTATAGAAT [---] TGTGTAG [-] AATTGCAGATTCC [-] CTTTTATGGATTCCTAAATCCTCGAGGAGAA [-] CTTCTA [GTACAT---------] TCTACATACC [-] TAATAT [TAT---] TGCCTT [--ATTAAAA---------] ATGGAATCCCAAC [-] AATT [ATCTCAAAATTCACCCACTCTTCA----------------------------------------------------------]
S_cerevisiae_st121_chrVIII_C_TY2     TGTTGGAATAAAAATCAAC [-] TATC [------] ATCTACTAAC [-] TAGT [-------------------] ATTTACGT [-] TACTAGTATAT [-] TATCATATACGGTG-TTAGAAGATGAC [-------] GCAAA [-] TGATG [---------------------------------------------------------------------] AGA [-------------------] AATAGTCATCTA [-] AATTAGTGGAAGCTGA [-] AACGCAAGGATTGATAATGTAATAG [-----------------------------------------------] GATCAATGAATAT [-] TAACATATAAAATGATGATAATAATATTTATAGAAT [---] TGTGTAG [-] AATTGCAGATTCC [-] CTTTTATGGATTCCTAAATCCTCGAGGAGAA [-] CTTCTA [GTACAT---------] TCTACATACC [-] TAATAT [TAT---] TGCCTT [--ATTAAAA---------] ATGGAATCCCAAC [-] AATT [ATCTCAAAATTCACCCACTCTTCA----------------------------------------------------------]
S_cerevisiae_s241_chrX_C_TY2         TGTTGGAATAAAAATCAAC [-] TATC [------] ATCTACTAAC [-] TAGT [-------------------] ATTTACGT [-] TACTAGTATAT [-] TATCATATACGGTG-TTAGAAGATGAC [-------] GCAAA [-] TGATG [---------------------------------------------------------------------] AGA [-------------------] AATAGTCATCTA [-] AATTAGTGGAAGCTGA [-] AACGCAAGGATTGATAATGTAATAG [-----------------------------------------------] GATCAATGAATAT [-] TAACATATAAAATGATGATAATAATATTTATAGAAT [---] TGTGTAG [-] AATTGCAGATTTC [-] CTTTTATGGATTCCTAAATCCTGGAGGAGAA [-] CTTCTA [GTATA----------] TCTACATACC [-] TAATAT [TAT---] TGCCTT [--ATTAAAA---------] ATGGAATCCCAAC [-] AATT [ATCTCAAAATTCAC--------------------------------------------------------------------]
S_cerevisiae_st125_chrX_C_TY2        TGTTGGAATAAAAATCAAC [-] TATC [------] ATCTACTAAC [-] TAGT [-------------------] ATTTACGT [-] TGCTAGTATAT [-] TATCATATACGGTG-TTAGAAGATGAC [-------] GCAAA [-] TGATG [---------------------------------------------------------------------] AGA [-------------------] AATAGTCATCTA [-] AATTAGTGGAAGCTGA [-] AACGCAAGGATTGATAATGTAATAG [-----------------------------------------------] GATCAATGAATAT [-] TAACATATAAAATGATGATAATAATATTTATAGAAT [---] TGTATAG [-] AATTGCAGATTCC [-] CTTTTATGGATTCCTAAATCCTCGAGGAGAA [-] CTTCTA [GTATA----------] TCTACATACC [-] TAATAT [TAT---] TGCCTT [--ATTAAAA---------] ATGGAATCCCAAC [-] AATT [ACATCAAAATCCACATTCTCTTCA----------------------------------------------------------]
S_cerevisiae_st135_chrX_TY2          TGTTGGAATAAAAATCAAC [-] TATC [------] ATCTACTAAC [-] TAGT [-------------------] ATTTACGT [-] TACTAGTATAT [-] TATCATATACGGTG-TTAGAAGATGAC [-------] GCAAA [-] TGATG [---------------------------------------------------------------------] AGA [-------------------] AATAGTCATCTA [-] AATTAGTGGAAGCTGA [-] AACGCAAGGATTGATAATGTAATAG [-----------------------------------------------] GATCAATGAATAT [-] TAACATATAAAATGATGATAATAATATTTATAGAAT [---] TGTGTAG [-] AATTGCAGATTCC [-] CTTTTATGGATTCCTAAATCCTCGAGGAGAA [-] CTTCTA [GTATA----------] TCTACATACC [-] TAATAT [TAT---] TGCCTT [--ATTAAAA---------] ATGGAATCCCAAC [-] AATT [ACATCAAAATCCACATTCTCTACA----------------------------------------------------------]
S_cerevisiae_st207_chrXVI_TY2        TGTTGGAATAAAAATCAAC [-] TATC [------] ATCTACTAAC [-] TAGT [-------------------] ATTTACGT [-] TACTAGTATAT [-] TATCATATACGGTG-TTAGAAGATGAC [-------] ACAAA [-] TGATG [---------------------------------------------------------------------] AGA [-------------------] AATAGTCATCTA [-] AATTAGTGGAAGCTGA [-] AACGCAAGGATTGATAATGTAATAG [-----------------------------------------------] GATCAATGAATAT [-] TAACATATAAAATGATGATAATAATATTTATAGAAT [---] TGTGTAG [-] AATTGCAGATTCC [-] CTTTCATGGATTCCTAAATCCTTGAGGAGAA [-] CTTCTA [GTATA----------] TCTATATACC [-] TAATAT [TAT---] AGCCTT [--AATCACA---------] ATGGAATCCCAAC [-] AATT [ACATCAAAATCCACATTGTCTACA----------------------------------------------------------]
S_cerevisiae_st137_chrX_C_TY2        TGTTGGAATAAAAATCAAC [-] TATC [------] ATCTACTAAC [-] TAGT [-------------------] ATTTACGT [-] TACTAGTATAT [-] TATCATATACGGTG-TTAGAAGATGAC [-------] GCAAA [-] TGATG [---------------------------------------------------------------------] AGA [-------------------] AATAGTCATCTA [-] AATTAGTGGAAGCTGA [-] AACGCAAGGATTGATAATGTAATAG [-----------------------------------------------] GATCAATGAATAT [-] TAACATATAAAATGATGATAATAATATTTATAGAAT [---] TGTGTAG [-] AATTGCAGATTCC [-] CTTTTATGGATTCCTAAATCCTGGAGGAGAA [-] CTTCTA [GTACTT---------] TCTACATACC [-] TAATAT [TAT---] AGCCTT [--AATCACA---------] ATGGAATCCCAAC [-] AATT [ACATCAAAATCCACATTCTCTTTA----------------------------------------------------------]
S_cerevisiae_st43_chrIV_TY2          TGTTGGAATAAAAATCAAC [-] TATC [------] ATCTACTAAC [-] TAGT [-------------------] ATTTACGT [-] TACTAGTATAT [-] TATCATATACGGTG-TTAGAAGATGAC [-------] GCAAA [-] TGATG [---------------------------------------------------------------------] AGA [-------------------] AATAGTCATCTA [-] AATTAGTGGAAGCTGA [-] AACGCAAGGATTGATAATGTAATAG [-----------------------------------------------] GATCAATGAATAT [-] TAACATATAAAACGATGATAATAATATTTATAGAAT [---] TGTGTAG [-] AATTGCAGATTCC [-] CTTTTATGGATTCCTAAATCCTTGAGGAGAA [-] CTTCTA [GTATA----------] TCTACATACC [-] TAATAT [TAT---] AGCCTT [--AATCACA---------] ATGGAATCCCAAC [-] AATT [ACATCAAAATCCACATTCCC--------------------------------------------------------------]
S_cerevisiae_st44_chrIV_TY2          TGTTGGAATAAAAATCAAC [-] TATC [------] ATCTACTAAC [-] TAGT [-------------------] ATTTACGT [-] TACTAGTATAT [-] TATCATATACGGTG-TTAGAAGATGAC [-------] GCAAA [-] TGATG [---------------------------------------------------------------------] AGA [-------------------] AATAGTCATCTA [-] AATTAGTGGAAGCTGA [-] AACGCAAGGATTGATAATGTAATAG [-----------------------------------------------] GATCAATGAATAT [-] TAACATATAAAACGATGATAATAATATTTATAGAAT [---] TGTGTAG [-] AATTGCAGATTCC [-] CTTTTATGGATTCCTAAATCCTTGAGGAGAA [-] CTTCTA [GTATA----------] TCTACATACC [-] TAATAT [TAT---] AGCCTT [--AATCACA---------] ATGGAATCCCAAC [-] AATT [ACATCAAAATCCACATTCTCTACA----------------------------------------------------------]
S_cerevisiae_s140_chrV_TY2           TGTTGGAATAAAAATCAAC [-] TATC [------] ATCTACTAAC [-] TAGT [-------------------] ATTTACGT [-] TACTAGTATAT [-] TATCATATACGGTG-TTAGAAGATGAC [-------] GCAAA [-] TGATG [---------------------------------------------------------------------] AGA [-------------------] AATAGTCATCTA [-] AATTAGTGGAAGCTGA [-] AACGCAAGGATTGATAATGTAATAG [-----------------------------------------------] GATCAATGAATAT [-] TAACATATAAAACGATGATAATAATATTTATAGAAT [---] TGTGTAG [-] AATTGCAGATTCC [-] CTTTTATGGATTCCTAAATCCTAGAGGAGAA [-] CTTCTA [GTATA----------] TCTACATACC [-] TAATAT [TAT---] AGCCTT [--AATCACA---------] ATGGAATCCCAAC [-] AATT [ACATCAAAATCCACATTCTCTACA----------------------------------------------------------]
S_cerevisiae_st4_chrII_TY2           TGTTGGAATAAAAATCAAC [-] TATC [------] ATCTACTAAC [-] TAGT [-------------------] ATTTACGT [-] TACTAGTATAT [-] TATCATATACGGTG-TTAGAAGATGAC [-------] GCAAA [-] TGATG [---------------------------------------------------------------------] AGA [-------------------] AATAGTCATCTA [-] AATTAGTGGAAGCTGA [-] AACGCAAGGATTGATAATGTAATAG [-----------------------------------------------] GATCAATGAATAT [-] TAACATATAAAACGATGATAATAATATTTATAGAAT [---] TGTGTAG [-] AATTGCAGATTCC [-] CTTTTATGGATTCCTAAATCCTGGAGGAGAA [-] CTTCTA [GTATA----------] TCTACATACC [-] TAATAT [TAT---] AGCCTT [--AATCACA---------] ATGGAATCCCAAC [-] AATT [ACATCAAAATCCACATTCTCTACA----------------------------------------------------------]
S_cerevisiae_st71_chrV_TY2           TGTTGGAATAAAAATCAAC [-] TATC [------] ATCTACTAAC [-] TAGT [-------------------] ATTTACGT [-] TACTAGTATAT [-] TATCATATACGGTG-TTAGAAGATGAC [-------] GCAAA [-] TGATG [---------------------------------------------------------------------] AGA [-------------------] AATAGTCATCTA [-] AATTAGTGGAAGCTGA [-] AACGCAAGGATTGATAATGTAATAG [-----------------------------------------------] GATCAATGAATAT [-] TAACATATAAAACGATGATAATAATATTTATAGAAT [---] TGTGTAG [-] AATTGCAGATTCC [-] CTTTTATGGATTCCTAAATCCTCGAGGAGAA [-] CTTCTA [GTATA----------] TCTACATACC [-] TAATAT [TAT---] AACCTT [--AATCACA---------] ATGGAATCCCAAC [-] AATT [ACATCAAAATCCACATTCTCTACA----------------------------------------------------------]
S_cerevisiae_st52_chrIV_TY2          TGTTGGAATAAAAATCAAC [-] TATC [------] ATCTACTAAC [-] TAGT [-------------------] ATTTACGT [-] TACTAGTATAT [-] TATCATATACGGTG-TTAGAAGATGAC [-------] GCAAA [-] TGATG [---------------------------------------------------------------------] AGA [-------------------] AATAGTCATCTA [-] AATTAGTGGAAGCTGA [-] AACGCAAGGATTGATAATGTAATAG [-----------------------------------------------] GATCAATGAATAT [-] TAACATATAAAACGATGATAATAATATTTATAGAAT [---] TGTGTAG [-] AATTGCAGATTCC [-] CTTTTATGGATTCCTAAATCCTCGAGGAGAA [-] CTTCTA [GTATA----------] TCTACATACC [-] TAATAT [TAT---] AGCCTT [--AATCACA---------] ATGGAATCCCAAC [-] AATT [ACATCAAAATCCACATTCTCTACA----------------------------------------------------------]
S_cerevisiae_st174_chrXIII_TY2       TGTTGGAATAAAAATCAAC [-] TATC [------] ATCTACTAAC [-] TAGT [-------------------] ATTTACGT [-] TACTAGTATAT [-] TATCATATACGGTG-TTAGAAGATGAC [-------] GCAAA [-] TGATG [---------------------------------------------------------------------] AGA [-------------------] AATAGTCATCTA [-] AATTAGTGGAAGCTGA [-] AACGCAAGGATTGATAATGTAATAG [-----------------------------------------------] GATCAATGAATAT [-] TAACATATAAAACGATGATAATAATATTTATAGAAT [---] TGTGTAG [-] AATTGCAGATTCC [-] CTTTTATGGATTCCTAAATCCTCGAGGAGAA [-] CTTCTA [GTATA----------] TCTACATACC [-] TAATAT [TAT---] AGCCTT [--AATCACA---------] ATGGAATCCCAAC [-] AATT [ACATCAAAATCCACATTCTCTACA----------------------------------------------------------]
S_cerevisiae_s111_chrV_C_TY2         TGTTGGAATAAAAATCAAC [-] TATC [------] ATCTACTAAC [-] TAGT [-------------------] ATTTACGT [-] TACTAGTATAT [-] TATCATATACGGTG-TTAGAAGATGAC [-------] GCAAA [-] TGATG [---------------------------------------------------------------------] AGA [-------------------] AATAGTCATCTA [-] AATTAGTGGAAGCTGA [-] AACGCAAGGATTGATAATGTAATAG [-----------------------------------------------] GATCAATGAATAT [-] TAACATATAAAACGATGATAATAATATTTATAGAAT [---] TGTGTAG [-] AATTGCAGATTCC [-] CTTTTATGGATTCCTAAATCCTCGAGGAGAA [-] CTTCTA [GTATA----------] TCTACATACC [-] TAATAT [TAT---] AGCCTT [--AATCACA---------] ATGGAATCCCAAC [-] AATT [ACATCAAAATCCACATTCTCTTCA----------------------------------------------------------]
S_cerevisiae_st205_chrXVI_TY2        TGTTGGAATAAAAATCAAC [-] TATC [------] ATCTACTAAC [-] TAGT [-------------------] ATTTACGT [-] TACTAGTATAT [-] TATCATATACGGTG-TTAGAAGATGAC [-------] GTAAA [-] TGATG [---------------------------------------------------------------------] AGA [-------------------] AATAGTCATCTA [-] AATTAGTGGAAGCTGA [-] AACGCAAGGATTGATAATGTAATAG [-----------------------------------------------] GATCAATGAATAT [-] TAACATATAAAATGATGATAATAATATTTATAGAAT [---] TGTGTAG [-] AATTGCAGATTCC [-] CTTTTATGGATTCCTAAATCCTCGAGGAGAA [-] CTTCTA [GTATA----------] TCTACATACC [-] TAATAT [TAT---] AGCCTT [--AATCACA---------] ATGGAATCCCAAC [-] AATT [ACATCAAAATCCACATGCTCTACA----------------------------------------------------------]
S_cerevisiae_i1a_TY2                 TGTTGGAATAAAAATCAAC [-] TATC [------] ATCTACTAAC [-] TAGT [-------------------] ATTTACGT [-] TACTAGTATAT [-] TATCATATACGGTG-TTAGAAGATGAC [-------] ACAAA [-] TGATG [---------------------------------------------------------------------] AGA [-------------------] AATAGTCATCTA [-] AATTAGTGGAAGCTGA [-] AACGCAAGGATTGATAATGTAATAG [-----------------------------------------------] GATCAATGAATAT [-] TAACATATAAAATGATGATAATAATATTTATAGAAT [---] TGTGTAG [-] AATTGCAGATCCC [-] CTTTCATGGATTCCTAAATCCTTGAGGAGAA [-] CTTCTA [--GTAT-A-------] TCTACATACC [-] TAATAT [-TAT--] AGCCTT [--AAT-CACA--------] ATGGAATCCCAAC [-] AATT [-------ACATCAAAATCCACA-TTCTCTACA--------------------------------------------------]
S_cerevisiae_i1b_TY2                 TGTTGGAATAAAAATCAAC [-] TATC [------] ATCTACTAAC [-] TAGT [-------------------] ATTTACGT [-] TACTAGTATAT [-] TATCATATACGGTG-TTAGAAGATGAC [-------] ACAAA [-] TGATG [---------------------------------------------------------------------] AGA [-------------------] AATAGTCATCTA [-] AATTAGTGGAAGCTGA [-] AACGCAAGGATTGATAATGTAATAG [-----------------------------------------------] GATCAATGAATAT [-] TAACATATAAAATGATGATAATAATATTTATAGAAT [---] TGTGTAG [-] AATTGCAGATTCC [-] CTTTCATGGATTCCTAAATCCTTGAGGAGAA [-] CTTCTA [--GTAT-A-------] TCTACATACC [-] TAATAT [-TAT--] AGCCTT [--AAT-CACA--------] ATGGAATCCCAAC [-] AATT [-------ACATCAAAATCCACA-TTCTCTACA--------------------------------------------------]
S_cerevisiae_u8a_TY2                 TGTTGGAATAAAAATCAAC [-] TATC [------] ATCTACTAAC [-] TAGT [-------------------] ATTTACGT [-] TACTAGTATAT [-] TATCATATACGGTG-TTAGAAGATGAC [-------] GCAAA [-] TGATG [---------------------------------------------------------------------] AGA [-------------------] AATAGTCATCTA [-] AATTAGTGGAAGCTGA [-] AACGCAAGGATTGATAATGTAATAG [-----------------------------------------------] GATCAATGAATAT [-] TAACATATAAAATGATGATAATAATATTTATAGAAT [---] TGTATAG [-] AATTGCAGATTCC [-] CTTTTATGGATTCCTAAATCCTCGAGGAGAA [-] CTTCTA [--GTAT-A-------] TCTACATACC [-] TAATAT [-TAT--] AGCCTT [--AAT-CACA--------] ATGGAATCCCAAC [-] AATT [-------ACATCAAAATCCACA-TTCTCTACA--------------------------------------------------]
S_cerevisiae_u8b_TY2                 TGTTGGAATAAAAATCAAC [-] TATC [------] ATCTACTAAC [-] TAGT [-------------------] ATTTACGT [-] TACTAGTATAT [-] TATCATATACGGTG-TTAGAAGATGAC [-------] GCAAA [-] TGATG [---------------------------------------------------------------------] AGA [-------------------] AATAGTCATCTA [-] AATTAGTGGAAGCTGA [-] AACGCAAGGATTGATAATGTAATAG [-----------------------------------------------] GATCAATGAATAT [-] TAACATATAAAATGATGATAATAATATTTATAGAAT [---] TGTATAG [-] AATTGCAGATTCC [-] CTTTTATGGATTCCTAAATCCTCGAGGAGAA [-] CTTCTA [--GTAT-A-------] TCTACATACC [-] TAATAT [-TAT--] AGCCTT [--AAT-CACA--------] ATGGAATCCCAAC [-] AATT [-------ACATCAAAATCCACA-TTCTCTACA--------------------------------------------------]
S_cerevisiae_u24b_TY2                TGTTGGAATAAAAATCAAC [-] TATC [------] ATCTACTAAC [-] TAGT [-------------------] ATTTACGT [-] TACTAGTATAT [-] TATCATATACGGTG-TTAGAAGATGAC [-------] GCAAA [-] TGATG [---------------------------------------------------------------------] AGA [-------------------] AATAGTCATCTA [-] AATTAGTGGAAGCTGA [-] AACGCAAGGATTGATAATGTAATAG [-----------------------------------------------] GATCAATGAATAT [-] TAACATATAAAATGATGATAATAATATTTATAGAAT [---] TGTGTAG [-] AATTGCAGATTCC [-] CTTTTATGGATTCCTAAATCCTCGAGGAGAA [-] CTTCTA [--GTAT-A-------] TCTACATACC [-] TAATAT [-TAT--] AGCCTT [--AAT-CACA--------] ATGGAATCCCAAC [-] AATT [-------ACATCAAAATCCACA-TACTCTACA--------------------------------------------------]
S_cerevisiae_st44_TY2                TGTTGGAATAAAAATCAAC [-] TATC [------] ATCTACTAAC [-] TAGT [-------------------] ATTTACGT [-] TACTAGTATAT [-] TATCATATACGGTG-TTAGAAGATGAC [-------] GCAAA [-] TGATG [---------------------------------------------------------------------] AGA [-------------------] AATAGTCATCTA [-] AATTAGTGGAAGCTGA [-] AACGCAAGGATTGATAATGTAATAG [-----------------------------------------------] GATCAATGAATAT [-] TAACATATAAAACGATGATAATAATATTTATAGAAT [---] TGTGTAG [-] AATTGCAGATTCC [-] CTTTTATGGATTCCTAAATCCTTGAGGAGAA [-] CTTCTA [--GTAT-A-------] TCTACATACC [-] TAATAT [-TAT--] AGCCTT [--AAT-CACA--------] ATGGAATCCCAAC [-] AATT [-------ACATCAAAATCCACA-TTCTCTACA--------------------------------------------------]
S_cerevisiae_u24a_TY2                TGTTGGAATAAAAATCAAC [-] TATC [------] ATCTACTAAC [-] TAGT [-------------------] ATTTACGT [-] TACTAGTATAT [-] TATCATATACGGTG-TTAGAAGATGAC [-------] GCAAA [-] TGATG [---------------------------------------------------------------------] AGA [-------------------] AATAGTCATCTA [-] AATTAGTGGAAGCTGA [-] AACGCAAGGATTGATAATGTAATAG [-----------------------------------------------] GATCAATGAATAT [-] TAACATATAAAACGATGATAATAATATTTATAGAAT [---] TGTGTAG [-] AATTGCAGATTCC [-] CTTTTATGGATTCCTAAATCCTTGAGGAGAA [-] CTTCTA [--GTAT-A-------] TCTACATACC [-] TAATAT [-TAT--] AGCCTT [--AAT-CACA--------] ATGGAATCCCAAC [-] AATT [-------ACATCAAAATCCACA-TTCTCTACA--------------------------------------------------]
S_cerevisiae_st43_TY2                TGTTGGAATAAAAATCAAC [-] TATC [------] ATCTACTAAC [-] TAGT [-------------------] ATTTACGT [-] TACTAGTATAT [-] TATCATATACGGTG-TTAGAAGATGAC [-------] GCAAA [-] TGATG [---------------------------------------------------------------------] AGA [-------------------] AATAGTCATCTA [-] AATTAGTGGAAGCTGA [-] AACGCAAGGATTGATAATGTAATAG [-----------------------------------------------] GATCAATGAATAT [-] TAACATATAAAACGATGATAATAATATTTATAGAAT [---] TGTGTAG [-] AATTGCAGATTCC [-] CTTTTATGGATTCCTAAATCCTTGAGGAGAA [-] CTTCTA [--GTAT-A-------] TCTACATACC [-] TAATAT [-TAT--] AGCCTT [--AAT-CACA--------] ATGGAATCCCAAC [-] AATT [-------ACATCAAAATCCACA-TTCCC------------------------------------------------------]
S_cerevisiae_i13b_TY2                TGTTGGAATAAAAATCAAC [-] TATC [------] ATCTACTAAC [-] TAGT [-------------------] ATTTACGT [-] TACTAGTATAT [-] TATCATATACGGTG-TTAGAAGATGAC [-------] GCAAA [-] TGATG [---------------------------------------------------------------------] AGA [-------------------] AATAGTCATCTA [-] AATTAGTGGAAGCTGA [-] AACGCAAGGATTGATAATGTAATAG [-----------------------------------------------] GATCAATGAATAT [-] TAACATATAAAACGATGATAATAATATTTATAGAAT [---] TGTGTAG [-] AATTGCAGATTCC [-] CTTTTATGGATTCCTAAATCCTCGAGGAGAA [-] CTTCTA [--GTAT-A-------] TCTACATACC [-] TAATAT [-TAT--] AGCCTT [--AAT-CACA--------] ATGGAATCCCAAC [-] AATT [-------ACATCAAAATCCACA-TTGTC------------------------------------------------------]
S_cerevisiae_u13a_TY2                TGTTGGAATAAAAATCAAC [-] TATC [------] ATCTACTAAC [-] TAGT [-------------------] ATTTACGT [-] TACTAGTATAT [-] TATCATATACGGTG-TTAGAAGATGAC [-------] GCAAA [-] TGATG [---------------------------------------------------------------------] AGA [-------------------] AATAGTCATCTA [-] AATTAGTGGAAGCTGA [-] AACGCAAGGATTGATAATGTAATAG [-----------------------------------------------] GATCAATGAATAT [-] TAACATATAAAATGATGATAATAATATTTATAGAAT [---] TGTGTAG [-] AATTGCAGATTCC [-] CTTTTATGGATTCCTAAATCCTCGAGGAGAA [-] CTTCTA [--GTAT-A-------] TCTACATACC [-] TAATAT [-TAT--] AGCCTT [--AAT-CACA--------] ATGGAATCCCAAC [-] AATT [-------ACATCAAAATCCACA-TTCTCTTCA--------------------------------------------------]
S_cerevisiae_i12a_TY2                TGTTGGAATAAAAATCAAC [-] TATC [------] ATCTACTAAC [-] TAGT [-------------------] ATTTACGT [-] TACTAGTATAT [-] TATCATATACGGTG-TTAGAAGATGAC [-------] GCAAA [-] TGATG [---------------------------------------------------------------------] AGA [-------------------] AATAGTCATCTA [-] AATTAGTGGAAGCTGA [-] AACGCAAGGATTGATAATGTAATAG [-----------------------------------------------] GATCAATGAATAT [-] TAACATATAAAATGATGATAATAATATTTATAGAAT [---] TGTGTAG [-] AATTGCAGATTCC [-] CTTTCATGGATTCCTAAATCCTTGAGGAGAA [-] CTTCTA [--GTAC-AT------] TCTACATACC [-] TAATAT [-TAT--] TGCCTT [--ATT-AAAA--------] ATGGAATCCCAAC [-] AATT [-------ATCTCAAAATTCACC-CACTTTTCA--------------------------------------------------]
S_cerevisiae_i12b_TY2                TGTTGGAATAAAAATCAAC [-] TATC [------] ATCTACTAAC [-] TAGT [-------------------] ATTTACGT [-] TACTAGTATAT [-] TATCATATACGGTG-TTAGAAGATGAC [-------] GCAAA [-] TGATG [---------------------------------------------------------------------] AGA [-------------------] AATAGTCATCTA [-] AATTAGTGGAAGCTGA [-] AACGCAAGGATTGATAATGTAATAG [-----------------------------------------------] GATCAATGAATAT [-] TAACATATAAAATGATGATAATAATATTTATAGAAT [---] TGTGTAG [-] AATTGCAGATTCC [-] CTTTCATGGATTCCTAAATCCTTGAGGAGAA [-] CTTCTA [--GTAC-AT------] TCTACATACC [-] TAATAT [-TAT--] TGCCTT [--ATT-AAAA--------] ATGGAATCCCAAC [-] AATT [-------ATCTCAAAATTCACC-CACTTTTCA--------------------------------------------------]
S_cerevisiae_u30a_TY2                TGTTGGAATAAAAATCAAC [-] TATC [------] ATCTACTAAC [-] TAGT [-------------------] ATTTACGT [-] TACTAGTATAT [-] TATCATATACGGTG-TTAGAAGATGAC [-------] GCAAA [-] TGATG [---------------------------------------------------------------------] AGA [-------------------] AATAGTCATCTA [-] AATTAGTGGAAGCTGA [-] AACGCAAGGATTGATAATGTAATAG [-----------------------------------------------] GATCAATGAATAT [-] TAACATATAAAATGATGATAATAATATTTATAGAAT [---] TGTATAG [-] AATTGCAGATTCC [-] CTTTTATGGATTCCTAAATCCTCGAGGAGAA [-] CTTCTA [--GTAT-A-------] TCTACATACC [-] TAATAT [-TAT--] TGCCTT [--ATA-AAAA--------] ATGGAATCCCAAC [-] AATT [-------ACATCAAAATCCACATTTTTCTTCA--------------------------------------------------]
S_cerevisiae_u6a_TY2                 TGTTGGAATAAAAATCAAC [-] TATC [------] ATCTACTAAC [-] TAGT [-------------------] ATTTACGT [-] TACTAGTATAT [-] TATCATATACGGTG-TTAGAAGATGAC [-------] GCAAA [-] TGATG [---------------------------------------------------------------------] AGA [-------------------] AATAGTCATCTA [-] AATTAGTGGAAGCTGA [-] AACGCAAGGATTGATAATGTAATAG [-----------------------------------------------] GATCAATGAATAT [-] TAACATATAAAATGATGATAATAATATTTATAGAAT [---] TGTGTAG [-] AATTGCAGATTCC [-] CTTTTATGGATTCCTAAATCCTGGAGGAGAA [-] CTTCTA [--GTAT-A-------] TCTACATACC [-] TAATAT [-TAT--] TGCCTT [--ATT-AAAA--------] ATGGAATCCCAAC [-] AATT [-------ATCTCAAAATTCAC-------------------------------------------------------------]
S_cerevisiae_u6b_TY2                 TGTTGGAATAAAAATCAAC [-] TATC [------] ATCTACTAAC [-] TAGT [-------------------] ATTTACGT [-] TACTAGTATAT [-] TATCATATACGGTG-TTAGAAGATGAC [-------] GCAAA [-] TGATG [---------------------------------------------------------------------] AGA [-------------------] AATAGTCATCTA [-] AATTAGTGGAAGCTGA [-] AACGCAAGGATTGATAATGTAATAG [-----------------------------------------------] GATCAATGAATAT [-] TAACATATAAAATGATGATAATAATATTTATAGAAT [---] TGTGTAG [-] AATTGCAGATTCC [-] CTTTTATGGATTCCTAAATCCTCGAGGAGAA [-] CTTCTA [--GTAT-A-------] TCTACATACC [-] TAATAT [-TAT--] TGCCTT [--ATT-AAAA--------] ATGGAATCCCAAC [-] AATT [-------ATCTCAAAATCCACA-TTCTC------------------------------------------------------]
S_cerevisiae_i7a_TY2                 TGTTGGAATAAAAATCAAC [-] TATC [------] ATCTACTAAC [-] TAGT [-------------------] ATTTACGT [-] TACTAGTATAT [-] TATCATATACGGTG-TTAGAAGATGAC [-------] GCAAA [-] TGATG [---------------------------------------------------------------------] AGA [-------------------] AATAGTCATCTA [-] AATTAGTGGAAGCTGA [-] AACGCAAGGATTGATAATGTAATAG [-----------------------------------------------] GATCAATGAATAT [-] TAACATATAAAATGATGATAATAATATTTATAGAAT [---] TGTGTAG [-] AATTGCAGATTCC [-] CTTTTATGGATTCCTAAATCCTCGAGGAGAA [-] CTTCTA [--GTAT-A-------] TCTACATACC [-] TAATAT [-TAT--] TGCCTT [--ATC-AAAA--------] ATGGAATCCCAAC [-] AATT [-------ACATCAAAATCCACA-TTCTCTACA--------------------------------------------------]
S_cerevisiae_i7b_TY2                 TGTTGGAATAAAAATCAAC [-] TATC [------] ATCTACTAAC [-] TAGT [-------------------] ATTTACGT [-] TACTAGTATAT [-] TATCATATACGGTG-TTAGAAGATGAC [-------] GCAAA [-] TGATG [---------------------------------------------------------------------] AGA [-------------------] AATAGTCATCTA [-] AATTAGTGGAAGCTGA [-] AACGCAAGGATTGATAATGTAATAG [-----------------------------------------------] GATCAATGAATAT [-] TAACATATAAAATGATGATAATAATATTTATAGAAT [---] TGTGTAG [-] AATTGCAGATTCC [-] CTTTTATGGATTCCTAAATCCTCGAGGAGAA [-] CTTCTA [--GTAT-A-------] TCTACATACC [-] TAATAT [-TAT--] TGCCTT [--ATC-AAAA--------] ATGGAATCCCAAC [-] AATT [-------ACATCAAAATCCACA-TTCTCTACA--------------------------------------------------]
S_cerevisiae_u15b_TY2                -GTTGGAATAAAAATCAAC [-] TATC [------] ATCTACTAAC [-] TAGT [-------------------] ATTTACGT [-] TACTAGTATAT [-] TATCATATACGGTG-TTAGAAGATGAC [-------] GCAAA [-] TGATG [---------------------------------------------------------------------] AGA [-------------------] AATAGTCATCTA [-] AATTAGTGGAAGCTGA [-] AACGCAAGGATTGATAATGTAATAG [-----------------------------------------------] GATCAATGAATAT [-] TAACATATAAAATGATGATAATAATATTTATAGAAT [---] TGTGTAG [-] AATTGCAGATTCC [-] CTTTTATGGATTCCTAAATCCTCGAGGAGAA [-] CTTCTA [--GTAT-A-------] TCTACATACC [-] TAATAT [-TAT--] TGCCTT [--ATC-AAAA--------] ATGGAATCCCAAC [-] AATT [-------ACATCAAAATCCACA-TTCTCTACA--------------------------------------------------]
S_cerevisiae_u5a_TY2                 TGTTGGAATAAAAATCAAC [-] TATC [------] ATCTACTAAC [-] TAGT [-------------------] ATTTACGT [-] TACTAGTATAT [-] TATCATATACGGTG-TTAGAAGATGAC [-------] GCAAA [-] TGATG [---------------------------------------------------------------------] AGA [-------------------] AATAGTCATCTA [-] AATTAGTGGAAGCTGA [-] AACGCAAGGATTGATAATGTAATAG [-----------------------------------------------] GATCAATGAATAT [-] TAACATATAAAATGATGATAATAATATTTATAGAAT [---] TGTGTAG [-] AATTGCAGATTCC [-] CTTTTATGGATTCCTAAATCCTCGAGGAGAA [-] CTTCTA [--GTAT-A-------] TCTACATACC [-] TAATAT [-TAT--] TGCCTT [--ATA-AAAA--------] ATGGAATCCCAAC [-] AATT [-------ACATCAAAATCCACG-TTCTCTTCA--------------------------------------------------]
S_cerevisiae_u5b_TY2                 TGTTGGAATAAAAATCAAC [-] TATC [------] ATCTACTAAC [-] TAGT [-------------------] ATTTACGT [-] TACTAGTATAT [-] TATCATATACGGTG-TTAGAAGATGAC [-------] GCAAA [-] TGATG [---------------------------------------------------------------------] AGA [-------------------] AATAGTCATCTA [-] AATTAGTGGAAGCTGA [-] AACGCAAGGATTGATAATGTAATAG [-----------------------------------------------] GATCAATGAATAT [-] TAACATATAAAATGATGATAATAATATTTATAGAAT [---] TGTGTAG [-] AATTGCAGATTCC [-] CTTTTATGGATTCCTAAATCCTCGAGGAGAA [-] CTTCTA [--GTAT-A-------] TCTACATACC [-] TAATAT [-TAT--] TGCCTT [--ATT-AAAA--------] ATGGAATCCCAAC [-] AATT [-------ACATCAAAATCCACA-TTCTCTTCA--------------------------------------------------]
S_cerevisiae_u23a_TY2                TGTTGGAATAAAAATCAAC [-] TATC [------] ATCTACTAAC [-] TAGT [-------------------] ATTTACGT [-] TACTAGTATAT [-] TATCATATACGGTG-TTAGAAGATGAC [-------] GCAAA [-] TGATG [---------------------------------------------------------------------] AGA [-------------------] AATAGTCATCTA [-] AATTAGTGGAAGCTGA [-] AACGCAAGGATTGATAATGTAATAG [-----------------------------------------------] GATCAATGAATAT [-] TAACATATAAAATGATGATAATAATATTTATAGAAT [---] TGTGTAG [-] AATTGCAGATTCC [-] CTTTTATGGATTCCTAAATCCTCGAGGAGAA [-] CTTCTA [--GTAT-A-------] TCTACATACC [-] TAATAT [-TAT--] TGCCTT [--ATT-AAAA--------] ATGGAATCCCAAC [-] AATT [-------ACATCAAAATCCACA-TTCTCTTCA--------------------------------------------------]
S_cerevisiae_u23b_TY2                TGTTGGAATAAAAATCAAC [-] TATC [------] ATCTACTAAC [-] TAGT [-------------------] ATTTACGT [-] TACTAGTATAT [-] TATCATATACGGTG-TTAGAAGATGAC [-------] GCAAA [-] TGATG [---------------------------------------------------------------------] AGA [-------------------] AATAGTCATCTA [-] AATTAGTGGAAGCTGA [-] AACGCAAGGATTGATAATGTAATAG [-----------------------------------------------] GATCAATGAATAT [-] TAACATATAAAATGATGATAATAATATTTATAGAAT [---] TGTGTAG [-] AATTGCAGATTCC [-] CTTTTATGGATTCCTAAATCCTCGAGGAGAA [-] CTTCTA [--GTAT-A-------] TCTACATACC [-] TAATAT [-TAT--] TGCCTT [--ATT-AAAA--------] ATGGAATCCCAAC [-] AATT [-------ACATCAAAATCCACA-TTCTCTTCA--------------------------------------------------]
S_cerevisiae_u15a_TY2                TGTTGGAATAAAAATCAAC [-] TATC [------] ATCTACTAAC [-] TAGT [-------------------] ATTTACGT [-] TACTAGTATAT [-] TATCATATACGGTG-TTAGAAGATGAC [-------] GCAAA [-] TGATG [---------------------------------------------------------------------] AGA [-------------------] AATAGTCATCTA [-] AATTAGTGGAAGCTGA [-] AACGCAAGGATTGATAATGTAATAG [-----------------------------------------------] GATCAATGAATAT [-] TAACATATAAAATGATGATAATAATATTTATAGAAT [---] TGTGTAG [-] AATTGCAGATTCC [-] CTTTTATGGATTCCTAAATCCTCGAGGAGAA [-] CTTCTA [--GTAT-A-------] TCTACATACC [-] TAATAT [-TAT--] TGCCTT [--ATT-AAAA--------] ATGGAATCCCAAC [-] AATT [-------ACATAAAAATC----------------------------------------------------------------]
S_paradoxus_1_EU444726               TGTTGGAATGAAATTCTAA [-] TATC [------] ATCTATTTAG [-] TAGC [-------------------] ACTCATGT [-] TACTACTATAT [-] TATCACATGCGGTG-TAAGAGGATGGC [-------] ATAAA [-] GATTG [---------------------------------------------------------------------] AGA [-------------------] AACAGTCATCCA [-] ATCTAATGGAAGCTGA [-] AATGCAAGGATTGATAATGTAATAG [-----------------------------------------------] GAT-AACGAACGA [-] CAACATATAAAAGGAAAGAAGATAAGGTAATAACAC [---] TATGCAG [-] AACTATCGATTCC [-] CTTTTGTGAATTCCTATATCATCGAGGAGAA [-] CTTCTA [--GTAT-AT------] TCTGTATACC [-] TAATAC [-TAT-A] AGCCTT [-TAGT-AACA--------] ATGGAATCCCAAC [-] AGTT [-------ATCTAATTATTCAC-------------------------------------------------------------]
S_paradoxus_3_EU519439               TGTTGGAATGAAATTCTAA [-] TATC [------] ATCTATTTAT [-] TAAC [-------------------] ACTCATGT [-] TACTACTATAT [-] TATCACATGCGGTG-TAAGAGGATGGT [-------] ATAAA [-] GATTG [---------------------------------------------------------------------] AGA [-------------------] AACAGTCCTCCA [-] ATCTAATGGAAGCTGA [-] AATGCAAGGATTGATAATGTAATAG [-----------------------------------------------] GAT-AATGAATGA [-] CAACATATAAAAGGAAAGAAGATAAAGTAATAACAC [---] TATGCAG [-] AACTATCGATTCC [-] CTTTTGCGGATTCCTATATCCTTGAGGAGAA [-] CTTCTA [--GTAT-AT------] TCTGTATACC [-] TAATAT [-TAT--] AGCCTT [-TAGT-AAAA--------] ATGGAATCCCAAC [-] AATT [-------ATCTAATTATTCACG-AACTTCTCA--------------------------------------------------]
S_paradoxus_4_EU519438               TGTTGGAATGAAATTCTAA [-] TATC [------] ATCTATTTAT [-] TAAC [-------------------] ACTCATGT [-] TACTACTATAT [-] TATCACATGCGGTG-TAAGAGGATGGT [-------] ATAAA [-] GATTG [---------------------------------------------------------------------] AGA [-------------------] AACAGTCGTCCA [-] ATCTAATGGAAGCTGA [-] AATGCAAGGATTGATAATGTAATAG [-----------------------------------------------] GAT-AATGAATGA [-] CAACATATAAAAGGAAAGAAGATAAAGTAATAACAC [---] TATGCAG [-] AACTATCGATTCC [-] CTTTTGCGGATTCCTATATCCTTGAGGAGAA [-] CTTCTA [--GTAT-AT------] TCTGTATACC [-] TAATAT [-TAT--] AGCCTT [-TAGT-AAAA--------] ATGGAATCCCAAC [-] AATT [-------ATCTAATTATTCACG-AACTTCTCA--------------------------------------------------]
S_paradoxus_2_EU519441               -------ATGAAGTTCTAA [-] TATC [------] ATCTGTTTAG [-] TAGT [-------------------] -------- [-] -------ATAA [-] TATCACATGCGGTG-TAAAAGGATGAC [-------] ATAAA [-] GATTG [---------------------------------------------------------------------] AGA [-------------------] AACAGTCATCCA [-] ATCTAATGAAAGCTGA [-] AATGCAAGGATTGATAATGTAATAG [-----------------------------------------------] GAT-AATGAATGA [-] CAACATATAAAAGGAAAGAAGATAAAGTAATAACAC [---] TATGCAG [-] AACTATCGATTCC [-] CTTTTGCGGATTCCTATATCCTTGAGGAGAA [-] CTTCTA [--GTAT-AT------] TCTGTATACC [-] TAATAT [-TAT--] AGCCTT [-TAGT-AAAA--------] ATGGAATCCCAAC [-] AATT [-------ATCTAATTATTCAC-------------------------------------------------------------]
S_paradoxus_1_EU519442               -------ATGAAGTTCTAA [-] TATC [------] ATCTGTTTAG [-] TAGT [-------------------] -------- [-] -------ATAA [-] TATCACATGCGGTG-TAAAAGGATGAC [-------] ATAAA [-] GATTG [---------------------------------------------------------------------] AGA [-------------------] AACAGTCATCCA [-] ATCTAATGAAAGCTGA [-] AATGCAAGGATTGATAATGTAATAG [-----------------------------------------------] GAT-AATGAATGA [-] CAACATATAAAAGGAAAGAAGATAAAGTAATAACAC [---] TATGCAG [-] AACTATCGATTCC [-] CTTTTGCGGATTCCTATATCCTTGAGGAGAA [-] CTTCTA [--GTAT-AT------] TCTGTATACC [-] TAATAT [-TAT--] AGCCTT [-TAGT-AAAA--------] ATGGAATCCCAAC [-] AATT [-------ATCTAATTATTCAC-------------------------------------------------------------]
S_paradoxus_1_EU519451               -------ATGAAATTCTAA [-] TATC [------] ATCTATNNAA [-] TAGT [-------------------] -------- [-] -------ATAT [-] TATAATATGCGGTG-NNNNAGGATGAC [-------] ATAAA [-] GANNG [---------------------------------------------------------------------] AGA [-------------------] AACAGTCANCCA [-] ANNNAATGGAAGCTGA [-] AATGCAAGGATTGATAATGTAATAG [-----------------------------------------------] GAT-AATGAATGA [-] CAACATATAAAAAGAAAGAAGATAAAATAATAACGC [---] TATGTAG [-] AACTATCGATTCC [-] CTTTTGTGGATTCCTAGATCCTCGAGGAGAA [-] CTTCTA [--GTAT-AT------] TCTATATACC [-] TAATAT [-TAT--] AGCCTT [-TAGT-AACA--------] ATGGAATCCCAAC [-] AATT [-------ATCTAATTACCCACA-TAATTCTCA--------------------------------------------------]
S_paradoxus_AABY01000081             -------ATGAAATTCTAA [-] TATC [------] ATCTATTTAA [-] TAGT [-------------------] -------- [-] -------ATAT [-] TATAATATGCGGTG-CAAGAGGATGAC [-------] ATAAA [-] GATTG [---------------------------------------------------------------------] AGA [-------------------] AACAGTCATCCA [-] ATCTAATGGAAGCTGA [-] AATGCAAGGATTGATAATGTAATAG [-----------------------------------------------] GAT-AATGAATGA [-] CAACATATAAAAAGAAAGAAGATAAAATAATAACAC [---] TATGTAG [-] AACTATCGATTCC [-] CTTTTGTGGATTCCTATATCCTCGAGGAGAA [-] CTTCTA [--GTAT-AT------] TCTATATACC [-] TAATAT [-TAT--] AGCCTT [-TAGT-AACA--------] ATGGAATCCCAAC [-] AATT [-------ATCTAATTATTCACA-TAGTTCTCA--------------------------------------------------]
S_paradoxus_1_EU519452               -------ATGAAATTCTAA [-] TATC [------] ATCTATTTAA [-] TAGT [-------------------] -------- [-] -------ATAT [-] TATAATATGCGGTG-CAAGAGGATGAC [-------] ATAAA [-] GATTG [---------------------------------------------------------------------] AGA [-------------------] AACAGTCATCCA [-] ATCTAATGGAAGCTGA [-] AATGCAAGGATTGATAATGTAATAG [-----------------------------------------------] GAT-AATGAATGA [-] CAACATATAAAAGGAAAGAAGATAAAATAATAACAC [---] TATGTAG [-] AACTATCGATTCC [-] CTTTTGTGGATTCCTATATCCTCGAGGAGAA [-] CTTCTA [--GTAT-AT------] TCTATATACC [-] TAATAT [-TAT--] AGCCTT [-TAGT-AACA--------] ATGGAATCCCAAC [-] AATG [-------ATCTAATTACCCACA-TAATTCTCA--------------------------------------------------]
S_paradoxus_AABY01000596             -------ATGAAATTCTAA [-] TATC [------] ATCTATTTAA [-] TAGT [-------------------] -------- [-] -------ATAT [-] TATAATATGCGGTG-CAAGAGGATGAC [-------] ATAAA [-] GATTG [---------------------------------------------------------------------] AGA [-------------------] AACAGTCATCCA [-] ATCTAATGGAAGCTGA [-] AATGCAAGGATTGATAATGTAATAG [-----------------------------------------------] GAT-AATGAATGA [-] CAACATATAAAAAGAAAGAAGATAAAATAATAACAC [---] TATGTAG [-] AACTATCGATTCC [-] CTTTTGTGGATTCCTATATCCTCGAGGAGAA [-] CTTCTA [--GTAT-AT------] TCTATATACC [-] TAATAT [-TAT--] AGCCTT [-TAGT-AACA--------] ATGGAATCCCAAC [-] AATT [-------ATCTAATTACCCACA-T----------------------------------------------------------]
S_paradoxus_AABY01000653             -------ATGAAATTCTAA [-] TATC [------] ATCTATTTAA [-] TAGT [-------------------] -------- [-] -------ATAT [-] TATAATATGCGGTG-CAAGAGGATGAC [-------] ATAAA [-] GATTG [---------------------------------------------------------------------] AGA [-------------------] AACAGTCATCCA [-] ATCTAATGGAAGCTGA [-] AATGCAAGGATTGATAATGTAATAG [-----------------------------------------------] GAT-AATGAATGA [-] CAACATATAAAAAGAAAGAAGATAAAATAATAACAC [---] TATGTAG [-] AACTATCGATTCC [-] CTTTTGTGGATTCCTATATCCTCGAGGAGAA [-] CTTCTA [--GTAT-AT------] TCTGTATACC [-] TAATAT [-TAT--] AGCCTT [-TAGT-AACA--------] ATGGAATCCCAAC [-] AATT [-------ATCTAATTACCCAC-------------------------------------------------------------]
S_paradoxus_9_EU519450               -------ATGAAATTCTAA [-] TATC [------] ATCTATTAAG [-] TAGT [-------------------] -------- [-] -------ATAA [-] TATCAGATGCGGTG-TAAGAAGATGAC [-------] ATAAA [-] TATTG [---------------------------------------------------------------------] AGA [-------------------] AACAGTCAGCAA [-] -ATTAGTGAAGGCTGG [-] GACGCAAGGATTGATAATGTAATAG [-----------------------------------------------] CAT-AATGAATGA [-] CAACATATGAAACGGAAGAAGAAATAGTAATATTAT [---] TATGTAG [-] AATTATCGACGCA [-] TTTTTGTGGATTCCAAGATCCTTGAGGAGAA [-] CTTCTA [--GTAT-AT------] TCTGTATACC [-] TA-TAT [-CAT--] AGCCTT [-TAGC-AACA--------] ATGGAATCCCAAC [-] CATT [-------ATCCAATTATTCATC-TATT-------------------------------------------------------]
S_paradoxus_3_EU519436               -------ATGAAATTCTAA [-] TATC [------] ATCTATTTAG [-] TAGT [-------------------] -------- [-] -------ATAA [-] TATCATATGCGGTG-TAAGAAGATGAC [-------] ATAAG [-] TATTG [---------------------------------------------------------------------] AGA [-------------------] AACAGTGATCAA [-] -ATTAGTGGAAGCTGG [-] GACTCAAGGATTGATAATGCAATAG [-----------------------------------------------] GAT-AATGAATGA [-] CAACATATAAAATGGAAGAAGAAATGATAATATTAT [---] TATGTAA [-] AATTATTGACGCC [-] TTTTTGTGGATCCGAAGATCCTTGAGGAGAA [-] CTTCTA [--GTAT-AT------] TCTGTATACC [-] TA-TAT [-TAT--] AGCCTT [-TAGC-AACA--------] ATAGAATCCCAAC [-] AAAT [-------ATCTAATTATTCGCA-TAATTCTCA--------------------------------------------------]
S_paradoxus_4_EU519445               -------ATGAAATTCTAA [-] TATC [------] ATCTATTTAG [-] TAAT [-------------------] -------- [-] -------ATAA [-] TATCGTATGCGGTG-TAAGAAGATGAC [-------] AGAAG [-] TATTG [---------------------------------------------------------------------] AGA [-------------------] AACAGTGATC-- [-] AATTAGTGGAAGCTGG [-] GACTCAAGGATTGATAATGCAATAG [-----------------------------------------------] GAT-AATGAATGG [-] CAACATATAAAATGGAAGAAGAAATA---ATAATAT [---] TATGTAA [-] AATTATCGACGCC [-] TTTTTGTGGATCCCAAGATTCTTGAGGAGAA [-] CTTCTA [--GTAT-AT------] TCTGTATACC [-] TA-TAT [-TAT--] AGCCTT [-TAGC-AACA--------] ATAGAATCCCAAC [-] AAAT [-------ATCTAATTATTCGCA-TAATTCTCA--------------------------------------------------]
S_paradoxus_5_EU519452               -------ATGAAATTCTAA [-] TATC [------] ATCTATTTAG [-] TAAT [-------------------] -------- [-] -------ATAA [-] TATCGTATGCGGTG-TAAGAAGATGAC [-------] AGAAG [-] TATTG [---------------------------------------------------------------------] AGA [-------------------] AACAGTGATC-A [-] -ATTAGTGGAAGCTGG [-] GACTCAAGGATTGATAATGCAATAG [-----------------------------------------------] GAT-AATGAATGG [-] CAACATATAAAATGGAAGAAGAAATA---ATAATAT [---] TATGTAA [-] AATTATCGACGCC [-] TTTTTGTGGATCCCAAGATCCTTGAGGAGAA [-] CTTCTA [--GTAT-AT------] TCTGTATACC [-] TA-TAT [-TAT--] AGCCTT [-TAGC-AACA--------] ATAGAATCCCAAC [-] AAAT [-------ATCTAATTATTCGCA-TAATTCTCA--------------------------------------------------]
S_mikatae_1_AACH0100108              TGTTGGAATGAAAATCAAC [-] TATC [------] GTCTATCAAC [-] TAGT [-------------------] AGTCATAC [-] TACTAGTACAT [-] TATCATATACGGTG-TTATAAGATGAC [-------] ATAAG [-] TTATG [---------------------------------------------------------------------] AGA [-------------------] AGCGGTCATCGA [-] AATAAGTGGAAGCTGA [-] AATGCAAGGATTGATAATGTAATAG [-----------------------------------------------] GAT-AATGACTGA [-] CAA-ATATAAAATGACAATAAAAGCATATACAGAAT [---] TATGTAG [-] AATTACGAGTTCC [-] ATTTATTGGATTCCTATATCCTCGAGGAGAA [-] CTTCTA [--GTAT-A-------] TCTACATACC [-] TAATAT [-TAT--] TGCCTT [-TATC-AACA--------] ATGGAATCCCAAC [-] AATC [-------ATCTCAAAATTCGCCAATCTCT-----------------------------------------------------]
S_mikatae_2_AACH0100133              TGTTGGAATGAAAATCAAC [-] TATC [------] GTCTATCAAC [-] TAGT [-------------------] AGTCATAC [-] TACTAGTACAT [-] TATCATATACGGTG-TTATAAGATGAC [-------] ATAAG [-] TTATG [---------------------------------------------------------------------] AGA [-------------------] AGCGGTCATCGA [-] AATAAGTGGAAGCTGA [-] AATGCAAGGATTGATAATGTAATAG [-----------------------------------------------] GAT-AATGACTGA [-] CAA-ATATAAAATGACAATAAAAGCATATACAGAAT [---] TATGTAG [-] AATTACGAGTTCC [-] ATTTATTGGATTCCTATATCCTCGAGGAGAA [-] CTTCTA [--GTAT-A-------] TCTACATACC [-] TAATAT [-TAT--] TGCCTT [-TATC-AACA--------] ATGGAATCCCAAC [-] AATC [-------ATCTCAAAATTCGCC-AATCTCT----------------------------------------------------]
S_mikatae_AACH0100162                TGTTGGAATGAAAATCAAC [-] TATC [------] GTCTATCAAC [-] TAGT [-------------------] AGTCATAC [-] TACTAGTACAT [-] TATCATATACGGTG-TTATAAGATGAC [-------] ATAAG [-] TTATG [---------------------------------------------------------------------] AGA [-------------------] AGCGGTCATCGA [-] AATAAGTGGAAGCTGA [-] AATGCAAGGATTGATAATGTAATAG [-----------------------------------------------] GAT-AATGACTGA [-] CAA-ATATAAAATGACAATAAAAGCATATACAGAAT [---] TATGTAG [-] AATTACGAGTTCC [-] ATTTATTGGATTCCTATATCCTCGAGGAGAA [-] CTTCTA [--GTAT-A-------] TCTACATACC [-] TAATAT [-TAT--] TGCCTT [-TATC-AACA--------] ATGGAATCCCAAC [-] AATC [-------ATCTCAAAATTCGCC-CATCTCT----------------------------------------------------]
S_mikatae_AACH0100266                TGTTGGAATGAAAATCAAC [-] TATC [------] GTCTATCAAC [-] TAGT [-------------------] AGTCATAC [-] TACTAGTACAT [-] TATCATATACGGTG-TTATAAGATGAC [-------] ATAAG [-] TTATG [---------------------------------------------------------------------] AGA [-------------------] AGCGGTCATCGA [-] AATAAGTGGAAGCTGA [-] AATGCAAGGATTGATAATGTAATAG [-----------------------------------------------] GAT-AATGACTGA [-] CAATATATAAAATGACAATAAAAGCATATACAGAAT [---] TATGTAG [-] AATAACGAGTTCC [-] ATTTATTGGATTCCTATATCCTCGAGGAGAA [-] CTTCTA [--GTAT-A-------] TCTACATACC [-] TAATAT [-TAT--] TGCCTT [-TATC-AACA--------] ATGGAATCCCAAC [-] AATC [-------ATCTCAAAATTCAC-------------------------------------------------------------]
S_cerevisiae_5__u28_chrXIV_C_TY1     TGTTGGAATAAAAATCCAC [-] TATC [------] GTCTATCAAC [-] TAAT [-------------------] AGTTATAT [-] TATCAATATAT [-] TATCATATACGGTGTTAAGATGATGAC [-------] ATAAG [-] TTATG [---------------------------------------------------------------------] AGA [-------------------] AGCTGTCATCGA [-] GGTTAGAGGAAGCTGA [-] AGTGCAAGGATTGATAATGTAATAG [-----------------------------------------------] GAT-AATG----- [-] AAACATATAAAACGGAATGAGGAATAATCGTAATAT [TAG] TATGTAG [-] AAATATAGATTCC [-] ATTTTGAGGATTCCTATATCCTCGAGGAGAA [-] CTTCTA [--GTAT-AT------] TCTGTATACC [-] TAATAT [-TAT--] AGCCTT [-TATC-AACA--------] ATGGAATCCCAAC [-] AATT [-------ATCTCAACATTCACC-CATTTCTCA--------------------------------------------------]
S_cerevisiae_3__u28_chrXIV_C_TY1     TGTTGGAATAAAAATCCAC [-] TATC [------] GTCTATCAAC [-] TAAT [-------------------] AGTTATAT [-] TATCAATATAT [-] TATCATATACGGTGTTAAGATGATGAC [-------] ATAAG [-] TTATG [---------------------------------------------------------------------] AGA [-------------------] AGCTGTCATCGA [-] GGTTAGAGGAAGCTGA [-] AGTGCAAGGATTGATAATGTAATAG [-----------------------------------------------] GAT-AATG----- [-] AAACATATAAAACGGAATGAGGAATAATCGTAATAT [TAG] TATGTAG [-] AAATATAGATTCC [-] ATTTTGAGGATTCCTATATCCTCGAGGAGAA [-] CTTCTA [--GTAT-AT------] TCTGTATACC [-] TAATAT [-TAT--] AGCCTT [-TATC-AACA--------] ATGGAATCCCAAC [-] AATT [-------ATCTCAACATTCACC-CATTTCTCA--------------------------------------------------]
S_cerevisiae_3__u27_chrXIII_C_TY1    TGTTGGAATAAAAATCCAC [-] TATC [------] GTCTATCAAC [-] TAAT [-------------------] AGTTATAT [-] TATCAATATAT [-] TATCATATACGGTGTTAAGATGATGAC [-------] ATAAG [-] TTATG [---------------------------------------------------------------------] AGA [-------------------] AGCTGTCATCGA [-] AGTTAGAGGAAGCTGA [-] AGTGCAAGGATTGATAATGTAATAG [-----------------------------------------------] GAT-AATG----- [-] AAACATATAAAACGGAATGAGGAATAATCGTAATAT [TAG] TATGTAG [-] AAATATAGATTCC [-] ATTTTGAGGATTCCTATATCCTTGAGGAGAA [-] CTTCTA [--GTAT-AT------] TCTGTATACC [-] TAATAT [-TAT--] AGCCTT [-TATC-AACA--------] ATGGAATCCCAAC [-] AATT [-------ATCTCAACATTCCCC-CATTTCTCA--------------------------------------------------]
S_cerevisiae_5__u27_chrXIII_C_TY1    TGTTGGAATAAAAATCCAC [-] TATC [------] GTCTATCAAC [-] TAAT [-------------------] AGTTATAT [-] TATCAATATAT [-] TATCATATACGGTGTTAAGATGATGAC [-------] ATAAG [-] TTATG [---------------------------------------------------------------------] AGA [-------------------] AGCTGTCATCGA [-] AGTTAGAGGAAGCTGA [-] AGTGCAAGGATTGATAATGTAATAG [-----------------------------------------------] GAT-AATG----- [-] AAACATATAAAACGGAATGAGGAATAATCGTAATAT [TAG] TATGTAG [-] AAATATAGATTCC [-] ATTTTGAGGATTCCTATATCCTTGAGGAGAA [-] CTTCTA [--GTAT-AT------] TCTGTATACC [-] TAATAT [-TAT--] AGCCTT [-TATC-AACA--------] ATGGAATCCCAAC [-] AATT [-------ATCTCAACATTCCCC-CATTTCTCA--------------------------------------------------]
S_cerevisiae_3__u2_chrII_TY1         TGTTGGAATAAAAATCCAC [-] TATC [------] GTCTATCAAC [-] TAAT [-------------------] AGTTATAT [-] TATCAATATAT [-] TATCATATACGGTGTTAAGATGATGAC [-------] ATAAG [-] TTATG [---------------------------------------------------------------------] AGA [-------------------] AGCTGTCATCGA [-] AGTTAGAGGAAGCTGA [-] AGTGCAAGGATTGATAATGTAATAG [-----------------------------------------------] GAT-AATG----- [-] AAACATATAAAACGGAATGAGGAATAATCGTAATAT [TAG] TATGTAG [-] AAATATAGATTCC [-] ATTTTGAGGATTCCTATATCCTTGAGGAGAA [-] CTTCTA [--GTAT-AT------] TCTGTATACC [-] TAATAT [-TAT--] AGCCTT [-TATC-AACA--------] ATGGAATCCCAAC [-] AATT [-------ATCTCAACATTCCCC-CATTTCTCA--------------------------------------------------]
S_cerevisiae_5__u2_chrII_TY1         TGTTGGAATAAAAATCCAC [-] TATC [------] GTCTATCAAC [-] TAAT [-------------------] AGTTATAT [-] TATCAATATAT [-] TATCATATACGGTGTTAAGATGATGAC [-------] ATAAG [-] TTATG [---------------------------------------------------------------------] AGA [-------------------] AGCTGTCATCGA [-] AGTTAGAGGAAGCTGA [-] AGTGCAAGGATTGATAATGTAATAG [-----------------------------------------------] GAT-AATG----- [-] AAACATATAAAACGGAATGAGGAATAATCGTAATAT [TAG] TATGTAG [-] AAATATAGATTCC [-] ATTTTGAGGATTCCTATATCCTTGAGGAGAA [-] CTTCTA [GTGTAT-AT------] TCTGTATACC [-] TAATAT [-TAT--] AGCCTT [-TATC-AACA--------] ATGGAATCCCAAC [-] AATT [-------ATCTCAACATTCCCC-GATTTTTCA--------------------------------------------------]
S_cerevisiae_5__u18_chrX_Ty1         TGTTGGAATAAAAATCCAC [-] TATC [------] GTCTATCAAC [-] TAAT [-------------------] AGTTATAT [-] TATCAATATAT [-] TATCATATACGGTGTTAAGATGATGAC [-------] ATAAG [-] TTATG [---------------------------------------------------------------------] AGA [-------------------] AGCTGTCATCGA [-] AGTTAGAGGAAGCTGA [-] AACGCAAGGATTGATAATGTAATAG [-----------------------------------------------] GATCAATGAATAT [-] AAACATATAAAACGGAATGAGGAATAATCGTAATAT [TAG] TATGTAG [-] AAATATAGATTCC [-] ATTTTGAGGATTCCTATATCCTCGAGGAGAA [-] CTTCTA [--GTAT-AT------] TCTGTATACC [-] TAATAT [-TAT--] AGCCTT [-TATC-AACA--------] ATGGAATCCCAAC [-] AATT [-------ATCTCAACATTCACA-TATTTCTCA--------------------------------------------------]
S_cerevisiae_3__u18_chrX_Ty1         TGTTGGAATAAAAATCCAC [-] TATC [------] GTCTATCAAC [-] TAAT [-------------------] AGTTATAT [-] TATCAATATAT [-] TATCATATACGGTGTTAAGATGATGAC [-------] ATAAG [-] TTATG [---------------------------------------------------------------------] AGA [-------------------] AGCTGTCATCGA [-] AGTTAGAGGAAGCTGA [-] AACGCAAGGATTGATAATGTAATAG [-----------------------------------------------] GATCAATGAATAT [-] AAACATATAAAACGGAATGAGGAATAATCGTAATAT [TAG] TATGTAG [-] AAATATAGATTCC [-] ATTTTGAGGATTCCTATATCCTCGAGGAGAA [-] CTTCTA [--GTAT-AT------] TCTGTATACC [-] TAATAT [-TAT--] AGCCTT [-TATC-AACA--------] ATGGAATCCCAAC [-] AATT [-------ATCTCAACATTCACA-TATTTCTCA--------------------------------------------------]
S_cerevisiae_3__i8_chrVII_TY1        TGTTGGAATAAAAATCCAC [-] TATC [------] GTCTATCAAC [-] TAAT [-------------------] AGTTATAT [-] TATCAATATAT [-] TATCATATACGGTGTTAAGATGATGAC [-------] ATAAG [-] TTATG [---------------------------------------------------------------------] AGA [-------------------] AGCTGTCATCGA [-] AGTTAGAGGAAGCTGA [-] AACGCAAGGATTGATAATGTAATAG [-----------------------------------------------] GATCAATGAATAT [-] AAACATATAAAACGGAATGAGGAATAATCGTAATAT [TAG] TATGTAG [-] AAATATAGATTCC [-] ATTTTGAGGATTCCTATATCCTCGAGGAGAA [-] CTTCTA [--GTAT-AT------] TCTGTATACC [-] TAATAT [-TAT--] AGCCTT [-TATC-AACA--------] ATGGAATCCCAAC [-] AATT [-------ATCTCAACATTCACA-TATTTCTCA--------------------------------------------------]
S_cerevisiae_5__i8_chrVII_TY1        TGTTGGAATAAAAATCCAC [-] TATC [------] GTCTATCAAC [-] TAAT [-------------------] AGTTATAT [-] TATCAATATAT [-] TATCATATACGGTGTTAAGATGATGAC [-------] ATAAG [-] TTATG [---------------------------------------------------------------------] AGA [-------------------] AGCTGTCATCGA [-] AGTTAGAGGAAGCTGA [-] AACGCAAGGATTGATAATGTAATAG [-----------------------------------------------] GATCAATGAATAT [-] AAACATATAAAACGGAATGAGGAATAATCGTAATAT [TAG] TATGTAG [-] AAATATAGATTCC [-] ATTTTGAGGATTCCTATATCCTCGAGGAGAA [-] CTTCTA [--GTAT-AT------] TCTGTATACC [-] TAATAT [-TAT--] AGCCTT [-TATC-AACA--------] ATGGAATCCCAAC [-] AATT [-------ATCTCAACATTCACA-TATTTCTCA--------------------------------------------------]
S_cerevisiae_u19b_chrXII_C_TY1       TGTTGGAATAAAAATCCAC [-] TATC [------] GTCTATCAAC [-] TAAT [-------------------] AGTTATAT [-] TATCAATATAT [-] TATCATATACGGTGTTAAGATGATGAC [-------] ATAAG [-] TTATG [---------------------------------------------------------------------] AGA [-------------------] AGCTGTCATCGA [-] TGTTAGAGGAAGCTGA [-] AACGCAAGGATTGATAATGTAATAG [-----------------------------------------------] GATCAATGAATAT [-] AAACATATAAAACGGAATGAGGAATAATCGTAATAT [TAG] TATGTAG [-] AAATATAGATTCC [-] ATTTTGAGGATTCCTATATCCTCGAGGAGAA [-] CTTCTA [--GTAT-AT------] TCTGTATACC [-] TAATAT [-TAT--] AGCCTC [-TATC-AACA--------] ATGGAATCCCAAC [-] AATT [-------ATCTAATTACCCACA-TATATCTCA--------------------------------------------------]
S_cerevisiae_5__u31_chrXV_TY1        TGTTGGAATAAAAATCCAC [-] TATC [------] GTCTATCAAC [-] TAAT [-------------------] AGTTATAT [-] TATCAATATAT [-] TATCATATACGGTGTTAAGATGATGAC [-------] ATAAG [-] TTATG [---------------------------------------------------------------------] AGA [-------------------] AGCTGTCATCGA [-] TGTTAGAGGAAGCTGA [-] AACGCAAGGATTGATAATGTAATAG [-----------------------------------------------] GATCAATGAATAT [-] AAACATATAAAACGGAATGAGGAATAATCGTAATAT [TAG] TATGTAG [-] AAATATAGATTCC [-] ATTTTGAGGATTCCTATATCCTCGAGGAGAA [-] CTTCTA [--GTAT-AT------] TCTGTATACC [-] TAATAT [-TAT--] AGCCTT [-TATC-AACA--------] ATGGAATCCCAAC [-] AATT [-------ATCTAATTACCCACA-AATTTCTCA--------------------------------------------------]
S_cerevisiae_3__i4_chrIV_TY1         TGTTGGAATAAAAATCCAC [-] TATC [------] GTCTATCAAC [-] TAAT [-------------------] AGTTATAT [-] TATCAATATAT [-] TATCATATACGGTGTTAAGATGATGAC [-------] ATAAG [-] TTATG [---------------------------------------------------------------------] AGA [-------------------] AGCTGTCATCGA [-] TGTTAGAGGAAGCTGA [-] AACGCAAGGATTGATAATGTAATAG [-----------------------------------------------] GATCAATGAATAT [-] AAACATATAAAACGGAATGAGGAATAATCGTAATAT [TAG] TATGTAG [-] AAATATAGATTCC [-] ATTTTGAGGATTCCTATATCCTCGAGGAGAA [-] CTTCTA [--GTAT-AT------] TCTGTATACC [-] TAATAT [-TAT--] AGCCTT [-TATC-AACA--------] ATGGAATCCCAAC [-] AATT [-------ATCTAATTACCCACA-TATTTCTCA--------------------------------------------------]
S_cerevisiae_5__i6_chrV_C_TY1        TGTTGGAATAAAAATCCAC [-] TATC [------] GTCTATCAAC [-] TAAT [-------------------] AGTTATAT [-] TATCAATATAT [-] TATCATATACGGTGTTAAGATGATGAC [-------] ATAAG [-] TTATG [---------------------------------------------------------------------] AGA [-------------------] AGCTGTCATCGA [-] TGTTAGAGGAAGCTGA [-] AACGCAAGGATTGATAATGTAATAG [-----------------------------------------------] GATCAATGAATAT [-] AAACATATAAAACGGAATGAGGAATAATCGTAATAT [TAG] TATGTAG [-] AAATATAGATCCC [-] ATTTTGAGGATTCCTATATCCTCGAGGAGAA [-] CTTCTA [--GTAT-AT------] TCTGTATACC [-] TAATAT [-TAT--] AGCCTT [-TATC-AACA--------] ATGGAATCCCAAC [-] AATT [-------ATCTAATTACCCACA-TATATCTCA--------------------------------------------------]
S_cerevisiae_5__u35_chrXVI_C_TY1     TGTTGGAATAAAAATCCAC [-] TATC [------] GTCTATCAAC [-] TAAT [-------------------] AGTTATAT [-] TATCAATATAT [-] TATCATATACGGTGTTAAGATGATGAC [-------] ATAAG [-] TTATG [---------------------------------------------------------------------] AGA [-------------------] AGCTGTCATCGA [-] TGTTAGAGGAAGCTGA [-] AACGCAAGGATTGATAATGTAATAG [-----------------------------------------------] GATCAATGAATAT [-] AAACATATAAAACGGAATGAGGAATAATCGTAATAT [TAG] TATGTAG [-] AAATATAGATTCC [-] ATTTTGAGGATTCCTATATCCTCGAGGAGAA [-] CTTCTA [--GTAT-AT------] TCTGTATACC [-] TAATAT [-TAT--] AGCCTT [-TATC-AACA--------] ATGGAATCCCAAC [-] AATT [-------ATCTAATTATTCACC-CATTTCTCA--------------------------------------------------]
S_cerevisiae_3__u35_chrXVI_C_TY1     TGTTGGAATAAAAATCCAC [-] TATC [------] GTCTATCAAC [-] TAAT [-------------------] AGTTATAT [-] TATCAATATAT [-] TATCATATACGGTGTTAAGATGATGAC [-------] ATAAG [-] TTATG [---------------------------------------------------------------------] AGA [-------------------] AGCTGTCATCGA [-] TGTTAGAGGAAGCTGA [-] AACGCAAGGATTGATAATGTAATAG [-----------------------------------------------] GATCAATGAATAT [-] AAACATATAAAACGGAATGAGGAATAATCGTAATAT [TAG] TATGTAG [-] AAATATAGATTCC [-] ATTTTGAGGATTCCTATATCCTCGAGGAGAA [-] CTTCTA [--GTAT-AT------] TCTGTATACC [-] TAATAT [-TAT--] AGCCTT [-TATC-AACA--------] ATGGAATCCCAAC [-] AATT [-------ATCTCAACATTCACC-CATTTCTCA--------------------------------------------------]
S_cerevisiae_3__u31_chrXV_TY1        TGTTGGAATAAAAATCCAC [-] TATC [------] GTCTATCAAC [-] TAAT [-------------------] AGTTATAT [-] TATCAATATAT [-] TATCATATACGGTGTTAAGATGATGAC [-------] ATAAG [-] TTATG [---------------------------------------------------------------------] AGA [-------------------] AGCTGTCATCGA [-] TGTTAGAGGAAGCTGA [-] AACGCAAGGATTGATAATGTAATAG [-----------------------------------------------] GATCAATGAATAT [-] AAACATATAAAACGGAATGAGGAATAATCGTAATAT [TAG] TATGTAG [-] AAATATAGATTCC [-] ATTTTGAGGATTCCTATATCCTCGAGGAGAA [-] CTTCTA [--GTAT-AT------] TCTGTATACC [-] TAATAT [-TAT--] AGCCTT [-TATC-AACA--------] ATGGAATCCCAAC [-] AATT [-------ATCTCAACATTCACC-CATTTCTCA--------------------------------------------------]
S_cerevisiae_u19a_chrXII_C_TY1       TGTTGGAATAAAAATCCAC [-] TATC [------] GTCTATCAAC [-] TAAT [-------------------] AGTTATAT [-] TATCAATATAT [-] TATCATATACGGTGTTAAGATGATGAC [-------] ATAAG [-] TTATG [---------------------------------------------------------------------] AGA [-------------------] AGCTGTCATCGA [-] TGTTAGAGGAAGCTGA [-] AACGCAAGGATTGATAATGTAATAG [-----------------------------------------------] GATCAATGAATAT [-] AAACATATAAAACGGAATGAGGAATAATCGTAATAT [TAG] TATGTAG [-] AAATATAGATTCC [-] ATTTTGAGGATTCCTATATCCTCGAGGAGAA [-] CTTCTA [--GTAT-AT------] TCTGTATACC [-] TAATAT [-TAT--] AGCCTT [-TATC-AACA--------] ATGGAATCCCAAC [-] AATT [-------ATCTAATTACCCACA-TATATCTCA--------------------------------------------------]
S_cerevisiae_3__i15_chrXVI_TY1       TGTTGGAATAAAAATCCAC [-] TATC [------] GTCTATCAAC [-] TAAT [-------------------] AGTTATAT [-] TATCAATATAT [-] TATCATATACGGTGTTAAGATGATGAC [-------] ATAAG [-] TTATG [---------------------------------------------------------------------] AGA [-------------------] AGCTGTCATCGA [-] TGTTAGAGGAAGCTGA [-] AACGCAAGGATTGATAATGTAATAG [-----------------------------------------------] GATCAATGAATAT [-] AAACATATAAAACGGAATGAGGAATAATCGTAATAT [TAG] TATGTAG [-] AAATATAGATTCC [-] ATTTTGAGGATTCCTATATCCTCGAGGAGAA [-] CTTCTA [--GTAT-AT------] TCTGTATACC [-] TAATAT [-TAT--] AGCCTT [-TATC-AACA--------] ATGGAATCCCAAC [-] AATT [-------ATCTAATTACCCACA-TATATCTCA--------------------------------------------------]
S_cerevisiae_5__i15_chrXVI_TY1       TGTTGGAATAAAAATCCAC [-] TATC [------] GTCTATCAAC [-] TAAT [-------------------] AGTTATAT [-] TATCAATATAT [-] TATCATATACGGTGTTAAGATGATGAC [-------] ATAAG [-] TTATG [---------------------------------------------------------------------] AGA [-------------------] AGCTGTCATCGA [-] TGTTAGAGGAAGCTGA [-] AACGCAAGGATTGATAATGTAATAG [-----------------------------------------------] GATCAATGAATAT [-] AAACATATAAAACGGAATGAGGAATAATCGTAATAT [TAG] TATGTAG [-] AAATATAGATTCC [-] ATTTTGAGGATTCCTATATCCTCGAGGAGAA [-] CTTCTA [--GTAT-AT------] TCTGTATACC [-] TAATAT [-TAT--] AGCCTT [-TATC-AACA--------] ATGGAATCCCAAC [-] AATT [-------ATCTAATTACCCACA-TATATCTCA--------------------------------------------------]
S_cerevisiae_5__i11_chrXIII_C_TY1    TGTTGGAATAAAAATCCAC [-] TATC [------] GTCTATCAAC [-] TAAT [-------------------] AGTTATAT [-] TATCAATATAT [-] TATCATATACGGTGTTAAGATGATGAC [-------] ATAAG [-] TTATG [---------------------------------------------------------------------] AGA [-------------------] AGCTGTCATCGA [-] TGTTAGAGGAAGCTGA [-] AACGCAAGGATTGATAATGTAATAG [-----------------------------------------------] GATCAATGAATAT [-] AAACATATAAAACGGAATGAGGAATAATCGTAATAT [TAG] TATGTAG [-] AAATATAGATTCC [-] ATTTTGAGGATTCCTATATCCTCGAGGAGAA [-] CTTCTA [--GTAT-AT------] TCTGTATACC [-] TAATAT [-TAT--] AGCCTT [-TATC-AACA--------] ATGGAATCCCAAC [-] AATT [-------ATCTAATTACCCACA-TATATCTCA--------------------------------------------------]
S_cerevisiae_3__i11_chrXIII_C_TY1    TGTTGGAATAAAAATCCAC [-] TATC [------] GTCTATCAAC [-] TAAT [-------------------] AGTTATAT [-] TATCAATATAT [-] TATCATATACGGTGTTAAGATGATGAC [-------] ATAAG [-] TTATG [---------------------------------------------------------------------] AGA [-------------------] AGCTGTCATCGA [-] TGTTAGAGGAAGCTGA [-] AACGCAAGGATTGATAATGTAATAG [-----------------------------------------------] GATCAATGAATAT [-] AAACATATAAAACGGAATGAGGAATAATCGTAATAT [TAG] TATGTAG [-] AAATATAGATTCC [-] ATTTTGAGGATTCCTATATCCTCGAGGAGAA [-] CTTCTA [--GTAT-AT------] TCTGTATACC [-] TAATAT [-TAT--] AGCCTT [-TATC-AACA--------] ATGGAATCCCAAC [-] AATT [-------ATCTAATTACCCACA-TATATCTCA--------------------------------------------------]
S_cerevisiae_5__i4_chrIV_TY1         TGTTGGAATAAAAATCCAC [-] TATC [------] GTCTATCAAC [-] TAAT [-------------------] AGTTATAT [-] TATCAATATAT [-] TATCATATACGGTGTTAAGATGATGAC [-------] ATAAG [-] TTATG [---------------------------------------------------------------------] AGA [-------------------] AGCTGTCATCGA [-] TGTTAGAGGAAGCTGA [-] AACGCAAGGATTGATAATGTAATAG [-----------------------------------------------] GATCAATGAATAT [-] AAACATATAAAACGGAATGAGGAATAATCGTAATAT [TAG] TATGTAG [-] AAATATAGATTCC [-] ATTTTGAGGATTCCTATATCCTCGAGGAGAA [-] CTTCTA [--GTAT-AT------] TCTGTATACC [-] TAATAT [-TAT--] AGCCTT [-TATC-AACA--------] ATGGAATCCCAAC [-] AATT [-------ATCTAATTACCCACA-TATATCTCA--------------------------------------------------]
S_cerevisiae_5__u3_chrII_TY1         TGTTGGAATAAAAATCCAC [-] TATC [------] GTCTATCAAC [-] TAAT [-------------------] AGTTATAT [-] TATCAATATAT [-] TATCATATACGGTGTTAAGATGATGAC [-------] ATAAG [-] TTATG [---------------------------------------------------------------------] AGA [-------------------] AGCTGTCATCGA [-] AGTTAGAGGAAGCTGA [-] AGTGCAAGGATTGATAATGTAATAG [-----------------------------------------------] GAT-AATG----- [-] AAACATATAAAACGGAATGAGGAATAATCGCAATAT [TAG] TATGTAG [-] AAATATAGATTCC [-] ATTTTGAGGATTCCTATATCCTCGAGGAGAA [-] CTTCTA [--GTAT-AT------] TCTGTATACC [-] TAATAT [-TAT--] AGCCTT [-TATC-AACA--------] ATGGAATCCCAAC [-] AATT [-------ATCTAATTACCCACA-TATATCTCA--------------------------------------------------]
S_cerevisiae_3__u3_chrII_TY1         TGTTGGAATAAAAATCCAC [-] TATC [------] GTCTATCAAC [-] TAAT [-------------------] AGTTATAT [-] TATCAATATAT [-] TATCATATACGGTGTTAAGATGATGAC [-------] ATAAG [-] TTATG [---------------------------------------------------------------------] AGA [-------------------] AGCTGTCATCGA [-] AGTTAGAGGAAGCTGA [-] AGTGCAAGGATTGATAATGTAATAG [-----------------------------------------------] GAT-AATG----- [-] AAACATATAAAACGGAATGAGGAATAATCGTAATAT [TAG] TATGTAG [-] AAATATAGATTCC [-] ATTTGGAGGATTCCTATATCCTCGAGGAGAA [-] CTTCTA [--GTAT-AT------] TCTGTATACC [-] TAATAT [-TAT--] AGCCTT [-TATC-AACA--------] ATGGAATCCCAAC [-] AATT [-------ATCTAATTACCCACA-TATATCTCA--------------------------------------------------]
S_cerevisiae_5__i9_chrVIII_C_TY1     TGTTGGAATAAAAATCCAC [-] TATC [------] GTCTATCAAC [-] TAAT [-------------------] AGTTATAT [-] TATCAATATAT [-] TATCATATACGGTGTTAAGATGATGAC [-------] ATAAG [-] TTATG [---------------------------------------------------------------------] AGA [-------------------] AGCTGTCATCGA [-] GGTTAGAGGAAGCTGA [-] AGTGCAAGGATTGATAATGTAATAG [-----------------------------------------------] GAT-AATG----- [-] AAACATATAAAACGGAATGAGGAATAATCGTAATAT [TAG] TATGTAG [-] AAATATAGATTCC [-] ATTTTGAGGATTCCTATATCCTCGAGGAGAA [-] CTTCTA [--GTAT-AT------] TCTGTATATC [-] TAATAT [-TAT--] AGCCTT [-TATC-AACA--------] ATGGAATCCCAAC [-] AATT [-------ATCTAATTACCCACA-TATATCTCA--------------------------------------------------]
S_cerevisiae_5__u25_chrXIII_TY1      TGTTGGAATAAAAATCCAC [-] TATC [------] GTCTATCAAC [-] TAAT [-------------------] AGTTATAT [-] TATCAATATAT [-] TATCATATACGGTGTTAAGATGATGAC [-------] ATAAG [-] TTATG [---------------------------------------------------------------------] AGA [-------------------] AGCTGTCATCGA [-] GGTTAGAGGAAGCTGA [-] AGTGCAAGGATTGATAATGTAATAG [-----------------------------------------------] GAT-AATG----- [-] AAACATATAAAACGGAATGAGGAATAATCGTAATAT [TAG] TATGTAG [-] AAATATAGATTCC [-] ATTTTGAGGATTCCTATATCCTCGAGGAGAA [-] CTTCTA [--GTAT-AT------] TCTGTATACC [-] TAATAT [-TAT--] AGCCTT [-TATC-AACA--------] ATGGAATCCCAAC [-] AATT [-------ATCTAATTACCCAAA-TATATCTCA--------------------------------------------------]
S_cerevisiae_3__u16_chrVII_C_TY1     TGTTGGAATAAAAATCCAC [-] TATC [------] GTCTATCAAC [-] TAAT [-------------------] AGTTATAT [-] TATCAATATAT [-] TATCATATACGGTGTTAAGATGATGAC [-------] ATAAG [-] TTATG [---------------------------------------------------------------------] AGA [-------------------] AGCTGTCATCGA [-] AGTTAGAGGAAGCTGA [-] AGTGCAAGGATTGATAATGTAATAG [-----------------------------------------------] GAT-AATG----- [-] AAACATATAAAACGGAATGAGGAATAATCGTAATAT [TAG] TATGTAG [-] AAATATAGATTCC [-] ATTTTGAGGATTCCTATATCCTCGAGGAGAA [-] CTTCTA [--GTAT-AT------] TCTGTATACC [-] TAATAT [-TAT--] AGCCTT [-TATC-AACA--------] ATGGAATCCCAAC [-] AATT [-------ATCTAATTACCCACA-TATATCTCA--------------------------------------------------]
S_cerevisiae_5__u16_chrVII_C_TY1     TGTTGGAATAAAAATCCAC [-] TATC [------] GTCTATCAAC [-] TAAT [-------------------] AGTTATAT [-] TATCAATATAT [-] TATCATATACGGTGTTAAGATGATGAC [-------] ATAAG [-] TTATG [---------------------------------------------------------------------] AGA [-------------------] AGCTGTCATCGA [-] AGTTAGAGGAAGCTGA [-] AGTGCAAGGATTGATAATGTAATAG [-----------------------------------------------] GAT-AATG----- [-] AAACATATAAAACGGAATGAGGAATAATCGTAATAT [TAG] TATGTAG [-] AAATATAGATTCC [-] ATTTTGAGGATTCCTATATCCTCGAGGAGAA [-] CTTCTA [--GTAT-AT------] TCTGTATACC [-] TAATAT [-TAT--] AGCCTT [-TATC-AACA--------] ATGGAATCCCAAC [-] AATT [-------ATCTAATTACCCACA-TATATCTCA--------------------------------------------------]
S_cerevisiae_5__u32_chrXV_TY1        TGTTGGAATAAAAATCCAC [-] TATC [------] GTCTATCAAC [-] TAAT [-------------------] AGTTATAT [-] TATCAATATAT [-] TATCATATACGGTGTTAAGATGATGAC [-------] ATAAG [-] TTATG [---------------------------------------------------------------------] AGA [-------------------] AGCTGTCATCGA [-] AGTTAGAGGAAGCTGA [-] AGTGCAAGGATTGATAATGTAATAG [-----------------------------------------------] GAT-AATG----- [-] AAACATATAAAACGGAATGAGGAATAATCGTAATAT [TAG] TATGTAG [-] AAATATAGATTCC [-] ATTTTGAGGATTCCTATATCCTCGAGGAGAA [-] CTTCTA [--GTAT-AT------] TCTGTATACC [-] TAATAT [-TAT--] AGCCTT [-TATC-AACA--------] ATGGAATCCCAAC [-] AATT [-------ATCTAATTACCCACA-TATATCTCA--------------------------------------------------]
S_cerevisiae_3__u32_chrXV_TY1        TGTTGGAATAAAAATCCAC [-] TATC [------] GTCTATCAAC [-] TAAT [-------------------] AGTTATAT [-] TATCAATATAT [-] TATCATATACGGTGTTAAGATGATGAC [-------] ATAAG [-] TTATG [---------------------------------------------------------------------] AGA [-------------------] AGCTGTCATCGA [-] AGTTAGAGGAAGCTGA [-] AGTGCAAGGATTGATAATGTAATAG [-----------------------------------------------] GAT-AATG----- [-] AAACATATAAAACGGAATGAGGAATAATCGTAATAT [TAG] TATGTAG [-] AAATATAGATTCC [-] ATTTTGAGGATTCCTATATCCTCGAGGAGAA [-] CTTCTA [--GTAT-AT------] TCTGTATACC [-] TAATAT [-TAT--] AGCCTT [-TATC-AACA--------] ATGGAATCCCAAC [-] AATT [-------ATCTAATTACCCACA-TATATCTCA--------------------------------------------------]
S_cerevisiae_3__i9_chrVIII_C_TY1     TGTTGGAATAAAAATCCAC [-] TATC [------] GTCTATCAAC [-] TAAT [-------------------] AGTTATAT [-] TATCAATATAT [-] TATCATATACGGTGTTAAGATGATGAC [-------] ATAAG [-] TTATG [---------------------------------------------------------------------] AGA [-------------------] AGCTGTCATCGA [-] GGTTAGAGGAAGCTGA [-] AGTGCAAGGATTGATAATGTAATAG [-----------------------------------------------] GAT-AATG----- [-] AAACATATAAAACGGAATGAGGAATAATCGTAATAT [TAG] TATGTAG [-] AAATATAGATTCC [-] ATTTTGAGGATTCCTATATCCTCGAGGAGAA [-] CTTCTA [--GTAT-AT------] TCTGTATACC [-] TAATAT [-TAT--] AGCCTT [-TATC-AACA--------] ATGGAATCCCAAC [-] AATT [-------ATCTAATTACCCACA-TATATCTCA--------------------------------------------------]
S_cerevisiae_3__u25_chrXIII_TY1      TGTTGGAATAAAAATCCAC [-] TATC [------] GTCTATCAAC [-] TAAT [-------------------] AGTTATAT [-] TATCAATATAT [-] TATCATATACGGTGTTAAGATGATGAC [-------] ATAAG [-] TTATG [---------------------------------------------------------------------] AGA [-------------------] AGCTGTCATCGA [-] GGTTAGAGGAAGCTGA [-] AGTGCAAGGATTGATAATGTAATAG [-----------------------------------------------] GAT-AATG----- [-] AAACATATAAAACGGAATGAGGAATAATCGTAATAT [TAG] TATGTAG [-] AAATATAGATTCC [-] ATTTTGAGGATTCCTATATCCTCGAGGAGAA [-] CTTCTA [--GTAT-AT------] TCTGTATACC [-] TAATAT [-TAT--] AGCCTT [-TATC-AACA--------] ATGGAATCCCAAC [-] AATT [-------ATCTAATTACCCACA-TATATCTCA--------------------------------------------------]
;
end;
