# Supplementary material for: Evolutionary Genomics of Transposable Elements in Saccharomyces cerevisiae
Source: PLoS One. 2012 Nov 30;7(11):e50978. doi: 10.1371/journal.pone.0050978 (PMC3511429; doi:10.1371/journal.pone.0050978)
Supplement: File S6 — ZIP archive of LTR alignments used for molecular evolutionary analyses. Alignments of paralogous LTR sequence from all, active and inactive elements are provided for Ty1, Ty2, Ty3+Ty3p, Ty4 and Ty5, respectively. For full-length element only the 5′ LTR was included. Also included are alignments of the Ty3/Ty3p superfamily and the Ty1/Ty2 superfamily, respectively. Positions enclosed in square brackets were excluded from the phylogenetic analyses. GenBank Accession Numbers are shown for sequences from species other than S. cerevisiae. (ZIP) [file pone.0050978.s006.zip]

Archive with 24 entries (21 files):
- S6/
- S6/Ty1-active-diversity.fa
- S6/Ty1-all-diversity.fa
- __MACOSX/
- __MACOSX/S6/
- __MACOSX/S6/._Ty1-all-diversity.fa
- S6/Ty1-all-phylogeny.fa
- S6/Ty1-inactive-diversity.fa
- S6/Ty2-active-diversity.fa
- S6/Ty2-all-diversity.fa
- S6/Ty2-all-phylogeny.fa
- S6/Ty2-inactive-diversity.fa
- S6/Ty3-active-diversity.fa
- S6/Ty3-all-diversity.fa
- S6/Ty3-all-phylogeny.fa
- S6/Ty3-inactive-diversity.fa
- S6/Ty3_Ty3p-all-phylogeny.fa
- S6/Ty3p-all-diversity.fa
- S6/Ty4-active-diversity.fa
- S6/Ty4-all-diversity.fa
- S6/Ty4-all-phylogeny.fa
- S6/Ty4-inactive-diversity.fa
- S6/Ty5-all-diversity.fa
- S6/Ty5-all-phylogeny.fa
