# Supplementary material for: Evolutionary Genomics of Transposable Elements in Saccharomyces cerevisiae
Source: PLoS One. 2012 Nov 30;7(11):e50978. doi: 10.1371/journal.pone.0050978 (PMC3511429; doi:10.1371/journal.pone.0050978)
Supplement: File S6 — ZIP archive of LTR alignments used for molecular evolutionary analyses. Alignments of paralogous LTR sequence from all, active and inactive elements are provided for Ty1, Ty2, Ty3+Ty3p, Ty4 and Ty5, respectively. For full-length element only the 5′ LTR was included. Also included are alignments of the Ty3/Ty3p superfamily and the Ty1/Ty2 superfamily, respectively. Positions enclosed in square brackets were excluded from the phylogenetic analyses. GenBank Accession Numbers are shown for sequences from species other than S. cerevisiae. (ZIP) [file pone.0050978.s006.zip › S6/Ty1-active-diversity.fa]

>chrVII_s211+_TY1
TGTTGGAATAAAAATCCACTATCGTCTATCAACTAATAGTTATATTATCAATATATTATCATATACGGTGTTAAGATGATGACATAAGTTATGAGAAGCTGTCATCGATGTTAGAGGAAGCTGAAGTGCAAGGATTGATAATATAATAGGAT-AATG-----AAACATATAAAACGGAATGAGGAATAATCGTAATATTAGTATGTAGAAATATAGATTCCATTTTGAGG--ATTCCTATATCCTCGAGGAGAACTTCTA--GTATATTCTGTATACCTAATATTATAGCCTTTATCAACAATGGAATCCCAACAATTATCTCATCATTTACCCATTTCTCA
>chrVIII_st115-_TY1
TGTTGGAATAAAAATCCACTATCGTCTATCAACTAATAGTTATATTATCAATATATTATCATATACGGTGTTAAGATGATGACATAAGTTATGAGAAGCTGTCATCGATGTTAGAGGAAGCTGAAGTGCAAGGATTGATAATGTAATAGGAT-AATG-----AAACATATAAAACGGAATGAGGAATAATCGTGATATTAGTAAATAGAAATATAGATTCCATTTTGAGG--ATTCCTATATCCTCGAGGAGAACTTCTA--GTATATTCTGTATACCTAATATTATAGCCTTTATCAAAAATGGAATCCCAACAATTATCTCAACATTCACCCATTTCTCA
>chrII_u2+_TY1_5
TGTTGGAATAAAAATCCACTATCGTCTATCAACTAATAGTTATATTATCAATATATTATCATATACGGTGTTAAGATGATGACATAAGTTATGAGAAGCTGTCATCGAAGTTAGAGGAAGCTGAAGTGCAAGGATTGATAATGTAATAGGAT-AATG-----AAACATATAAAACGGAATGAGGAATAATCGTAATATTAGTATGTAGAAATATAGATTCCATTTTGAGG--ATTCCTATATCCTTGAGGAGAACTTCTAGTGTATATTCTGTATACCTAATATTATAGCCTTTATCAACAATGGAATCCCAACAATTATCTCAACATTCCCCGATTTTTCA
>chrXIII_u27-_TY1_5
TGTTGGAATAAAAATCCACTATCGTCTATCAACTAATAGTTATATTATCAATATATTATCATATACGGTGTTAAGATGATGACATAAGTTATGAGAAGCTGTCATCGAAGTTAGAGGAAGCTGAAGTGCAAGGATTGATAATGTAATAGGAT-AATG-----AAACATATAAAACGGAATGAGGAATAATCGTAATATTAGTATGTAGAAATATAGATTCCATTTTGAGG--ATTCCTATATCCTTGAGGAGAACTTCTA--GTATATTCTGTATACCTAATATTATAGCCTTTATCAACAATGGAATCCCAACAATTATCTCAACATTCCCCCATTTCTCA
>chrXI_st146-_TY1
TGTTGGAATAAAAATCCACTATCGTCTATCAACTAATAGTTATATTATCAATATATTATCATATACGGTGTTAAGATGATGACATAAGTTATGAGAAGCTGTCATCGAAGTTAGAGGAAGCTGAAGTGCAAGGATTGATAATGTAATAGGAT-AATG-----AAACATATAAAACGGAATGAGGAATAATCGTAATATTAGTATGTAGAAATATAGATTCCATTTTGAGG--ATTCCTATATCCTTGAGGAGAACTTCTA--GTATATTCTGTATACCTAATATTATAGCCTTTATCAACAATGGAATCCCAACAATTATCTCAACATTCCCCCATTTCTCA
>chrVII_st100+_TY1
TGTTGGAATAAAAATCCACTATCGTCTATCAACTAATAGTTATATTATCAATATATTATCATATACGGTGTTAAGATGATGACATAAGTTATGAGAAGCTGTCATCGAAGTTAGAGGAAGCTGAAGTGCAAGGATTGATAATGTAATAGGAT-AATG-----AAACATATAAAACGGAATGAGGAATAATCGTAATATTAGTATGTAGAAATATAGATTCCATTTTGAGG--ATTCCTATATCCTTGAGGAGAACTTCTA--GTATATTCTGTATACCTAATATTATAGCCTTTATCAACAATGGAATCCCAACAATTATCTCAACATTCCCCCATTTTTCA
>chrXIV_u28-_TY1_5
TGTTGGAATAAAAATCCACTATCGTCTATCAACTAATAGTTATATTATCAATATATTATCATATACGGTGTTAAGATGATGACATAAGTTATGAGAAGCTGTCATCGAGGTTAGAGGAAGCTGAAGTGCAAGGATTGATAATGTAATAGGAT-AATG-----AAACATATAAAACGGAATGAGGAATAATCGTAATATTAGTATGTAGAAATATAGATTCCATTTTGAGG--ATTCCTATATCCTCGAGGAGAACTTCTA--GTATATTCTGTATACCTAATATTATAGCCTTTATCAACAATGGAATCCCAACAATTATCTCAACATTCACCCATTTCTCA
>chrXVI_st208+_TY1
TGTTGGAATAAAAATCCACTATCGTCTATCAACTAATAGTTATATTATCAATATATTATCATATACGGTGTTAAGATGATGACATAAGTTATGAGAAGCTGTCATCGAGGTTAGAGGAAGCTGAAGTGCAAGGATTGATAATGTAATAGGAT-AATG-----AAACATATAAAACGGAATGAGGAATATTCGTAATATTAGTATGTAGAAATATAGATTCCATTTTGAGG--ATTCCTATATCCTCGAGGAGAACTTCTA--GTATATTCTGTATACCTAATATTATAGCCTTCATCAACAATGGAATCCCAACAATTATCTCAACATTCACCCATTTCTCA
>chrXIII_u25+_TY1_5
TGTTGGAATAAAAATCCACTATCGTCTATCAACTAATAGTTATATTATCAATATATTATCATATACGGTGTTAAGATGATGACATAAGTTATGAGAAGCTGTCATCGAGGTTAGAGGAAGCTGAAGTGCAAGGATTGATAATGTAATAGGAT-AATG-----AAACATATAAAACGGAATGAGGAATAATCGTAATATTAGTATGTAGAAATATAGATTCCATTTTGAGG--ATTCCTATATCCTCGAGGAGAACTTCTA--GTATATTCTGTATACCTAATATTATAGCCTTTATCAACAATGGAATCCCAACAATTATCTAATTACCCAAATATATCTCA
>chrVIII_i9-_TY1_5
TGTTGGAATAAAAATCCACTATCGTCTATCAACTAATAGTTATATTATCAATATATTATCATATACGGTGTTAAGATGATGACATAAGTTATGAGAAGCTGTCATCGAGGTTAGAGGAAGCTGAAGTGCAAGGATTGATAATGTAATAGGAT-AATG-----AAACATATAAAACGGAATGAGGAATAATCGTAATATTAGTATGTAGAAATATAGATTCCATTTTGAGG--ATTCCTATATCCTCGAGGAGAACTTCTA--GTATATTCTGTATATCTAATATTATAGCCTTTATCAACAATGGAATCCCAACAATTATCTAATTACCCACATATATCTCA
>chrII_u3+_TY1_5
TGTTGGAATAAAAATCCACTATCGTCTATCAACTAATAGTTATATTATCAATATATTATCATATACGGTGTTAAGATGATGACATAAGTTATGAGAAGCTGTCATCGAAGTTAGAGGAAGCTGAAGTGCAAGGATTGATAATGTAATAGGAT-AATG-----AAACATATAAAACGGAATGAGGAATAATCGCAATATTAGTATGTAGAAATATAGATTCCATTTTGAGG--ATTCCTATATCCTCGAGGAGAACTTCTA--GTATATTCTGTATACCTAATATTATAGCCTTTATCAACAATGGAATCCCAACAATTATCTAATTACCCACATATATCTCA
>chrXV_u32+_TY1_5
TGTTGGAATAAAAATCCACTATCGTCTATCAACTAATAGTTATATTATCAATATATTATCATATACGGTGTTAAGATGATGACATAAGTTATGAGAAGCTGTCATCGAAGTTAGAGGAAGCTGAAGTGCAAGGATTGATAATGTAATAGGAT-AATG-----AAACATATAAAACGGAATGAGGAATAATCGTAATATTAGTATGTAGAAATATAGATTCCATTTTGAGG--ATTCCTATATCCTCGAGGAGAACTTCTA--GTATATTCTGTATACCTAATATTATAGCCTTTATCAACAATGGAATCCCAACAATTATCTAATTACCCACATATATCTCA
>chrVII_u16-_TY1_5
TGTTGGAATAAAAATCCACTATCGTCTATCAACTAATAGTTATATTATCAATATATTATCATATACGGTGTTAAGATGATGACATAAGTTATGAGAAGCTGTCATCGAAGTTAGAGGAAGCTGAAGTGCAAGGATTGATAATGTAATAGGAT-AATG-----AAACATATAAAACGGAATGAGGAATAATCGTAATATTAGTATGTAGAAATATAGATTCCATTTTGAGG--ATTCCTATATCCTCGAGGAGAACTTCTA--GTATATTCTGTATACCTAATATTATAGCCTTTATCAACAATGGAATCCCAACAATTATCTAATTACCCACATATATCTCA
>chrX_u18+_TY1_5
TGTTGGAATAAAAATCCACTATCGTCTATCAACTAATAGTTATATTATCAATATATTATCATATACGGTGTTAAGATGATGACATAAGTTATGAGAAGCTGTCATCGAAGTTAGAGGAAGCTGAAACGCAAGGATTGATAATGTAATAGGATCAATGAATATAAACATATAAAACGGAATGAGGAATAATCGTAATATTAGTATGTAGAAATATAGATTCCATTTTGAGG--ATTCCTATATCCTCGAGGAGAACTTCTA--GTATATTCTGTATACCTAATATTATAGCCTTTATCAACAATGGAATCCCAACAATTATCTCAACATTCACATATTTCTCA
>chrVII_i8+_TY1_5
TGTTGGAATAAAAATCCACTATCGTCTATCAACTAATAGTTATATTATCAATATATTATCATATACGGTGTTAAGATGATGACATAAGTTATGAGAAGCTGTCATCGAAGTTAGAGGAAGCTGAAACGCAAGGATTGATAATGTAATAGGATCAATGAATATAAACATATAAAACGGAATGAGGAATAATCGTAATATTAGTATGTAGAAATATAGATTCCATTTTGAGG--ATTCCTATATCCTCGAGGAGAACTTCTA--GTATATTCTGTATACCTAATATTATAGCCTTTATCAACAATGGAATCCCAACAATTATCTCAACATTCACATATTTCTCA
>chrXIII_i11-_TY1_5
TGTTGGAATAAAAATCCACTATCGTCTATCAACTAATAGTTATATTATCAATATATTATCATATACGGTGTTAAGATGATGACATAAGTTATGAGAAGCTGTCATCGATGTTAGAGGAAGCTGAAACGCAAGGATTGATAATGTAATAGGATCAATGAATATAAACATATAAAACGGAATGAGGAATAATCGTAATATTAGTATGTAGAAATATAGATTCCATTTTGAGG--ATTCCTATATCCTCGAGGAGAACTTCTA--GTATATTCTGTATACCTAATATTATAGCCTTTATCAACAATGGAATCCCAACAATTATCTAATTACCCACATATATCTCA
>chrIV_i4+_TY1_5
TGTTGGAATAAAAATCCACTATCGTCTATCAACTAATAGTTATATTATCAATATATTATCATATACGGTGTTAAGATGATGACATAAGTTATGAGAAGCTGTCATCGATGTTAGAGGAAGCTGAAACGCAAGGATTGATAATGTAATAGGATCAATGAATATAAACATATAAAACGGAATGAGGAATAATCGTAATATTAGTATGTAGAAATATAGATTCCATTTTGAGG--ATTCCTATATCCTCGAGGAGAACTTCTA--GTATATTCTGTATACCTAATATTATAGCCTTTATCAACAATGGAATCCCAACAATTATCTAATTACCCACATATATCTCA
>chrXVI_i15+_TY1_5
TGTTGGAATAAAAATCCACTATCGTCTATCAACTAATAGTTATATTATCAATATATTATCATATACGGTGTTAAGATGATGACATAAGTTATGAGAAGCTGTCATCGATGTTAGAGGAAGCTGAAACGCAAGGATTGATAATGTAATAGGATCAATGAATATAAACATATAAAACGGAATGAGGAATAATCGTAATATTAGTATGTAGAAATATAGATTCCATTTTGAGG--ATTCCTATATCCTCGAGGAGAACTTCTA--GTATATTCTGTATACCTAATATTATAGCCTTTATCAACAATGGAATCCCAACAATTATCTAATTACCCACATATATCTCA
>chrXVI_u35-_TY1_5
TGTTGGAATAAAAATCCACTATCGTCTATCAACTAATAGTTATATTATCAATATATTATCATATACGGTGTTAAGATGATGACATAAGTTATGAGAAGCTGTCATCGATGTTAGAGGAAGCTGAAACGCAAGGATTGATAATGTAATAGGATCAATGAATATAAACATATAAAACGGAATGAGGAATAATCGTAATATTAGTATGTAGAAATATAGATTCCATTTTGAGG--ATTCCTATATCCTCGAGGAGAACTTCTA--GTATATTCTGTATACCTAATATTATAGCCTTTATCAACAATGGAATCCCAACAATTATCTAATTATTCACCCATTTCTCA
>chrXV_u31+_TY1_5
TGTTGGAATAAAAATCCACTATCGTCTATCAACTAATAGTTATATTATCAATATATTATCATATACGGTGTTAAGATGATGACATAAGTTATGAGAAGCTGTCATCGATGTTAGAGGAAGCTGAAACGCAAGGATTGATAATGTAATAGGATCAATGAATATAAACATATAAAACGGAATGAGGAATAATCGTAATATTAGTATGTAGAAATATAGATTCCATTTTGAGG--ATTCCTATATCCTCGAGGAGAACTTCTA--GTATATTCTGTATACCTAATATTATAGCCTTTATCAACAATGGAATCCCAACAATTATCTAATTACCCACAAATTTCTCA
>chrIII_st23+_TY1
TGTTGGAATAAAAATCCACTATCGTCTATCAACTAATAGTTATATTATCAATATATTATCATATACGGTGTTAAGATGATGACATAAGTTATGAGAAGCTGTCATCGATGTTAGAGGAAGCTGAAACGCAAGGATTGATAATGTAATAGGATCAATGAATATAAACATATAAAACGGAATGAGGAATAATCGTAATATTAGTATGTAGAAATATAGATTCCATTTTGAGG--ATTCCTATATCCTCGAGGAGAACTTCTA--GTATATTCTGTATACCTAATATTATAGCCTTTATCAACAATGGAATCCCAACAATTATCTAATTACCCACACATTTCTCA
>chrV_i6-_TY1_5
TGTTGGAATAAAAATCCACTATCGTCTATCAACTAATAGTTATATTATCAATATATTATCATATACGGTGTTAAGATGATGACATAAGTTATGAGAAGCTGTCATCGATGTTAGAGGAAGCTGAAACGCAAGGATTGATAATGTAATAGGATCAATGAATATAAACATATAAAACGGAATGAGGAATAATCGTAATATTAGTATGTAGAAATATAGATCCCATTTTGAGG--ATTCCTATATCCTCGAGGAGAACTTCTA--GTATATTCTGTATACCTAATATTATAGCCTTTATCAACAATGGAATCCCAACAATTATCTAATTACCCACATATATCTCA
>chrXII_u19-_TY1_5
TGTTGGAATAAAAATCCACTATCGTCTATCAACTAATAGTTATATTATCAATATATTATCATATACGGTGTTAAGATGATGACATAAGTTATGAGAAGCTGTCATCGATGTTAGAGGAAGCTGAAACGCAAGGATTGATAATGTAATAGGATCAATGAATATAAACATATAAAACGGAATGAGGAATAATCGTAATATTAGTATGTAGAAATATAGATTCCATTTTGAGG--ATTCCTATATCCTCGAGGAGAACTTCTA--GTATATTCTGTATACCTAATATTATAGCCTCTATCAACAATGGAATCCCAACAATTATCTAATTACCCACATATATCTCA
>chrIV_u7-_TY1_5
TGTTGGAATAAAAATCAACTATCATCTACTAACTAGTATTTACGTTACTAGTATATTATCATATACGGTGTT-AGAAGATGACGCAAATGATGAGAAATAGTCATCTAAATTAGTGGAAGCTGAAACGCAAGGATTGATAATGTAATAGGATCAATGAATATTAACATATAAAACG--ATGA-TAATAATATTTATAGAATTGTGTAGAATTGCAGATTCCCTTTTATGG--ATTCCTAAATCCTCGAGGAGAACTTCTA--GTATATTCTGTATACCTAATATTATAGCCTTTATCAACAATGGAATCCCAACAATTATCTAATTACCCACAT--------
>chrIV_i2-_TY1_5
TGTTGGAATAAAAATCAACTATCATCTACTAACTAGTATTTACGTTACTAGTATATTATCATATACGGTGTT-AGAAGATGACGCAAATGATGAGAAATAGTCATCTAAATTAGTGGAAGCTGAAACGCAAGGATTGATAATGTAATAGGATCAATGAATATTAACATATAAAACG--ATGA-TAATAATATTTATAGAATTGTGTAGAATTGCAGATTCCCTTTTATGG--ATTCCTAAATCCTCGAGGAGAACTTCTA--GTATATTCTGTATACCTAATATTATAGCCTTTATCAACAATGGAATCCCAACAATTATCTAATTACCCACAT--------
>chrXVI_u34-_TY1_5
TGTTGGAATAGAAATCAACTATCATCTACTAACTAGTATTTACATTACTAGTATATTATCATATACGGTGTT-AGAAGATGACGCAAATGATGAGAAATAGTCATCTAAATTAGTGGAAGCTGAAACGCAAGGATTGATAATGTAATAGGATCAATGAATATAAACATATAAAATG--ATGA-TAATAATATTTATAGAATTGTGTAGAATTGCAGATTCCCTTTTATGG--ATTCCTAAATCCTTGAGGAGAACTTCTA--GTATATTCTGTATACCTAATATTATAGCCTTTATCAACAATGGAATCCCAACAATTATCTCAACATTCAC----------
>chrXII_u21+_TY1_5
TGTTGGAATAGAAATCAACTATCATCTACTAACTAGTATTTACATTACTAGTATATTATCATATACGGTGTT-AGAAGATGACGCAAATGATGAGAAATAGTCATCTAAATTAGTGGAAGCTGAAACGCAAGGATTGATAATGTAATAGGATCAATGAATATAAACATATAAAATG--ATGA-TAATAATATTTATAGAATTGTGTAGAATTGCAGATTCCCTTTTATGG--ATTCCTAAATCCTTGAGGAGAACTTCTA--GTATATTCTGTATACCTAATATTATAGCCTTTATCAACAATGGAATCCCAACAATTATCTCAACATTCACATATTTCTCA
>chrX_u36+_TY1_51
TGTTGGAATAGAAATCAACTATCATCTACTAACTAGTATTTACATTACTAGTATATTATCATATACGGTGTT-AGAAGATGACGCAAATGATGAGAAATAGTCATCTAAATTAGTGGAAGCTGAAACGCAAGGATTGATAATGTAATAGGATCAATGAATATAAACATATAAAATG--ATGA-TAATAATATTTATAGAATTGTGTAGAATTGCAGATTCCCTTTTATGG--ATTCCTAAATCCTTGAGGAGAACTTCTA--GTATATTCTGTATACCTAATATTATAGCCTTTATCAACAATGGAATCCCAACAATTATCTCAACATTCACATATTTCTCA
>chrIV_u10+_TY1_5
TGTTGGAATAGAAATCAACTATCATCTACTAACTAGTATTTACATTACTAGTATATTATCATATACGGTGTT-AGAAGATGACGCAAATGATGAGAAATAGTCATCTAAATTAGTGGAAGCTGAAACGCAAGGATTGATAATGTAATAGGATCAATGAATATAAACATATAAAATG--ATGA-TAATAATATTTATAGAATTGTGTAGAATTGCAGATTCCCTTTTATGG--ATTCCTAAATCCTTGAGGAGAACTTCTA--GTATATTCTGTATACCTAATATTATAGCCTTTATCAACAATGGAATCCCAACAATTATCTCAACATTCAC----------
>chrXII_u22+_TY1_5
TGTTGGAATAAAAATCAACTATCATCTACTAACTAGTATTTACGTTACTAGTATATTATCATATACGGTGTT-AGAAGATGACGCAAATGATGAGAAATAGTCATCTAAATTAGTGGAAGCTGAAACGCAAGGATTGATAATGTAATAGGATCAATGAATATTAACATATAAAACG--ATGA-TAATAATATTTATAGAATTGTGTAGAATTGCAGATTCCCTTTTATGG--ATTCCTAAATCCTCGAGGAGAACTTCTA--GTATATTCTGTATACCTAATATTATAGCCTTTATCAACAATGGAATCCCAACAATTATCTCAACACCCACACATTTCTC-
>chrIII_st17+_TY1
TGTTGGAATAAAAATCAACTATCATCTACTAACTAGTATTTACGTTACTAGTATATTATCATATACGGTGTT-AGAAGATGACGCAAATGATGAGAAATAGTCATCTAAATTAGTGGAAGCTGAAACACAAGGATTGATAATGTAATAGGATCAATGAATATTAACATATAAAATG--ATGA-TAATAATATTTATAGAATTGTGTAGAATTGCAGATTCCCTTTTATGGGGATTCCTAAATCCTCGAGGAGAATTTATA--ATATAGTCTGTATACATAATATTATAGCTTCTAACGACAATGGAATTCTAACAATTATC---------------------
>chrVII_u12-_TY1_5
TGTTGGAATAGAAATCAACTATCATCTACTAACTAGTATTTACATTACTAGTATATTATCATATACGGTGTT-AGAAGATGACGCAAATGATGAGAAATAGTCATCTAAATTAGTGGAAGCTGAAACGCAAGGATTGATAATGTAATAGGATCAATGAATATTAACATATAAAACG--ATGA-TAATAATATTTATAGAATTGTGTAGAATTGCAGATTCCCTTTTATGG--ATTCCTAAATCCTCGAGGAGAACTTCTA--GTATATTCTGTATACCTAATATTATAGCCTTTATCAACAATGGAATCCCAACAATTATCTCAACATTCACAT--------
>chrXIV_u29+_TY1_5
TGTTGGAATAAAAATCAACTATCATCTACTAACTAGTATTTACGTTACTAGTATATTATCATATACGGTGTT-AGAAGATGACGCAAATGATGAGAAATAGTCATCTAAATTAGTGGAAGCTGAAACGCAAGGATTGATAATGTAATAGGATCAATGAATATTAACATATAAAACG--ATGA-TAATAATATTTATAGAATTGTGTAGAATTACAGATTTCCTTTTATGG--ATTCCTAAATCCTCGAGGAGAACTTCTA--GTATATTCTGTATACCTAATATTATAGCCTTTATCAACAATGGAATCCCAACAATTATCTCAACATTCAC----------
>chrIV_u9-_TY1_5
TGTTGGAATAAAAATCAACTATCATCTACTAACTAGTATTTACGTTACTAGTATATTATCATATACGGTGTT-AGAAGATGACGCAAATGATGAGAAATAGTCATCTAAATTAGTGGAAGCTGAAACGCAAGGATTGATAATGTAATAGGATCAATGAATATTAACATATAAAACG--ATGA-TAATAATATTTATAGAATTGTGTAGAATTGCAGATTCCCTTTTATGG--ATTCCTAAATCCTTGAGGAGAACTTCTA--GTATATTCTGTATACCTAATATTATAGCCTTTATCAACAATGGAATCCCAACAATTATCTCAACATTCAC----------
>chrIII_s39-_TY1
TGTTGGAATAAAAATCAACTATCATCTACTAACTAGTATTTACGTTACTAGTATATTATCATATACGGTGTT-AGAAGATGACGCAAATGATGAGAAATAGTCATCTAAATTAGTGGAAGCTGAAACGCAAGGATTGATAATGTAATAGGATCAATGAATATTAACATATAAAACG--ATGA-TAATAATATTTATAGAATTGTGTAGAATTGCAGATTCCCTTTTATGG--ATTCCTAAATCCTCGAGGAGAACTTCTA--GTATATTCTGTATACCTAATATTATAGCCTTTATCAACAATGGAATCCCAACAATTATCTCAACATTCAC----------
>chrXIII_u26+_TY1_5
TGTTGGAATAGAAATCAACTATCATCTACTAACTAGTATTTACATTACTAGTATATTATCATATACGGTGTT-AGAAGATGACGCAAATGATGAGAAATAGTCATCTAAATTAGTGGAAGCTGAAACGCAAGGATTGATAATGTAATAGGATCAATGAATATAAACATATAAAACGGAATGAGGAATAATCGTAATATTAGTATGTAGAAATATAGATTCCATTTTGAGG--ATTCCTATATCCTCGAGGAGAACTTCTA--GTATATTCTGTATACCTAATATTATAGCCTTTATCAACAATGGAATCCCAACAATTATCTCAACATTCACATATTTCTCA
>chrXVI_i14+_TY1_5
TGTTGGAATAGAAATCAACTATCATCTACTAACTAGTATTTACATTACTAGTATATTATCATATACGGTGTT-AGAAGATGACGCAAATGATGAGAAATAGTCATCTAAATTAGTGGAAGCTGAAACGCAAGGATTGATAATGTAATAGGATCAATGAATATAAACATATAAAACGGAATGAGGAATAATCGTAATATTAGTATGTAGAAATATAGATTCCATTTTGAGG--ATTCCTATATCCTCGAGGAGAACTTCTA--GTATATTCTGTATACCTAATATTATAGCCTTTATCAACAATGGAATCCCAACAATTATCTCAACATTCACCCATTTCTCA
>chrV_i5-_TY1_5
TGTTGGAATAGAAATCAACTATCATCTACTAACTAGTATTTACATTACTAGTATATTATCATATACGGTGTT-AGAAGATGACGCAAATGATGAGAAATAGTCATCTAAATTAGTGGAAGCTGAAACGCAAGGATTGATAATGTAATAGGATCAATGAATATAAACATATAAAACGGAATGAGGAATAATCGTAATATTAGTATGTAGAAATATAGATTCCATTTTGAGG--ATTCCTATATCCTCGAGGAGAACTTCTA--GTATATTCTGTATACCTAATATTATAGCCTTTATCAACAATGGAATCCCAACAATTATCTCAACATTCACCCATTTCTCA
>chrI_u1-_TY1_5
TGTTGGAATAGAAATCAACTATCATCTACTAACTAGTATTTACATTACTAGTATATTATCATATACGGTGTT-AGAAGATGACGCAAATGATGAGAAATAGTCATCTAAATTAGTGGAAGCTGAAACGCAAGGATTGATAATGTAATAGGATCAATGAATATAAACATATAAAACGGAATGAGGAATAATCGTAATATTAGTATGTAGAAATATAGATTCCATTTTGAGG--ATTCCTATATCCTCGAGGAGAACTTCTA--GTATATTCTGTATACCTAATATTATAGCCTTTATCAACAATGGAATCCCAACAATTATCTCAACATTCACCCATTTCTCA
>chrXII_u20-_TY1_5
TGTTGGAATAGAAATCAACTATCATCTACTAACTAGTATTTACATTACTAGTATATTATCATATACGGTGTT-AGAAGATGACGCAAATGATGAGAAATAGTCATCTAAATTAGTGGAAGCTGAAACGCAAGGATTGATAATGTAATAGGATCAATGAATATAAACATATAAAACGGAATGAGGAATAATCGTAATATTAGTATGTAGAAATATAGATTCCATTTTGAGG--ATTCCTATATCCTCGAGGAGAACTTCTA--GTATATTCTGTATACCTAATATTATAGCCTTTATCAACAATGGAATCCCAACAATTATCTCAACATTCACCCATTTCTCA
>chrIII_st14+_TY1
TGTTGGAATAGAAATCAACTATCATCTACTAACTAGTATTTACATTACTAGTATATTATCATATACGGTGTT-AGAAGATGACGCAAATGATGAGAAATAGTCATCTAAATTAGTGGAAGCTGAAACGCAAGGATTGATAATGTAATAGGATCAATGAATATAAACATATAAAACGGAATGAGGAATAATCGTAATATTAGTATGTAGAAATATAGATTCCATTTTGAGG--ATTCCTATATCCTCGAGGAGAACTTCTA--GTATATTCTGTATACCTAATATTATAGCCTTTATCAACAATGGAATCCCAACAATTATCTCAACATTCACCCATTTCTCA
