# Supplementary material for: Evolutionary Genomics of Transposable Elements in Saccharomyces cerevisiae
Source: PLoS One. 2012 Nov 30;7(11):e50978. doi: 10.1371/journal.pone.0050978 (PMC3511429; doi:10.1371/journal.pone.0050978)
Supplement: File S6 — ZIP archive of LTR alignments used for molecular evolutionary analyses. Alignments of paralogous LTR sequence from all, active and inactive elements are provided for Ty1, Ty2, Ty3+Ty3p, Ty4 and Ty5, respectively. For full-length element only the 5′ LTR was included. Also included are alignments of the Ty3/Ty3p superfamily and the Ty1/Ty2 superfamily, respectively. Positions enclosed in square brackets were excluded from the phylogenetic analyses. GenBank Accession Numbers are shown for sequences from species other than S. cerevisiae. (ZIP) [file pone.0050978.s006.zip › S6/Ty1-inactive-diversity.fa]

>chrXI_s262+_TY1
--------------------------------GTTTAAA---------CAAAAA---------------------------------CCAACTATCCTCTA----------------A---------------TATCCATGG----TA-------------------CGAGTATA-----------TATAA----TTG-TATGA-----AGTGTAA-------------GAATATGATATAA--------------ATAATG--AGAG-----------------CAC-TCATAG-AGAGT----AACGGCGCTG----------AATTGTAA------------------GA------ACTGTCACGT---AGT-AACAC---------AATCA-------------CTGAAAGCATAT-------------------AAAGTGAAATGAG--------------AAACGGT----AGTAA---------------TA-----------TCATATGCA---------TTACCAATTC----CTTTTAGT---------GAAT-TTCCA----------TGTGCCCGAGGGGGGACTTC----CAGT--ATATT---CTG---------TTACATTTAAGTAAAT-------ACTTC-ATCAACAA-----------------------------------------------------------------
>chrVII_s193-_TY1
--------------------------------GTTAGAA---------TAGAAA--------------------------------TCA-AATAACCTCCG------TTGATTA---G---------------TCTTCATAC----TA-------------------CTAGTATA-------------TTG----TCA-TATATA----AGTGTAA-------------AAAGATGACATAAA-------------ATTGAG--AAT------------------CAG-TCGTCA-AATTT---CACAGAAGCCG----------GAAAACAA------------------GG------AT--TGCAAA---TGC-AATAA---------GATAA---------------TGAATGACAA-------------------TGTATAAAACGAG-------------TAAGAAAT----GATAATAG------------CA-----------TTATGCGGA--------GATATCGGTTC----CATTT--TGT-------GAAT-TCCTA----------TATTATGAAGGAGAATTTTT-----GGT--ATACT--CCT-----------TTTACATAATGTTGT-ATATAGCATAT-AATAAAAGT------GGAGT-----------------------------------------------------
>chrIII_st20+_TY1
-------------------------------TATTGGAA---------AGAAAA--------------------------------TCA-ATTATCTTTTT-----GTTGGGTA---G---------------TATGAATAT----TA-------------------CTTGTACA-------------TTA----TCA-TATAC-----AATATAA-------------AAAGATGTCATAGA-------------GTTGTG--AAA------------------TAT-TTATTA-TATTT---AATAAAAGCTG----------AAGCGCAA------------------TG------AT--TGAAAA---CGT-TTTAG---------GATGA---------------TTAATGATAA-------------------AGTACAAAATGAG---------------GAGAAGAAATAATAATAA------------CA-----------TAAAGTGGA--------AATACCGGTTA----TCTTT--TAA-------GGA--TATTA----------TAACCTGGAGGAAAACTTCC----TGG---GTTCT---CTG----------TATATTCAACACTTT------TCCGTT-ATCAAAAAT------AGAA------TCCCAA---CA--------------GTATCCCCATTTTCGTCA-----
>chrII_st5-_TY1
-------------------------------TGTTGAAG---------GAATAA--------------------------------TCA-ACGATCATCTA------TCGATTA--------------------------------------------------------------------------GTA----TCA-TACAC-----AGTGTAA---------------GAATGACATGGA-------------GTTGAG--AAA------------------CAG-TCATCA-AAAGT---AATGAAAGCTG----------AGATGTGA------------------TA------AT--TGCTGA---TTC-AATAG---------GATAA---------------TAAACGACTACATGT--------------AAAGCCAAAGAAA--------------AAATAGTAT----------------------TA-----------TCATATAAA--------ATTGCCGGTTC----TCTTG----------TGGAAG-TCTTA----------CATCCTTGAGAAGAACTTAG-----GGT--ATAAT---TTA----------CACACCT-ATATTAT-----TGTCTTT-TACGTAAAC------AGGA------TCTAAA---AAATAATCTTA-----AAAT-------------------
>chrXIII_st164-_TY1
---------------------------------------------------------------------------------------------------------------------------------------------------------------------------TATA------------------------------------------------------GGAAA---------------------------------------------------CAG-CGATCA-AACTT---TAACGAAGCGA----------ACATACAA-------------------------TAT--TCCTGA---TGT-AATAA-----TACCAATCA--------------GCGAACTGTAC-------------------GAAACAAATAGAA--------------GAACGTTA-----------------------TA-----------TTATATGGG---------------ATTTTACACTTTTTTGGT-------GGTA-TCATA----------TATGCTTGAAAAGATCCTGC-----AGC----ATT--TCTA----------TATACCTGATAATAT-----TGGTTTT-ATTAGAAAT------GGGG------TCACAA------TCATCCGAAC--------------------------
>chrXIII_s319-_TY1
-------------------------------TATTGAAA---------TGAAAA--------------------------------TTA-ATCACCATCGA------CCGACTA---G---------------AGTTCGCA--------------------------TAAGTATA-------------TTA----TCG-TGTAC-----GGTGTAA-------------GAATATAA-ATAA--------------ATGACG--AA-------------------CGG-TCGTCA-AACTT---AATGGGAGCTG----------AAACACAA------------------GGATCCGAATTATGATAGGGTAGTGAATGG-----------------------------CGACACATAAG------------------CGAATAAAGAGAG-------------ATCATAATGC----------------------TA-----------CTGTGTAGA--------AATATTGAT------CACTTCTCGT-------GGGT-TCGTA----------AATCCTCGGGGAAAAACTAC-----AGT--ATACT---TTG----------TATTCGCAAAAATAT-----TACCGTT-CCAAATAAT------AGTA------TGCCAA---CGATTATC-------------------------------
>chrXIII_s331+_TY1
-------------------------------TGTTGGAA---------TAACAA--------------------------------TCA-ACTATCATCCA------TTCACTG---G---------------TATCAATAT----TA-------------------CTGGTATA-------------TTA----TCT-TATAT-----GGTGTAG-------------GAAGATGGCATAAT-------------ATTGAG--AAA------------------CGG-CTATCG-GATGT---GGTAAAAGCTA----------AAATGCGA------------------AG------AT--TGATAA---TGT-AACAG---------GATAG---------------TGAACGACAACGCAT--------------AAAATGGAAAAAG--------------AGGTAATATCGT-------------------TA-----------TTATGTAAA--------ATTATTTGTGT----CCTTT----------GTGGAC-TCTAA----------GATCCTTG------------------------------------------------------------------------------------------------------------------------------------------------
>chrVI_st76+_TY1
-------------------------------TGTTGTGA---------TGAGAG--------------------------------TCG-ATTATCGTTTA------CCGATTA---G---------------TATCTATAC----TATTAATATATTTTCATATAATTAGTATA-------------ATC----TCA-TATAC-----GCTGCCA-------------GAAGATAACATGAAA------------ATTAAG--AAA------------------CAA-TCATCA-GCTTC---AATGGAAGTTG----------AAGTGCAA------------------------------GGATAA------------------------------------------------------------------------------------------------------------------------------------------------------------------------------------------------------------------------------------------------ATAAT---------------------------------------------------------------------------------------------------------------------
>chrXIII_s322+_TY1
--------------------------------GTTAGAA----------CAAAA--------------------------------TTAAACAATAATCTA------TCGACTA---G---------------CATTCATAT----CA-------------------CCAATATA-------------TCG----TCA-TATAC----------------------------------------------------------------------------------------------------AGCGAAAT-------------GATTGCAT--------------------------------------------------------------------------------------------------------------------------------------------------------------------------------------------------------------------------------------------------------------------------------------------------------------------------------------------------------------------------------------------------------------
>chrIV_s78-_TY1
------------------------------------------------------------------------------------------ACCAGTTTTCA--------TATTA-----------------------------------------------------CTAATACA-------------TTA----TCA-TACAT-----GATGCAA-------------AAATACTTTATAA--------------ACGGCG--AAAAA----------------CAT-TTATCA-AATTT---AACAGAATCTGA---------AAATGCAG------------------AG------AC--TGATAA----TT-AATAA---------AATAA---------------------------------------------------------------------------------------------------------------------------A--------------------------------------------------------------------------------------------------------------------------------------------------------------------------------------------------------------------
>chrIV_st53+_TY1
--------------------------------------------------------------------------------------TTA------------------------------------------------------------------------------CTAGTATA-------------TTA----TCA-TATGC-----GGTTTAA-------------GAAAATGGTATAAAG------------ATTAAG--AAA------------------CAG-TCATGA-AAATT---TAGTGAAGCTG----------AAATGCCA------------------GT------AT--TGATAA---TAC-GATAG---------AATAA---------------TGAATGACAA-----AGTA----------TATAAGGAAGATG--------------AAGTAAC--AT--------------------TA-----------TTATGGAGA--------ACTATCGACTC----CCTTT--TGT-------GAAT-TTCTA----------TATCCTCAAGGAGAATTGCT-----TGT--ATACT---ATG----------TATATATAATATTAT-----AACCCTT-GACAACAAT------GGAAT-----------------------------------------------------
>chrXIII_st173-_TY1
------------------------------------------------------------------------------------------ATTGCTATTTA-------------------------------------------------------------------------------------------------------T----GGTGCAA-------------GAAGATGGCTTAAAG------------ATTAAG--AAG------------------CAT-TAATCA-GATTT---AATGGAAGCTG----------AAGTGCAA-----------------AGG-------T--TGATTA---TGT-A------------------------------------------------------------------------------------------------------------------------------------------------------------------------------------------------------------------------------------------------------------------------------------------------------------------------------------------------------------------
>chrXIV_st176-_TY1
--------------------------------------------------------------------------------------------------------------------------------------------------------------------------------------------TTA--------------------------------------AAGGATAACACGA--------------ATTACG--AAA------------------CCAATAGAGGGATATTAGAAGGATCAGCTG----------AAACCTAA------------------AG------AT--CAATAA---TAT-AACAG---------GATTA---------------TAAGTGACAA-------------------CATATAGTATTAA---------------AGAAACAAACCGCTATATGATT---------------------GCATGT-----------ATTACCACCTC----TCTTT--TGT-------TGAT-ACGCA----------TATCCCTGAGGAAAACTCTC-----AGC--ACATT---CCA----------TATAC------------------------------------------------------------------------------------------------
>chrVII_st95+_TY1
--------------------------------------------------------------------------------------------------------------------------------------------------TA----------------------------------------TTA--------TATAT-----GATGTAA-------------AAATATGATATAAGG------------ATTGCG-----------------------AAATATATTTCAGATT---TAATGAAGGTG----------ATATGCAA--------------------------GTATTGATCA---TTT-AGAAG---------AATAA---------------------CTAG-------------------GGAATGAAAAAAG--------------AGCTAATACTAT-------------------TA-----------TTATATAAA--------AATACCGATTCC---CCTTT--TGC-------GGAT-TACTC----------TATCCATGAGGAGAATACCC----TAGT--ATATT---CTGCATGATTTTATAAACCAACTATTAC-----AGTCTTT--ATAAAAAT------GAAG------TTCCAA----AAACTTCTCA------TATTGGCCTAATTTCTC-----
>chrV_st64+_TY1
-------------------------------TGTTGGAA---------TAGAAA--------------------------------TTA-ATTGGCTTCTA---------------------------------------------------------------------------------------TTA------------------------------------------------------------------------------------------------------------------------------------------------------------------------AT----------------------------------------------------------------------------------------------------------------------------------------CA-----------GTGCGTA-----------------------------------------------TGTTA----------------------------CT-----GGT--ATATT---------------------------------------------------------------------------------------------------------------------
>chrXIII_st167+_TY1
---------------------------------------------------------------------------------------------------------------------------------------TTCACAT-------------------------TTGGTATA-------------TTA----CCA-TATAA---------TAG-------------CAAGATGACATAAA-------------TCGGTG--AGGAG----------------CAG-TTACCA-AATTC---CATGGAAGATG----------AAAAACAG------------------GG-------T--TGATAA---TAT-AATA---------------------------------------------------------------------------------------------------------------------------------------------------------------------------------------------------------------------------------------------------------------------------------------------------------------------------------------------------------------
>chrVII_st102+_TY1
--------------------------------------------------------------------------------------------------------------------------------------------------TA-------------------ATAGAATA-------------ATG--------------------------------------AATGATACCATA--------------------------------------------CAA----------------AATGGAA--------------AAATAAAA--------------------------A---TTATAA-------AATTT---------------------------------------------------------------------------------------------------------------------------------TCATGTACA--------ATTACAGATTC----CTTTT--TGG-------GGAT-TTCTA----------TATTCTCGAGGAGGAATTTT-----AAT--GCATT---CCG----------TATGCCCATTAATAT-----GGCATTT-GATAACAAT-------GAA------TCCCAA---AAACTGTTCCA-----AGATTCATATATTTCTC------
>chrXIII_st166+_TY1
------------------------------------------------------------------------------------------------------------------------------------------------------------------------------------------------------------------------------------------------------------------------------------------------------------------------------------------------------------------------T--TGATAA---TGT-GATAG---------GATAA---------------CGAAACATAT-------------------AAAGCGGAAGGAC--------------AAAAAAA---AAGTAGTGA------------TA-----------TTATGTAGA--------AATACCGATTC----CATTA--TGA-------GGAC-TCTTA----------TATCTTCGAGAGGAACTTCT-----ATT--ATATT---CTG----------TATACACAACATTAT-----AGCCTTTGATCAACAAT------GGAG------TTCA-----CAATTATCAAA-----ATATTCGCACA------------
>chrXVI_st210+_TY1
---------------------------------TTGAAG---------TAAGAG--------------------------------TCA-AGTATTATTTA------TGGACTA---G---------------TATTCACGT----TA-------------------CTAGTACA-------------TTA----TCA-CATGC-----GGTGTAA-------------GAAGATGATATAAAA------------ATTGAG--GGA------------------CAG-TAATCA-AATTC---AACGGAAGTCA----------AAAAGGAA------------------GG------AT--TGGTAA---TGT-A------------------------------------------------------------------------------------------------------------------------------------------------------------------------------------------------------------------------------------------------------------------------------------------------------------------------------------------------------------------
>chrI_st1-_TY1
-------------------------------------------------------------------------------------AACCAACTATCTTCGA------TCAATTT---G---------------TATTAAAAC----TG-------------------CTAGCATA-------------TTA----TCA-TATAT-----GATGTAA-------------AAAGACGACATAAAG------------GTCGAGTAACAA---------------------TCATCC-GATAT---AACGGAAGCTG----------AAATCCGA------------------GG------AT--CGATAA---------------------------------------------------------------------------------------------------------------------------------------------------------------------------------------------------------------------------------------------------------------------TATA-------------------------------------------------------------------------------------------------
>chrX_s253+_TY1
-------------------------------TGTTAGAA---------TGAAA---------------------------------TCCTACTATAATCCA--------TAGTA---G---------------TATTCATGT----CA-------------------CTAGCACA-------------TTA----CAA-AATAT-----GCCATAG-------------GAAGATGACGTAAAG------------ATTGAG--AAC------------------TAG-TCATCA-GATAT---AATAGAAGCTG----------AAAAGCAA------------------GA------AT--TGATAA---------------------------------------------------------------------------------------------------------------------------------------------------------------------------------------------------------------------------------------------------------------------------------TAT--------------------------------------------------------------------------------------
>chrXII_s285-_TY1
--------------------------------------------------------------------------------------------------------------------------------------------------------------------------------------------------------------------------------------------------------------------------------------------------------AGGAT--------------------------------------------------------------TGATAA---TGTAAATGG----------ATAA---------------AGAAACATAT------------------------AAAAGGAG--------------TACTAAT----CGTAATAT------------TA-----------TTATGTAGA--------AATAACAGTTC----TCTTT---------TTGTAAT-TCTTA-----TATCATATCCTCGAGAAGAAATTTT-----AAT--ATATTGTGCTG----------TGTTCTTAATATCAT---ATGACCTCT--GCAACAAT------AGAA-----ATTCTAA---CAATCATCTTAA---------------------------
>chrIV_s52-_TY1
-------------------------------TGTTGATA--------ATAAGAA---------------------------------TAAAATATCATCCA------TCGACTGCTAT---------------TCTTCATAT----CA-------------------ATTGTACA-------------TTA----TCA-TATAT-----GATGTAA-------------GGTG-----------------------ATTGGG--AAA------------------CAG-TCATCA-GATCT---TATGGAAAATA----------AAATGTGA------------------AG------AT--TCATAA---TAT-GATAG---------GGTAA---------------TGAATGGCA-------------------------------------------------------------------------------------------ACATATAAA--------------------------------------------------------------------------------------------------------------------------------------------------------------------------------------------------------------------
>chrXVI_s430+_TY1
--------------------------------------------------------------------------------------------------------------------------------------------------TG-------------------TAAAAATA-------------TTA-----------------------------------------------------------------CTTGCT---------------------------TCATTC-----------------------------------------------------------------------------TGCGAATTG---------------------------------------------------------------------------------------------------------------------------------------------------------------------------------------TTCAA-----------ACCCGTAAAGAAAATTTCT-----AGT--ATATG---ATA----------TATGCATAATATCAA-----TAGCTTT--ACAAAAAT------AGAA------TCCGAA----AACTATCTAG-----AAGTTTACTCGTTTCTCA-----
>chrVI_st78+_TY1
--------------------------------GTTGAAA---------TAGGAA--------------------------------TTA-ACTGTTATAA-------TTGACAA-------------------TATTCATGT----CA-------------------ACACTATA-------------TAG----TAA-TATAT-----AATAAA--------------GAAGGTAACTTAA--------------ATGGCGATAGG------------------CGG-TCAACA-AGTCT----AGGGAATCAG----------AAATGCAA------------------GA------AT--GAATAA---CGT-AATAG-------------------------------------------------------------------------------------------------------------------------------------------------------------------------------------------------------------------------------GAT----------------------------------------------------------------------------------------------------------------------------
>chrVII_st87+_TY1
----------------------------------TGGAA---------TCAAAA---------------------------------CAAGCTATTGTTTG------TCGACGA---A---------------TAGTAATGT----TA-------------------CTAGTATA-------------TTA--------TGTGC-----GGTGATA---------------ATATGATATAA--------------ATCGCG--AAAAGGGTA-----------------------AACCC---AGTAAAAACTG----------AAATGCAA-------------------------GAT--AAATAA---CGT-AATGG-------------------------------------------------------------------------------------------------------------------------------------------------------------------------------------------------------------------------------GGT-----------------------GATGTATGATATCGT-------------ATAAAACACAAGAAAGGAT----------AA------------------------------------------
>chrXI_s277-_TY1
---------------------------------TTGGAA---------TAAAGA--------------------------------TCC-ACTATCGTATA------TTGGCTA---G---------------CGGTCGTGA----CA-------------------CTAATATG-------------TTA----TTA-CATAC-----TGCATAA-------------ATAGAATACACAA--------------ATCGTG--AGGTA----------------CAG-TCATCC-AATGT---TGTGGAAGTCG------------------------------------------------------------------------------------------------------------------------------------------------------------------------------------------------------------------------------------------------------------------------------------------------------ATACT-----------------------------------------------------------CAAG------------------------------------------------------
>chrXV_st200-_TY1
----------------------------------------------------------------------------------------------------------------------------------------------------------------------------------------------------------------------------------------------------------------------------------------------------------------AAT------------------AATCGTAA---------------------------------------TAT--------------------------------------------------------------------------------------------------------------------------TA------------TTTGTTGA--------ACTACCGATTC----CATTT--TGG-------GGAT-TTCTA----------TATCCTGGAGGAGAATTTCT-----AGT--ATATT---CTG----------TATACCTAATATTAC-----AGCCTTT-GAAAAGAAT------GGAA------ACCCTA---CCATTATCACA-----AAATTCGTAGAATTCACA-----
>chrII_s25-_TY1
---------------------------------TTGGAA---------TGAGAA--------------------------------TTA-ACTATCATTTA----------GTGATGG---------------TAATCCTAT----TA-------------------CTAGAATA-------------TTA----TCA-GATAC-----AATGTTA-------------GAGG--------------------------------------------------------------------------------------------AAATAGGA--------------------------AT--ACATAA-------AATAG---------AAGAA---------------ATAATGATGG-----------------------------------------------------------------------------CA-----------TTACATCGA--------AATATCGATTA--------------------------CACTA----------TATCTTGGAGGAGAACTTTT----TATT--TTATT---TTG----------TATATCTGATGCTAT-----AGCCTCT-AACAATAAG------TTAA------TCCCAA---CAACTATCTCA-----ATATTCATATA------------
>chrV_s109-_TY1
-----------------------------------GGAG---------TAACAG--------------------------------TCG-GTTATGATTCA------CTAACTA---A---------------CAGTTATATTTTG---------------------CTGGGATA-------------TTA----TTA-TATAC-----GGCGTTA----------------GAAGACATGAA-------------ATGATG--AGAAG----------------CAG-TCATTA-AATTT---AGTGGAAGCCG----------AAATGTAA------------------GG------AT--TGATAA---CGC-AGTAG---------GATAA---------------TGAACAATAAAACAT--------------AAAATGAAAGGAGAAGTGACGCTTTTAGAGCAGTAAATTATAACGTAGAGGACGAAGAAATGTGTGCATGGTTATGTAGA---------TTGTTGATTC----TCTTT--TGC-------GAAC-TCCTG----------TGACCTAGTGGAGAATTTT------AGC---AACT---CTG----------TAGGCCTAATAATGT-----TGTCTTCAATCAA-AAT------GGGA-------CTTGA---CAATTACTCCA-----ATATCCA----------------
>chrII_st12+_TY1
---------------------------------------------------AAA--------------------------------TCA-ACCTTCATCTG------TCTACCA---G---------------TAGTCATAT----TA--------------------TTATATG-------------TTA----TCA-TATAC-----AGTGTAA-----------A-AAAGATGATATAAAG------------ATTGAA--AAA------------------CAG-TCATCAGATGTT----TGGGAAGCTG----------AAATAAAA---------------------------------------TAT-AGTAG---------GACAA---------------TGGGTGACAATATAT--------------AAAATGGAGAAAG--------------AAATAGTAGCCT-------------------TA-----------TTACGTAAA--------AGTATCAATCT----CTTTT----------GTAAAT-TTTTG----------TATCCTGGGGAAGAACCTTT-----ATC--ATATT---CTC----------TATTCCTAATGTTAT-----AACCTT--AACAACAAC------GAAA------TCCCAA---AAATTATGACA-----AAATCCAC---------------
>chrXIV_st181-_TY1
-------------------------------TGTCGGAA-----------AAAA------------------------------------TTAATCATCTA------TTGGTGT---G---------------TACTCATAC-------------------------TACTTGTA--------------------TCA-TATAC-----AGTGTAA-------------AATGACGACATAATT------------GATGGG--AAA------------------CAG-TTATCA-AAGTT---ATTGGATGTTG----------AATTGCAA------------------GA------AT--TGATGA---AGT-AATAG---------GATAA---------------GGAATGACAACGTAT--------------AAAATTGAAGGAG--------------AAATAAAAATATA------------------TA-----------TTATATAGA--------AGTATCGGGCC----CCTTT--CGT-------AGAT-TCCTA----------TATCCTACAGGATAACTTTT-----GGT--ACATT---CTG----------TAGACCTAAGTTCAT-----AGCTTTT-ATAAACAAT-------TAA------TCCCAA---AAAATGTCTC-----------------------------
>chrXIII_s316-_TY1
-----------------------------------GGAA---------TAAGAA--------------------------------GCA-ACTATCATCTA------ACGACTA---G---------------TATTTATAT----TA-------------------CTGGTATA-------------TTA----CCA-TATTG-----GGTATAA-------------GACGGTCAAATAAAT------------ATTGAG--AAA------------------CAG-TCACCA-ATTTT---AATGGAAATTG----------AAATGAAA------------------GG------GT--TGATAA---TGT-GCTAG---------GAAAA---------------TGAACGAGAACATAC--------------AAAATGAAAGAAG--------------AAATAAT-------AATAT------------TC-----------CTACACAGA--------AATATCGGTTC----TCTAT--TGT-------GGAT-TTTCA----------TATTCTCGAGGAGAACCTCT-----AGT--ACATT---TTG----------TGTATCTGGTATCAC-----AGCGCTT-GACAACTAT------AGAA------TTTAAA---CAATTATCTCA-----TTCTTCATCCATCACTCA-----
>chrXV_s381+_TY1
---------------------------------TTGAAA---------TAGAGA--------------------------------TCA-AATATCTTGTA------TTAGCTG-------------------GTTTTAAAT----CA-------------------GTAGTATA-------------TTG----CTA-TGTAT-----GGTTTGA-------------TAAGATGATACAG---------------------------------------------------------------------------------------------------------------------AT----------------------------------------------------------------------------------------------------------------------------------------------------------------------------------------------------------------------------------------------------------------------------------------------------------------------------------------------------------------------------------
>chrII_s10+_TY1
-------------------------------TGTTGGAA---------TAAGAA----------------------------------GCAACATCATCTA------CTGACTA---G---------------TATTCGTGA----TA-------------------CTAGTATT-------------CAA----TCA-CGTAA-----GGTGGAA-------------GAGAATGACATGAAG------------ATTGAG--AAA------------------CAG-TGATCA-AACTC--AATAAAGAGCTG---------------------------------------------------------AAT-AATAG---------AATAA---------------TGAACGATAA-------------------CACACACTATGAA-------------AGAAGAAT----AATAATAATAA---------CA-----------CTGTATAGA--------AATAGCGGCTC----CCTCTTGTTT---------AT-TCTCA----------CATCCTCGAGCAAAACTTCT-----AGC--AAATC---CTG----------TGTATTTAATATTAT-----GGCCTCT-ATCAGCAAT------GGAC------TCCCAA---TAATTATCCAA-----TTACTCACCAATTTTTCA-----
>chrXII_s291+_TY1
TTTCATACGTAACGGGGGTAATATTACTAGCTGTTAGAA---------TAAGAG--------------------------------TCA-ACGATCATAA-------TTGACTA---G---------------TAA-------------------------------CGCAAATA-------------CTA----CTA-AACA--------------------------GATGATGTTTTAG------------------------------------------------------AGTTT------------------------CATTCTAA-----------------------CAAAT--TGATAA---TGT-AGTAG---------AATAA---------------TGAATGACAA-------------------AGTATAAAAGAAA-------------GGAAGACA---AAGTGATTT------------TA-----------TTAT-CAGA--------ACTATCAACTC----CCTTT--CGT-------GAAT-TCCAA----------GACTGTTGAGGAGAACTTCT-----AGT--ATATT---TTG----------TATACCTAAT------------------ATCAACAAC------GAAA------TCCCAA---CAATTAATACG-----AAGTTCACCCATTT---------
>chrXVI_st214-_TY1
-------------------------------TGCTAGAA---------TAAAAA--------------------------------TTA-ACTATCATCTA------TTGACTA----------------------------------------------------------GTA-------------TTG--------------------------------------------------------------------------------------------------------------------------------------AAATGTAG--------------------------AT--TCATTT---TGT----------------------------------------------------------------------------------------------------------------------------------------------------------------------------------------AGAT-TCCTA----------TATCCTCAGAGAGAATTTTT-----GGT--ATATC---CTA----------TATGCATAATATTAT-----AGTCTTT-GCCAACAAT------CGAA------ACCAAA---CATATATCTTA-----AAATACACCACTTTCTCA-----
>chrX_st130+_TY1
-------------------------------------AA---------TAAAAA--------------------------------TCA-ACTATTACCTA------TCATCTA---G---------------CATTCATAT----TA-------------------CTTGTATA-------------TTA----TCA-TATCT--------GTAA-------------GAAGATGACATGA--------------ATGATGAGAAA------------------TAG-TCATCA-GACTT---AATAAAAGCCG----------AAATTCAA------------------GG-------T--CGATAA---TGT-AATAG---------GATAG----------GGTGTTGAATGACAA-------------------TGTATAAAAGGAA----------------CGAAGACAGAGTAATAC------------TA-----------TTATGTAAG-------AAATACCGATTC----CCTTT----------AAGGAT-TTCTA----------TGTTCTCGAGGAGAACTCGT-----AGT--ATGTT---CTG----------TATCCCTAATATTGT-----AGCCCTT-AACAACAAT------GGAA------TACGAA---CAATTTTCTTA-----ATATTCGGCTATTTCT-------
>chrXV_s385+_TY1
-------------------------------TGTTCGAA---------TAAAAA--------------------------------TCA---ACTCACTCA------TCGACTG---A---------------TATTCATAC----TA-------------------CTGGTATA-------------TTG----TCA-TAC-------GGTGTAA-------------GAAGATGACATAAA-------------ATCGAA--AAA------------------CAA-TGGTAA-AGTAT---AATGGCAACTG----------AAATGCAA-----------------GGA------TT--TGATAA---CGT-CATAA---------AATGA---------------TGAAAAATAT-------------------AAAATGGAGGGAG--------------AAGTAAC------------------------AG-----------GTACGTAGA--------AATATTGGTTC----CCTTT----------ATGGAT-CCCTA----------TATCATCGTGCAGAACTTCT-----CGT--ATATT---CGA----------TATACCTAA-ATTAT-----AGCCCTT-AACAATAAT------GAAA------TCCTAA---CGATTATCCCG----AAAATTCACCTATTTCTCA-----
>chrXI_st143+_TY1
-------------------------------TGTCTGAA---------TAAGAA--------------------------------TTA-ACTACCATCTA------TGCACTA---G---------------CACACAAAT----TA-------------------GCAGTATG-------------TTC----TCA-TACAC-----AGTGTAA-------------GAAGATGACATTAAG------------AATGAG--AAA------------------CGG-TTATTA-AATAT---AATAGAAGCTG----------AAATGCAA------------------GC------AT--TGATAA---CGT-AACAA---------GATAA------------AGAATAAGCATAT-------------------AAAGTAAAAAAAC-------------GAGACAAT-------AACAT------------TA-----------CTATTCATG--------AATACCGATTC----CTTCT--TCC-------GCAT-TTCTA---------ATATCCTCGAAGAGAACTTTT-----AGT--ATATT---GTG-------------------TATCAT-----AGCCTTC-AACAATAAT------GGAA------CACCAG---TAATTATCATA-----TTATTCAAACATTTCTCA-----
>chrX_st138+_TY1
--------------------------------GTTGGAA---------CAAGAA--------------------------------TCA-ACTATTACCTA------TCGAAGA---G---------------TTTTCATGT----TA-------------------CTATTATA-------------TTA----TCC-CATAC-----TGTGTAA-------------GAAGATAACATAAGG------------ATTGAG--AAA------------------CAG-TAACAA-AGTCT---AATGAAAGCTAA---------AAATGCAA------------------GG------AT--TGATAA---TGT-AATAG---------GATAA---------------TGAGTGACAA-------------------AGTATCAAAGAAG--------------GAATAAAAAAAAGACAT--------------TA-----------TTATGTTGA--------ACTAGTGACAC----CCTTT--TGT-------GGAT-TCCTA----------CATACCCAGAGAGAACTCCT-----AGT--ATATT---CTG----------TATACCTAATATTA------AGTCTTT-ACCAACAAT------GGAA------TCCCAG---CAATTATCAAA-----AAATTCAC---------------
>chrX_st134-_TY1
------------------------------------------------TAG----------------------------------------------------------------------------------TATTCATGT----TA-------------------CTAGTATA-------------TTA----TCA-CATAC-----TGTGTAT-------------GAAGATGACATAAT-------------ATTGAG--AAA------------------CAA-ATATCA-AATCT---ATTGGAAGCTG----------AAATGCAA------------------GG------AT--TGATAA---AAT-AATAG---------GATAA----------TATGACAAAATATCA--------------------------AAGAAG--------------GAATAAAAAAAAGATGT--------------TA-----------TTATGTTGA--------ACTAGTGACAC----CCTTT--TGT-------GGAT-TCCTA----------CATACCCAGAGAGAACTCCT-----AGT--ATATT---CTG----------TATACCTAATATTA------AGTCTTT-ACCAACAAT------GGAA------TCTCAG---CAACTATAAAA------AATTAACCTATCTCTTA-----
>chrXV_s368+_TY1
----------------------------------------------------AA--------------------------------TCA-ACTATTGTTAA------TTGACTA---G---------------CAGTCTTCT----TG-------------------CTAGTATA--------------TA----TGA-CATACT----GGTGC---------------AAATATGGCATAAC-------------ATCAAG--AGG------------------CAG-TCATCA-TATCT---AAAGGATACAG----------AAATGGAA------------------GG------AT--TGATAA---TGT-AACAA---------GGTAA---------------TGAACGACAATATGT--------------AAAATGAATGAAA-------------GCCTCAATAA----------------------TA-----------TCATACAGA------CAAAAATCGATTC----CCTTT--TGT-------GAAT-TTTTT----TTTTTGTATCCTCCAGGAGAAATT---------------------------------CATACCTAAT------------------GAGAACAGT------GGAA------TCCCAA-CACAATTATCTAA----TTTTTTCATCTATTTCTCA-----
>chrXII_st157-_TY1
-------------------------------TGTTGGAA---------CGAAA---------------------------------CCCTATCATCATCTA------TTGACCA---G---------------TGTTCATGT----TA-------------------CAAGTGTA-------------TTA----TCA-TATGC-----GGTATAA-------------AAAGACGACATAAAG------------ATTGAG--AAA------------------CAG-TCATCT-GACTT---AATGGAAGCTG----------AAATGCAA------------------AG------AT--TGATAA---TGT-AATAG---------GATAA---------------GTAAGCATAT-------------------AAAACGAAAGGAA--------------AAATAAT----TGTAATAT------------TA-----------TAGTGCAGG--------ACTACCGATTC----CACTT--TGA-------GGAT-TCATA----------TGTCCTCGAGAAGAACTTC------AGC--ATATC---CTG----------CATACATAATGTTAT-----TGCCTTT-ATCAACTAT------GGAA------TTTTAA---CAATTATCACA-----AAATTCACCTAGTTCTCA-----
>chrXIII_s330-_TY1
---------------------------------TTGCAA---------TGAAAC--------------------------------TCCATTTATCATCTA------TTTAGTA---G---------------TATTCATGT----TT-------------------CTAGTATA-------------TAA----TCA-TATGC-----GGTGTAA-------------GAAAATGACATAAAG------------TTTGAG--AAA------------------CAG-TCATCA-AATCT---AATGAAAGCTG----------AAATGCGA------------------AG------AT--TGATAA---CGT-AATAG---------GATAA---------------TAAACGACAACGTAT--------------AAAACGAAAGAAG-------------ATAA--------AGTAATTTT-----------TA-----------TTATATAGA--------TTTATCGACTC----CCTTT--TGT-------GGAT-TCCAA----------GATCCTCGAGGAGAACTTCT-----AGT--ATATA---CTG----------TATACCT-ACATTAT-----AGCTTTT-GTTGACAAT------GGAG------TCCCAA---CAATTATTACA-----ATATTCACTTATTTCTCA-----
>chrVI_s147+_TY1
-------------------------------TGTTAGAA---------TAAAG---------------------------------TTCTAATATTATCTA---------ATTAGTAG---------------TATTCATGT----TA-------------------CTAGTATA-------------TTA----TCA-CATGA---------------------------------------------------------------------------------TAT-TTCTCA-AATTG---------------------------------------------------------------GACAA---TGTAAATAA----------------------------------------------------------------------------------------------------------------------------------------------------------------------------------------------------------------------------------------------------------------------------------------------------TGAG------------------------------------------------------
>chrXI_s264-_TY1
--------------------------------------------------------------------------------------GCATATTATCATCCA------TTTAGTA---G---------------TATACGTGT----TA-------------------CTAGTATA-------------TTA----TCA-CACAC----------------------------------------------------------------------------------------------------------------------------------------------------------------------------------------------------------------------------------------------------------------------------------------------------------------------------------------------------------------------------------------------------------------GGT--GTATT---CTG----------TACACATAATATTAT-----AGCCTTT-AACAGCAAT------GAAA-------TCCAA---CATTCCCCACA-----ACATTCAC---------------
>chrVII_st112+_TY1
---------------------------------------------------------------------------------------------------------------------------------------------------------------------------TACG-------------TTA----TCA-TACAC-----AATGTAA-------------AAATATGACACAAAA---------------ATGGAAAA------------------CCG-TCATCA-GATTT---AATGGG-GCTG----------AAACACAA------------------GA------AT--TCATAA---TGT-GATAG---------AATAA-----------TGGGTGAAGTGTAT----------------------------------------------AAAGAAGAATATATAATAT------------TA-----------CTGTGTAGA--------AATATCAATTT----CCCTT--TGT-------GAGT-TCTCA----------TAACCTCGAGGAGAAGTTTT------------------------------------------------------------------------------------------------------------------------------------
>chrVI_st77+_TY1
--------------------------------------------------------------------------------------------------------------------------------------------------------------------------------------------------------------------------------------------------------------------------------------------------------------------------------------------------------------------------------------------------------------------------------------------------------------------------------------------------------------------------------------------------------------------------------------------------------------------TTT-----AGT--ACATT---CTG----------TATTCATCATATTAT-----AGCCTTT-ACCAACAAT------GAAA------CTCCAG---TAATTATCAAA-----TTATTCTCCCAATTCTCA-----
>chrVII_s202-_TY1
-------------------------------TGATAGAA---------TAAGAA---------------------------------CAAACTACCATCCA------TCGATTA---G---------------TATTCATGT----CA-------------------CTAGTATA-------------TTAATTATCA-TTTAT-----GATGTAA-------------AAAGAGGACATAAAA------------GTTATA--GAA------------------CAG-TCATTA-GGTTT---AATAAAAGCTT----------AAATAAGA------------------GG------AT--CGATGA---AAT-AGTAG---------GATAG---------------TGAAACATAT-------------------AAAATGGAAAAG---------------AAATAAT-------AATAC------------TA-----------TTAGGTAGA--------TATATTGATTC----CCTTT------------GGAT-TCCTG----------TATCTTGCAGAAGAACTTTC-----AAC--ATTTT---TTC----------TATACGCAATATCGT-----AGCCTGT-AACAATAAT--TGTTGGGA------TTCCA-------------------------------------------
>chrI_s2-_TY1
----------------------------------------------AATAAAAA--------------------------------TCA-ATTATCATCTA------TCGACTA---G---------------TTTTCATGG----TA-------------------CTAGTATA-------------TTA----TCA-TGTAC-----AGTGTGA-------------GGGCTCGACATGAAG------------ATTGAG--AAGA-----------------CAG-TCATCG-TTTTC---AATGGAAGCTG----------AAATACAA---------------------------------------------------------------------------------------------------------------------------------------------------------------------------------------------------GCACTGATCT----------------------------------------------TCGAGGAAAATTTCT-----GGT--ATGTT---TTG----------TGTATCTAATATTAT---ATAGCCTT---------------------------------------------------------------------------
>chrXVI_s414-_TY1
-------------------------------TGTTGGAA---------TGAAAA------------------------------CTCTAAAGTATCATCTG------TTTAGTA---G---------------TATTCATGT----TA-------------------CTAGTACT-------------TTA----TCA-CATTG-----GGTGTAA-------------AAAGATCACATAAAG------------ATTGAA--AAA------------------CAG-TCATCA-GGTGT---AATAGAAGCT-----------AATTGCAA------------------GG------AT--TGATAA---TTT-AGTAG---------GATGA---------------TGAATGACAG-----TCACAT--------AAGATGAAAAGGA--------------TAACAATAATGC-------------------CA-----------TTATATCGA-------GAATATCGATCT----CTTCGT-----------GGGT-TCTTC---------------TCATAGAGAAATTCT-----AGT--ATATT---CTA----------AATACGTAATATTAT-----AGCCTTT-AACAACTAT------AAAA------CTCCAA---CAATTATCAAC-----TATTTCGCACATTTTTC------
>chrXVI_st209+_TY1
----------------------------------------------------------------------------------------------------------------------------------------------------------------------------ATA-------------TCA----TCA-CGTGC-----GGTCTAA-------------GAAGATGATATGAAG------------ATTGAG--AA-------------------TAG-TCATCA-GGTGT---AATGGAAGCT-----------AATTGCAA------------------GG------AT--TGGTAA---TTT-AGTAG---------GATGA---------------TGAATGACAGTCACAT-------------AAGATGAAAAGGA--------------AAACAATAATGC-------------------CA-----------TTATATCGA-------GAATATCGAT--------CTCTTCGT-------GGAT----------------TCTTCTCATAGAGAAATTCT-----AGT--ATAAT---ATA----------TATACGAAATATTAT-----GGCCTTT-AACAACAAT------AAAA------TTCCAA---CAATTATCAAC-----TAATTCGAACATCTCT-------
>chrV_s126+_TY1
---------------------------------TTGGAA---------TAGGAA--------------------------------TCA-GCCATCATCTA------TCAACTAGT-G---------------TACTGATAT----TCATAATA-------------CTGGTATA-------------CAA----TCA-TATAC-----GGTGCGG-------------GAAGATGACATAAAAA-----------ATTGAG--AAA------------------CAC-TCATCA-AATTT---AATGGAGGCCG----------AAATGCAG------------------GG------AC--TCAGAT---CGT-GATAG---------AATAA---------------TAAACGAGAA-----CATAT---------AAAATGGAAGAAA--------------AAAGAAT----AACAA---------------CA-----------ATATGTAGA--------TTTATCGATTCGATTCTCCTTTTAT-------GGAT-TCCAT------------ATCTCGAGGAGA-CTTCT-----AGT--ATATT---CTG----------TATACGCAATATTAT-----AGCGTTT-ACGAACAAT-------GAA------TCCCAA---CAATTATTTTA-----AAATTCAC---------------
>chrXI_st145-_TY1
--------------------------------------------------------------------------------------------TATCATCTG------TTTAGTA---A---------------TATTCATAT----TG-------------------CTAGTATA-------------CTA----TCA-TATGC-----GGTGTAA-------------GAAGAGGACATAAG-------------GTTGAA--AAA------------------TAG-TCATC--AATCT---AATGAAAGCTG----------AAATGCAA------------------GG------AT--TGATAA---TAT-AATAG---------GATAA---------------TGAAACATAT-------------------AAAACGAAAGCAG-------------AAAATAAT----CGTAGTAT------------TA-----------TTATGTAGA--------AATATCGATTC----CATTT--TGA-------GGAT-TCCTA----------TGTGCTCGAGTACAATTTCT-----AGT--ATATT---CTG----------TGTATGT-ATATTAT-----AGTCTTT-ATCATCAAT------GGCA------TCCCAA---CAATTATCTTA-----AAATTCACCCATTTGTCA-----
>chrXVI_s409-_TY1
----------------------------------TGGAA---------TAAA----------------------------------TTCAACTATCGTCTA------TCAACTA---G---------------TAGTCATAC----TA-------------------CCAGTATA-------------TTA----TCA-CATAC-----AGTGTAA-------------GAAGATAACATAAGG------------GATGAG--AAA------------------CTG-TCATCG-AAGTT---CGAGTAAGTTG----------AAATTCAA------------CGATTAATGCAACGAT--TGATAA---TAT-AGCAG---------GATAA---------------TGAAACATAT-------------------AAAACGGAAGGAG--------------GAATAAT----AGTAATAT------------TA------------TTTGTAGA--------AAAATCGATTC----CCCTT--TGA-------AAAT-TTCTA----------TATCCTCGAGGAGAACTTCT-----AGT--ATATT---CTA----------TATACCTAATATTAT-----TGCCTTT-ATCAACAAT------TAAA------TCTCAA---CAATTATCTCA-----AAATTCATCAATTTCTCA-----
>chrIII_st25+_TY1
----------------------------------TGAAA---------TAAAA---------------------------------TCCTGATATCATCTA------TATAGTA---G---------------TACTCACGT----TA-------------------CTAGTATA--------------------TCA-TCTAT---AAGATGTAG-------------GAAAATGTCATAAGA------------AATGAG--AAA------------------CAG-TCATTA-AATTT---AATGGAAACG-----------AAATGCAA------------------GG------AT--TGGTGA---TGA-GATAA---------GATAA---------------TGAAACATAG-------------------AAAACGAAAGGAG--------------AAATAAC----AGTAGTATTATTATTATTATTA-----------TTATGTAGA--------AATATTGACTC----TCTCT--TGT-------AGAT-TCATA----------TATCTTCAAGGGGAACTTCT-----TGT--ACATT---TTG----------TATACCT-ATATTAT-----AGCGTTT-AACAACAAT------GGAA------TCCCAA---CAATTACCAAA-----ATTTTCACACATTCCTCA-----
>chrXVI_s408+_TY1
--------------------------------------------TTGGTGAAAA--------------------------------TCA-AATATCATG--------CTGACTA---C---------------TAGAAATAT----TA-------------------GCAGTATA-------------TTA----TCA-TATAC-----GGTGTAA-------------GAAGATGAGATAAGG------------ATTGAG--AAA------------------CAG-TCATCA-AGTTT---AATGAAAGTG-----------AAATGAAA------------------GG------AT--TGATTA---TAT-AATAG---------GATAA---------------TGAATCAC---------------------AAAGTATAAAAAG----------------------------------------------------------ATATGTAAA--------ACTGCCGACCC----CTTTT----------GTCGAT-TTCTA----------TATTCTCGAAGAGAACTTCT-----AAC--ATTTT---CTG----------TATACCTGATATTAT-----AGTCTTT-AACAACAAC------GGAA------TCCTCA---CAGTTATCTA------CGATTCATCTATTTCTCA-----
>chrXII_st152+_TY1
------------------------------------------------------------------------------------------------------------------------------------------------------------------------TATTTTA--------------------TCA-TATAC-----GGCGTAA-------------GAAGATGACGTCAAAA-----------ATTGAG--GAA------------------CAG-TCATCG-AATTT---AATGGAAGCTG----------AAATGCAA------------------------TGAT--CGATAA---TGT-AATAG---------GATAA---------------TGAGTAACAA-----CAAT----------TAAATTGAAGAAG--------------AAAAAAT----AGTGA---------------TG-----------CTCTGTAGA--------GATGTCATTTC----CCTTCAATGT------------TGCTA----------------------TATTCTCC----TGGC--ACATT--AACG----------TATGCCCACTATTAG-----TGCCTTT----AACAAT------AGAA------TCCCAA---CAATTATTCAA----------------------------
>chrXV_st203+_TY1
-----------------------------------------------------------------------------------------------------------------------------------------------------------------------TCAGCATA-------------TTA----TTA-TATAC-----TGTGTAA-------------AAAGATGACATGGGA------------ATTAAG--AAA------------------CAA-TCATCA-GATTT---AGTGGATGCCG----------CAATACAA------------------GG------AC--TGATAA---TGT-AAAGA---------AATAA---------------AAGAGAACGC-----GACAC---------AAAATGCAAGGAA--------------AAATAATAAA---------------------TG-----------TTACGTAGA--------AATATCGGTTT----CCTTTCCT---------TGAT-TTCTA----------TATCTTAGTAATGAACTTCA-----AGA--ATATG--CTTA---------TTTTACCCAATTATAG--------CTTTAATCATCAAT------AGGA------TCTTAA---AAATTATTCTA-----ATATCCAC---------------
>chrIII_st19+_TY1
-------------------------------TGTTGGATTGA--AGCTCTAAAA--------------------------------------TGTCATCT-------TTTAGTA---G---------------TATTCGTGT----TA-------------------CTAGTATA-------------TTA----TCA-CATGC-----GGTGTAA-------------AAAGATGACGTAAAG------------ATTGAG--AAA------------------CAG-TCATCA-ACTGT---TATGGAAGCTG----------AAATGCAA------------------------ATAT--TGATAA---TGT-AATAG---------GATAA---------------TGAAACGTAT-----AAAAT---------GAAAAAGAATAAT--------------AAAATAT------------------------TA-----------TTATGTAGA--------AATACCGATTC----CATTT--TGA-------GAAT-TCCTA----------TATCCTTGAGAAGAACTTCT-----AGT--ATATT---CTG----------TATACATAATATTAC-----TGCCTTT-ATCAACAAT------GGAA------TGCCAA---AAATTATC-------------------------------
>chrXV_st195+_TY1
-------------------------------TGTTGGAA---------TTAAAA--------------------------------TCA-ACTATCGTCTA------ACAACTA---G---------------TAGTCACAC----TA-------------------CCAATATA-------------TTA----TCA-TACAC-----GGTGTTA-------------GACGATGACATAA--------------GATATG--AGAAA----------------CTG-TCATCG-AAGTT---AGACGAAGCTG----------AAATGCAA------------------GG------AT--TGATAA---CGT-AATAG---------GATAA---------------TAAAACATAT-------------------AGAACAGAAGGAG--------------AAATAAT----CATAGTAT------------TA-----------TTATGTAGA--------AATATAGATTC----CTTTT--TGA-------GGAC-TCCTA----------TATCCTCGAGGAGAAC-----------------------------------TACACATAATATTAT-ATATAACCTTTGCCAAAAAAA------GGAA------TGCCAA---AAATTATC-------------------------------
>chrXI_s265+_TY1
-------------------------------TGTTGGAA---------TAAAAA--------------------------------TCA-ACTATCGTCA-------TCAACTA---G---------------TGGTTATAC----TA-------------------CCAGTATA-------------TTA----TCT-TATAT-----GGTGTCA-AATGTGGA----CATGATGACATAA--------------GGTATG--AGAAA----------------CTG-TCATCG-AAGTT---AGAGAAAGCTG----------AAATACAA------------------GG------AT--CAATAA---TGT-AATAG---------GATAA---------------TGAAACATAT-------------------GAAATGGAATGAG--------------GAACAAT----CGTGATAT------------TA-----------TTATGTAGA--------AATATCGATTC----CTTTT--TGG-------GGAT-GCCTA----------TATCCTCGAGGAGACACTTC----CAGT--ATATT---CTG----------TATACATAATATAAC-----AGCCTTT-ATCAACATT------GGAA------TCCCAA---CAATTATCTCA-----AAATTCACCAACCTCTCA-----
>chrX_s238+_TY1
--------------------------------------------------------------------------------------TTA------------------------------------------------------------------------------GTAGTATA-------------CTA----TCA-CATGT-----GGTGTAA-------------AAAGATAACATAAAG------------ATTGAG--AAT------------------CAG-TCATCA-AATGT---AATGGAAGCTGA---------AAATGCAA------------------GG------AT--TGATAG---TGT-AATAG---------GAA-----------------CGAAACATAT-----G-------------AAAACGGAATGAG--------------GAATAGT----CGTATTAT------------TA-----------GTATGTATA--------------GATTC----CATTT----------GAGAAT-TCTTA----------TATCCTCGAGGGGAACTTCT-----AGT--ATATT---CTG----------TATACATAATATTGT-----AGCCTCT-ATCAACAAC------GGAA------TCCCAA---CAATTATCTCA-----AAACTCACTTATATCTCA-----
>chrXV_st184-_TY1
-------------------------------------------------------------------------------------------------------------------------------------------------------------------------------------------------------------------------------------------GACATAAAG------------ATAGAG--AAA------------------CAG-CCATGA-AATTT---AGTGAAAGCTG----------ACACTCAA------------------GA------AT--TAGGAA---TGT-AATAA---------GATAA---------------TGAATCACAACATAT--------------AAAATGGAAAGTG--------------AAGTAATAATAC-------------------TA-----------TTCTATAGA--------ATAATCGACGA----TCCTTCAT---------GAAT-TGCTA----------TATATCTGAGGAGAACTTCT-----AGC--ATATC---CTG----------CATACCTAATATTAT-----AGCCTTC-AATAATAAT------GAAA-----ATCCTAA---CAATTATCCAA-----TTATTCACCAAATTCTC------
>chrII_st6-_TY1
-------------------------------TGTTGGAA---------TGAAAG-------------------------------TCTATAATATCATCTG-----TTTAGTTG-------------------TATTCGTGT----TA-------------------CTAGTTTA-------------TTA----TCA-CGTGC-----GGTGTAA-------------GAAGATGA--------------------------------------------------------------------------------------------------------------------------------------------------------------------------------------------------------------------------------------------------------------------------------------------------------------------------------------------------------------------------------------------------------------------------------------------------------------------------------------------------------------
>chrXII_s288+_TY1
-------------------------------TGTTGGAA---------TGAAAC-------------------------------TGTAAAATACCATCTG------TTTAGTA---G---------------TATTTGTGT----TA-------------------CCAGTATA-------------CCG----TCA-CATGC-----GGTGTAA-------------CGTGAGGACATAA----------------------AAAAG--------------------TCATCA-AAATT---------------------------------------------------------------------------AATG---------------------------------------------------------------------------------------------------------------------------------------------------------------------------------------------------------------------------------------------------------------------------------------------------------------------------------------------------------------
>chrXVI_s431-_TY1
----------------------------------------------------------------------------------------------------------------------------------------------------------------------------------------------------------------------------------------------------------------GTTTAG----------------------------------ATTTT---ATTGGAAA-------------AAGTATTA--------------------------AT--TTATCG--------------------------------------------------------------------------------------------------------------------------------------------------------------TCTATCGACTA---------------------GTAT-TCACG-------------------------TTACT-----AGT--ATATT---CTG----------TATAGTTAATGATAG-----AGCCTTT-ATTTAAAAT------GGAA------GTCCAA---TAACTATTTCA-----AAAT-------------------
>chrVII_st88-_TY1
---------------------------------------------------------------------------------------------ATCAACTA----------------G---------------TGCTCATAT----TA-------------------GCAATATA-------------TTA----CTA-TATAC-----GGTGTAA-------------GAAGATG---------------------------------------------------------------------------------------------------------------------------------------------------------------------------------------------------------------------------------------------------------------------------------------------------------------------------------------------------------------------------------------------------------------------------------------------------------------------------------------------------------------
>chrIV_st31-_TY1
------------------------------------------------TGAGAA------------------------------------ACAGTCATCAG-----------------------------------------------------------------------------------------------------------------------------------------ATGA--------------------------------------------------------------GATGGAAGCTGC---------AAATGCAA------------------------GCAT--TGAAAA---TAT-AATAA----------ATAA---------------CGAATGATAA-----CAA-----------AAAATGTGGGGAA--------------GAAAAAA------------------CAACATTA-----------CCATGTATG--------ATTCTTGCTTC----CCTCTTGTA--------GTAT------------CCTCTATCTTGTAAGAGACGTTGT-----GAT--ATACT---------------GAATACCCAGTAATAT-----TCCCGCT-ATCTAGAAT------GAAA------------------------------------------------------
>chrIII_s42-_TY1
-------------------------------------AAAAAGGAAGGAAGAAC---------------------------------------------------------------------------------------------------------------------------------------------TTATTATAC----------------------------------------------------ATTATG-----------------------TAGAGTAACT-AATTT-----------------------------------------------------------------------------------------------------------------------------------------------------------------------------------------------------------------TCATGTCTT---------TTGTGGATTA--------------------------TTTTA----------CATTCTCAGAGAGAACCTCC-----AGT--AGAGT---CAT----------TATACATAATATATT-----CACTTTT-ATCAGGTAT------GGGC------CCTCAA---TAATCGTC-------------------------------
>chrXIII_st161-_TY1
------------------------------------GGA---------TTAAAA--------------------------------TCA-AATATCATTCA------TCAACAA---G---------------TATTCATAT----TG-------------------TCGGCATA-------------TTT----TTA-CATGC-----GGTGTAA---------------------------------------------G-------------------------------------------------------------------------------------------------------------------------------------------------------------------------------------------------------------------------------------------------------------------------------------------------------------------------------------------------------------------------------------------------------------------------------------------------------------------------------------
>chrXIV_st179-_TY1
-----------------------------------------------------------------------------------------------------------------------------------------------------------------------------TA--------------------TCA-TATGC-----GATGTAA-------------AAAGAAGACATAAAG------------ATTGAA--AAC------------------AAA-TCATTA-AATTTG--ATGGAAAGTTG----------AAATGCAA------------------GG------AT--TGATAA---TGT-AATAG---------GATAA------------------------------------------------------------------------------------------------------------------------TGAA---------------------------------------------TGTTA------------------------------------------------------------------------------------------------------------------------------------------------------------------
>chrXIV_st178+_TY1
-------------------------------TGTTGGAA---------AAAGAA--------------------------------TCA-TAGATCGTCAA------TGGACTA---G---------------TATTTGTAT----TA-------------------CCAGTATT------------ATTA----TAA-TATGG-----ATCGTAA-------------GAAGATAACATAA------------------------------------------------------AACAT---AGAAACAGTTG--------------TCAA--------------------------AT----------------------------------------------------------------------------------------------------------------------------------------------------------------------------------------------------------------------------------------------------------------------------------------------------------------------------------------------------------------------------------
>chrII_st10-_TY1
-------------------------------TGTTGGTA---------TAAAAA--------------------------------TCA-ACTATCGTCTA------TCAACCA---A---------------TAGTTATAC----TA-------------------TCAATATA-------------TTA----TCA-TATAC-----GGTGTTA-------------GATGAT----------------------------------------------------------------------------------------------------------------------------------------------------------------------------------------------------------------------------------------------------------------------------------------------------------------------------------------------------------------------------------------------------------------------------------------------------------------------------------------------------------------
>chrXV_s383+_TY1
--------------------------------GTTGGAG---------TAAGAG---------------------------------CCAATTATCATTCA------TTGACTG---G---------------TATTTCCTT----TT-------------------GAACTATA-------------TTA----TCA-TATAA-----TAGGTAA-------------GAAGATGGCAA----------------------------------------------------------------AAAGGAAGGAG----------AAAC-----------------------------------------------AGTGG-----------------------------------------------------------------------------------------------------------------------------------------------------------------------------------------------------------------------TCT------------------------------------------------------------------------------------------------------------------------------------
>chrVIII_s226-_TY1
---------------------------------------------------------------------------------------------------------------------A-------------------------------------------------CCAGTATA-------------TTA----TCA-TATAC-----AGTATAA-------------GGAGATGACATGA--------------GTCGTG--AGAAG----------------TAG-TCAGCG-AACTT---TATGAGAGCTC----------AAATACAA------------------GG------AT--TGGTAA---AGC-AATAG---------AATGA------------ATGACAAATATAA-------------------GATGGGGAAGAAG--------------TAATGATAA----------------------TA-----------TTATGTAGA--------AATATCGATTC----CCTTT--TGT-------GAAC-TTCAA----------GATCTCCGAAGAGAACTTCT-----AGT--ATACT---CTG----------TATACATAATATTGT-----AACATTG-ATTAACAAT------TGAA------TCTCAA----AATTATCAAA-----TTATTCAC---------------
>chrX_s237+_TY1
---------------------------------------------------------------------------------------------------------------------------------------------------------------------------------------------------TCA--------------------------------------------------------------------------------------------------GAATT---AATAAAAGCTG----------AAATAAAA------------------GG------AG--TAGCAA---TGT-AATAG-------GAAATAA-------------ACGAGGGCACAT-------------------AGAAAGGAAGAAG--------------AAAAATTA-----------------------CA-----------TTATGTGGA--------ATTATTGATTC----CCTTG----------GCAATT-TCCCA----------TAGTCTC-ATGAAAATTCCT-----GGC--CTATT---CTG----------TATTCATAATTCCAT-----ACTCTTT-TTTAACAAT------GAAA------CTCCGG---TAATTACCACA-----ATATTTACTTATATCTCA-----
>chrIV_s74-_TY1
---------------------------------------------------------------------------------------------ATCATCTA------TTTAGTA---G---------------TATTTATAT----TA-------------------TTAGTATA-------------TTA----TCG-CATAC-----GGTATAA-------------GAAGATG---------------------------------------------------------------------------------------------------------------------------------------------------------------------------------------------------------------------------------------------------------------------------------------------------------------------------------------------------------------------------------------------------------------------------------------------------------------------------------------------------------------
>chrXV_st201+_TY1
----------------------------------------------------------------------------------------------------------------------------------------------------------------------------ATA-------------TTA----------------------------------------------------------------------------------------------------------------------------------------------------------------GG------AT-----------TGT--------------------------------------------------------------------------------------------------------------------------------------------TGAA--------AATATTGATTA----ACTTT--TGT-------TAAT-TCCTA----------CATACTCGGGGAAAGGTTCT-----AGT--ATATT---CTG----------TATACCTAATCTTAC-----AGTCTTT----ACTAAT------GGAA------TCCCAG---GAATTATCAAA-----AAATTCACCTATCTTTCA-----
>chrXV_s394+_TY1
-----------------------------------------------------------------------------------------------CATGTA------------------------------------------------------------------ATAGTATA-------------CTA----GTA--ACAC-------------------------------------------------------------------------------------------------------------------------TAATACTA---------------------------------------TTT-AACAG----------ATGA---------------------------------------------------------------------------------------------------------------------------------------------------CATTT----------TAGAGT---------------------TGGAGGAGAACTTCT-----AGT--ATATT---CTG----------TATATATAATATTAT-----AGCCTTT-ATCAAAAAT------GGAA------TCCAAA---CAATTATCTCA-----AAATTCACCAATATCTT------
>chrVII_st86+_TY1
-------------------------------TGTTGGAA---------TAAAAA--------------------------------TCA-ACTATCGTCTA------TAAACTA---G---------------TAGTCACAC----TA-------------------CCAGTATA-------------TTA----TCA-TATAC-----GGTGTTA-------------GACGATGACATAA--------------GGTATG--AGAAA----------------CTG-TCATCG-AAGTT---AGAGGAAGCTG----------AAGTGCAA------------------GG------AT--TGATAA---TGT-AATAG---------GATAA---------------TGAAACATAT-------------------AAAACGGAATGAG--------------GAATAAT----CGTAATAA------------TA-----------TTATGTAGA--------AATATCGCTTC----CCCTT--TGA-------GGAT-TCCTC----------TACCCTCGAGGAGAACTTTT-----AGT--ATATT---CTG----------TATACATAATATTGT-----AGCCTTG-ATCAACAAT------GAAA------TGCCTA---CAATCATCTTA-----AAATTCACCAATCTCTCA-----
>chrXII_s297+_TY1
-------------------------------TGTAGGAA---------TAAGAG--------------------------------TCC-ACTATCGTCTA------TCAACTA---G---------------TAGTCACAC----TA-------------------CCAATATA-------------TTA----TCA-TATAC-----GGTGTTA-A-----------GATGATGGCATAA--------------GGTATG--AGAAA----------------CTG-TCATCG--------------AAGCTG----------AAATGCAA------------------GG------AT--TGATAG---TGT-AATAG---------GATAA---------------TGAAACATAT-------------------AAAACGAAAAGAG--------------AAATAAT----CATAACAT------------TA-----------TTTCCTAGA---------GTAGCGATTC----CCCTT--CGC-------GTAT-TCTTA----------CATCTTCGAAGAGAACTTCT-----GGT--GTAAG----------------TATAATAAATATTAT------AGCTCT-ATC----------------------------------------------------------------------
>chrIV_st38-_TY1
------------------------------------------------------------------------------------------TGTATCAACTA----------------G---------------TGGTCATAC----TA-------------------TCAATATA-------------TTA----TCA-TATAC-----GGTATTA-------------GATGATGACAGAA--------------GTTATG-----------------------GAAAGCTTCG-AAGTT---AGAGGAAGCTG----------AAATGCAA------------------GG------AT--TGATAA---TGT-AATAG---------GATAA---------------TGAAACATAT-------------------AAAACGAAATGAG--------------GAATAAT----CGTAACAT------------TA-----------GCATGTAGA--------AATATAGATTC----CATTT--TGA-------GGAT-TCCTA----------AATCCTCGATGAGAACTTCT-----AGT--AAACC---CTG----------TATACCTAATATTAT-----AGCCTTT-ATTAACAAT------GGAA------TTCCAA---CAATTATCACA-----AAATTCACAGAATTTCC------
>chrXIII_st165-_TY1
-------------------------------TGTTGGAA---------TAAAAA-------------------------TCAAAAATCA-ACTATCGTCTA------TCAACTA---G---------------TAGTCACAC----TA-------------------CCAGTATA-------------TTA----TGA-TATAC-----GGTGTTA-------------GATGATGGCATAA--------------GGTATG--AGAAG----------------CTG-TCATCG-AAGTT---AGAGGATGCTG----------AAATGCAA------------------GG------AT--TGATAA---TGT-AATAG---------GATAA---------------TGAAACATGT-------------------AAAACAGAGTGAA--------------GAATAAT----CGTAATAC------------TA-----------TTATGTAGA--------AATATGGATTC----CATTT----------GAGGGT-TCCTA----------TATCCTCGAGGAGAACTTTT-----AGT--ATATT---TTG----------TGTAC-TATTATTAT-----AGCTGTT-AAGTATAAT------TGGA------TCCTAA---CAATTCTCA-------TTATT------------------
>chrVII_st103+_TY1
---------------------------------TTGGAA---------TAAAAA--------------------------------TTCAACTATCGTCTA------TCAACTA---G---------------TAGTCATAC----TA-------------------CCAGTATA-------------TTA----TCA-TATAC-----GGTGTTA-------------GATGGTGACATAG--------------GTTATG--AGAAG----------------CTG-TCATCG-AAGTT---AGAGGAAGCTG----------AAGTGCAA------------------GG------AT--TGATAA---TGT-AATAG---------GATAA---------------TGAAACATAT-------------------AAAACCGAATGAG--------------AAATAAT----CGTAATTG------------TA-----------TTACATAGG--------GACACCAATTC----CATTT--TGA-------GGAT-TCCTA----------TATCCTCGAGGAGAACTTTT-----AGT--ATATT---TTC----------TGTAC-TAATATTAT-----AGCTTTT-ACCGATAAT------TGAA------TCCTAA---CAGTAATCTCA-----AAATTCACCAATTTCCCA-----
>chrX_st136+_TY1
-------------------------------TGTTGGAA---------TAAAAA--------------------------------TCA-ACTATCGGCTG------GCAACTA---A---------------TAGGGACAC----TA-------------------CCAATATA-------------TTA----TCA-TATAC-----GGTGTTA-------------GACGATGACATAA--------------GATACG--AGGAA----------------CTG-TCATCG-AAGTT---AGAGGAAGCTG----------AAATGCAA------------------GG------AT--TGATAA---TGT-AATAG---------GATAA---------------TGAAACATAT-------------------AAAACGGAATGAG--------------GAATAAT----CGTAATAT------------TA-----------GTATATAGA--------GATAAAGATTC----CATTT--TGA-------GGAT-TCCTA----------TATCCTCGAGGAGAACTTCT-----AGT--ATATT---CTG----------TATACCTGATATTAT-----AGCCTTT-ACCAACAAT------AGAA------TCCCAC---CAATTATCTCA-----AAATTCAC---------------
>chrXV_st182-_TY1
-------------------------------TGTTGGAA---------CGAAAT--------------------------------TCC-AATATCAACTA------TTTAGTG----------------------TCATAT-ACTTA-------------------GTAGTATA-------------TTA----TCA-CGTGC-----GGTGTAA-------------GAGGATGACATAAAG------------ATTGAG--AAA------------------CAG-TCGTCC-AATCT---AATGGAAAATG----------AAATACAA------------------GG------AG--TGATAA---TGT-AATAG---------GATAA---------------TGAAACATAT-------------------AAAACGGAATGAG--------------GAATAAT----CGTAATAT------------TA-----------GTATGCAGA--------AATATGGATTC----CATTT--TGA-------GGAT-TCCTG----------TATCCTCGAGGAGAACTTCT-----AGT--ATATT---CTG----------TGTACCTAATATTAT-----AGCCTTT-ATCAACAAT------GGAA------TCCCAA---CAATTCTCTCA-----AAATTCACCCAATTCTCA-----
>chrIX_s99-_TY1
-------------------------------TGTTGGAA---------TGAAA---------------------------------TTCTAATGTTATCTA------TTTAGTA-------------------------------------------------------GTAATA-------------GCA----TCA-CATGC-----GGTGTAA-------------GAGGATGGCGTAA--------------ATTATG--AGAAG----------------CTG-TCATCG-AGGTT---AGAGGAAGCTG----------AAATACAA------------------AA------AT--TGATAA---TGT-AATAG---------GAGAA---------------TGAAACATAT-------------------AAAACGGAATGAG--------------GAATAAT----CGTAATAT------------TA-----------GTATATAGA--------AATATAGATTC----CATTA--TGA-------GGAT-TCCTA----------GATCCTCGAGGAGAACTTCT-----AGT--ATATT---CCG----------TATACATAATATTAT----AAGCCTTT-ATCAACAAT------GGAA-----CCCCCAA---CAATTATCTCA-----AAATTCACCCATATCTTA-----
>chrVII_st111+_TY1
-------------------------------TGTTGGAA---------TGAAAC-------------------------------TCTAAATTATCTTTTA------TTTAGTA---G---------------TATTCGTTT----TA-------------------CTAATATA-------------TTA----TCA-TATAC-----GGTGTTA-------------GATGATGGCATAA--------------GTTATG--AGAAG----------------CGG-TCATTG-AAGTT---AGAGGAAGCTG----------AAATGCGA------------------GG------AT--TGATAA---TGT-AATAA-----------------------------TGAAACATAT-------------------AAAACGGAATGAG--------------GAATAAT----CGTAATAT------------TA-----------GTATGTAGA--------AATATAGATTC----CATTT--TGA-------GGAT-TCCTA----------GATCCTCGAGGAGAACTTCT-----AGT--ATATT---CTG----------TATACCTAATATTAT-----AGCCTTTATCAAACAAT------GGAA------TCCCAA---CAATTATCTCG-----AAATTCACCCATCTCTCA-----
>chrX_st124-_TY1
------------------------------CTGTTGGAA---------TAAAAA--------------------------------TCA-ACTATCGTCTAAGTCTATCAACTA---G---------------TAGTCATAC----TA-------------------CCAATATA-------------TTA----TCA-TATAT-----GGTGCTA-----------A-GATGATGGCATAA--------------GTTATG--AGAAG----------------CTG-TCATCG-AAGTT---AGAGGAAGCTG----------AAGTGCAA------------------GG------AT--TGATAA---TGT-AATAG---------GATAA---------------TGAAACATAT-------------------AAAACGGAATAAG--------------GAATAAA---ACGGAATAT------------TA-----------GTATATAGA--------AATATAGGTTC----CATTA--TGA-------GGAT-TCCTA----------GATCCTCGAGGAGAACTTCT-----AGT--ATATT---CTG----------TATACCTAATATTAT-----AGCCTTT-ATCAACAAT------GGAA------TCCCAA---CAATTATCTCA-----AAATTCACCAATT----------
>chrIV_st51+_TY1
-------------------------------TGTTGGAA---------TAAGAA--------------------------------TCA-ACCATCATATA-----CCCGACTA---A---------------CGTTCATAT----TA-------------------TTAGTAAA-------------CTA----TCA-TATAC-----AACCTAA-------------GAAGTTGACATAAAG------------ATTGAC--AAG------------------CAG-TTACCA-TTTTT---AGTAGAAGTTG----------AAAAGCAA------------------GA------AT--TGATAA--------------------------------------------------------------------------------------------------------------------------------------------------------------------------------------------------------------------------------------------------------------------------------------------------------------------------------------------------------------------------
>chrVII_st108+_TY1
-----------------------------------------------------------------------------------------------------------------------------------------------------------------------------------------------------------------------------------------------------------------------------------------------------------------------------------------------------------------------AT----------------------------------------------------------------------------------------------------------------------------------------TA-----------TTATGTAGA--------AATTTCGATTC----TATTT--TGA-------GGAT-TCCTA----------TACCCTCGAGTAGAAATTCT-----AGT--ATATC---CTA----------CATACCTAACATTAT-----TGCTTT--ATCAATAAT------GGAA------TCCCAA---CAATTAT--------------------------------
>chrXIV_s357-_TY1
---------------------------------------------------------------------------------------------------------------------------------------------------------------------------------------------------TGA-------------------------------------------------------------------------------------------------------------------------------------------------------------------------------------------------------------------------------------------------------------------------------------------------------------------------------------------------------------------------GGAT-TCCTA----------GATCCTCGAGGAGAACTTCT-----AGT--ATATT---CTG----------TATACCTAATATTAT-----AGCCTTT-TTCAACAAT------GGAA------TCCCAA---CAATTATCTCA-----AAAATCACCTA------------
>chrXII_s308-_TY1
--------------------------------------------------------------------------------------------------------------------------------------------------------------------------------------------TTT----------------------------------------------------------------------------------------------------------------------------------------GCGCAT---------------------------------------------------------------------------------------------------------------------------------------------------------------------------------------------------------------------------------------TCCTA--TATCCTCGA-------GGGAGAACTTCT-----AGT--ATATT---TTG----------TACCCCTAATATTAA------CACCGA-ATCGACAAT------GAAA-T----------------------------------------------------
>chrVII_st85+_TY1
------------------------------------------------------------------------------------------------GTTTA------TCAACTA---G---------------TAGTCACAC----TA-------------------CCAATATA-------------TTA----TCA-TATAC-----GGTGTTA-------------GAAGATGACATAA--------------GGTATG--AGAAG----------------CTT-TCATCG-AAGGT---AGAGGAAGCAG----------AAATACAA------------------GG------AT--TTATAA---TGT-AATAG---------GGTAA---------------TGGAACATAT----------------------AAGGGAGGAG--------------AAATGAT----GGTGATAT------------TA-----------ATATGCAGA--------AATATCGATTC----CATTT------------------------------------------------------------------T---------------------------------------------------------------------------------------------------------------------
>chrIV_s94+_TY1
-----------------------------------------------------------------------------------------------------------------------------------------------------------------------------------------------------------------------------------------------------------------------------------------------------------------------------------------------------------------------AT-----------------------------------------------------------------------------------------------------------------------------------------------------------------------------------------------------------TCTTA----------TATGCTTGAGTGGAACTTCT-----AGC--ATATT---CAG----------TATACTTGATATTAA-----AGCCTTT-AACAACAAT----------------------------------------------------------------
>chrXIII_st172-_TY1
-------------------------------TGTTGGAA---------TGAAAA--------------------------------TGA-ACTATCATCTA------TCAACTA---G---------------TAGTTACAC----TA-------------------CCAGTATG-------------TTA----TCA-TGTAC-----GGTGTTA-------------GATGATGACATAA--------------GGTATG--AGAAA----------------CTG-TCATGG-AAGTT---AGACGAAGCTG----------AAATGCAA------------------GG------AT--TGATAA---TGT-AATAA---------CATAA---------------TGACACATAT-------------------AAAACAGAGTGAA--------------GAATAAT----CGTAGTAC------------TA-----------TTATGTAGA--------AATATCAATTC----CATTT--TGA-------GGAT-TC---------------------------------------------------------------------------------------------------------------------------------------------------------------------
>chrIII_st21-_TY1
--------------------------------------------------------------------------------------------------------------------------------------------------------------------------------------------------------------------------------------------------------------------------------------------------------------------------------------------A---------------------------------------------------------------------------------------------------------------------------------------------------------------------------------------------------------------------------------------TTCTA-------------------------------------------------------------TATACGTAAAATTAT-----AGCCTTT-ACCAACAAT------GGAA-------TCCAA---CAATTACC-------------------------------
>chrXV_s365+_TY1
-------------------------------TATTGGAA---------TGAGAA--------------------------------TTA-ACTATCATATA------TCGACTA---G---------------TATCCATAG----TA-------------------CGTGTATA-------------TTA----TCG-TATAC-----AACGTAA---------------GAAAGACATAAAT------------ATTGAG--AAA------------------CAG-TCAACG-ATTTT---AGTAGAGGTTG----------AAACGCGA------------------GG------CT--TGATAA---TTT-CATGG---------GATAA---------------TGAATGACGGTATAT--------------AAAATGAAAGAAG------------------------------------------------------------ATGTAAT--------AATATTCAT---------------------------------------------------------------------------------------------------------------------------------------------------------------------------------------------------
>chrXII_st150-_TY1
---------------------------------------------------------------------------------------------------------------------A--------------------------------------------------------------------------------------------------------------------------------------------------------------------------------------------------------------------------------------------------------------------------------------------------------------------------------------------------------------------------------------------------------TTACATAGA--------GCTGCTGATTC----CTTTT----------ATGAGT-TCCTA----------ATTTCTTAAGGAGAAGTT--------------------------------------------------------------------------------------------------------------------------------------
>chrIV_st48+_TY1
-----------------------------------GGAA---------GAAGAA--------------------------------TCG-ACCACCATCTA------TCGACTA--------------------------------------------------------GCATA-------------TTA----TCA-TATAC-----GGTGTAA-------------AAAGATGACATAAA----------------------------------------------------------------------------------AGATGAGA-------------------------------------------AACAG---------GGTAA------------------------------------------------------------------------------------------------------------------------------------------------------------------------------------------------------------------------------------------------------------------------------------------------TCCCAA---CAATTGTCTCA-----ATATTTACCTATTTCTCACATTG
>chrXII_st156-_TY1
-------------------------------TGTTGGAA---------TAAAAA--------------------------------TCC-ACTATTGTCTA------TCAACTA---A---------------TACTTATAC----TA-------------------TCAATATA-------------TTA----TAA-TAGAC-----GGCGTTA-------------GATGATGACATAA--------------GTTATG--AGAAG----------------ATG-TCATCG-AGGTT---AGAGGAAGCTG----------AAGTGCAA------------------GG------AT--TGATAA---TGT-AGTAA----------------------------------------------------------GAATGTGAATA-----------------------------------------------TA-----------TCACATAGA--------ATCACCAATTC----CATTT--TAT-------GGAT-TCCTA-----------TACCACGAGGAGAACT--------AGT--ATGTC---CTG----------GCTATCTAATATTAT-----GGCCTCT-AGCAGCAAC------GAAA------TGCCAA---CAATTAAATCC-----AAGTTCACCTATT----------
>chrXIII_st170+_TY1
-------------------------------TGTTGGAA---------TAAAAA--------------------------------TCC-ACTACCGTCTA------TCAACTA---G---------------TAGTTATAT----TA-------------------TCAATATA-------------TTA----TCA-TAGAC-----GGTGTTA-------------GATGATGATATAA--------------ATTATG--AGAAG----------------CTG-TCATCA-AAGTT---AGAAGAAGCTG----------AAATGCAA------------------AG------AT--TGATAA---TAT-GATAG---------GATAA---------------TGAAACATAT-------------------AAAATAGAAAGAG--------------GGATAAT----CGTAATAT------------TA-----------GTATGTAAA--------AATATACATTC----CATTT--TGA-------GGAT-TCCTA----------TGTCCTCGTGGAGAACTTTT-----AGT--ATATT---CTG----------TTTACCTAATATTAT----AATCTTTT-ATCAACAAT------GGAA------TCCCAA---CAATTATCTCA-----AAATTCACCTATATCTCA-----
>chrIX_s97-_TY1
-------------------------------TGTTGGAG---------TAAAAA--------------------------------TCA-ACCATCATCTA------TCAACTA---G---------------TAGTTACAC----TA-------------------TCAATATA-------------TTA----TCA-TATAC-----GGTGTTA-------------AATGGTGACGCAA--------------GTTATG--AGAAG----------------CTG-TCATTG-AAGTT---GGAGGAAGCTG----------AAATGCAA------------------GG------AT--TGATAA---TGT-AATAG---------GATAA---------------TGAAACATATAAAACGGAATAAGGAAT--AAAACGGAATGAG--------------GAATAAT----CTTAATAT------------TA-----------GTATGTAGA--------AATACAGATTC----CATTT--TGA-------GGAT-TCCTA----------AATCCTCGAGGAAAACTTCT-----AGTATATATA---CTG----------TATACATAATATTAT-----AGCCTTT-ATCAACAAT------GGAA------TCCCAA---CAATTATCTCA-----AAATTCACCCATTTCTC------
>chrXV_st185-_TY1
-------------------------------TGTTGGAA---------TAAAAA--------------------------------CCA-ACTATCGTCTA------TCAACTA---G---------------TAGTCATAC----TA-------------------TCAATATA-------------TTA----TCA-TATAC-----GGTGTTA-------------GATAGTGACATAA--------------GTTATT--ATAGAAG--------------CTG-TCACCG-AAGTT---AGAGGAAGCTG----------AAATGCAA------------------GG------AT--CGATAA---TGT-AATAG---------GATAA---------------TGAAACATAT-------------------GAAATGGAATGAG--------------GAATAAT----CGTAATAT------------TG-----------GTACATAGA--------AATATAGATTC----CATTA--TGG-------GGAT-TCCTA----------TATCATCGAGGAGAACTTCT-----AGT--ACATT---CTG----------TATACCTAATATTAT-----AGCCTTT-ATCAACGAT------GGAA------TCCCAA---CAATTATTTCA-----AAATTCACCCATTTCTCA-----
>chrV_st60+_TY1
-------------------------------TGTTGGAA---------CAAAAA--------------------------------TCA-ACTATCGTCTA------TCAACTA---G---------------TAGCTATAC----TA-------------------CTAATATA-------------TTA----TCA-TATAC-----GGTGTTA-------------GATGATGACATAA--------------GTTATG--AGAAG----------------CTG-TCATCG-AAGTT---AGAAGAAGCTG----------AAATGCAA------------------GG------AT--TGATAA---TGT-AATAG-------AATTTAA---------------TGAAACATAT-------------------AAAACGGAATGAG--------------GAATAAT----CGTAATAT------------TA-----------GTATGTAAA--------AATATGGATTC----CATTT--TGA-------GGAT-TCCTA----------TATCCATGAGGAGAACTTCT-----AGT--ATATG---CTG----------TATACATAATACTAT-----AGCCTTG-ATCAACAAT------GGAA------CCCCAA---CAATTATCTCA-----CAATTCACCCATTTCTCA-----
>chrIX_st54+_TY1
-------------------------------TGTTGGAA---------TAAAAA--------------------------------TCC-ACTATTTTCTA------TCAACTA---A---------------TAGTTATAC----TA-------------------TCAATATA-------------TTA----TCA-TATAC-----GTTGTTA-----------A-GATGATGACATAA--------------CTTATG--AGAAG----------------CTG-TCATCG-AGGTT---AGAGGAAGCTG----------AAATACAA------------------AA------AT--TGATAA---TGT-AATAG---------GATAA---------------CGAAACATAT-------------------AAAACGGAATGAG--------------GAACAAT----CGTAATAT------------TA-----------GTATGTAAA--------AATATAAATTC----CACTT--TGA-------GGAT-TCCTA----------TGTCCTCGAGGAGAACTTTC-----AGT--ATATT---CTG----------TATACATAATATTAT----AAGCATTT-ATCAACAAT------GGAA-----CCCCCAA---CAATTATCTCA-----AAATTCACCCATTTCTCA-----
>chrXVI_s404+_TY1
-------------------------------TGTTGGAA---------TAAAAA--------------------------------TCA-ACTATCGACCA------TCACGTA---G---------------TAGTCATAC----TACCAATA-------------TCAATATA-------------TTA----TCA-TATAC-----GGTGTTA-------------GATGATGACATAA--------------GTTATG--AGAAG----------------CTGCCCATCG-AAGTT---AGAGGAAGCTA----------AAGTGCAA------------------GG------AT--TGATAA---TGT-AATAG---------GATAA---------------TCAAACATAT-------------------AAAACGGAATGAG--------------GAATAAT----CGTAATAT------------TG-----------GTATATAGA--------AATTTCGATTT----TATTT--TGA-------GGAT-TCCCA----------TACCGCCGAGGAGAGCTTCG-----AGT--ATACT---CTG----------TATACATGATATTAT-----AGCCTTT-ATCAACAAT------GGAA------TCCCAA---CAATTATCTAA-----AAATTCACCCACATCTCA-----
>chrXI_st140-_TY1
-------------------------------TGTTGGAA---------TAAAAA--------------------------------TCC-ACTATTGTCTA------TCAACTA--------------------ATAGTCAT------------A-CTA--------TCAATATA-------------TTA----TCA-TATAC-----GGTGTTA-AG-------AT----GATGACATAA--------------GTTATG----AGAAGC-------------TG--TCATCG-AAGTC---AGGGGAAGCTG-A---------AATGCAA-----------------GGA-------T--AGATAA---TGT-AATAA------------------------------------TGA-----AACCTAT-------AAAACGGAACGAG--------------GAATA---------------ATATGTAATATTT-----------TTATGTAGA--------AATATAG---------ATTT------T---GAGTAT-TCCTA--GATCCTCGAGGAGGCACTTCTA--GTAT-----ATT--CT------------------GTATACCTAATGTTAT-AGCCT----TC-ATCAACAAT------GGAA------TCC---------------------------------------------
>chrXII_st147-_TY1
-------------------------------TGTTGGAA---------TAAAAA--------------------------------TCC-ACTATCGTCTA------TCAACTA---A---------------TAGTTATAA---CTA-------------------TCACTATA-------------TTA----TCA-TATAC-----GGTGTTA-------------GATGATGACATAG--------------GTTATG--AGAAG----------------CTG-TCATCG-AGGTT---AGAGGAAGCTG----------TAGTGAAA------------------GG------AT--TGATAA---TGT-AATAA---------GATAA---------------TGAAACATAT-------------------AAAACGGAATGAG--------------GGATAAT----CGTAATAT------------TA-----------GTATATAGA--------AATATTGATTC----CATTA--TGA-------GGAT-TCGTA----------GATCCTCGAGGAGAACATCT-----AGT--ATATT---CTG----------TATACCTAATATTAT-----AGCCCTT-ATTAACAAT------GGAA------TCCCAA---CAATTACCTCA-----AAATTCACCCATTTCTCA-----
>chrXII_s312-_TY1
-------------------------------TGTTGAAA---------TAAAAT--------------------------------TCC-ACCATCACCTA------TCAACTA---A---------------TGGTTATGC----TA-------------------TCAATATA-------------TTA----TCA-TATAC-----GGTGTTA-------------GATGATGACATGA--------------GTTATG--AGAAG----------------CTG-TCATCG-AAGTT---AGAGGAAGCTG----------AAATGCAA------------------GG------AT--TGATAA---TGT-AATAG---------GATAA---------------TGAAACATAT-------------------AAAACGGAATGAA--------------GAATAAT----CGTGATAT------------TA-----------GTAAATAGA--------AATATAGATTC----CATTT--TGA-------GGAT-TCCTA----------TATCCTCGAGGAGAACTTCC-----AGT--ATATT---CTG----------TATACCTAATATTAT-----AGCCTTT-ATCAATAAT------GGAA------TCCCAA---CAATTATCTTA-----AAATTCACCCATTTCTCA-----
>chrVIII_s221+_TY1
------------------------------------------------TAAAAA--------------------------------TCC-ACTATCGTCTA------TCAACCA---A---------------TAATTATAC----TA-------------------TCAATATA-------------TTA----TCA-TATAC-----GGTGTTA-------------GATGATGAAATAA--------------GTTATG--AGAAG----------------CTG-TCATCG-AAGTT---AGAGGAAGCTG----------AAGTGCAA------------------GG------AT--TGATAA---TGT-AATAA---------GATAA---------------TGAAACATAT-------------------AAAACGGAATGAG--------------GAATAAT----CGTAATAT------------TA-----------GGTTGTAGA--------AATATAGATTC----CATTT--TGA-------GGAT-TCCTA----------AATCCTCGAGGAGAACTTCT-----AGT--ATATT---GTG----------TATACCTAATATAAT-----AGCCTTT-ATCAAAAAT------GGAA------TCCCAA---CAATTATCTCA-----AAATTCACCTAATTCTCA-----
>chrI_st2+_TY1
-------------------------------TGTTGGAA---------TAAAAA--------------------------------TCC-ACTATCGTCTA------TCAACTA---A---------------TAGTTATAT----TA-------------------TCAATATA-------------TTA----TCA-TATAC-----GGTGTAG-----------A-GATGATGGCATAA--------------GGTATG--AAAAG----------------CTG-TCATCG-AAGTT---AGAGGAAGCTG----------AAGTGTAA------------------GG------AT--TGATAA---TGC-AATAG---------GATAA---------------TGAAACATAT-------------------AAAACGGAATGAG--------------GAATAAT----CGTAAGAT------------TG-----------GTATATAGA--------AATATAGACTC----CATTA--TGG-------GGAT-TCCTA----------GACCCTCGAGGAGAACCTTC----AAGT--ATATT---CTG----------TATACCTAATATTAT-----AGCCTTT-ATCAACAAT------GGAA------TCCCAA---CAATTATCTCA-----AAATTCCCCCAATTCTCA-----
>chrIV_st46+_TY1
--------------------------------------------------------------------------------------------------------------------------------------AGTTATAT----TA-------------------TCAATATA-------------TTA----TCA-TATAC-----GGTGTTA-----------A-GATGATGACATAA--------------GTTATG--AGAAG----------------CTA-TCATCG-AAGTT---AGAGGAAGCTG----------AAGTGCAA------------------GA------AT--TG------------------------------------------------------------------------------------------------------------------------------------------------------------------------------------------------------------------------------------------------------------------------------------------------------------------------------------------------------------------------------
>chrVII_st96+_TY1
-------------------------------TGTTGGAA---------TAAAAA--------------------------------TCC-ACTATCGTCTA------TCAACTA---A---------------TAGTTATAT----TA-------------------TCAATATA-------------TTA----TCA-TATAC-----GGTGTTA-----------A-GATGATGACATAA--------------GTTATG--AGAAG----------------CTG-TCATCG-ATGTT---AGAGGAAGCTG----------AAGTGCAA------------------GG------AT--TGATAA---TGT-AATAG---------GATAA---------------TGAAACATAT-------------------AAAACGGAATGAG--------------GAATAAT----CGTGATAT------------TA-----------GTATGTAGA--------AATATAGATTC----CATTT----------TGAGGATTCCTA----------TATCCTCGAGGAGAACTTCT-----AGT--ATATT---AGG----------TATACCTAATATTAT-----AGCCTTT-ATCAACAAT------GGAA------TCCCAA---CAATTATCTCA-----AAATTCCCCCAATTCTCA-----
>chrIV_s84+_TY1
-------------------------------TGTTGGAA---------TAAAAA--------------------------------TTC-ACTATCGTCTG------TCAACTA---A---------------TAGTTATAG----TA-------------------TCAATATA-------------CTA----TCA-TATAC-----GGTGTTA-------------GATTATGACATAA--------------GTTATG--AGAAG----------------CTG-TCATCG-AAGTT---AGGGGAAGCTG----------AAGTGCAA------------------GG------AT--TGATAA---TGT-AATAG---------GATAA---------------TGAAACATAT-------------------AAAACGGAATGAG--------------GAATAAT----CGTAATAT------------TA-----------GTGTATAGA--------AATATAGATTC----CATTT----------TGGGAT-TCCTA----------TATCCTCGAGGAGAATTTCT-----AGT--ATATT---CTG----------TATACCTAATATTAT-----AGCCTTT-ATCGACAAT------GGAA------TCCCAA---CAATTATCTCA-----AAATTCACCCAATTCTCA-----
>chrVI_st74+_TY1
----------------------------------TGGAA---------TAAAAA--------------------------------TCC-ACTATCATCTA------TCAACTA---A---------------TAGTTAT---------------------------TCAATATA-------------TTA----TCA-TATAC-----AGTGTTA-------------GATGATGACATAA--------------GTTATG--AGAAG----------------CTG-TCATCG-AAGTT---AGAAGAAGCTG----------AAATGCAA------------------GG------AT--TGATAA---TGT-AATAG---------GATAA---------------TGAAACATAT-------------------AAAACGGAATAGT--------------------------CTAACAT------------TA-----------GTATGTAGA--------AATATGGATTC----CATTT--TGA-------GAAT-TCCTA----------AATCCTCGAGGAGAACTTCT-----AGC--ATATT---CTG-----TATAGTATACATATTATTAT-----AGCCTTA-ATCAACAAT------GGAA------TCCCAA---CAATTATCTCA-----AAATTCACCAATATCTCA-----
>chrIV_st49+_TY1
-------------------------------TGTTGGAA---------TAAGAA--------------------------------TCC-ACTATCGTCTA------TCAACTA---A---------------TAGTTGTAC----TA-------------------TCAATATA-------------TTA----TCA-TATAC-----GGTGTTA-----------A-GATGATGACATAA--------------GTTATG--AGAAG----------------CTG-TCATCG-AAGTT---AGAGGAAGCTG----------AAGTGCAA------------------GG------AT--TGATAA---TGT-AATAG---------GATAA---------------TGAAACATAT-------------------AAAACGGAATGAG--------------GAATAAT----CGTAATAT------------TA-----------GTATGTAGA--------AATATAGATTC----CATTT---------AGAGGAT-TCCAA----------TATCATCGAGGAGAACTTCT-----AGT--ATATT---CTG----------TACACCTAATATTAT-----AGCCTTT-ATCAACAAT------GGAA------TCCCAA---CAAGTCTCTCA-----AAATACACCCATTTCTCA-----
>chrIV_st45-_TY1
-------------------------------TGTTGGAA---------TAAAAA--------------------------------TCC-ACTATCGTCTA------TCAACTA---A---------------TAGTTATAG----TA-------------------TCAATATA-------------TTA----TCA-TATAC-----GGTGTTA-------------GATGATGACATAA--------------GTTATG--AGAAG----------------CTG-TCATCG-AAGTT---AGAGGAAGCTG----------AAGTGCAA------------------GG------AT--TGATAA---TGT-AATAG---------GATAA---------------TGAAACATATA------------------AAAACGGAATGAG--------------GAACAAT----CGTAATAT------------TA-----------GTATGTAGA--------AATATAGATTC----CATTT--CGA-------GGAT-TCCTA----------TATCATCGAGGAGAACTTCC-----AGT--ATATT-CTTTA----------TACACCTAATATCAT-----AGCCTTT-GTCAACAAT------GGAA------TCCCAA---CAATTATCTCA-----AATTTCATCCATTTCTCA-----
>chrVI_s153-_TY1
-------------------------------TGTTGGAA---------TAAAAA--------------------------------TCC-ACTATCGTCTA------TCAACTA---A---------------TAGTTATAT----TA-------------------TCAATATA-------------TTA----TCA-TATAC-----GGTGTAA-----------A-GATGATGACATAA--------------GTTATG--AGAAG----------------CTG-TCATCG-AAGTT---AGAGGAAGCTG----------AAGTGCAA------------------GG------AT--TGATAA---TGC-AATAG---------GATAA---------------TGAAACATAT-------------------AAAACGGAATGAG--------------GAATAAT----CGTAATAT------------TA-----------GTATGTAGA--------AATATAGATTC----CATTT--CGA-------GGAT-TCCTA----------TATCATCGAGGAGAACTTCT-----AGT--ATATC---CTG----------TATACATAATATTAT-----GGCCTTT-ATCAACAAT------GGAA------TCCCAA---CAATTATCTCA-----AAATTCGC---------------
>chrIV_st35-_TY1
-------------------------------TGTTAGAA---------TAAAAA--------------------------------TCC-ACTATCGTCTA------TCAACTA---A---------------TAGTTATAC----TA-------------------TCAATATA-------------TTA----TCA-TATAC-----GGTGTTA-----------A-GATGATGACATAA--------------GTTATG--AGAAG----------------CTG-TCATCG-AAGTT---AGAGGAAGCTG----------AAGTGCAA------------------GG------AT--TGATAA---TGT-AATAG---------GATAA---------------TGAAACATAT-------------------AAAACGGAATGAG--------------GAATAAT----CTTAATAT------------TG-----------GTATATAGA--------AATATAGATTC----CATTA--TGG-------GGAT-TCCTA----------GACCCTCGAGGAGAACTTCT-----AGT--ATACC---CTA----------TATACCTAATATTAT-----AGCCTTT-ATCAAAAAT------GGAA------TCCCAA---CAATTATCTCA-----ACATTCACCCATTTCTCA-----
>chrXV_st204-_TY1
-------------------------------TGTTGGAA---------TAAAAA--------------------------------TCC-ACTATCGTCTA------TCAACTA---A---------------TAGTTATAC----TA-------------------TCAATATA-------------TTA----TCA-TATAC-----GGTGTTA-----------A-GATGATGACACAA--------------GTTATG--AGAAG----------------CTG-TCATCG-AAGTT---AGAGGAAGCTG----------AAGTGCAA-----------------GGA-------T--TGATAA---TGT-AATAG---------GATAA---------------TGAAACATAT-------------------AAAACGGAATGAG--------------GAATAAT----CGTAATAT------------TG-----------GTATATAGA--------AATATAGATTC----CATTA---------TGGGGAT-TCCTA----------GACCCTCGAGGAGAACTTCT-----AGT--ATATT---CTG----------TATACCTAATATTAT-----AGCCTTT-ATCAACAAT------GGAA------TCCCAA---CAATTATCTCA-----ACATTCACCCATTTCTCA-----
>chrIV_t41+_TY1
-------------------------------TGTTGGAA---------TAAAAA--------------------------------TCC-ACTATCGTCTA------TCAACTA---A---------------TAGTTATAT----TA-------------------TCAATATA-------------TTA----TCA-TATAC-----GGTGTTA-----------A-GATGATGACATAA--------------GTTATG--AGAAG----------------CTG-TCATCG-AAGTT---AGAGGAAGCTG----------AAGTGCAA-----------------GGA-------T--TGATAA---TGT-AATAG---------GATAA---------------TGAAACATAT-------------------AAAACAGAATGAG--------------GAATAAT----CGTAATAT------------TG-----------GTATATAGA--------AATATAGATTC----CATTA---------TGGGGAT-TCCTG-----------ACCCTCGAGGAGAACTTCT-----AGT--ATATT---CTG----------TATACCTAATATTAT-----AGCCTTT-ATCAACAAT------GGAA------TCCCAA---CAATTATCTCA-----ACATTCACCCATTTCTCA-----
>chrIII_s31-_TY1
-------------------------------TGTTGGAA---------TAAAAA--------------------------------TCC-ACTATCGTCTA------TCAACTA---A---------------TAGTTATAT----TA-------------------TCAATATA-------------TTA----TCA-TATAC-----GGTGTTA-----------A-GATGATGACATAA--------------GTTATG--AGAAG----------------CTG-TCATCG-AAGTT---AGAGGAAGCTG----------AAGTGTAA------------------GG------AT--TGATAA---TGT-AATAG---------GATAA---------------TGAAACATAT-------------------AAAACGGAATGAG--------------GAATAAT----CGTAATAT------------TG-----------GTATATAGA--------AATATAGATTC----CATTA--TGG-------GGAT-TCCTA----------GACCCTCGAGGAGAACTTCT-----AGT--ATATT---CTG----------TATACCTAATATTAT-----AGCCTTT-ATCAACAAT------GGAA------TCCCAA---CAATTATCTCA-----ACATTCACCCATTTCTCA-----
>chrXIV_s347+_TY1
-------------------------------TGTTGGAA---------TAAAAA--------------------------------TCC-ACTATCGTCTA---------------------------------------------TC-----------------------------------------------TCA-----------------------------------------------------------------------------------------------------------------------------------------------------------------------------------------------------------------------------------------------------------------------------------------------------------TA--------------------------------------------------------------------------------TGTCCTCGAGGAGAACTTCT-----AGT--ATAGT---------------------------------------ATTT-ATTAACAAT------GGAA------TCCCAA---CAATCATCAAA-----TTATTCAC---------------
>chrX_s240+_TY1
-------------------------------TGTTGGAA---------TAAAAA--------------------------------TCC-ACTATCGTCTA------TCAACTA---A---------------TAGTTATAT----TA-------------------TCAA-----------------TTA----TCA-TATAC-----GGTGTTA-----------A-GATGATGACATAA--------------GTTATG--AGAAG----------------CTG-TCATCG-AAGTT---AGAGGAAGCTG----------AAGTGCAA------------------GG------AT--TGATAA---TGT-AATAG---------GATAA---------------TGAAACATAT-------------------AAAACGGAATGAG--------------GAATAAT----CGTAATAT------------TA-----------GTATGTAGA--------AATATAGATTC----CATTT--TGA-------GGAT-TCCTA----------TATCCTCGAGGAGAACTTCT-----AGT--ATATT---CTG----------TATACCTAATATTAT-----ACCCTCT-ATCAACAAC------AGGA------TTCCAA---CAATTATTTCA-----AAATCCACCCATATCTCA-----
>chrIII_st18-_TY1
-------------------------------TGTTGGAA---------TAGAAA--------------------------------TCC-ACTATCGTCTA------TCAACTA---A---------------TAGTTATAT----TA-------------------TCAATATA-------------TTA----TCA-TATAC-----GGTGTTA-----------A-GATGATGACATAA--------------GTTATG--AGAAG----------------CTG-TCATCG-AAGTT---AGAGGAAGCTG----------AAGTGCAA------------------GG------AT--TGATAA---TGT-AATAG---------GATAA---------------TGAAACATAT-------------------AAAATAGAAGAAG--------------GGATAAT----CGTAATAT------------TA-----------GTATGTAGA--------AATATGGATTC----CATTT--TGA-------GGAT-TCCTC----------TATCCTTGAAGAGAACTCCT-----AGT--ATATT---CCG----------TATACATAATATTGT-----TGCTTTT---------------------------CTCGA------------------------------------------
>chrIII_st22+_TY1
-------------------------------TGTTGGAA---------TAAAAA--------------------------------TCC-ACTATCGTCTA------TCAACTA-------------------TAGTTATAT----TA-------------------TCAATATA-------------TTA----TCA-TATAC-----GGTGTTA-----------A-GATGATGACATAA--------------GTTATG--AGAAG----------------CTG-TCATCG-AAGTT---AGAGGAAGCTG----------AAGTGCAA------------------GG------AT--TGATAA---TGT-AATAG---------GATAA---------------TGAAACATAT-------------------AAAACGGAATGAG--------------GAATAAT----CGTAATAT------------TA-----------GTATGTAGA--------AATATAGATTC----CATTT--TGA-------GGAT-TCCTA----------TATCCTCGAGGAGAACTTCT-----AGT--ATATT---CTG----------TATACATAATATTAC-----TGCCTTT-ATCAATAAT------GGAA------TCCCAA---CAACTATCTGA-----AAATTCACGTGATTCTCA-----
>chrXI_s276-_TY1
-------------------------------TGTTGGAA---------TAAAAA--------------------------------TCC-ACTATCGTCTA------TCAACTA---A---------------TAGTTATAT----TA-------------------TCAATATA-------------TTA----TCA-TATAC-----GGTGTTA-----------A-GATGATGACATAA--------------GTTATG--AGAAG----------------CTG-TCATCG-AAGTT---AGAGGAAGCTG----------AAGTGCAA------------------GG------AT--TGATAA---TGT-AATAG---------GATAA---------------TGAAACATAT-------------------AAAACGGAATGAG--------------GAATAAT----CGTAATAT------------TA-----------GTATGTAGA--------AATATAGATTC----CATTT--TGG-------GGAT-TCCTA----------GACCGGAGAGGAGAACTTCT-----AGT--ATATT---CTG----------TATACCTAATATTAT-----AGCCTTT-ATCAACAAT------GGAA------TCCCAA---CAATTATCTCA-----ACATTCACCCATTTCTCA-----
>chrVIII_s216+_TY1
-------------------------------------------------------------------------------------------------------------------------------------TATCTATAT----TA-------------------CTGGTATA-------------TTA----TGA-TGTAT-----GACGTAA-------------AAAGATGTAGCAA--------------AGAATGGCAAAAG--------------------CTATCAAAAATT--TAATGAAACCTA----------AAACGCAA------------------GG------AT--TGACAGTGATGT-AATA---------------------------------------------------------------------------------------------------------------------------------------------------------------------------------------------------------------------------------------------------------------------------------------------------------------------------------------------------------------
>chrVII_s170+_TY1
--------------------------------GTAGAAACCGCAACGCAAGAAA--------------------------------------------------------------------------------------------TG-------------------ACAGCGCA-------------ATAAAATTTATTTTAC--------------------------------------------------------------------------------------------TAACT---GATAGAAC-------------AAATGTAA--------------------------------AAAA---TTT-CATAA--------------------------------------------------------------------------------------------------------------------TA-----------TCAAGTAGA--------ATTCTTTATTC----TCTTT----------GTGAAT-TCCTA----------AACCCATGAAAGGGACTTGT-----AGT--ATAAG---CTG----------GATACCTATTTTCAT-----TGGCTT---------------------------------------------------------------------------
>chrV_st68-_TY1
--------------------------------------------------GTAA-----------------------------------------------------------------------------------------------------------------TTAGTGTA-------------TTA----TCA-CGTAC-----GGTGTAA-A-----------GAGGATGACATGAAA-------------------------------------------------------------------------------------------------------------------AT--CGAGAA--------ATAG---------------------------------------------------------------------------------------------------------------------------------------------------------------------------------------TCATC------------------------------------------------------------------------------------------------------------------------------------------------------------------
>chrIV_s55+_TY1
-------------------------------------------------------------------------------------------TTATAGTGTG---------------------------------------------------------------------------------------TTA----TCA-TGTAC-----GGTATTA-------------GATGATGACATAAG-------------GTTATG--AGAAA----------------TTG-TCGTCG-AAGTT---AAAGGAAGCTG-------------------------------------------------------------------------------------------------------------------------------------------------------------------------------------------------------------------------------------------------------------------------------------------------------TATT---CTG----------TATACATAATACTAT-----AGAATTT-ACAAACAGT------GGAA------TTGCAA---CAATTATCAAA-----TTATTCACCTA------------
>chrX_s246+_TY1
--------------------------------GTTGGAA---------TAAAAA-----------------------------------------------------TCAATTA--------------------------------------------------------------------------------------ACAC-------------------------------------------------------------------------------------CCACTG----------------------------------------------------------------AC--TAGTAA------------------------------------------------------------------------------------------------------------------------------------------------------------------------------------------------------------------------------------------------ATATT--------------------------------------------ACTAGAATA----------------------------------------------------------------
>chrXIV_st177+_TY1
-------------------------------TGCTGGAA---------TAAGAA--------------------------------TTG-ACCGTTGCTTA------TTGACTA---G---------------TGGCCATGT----TA-------------------CTAGTATA------------CCTA----TCA-CACAC-----AATGTAA-------------GAAAGTGACATAA--------------GCCATG--AGATA----------------CAA-TC-TCA-AATCT---AGTAAAAGCCG----------AAATACAA------------------GA------AC--TGATGA---TGT-AACAG---------AGTAA---------------TGCATAACAACGTGC--------------AATGCAAAGGAAG--------------AAATAATAGTGT-------------------TA-----------TTACGTAGG---------ACATTGATTT----CCTGTCATGAC-----------TATTA----------TATCCTCAATGAGCGCATAT-----AAT--GCATT---CTG----------TATATTCAATAATAC-----CACCTT--ATCAAATAA------CGAA------TACCAT---CGATTATCAGT-----AAATTCATGTATCACTC------
>chrVII_st105+_TY1
-----------------------------------------------------------------------------------------------AACTTA--------------------------------TGATTATAT----TA-------------------CCAGAATA-------------TTA----TCA-TGTATG----GCTCTCA-------------AAATATGACATAAATGGTTTCT-----ATTAAA--AG------------------------CATCATCAATT---CAATGAAGCTGA---------AATTTCAA------------------GG------AT--TGGTGA---TGT-AATAG---------AACAA---------------TGAGCGGCGATATCAT-------------AGAACGAAAAAAG--------------AAGTAAT----CGTCA---------------TT-----------TTTTGTAGC--------ACTCTTATTTC----CTTTT----------TTAGAG-TTCTA-----------ATCCTCAAGGTGAAACCGT-----AAC--ATATG--------------CATATACTTAACGATAC-----CGCCTTCTTTGAAAATT------AGAA------GCCTTA---TATCTATTTCG------AACGCACATAT-----------
>chrXVI_st215+_TY1
--------------------------------------------------------------------------------------ATCAACTAATTTCTA------CGGATTA---G---------------TGCTTATGC-------------------------CTGATGTA-------------CTG----CCA-TATAT-----GGTGTTA-------------TGATATCACATAA--------------ATGACG--AGAAA----------------CGG-CCATCG-AATTT---AGTGGAAGCTG----------AAATGTAA------------------GG------AT--TAATAA---TGT-AATAG---------GATAG---------------TAAGTGCCGA-------------------CGTGTGAAACGAA-------------AGAACGAA---TTGTAATTT------------TA-----------CCATGTAAA--------GCTGCCCACTC----TTTTT--TGG-------GGAT-TCCTT----------TACCTACGAGAGGGCCTGTT----AGAA-----------------------TATATGCAATAAAGC-----CATTCTT-ATCAGAGAT------AGAC------TCCAAA---CAACCACCTCA-----AAACCCACTTTTTCCTCA-----
>chrVII_st110+_TY1
-------------------------------------AA---------TAAAAA--------------------------------CCA-GCTATTGAGCA------TTAATTA---G---------------TAG-------------------------------AGAATTCATTAAG----ACA-TTA----CCT-TGAAC-----TATTTTA-------------AAAGTTGGCACAAGTTATGGAGTCGGTAGAATA--AAACTCAA-------------CTG-TCATCA-GATTC-------------AATGGAAACTGAACCATGA------------------GA------AT--TGGGGG---GAT-AAAAG---------GATTA---------------ATGAGAGGTG----------AC--GTATAAAATCAAGATAAG--------------AAAC---------------------------CA-----------TTACATAAA------A--CGTTCAATTG----CCTTT--CTA--CTTGCATGT-TTTCAATA---CCTCA-----AAAGGAGAATGTTT-----TGA-TATATG---TTA--------------TATATCATTAT-T----GTCTTC-GCTAAGAAC------GAAA-------TCTAA---CAATT----------------------------------
>chrIV_st37+_TY1
-------------------------------------------------------------------------------------------------------------------------------------------------------------------------------------------------------------------------------------------------------------------------------------------------------------------GAGGACTG----------AAATGTAA--------------------------AAACTAATAA---CAC-AATAG--------AAATAA-------TCATATGATGATATAGAA-------------------AAGAAGAGAGGAG-------------ACAATCATAA----------------------TA-----------TTATACGAA--------CTCATGGCTTT----CCTTA--TGG-------GAAA-TTCTA----------CATTCTCGATAGTGACC-CT-----GGT--ATATT---CAA----------TATACTTAGGAATAA----CTGTCTTT-CATAACAAT------GGCG------GCCATA---CGATTACCGTA-----TTATCCACCTATT----------
>chrV_st59+_TY1
-------------------------------TGTGAAAG---------TAGGAA--------------------------------TCA-ATTACCATTTA------CCAAATA-------------CTGTTCTAATCACTT----TA-------------------ATACTATG--------------------TTA-TAT-------TGTGTAA-------------GAAAATAACACAA--------------ATTACG--AGAAG----------------TAG-TCATTG-AATGT---AGAAAAAGCTG----------AAATGCAA------------------GG------AT--TGATAG---CAT-AATAT---------GATGA-------ATGAATAAAGACGTATAA-------------------AATGGAAAAGAAA---------------------------------------------TA-----------ATATGTTGA--------AATATTAGTTTATTATTTTT-----------------TTATC----------TAATCCCAAGGAGAATTTCT-----AGC--GTATT-----------------TTACTTGATAACTG-----AACCTTTCATTAAGAAC------GCAA------ACTCAA------------------------------------------
>chrXVI_st216-_TY1
-------------------------------TGTTGGAG-----------------------------------------------TTAAACTCCTATTTC-----ATGGACTA---G---------------CGCTCATGC----CA-------------------CTGATATA-------------ATG----TCA-TACAT------GCGTTA-------------TGATATTACATAAAC------------GATGAG--AAA------------------CAG-CCGTCG-ACTTT---GGTGGAAGCAG----------AAATGCAA--------------------------AAGTTGATAA---TAT-AATAG-----GATTGATAG---------------TGAAATAGGATCGATGAATAGACCATTT-AATACGTAAAAAG-------------AAGAAACTTTTT--------------------TG-----------TTATCCCGA--------AATTTTTGTTT----CCTTT----------ACGAAT-TTATA----------TATCTTCGAGAAGATGTCTT-----AAT--ATACT---CTA----------AATAACTAATAATGC-----ACTCTTT-ATCA---------------------------------------------------------------------
>chrX_st127-_TY1
-----------------------------------------------------------------------------------------TATTATTACGTG----------------------------------------------------------------------TATA-------------TTA----CCT-TATGT-----GGTACAA-------------AAAGATGATAGAT--------------GTGATG--AGATG----------------CTG-TCTCTG-AAATT---GAACCAAGTTG----------AGACGTAA-------------------------AAT--TAATAA---TGT-AA------------AACGA--------------------------------------------AAAACGAAAAAAA-------------TGAATAAC---------------------------------------ATGTATA---------TTGCCGATTC----CGCTTAGT---------AGGT-TCCGA----------TAGGCTCGAGAGA-----TC----TAGT--ATGTT---CCG----------TATATCTAATAATAG-----GACCTTC-GTCAACAAT------GGAA------ACCCAA---CAACTGTCAGA-----AAATTGGCATA------------
>chrXV_st198-_TY1
--------------------------------GTTG-----------------------------------------------------------------------------------------------------------------------------------CGAGCGTA-------------TAA----TTA-TACT------GGCGTTT-------------GAAGATTACATAT--------------ATGATG--AGAAA----------------CAA-AAATCA-AATTT---AGTAACAACTGTTAA------CGATGCAA------------------------------TAATGA-------GTTAA---------AGCAA--------------------------------------------TTAACAGGAGGGG-------------GAAGCAATTATG--------------------TT-----------ATTCGTGGC--------ATTGTTGATAA----TCTTT--TGT-------GGAT-TTCCA----------AATCCAGGAGACGAGCTTCT-------T--ATATT---GTA----------TGTTACTAATGGTAT-----TTTCTTT-TTCAAAAA-------GTAA------TTCAAA---CGATCATATCA-----AATTTCGCATATTTCTT------
>chrI_s1+_TY1
-------------------------------TGTTGGAA---------TAAGAC--------------------------------TCA-ACTGCGAGCTA------TCGACTA---G---------------TACTTATAT----TA-------------------CTAGTATA-------------TTA--------TATAC-----GGTGTGA-------------AAAGACGACATGAAG------------ATTGAGGAAA-------------------TGG-TCCCAA-GATCT---AATGGACACTG----------AAATGCAA--------------------------AAGTTGATAA---TGT-AACAT---------GAAAA---------------TTAAGGACAGCATAT--------------TAAACAGAAGAGG--------------AAATAATGGTATTT------------------------------TTACATAGA--------GATATGAATTTCCCTTTTTCTTTGT------------TCCTA----------TATCTCTGATAATAAGTTAT-----AAT--ATACT---TTG----------TGCATCTTATATCAT------GCCTTT--TCAACAAT------GAAA------TATCAG---CAGTTATCAAA-----GCATTCGC---------------
>chrVIII_st123-_TY1
-------------------------------TGTTGGAA---------TAAGAC--------------------------------TCA-ACTGCGATCTA------TCGACTA---G---------------TACTTATAG----TA-------------------CCAGTATA-------------TTA--------TATAC-----GGTGTGA-------------AAAGACGACATGAAG------------ATTGAG--AAA------------------ATGGTCCCAA-GATTT---AATGGACACTG----------AAATGCAA--------------------------AAGTTGATAA---TGT-AATAT---------GAAAA---------------TTAAGGACAGAATAT--------------TAAACAGGAGAGG--------------AAATAATGGTATTT------------------------------TCACATATA--------GATATGAATTTTCCCTTTTTTTTGT------------TCCTA----------TATCTCTGATCATAAGTTAT-----AAT--ATACT---TTG----------TGCATCTAATATCAT------GCCTTT--TCAACAAT------GAAA------TACCAG---CAGTTATC-------------------------------
>chrI_s7-_TY1
-------------------------------TGTTGGGA---------TAAGAC--------------------------------TCA-ACTGCGATCTA------TCGACTA---G---------------TACTTATAT----TA-------------------CCAGTATA--------------------TTA-TATAC-----GGTGTGA-------------AAACACGACATGAAG------------ATTGAG--AAAA-----------------TGG-TCCCAA-GATTT---AATGGACACTG----------AAATGCAA--------------------------AAGTTGATAA---TGT-AATAT---------GAAAA---------------TTAAGGACAGTATAT--------------TAAATAGAAGAGG--------------AAATAATGGTAT-------------------TT-----------TCACATATA--------GATATGAATTTCCCTTTTTTTTTGT------------TCCTA----------TATCTCTGATAATAAGTTAT-----AAT--ATACT---TTG----------TGCATCTAATATCAT------GCCTTT--TCAACAAT------GAAA------TATCAG---CAGTTATC-------------------------------
>chrVIII_st116-_TY1
--------------------------------------------------------------------------------------------------CTA----------------A---------------TATTTATGT----CG-------------------CGGGTATA-------------TTA----TCA-TATAT-----TGCGTAA-------------GAGGATGGTATTG--------------CTGATG--GGAAG----------------TGG-TCAACA-AATTC---AATAGGCACTG----------AAATGTAA------------------GG------GC--TGACAA---TGT-AATTG---------GATAA---------------AGAAAGGCAA-------------------CACATGAAAGGAA--------------GAAAAAAAAAACGTTATTTAT----------TA-----------TTATGTAAA--------ACTATTGACCTCACCTTTGT-------------GAT-TCACG---------CTGTCCTCGTGAAAAAACTTT-----TTT---TGTT--TTTG----------TAGACCTAATAAAAG-----AACCTTT-TTTAACAAT------G---------TCCTAA---CAATAATTTCAACA-------------------------
>chrV_st65-_TY1
------------------------------------------------------------------------------------------ACTATCGTCTA------TCGACTG---G---------------TATTCATAT----CA-------------------CTATTATA-------------TTA----TCA-CGTAC-----GGTATAA-------------GAAGATGTCATAGAG------------ATTGAG--AAA------------------TAG-TCACCA-AATAT---AATAGCACCTG----------AAATGCAA------------------GA------AC--TGATAA---CGT-AATAA---------GAAAA---------------AGAATGACAA-----AGTA----------TAAAAGGAAGAAG--------------ATAAAGT--AACAT-----------------TA-----------TTATGTAGA--------GCTATCGATTCG---CCTTT--TGT-------AGAT-TCCTA--------TTTTTTCTCGAGGAGAATTGC------AGC--ATATT---CGT----------TCTACGTAATATTGC-----AGCCTTT-AACAACAAT------GGAA-------TCCAA---CAACTGTCTCA---AATTGTTCACCCATTCC--------
>chrV_st69+_TY1
-------------------------------TGTTGGAA---------TAAAAACCAACTATCGTCTATCAATGTTGAAAGAAGAATAA-ACGATCATCCA------TCGACTA---G---------------TACTGCTGC----TACTAGTGTGCTGTCATACTACTAATATA-------------TTA----TCA-TATAC-----AATATAA-------------GAAGATGTCATAAAC------------ATTGAA--AA-------------------TAG-TCATCA-AATCT---AATGGAAGCTG----------AAATTCAA------------------GG------GT--TGATAA---TGT-AATAA---------AATAA---------------AGAATGACAA-------------------AGTATAAAAGGAA-------------GAAGATAG----AGTAACAT------------TA-----------TTATGTAGA--------GCTATCAATTCGCTTTTTGT------------AGAT-TCCTA--------TTTTTTCTCGAGGAGAATTGC------AGC--ATATT---CGT----------TCCACGTAATATTGC-----GGCCTTT-AACAACAAT------GTAA------TTCCAA---CAATTATCTTA-----AAATT------------------
>chrVII_s189-_TY1
-------------------------------TGTTGGAA--------------------------------------------------AACGATCATTTC--TTCATTGGCTA---G---------------TGTTCACGG----CA-------------------CTAGCATA-------------TTA----TTG-TATAT-----GACACAA-----------G-AATTAAGGCCCAA--------------GCCATG--GGATA----------------TAG-TTATTG-ATTTC---AGTGGAATCCG----------AAACTAAG--------------------------AT--TAATAA---TGT-AACAG---------GATAT---------------TGAACGACAG-------------------AATGCAAAAAGGA--------------AAAAAAT----AGTAGCAC------------TA-----------TTACTTAAA--------AATACCGATCT----CCATTCAT---------GGAT-CTTTG-----------ATCGTCATGAAGAACCCCT-----AAT--ACATT---CCG----------TATATTTTA-------------------CCGAATAAT------GGAA------ACCTAG---AAATTAC--------------------------------
>chrV_st72+_TY1
---------------------------------------------------------------------------------------------ATCATGAA------TTGACTA--------------------------------------------------GTATATACTTATAAGT----ATA-TCG----TTC-TACAC-----AAACTAG-------------GAAGATGACATACAT------------GATGAG--A-----AT-------------TGG-TTATCA-AATTC-------------CATGGATGCCGAAACGTAA-----------------AAG------AT--TTACTA---AAT-AGTAG---------GATAA---------------TTATTGATAA-----CATAC---------AAAACAAAAAAAA--------------AAGAGAC----AATAT---------------TA-----------TTATCTAGA------A--GTGTCGACTT----CCTTC--TGT-------GGGT-TTCCTATGT--TCTCG--------AAGGAGCTTCA-----AGT--GTATT---CTA-----------TAAACTAAGAATAT-T----AGTTTA-ACGAAAGAT------CGAA------GTCAGA---CACCTATCTAA-----CTTTCA-----------------
>chrXIII_s327-_TY1
-------------------------------TGTTAAAA---------TGAAGC--------------------------------ATCAGCTATCATCTC------TTGACTT-------------------GTTCCATAC----TA-------------------CTAGAAGA-------------TTA----TCA-TATAC-----GACATAA-------------AAAGATGATATAAAG------------ATTGAG--AAA-------------------AG-TCTAGA-GATGT---AATGGAAGTTA----------AAACAAAA----------------TAGA----------GGAAAAAGTTAT-AATAT--------------------------------------------------------------------------------------------------------------------TA-----------TCGTGTAAA--------AATATCGATTC------CTTAATGT-------GGAT-TTCAA-----------GTCCTCGAGGTGAATTTCT-----CCT--ATAAT---CTG----------AATTCACAGCATCGT-----AGCCTTC-ATCAACAGC------AAAA------TTTC--------------------------------------------
>chrXIII_st159-_TY1
--------------------------------GTTGGAA---------TAAAAC------------------------------TCTAAAAATATCATCTA-----GTTAGTTA---G---------------TTTTTATTT----TA-------------------CCAGTACA-------------TTG----TCA-CTTGC-----GGAGG---------------GAGGATGACATAAAG------------ATTGAG--ACG------------------CAG-TCATTT---------AATGAAGTTT-----------AAACGCGG-----------------------GTACT--TGATAA---AGT-AATAC---------GATAT---------------TGAATCATGACGTAT--------------AAAGTGAAATGAA-------------CGAATGAT--------------------------------------TACGTAAA--------AATGTCGATTT----TCTCTTGAG--------AGAC-TCCCA----------TAGCCTCTAAGAGGCCTTCT-----ACT--ACGTT---CCA----------TATATCTAAGAATGG-----GGCC----ATATCCAGT------GGAA------TCCCAG---CAATTATTTGA------GAATCAC-CATTTCTCA-----
>chrIV_st43+_TY1
--------------------------------GTTGGAA---------CAAGAA--------------------------------TTG-ACCATCGTTCA------TCTGTTGTTGAAATAAAATTTGAAGTTATTCGTCG----TA-------------------CTAGTATC-------------CTA----TCA-CATGC-----GGTGTAA--------------GAAATCACAT----------------TGTATG--AGAAG----------------CAA-TTATCT-AATTT---AATGGACGCTG----------AAGTTCAA------------------GA------AT--TGGTAA---TGT-GACAG---------GATAA--------------TTAATTAACAG-------------------CATATAAAATAAA-------------AGAATAATATTTT-------------------TA-----------TTATATAAA--------AATATCGATCA----CTCTT----------GTGGAT-TTCTA----------AATCCTCGAAGAGAACTTTT-----AAT--GCATT---CTA----------TATGCCTAATAATAA-----AGTCGCT-ATCGAAAAT------ATAA------TATCTA---TGCTTATCT------------------------------
>chrIX_s104-_TY1
---------------------------------TTAAAA---------TGAAAA--------------------------------TTT-ATTTACGTATA------TCGACTA---G---------------TATTCATAC----TA-------------------CTAGCATG-------------TTA----CCA-TATAT-----GCTATAA-------------AAAGATGACAGAAAG------------ATTGAG--ATG------------------TAC-CCATCA-GATTT---AATGAATGCTC----------AAATGCAA------------------GT------AT--TGGTAA---TGT--ATAG---------GATAA---------------TGAAACATAT-------------------AAAAAGAAA------------------AAGAAAT----TACAATAT------------TA-----------TTATGAGGA--------AATATCGTTTC----CCTTT--TGT-------GGAT---------------ATATTTCCAAGGTAAACTTCC---------GCTAAT--TTTG----------TATGCCTATTACTAT-----AGCCTTC-AACAGCAAC------GGTA-------TCCAA---CAGTTTTACAA------AACTTACGAATTTCTCA-----
>chrXVI_s415-_TY1
-------------------------------TGTTGGAA---------TGAATA--------------------------------TTA-TATATTATTTT------TTGACTA---T---------------TATTCATAT----TACT-----------------GTTACATA-------------TTG----TCA-TATAC-----GATGCAA-------------GAAGATGACATAAAG------------ATTGGG--AAG------------------TAG-TCGCCA-AATTT-TTTATTGAAGTTA----------AAGTGTAATGATTGGAACTTCTAGCATATTCTGTAT--ATATAATATTATCGACTATGGAATCCCAACAA---------------TTTTACAAAATTCTCCA------------GATCTCAAGAAAG-------------TATAAAAGATATGGTAATAT------------CA-----------TTATGTAAA--------ATTATTGATTC----CCTTT--TAG-------GGAT-GCCTA----------TGCCCTCGAGAAGTGCT--------AGA--ATATT---TTG----------CCTGTCTAAAATTAT-----AACCTCT-ATCAATAAT------GGAT------CCTCAA---AAACTATCCCG-----TTATTCACCTATTTCTTA-----
>chrII_s21+_TY1
-------------------------------TGTTCTAA---------TGAAAT----------------------------------------TCAAATACTAATATTGACGA---G---------------TTTTCATAT----TA-------------------CTAGTATA-------------TTA----TCA-TATAA-----GGTGTAA-------------GAGAATGACATAAAG------------ATTGAA--AAA------------------AAG-TCAACG-GATGT---AATGGAAGCTG--------------------------------------------GA--TGACAA-CTTCT----------------------------------------------------------------ACAATGAAAGGAG---------------AATAATAATGC-------------------TA-----------TAATGTCGA--------AATAGCAACTC----TCTTT----------GTGAAT----------------TCTTCGCGTGGAGTAATTCT-----AGT--GTCTT---TTG----------TATTCACAATATTAT-----AGCGTTTGAAAAACGAT------GTAC------TTCCAA---CAATTATTCCA-----AAATTCATCTATTTCTCA-----
>chrXII_s313+_TY1
------------------------------------------------------------------------------------------ACAATTGTTTA----------CCAACAT---------------CATTTTCGT----TG-------------------CTAGAAAA-------------TTA----CTA-TACAC-------CGTTA-------------AGAAAAGACATAA--------------ATCATG--AGACTAATAGAACAACACTAGGGA-TTAGCC-AATTT---AATGGGAGCTG----------AAATGCAG------------------GG------AT--TAATTA---TGC-AATTA---------CAAAA---------------TGAATGGTATCGTTT--------------GAAATGAAAGAAG--------------AAACACT-------AATAT------------TA-----------TAACATAGA--------AATATCGATTT----CTTCC--TGC-------GAAT-TCCCA----------TGTCCTCGTTGAGAACTTCT-----AAT--ATGTT---TTG----------TATGCCTAATATTAT-----AGCTTTA-CAAAAAAAT------AGAA------TCTCAA---CAATTATCCCA-----CAATTCAC---------------
>chrIV_st36-_TY1
-----------------------------------------------------------------------------------------AAATATCGTCTA------TTAAGTA---C---------------TATTCGTGT----TA-------------------CTGGTATA-------------TTA----TTA-TATATGGTATGGTGTAA-------------GAAGAGCACATAAAG------------ATTGAG--AAA------------------CTG-CCATCA-AATCT---AATGGAATCTG-----------AATGCAG------------------TG------AT--TGATAA---TAT-GATAG---------GTTAA---------------TGACTGACAACACAT--------------AAAATGAAAAGAA--------------AAATAACAA----------------------TA-----------TTACTTGAAATGTTTGAAATGTCAATTC----CCTTG--TGC-------AGAT-TCCTA----------TATCCCTGAGGAGGTGTTCT-----AGT--AAACT---CTG----------TATACCCAATGCTAT-----AGTCTTTTACCAACATT------GAAA-------CTCAA---GAATTACCTCA-----ATATTTACCTACTCCT-------
>chrV_s118-_TY1
-----------------------------------------------ATAAGAA---------------------------------CCAATCATCATCCA------TCGTCTA---A---------------TATTGTAAA-------------------------CTAGTATA-------------CCA----TCA-TATAC-----GGTATAA-------------GAAGATAATATAA--------------ATTGAG--AGA------------------CAG-CCATCAAAAATT---GATGGAAACTG----------AAATGTAA---------------------------------------TCT-AATAG---------GATAA---------------TGAAAGACAA-------------------AGTATAACGGGAA-------------GGAA----------------------------GA-----------TAAAGTAAC--------ACCATCGATTC----TCTTT--TGT-------GAAT-TCCTA----------TAACGTCG-GGAGAATTGCT-----TGT--ATACT---ATG----------TATACCTAATGTTAT-----AGGATTC-GGCAACAAT------GCAA------TCCGAA---CAATTATCAAA-----TTACTCGCCAGTTTCTCA-----
>chrVII_s187-_TY1
-------------------------------TATTAGAA---------TAAAA---------------------------------TTTCAATGTCATCCA------GTGGCTG---G---------------TATTTATAT----TA-------------------CTTGTATT-------------TTA----TCA-TATAC-----GGTGTAA-----------A-AAAGATACCATGAAG------------ATTGAG--AAGAGAAA-------------AAG-TCATCA-GATTC---AATGGAAGCTG----------AAGCACTA------------------GG------AT--TAATAA---TGT-TATGG---------AATTA---------------TGAACTACAACATAG--------------AAAACAGTAAAAG-------------AAAATAAA----AATAACG-------------TA-----------ATAT-TAGA--------AATACCGATTC----CCTTA--TGA-------GGAT-TACTA----------TATCGTCGAGTAGAGTATCT-----AGT--GTATT---TTG----------TATACCTAATTACAG-------------CTTTGCAA-------GGAA------TTCCAA---AAATTACCT------------------------------
>chrXI_s263-_TY1
-------------------------------TATTGGAA---------TAGGAA--------------------------------TCA-AAGATGGTCTG------TCTCCTA---G---------------CATTAGTAT----TG-------------------CTGGTAA--------------TTA----TCA-TATAC-----GGTGTAA-------------GAAGATAGTATGATG------------ATTGAG--AGA------------------TAG-TCATCG-GGTTT---AACGGAAGCTG----------ATATGTAA------------------GG------AT--TGATAA---TGC-AGTGG---------GATAG---------------TGAATAACAA-------------------CACATAAAACAAA-------------GAAGAAGT----AATAATCT------------TA-----------ATTTATATA--------ACTATTGATCC----CCCTT--TGT-------GCAT-TGCCA----------TATTTTTGAGGAAAATCTCT-----GGT----ATT---CTG----------TATGTCTGATATCAA-----AGCTATT-AATAACAAT------GGAA------TCCCAA---AAATTATC-------------------------------
>chrV_s143-_TY1
----------------------------------------------------------------------------------------------------------------------------------------------------------------------------------------------------------------------------------------GGTGACCCAAA-------------ATGATG--GCAG-----------------TCA-TAATCA-AATCT---AATGGAAGTTG----------AAAT-CAA------------------GA------AA--CGATAA---TGT-AATAG---------GATTG---------------TAAATTACAACTTAC--------------AAAGCAAAAGAAG--------------TAATAATAATA--------------------TG-----------CTATTTAGA--------ATTGCCGATTC----TCTTT--TAT-------TGAT-TCCTG---------TATCTTTTGAGGAGAACTTCT-----AGT--A--------------------TATGTCTAATGTCGT---------TTT-ACTAGAAAT------GGGA------CCCC--------------------------------------------
>chrII_s22+_TY1
------------------------------------------------------------------------------------------------------------------------------------------ATGT----TC-------------------CTAAAATG-------------TTA----TCA-TAGCC-----GGCGTTA-------------GAAGATGGCGCATATTATTATTTTATTAGAATG--AGTTATAA-------------CAG-TCATCA-AACTT---AGCGAAAGCCG----------AAGTGTAA------------------GA------AC--TAAAAAGTCCAC-TATAA---------AAAAA---------------TGAATCACAG-------------------CGTACAAAAGGAA-------------ATAACGATAACTGTGA----------------TG-----------CTATGTAAA--------ACTATCGTCTT----TCCTT--TGT-------TGAT-AAATA----------TATCCTCAAGGACTACTTCT-----TTT--ATATT--TCT-----------TGTAGGTGATGTTGT------GCCCTC-ATCGTTAAT-----TTGAA------TCCCAG---CAATTATC-------------------------------
>chrXVI_st206+_TY1
-------------------------------TGTTGGAA---------TAGAGG--------------------------------ATCAAGAAGCATTTA-------TTGCTA---G---------------TATCCAAAT----TA-------------------TTAGTATA-------------TCA----TCA-TGTTTTCAAAA-------------------AAAAATGATGTAAAA------------ATTGAG--AAA------------------CAG-TCACCA-GTCAT---CATGAAAAGTG----------CACTGCAA------------------GG------AT--TAATAA---CGT-AATAA---------AACAA----------------GAACGACAGTACA---------------TAAACGAAAGAAG--------------AGATAAC----TATAT---------------TA-----------TTGTATAGA--------ATTATCGATTC----TCTTT----------TAGAAT-TCTTT----------TATTCTCCAGGAAAACTACT-----TGT--ACATT---CTG----------TTTAGCTAATATTGT-----AGCCTTT-AACCACAAT------AAAA--TGCACTCCAA---GTATAACCCAA------AATTCA----------------
>chrXIII_st175+_TY1
-------------------------------TGTCGGAA---------GAGGAA---------------------------------CCACCTACCCCCTA------TAGTCTAGCAT-------------------------------------------------CCATCTTA-------------TTA-----CA-TATAC-----GACGTAG-------------AAATATGGCATAAAG------------GTAAAGATTTAAAAG--------------CTG-CCATCA-AATTT---AATGGGGGTGG-----------AACGCAC------------------GA------CT--TGATAA---TGC-AATAG---------GATAA---------------TGAGTGACAACATAT--------------AAAGTGGAACGAG-------------AAAC--------CATAATAT------------TA-----------TTATGAAGA--------ATCATCGAT------CCTTTTAT---------GGAT-TCCTA----------TATTTTCGAGTAAAACTTAA-----GGT--ATATT---CGG------------TATAAGATAATGTTGTCCAAATTGT-ATTGTTATG------GAAA--TGGTATTCAA---CAACTATCTCA-----AAAGTCACCTATTTCCC------
>chrXV_st187+_TY1
----------------------------------------------------AA--------------------------------TTA-ACGAATATCTA------TTGACTG---G---------------TATTTATAT----TA-------------------CTATTATA-------------TTA----TCA-TATAA-----GACGTGA-------------CAAGATGACATAAAG------------ACTAAG--AAA------------------CAG-TCATTAGATTCA---TATGAAAGCT-----------AAATGCAA------------------GG------AT--AAATAT---TGT-AATAA-------------------------------------------------------------------------------------------------------------------------------------------------------------------------------------------------------------------------------GAT----------------------------------------------------------------------------------------------------------------------------
>chrV_st61+_TY1
--------------------------------GTTGGGA---------AAAAAA---------------------------------TACTGTATCATTTA------TTAATCAAAAG--------------CGACTTTTG--------------------------GTGGAATA-------------TTA----TGA-TATGT-----GTTGTTA-------------AAATATGACGTAA--------------TTTTAG--AATTGTCTGAT----------TCG-TATTCA-AATTT---GGTGAAGGAA-----------TAACGCAG------------------AG-------T--TGACAA---TTT-AATAG---------AATGG--------------ATTAATCGTAATTTTCA-------------GAAACGTAGAAAA-------------AGAAAAACAATTAAAA----------------CA-----------TTATATTAA-------GATTATTGATTTG---CCTTT--TAA-------GGGT-CCATA-----------CTCCTGGGAGAGAACATTC-----AGG--ATAAT---ATA----------TATACC-----------------------------------------------------------------------------------------------
>chrIV_s63-_TY1
-----------------------------------GGAA---------TGAGAA--------------------------------TCA-ACTAACATTTA------TCGACTACAAT---------------TCATTATTA-------------------------CTACTATA-------------TTA----TCA-AATGC-----TCTGCAA-------------GGAGATGACCAAA-------------------------------------------AAG-------------------------------------AAATGAGA-------------------------------------------AACAG---------------------------------------------------------------------------------------------------------------------------------------------------------------------------------------TCTTC------------------------------------------------------------------------------------------------------------------------------------------------------------------
>chrIV_s95+_TY1
----------------------------------TGAAG---------TAAAAA--------------------------------TTG-ACCATTATTCA-------CTACTA---G---------------TAGTCGCGT----TA-------------------TTAAGATA-------------ATA----TAC-TGAAT-----GGAGTTA--------------AAGATGAGATAA--------------ATGATG--AGAAA----------------CAG-TCTGCG-AGTAT---AATGGAACATG----------AAGCGCAA------------------GG------GC--TGATTT---TGT-AATAA---------GATAA---------------TGAATGAAAACGTGT--------------AAAACAGATAAAG--------------AAATAAAACAGAT------------------TA-----------ATGTGTAGA--------ATTATCGATTC----CCTTT--TAT-------GGAT-CTCTA----------TGTCCCCGAGGAGCACTTCT-----AGT--GTATT---CTG----------TATAAGTAATAATAT-----TATCTCA-AGCAATAAT------GAAT------TCCCAA---TAATTATCTCA-----AAATCCAC---------------
>chrVI_s146+_TY1
-------------------------------TATTTGAA---------TAAAGT--------------------------------TCA-ACTATCATCTA------CCGATTA---G---------------TATTCATAT----TA-------------------CTACTATA-------------TTA----TAA-TATG------GGTGTGA-------------GAATATGGCGTAACG------------TTTGAG--AGA------------------TAG-TC-TCA-GGTGT---AGTGGAAGCTG----------AAATTCAG-----------------GGG------AA--TGATGT---TGT-AATGG---------AATAA---------------TTAATGACAG-------------------GATATGAGATGGA-------------AGGAAATTTAATTATAT---------------TA-----------TTACATAGA--------AATATCGATTT----CCTTT--TGT-------GAAT-TTCTA----------TATCCTCGAGGAAACTTTCT-----GGT--ATACT---TTG----------TATACTAAATTTTAT-----AGCCTTT-GACAACAAC------GAAA------TCCCAA---AAAGTATTTCA-----TAATTCATGTACTT---------
>chrIV_s69-_TY1
------------------------------------GAA---------TAAAAA--------------------------------TCA-AATATCATCTG------CCAAATA---G---------------TACCCATAT----TA-------------------CTAGTACA-------------TCA----TTA-TATGT-----GGCACAA-------------GAAGTTAACGTGA----------------------AGAAA----------------CAG-TTCTTA-TGTTT---TATAAAAGCTG----------AAGCGCAA------------------GA------AT--CAATAA-------------------------------------------------------------------------------------------------------------------------------------------------------------------------------------------------------------------------GAAAAAAACTTCT-----AGG--ACATT---CTG---------TTTCACCTAATATTAT-----AGCCTTT-AACAATAAC------GTAA------TCCAAA--AAAATTATC-------------------------------
>chrV_s142+_TY1
-------------------------------TGATGAAA---------TGAAAC-------------------------------TCTAGAATATCATCCA------TTTAGTA---G---------------CATTCTTGC----TG-------------------CTGGTATA-------------GTA----TCA-TATGA-----GATCTAG-------------GAAGATGAAATGAAG------------CTTGAG--AAA------------------GAG-TTAGCA-AGTTT---AATGGAAGCTG----------AAATGCAA------------------GA------AT--TGATAA---TGT-AATGG---------GAAAA---------------TGAAGCATAT-------------------AAAACGATAGGAA--------------AAATAAT----CGTAATAT------------TA-----------TTGTATGCA--------AATACCGATTA----AATTT----------GAGGAT-CCCTA----------TACCCTTGAGGAGAAGTTCT-----AGT--ATGTT---CTG----------TATACATAGTATTGA-----AGCCTCT-ATCAACAAT------GGAA------TCCCGA---TAATTATCACA-----AAATTCACA--------------
>chrXV_t194-_TY1
-------------------------------TGTTGGAA---------TAGGAA--------------------------------TCA-AGTATTATTTA------TCGACTA---G---------------CATTCATAT----TA-------------------TTAATATA-------------GTA----TCA-TATGC-----GGCGTAA-------------AAAGATAACCCTAAA------------GATGAG--AAA------------------CAG-TCATCA-GATTT---AATGGGAGCTG----------GATTGCAA------------------GG------AT--ATATAA---TGT-AATAA---------TATAA----------TGACTATTATCATAA-------------------AGAACAGAAGAAG---------------AATATC-------AATAT------------TA-----------TTAGAAAGA--------GATATGGATAC----TCTTT--------TGGTGGAT-TTCAA------------TTCTCGAGGGGAACTTTC------AT--ATATT---TTG----------TGTATCTAATATTAT-----AGCCTTT-AGCAACGGT------AGAA------GCCCAA---TAATAATC-------------------------------
>chrIV_st44+_TY1
------------------------------------GAA---------TGAAAA----------------------------------TAAATAACATCTA------TTGACTATTCC---------------TTTTTG----------------------------TTGATATA-------------TCA----TCA-TATGT-----GGTGAAA-------------GAAGATGACAAAAAA------------ATTGAG--AACAAG-------------------------------------------------------AAATGCCA------------------AG------GT--GGATAA---AAT-AATAT---------GATAA---------------TAAGCAACAATATAT--------------AAAATGAAAGAGG--------------AAATAATATCAT-------------------CA-----------TTACTTAGA--------AAATACGACTC-----------------------AT-CTCTG----------TGTCCCCTAGGAAAAGTTCA-----AGT--ATATC---------------CTAAACCTGATACTAT----------------------------GGC-------------------------------------------------------
>chrXV_st191-_TY1
-------------------------------TGTTGAAA---------TGTAA---------------------------------TTCTAGTACCATCCA------CTTATTATTGG---------------TATTCATGT----TA-------------------CTAGTATA-------------TTA----TCA-CATAC-----GGCATAG-------------GAAGGTGACATAATG------------ATTAAG--GAA------------------CAG-CTATCA-CATAT---AAAGGAAGCAG----------AAATCCTA------------------AG------GT--TGATAA---TGC-AATAG---------GATAA---------------TAAATGATAA-----CATAT---------AAAATGGAAGAAG--------------AAGTAAA----CATTATCA------------TA-----------ATATGTAGA--------TATATCGACTCT---CCTTT--TGT-------GAAT-TCCTA----------TATACTCAAGAAGAACTTCC-----AGC--ATATT---TTG----------TATATTTAATATTAT-----AACCTGT-AACAACGAT------GAAA------TTCCAA---CAATTATCTCA------AAATCACTCATATTTC------
>chrIV_s83-_TY1
---------------------------------------------------------------------------------------CAACTTATCGTTTC------TTGATGA---G---------------TATTCAAGG----TG-------------------ACGGAATA-------------TTA----TCA-TATAT-----GATGTAA-------------TAAAATGACATAA--------------ATGATA--AGAAT----------------GCG-TTATCA-AATTT---AAAAGCAACTG----------AAACGCAC------------------GG------AT--TGATGA---TAA-AAAAG---------GATAA--------------------------------------------CGATTGG---------------------------------------------------TA-----------ACATTTAGA----CTAAAGAATAGATCGTAATATTTT--TGG-------GGAT-TCTTT----------TATCCTCAAAAAAAACTTCA-----TGA--ATATT---CTG----------TGTACCTAATTATGG--------ATTT-ATCACCAAT------GCAA------TCCCAA---CACTTATTCAC----AAGAGTTACCTAT-----------
>chrXIII_st163-_TY1
-------------------------------TGTTGGAA---------TGAAGC-------------------------------TATAAAATATCATCTG------TTCAGTA---G---------------TATTCATGC----CA-------------------CTCGTACA-------------TTA----TCA-TATAC-----AGTGTAA-------------GAAGATGATCTAAAC------------ATTGAG--AAA------------------CAG-TCGTAA-AATTT---AATGGAAGCAG----------AAATATAA------------------GG------AT--TGATAA---TGT-ACTAG---------GATAA---------------TGAAACATAC-------------------GAAAGGGAGGGAG--------------AAATAAT----TGTAATTG------------TA-----------TTATATAGG--------AGTATCGATTC----CAATT--TGA-------GGAT-TGGTA----------TATCTCTCAGGGGAAATTTT-----ATT--ATATT---CTG----------TACACATAATAAAAT---AAAGCCCTT-GCGAACAAT------AGAA------TCCCAA---CGGTTATCAAA-----TTATTCACAAATT----------
>chrXV_st189+_TY1
---------------------------------------------------------------------------------------------------------------------------------------------------------------------------------------------------------------------------------------------CATAAAG------------GTTAAG--AAA------------------TAG--CATCA-GATGT---AATGGAAGCTGAA--------AAATGCAA------------------TG------AT--TGATTATTCAAT-AATAG-----------------------------TGAATAACGGCGTGTAAATG---------AATAAGAAATGGT---------------AATAAT------------------------------------------------------AATACTGATGC----CTTTTTAT---------GGAT-TCCTA----------TATCCTTGTGGAAAACCTCTCCTCTAAC--ATGTT---CTA----------TATACCTAATATTA------AACCTTT-ATTAATAAT------GGAA------TCTCAA---CAATTGTCTCA-----AAATTCTCCCATTTCTCA-----
>chrV_s116-_TY1
----------------------------------------------------------------------------------------------------------------------------------------------------------------------------------------------------------------------------------------------------------------AT-------------------------------------------------------------------AATCACAA--------------------------------------------------------------------------------------------------------------------------------------------------------------------TA-----------CTATGTAGA--------AATTTCCATAC----CCTTT--TGT-------GGAT-TCGTA----------TGTCCTTAAGGAGAACTCCT-----TGT--TCATT---TTG----------TGCACCTAATACTAT-----GATCTCT-AACAGCAAT------GGCA------TCCCAA---AAATTACCTCA-----AAATTCATACATT----------
>chrVIII_s228+_TY1
-------------------------------TGCTGTAA---------TAAGGA----------------------------------ACATCATCATCCG------TCAACTA---G---------------TAGTCACAT----TA-------------------GTAGTGTA-------------TTA----TCA-CATGG-----TGTGTAA-------------GAACATTACGTAAAG------------ATTGAA--AAA------------------AAG-TCATCA-AAAAT---AAAGGAAGCTG----------AAACGCAA------------------GG------AC--TAGTAG---TGT-AATAG---------AATAA------------------------------------------------------------------------------------------------------TA-----------TTGTGTAAA--------AGTATCGATAC----CCTTT---------TTGGAAT-TATTG----------TATCTTCGAGGGTGGCTTTT-----AAT--ATATT--TTTG----------AAAACCTAATATTAT-----AACCTTT-CACAACAAC------GAAA------TCCCAAC-----------------------------------------
>chrVII_st109+_TY1
---------------------------------TTGCAA---------TAAGAA--------------------------------TCA-GTTACCATCGA------TCGATTT---G---------------AATTCATAT----TA-------------------CTAGTACT-------------TTG----CAA-TACAC-----TGTGTAA-------------GAAGATGTCATAAAG------------ATTGAG--AAA------------------CGG-TCATCA-AACTT---AATGTAAGCAG----------AGACACGA------------------GG------AT--TGATGA---TGA-AGTAA---------GATAA---------------TGTGCGACAA------------------------GGAAGAAA--------------AAATAATAG----------------------CA-----------TTATGTAGA--------GATATCGATTC----CCTTTTGTGGG-----------CGCTA----------TGTTCTGGAGGAGAGTTTCT-----AGT--ATATT---CCT----------TATCCATAATGTTAT-ATGTGATCTTT-ATCAACAGT------GGAA------TCCCAA---CAATAATGCAA-----TTATTCACCCATTTTTCA-----
>chrIII_st24+_TY1
-------------------------------TGTTGGAA---------TAAAAC-------------------------------TCTAAAATACCATCCA------TTCAGAA---G---------------TATTCATGC----TA-------------------CTAGCATT-------------TTA----TCA-CATGA-----GGTGTAA-------------GAAGATGACATAAAG------------ATTGAG--ATA------------------CAG-TCATCA-AACCT---AATGGAAGCG-----------AAATGCAG------------------GG------AT--TGATAA---TGT-AATAA---------GATAA---------------TGAAACATAA-------------------GAAACAGAAGGTA-------------GGAGTAT-------------------------TA-----------TTATGTAGA--------AATACCGATTC----CATTT--TAA-------GGAT-TCCTA----------TGTCCTCGAGTAGAACGTCT-----AGT----------------------ATATACGAAATATTAT-----ACCCTTTAAAAAACAGT------GGAC--------CCAA---CGATAATCACA-----ACATTCACCGATTTCTCA-----
>chrVII_st89+_TY1
-------------------------------TGCCGGTG---------TAAGGG--------------------------------TCG-ACTATCTTCGA------TCTACTC---A---------------TATTCATAT----TA-------------------TCAATTTA-------------TTA----TCA-TATAT-----GGTATAA-------------GAAAATGACATGAAC------------ATTGAG--AAA------------------CAA-CCAATA-GATTA---ATTGGAAGCTG----------AAATGCAA------------------GG-----------------------------------------------------------------------------------------------------------------------------------------------------------------------------------------------------------------------------------------------------------------------------------------------------------------ATTAATAAC----------------------------------------------------------------
>chrXI_s268-_TY1
-------------------------------TGTCGAAA---------TGAAA---------------------------------TCCTTGTATCATCTA------TTGGCTA---G---------------TATTCGTCT----TC-------------------CTAGAATA-------------TTA----TCA-CAGC------GGTGTAA-------------GATGATGACATAGAG------------ATTGGG--AAA------------------CAG-TTATCG-GTCTT---AATGGAAGCTG----------AAATGCAA------------------GG------AT--TGATAA---CGT-GATAG---------GGTAA---------------TGAATGGCAA-------------------AGTATAGAAGAAA----------------AGAAGTTAGAGTAATAT------------TA-----------TCATGTAGA--------AAGACCGATTC----CATTT--TGA-------GGTT-TCCTA----------TACCCTCGAGGGGAACTTTT-----AGG--ATATT---CTG----------TGTATCTCATACTAT-----AGTCTTT-AACTATGAT------TGAA------TCCGAA---CAATTAT--------------------------------
>chrII_s8+_TY1
-------------------------------TGTTGGGA---------TGAAAC-------------------------------TCTAAAATATCATTCC------TTTAGTA---G---------------TATTCCAGT----TA-------------------CCAGTATA-------------TTA----TCA-CATGC-----CGAAAAA-------------GAAGATGACATAAAG------------ATCGAC--AAA------------------CAG-TCTTCA-AATAT---AATGGAAGCTG----------GAATGCAA------------------GG------AT--TGATAA---TGT-AACAG---------GATAC---------------TGAATGACAAAGTA---------------TAAATGAAAAAAA----------AAAAAAAAAAAAAGTAGTAATAC------------TA-----------TTATGTGGA--------AATACCGATTC----CATTT--TGA-------GGAT-TCCCC--------AATACCATCGACGAGAGCTTCT-----AGT--AAATT-----G----------TATACATAACAGTAT-----AACCCTT-ACCAACAAT------GGAA------TCTCAA---AGATTATTAAA-----TTATTCACA--------------
>chrVIII_st119-_TY1
-------------------------------TGTTGTTA---------TGAAAC-------------------------------TTCAAAATATCATCCG------TTTATTA---G---------------TACTCACGC----TA-------------------CTAGTTTA-------------TTG----TCA-AATAA-----GTTGTAA-------------GAAGATGGCATAAAC------------ATTGAG--AAA------------------CAG-TCATCA-ATTCT---AATGAAAGCAG----------AAATGCAA------------------GG------AT--TGACAA---TGT-AATAG---------GGTAA---------------TGAAAAATAT-------------------AGAACGGAAGGAG--------------AAATAAT----CATAATAA------------CC-----------TTATGTCGA--------AATACAGATTCATTACATTT--TGA-------GGAT-TCTTA----------TGTTCTGGTGGATAACTACT-----AGT--ATATT---CTG----------CATAGCTGATATCAT-----AGCCTTC-ACCAACAAG------GAAA------TCGCAA---CAATCATTAAA-----TCATTCAC---------------
>chrVIII_s230+_TY1
--------------------------------------------------------------------------------------------------------------------------------------------------------------------------------------------------------------------------------------------------------------------------------------------------------------------------------------------------------------------------------------------------------------------------------------------------------------------------------------------------------------------------------------------------------------CTTTT--------------AT----------------------------------------------ATATT---CTG------------TATTTGATGTTAT------AGCTTT-ATCAATTAC------AGAA------TGCCAA---AAATTATCAAA-----TTATTCAC---------------
>chrX_st133-_TY1
-----------------------------------------------------------------------------------------TACTATTACG--------------------------------------------------------------------TTAACATA----------------------A-TTTAC-----TGCGCAA-------------GAAGATAATATGA--------------ATCGTG--TAGAA----------------AAG-TCATTC-AGTTT---GTTAGAAGAGG----------GAACATTG------------------------ACAT--TGATAA---TGT-AAAAG---------GATAG---------------GCAATGGTGACACT---------------TCAACGCAAAGAA-------------GAAAT-------TGCAGTAT------------TA-----------TCGTGTAGA----------------ATCATGCTCTCTCTTGT-------AGAT-TCCTA----------TATCGTCGGGGAGAAACCTC----TACC--ATATT---CTG----------TAAACCTAATACTAT-----AGCTTTT-CCCAACAA-----------------------------------------------------------------
>chrXV_s377-_TY1
-----------------------------------------------------------------------------------------AATTATCTTCTA------GTGACAA-------------------TAACCACTT----TA-------------------CTAGAAA--------------TTATTAAAAA-AATAC-----CGCGTTG-------------AAAGACGATATAA--------------AGTAGG--AGATTAATAAATTTATATTCATATTTTCTTC-AATCT----AATGAAATTG----------AAGCGCAA------------------GG------AT--TGATTA---TGT-GATAG---------GATGC--------------GTGAGTAGTAATGCATG-------------AAAAAGGAGGAAG--------------ACGTGAT----TATAATA-------------TA-----------TGATGTAAA---------ATTTTGATTC----CATTT--TGC-------GGAT-TCCTG----------TATCCTCGAGGAAAGACCTC----TGGC--ATATT---ATA----------TAGGGATATTATT---------CCTTT-ACAAAAAAT------GGAAT-----------------------------------------------------
>chrV_st57+_TY1
--------------------------------GCTGGAA---------TAAGAA--------------------------------GCA-AGTTTCATCTT------TGATCTT---A---------------TGTATATAG----TA-------------------TTAATATG-----TATTATTATTA----TCA-TATAG-----GACAGAA-------------TTAGTTGACAAAA--------------AGTACG--ATGGGAAA-------------CAG-CTATCA-AATTT---AAAGGAAGCTG----------AAATGCAA------------------GA------AT--TAATAA---TGT-AATAG---------GGTAG---------------CGAACGACAA-------------------AGTATAAAAGGAA-------------GGAGGATGAAGTTACAT---------------AA-----------TTATGTAGC--------ACTATCGACTT----CCTTT--TGG-------GCAT-TTCTA----------TAATCTCGAGGAAATCTTCT-----AGT--ATATC---CTG----------TATACCTAATATTAT-----TGCCTTC-AACACAGAC------GGAA------TCCCAA---CAATTATCTCA-----AAATTCACCCATTTTTCA-----
>chrXII_s305+_TY1
-------------------------------TGTTGAAA---------TGAAAC-------------------------------TCTAAAATATCATTTA------TTAGTAG-------------------TATTCATGT----TA-------------------CTAGAATC-----------TATTA----TCA-TATGC-----GGTGTAA-------------CAAGATGGCATAAAG------------ATTGGG--AAA------------------CAG-TCATCA-AATAT---AATGGAAGCTG----------AAATGCAA------------------GG------AC--TGATAA---TGT-AATAG---------GACAA---------------TGAAACATAT-------------------AAAACGAAAGGTG--------------TAATAAT----TATAAGATT------------------------TTGTGGAGA--------AATATTGTTTC----TCTTTTAT---------TGAT-TCGTA----------TATTCTCGAGGAGAACTTCT-----AGT--ATATT---TCA----------CATACTCAATAATAT-----AACGTTT-ACTAAAGAT------GG--------------------------------------------------------
>chrXII_s310+_TY1
-------------------------------TATTGGAT-----------GAAA--------------------------------CTGTAACATCATCTG------TTTATTA-A-G---------------TATCCGTGT----TA-------------------TTAGTATA-------------TCA----TCA-CATAC-----GGTGTAA-------------GAAGATAACATAAAG------------ATTGAG--AAA------------------CAG-TCATCA-AATAT---AATGGAAGCTG----------AAATGCGA------------------GG------AT--TGATGA---TGT-AATAG---------GACAA---------------TAAAAAATAT-------------------AAGACGGAAGAAG--------------AAATAAT----CGTAATAG------------CA-----------TTATGTAAA--------AATAGGGATTT-------------------GAGGAT-TCCTA----------TATCCTCGAGGAGAACTTCT-----AGT--ATATT-------------AACTATACAGAATATCAT-----AGCCTTG-ATCAACAAT------AAAA------TCCCAG---CAATTATCAAA-----TTATCCATCCATTTCTCA-----
>chrXV_s387-_TY1
-------------------------------TGTTGGAG---------TAAAAA--------------------------------TCA-ACTATCTTCTA------TCAACTA---G---------------TAGTCATAC----TA-------------------GCAGTATA-------------TTA----TCA-CATGC-----GGCGTAA-------------GGAGATAACATAAAG------------ATTGAG--AAA------------------TAG-TCATCA-AATCT---AATGGAAGCTG----------AAATGCAA------------------AG------AT--TGATAG---TGT-GCTAG---------GATAA---------------TGAAACATAT-------------------AAAACGGAAGGAG--------------GAATAAT----CGTAATAT------------TA-----------TTATGTAGA--------AATATCGGTTC----CATTT---------AGAGGAT-TACTA---------TATCCTATAGGGAGGACATCT-----AGT--ATATT---CTG----------TAGACATAATATTAT-----GGCCTTT-GTGCACAAT------GGGA------TCCCAA---CAATTATCCAA-----CTATTCACA--------------
>chrV_s121-_TY1
-----------------------------------GGAA---------TAAAAA--------------------------------TTC-ACACTCACTTA------TCGACTA---T---------------TAATCATAT----TA-------------------CTAGTATA-------------TTA----CCA-TATAC-----TCTGTAA-------------GAGGATGACATAAAGAAAGATAACAAAATTAAG--AGA------------------CAG-CCATCAAAATTT---AATGGAAGCTG----------AAATGCAT------------------GA-----TTT--TGGAAA---TGT-AAAGG-------ATAATGA---------------GTGAGCATAT-------------------AAAATGGAAGAAA--------------AAATAAT----AATAG---------------GA-----------TTATGTATA-------AAATATCGATTC----CCTTT--TGT-------AGAT-TTCGA----------GATCTTCGAGGAGAACTTCT-----AGC--ACGTT--GTTT---------ACATATCTAATGTT----------------------------------------------------------------------------------------
>chrVIII_st117-_TY1
-----------------------------------------------------------------------------------------------------------------------------------------------------------------------GAAATATT-------------TTA----TCA-AATAC----------------------------------------------------------------------------------------------------AATAGAAGCT-----------AAAAGCAA------------------GA------AT--TGATAA---TGT-AATAG---------GATAA---------------AGTAATATAG------------------------------------------------------------------------------------------TTATGGAGA--------TTTATCGACGC----CTTTT--TGT-------GGAT-TCCAA----------GACCCTCGAGAAGAACTTCT-----AGT--ATACT---CTG----------TGTACG-AATATTAT-----AGCCTTTCTTCAACAAT------GGAT------TTCAAA---CAATTATCCAA-----TTATTCAC---------------
>chrIV_s73+_TY1
-------------------------------TGTTGGAG---------TAAAAA-------------------------------TCCAAAATATCATCTG------TTTATTA---G---------------CATTCGTGT----TA-------------------GTAGTATA-------------TTA----TCA-AATGC-----GGTGTAA-------------GAAGATGACATAAAG------------ATTGAA--AGA------------------CAG-TCATCA---------AATGGAAGAGG----------AAATGCAA------------------CA------AC--TCATGA---TGT-AATAG---------GATAA---------------TGTCACATAA-------------------AAAATGGAAGATG--------------AGATTAT-------AATAT------------TA-----------TTACGTAAG--------AATACCGATCC----TCTTT--TGC-------GGGT-TCTTA----------TAT-CTCGGGGAGAGCTTCT-----AGT--ACATT---ATT----------CATTCATAATATTAT------ACCTTT-ACCAAGGAT------TGAA------TCCCAA---CAATCATCAAA-----TTATTCACCCCTTTCTCA-----
>chrXII_s298-_TY1
-------------------------------TGTTGGAA---------TAAAAA--------------------------------TCA-ACTATCGTCA-------TTAACTA---G---------------TAGTCTTAC----TA-------------------CGCGTATA-------------TTA----TCA-TATACG----GGTAGTT-A-----------GATGATGACATAA--------------GGTATG--AGAAG----------------ATG-CAACCG-AAGTT---AAAGGAAGCTG----------AAATGGAA------------------GG------AT--TGATAA---TGT-AATAA---------GATAA---------------TGAAAAATAT-------------------AAAACGGAAGGAG--------------AAATAAT----CGTAATAT------------TA-----------TTGTGTAGA--------AATATCGATTC----CATTT----------GAGAGT-TTCTA----------TATCCTCGAGGAGAACTTCT-----AGT--TTATT---CT-----------TATACATAATATTAT-----AGCCTTA-ATCAACAAT------GGAA------TCCCAA---CAATTATGTCA-----AACTTTACCAATTTCTCA-----
>chrXIII_s325+_TY1
-------------------------------TGTTGAAA---------TAATCA------------------------------------ATTA-CATTTA------TTGACTG-------------------GTTTAATA--------------------------TTAATATA-------------TTA----TCA-TATAC-----AGTGTAA-------GAAGG-GAAGGTGATCTAAAG------------ATTGAG--AAA------------------CAG-TCACCA-GATTT---AGGGGAAGCTG----------AAATGCAA------------------TG------AT--TGATAA---TGT-AATAA-------------------------------------------------------------------------------------GAGTAATATCG---------------------------------TTACGTAAA--------ACTATCGATTC----CCTTT--TGA-------CGAT-TCCTA----------CATCCTCGAGAAGAAGTTCT-----AGT--ATATT---CTG----------TGTACCTAATATTGT-----AGGCTCT-AACAACAAT------GGAA------TCCCAA---CAATTA---------------------------------
>chrXVI_st218-_TY1
-------------------------------TGTTGGAA---------TAAGAA--------------------------------TCA-ACCATCACATA------TCGATTA---G---------------TATTCGTAC----TA-------------------TTTGCATG-------------TTA----TCG-TATAC-----GGTGCAA-------------AAATATGGCATAAAG------------ATTGAG--AAA------------------CAG-TGAGCA-CATTT---AATGAAAGCTG----------AAATGCAA------------------GG------AT--TGATAA----GT-AATAG---------GATAA-------------------------------------------------------------------------------------------------------------------------------------------------------------------------------------------------------------------------------TG----------AATACCTGATATTAT-----AACCTTT-ATCAGTGGT------GGAT------TCCCAA---CAATTAT--------------------------------
>chrIII_s48-_TY1
-------------------------------TATTGCAA---------TAAGAA--------------------------------TCA-ACTATCATCCA------TTGATCA---G---------------TATTCATGT----TC-------------------CTAGTAAA-------------TTA----TAA-TTTAC-----AGTGTAA-------------AAAGATGACATCGAT------------ATTGGG--AAA------------------CAA-TCATCA-AATTT---AATGGAAGTTG----------AGATTCAA------------------GA------AT--TGATAATTTTTTAAATAG---------GAGAA----------------GAGCTATATTT-----------------GAGACAGAAGAAG------------AAAGATAATA-----------------------TA-----------ATATGTAAA--------AATATCAATCC----TATTT--TGC-------GTAT-TCCTA-----------------------------------TGT----------------------------------------------------------------------------------------------------------------------------
>chrX_st132+_TY1
-------------------------------------AA---------TGAGGA--------------------------------TCA-ACTATAATCTA------TCGAATA---G---------------TATTCATAT----TA-------------------CTAATATA-------------TTA----TCA-TGTAC-----GATGTAC-------------CAAGATGGCATGAAG------------ATTGAG--AAAA-----------------CAG-TCATCA-GATTT---AATAGATGCTG----------AAATGCCA------------------GG------AC--TGATAG---TGT-AACAG---------AATAA---------------TGAATGATAT-------------------CATATAAATTGGG-------------GAAACAAT----AATGACAA------------TA-----------TTATGTGAA--------AATATCAATTC----TCTTT--TGT-------GGAT-TACAA-----------GATCCCCTGGAGAACTTCT-----AGT--ATGTC---CTG----------TATACCCGGTGCTAT-----ATCCTTT-AATAACCAT------GGAA------TCC---------------------------------------------
>chrIV_st30-_TY1
-------------------------------TGTTGGAA---------TTGAAC--------------------------------TCT-AATATCATCTA------TTTAATA--------------------------------------------------------TTATA-------------TTA----TCA-CATGC-----GGTGTAA-------------GAAGATGACATAAAG------------ATTGAG--AAA------------------CAG-TCATCC-GATCT---AATGGAAGCTG----------AAATGCAA------------------GG------AT--TGATAA---TGT-AATAG---------GATAA---------------TGAATGACAACGCAT--------------AAAAGGAAAGAAG-----------ATAAAATAATAA----------------------CA-----------TTATGTAGA--------ACTATCGATTC----CCTTT--TGT-------GGAT-TCCTA----------TATCCTCGAGGAGAACTTCT-----AGT--ATATT---CTG----------TATACC-AATATTAT-----AGCCTTT-AGCAACAAT------GGAA------TCCCAA---CAATTATCTAA-----CAACTCACATATTTCTCA-----
>chrXI_st141-_TY1
-------------------------------TGTTGGAA---------TTGAAC--------------------------------TCT-AATATCATCTA------TTTAATA--------------------------------------------------------TTATA-------------TTA----TCA-CATGC-----GGTGTGA-------------GAAGATGACATAAAG------------ATTGAG--AAA------------------CAG-TCATCC-GATCT---AATGGAAGCTG----------AAATGCAA------------------GG------AT--TGATAA---TGT-AATAG---------GATAA---------------TGAATGACAA-------------------CATATAAAAGGAA-------------GGAAGATAAAATAATAA---------------CA-----------TTATGTAGA--------ACTATCGATTC----CCTTT--TGT-------GGAT-TCCTA----------TATCCTCGAGGAGAACTTCT-----AGT--ATATT---CTG----------TATACC-AATATTAT-----AGCCTTT-AGCAGCAAT------GGAA------TCCCAA---CAATTATCTAA-----CAACTCACATATTTCTC------
>chrVI_st75+_TY1
-------------------------------TGTTAAAG---------TAATAA-------------------------------TTTGAAATGCCATCCA------TTTGGTA---A---------------TATTCATGT----TA-------------------TTGGCATA-------------TTA----TCA-TATGC-----GGTTCAG-------------GAAGATGACATAAAA------------GTTGAG--AAA------------------CAG-TTATCA-ACCCT---AATGGAAGCTG----------AAATGCAA-------------------------GAT--TGATAA---TGT-AATAG---------CATAA---------------TGAAACATAT-------------------AAAACGGAATGGG--------------GAATAAT----CGTAATAT------------TA-----------TTATGTAGA--------ACTACCGATTC----CATTT--TGA-------GGAT-TCCTA----------CATCCTCGAGGAGA-CTTCT-----AGC--ATATT---CTG----------TGTACATAATATTAT-----GGTCTTG-ATCAACAAT------GCAA------TCCCAA---CAGTTATCAAA----------------------------
>chrVIII_s234+_TY1
----------------------------------------------------------------------------------------------TCATCTA------TTTATAG-------------------TAGTCATAT----TA-------------------CTATTATA-------------TTA----TTA-CATGC-----GGTGTAA-------------GAAGATGACATAGG-------------ATTGGG--ACA------------------CAG-TCATCG-AACTT---AATGGACGCTG----------AAGTGCAA------------------GG------AT--TGATAA---TGT-AATGG---------GATAA---------------TGAAACATAT-------------------AAAACGGAATGAG--------------GAATAAT----CCTAATAT------------TA-----------TCATGTAGA--------AATATCGATTC----CATTT--TGA-------GGAT-TCCTA----------TATCCTCTAGGAGAACTTCT-----AGC--ATATT---CTA----------TATACCTAATATTAT-----TGTCTTT-GTGAACAAT------GGAT------TCCCAC---AAATTATCTCA-----AAATTCACAAATATCTCA-----
>chrII_st8-_TY1
-------------------------------TGTTGGAA---------TGAAA---------------------------------TTTTAATATCATCTA------TTTCGCA---G---------------CACTCATGT----TA-------------------CTATTATA--------------------TCA-CATGC-----GGTGTAA-------------GAGGATGGCATAAAG------------ATTGAG--AAA------------------CAG-TCATCC-AATCT---AATGGAATGCA----------CGACACAA------------------------------TAATGA----GT---------------GACAA--------------------------------------------CATATAAAAGGAA----------------GTAAGATACAATAATAT------------TA-----------TTATGTATA--------ACTATCGATTT----CCTTT--TGT-------GGAT-TCCTA----------TATCCTCGAAAAGAACTTCT-----AGT--ATAAT---CTG----------TGTACCTAATATTAC-----AGCCTTT-GAAAACAAT------GGAA------TCCCAA---CAATTATCTTA--------TTCCCATAATTCTCA-----
>chrIII_st28+_TY1
-------------------------------TGTTGGAA---------TAAAAA--------------------------------ACA-ACTATCATCTA------TCAACTA---G---------------TAGTCACAC----TA-------------------CCAATGTG-------------TTA----TCATTATAC-----TGTGTTA-------------AACAATGACATAA--------------GGTATG--AAAAT----------------TTG-TCAACG-AAGTT---AGAGAAAGCTG-----------GATGCAA------------------GG------AT--TGATAA---TGT-GGTAG---------GAAAA---------------TGAAACATAT---------------------AACGGAATGAG--------------GAATAAT----CGTAATAT------------CA-----------GTATATAGA--------AATATAGATTC----CCTTT--TGA-------GGAT-TCCTA----------TATCCTCGAGGAGAACTTCT-----AGT--ATATT---CTA----------TATACCTAATATTAT-----TACTTTT-ATCTACAAT------GCAA------CCCCA----CAATAATATAA-----AAATTCAC---------------
>chrII_st11+_TY1
-------------------------------TGTTGGAA---------TGGAAA--------------------------------TCA-ACTATCGTCCA------TCAACTA-------------------TAGTTATAC-------------------------TACTGGTA-------------TTA----TCA-TATAC-----GATGTTA-------------GATGATGACATAA--------------GCTATG--AAAAAA---------------CTG-CCATTG-AAGTT---AAAGGAAGCTG----------AAATGCAA------------------AG------AT--TGATAA---TGT-AATAT---------GATAA---------------TGAAACATTT-------------------AAAACGGAATGAG--------------GAATAAT----CGTAATAT------------TA-----------TTATGTAGA--------AGTATCGATTC----CATTC----------GAGGAT-TCCTA----------TATCCTCGAGGAGAACTTCT-----AGT--ATATT---CTG----------CATACATAATATTAT-----AGCCTTA-ATCAATAAA--------AA------CCCCAA---GAATTACCTCA-----AAATTCACCAATATCTCA-----
>chrVI_s150-_TY1
-------------------------------------------------------------------------------------AACCAATGATCGCTCA------TTGATTA---G---------------TATTCATAT----TA-------------------ACACTATA--------------------TTA-AAATTG----AGTGTGA-------------GTAGATGGCACAAAG------------ACTGAG--AAA------------------TAA-TCATCA-AATTT---AATGGAAGCCG----------AAATGCAA------------------GA------CT--TGATAA---TGT-AATGG---------AATAA---------------AGAGTGGCGA-----CAAT----------AATATGAAAAAGA--------------AAATATT----AATAA---------------CA-----------TTATATAGA--------AATATGGGCTT----CCTTT--TTT-------AGGT-TATTA----------CATCCTTGGGAAGAATTTTT-----AAT--ATACT---TTG-----------------------AT-----TCCCTTT-AATAACAAT------GGAA------TGCCAA---CAATTA---------------------------------
>chrVII_st94+_TY1
-------------------------------TGTCGGAA---------TGGAAC-------------------------------TCTAAAATATCATCTG------TTTATCG---G---------------CATTCGTGT----TA-------------------GTAGTATA-------------TTA----TCA-CATGC-----GGTGTAA-------------GAAGATGACATAAAA------------ATTGAG--AAA------------------CAG-TCATCA-AATAT---AATGGAAGCTG----------AAATGCAA------------------GG------AT--TGGTAA---TGT-AATAG---------GATAA---------------TGAAACATAA-------------------TGAACGGAAGGAG--------------AAATAAT----CGTAATAT------------TA-----------TTATGTAGA--------AATACCGATTC----CATTT--TGA-------GGAT-TTCCA----------TATCCTCGAGAAGAACTTGT-----AGT-------------------------AACATAATATTAT-----AGTCTTT-ATCAACAAC------GCAA------TCTCAA---CAATTATCAAG-------ATTCACCTA------------
>chrIV_st40-_TY1
--------------------------------------------------------------------------------------TTATATTA-------------------------------------------------------------------------TTGCTATA-------------TTA----TCA-AATGA-----GGTATAA-------------GAAGATTATACAACA------------ATTGAA--AAA------------------CAG-TCATTA-GACTT---AATGAGAGCTG----------AATTGCAT------------------AG------CT--AGATAA---TGT-AATAG---------GATAA---------------TGAAGCATGT-------------------AAAATAGAAGGAG--------------AAATAAT----AGCAA---------------TA-----------TTATGCAGA--------AATACCGATTC----CCTAT--TTT-------GGAT-CCCAA----------GATCCTCGAAGAAAAACCTC----TAGT--ATATT---CTG----------TATACCTAATATTAT-----TGCGTTT-ACCAACAGT------GGAA------TCCCAA---CAATTATC-------------------------------
>chrXII_st149-_TY1
-------------------------------TGTTGCAA---------TGAAAC-------------------------------TCTAAAGTATCATCGA------TTCAGTA---G---------------TATTCATGC----TA-------------------CTGGTATA-------------GTA----TCA-CATGA-----GGTCCAG-------------GAAGATGACATAAAA------------ATTGAG--AAA------------------CAG-TCATTA-AGTCT---AATGGAAGCTG----------AAATGCAA------------------GG------AT--TGATAA---TGT-AATAG---------GATAA---------------TGAATTATAT-------------------AAAACTAAAAGAG--------------GAATAAT----CTCAATAC------------TA-----------TTATGTAGA------AATATATCGATTC----CATTG--TGA-------GCAT-TCCTA----------TATCCTCGGAGAGAACATTT-----AGT--ATCTT---CTA----------TATACCTAATATTAT-----TGCGTTT-ACGAACAAT------GGAA------TCCCAA---CAATTATC-------------------------------
>chrV_st62+_TY1
-------------------------------TGTTGTAA---------CGAAAT--------------------------------TCC-AATGTCATCTG------CTTAGTA---T---------------TATTAATGT----TA-------------------CCTGAATA-------------TTA----TCA-CATGC-----TGCTTAA-------------AAATGTGTTATAA-----------------------------------------------GTATTAAAATCT---AGTGAAAGTTG----------AAATGTAA---------------------------------------TCT-AATAG---------GATAA---------------TGAAACATAT-------------------GAAACGGAATGAG--------------GAATAAT----CGTTGTAT------------CA-----------CTATGTAGA--------GATATCGATTT----CATTT--TGA-------GGAT-TCCTA----------TATTCTTGGGGAGAACTTCT-----ACT--ATATT---CTG----------TATACATGATATAAT-----AGCCTCT-CCCAACAAT------GGAA------TGCCAA---CAATTATCGAA-----TTATTCACCAGTTTCTCA-----
>chrXII_st154+_TY1
-------------------------------TGTTGGAA---------TGAAGG---------------------------------CCTAGTATTGTCTA------TTGACTA---A---------------TATTCATCT----TA-------------------CTAGTATA-------------TTA----TCA-TATAC-----AGTGTAA-------------GAAGATGGCATAAAG------------ATTGAG--AAC------------------CAG-TCATCA-GACT----AATGAAAGCTG----------AAATGCAA------------------GG------AC--TGATAA---TGT-AATGG---------GATAA---------------TGAAATATAT-------------------AAAACGGAAGGAG--------------AAATAAC----CGTGATAT------------TA-----------TTATGTAGA--------TTTACCGACTC----CACTT---------GGAGGAT-TTCTC----------TATTCTCGAGGGAAACTT-------GGT--ATATT----CG----------TACACCTAATATTAT-----AGCTCTT-GATAACAAT------GAAA------TTTCAA---CAATTAT-------------TCACTCAACCCTCA-----
>chrXVI_st212+_TY1
-------------------------------TGTTGGAA---------TGAAAG-------------------------------TCTAAAATGTCATCTA------TTCGGTA---G---------------CACTCATGT----TA-------------------CTAGTATA-------------CTG----TCA-CATGC-----GGTGTAA-------------CGTGGGGACATAAAA-----------------------------------------CAG-ACATCA-AATAT---AATGGAAGCTG----------AAATGCAA------------------AG------AT--CGATAA---TGT-AATAG---------GAA-----------------TGAAACATAT-------------------AAAACGAAAGGAG--------------AAGTAAT----GGTAATAT------------TA-----------GTATGTAGA--------AATACCGATTC----AATTT--TGG-------GGAT-TCTTA----------TATTCTCGAG-AGAATTTCT-----AGT--ATAAT---CTG----------TATACATAATATTAT-----AGGCTTT-ACCAACAAT------GGAA------TTTCGA---CAATTATCATA-----TTATTCAC---------------
>chrVIII_st122-_TY1
--------------------------------GTCGAAA---------TAGAAC----------------------------------CAACTATCGTCTA------TCGACTA---A---------------TATTCATAC----TG-------------------CTAGTATA-------------TTA----TTA-TATCC-----AGTGTAA-------------GAAGATGACTTTAAG------------ATTGAA--AAA------------------TAA-TCTTCATAATTT---AATGGAAGCTG----------AAACGCAA------------------AG------AT--TGATAA---TGC-AATAG---------GATGA---------------CGAATGACGA-----CATAA---------AAAACGGAAGAAG--------------AAATACC----AGTAA---------------CA-----------TTATGTAGA---------ATAGGAATTT----CCTTT----------------------------------------------------------------------------------------------------------------------------------------------------------------------------------------
>chrXV_s374-_TY1
-------------------------------TGTTGGAA---------TGAAAC-------------------------------TTTAAAATATCATCTT------TTTAGTA---G---------------TATTCGTGT----TA-------------------CTAGTATA-------------TTA----TCA-CATGC-----AGTGTAA-------------GAAGATAACATAAAG------------ATTGGG--AAA------------------CAGTT------AGATT---GATTGAAGCG-----------AAATGCAA------------------GG------AC--TAATAA---TGT-AATAG---------GATAA---------------TGAAATGTAT-------------------AAAACGGAATTGG--------------GAATATT----CGTAATAT------------TA-----------GTATGTAGA--------AATATAGATTC----CTTTT--TGA-------GGAT-TCCTA----------TATCCTCGAGGAAAATTTCT-----ATT--ATAAT---CTG----------TATACATAATATTAT-----AGCCTTC-ACCAACAAT------GGAA------TGACAA---CAATTATCAAA-----TTATTCAC---------------
>chrXV_st192+_TY1
-------------------------------TATTGGAA---------TAAGAA--------------------------------TCG-ACTATAATCTA------CCGGCGA---G---------------TATTCATAA----G--------------------CTATTATA-------------TTG----TGG-TAGAC-----GGAGTAG-------------AAAGATAAAAAAGG-------------ATTGAA--AA-------------------CAG-TCATCT-GATTT---AATGGAAGCTG----------AAATGCAA------------------GA------TT--TAATAA---TGT-AATAG---------GATAA---------------TGAATGACAA-----CATAA---------AAAATAGAAGAAA--------------TAATAAT----AGTAA---------------CA-----------TTATGTGGA--------AATATGGGTTT----CCTTG----------GCAGGT-TCCTA----------TATCCTTGAGAAAGAGCTTC----TAAT--ATATT---TTG----------TATATTTAGTATTAT-------------------AAC----------------------------------------------------------------
>chrVIII_s232-_TY1
-------------------------------TGTTGTGA---------TAAAAA---------------------------------TAAACTACCATATA------GTGACTA---G---------------TAGTCATGT----TA-------------------CTACTATA-------------TTA----TTA-CACGC-----GGTGTAA-------------GAAGATGACATAGG-------------ATTGGG--ACA------------------CAG-TCGTCG-AAATT---AATGGAAGCTG----------AAATGCAA------------------CG------AT--TGATAA---TGT-AATAG---------GATGA---------------TGAATGACAGCATAT--------------AAAAGGAAAGAAG-----------GTAAATTAATATT---------------------CA-----------TGATGTAGA--------ATGACCGATTC----CATTT---------------------------------------------------------TGT--GGATT---------------------------------------------------------------------------------------------------------------------
>chrXI_st139+_TY1
------------------------------------------------------------------------------------------------------------------------------------------------------------------------------------------------------------------------------------------------------------------------------------------------------------------------------------------------------------------------------------------------------------------------------------------------------------------------------------------------------------------------------------------------------------------------------------TCCTA----------TATTCTCGAGGAAAACTTCT-----AGT------------------------------------------------------------------GGAT------TC----------------------------------------------
>chrXIII_s344+_TY1
------------------------------------------------------------------------------------------------------------------------------------------ATAT----TA-------------------CTGGCATA-------------TTA----TAA-TATGC-----GGTGGAA-------------AAACATAAAATAAGG------------ATTGAG--AAA------------------TAG-TTATCA-AGTAT---AATGGAAGCTG----------AAGTGCAA------------------GG------AT--TGATAA---TGT-AATAG---------GATAA---------------TGAAACATAT--------------------AAACGGAATGAG--------------GAATAAT----CGTAATTT------------TA-----------TTATGTAGA--------AATATAGATTC----CATTT----------TGAGAT-TTCTA------------TCCTCGAGGAGAACTTCT-----AAT--ATATT---CTG----------TGTACATAATATTAT---ATAGCCTTG-ATCAACAAT------GCAA------TCCCAA---CAATTATCAAA-----TTATTCAC---------------
>chrIV_st33-_TY1
-----------------------------TTTGTTAGAA---------TAAAAA--------------------------------TCA-ACTATTCTCTC------TCAACTA---G---------------TAGTCTTAC----TA-------------------CGAGTATA-------------TTA----TAA-TGTAC-----AATGTTA-------------GATGATGACATAA--------------GGTATG--AGAAA----------------CTG-TCATAG-AAGTT---AGAGGAAGCTG-------------------------------------------------------------------------------------------------------------------------------------------------------------------------------------------------------------------------------------------------------------------------------------------------------TATT---CTG----------TATACATAATATTAT-----TGCCTTT-ATTAACAAT------GGAA------TTCCAA---CAATTATC-------------------------------
>chrVII_st91-_TY1
-------------------------------TGTTAGAATGA--AACTTTAACA--------------------------------------TATCGTCTA------TTTGATA---T---------------TATTCAGGT----TG-------------------CTAGTTTA-------------TTA----TTA-CCTGA-----GGTATAA-------------GAAAATGACACAAAT------------ATTGGT--AAA------------------CGG-TGATCA-GGCTT---GGTGGAAGCTG----------AAATGCAA------------------AG------AT--TGTCAG---CGT-AATAT---------GAATG---------------TGAAGGAGA--------------------AATATAGAAGGAA--------------AGAAGAA--AAAGTAATAT------------TA-----------TTATGTAAA--------ACTATCGTCTT----CATTT--TGA-------GGAT-TTCAA----------GGTCTGGGAGTTGACTTCCT-----GGT--ATATT---CTT----------TATACATAATATTAT-----AGCCTTC-AATAGTTGT------GAAA------TCCCAA---CAATTAT--------------------------------
>chrXV_st202-_TY1
---------------------------------------------------------------------------------------------------------------------------------------------------------------------------------------------------------------------------------------------------------------------------------------------------------------------------------------------------------------------------------------------------------------------------------------------------------------------------------------------------------------------------------------------------------------------------------------------------------------GAATTTCT-----AGT--ATATT---CCT----------TATACATAATATTAA-----AGCT----ATCAGCAAT------GGAA------TCCCAA---CAATTATCTCA------AATTCAACCAATTCT-------
>chrVIII_s224+_TY1
------------------------------------------------------------------------------------------------------------------------------------------------------------------------------------------------------------------------------------------TGAGATAA---------------------------------------------G-TCACCA-AACCC---AATGAAAGCTG----------AAATGCAA------------------GG------TT--TGATAA---TAT-AATAG---------GATAA------------------------------------------------------------------------------------------------------------------------TGAA-----------------------CCTT----------------------------------------GAGGAGAATGTCT-----TCT--ATATT---ATA----------TACACCTAAAAT----ATTATAGCTTT-TATTATGAC------AGAA------TTTTAA---GAATTATCTAA-----ATACCCATTCATCTTTCA-----
>chrXII_st158-_TY1
-------------------------------TGTTAAAA---------TAAAAA--------------------------------TCA-ATTATAACCTA------TTGACTA---G---------------TATTCTCAC----TA-------------------CTAGTATA-------------CTG----CCA-TACAC-----AATGTAA------------------------------------------------AGA------------------------------------------------------------------------------------------------GTATAA---CGTAAATGA----------------------------------------------------------------------------------------------------------------------------------------------------------------------------------------------------------------------------------------------------------------------------------------------------GGAG------------------------------------------------------
>chrXIII_s339+_TY1
------------------------------------------------------------------------------------------------------------------------------------------------------------------------------------------------------------------------------------------------------------------------------------------------------------------------------------------------------------------------------------------------------------------------------------------------------------------------------------------------------------------------------------------------ATACCGATTC----CATTT---------TAAGGAT-TTCTA----------TACCCTCGAGGAGAACTTCT-----AGT----------------------ACATACATAATTTTAT-----AGCTTTG-ACCAACAAT------GGAA------TCCCAA---AAATTATC-------------------------------
>chrIV_s81+_TY1
----------------------------------------------------------------------------------------------------------------------------------------------------------------------------------------------------------AC--------------------------------------------------------------------------------------------AAATT--------------------------------------------------------------TGGTTT---TGT----------------------------------------------------------------------------------------------------------------------------------------------------------------------------------------GGAT-TCTTA----------AATTCTCGAGAAAAACTTCT-----AAT--ATATC---TTG----------TATACCAGATACTGT-----AGCCTTT-AGCAACGAT------AGAA------TACGAA---CAGTTCTCTTA-----AAATTCGCCTATTTCTCA-----
>chrVII_st106+_TY1
-------------------------------------------------------------------------------------------------------------------------------------------------------------------------------------------------------------------------------------------------------------------------------------------------------------------------------------------------------------------------------------------------------------------------------------------------------------------------------------------------------------------------------------------------TATCGATTC----TATTT--TGA-------GGAT-TCCTA----------TACCCTCGAGGAGAACTTCT-----AGT--ATATT---CTA----------TATACCTAATATTAC-----TACTGTT-ATTAACAAT------GGAA------TCCCAA---CAATTATCTCA-----AAATTCACCAATATCTCA-----
>chrXV_st183-_TY1
---------------------------------------------------------------------------------------------------------------------------------------------------------------------------TATA------------------------GATTC----------------------------GATTTCATGA---------------------------------------------------------------------------------------------------------------------AT--TCATAA------------------------------------------------------------------------------------------------------------------------------------------------------------------------------------------------------------------CACTCTAAAAGAGAACTTCT-----GCA--ATACT---CTG----------TACAAATAACATTAT-----TACTTTT-ACTAAAAAT------AGAT------TTCC--------------------------------------------
>chrV_st58+_TY1
-------------------------------TGTTGGAA---------TAAGAATGAAAC------------------------------GCCATCACCTA------TCGACTA---G---------------TATTTATAT----TA-------------------CTGGTGTA--------------TA----TCA--------------------------------AGGAGAACGTAA------------------------------------------------------------------GAAGATG----------AGACGTAA--------------------------AT-------------------------------------------------------------------------------------------------------------------------------------------------------------------------------------------------------------------------------TCGAGAAACAATTAT------------------------------------CAAATATAAT----------------------------GGAA------------------------------------------------------
>chrXIII_s343+_TY1
--------------------------------------------------------------------------------------TTA------------------------------------------------------------------------------CTAAGATA-------------TAG----TTG-TATAC-----GGTGTG--------------GAGGATGATAAGATC------------ATTGGACCAATATAACTATATAAATG---TCG-GCACC--AGTTT---AATGGAACCTC----------GAATGCAA--------------------------TTACTGATAA---CGG-AATGG---------ATTAA----------------------------------------------------------------------GAAATGATTAGGTATGAGGTACTCTTA-----TA-----------GTATGTAGA--------ATTTCTGATTT----GCTTATGTGT------------TCATT----------TATTCTCGAGAAGAACCCTT-----AGT--ATATT---CTG----------TGT-CCTAATATTAC-------------------------------A------------------------------------------------------
>chrXVI_s423+_TY1
---------------------------------------------------------------------------------------------------------------------------------------------------------------------------------------------------------------------------------------------------------------------------------------------------------------------------------------------------------------------------------------------------------------------------------------------------------AACGGAAGGAT--------------AAATAAT----CGAAATAT------------TA-----------TTATGTAGA--------AATACCGATTC----CATTT------------TGAT-TCTTA----------TATTCTCGAG-AGAACTTCT-----AGT--ATAT----CTG----------TATACATAATATGAT-----AGCCTTT-ACCAACAAT------GGAA------TCCCAA---CAATTATC-------------------------------
>chrV_s115+_TY1
---------------------------------------------------------------------------------------------------------------------------------------------------------------------------------------------------------------------------------------------------------------------------------------------------ACCG-AATTC---AACGAAGGCTG----------AAATGCTA------------------GG------AT--TGATAA---CGT-AACAG-------------------------------------------------------------------------------------AACTAAT--AT--------------------TA-----------TCGTGTAGA--------AATACCGATTA----CATTT--TGA-------GGAT-TCCTA----------TATCCCGGAGGAAAAACTTC----TGGT----ATT---CTG----------TATACATAATATTGT-----AGCCTTT-ACCAACAAT------GGAA------TCCGAA---CAATTATCTCA-----AAATTCAC---------------
>chrXV_st196+_TY1
-------------------------------------------------------------------------------------------------------------------------------------------------------------------------------------------------------------------------------------------------------------------------------------------------------------------------------------------------------------------------------------GT-AACAA--------------------------------------------------------------------------------------------------------------------TA-----------TTATTTAGA--------ACTATAGATTC----CATTT--TGT-------GCAT-TCCCA----------TATTCTCGAGGAAAACTTTT-----AGT--ATATT---CTG----------TAGACATAATATTAT-----CGCCTTT-GTGAACAAT------AGAA------TCCCAA---CAATTGTCGCA------AATTTAC---------------
>chrVI_st79-_TY1
----------------------------------------------------------------------------------------------------------------------------------------------------------------------------------------------------------------------------------------------------------------------------------------------------------------AATGAAAGGGG----------AAA-----------------------------------TAATAA---TAT--------------------------------------------------------------------------------------------------------------------------TA-----------TTATGTAGA--------ATTATCCATCC----CCTTT--TGT-------AGAT-TCCTA----------TGTTGCCGAAAACAACTTCT-----AGT--ATGTT---CTG----------TAAACTTAGTGTTAA-----TGCCTTT-AACAACAAT------GGAA------ACACAA---CAATTATACCA-----AATTTCGCATAGTTTTCTC----
>chrIV_s85-_TY1
---------------------------------------------------------------------------------------------------------------------G---------------------------------------------------------------------------------------------------------------------------------------------------------------------------TTATCA-AATTT---AATGGAATCTG----------AAATATAA------------------AG------AT--TGATAA---TGT-GATAG---------GGTAA-------------TGAAAACCATAA-------------------AAAACAAAAGGAG--------------AAATAAT----CGTAATAT------------TA-----------TAATGTAGA--------AATACCGATTT----TCTTT----------------------------------------------------------------------------------------------------------------------------------------------------------------------------------------
>chrVII_st101+_TY1
------------------------------------------------TGAGAA---------------------------------------------------------------A-----------------------------------------------------------------------------------------------------------------------------------------------------------------------CAG-TCACTA-AATTT---AATAGAAGCTA----------AGATGCAA------------------GG------AT--TGATAC---TGT-ATTAG---------GATAA---------------TGTAATATAT-------------------AAAACGGAAGGAG--------------AAATAAT----CGCAATAT------------TA-----------TTATGTAGA--------AATACTGATTC----CATTT--TGA-------GAAT-TCCTA----------TATCCTGGAGGAGAACTTCT-----AGT--ATATT---ATG--------TATATACCTAGTATAAT-----AGCGTTT-ACCAATACT------GGAA------TCTCAA---TGATTATCAGA-----TTACTCACGAATTTCT-------
>chrII_s24+_TY1
---------------------------------------------------------------------------------------------------------------------------------------------------------------------------------------------------------------------------------------------------------------------------------------------------------------------------------------------------------------------------TAATAT--------------------------------------------------------------------------------------------------------------------------------TA-----------TTATGGAGT--------AATATCTATTC----CCTTTCGT---------GGAT-TCCAA----------GATTCTCGAGGTATATTTCC-----AGT--ATATT---TTG----------TATACCTGATATTAT-----AGCCTTT-AGCAACAAC------GAAA--------TCAA---CATTTATCTCA-----AATTTCACCTGTTTCTCA-----
>chrVI_s159+_TY1
---------------------------------------------------------------------------------------------------------------------------------------------------------------------------------------------------------------------------------------------------------------------------------------------CTG-------------------------------------AAATGCCA------------------GA------AT--TGATAA---TGT-AATAG---------GAAAA---------AAAAATGAAAAGATTC-------------------AAAACCGAAGATA--------------AAATGAGATTATTTTTTTC------------TT-----------TTATGTAGA--------AACATCGATTC----GCTTC--TGT-------GGGT-TCCCA----------TATCCTCGAGGAGAACTTCT-----AAT--ATATT---CTG----------TATAATTAATATTAT-----AGCATT--AACAACGGT------ATAA------TCTCAG---TCATTATCCCA-----AAATTCACCTATTT---------
>chrXI_s274+_TY1
-------------------------------TGTTGGAG---------TGAAA---------------------------------TCGTAATATCATCTA------TTGACTA---G---------------TATTTATGT----TA-------------------TTAGTACA-----------CATTA----TCC-CATGC-----GGCGTCA-------------AAAGATGACATGAAA------------ACTGAG--AAA------------------CAG-TCATAA-GACTC---AATGGAAGC----------------------------------------------------------------------------------------------------------------------------------------------------------------------------------------------------------------------------------------------------------------------------------------------------------------------------------------------------------------------------------------------------------------------------------
>chrIV_st50+_TY1
-------------------------------------------------------------------------------------------------------------------------------------------------------------------------------------------------------------------------------------------------------------------------------------------------------------------------TG----------AAGGGCAA------------------GA------AT--TGGTAG---TGT-AACTG---------CATCA--------------ATGAGTGATTA-----GG------------TGAAAACGAAGAA--------------AAATAAT----------------AAATATGGTA-----------CTGTGCAGA--------ATTGTTGATTT----TCTTTTTTGAA-----------CTCTA----------AACCATCAAGAATGGCTTTC-----ACC---CACT--ATTG---------TTACACATAGTACTAT-------TACTTACACCAAGAT------GGGA-------TCCGA---CAAATATCTCAA---------------------------
>chrIII_s28-_TY1
--------------------------------------------------------------------------------------------------------------------------------------------------------------------------------------------TTA-------------------------------------------------------------------------------------------------------------------------------------------------------------------------------------------------------------------------------------------------------------------------------------------------------------------------------TTATGTAGA--------AATGCTAATTC----CATTT--TGA-------GGAT-TCCTA----------TATGCTCGAGGAGAACCTCT-----AGC--ATATT---CTG----------TATACCTAATATTAT----TAGCCTTT-ATCAACAAT------GGAA------TCCCAA---CAACTATCTCA-----AAATTCACCCATTTCTCA-----
>chrV_s124+_TY1
-------------------------------------------------------------------------------------------------------------------------------------------------------------------------------------------------------------------------------------------------------------------------------------------------------------------------------------AAACATAA----------------------------------------------------------------------------------------------------------AAAACAGAATGAG--------------GAATAAT----CGTAATAT------------TT-----------TTATGTAGA--------AATATCAAGTC----CATTG--TAA-------GGAT-TCTAA----------TATCCTCGAGGAGAACTTCT-----AGT--ATATT---CTG----------TATACATAATATTAT-----TGCCTTT-ATCAACAAC------GGAA------TCCCAA---CAATCATCTCA-----AAGTTCAC---------------
>chrXII_st153+_TY1
-------------------------------------------------------------------------------------------------------------------------------------------------------------------------AACATA--------------------TAA----------------------------------------------------------------------------------------------------------AAACGAA--------------AGAAGAAA------------------------------TAATAA---TAC--------------------------------------------------------------------------------------------------------------------------TA-----------CTATGTATA--------AGTATCCATTT----CCTTT--TGT-------GGAT-TCCT-------------------------------------------------------------------------------------------------------------------------------------------------------------------
>chrXVI_s402-_TY1
--------------------------------------------------------------------------------------------------------------------------------------------------------------------------------------------TT------------------------------------------------------------------------------------------------------------------AATGAAAGCTG----------AAACGAAA------------------GG------AT--TTATAG---TGT-AATGG---------GATAA---------------TGAGCGACAA-------------------AATACAATACGAA--------------AAAGAAG---ATGTGATAT------------TG-----------TTATATAGA--------ATTATCGATTA----CCTTT----------GTGGAT-TCGAA----------TATTCTCGAGAATAACTTAT-----AGT--ATATT---CTT----------TATGCTCAATATTAT-----AGCCTTT-AACAACAAC------GCAC------TCCCAA---GAA------------------------------------
>chrXII_st151-_TY1
-------------------------------------------------------------------------------------------------------------------------------------------------------------------------------------------------------GCTAC-----GATGTAA---------------------------------------------------------------------------------------------------------------------------------------GA------AT--TGATAA---TGT-AATGG---------AATAT--------------ATGAGCTGCTGTAC----------------AAAGCGAAAGAAG--------------AAATAGTGCTATGA------------------------------TTAAGTAAA--------ATTATTGATAC----CTTTT----------GCAGAG-TCTTA----------TCTTCTTGAGGACTACTCGT-----AGG--TTATT---CTG----------TATACTTAT-----------AACCTCT-AATAACGCT------AAGA----------------AATTGTCTCC-----ATATCAACCTATTTCTCA-----
>chrVII_st93-_TY1
------------------------------------------------------------------------------------------------------------------------------------------------------------------------------------------------------------------------------------------------------------------------AAG------------------CTG-CCATTA-AATTC---AGTGGACGCCC----------AAACAAAA------------------GG------AC--AGATGA---TAC-AACAG---------AATCA--------------AAGAACGACTTTCTGA--------------AGAGTGAAAGGCA--------------AAATAATTATGG-------------------TA-----------TTATGTAGA--------GTTGTTGATTC------TCTTGTGT-------GGAC-TCATA-----------ATTCAGGGGGATAAATAAT-----GAT--GTCTT---CTG----------TGTACCTAGCATCAT------GTATTT-ATTAAGTTT------CGAA------TTCCAA----AATTAT--------------------------------
>chrXII_s289-_TY1
-------------------------------TGTTGTAA---------TAAGAA--------------------------------TCA-TGTATTAACTA------TCGACTA---G---------------TATTCATGT----CA-------------------GTAGTATA-----------TACTG----TCA-TATAC-----AGTGTAA------------------------------------------------------------------------------------------------------------------------------------------------------------CGT----------------------------------------------------------------------------------------------------------------------------------------------------------------------------------------GGGG----------------------------------------------ACATT-----------------------AATTTTGA--------------------------------------------------------------------------------------
>chrIX_st55+_TY1
-------------------------------------------------------------------------------------------------------------------------------------------------------------------------------------------------------------------------------------------------------------------------------------------------------------------------------------------AA--------------------------------------------------------------------------------------------------------------------------------------------------------------------TA-----------TTATATAGC--------------------------------------------------------------------------------------------------------------------------------------CTTT-ACTAACAAC------GGAA------TTCCAA---CAATTATCTAA-----TTATTCA----------------
>chrVII_st104+_TY1
------------------------------------------------------------------------------------------------------------------------------------------------------------------------------------------------------------------------------------------------------------------------------------------------------------------------------------------------------------------------------------------------------------------------------------------------------------------------------------------------------------------------------------------------------------------------------------T------------------------------------------------------------------------------------------------------------GGAA------CCCCAA---CAATTATCTCA-----AAATTTACCTATTTCTTA-----
>chrXI_st144+_TY1
-----------------------------------------------------------------------------------------------------------------------------------------------------------------------------------------------------------------------------------------------------------------------------------------------------------------------------------------------------------------------AT---------------GATAG-----------------------------------------------------------------------------------------------------------------------------------------------------------------CTTTT---------------------------------------------------------------------------------------------------------------ATTCACAAT------GGAA-------CCCAA---CAATTATTTCA-----AAATTCACACATTTCTTA-----
>chrXV_st186-_TY1
--------------------------------------------------------------------------------------------------------------------------------------------------TA------------------------ATA-------------TTA-------------------------------------------------------------------------------------------------------------------------------------------------------------------------------------------------------------------------------------------------------------------------------------------------------------------------------TTATGTAAA--------ACTATCGTTTT----CCTTT--TGT-------TGAT-TCCTA----------TATCCCGGAGAAGAACTACT-----AAT----------------------------------------------------------------------------------------------------------------------------
>chrVI_s160+_TY1
-------------------------------TGTTGGAA---------TGAAAC-------------------------------TCTAAAATATCATCTG------TTTAGTA-------------------GTATCGTGT----TA-------------------CTAGTACA-------------TTA----TCA-CATAC-----AGTGTAA-------------GAAAATGACATTA--------------GGTATGAGAAA------------------CAG-TCATCA-AATCT---AATGGAAGCG-----------AAATTCAA------------------GG------GT--TGGTGA---TGT-AATAG---------GATAA---------------TGAAACATAT-------------------AAAACGGAAGTAA--------------AAATAAT-----------------------------------------------------------------------------------------------------------------------------------------------------------------CGTAATATTA---------------------------------------------------------------------------------------
>chrII_st7+_TY1
-----------------------------------------------------------------------------------------------------------------------------------------------------------------------------------------------------------------------------------------------------------------------------------------------------------------------------------------------------------------------------------------------------------------------------------------------------------------------------------------------------------------TA-----------TTGTGTAGA--------AACACCGATTC----CCTTT--TGT-------AGAT-TTCTA----------TATCTTTGGGTATGACTTCT-----AGT--ATTAT---CTG----------TATATCTAATATTAT-----AGTCTCT-AACAACAGT------GGAAT-----------------------------------------------------
>chrV_s122+_TY1
--------------------------------------------------------------------------------------------------CTA------------------------------------------------------------------CCAGTATA-----------------------------------------------------------------------------------------------------------------------------------------------------------------------------------------------------------------------------------------------------------------------------------------------------------------------------------------------------------------------------------------------------TCCTG-------------------------------------------------------------TATGCGTAATATTAT-----AGCCTTT-TCCAACAGT------GCAC--------CCAAATATAATCA----------CAAATCACCCAATTCTCA-----
>chrXVI_st211+_TY1
--------------------------------GTTGGGA---------AAAGAA--------------------------------ACA-ACAATCATCTC------TTGACCA---G---------------TTTTCCTAC----TA-------------------CTAGTGTG-------------TTA----TCA-TAT-------AGCGTAA-------------GAGTATGACATAGAG------------ATTGAG----------------------------------------------------------------------A-------------------------------------------AACAG--------------------------------------------------------------------------------------------------------------------------------------------------------------------------------------------------------------------------------------------------------------------------------------------------------------------------------------------------------------
>chrIX_s100+_TY1
-----------------------------------------------------------------------------------------------------------------------------------------------------------------------CCAGTATA-------------TTC--------TGTAT--------------------------------------------------------------------------------------------ACCTT----------------------------------------------------------AT---------------AATAG-------------------------------------------------------------------------------------------------------------------------------------------------------------------------------------------------------------------------------AGT-----------------------------------------------------CAACAGT------TAAA------TCCTAA---TCATTACCTCA-----GGACTTACCTATTTCT-------
>chrX_st126-_TY1
------------------------------------------------------------------------------------------------------------------------------------------------------------------------------------------------------------------------------------------------------------------------------------------------------------------------------------------------------------------------------------------------------------------------------------------------------------------------------------------------------------------------------------------------------------------------------------------------------------------------------------------------------------TAATATTAT-----AGCCTTT-AATAACAAT------GGAA------TTACAA---CAATTATCTAA-----TTATTCAC---------------
>chrVII_st99+_TY1
-------------------------------TGTTGTAT---------CAAGAA--------------------------------TCG-ACCACCATCTA------TAGACTATT-G---------------TTCATAGCT-------------------------GTATTACA-------------ATA----TCA-TATAA-----GATGTAA-------------GGATAGAACGTGAAG------------ATCGAG--AAA------------------CAG-TCAGCA-GATTT---AATGGAAGCTG----------AAATGCAC------------------GG------AT--TGATAA---TGT-AATAG---------AATAA---------------GTGACAACAT-----AA------------GAAATGAAAGAAA--------------AAAAATA--ACATTAA---------------TA-----------TAATTTAGA--------AATGTTAGTTT----CCTTC--TAT-------GAAC-TCTCG----------TATCCCTGGGGAGGACTTTC-----AAT--ATATT---CAG----------TATACCTA---------------------------------------------------------------------------------------------
>chrVI_st80-_TY1
-----------------------------------------------------------------------------------------AATTATCATCTA------TCGATTA---G---------------TGTTTCTTC---CTA-------------------CTAATATA--------------------TCATTATATG----GGTATAA-------------GAAGATGGCATAAAA------------GTTGAG--AAA------------------CAA-CCATCG-GATTT---AATGGAGGCTG----------AAATGCAA------------------GG------AT--TGGTAA---TGG-AATAG---------GATAA---------------TGAATGACAGCATAT--------------AAAATGGAGGAAG--------------AGGTGAT-------AATAT------------TA-----------TTACGTAGA---------------ATTC----TCTTTTTT---------GGAT-TCAGG-----------ATCAGTGAGGACAGCTTCT-----AGT--ATATT---CTG----------CATACCTAA--------------------------------------------------------------------------------------------
>chrXV_st190-_TY1
--------------------------------------------------------------------------------------TTA------------------------------------------------------------------------------TTAGAATA-------------TTA----GCC-TATAC-----GGTGCTA--------------AATGTGACATAG--------------ATTCCA--A--------------------CTC-TCATCG-AATTC---AGTCGGAACAG----------GCGTGCAA--------------------------------ATAA---CGT-ACTAG---------GACTA-----------ACAAGCGATAATAC-------------------AGGAAGGCATGAG-------------GAAATAAT----------------------------------------TGCAGA-CATAAGTAAAATCATTTC----GTTATTATGAA-----------GTCTA----------TATTGTCGAAAAGCTTCT-------AAT----------CTC----------TATACATAAT-------------------------------------------------------------------------------------------
>chrV_s139-_TY1
-------------------------------------------------------------------------------------------------------------------------------------------------------------------------------------------------------------------------------------------------------------------------------------------------------------------------------------------------------------------------------------------------------------------------------------------------------------------------------------------------------------------------------------------------------------------------------------------------------------------------------------------------------------AATATTAT-----GGCCTTT-GGCAACAAT------GGAA------TCACAA---CAATTATCACA-----AAACTCATACATCTCTTA-----
>chrIV_s67+_TY1
--------------------------------------------------------------------------------------------------------------------------------------------------------------------------------------------TTA----TCG--------------------------------------------------------------------------------------------------GATTT---AATGGAAGCTG----------AAGTGCAA------------------GA------AT--TGATAA---TTT-AATAA---------GATAA-----------TGAATTTAATATAA-------------------AATATAAACGGAG-----------AGAGAATAATGT----------------------TG-----------TTATATAGA--------ATTGTTGATTC----CCTTT--TGC-------GGATTTCTTA----------TATCCTCGAGGAAAACTTCT-----AAT--ATAT----------------------------------------------------------------------------------------------------------------------
>chrXIII_st162-_TY1
------------------------------------------------------------------------------------------------------------------------------------------------------------------------------------------------------------------------------------------------------------------------------------------------------------------------------------------------------------------------------------------------------------------------------------------------------------------------------------------------------------------------------------------------------------------------------------TTCTG-------------------------------------------------------------TGTACCTAATATTAT-----AGTCCTT-ATCCCCAACGGT---TGAA------CCCAAA---CAATCATCAAA-----TCATGCACAAGTTTCTCA-----
>chrXV_st193+_TY1
----------------------------------------------------------------------------------------------------------------------------------------------------------------------------ATA-------------TTG-------------------------------------------------------------------------------------------------------------------------------------------------------------------------------------------------------------------------------------------------------------------------------------------------------------------------------TTATTTAGA---------ATATCTCTCT----CTCTT--CGA-------GAAT-CTCTA----------TATCCTCGAAAAGAACTTTT-----AGC--ATATT---C-----------------------------------------------------------------------------------------------------------------
>chrVII_s194-_TY1
-----------------------------------------------------------------------------------------------------------------------------------------------------------------------CTAATATA----------------------------------------------------------------------------------------------------------------------------------------------------------------------------------------AT-------------------------------------------------------------------------------------------------------------------------------------------------------------------------------------------------------------------------------------------------------------------------------------------------AGCCTTT-ACCAACAAT------GGAA------GCCCAA---CAATTATCAAA-----TTATTCAC---------------
>chrIX_s105-_TY1
-------------------------------TGTTAGAA---------TGAAGA--------------------------------TCG-GCAACGATCTA------CTGACTG---G---------------AGTTCGTGT----TA-------------------TTGGTATA-------------TTA----TAA-TATAC-----TGTGTA--------------GAGAACGATATAGAA------------AGTGAG--AGA------------------CGG-TCATCA-GATTT---AGTTGGAGCTG----------AAATTCAA------------------GG------AT--TGATAA---TGA----------------------------------------------------------------AAAATGGAGAAAG--------------AAATAAT----AATAACG--------------------------TTATGTAAG--------AATATTGTACC-------TTGTTGT-------GGTT-TCCCA----------TACCCTCGAGCAGAACTTCT------------------------------------------------------------------------------------------------------------------------------------
>chrIII_st29+_TY1
--------------------------------------------------------------------------------------------------------------------------------------------------------------------------------------------TTC--------------------------------------------------------------------------------------------------------------------------------------------------------------------------------------------------------------------------------------------------------------------------------------------------------------------------------------------------------------------------------------------------------------------TTCT----------ATATC---CGG----------TGTACCTAATAATAT-----AGATTTT-GCCAACAAT------GGAA------TCTCAT---TACCCATCCCA-----AGAT-------------------
>chrV_st70+_TY1
--------------------------------GTTGAAA---------GAAGAA---------------------------------TAAACGATCATCCA------TCGACTA---G---------------TACTGCTGC----TACTAGTGTGCTGTCATACTACTAATATA-------------TTA----TCA-TATAC-----AATATAA-------------GAAGATGTCATAAAC------------ATTGAA--AA-------------------TAG-TCATCA-AATCT---AATGGAAGCTG----------AAATTCAA------------------GG------GT--TGATAA---TGT-AATAA---------AATAA---------------AGAATGACAA-------------------AGTATAAAAGGAA-----------------GAAGATAGAGTAACAT------------TA-----------TTATGTAGA--------GCTATCAATTCGCTTTTTGT------------AGAT-TCCTA--------TTTTTTCTCGAGGAGAATTGC------AGC--ATATT---CGT----------TCCACGTAATATTGC-----GGCCTTT-AACAACAAT------GTAA------TTCCAA---CAATTATCTTA-----AAATT------------------
