# Supplementary material for: Evolutionary Genomics of Transposable Elements in Saccharomyces cerevisiae
Source: PLoS One. 2012 Nov 30;7(11):e50978. doi: 10.1371/journal.pone.0050978 (PMC3511429; doi:10.1371/journal.pone.0050978)
Supplement: File S6 — ZIP archive of LTR alignments used for molecular evolutionary analyses. Alignments of paralogous LTR sequence from all, active and inactive elements are provided for Ty1, Ty2, Ty3+Ty3p, Ty4 and Ty5, respectively. For full-length element only the 5′ LTR was included. Also included are alignments of the Ty3/Ty3p superfamily and the Ty1/Ty2 superfamily, respectively. Positions enclosed in square brackets were excluded from the phylogenetic analyses. GenBank Accession Numbers are shown for sequences from species other than S. cerevisiae. (ZIP) [file pone.0050978.s006.zip › S6/Ty2-all-diversity.fa]

>chrXII_s304-_TY2
----------------------------------------------------------------------------------------------TATGTGAAACAGTAGTCAAATTTAATATGAAACCGAACATGCGAGAATTGAGGAT-TAATAGGAT--GTGA-----AACATATAAAAT---------GG-AAGAAAGATAATTACAAAATTTTGTGGAGAAATGTTGTTTCCATGTTATTGAGTCTTATATCCTTGAGGAGAAACTTCTAGTA-TATTGTGTATACATAATATTATA---TTGCCTTAAGCAAAATGGAATCCCAACAATTATCAAATTATTCAC-------------
>chrVII_st107+_TY2
TGTTGGAATAAAAATCCACTA-----TCTTATATCAACTAGTATTCCTAATGTCAGTATATTGTCATATAAGGCGTTAGATGGTGACA-TAAGGTATGAAAAGTTGCCATCGAAGTTAGAG-GAAGCTGAA-ATGCAAGCATTG---ATGTAATAGGATCAATGAATATTAACATATAAAAC---------GATGATAATAATATTTATAGAA--TTGTGTAGAATTACAGATTCCCTTTTATGGATTCCTAAATCCTTGAGGAG-AACTTCTAGTA-TA-TCTACATACCTAATATTATA-----GCCTTAATCACAATGGAATCCCAACAATTACATCAGAACCCAC---ACTCTCTTCA
>chrIV_st39+_TY2
TGTTGGAATAAAAACCAACTA-----TCATCTACTAACTAGTATTTATGTTACTAGTATATTATCATATACGGTGTTAGAAGATGACA-CAAATGATGAGAAATAGTCATCTAAATTAGTG-GAAACTGAA-ACGCAAGGATTGATAATGTAATAGGAT-AATGA-----AACATATAAAACTGAATGAGGAATGATCGTAATATT------A--GCATGTAGAAATATAGATTCCATTATGGGGATTCCTATATCCTGGAGGAG-AACTTCTAGTA-TA-TCTACATACCTAATATTATT-----GCCTTATTAAAAATGGAATCCCAACAATTACATCAGAATCCGC------------A
>chrI_st3+_TY2
TGTTGGAATAAAAATCAACTA-----TCATCTACTAACTAGTGTTTACGTTACTAGTATATTATCATATACGGTGTTAGAAGATGACG-CAAATGATGAGAAATAGTCATCGTTTTCAACG-GAAGCTGAA-ATACAAGGATTGATAATGTAATAGGATCAATGAATATCAACATATAAAAC---------GATGATAATAATATTTATAGAA--TTGTGTAGAATTGCAGATTCCCTTTTATGGATTCCTAAATCCTCGAGAAG-AACTTCTAGTA-TA-TCTACGTACCTAATATTATT-----GCCTTATTAAAAATGGAATCCCAACAATTATCTCAAAATTCCCCCAATTCTCATCA
>chrVII_st84-_TY2
TGTTGGAATAAAAATCAACTA-----TCATCTACTAACTAGTATTTACGTTACTAGTATATTATGATATTCGGTGTTAGAAGATGACG-CAAATGATGAGAAATAGTCATCTAAATTAGTG-GAAGCTGAA-ACGCAAGGATTGATAATGTAATAGGATCAATGAATATTAACATATAAAAC---------GATGATGATAATATTTATAGAA--TTGTGTAGAATTGCAGACTCCCTTTTATGGATTCCTAAATCCTGGAGGAG-AACTTCTAGTA-TA-TCTACATACCTAATATTATTGTATTGCCTTATTAAAAATGGAATCCCAACAATTACATCAGAATCCAC---A---------
>chrXI_st142+_TY2
TGTTGGAATAAAAATCAACTA-----TCATCTACTAACTAGTATTTACGTTGCTAGTATATTATCATATACGGTGTTAGAAGCTGGCG-CAAATGATGAGAAATAGTCATCTAAATTAGTG-GAAGCTGAA-ACGCAAGGATTGATAATGTAATAGGATCAATGAATGTTAACATATAAAAC---------GATGATAATAATATTTATAGAA--TTGTGTAGAATTACAGATTCCCTTTTATGGATTCCTAAATCCTTGAGGAG-AACTTCTAGTA-TA-TCTACATACCTAATATTATA-----GCCTTAATCACAATGGAATCCCAACAATTACATCAGAATCCAC-------------
>chrV_st66-_TY2
TGTTGGAATAAAAATCAACTA-----TCATCTACTAACTAGTATTTACGTTACTAGTATATTATCATATACGGTGTTAGAAGATGACG-CAAATGATGAGAAATAGTCATCGTTTTCAATG-GAAGCTGAA-ACGCAAGGATTGATAATGTAATAGGATCAATGAATATTAACATATAAAAC---------GATGATAATAATATTTATAGAA--TTGTGTAGAATTGCAGATTCCCTTTTATGGATTCCTAAATCCTGGAGGAG-AACTTCTAGTA-TA-TCTACATACCTAATATTATA-----GCCTTAATCACAATGGAATCCCAACAATTACATCAAAATCCAC---ATTCTCTACA
>chrXIV_st180-_TY2
TGTTGGAATAAAAATCAACTA-----TCATCTACTAACTAGTATTTACGTTACTAGTATATTATCATATACGGTGTTAGAAGATGACG-CAAATGATGAGAAATAGTCATCTAAATTAGTG-GAAGCTGAA-ACGCAAGGATTGATAATGTAATAGGATCAATGAATATTAACATATAAAAT---------GATGATAATAATATTTATAGAA--TTGTGTAGAATTGCAGATTCCCTTTTATGGATTCCTAAATCCTCGAGGAG-AACTTCTAGTA-TA-TCTACATACCTAATATTATA-----GCCTTAATCACAATGGAATCCCAACAATTATCTCAAAACTCAC---CCACTCTTCA
>chrVII_u13-_TY2_5
TGTTGGAATAAAAATCAACTA-----TCATCTACTAACTAGTATTTACGTTACTAGTATATTATCATATACGGTGTTAGAAGATGACG-CAAATGATGAAAAATAGTCATCTAAATTAGTG-GAAGCTGAA-ACGCAAGGATTGATAATGTAATAGGATCAATGAATATTAACATATAAAAT---------GATGATAATAATATTTATAGAA--TTGTGTAGAATTGCAGATTCCCTTTTATGGATTCCTAAATCCTCGAGGAG-AACTTCTAGTA-TA-TCTACATACCTAATATTATC-----GCCTTATAAAAAATGGAATCCCAACAATTACATCAAAATCCAC---ATTCTCTTCA
>chrXV_i12-_TY2_5
TGTTGGAATAAAAATCAACTA-----TCATCTACTAACTAGTATTTACGTTACTAGTATATTATCATATACGGTGTTAGAAGATGACG-CAAATGATGAGAAATAGTCATCTAAATTAGTG-GAAGCTGAA-ACGCAAGGATTGATAATGTAATAGGATCAATGAATATTAACATATAAAAT---------GATGATAATAATATTTATAGAA--TTGTGTAGAATTGCAGATTCCCTTTCATGGATTCCTAAATCCTTGAGGAG-AACTTCTAGTA-CATTCTACATACCTAATATTATT-----GCCTTATTAAAAATGGAATCCCAACAATTATCTCAAAATTCAC---CCACTTTTCA
>chrIII_u5+_TY2_5
TGTTGGAATAAAAATCAACTA-----TCATCTACTAACTAGTATTTACGTTACTAGTATATTATCATATACGGTGTTAGAAGATGACG-CAAATGATGAGAAATAGTCATCTAAATTAGTG-GAAGCTGAA-ACGCAAGGATTGATAATGTAATAGGATCAATGAATATTAACATATAAAAT---------GATGATAATAATATTTATAGAA--TTGTGTAGAATTGCAGATTCCCTTTTATGGATTCCTAAATCCTCGAGGAG-AACTTCTAGTA-TA-TCTACATACCTAATATTATT-----GCCTTATAAAAAATGGAATCCCAACAATTACATCAAAATCCAC---GTTCTCTTCA
>chrXIV_u30-_TY2_5
TGTTGGAATAAAAATCAACTA-----TCATCTACTAACTAGTATTTACGTTACTAGTATATTATCATATACGGTGTTAGAAGATGACG-CAAATGATGAGAAATAGTCATCTAAATTAGTG-GAAGCTGAA-ACGCAAGGATTGATAATGTAATAGGATCAATGAATATTAACATATAAAAT---------GATGATAATAATATTTATAGAA--TTGTATAGAATTGCAGATTCCCTTTTATGGATTCCTAAATCCTCGAGGAG-AACTTCTAGTA-TA-TCTACATACCTAATATTATT-----GCCTTATAAAAAATGGAATCCCAACAATTACATCAAAATCCAC--ATTTTTCTTCA
>chrIII_st16+_TY2
TGTTGGAATAAAAATCAACTA-----TCATCTACTAACTAGTATTTACGTTACTAGTATATTATCATATACGGTGTTAGAAGATGACG-CAAATGATGAGAAATAGTCATCTAAATTAGTG-GAAGCTGAA-ACGCAAGGATTGATAATGTAATAGGATCAATGAATATTAACATATAAAAT---------GATGATAATAATATTTATAGAA--TTGTATAGAATTGCAGATTCCCTTTTATGGATTCCTAAATCCTCGAGGAG-AACTTCTAGTA-TA-TCTACATACCTAATATTATT-----GCCTTATAAAAAATGGAATCCCAACAATTACATCAAAATCCAC---GTTCTTTTCA
>chrVIII_s215-_TY2
TGTTGGAATAAAAATCAACTA-----TCATCTACTAACTAGTATTTACGTTACTAGTATATTATCATATACGGTGTTAGAAGATGACG-CAAATGATGAGAAATAGTCATCTAAATTAGTG-GAAGCTGAA-ACGCAAGGATTGATAATGTAATAGGATCAATGAATATTAACATATAAAAC---------GATGATAATAATATTTATAGAA--TTGTGTAGAATTGCAGATTCCCTTTTATGGATTCCTAAATCCTCGAGGAG-AACTTCTAGTA-TATTCTACATACCTAATATTATT-----GCCTTACTAAAAATGGAATCCCAACAATTATCTCAAAATTCAC-------------
>chrXII_st155-_TY2
TGTTGGAATAAAAATCAACTA-----TCATCTACTAACTAGTATTTACGTTACTAGTATATTATCATATACGGTGTTAGAAGATGACG-CAAATGATGAGAAATAGTCATCTAAATTAGTG-GAAGCTGAA-ACGCAAGGATTGATAATGTAATAGGATCAATGAATATTAACATATAAAAC---------GATGATAATAATATTTATAGAA--TTGTGTAGAATTGCAGATTCCCTTTTATGGATTCCTAAATCCTCGAGGAG-AACTTCTAGTA-TATTCTACATACCTAATATTATT-----GCCTTATTAAAAATGGAATCCCAACAATTATCTCAAAATTCAC-------------
>chrV_st63-_TY2
TGTTGGAGTAAAAATCAACTA-----TCATCTACTAACTAGTATTTACGTTACTAGTATATTATCATATACGGTGTTAGAAGATGACG-CAAATGATGAGAAATAGTCATCTAAATTAGTG-GAAGCTGAA-ACGCAAGGATTGATAATGTAATAGGATCAATGAATATTAACATATAAAAT---------GATGATAATAATATTTATAGAA--TTGTGTAGAATTGCAGATTCCCTTTTATGGATTCCTAAATCCTCGAGGAG-AACTTCTAGTACTT-TCTACATACCTAATATTATT-----GCCTTATTAAAAATGGAATCCCAACAATTATCTCAAAATTCAC---CCACTCTTCA
>chrXIII_st160-_TY2
TGTTGGAATAAAAATCAACTA-----TCATCTACTAACTAGTATTTACGTTACTAGTATATTATCATATACGGTGTTAGAAGATGACG-CAAATGATGAGAAATAGTCATCTAAATTAGTG-GAAGCTGAA-ACGCAAGGATTGATAATGTAATAGGATCAATGAATATTAACATATAAAAT---------GATGATAATAATATTTATAGAA--TTGTGTAGAATTGCAGATTCCCTTTTATGGATTCCTAAATCCTCGAGGAG-AACTTCTAGTA-CATTCTACATACCTAATATTATT-----GCCTTATTAAAAATGGAATCCCAACGATTATCTCAAAATTCAC---CCATTCTTCA
>chrXV_st197+_TY2
TGTTGGAATAAAAATCAACTA-----TCATCTACTAACTAGTATTTACGTTACTAGTATATTATCATATACGGTGTTAGAAGATGACG-CAAATGATGAGAAATAGTCATCTAAATTAGTG-GAAGCTGAA-ACGCAAGGATTGATAATGTAATAGGACCAATGAATATTAACATATAAAAT---------GATGATAATAATATTTATAGAA--TTGTGTAGAATTGCAGATTCCCTTTTACGGATTCCTAAATCCTCGAGGAG-AACTTCTAGTA-CATTCTACATACCTAATATTATT-----GCCTTATTAAAAATGGAATCCCAACAATTATCTCAAAATTCAC---CCACTCTTCA
>chrIX_s98+_TY2
TGTTGGAATAAAAATCAACTA-----TCATCTACTAACTAGTATTTACGTTACTAGTATATTATCATATACGGTGTTAGAAGATGACG-CAAATGATGAGAAATAGTCATCTAAATTAGTG-GAAGCTGAA-ACGCAAGGATTGATAATGTAATAGGATCAATGAATATTAACATATAAAAT---------GATGATAATAATATTTATAGAA--TTGTGTAGAATTGCAGATTCCCTTTTATGGATTCCTAAATCCTCGAGGAG-AACTTCTAGTA-CATTCTACATACCTAATATTATT-----GCCTTATTAAAAATGGAATCCCAACAATTATCTCAAAATTCAC---CAACTCTTCA
>chrV_st56+_TY2
TGTTGGAATAAAGATCAACTA-----TCATCTACTAACTAGTATTTACGTTACTAGTATATTATCATATACGGTGTTAGAAGATGACG-CAAATGATGAGAAATAGTCATCTAAATTAGTG-GAAGCTGAA-ACGCAAGGATTGATAATGTAATAGGATCAATGAATATTAACATATAAAAT---------GATGATAATAATATTTATAGAA--TTGTGTAGAATTGCAGATTCCCTTTTATGGATTCCTAAATCCTCGAGGAG-AACTTCTAGTA-CATTCTACATACCTAATATTATT-----GCCTTATTAAAAATGGAATCCCAACAATTATCTCAAAATTCAC---CCACTCTTCA
>chrVIII_st121-_TY2
TGTTGGAATAAAAATCAACTA-----TCATCTACTAACTAGTATTTACGTTACTAGTATATTATCATATACGGTGTTAGAAGATGACG-CAAATGATGAGAAATAGTCATCTAAATTAGTG-GAAGCTGAA-ACGCAAGGATTGATAATGTAATAGGATCAATGAATATTAACATATAAAAT---------GATGATAATAATATTTATAGAA--TTGTGTAGAATTGCAGATTCCCTTTTATGGATTCCTAAATCCTCGAGGAG-AACTTCTAGTA-CATTCTACATACCTAATATTATT-----GCCTTATTAAAAATGGAATCCCAACAATTATCTCAAAATTCAC---CCACTCTTCA
>chrIV_u6-_TY2_5
TGTTGGAATAAAAATCAACTA-----TCATCTACTAACTAGTATTTACGTTACTAGTATATTATCATATACGGTGTTAGAAGATGACG-CAAATGATGAGAAATAGTCATCTAAATTAGTG-GAAGCTGAA-ACGCAAGGATTGATAATGTAATAGGATCAATGAATATTAACATATAAAAT---------GATGATAATAATATTTATAGAA--TTGTGTAGAATTGCAGATTCCCTTTTATGGATTCCTAAATCCTGGAGGAG-AACTTCTAGTA-TA-TCTACATACCTAATATTATT-----GCCTTATTAAAAATGGAATCCCAACAATTATCTCAAAATTCAC-------------
>chrX_s241-_TY2
TGTTGGAATAAAAATCAACTA-----TCATCTACTAACTAGTATTTACGTTACTAGTATATTATCATATACGGTGTTAGAAGATGACG-CAAATGATGAGAAATAGTCATCTAAATTAGTG-GAAGCTGAA-ACGCAAGGATTGATAATGTAATAGGATCAATGAATATTAACATATAAAAT---------GATGATAATAATATTTATAGAA--TTGTGTAGAATTGCAGATTTCCTTTTATGGATTCCTAAATCCTGGAGGAG-AACTTCTAGTA-TA-TCTACATACCTAATATTATT-----GCCTTATTAAAAATGGAATCCCAACAATTATCTCAAAATTCAC-------------
>chrX_st125-_TY2
TGTTGGAATAAAAATCAACTA-----TCATCTACTAACTAGTATTTACGTTGCTAGTATATTATCATATACGGTGTTAGAAGATGACG-CAAATGATGAGAAATAGTCATCTAAATTAGTG-GAAGCTGAA-ACGCAAGGATTGATAATGTAATAGGATCAATGAATATTAACATATAAAAT---------GATGATAATAATATTTATAGAA--TTGTATAGAATTGCAGATTCCCTTTTATGGATTCCTAAATCCTCGAGGAG-AACTTCTAGTA-TA-TCTACATACCTAATATTATT-----GCCTTATTAAAAATGGAATCCCAACAATTACATCAAAATCCAC---ATTCTCTTCA
>chrXII_u23+_TY2_5
TGTTGGAATAAAAATCAACTA-----TCATCTACTAACTAGTATTTACGTTACTAGTATATTATCATATACGGTGTTAGAAGATGACG-CAAATGATGAGAAATAGTCATCTAAATTAGTG-GAAGCTGAA-ACGCAAGGATTGATAATGTAATAGGATCAATGAATATTAACATATAAAAT---------GATGATAATAATATTTATAGAA--TTGTGTAGAATTGCAGATTCCCTTTTATGGATTCCTAAATCCTCGAGGAG-AACTTCTAGTA-TA-TCTACATACCTAATATTATT-----GCCTTATTAAAAATGGAATCCCAACAATTACATCAAAATCCAC---ATTCTCTTCA
>chrVI_i7+_TY2_5
TGTTGGAATAAAAATCAACTA-----TCATCTACTAACTAGTATTTACGTTACTAGTATATTATCATATACGGTGTTAGAAGATGACG-CAAATGATGAGAAATAGTCATCTAAATTAGTG-GAAGCTGAA-ACGCAAGGATTGATAATGTAATAGGATCAATGAATATTAACATATAAAAT---------GATGATAATAATATTTATAGAA--TTGTGTAGAATTGCAGATTCCCTTTTATGGATTCCTAAATCCTCGAGGAG-AACTTCTAGTA-TA-TCTACATACCTAATATTATT-----GCCTTATCAAAAATGGAATCCCAACAATTACATCAAAATCCAC---ATTCTCTACA
>chrVII_u15+_TY2_5
TGTTGGAATAAAAATCAACTA-----TCATCTACTAACTAGTATTTACGTTACTAGTATATTATCATATACGGTGTTAGAAGATGACG-CAAATGATGAGAAATAGTCATCTAAATTAGTG-GAAGCTGAA-ACGCAAGGATTGATAATGTAATAGGATCAATGAATATTAACATATAAAAT---------GATGATAATAATATTTATAGAA--TTGTGTAGAATTGCAGATTCCCTTTTATGGATTCCTAAATCCTCGAGGAG-AACTTCTAGTA-TA-TCTACATACCTAATATTATT-----GCCTTATCAAAAATGGAATCCCAACAATTACATCAAAATCCAC---ATTCTCTACA
>chrX_st135+_TY2
TGTTGGAATAAAAATCAACTA-----TCATCTACTAACTAGTATTTACGTTACTAGTATATTATCATATACGGTGTTAGAAGATGACG-CAAATGATGAGAAATAGTCATCTAAATTAGTG-GAAGCTGAA-ACGCAAGGATTGATAATGTAATAGGATCAATGAATATTAACATATAAAAT---------GATGATAATAATATTTATAGAA--TTGTGTAGAATTGCAGATTCCCTTTTATGGATTCCTAAATCCTCGAGGAG-AACTTCTAGTA-TA-TCTACATACCTAATATTATT-----GCCTTATTAAAAATGGAATCCCAACAATTACATCAAAATCCAC---ATTCTCTACA
>chrXVI_st207+_TY2
TGTTGGAATAAAAATCAACTA-----TCATCTACTAACTAGTATTTACGTTACTAGTATATTATCATATACGGTGTTAGAAGATGACA-CAAATGATGAGAAATAGTCATCTAAATTAGTG-GAAGCTGAA-ACGCAAGGATTGATAATGTAATAGGATCAATGAATATTAACATATAAAAT---------GATGATAATAATATTTATAGAA--TTGTGTAGAATTGCAGATTCCCTTTCATGGATTCCTAAATCCTTGAGGAG-AACTTCTAGTA-TA-TCTATATACCTAATATTATA-----GCCTTAATCACAATGGAATCCCAACAATTACATCAAAATCCAC---ATTGTCTACA
>chrII_i1+_TY2_5
TGTTGGAATAAAAATCAACTA-----TCATCTACTAACTAGTATTTACGTTACTAGTATATTATCATATACGGTGTTAGAAGATGACA-CAAATGATGAGAAATAGTCATCTAAATTAGTG-GAAGCTGAA-ACGCAAGGATTGATAATGTAATAGGATCAATGAATATTAACATATAAAAT---------GATGATAATAATATTTATAGAA--TTGTGTAGAATTGCAGATTCCCTTTCATGGATTCCTAAATCCTTGAGGAG-AACTTCTAGTA-TA-TCTACATACCTAATATTATA-----GCCTTAATCACAATGGAATCCCAACAATTACATCAAAATCCAC---ATTCTCTACA
>chrX_st137-_TY2
TGTTGGAATAAAAATCAACTA-----TCATCTACTAACTAGTATTTACGTTACTAGTATATTATCATATACGGTGTTAGAAGATGACG-CAAATGATGAGAAATAGTCATCTAAATTAGTG-GAAGCTGAA-ACGCAAGGATTGATAATGTAATAGGATCAATGAATATTAACATATAAAAT---------GATGATAATAATATTTATAGAA--TTGTGTAGAATTGCAGATTCCCTTTTATGGATTCCTAAATCCTGGAGGAG-AACTTCTAGTACTT-TCTACATACCTAATATTATA-----GCCTTAATCACAATGGAATCCCAACAATTACATCAAAATCCAC---ATTCTCTTTA
>chrXV_i13+_TY2_5
TGTTGGAATAAAAATCAACTA-----TCATCTACTAACTAGTATTTACGTTACTAGTATATTATCATATACGGTGTTAGAAGATGACG-CAAATGATGAGAAATAGTCATCTAAATTAGTG-GAAGCTGAA-ACGCAAGGATTGATAATGTAATAGGATCAATGAATATTAACATATAAAAC---------GATGATAATAATATTTATAGAA--TTGTGTAGAATTGCAGATTCCCTTTTATGGATTCCTAAATCCTCGAGGAG-AACTTCTAGTA-TA-TCTACATACCTAATATTATA-----GCCTTAATCACAATGGAATCCCAACAATTACATCAAAATCCAC---ATTGTC----
>chrIV_i3+_TY2_5
TGTTGGAATAAAAATCAACTA-----TCATCTACTAACTAGTATTTACGTTACTAGTATATTATCATATACGGTGTTAGAAGATGACG-CAAATGATGAGAAATAGTCATCTAAATTAGTG-GAAGCTGAA-ACGCAAGGATTGATAATGTAATAGGATCAATGAATATTAACATATAAAAC---------GATGATAATAATATTTATAGAA--TTGTGTAGAATTGCAGATTCCCTTTTATGGATTCCTAAATCCTTGAGGAG-AACTTCTAGTA-TA-TCTACATACCTAATATTATA-----GCCTTAATCACAATGGAATCCCAACAATTACATCAAAATCCAC---ATTCCC----
>chrXII_u24-_TY2_5
TGTTGGAATAAAAATCAACTA-----TCATCTACTAACTAGTATTTACGTTACTAGTATATTATCATATACGGTGTTAGAAGATGACG-CAAATGATGAGAAATAGTCATCTAAATTAGTG-GAAGCTGAA-ACGCAAGGATTGATAATGTAATAGGATCAATGAATATTAACATATAAAAC---------GATGATAATAATATTTATAGAA--TTGTGTAGAATTGCAGATTCCCTTTTATGGATTCCTAAATCCTTGAGGAG-AACTTCTAGTA-TA-TCTACATACCTAATATTATA-----GCCTTAATCACAATGGAATCCCAACAATTACATCAAAATCCAC---ATTCTCTACA
>chrV_s140+_TY2
TGTTGGAATAAAAATCAACTA-----TCATCTACTAACTAGTATTTACGTTACTAGTATATTATCATATACGGTGTTAGAAGATGACG-CAAATGATGAGAAATAGTCATCTAAATTAGTG-GAAGCTGAA-ACGCAAGGATTGATAATGTAATAGGATCAATGAATATTAACATATAAAAC---------GATGATAATAATATTTATAGAA--TTGTGTAGAATTGCAGATTCCCTTTTATGGATTCCTAAATCCTAGAGGAG-AACTTCTAGTA-TA-TCTACATACCTAATATTATA-----GCCTTAATCACAATGGAATCCCAACAATTACATCAAAATCCAC---ATTCTCTACA
>chrII_st4+_TY2
TGTTGGAATAAAAATCAACTA-----TCATCTACTAACTAGTATTTACGTTACTAGTATATTATCATATACGGTGTTAGAAGATGACG-CAAATGATGAGAAATAGTCATCTAAATTAGTG-GAAGCTGAA-ACGCAAGGATTGATAATGTAATAGGATCAATGAATATTAACATATAAAAC---------GATGATAATAATATTTATAGAA--TTGTGTAGAATTGCAGATTCCCTTTTATGGATTCCTAAATCCTGGAGGAG-AACTTCTAGTA-TA-TCTACATACCTAATATTATA-----GCCTTAATCACAATGGAATCCCAACAATTACATCAAAATCCAC---ATTCTCTACA
>chrV_st71+_TY2
TGTTGGAATAAAAATCAACTATCATCTCATCTACTAACTAGTATTTACGTTACTAGTATATTATCATATACGGTGTTAGAAGATGACG-CAAATGATGAGAAATAGTCATCTAAATTAGTG-GAAGCTGAA-ACGCAAGGATTGATAATGTAATAGGATCAATGAATATTAACATATAAAAC---------GATGATAATAATATTTATAGAA--TTGTGTAGAATTGCAGATTCCCTTTTATGGATTCCTAAATCCTCGAGGAG-AACTTCTAGTA-TA-TCTACATACCTAATATTATA-----ACCTTAATCACAATGGAATCCCAACAATTACATCAAAATCCAC---ATTCTCTACA
>chrIV_st52+_TY2
TGTTGGAATAAAAATCAACTA-----TCATCTACTAACTAGTATTTACGTTACTAGTATATTATCATATACGGTGTTAGAAGATGACG-CAAATGATGAGAAATAGTCATCTAAATTAGTG-GAAGCTGAA-ACGCAAGGATTGATAATGTAATAGGATCAATGAATATTAACATATAAAAC---------GATGATAATAATATTTATAGAA--TTGTGTAGAATTGCAGATTCCCTTTTATGGATTCCTAAATCCTCGAGGAG-AACTTCTAGTA-TA-TCTACATACCTAATATTATA-----GCCTTAATCACAATGGAATCCCAACAATTACATCAAAATCCAC---ATTCTCTACA
>chrXIII_st174+_TY2
TGTTGGAATAAAAATCAACTA-----TCATCTACTAACTAGTATTTACGTTACTAGTATATTATCATATACGGTGTTAGAAGATGACG-CAAATGATGAGAAATAGTCATCTAAATTAGTG-GAAGCTGAA-ACGCAAGGATTGATAATGTAATAGGATCAATGAATATTAACATATAAAAC---------GATGATAATAATATTTATAGAA--TTGTGTAGAATTGCAGATTCCCTTTTATGGATTCCTAAATCCTCGAGGAG-AACTTCTAGTA-TA-TCTACATACCTAATATTATA-----GCCTTAATCACAATGGAATCCCAACAATTACATCAAAATCCAC---ATTCTCTACA
>chrV_s111-_TY2
TGTTGGAATAAAAATCAACTA-----TCATCTACTAACTAGTATTTACGTTACTAGTATATTATCATATACGGTGTTAGAAGATGACG-CAAATGATGAGAAATAGTCATCTAAATTAGTG-GAAGCTGAA-ACGCAAGGATTGATAATGTAATAGGATCAATGAATATTAACATATAAAAC---------GATGATAATAATATTTATAGAA--TTGTGTAGAATTGCAGATTCCCTTTTATGGATTCCTAAATCCTCGAGGAG-AACTTCTAGTA-TA-TCTACATACCTAATATTATA-----GCCTTAATCACAATGGAATCCCAACAATTACATCAAAATCCAC---ATTCTCTTCA
>chrIV_u8+_TY2_5
TGTTGGAATAAAAATCAACTA-----TCATCTACTAACTAGTATTTACGTTACTAGTATATTATCATATACGGTGTTAGAAGATGACG-CAAATGATGAGAAATAGTCATCTAAATTAGTG-GAAGCTGAA-ACGCAAGGATTGATAATGTAATAGGATCAATGAATATTAACATATAAAAT---------GATGATAATAATATTTATAGAA--TTGTATAGAATTGCAGATTCCCTTTTATGGATTCCTAAATCCTCGAGGAG-AACTTCTAGTA-TA-TCTACATACCTAATATTATA-----GCCTTAATCACAATGGAATCCCAACAATTACATCAAAATCCAC---ATTCTCTACA
>chrXVI_st205+_TY2
TGTTGGAATAAAAATCAACTA-----TCATCTACTAACTAGTATTTACGTTACTAGTATATTATCATATACGGTGTTAGAAGATGACG-TAAATGATGAGAAATAGTCATCTAAATTAGTG-GAAGCTGAA-ACGCAAGGATTGATAATGTAATAGGATCAATGAATATTAACATATAAAAT---------GATGATAATAATATTTATAGAA--TTGTGTAGAATTGCAGATTCCCTTTTATGGATTCCTAAATCCTCGAGGAG-AACTTCTAGTA-TA-TCTACATACCTAATATTATA-----GCCTTAATCACAATGGAATCCCAACAATTACATCAAAATCCAC---ATGCTCTACA
>chrVII_st97+_TY2
TGTTGGAATAAAAATCAACTA-----TCATCTACTAACTAGTGTTTACGTTACTAGTATATAATCATATACGGTGTTAGAAGATGACGGCAAATGATGAGAAATAGTCATCGTTTTCAATG-GAAGCTGAA-ATACAAGGATTGATAAT---------------------------------------------------------------------------------------------------------------------------------------------------------------------------------------------------------------------
>chrVII_st98+_TY2
TGTTGGAATAAAAATCAACTA-----TCATCTACTAACTAGTATTTACGTTACTAATATATTATCAT-------------------------------------------------------------------------------------------------------------------------------------------------------------------------------------------------------------------------------------------------------------------------------------------------------
