# Supplementary material for: Evolutionary Genomics of Transposable Elements in Saccharomyces cerevisiae
Source: PLoS One. 2012 Nov 30;7(11):e50978. doi: 10.1371/journal.pone.0050978 (PMC3511429; doi:10.1371/journal.pone.0050978)
Supplement: File S6 — ZIP archive of LTR alignments used for molecular evolutionary analyses. Alignments of paralogous LTR sequence from all, active and inactive elements are provided for Ty1, Ty2, Ty3+Ty3p, Ty4 and Ty5, respectively. For full-length element only the 5′ LTR was included. Also included are alignments of the Ty3/Ty3p superfamily and the Ty1/Ty2 superfamily, respectively. Positions enclosed in square brackets were excluded from the phylogenetic analyses. GenBank Accession Numbers are shown for sequences from species other than S. cerevisiae. (ZIP) [file pone.0050978.s006.zip › S6/Ty2-inactive-diversity.fa]

>chrXII_s304-_TY2
-----------------------------------------------------------------------------------------TATGTGAAACAGTAGTCAAATTTAATATGAAACCGAACATGCGAGAATTGAGGAT-TAATAGGAT--GTGA-----AACATATAAAAT-GGAAGAAAGATAATTACAAAATT-------TTGTGGAGAAATGTTGTTTCCATGTTATTGAGTCTTATATCCTTGAGGAGAAACTTCTAGTATATTGTGTATACATAATATTA---TATTGCCTTAAGCAAAATGGAATCCCAACAATTATCAAATTATTCAC-------------
>chrVII_st107+_TY2
TGTTGGAATAAAAATCCACTATCTTATATCAACTAGTATTCCTAATGTCAGTATATTGTCATATAAGGCGTTAGATGGTGAC-ATAAGGTATGAAAAGTTGCCATCGAAGTTAGAG-GAAGCTGAA-ATGCAAGCATTG---ATGTAATAGGATCAATGAATATTAACATATAAAAC---------GATGATAATAATATTTATAGAATTGTGTAGAATTACAGATTCCCTTTTATGGATTCCTAAATCCTTGAGGAG-AACTTCTAGTATATC-TACATACCTAATAT-----TATAGCCTTAATCACAATGGAATCCCAACAATTACATCAGAACCCACACTCTCTTCA---
>chrIV_st39+_TY2
TGTTGGAATAAAAACCAACTATCATCTACTAACTAGTATTTATGTTACTAGTATATTATCATATACGGTGTTAGAAGATGAC-ACAAATGATGAGAAATAGTCATCTAAATTAGTG-GAAACTGAA-ACGCAAGGATTGATAATGTAATAGGAT-AATGA-----AACATATAAAACTGAATGAGGAATGATCGTAATATT------AGCATGTAGAAATATAGATTCCATTATGGGGATTCCTATATCCTGGAGGAG-AACTTCTAGTATATC-TACATACCTAATAT-----TATTGCCTTATTAAAAATGGAATCCCAACAATTACATCAGAATCCGCA------------
>chrVII_st84-_TY2
TGTTGGAATAAAAATCAACTATCATCTACTAACTAGTATTTACGTTACTAGTATATTATGATATTCGGTGTTAGAAGATGAC-GCAAATGATGAGAAATAGTCATCTAAATTAGTG-GAAGCTGAA-ACGCAAGGATTGATAATGTAATAGGATCAATGAATATTAACATATAAAAC---------GATGATGATAATATTTATAGAATTGTGTAGAATTGCAGACTCCCTTTTATGGATTCCTAAATCCTGGAGGAG-AACTTCTAGTATATC-TACATACCTAATATTATTGTATTGCCTTATTAAAAATGGAATCCCAACAATTACATCAGAATCCACA------------
>chrI_st3+_TY2
TGTTGGAATAAAAATCAACTATCATCTACTAACTAGTGTTTACGTTACTAGTATATTATCATATACGGTGTTAGAAGATGAC-GCAAATGATGAGAAATAGTCATCGTTTTCAACG-GAAGCTGAA-ATACAAGGATTGATAATGTAATAGGATCAATGAATATCAACATATAAAAC---------GATGATAATAATATTTATAGAATTGTGTAGAATTGCAGATTCCCTTTTATGGATTCCTAAATCCTCGAGAAG-AACTTCTAGTATATC-TACGTACCTAATAT-----TATTGCCTTATTAAAAATGGAATCCCAACAATTATCTCAAAATTCCCCCAATTCTCATCA
>chrVII_st97+_TY2
TGTTGGAATAAAAATCAACTATCATCTACTAACTAGTGTTTACGTTACTAGTATATAATCATATACGGTGTTAGAAGATGACGGCAAATGATGAGAAATAGTCATCGTTTTCAATG-GAAGCTGAA-ATACAAGGATTGATAAT------------------------------------------------------------------------------------------------------------------------------------------------------------------------------------------------------------------
>chrV_st66-_TY2
TGTTGGAATAAAAATCAACTATCATCTACTAACTAGTATTTACGTTACTAGTATATTATCATATACGGTGTTAGAAGATGAC-GCAAATGATGAGAAATAGTCATCGTTTTCAATG-GAAGCTGAA-ACGCAAGGATTGATAATGTAATAGGATCAATGAATATTAACATATAAAAC---------GATGATAATAATATTTATAGAATTGTGTAGAATTGCAGATTCCCTTTTATGGATTCCTAAATCCTGGAGGAG-AACTTCTAGTATATC-TACATACCTAATAT-----TATAGCCTTAATCACAATGGAATCCCAACAATTACATCAAAATCCACATTCTCTACA---
>chrXIV_st180-_TY2
TGTTGGAATAAAAATCAACTATCATCTACTAACTAGTATTTACGTTACTAGTATATTATCATATACGGTGTTAGAAGATGAC-GCAAATGATGAGAAATAGTCATCTAAATTAGTG-GAAGCTGAA-ACGCAAGGATTGATAATGTAATAGGATCAATGAATATTAACATATAAAAT---------GATGATAATAATATTTATAGAATTGTGTAGAATTGCAGATTCCCTTTTATGGATTCCTAAATCCTCGAGGAG-AACTTCTAGTATATC-TACATACCTAATAT-----TATAGCCTTAATCACAATGGAATCCCAACAATTATCTCAAAACTCACCCACTCTTCA---
>chrVII_st98+_TY2
TGTTGGAATAAAAATCAACTATCATCTACTAACTAGTATTTACGTTACTAATATATTATCAT----------------------------------------------------------------------------------------------------------------------------------------------------------------------------------------------------------------------------------------------------------------------------------------------------
