# Supplementary material for: Evolutionary Genomics of Transposable Elements in Saccharomyces cerevisiae
Source: PLoS One. 2012 Nov 30;7(11):e50978. doi: 10.1371/journal.pone.0050978 (PMC3511429; doi:10.1371/journal.pone.0050978)
Supplement: File S6 — ZIP archive of LTR alignments used for molecular evolutionary analyses. Alignments of paralogous LTR sequence from all, active and inactive elements are provided for Ty1, Ty2, Ty3+Ty3p, Ty4 and Ty5, respectively. For full-length element only the 5′ LTR was included. Also included are alignments of the Ty3/Ty3p superfamily and the Ty1/Ty2 superfamily, respectively. Positions enclosed in square brackets were excluded from the phylogenetic analyses. GenBank Accession Numbers are shown for sequences from species other than S. cerevisiae. (ZIP) [file pone.0050978.s006.zip › S6/Ty3-active-diversity.fa]

>chrXIV_s359+_TY3
TGTTGTATCTCAAAATGAGATACGTCAGTATGACATTTTGAGATCCTAAACGTTCATAAAACACATATGAAACAACCTTAT-----AACAAAACGAACAACATGAGACAAAACCCGTCCTTCCCTAGCTGAACTACCCAAAAGTATAAATGCCTGAACAATTAGTTTAGATCCGAGATTCCGCGCTTCCACCACTTAGCATGATTCATAT------TTTATATA--ATATATAAGATAAGTAACATTCCGTGAATTAATCTGATAAACTGTTTTGACAACTGGTTACTTCCCTAAGACTGTTTATATTAGGATTGTCAAGACACTCCGGTATTACTCGAGCCCGTAATACAACA
>chrIV_s82+_TY3
TGTTGTATCTCAAAATGAGATATGTCAGTATGACAATACGTCATCCTAAACGTTCATAAAACACATATGAAACAACCTTAT-----AACAAAACGAACAACATGAGATAAAACACGGCCTTCCCTAGCTGAACTACCCAAACGTATAAATGCTTGAACAATCAGTTTAGATCCGAGATTCCGCGCTTCCACCACTTAGTATGATTCATAT------TTTATATA--ATACATAAGATAAGTAACATTCCGTGAATTAATCTGATAAACCGTTTTGACAACTGGTTACTTCCCTAAGACTGTTTATATCAGGATTGTCAAGACACTCCGGTATTACTCGAGCCCGTAATACAACA
>chrXII_s295+_TY3
TGTTGTATCTCAAAATGAGATACGTCAGTATGACAATACGTCATCCTAAACGTTCATAAAACACATATGAAACAACCTTAT-----AACAAAACGAACAACATGAGACAAAACCCGTCCTTCCCTAGCTGAACTACCCAAAAGTATAAATGCCTGAACAATTAGTTTAGATCCGAGATTCCGCGCTTCCACCACTTAGTATGATTCATAT------TTTATATA--ATATATAAGATAAGTAACAT-CCGTGAGTTAATCTGATAAACCGTTTTGACAACTGGTAACTTCCCTAAGACTGTTTATATTAGGATTGTCAAGACACTCCGGTATTACTCGAGCCCGTAATAAAACA
>chrVII_s174-_TY3
TGTTGTATCTCAAAATGAGATATGTCAGTATGACAATACGTCATCCTAAACGTTCATAAAACACATATGAAACAACCTTAT-----AACAAAACGAACAACATGAGATAAAACCCGTCCTTCCCTAGCTGAACTA-CCAAAAGTATAAATGCCTGAACAATTAGTTTAGATCCGAGATTCCGCGCTTCCACCACTTAATATGATTCATAT------TTTATATA--ATATATAAGATAAGTAACATTCCGTGAATTAATCTGATAAACTGTTTTGACAACTGGTTACTTCCCTAAGACCGTTTATATTAGGATTGTCAAGACACTCCGGTATTACTCGAGCCCGTAATACAACA
>chrII_s13+_TY3
TGTTGTATCTCAAAATGAGATACGTCAGTATGACAATACGTCATCCTGAACGTTCATAAAACACATATGAAACAACCTTAT-----AACAAAACGAACAACATGAGATAAAACCCGGCCTTCCCTAGCTGAACTACCCAAAAGTATAAATGCCTGAACAATTAGTTTAGATCCGAGATTCCGCGCTTCCACCACTTAGTATGATTCATAT------TTTATATA--ATATATAAGATAAGTAACATTCCGTGAATTAATCTGATAAACCGTTTTGACAACTGGTTACTTCCCTAAGACTGTTCATATTAGGATTGTCAAGACACTCCGATATTACTCGAGCCCGTAATACAACA
>chrVII_s179+_TY3
TGTTGTATCTCAAAATGAGATATGTCAGTATGACAATACGTCATCCTAAACGTTCATACAACACATATGAAACAACCTTAT-----ATCAAAACGAACAACATGAGATAAAACCCGGCCTTCCCTAGCTGAACTACCCAAAAGTATAAATGCCTGAACAATTAGTTTAGATCCGAGATTCCGCGCTTCCACCACTTAGTATGATTCATAT------TTTATATA--ATATATAAGATAAGTAACATTCCGTGAATTAATCTGATAAACTGTTTTGACAACTGGTTACTTACC--------------------------------------------------------------
>chrIV_s66+_TY3
TGTTGTATCTCAAAATGAGATATGTCAGTATGACAATACGTCATCCTAAACGTTCATAAAACACATATGAAACAACCTTAT-----AACAAAACGAACAACATGAGATAAAACACGGCCTTCCCTAGCTGAACTACCCAAACGTATAAATGCTTGAACAATTAGTTTAGATCCGAGATTCCGCGCTTCCACCACTTAGTATGATTCATAT------TTTATATA--ATATATAAGATAAGTAACATTCCGTGAATTAATCTGATAAACTGTTTTGACAACTGGTTACTTCCCTAAGACTGTTTATATTAGGATTGTCAAGACACTCCGGTATTACTCGAGCCCGTAATACAACA
>chrIV_s64-_TY3
TGTTGTATCTCAAAATGAGATATGTCAGTATGACAATACGTCATCCTAAACGTTCATAAAACACATATGAAACAACCTTATAACATAACAAAACGAACAACATGAGATAAAACACGGCCTTCCCTAGCTGAACTACCCAAACGTATAAATGCTTGAACAATTAGTTTAGATCCGAGATTCCGCGCTTCCACCACTTAGTATGATTCATAT------TTTATATA--ATATATAAGATAAGTGACATTCCGTGAATTAATCTGATAAACTGTTTTGACAACTGGTTACTTCCCTAAGACTGTTTATATTAGGATTGTCAAGACACTGCGGTATTACTCGAGCCCGTAATACAACA
>chrXVI_s416+_TY3
TGTTGTATCTCAAAATGAGATATGTCAGTATGACAATACGTCATCCTGAACGTTCATAAAACACATATGAAACAACCTTAT-----AACAAAACGAACAACATGAGACAAAACCCGTCCTTCCCTAGCTGAACTACCCAAAAGTATAAATGCCTGAACAATTAGTTTAGATCCGAGATTCCGCGTTTCCACCACTTAGTATGATTCATAT------TTTATATA--GTATATAAGATAAGTAACATTCCGTGAATTAATCTGATAAACTGTTTTAACAACTGGTTACTTCCCTAAGACTGTTTATATTAGGATTGTCAAGACACTCCGGTATTACTCGAGCCCGTAATACAACA
>chrVIII_s222-_TY3
TGTTGTATCTCAAAATGAGATACGTCAGTATGACAATACGTCATCCTAAACGTTCATAAAACACATATGAAACAACCTTAT-----AACAAAACGAACAACATGAGACAAAACCCGTCCTTCCCTAGCTGAACTACCCAAAAGTATAAATGCCTGAACAATTAGTTTAGATCCGAGATTCCGCGCTTCCACCACTTAGTATGATTCATAT------TTTATATA--ATATATAAGATAAGTAACATTCCGTGAATTAATCTGATAAACCGTTTTGACAACTGGTTACTTCCCTAAGACTGTTCAGATTAGGATTGTCAAGACACTCCGGTATTACTCGAGCCCGTAATACAACA
>chrV_s120-_TY3
TGTTGTATCTCAAAATGAGATACGTCAGTATGACAATACGTCATCCTAAACGTTCATAAAACACAGATGAAACAACCTTAT-----AACAAAACGAACAACATGAGATAAAACCCGGCCTTCCCTAGCTGAACTACCCAAACGTATAAATGCCTGAACAATTAGTTTAGATCCGAGATTCCGCGCTTCCACCACTTAATATGATTCATAT------TTTATATA--ATATATAAGATAAGTAACATTCCGTGAATTAATCTGATAAACTGTTTTGACAACTGGTTACTTCCCTAAGACTGTTTATATTAGGATTGTCAAGACACTCCGGTATTACTCGAGCCCGTAATACAACA
>chrVIII_s214-_TY3
-----------------------------------------------------------------------------------------------------------------------------------------------------------------------------------------------------GTATGATTCATAT------TTTATATAATATATATAAGATAAGTAACATTCCGTGAATTAATCTGATAAACTGTTTTGACAACTGGTTACTTCCCTAAGACTGTTTGTATTAGGATTGTCAAGACACTCCGGTATTACTCGAGCCCGTAATACAACA
>chrXIV_s350+_TY3
TGTTGTATCTCAAAATGAGATATGTCAGTATGACAATACGTCACCCTGAACGTTCATAAAACACATATGAAACAACCTTAT-----AACAAAACGAACAACATGAGACAAAACCCGACCTTCCCTAGCTGAACTACCCAAA-GTATAAATGCCTGAACAATTAGTTTAGATCCGAGATTCCGCGCTTCCACCACTTAGTATGATTCATAT------TTTATATA--ATATATAAGATAAGTAACATTCCGTGAATTAATCTGATAAACCGTTTTGACAACTGGTTACTTCCCTAAGACTGTTTATATTAGGATTGTCAAGACACTCCGGTATTACTCGAGCCCGTAATACAACA
>chrIX_u11+_TY3_5
TGTTGTATCTCAAAATGAGATATGTCAGTATGACAATACGTCACCCTGAACGTTCATAAAACACATATGAAACAACCTTAT-----AACAAAACGAACAACATGAGACAAAACCCGACCTTCCCTAGCTGAACTACCCAAA-GTATAAATGCCTGAACAATTAGTTTAGATCCGAGATTCCGCGCTTCCACCACTTAGTATGATTCATAT------TTTATATA--ATATATAAGATAAGTAACATTCCGTGAATTAATCTGATAAACTGTTTTGACAACTGGTTACTTCCCTAAGACTGTTTATATTAGGATTGTCAAGACACTCCGGTATTACTCGAGCCCGTAATACAACA
>chrVII_u14+_TY3_5
TGTTGTATCTCAAAATGAGATATGTCAGTATGACAATACGTCACCCTGAACGTTCATAAAACACATATGAAACAACCTTAT-----AACAAAACGAACAACATGAGACAAAACCCGACCTTCCCTAGCTGAACTACCCAAA-GTATAAATGCCTGAACAATTAGTTTAGATCCGAGATTCCGCGCTTCCACCACTTAGTATGATTCATAT------TTTATATA--ATATATAAGATAAGTAACATTCCGTGAATTAATCTGATAAACTGTTTTGACAACTGGTTACTTCCCTAAGACTGTTTATATTAGGATTGTCAAGACACTCCGGTATTACTCGAGCCCGTAATACAACA
>chrXI_s267-_TY3
TGTTGTATCTCAAAATGAGATATGTCAGTATGACAATACGTCACCCTGAACGTTCATAAAACACATATGAAACAACCTTAT-----AACAAAACGAACAACATGAGACAAAACCCGACCTTCCCTAGCTGAACTACCCAAA-GTATAAATGCCTGAACAATTAGTTTAGATCCGAGATTCCGCGCTTCCACCACTTAGTATGATTCATAT------TTTATATA--ATATATAAGATAAGTAACATTCCGTGAATTAATCTGATAAACTGTTTTGACAACTGGTTACTTCCCTAAGACTGTTTATATTAGGATTGTCAAGACACTCCGGTATTACTCGAGCCCGTAATACAACA
>chrI_s4+_TY3
TGTTGTATCTCAAAATGAGATATGTCAGTATGACAATACGTCACCCTGAACGTTCATAAAACACATATGAAACAACCTTAT-----AACAAAACGAACAACATGAGACAAAACCCGACCTTCCCTAGCTGAACTACCCAAA-GTATAAATGCCTGAACAATTAGTTTAGATCCGAGATTCCGCGCTTCCACCACTTAGTATGATTCATAT------TTTATATA--ATATATAAGATAAGTAACATTCCGTGAATTAATCTGATAAACTGTTTTGACAACTGGTTACTTCCCTAAGACTGTTTATATTAGGATTGTCAAGACACTCCGGTATTACTCGAGCCCGTAATACAACA
>chrXV_s396+_TY3
TGTTGTATCTCAAAATGAGATATGTCAGTATGACAATACGTCATCCTGAACGTTCATAAAACACATATGAAACAACCTTAT-----AACAAAGCGAACAACATGAGACAAAACCCGTCCTTCCTTAGCTGAACTACCCAAAAGTATAAATGCCTGAACAATTAGTTTAGATCCGAGATTCCGCGCTTCCACCACTTAGTATGATTCATAT------TTTATATA--ATATATAAGATAAGTAACATTCCGTGAATTAATCTGATAAACTGTTTTGACAACTGGTTACTTCCCTAAGACTG-TTATATTAGGATTGTCAAGACACTCCGGTATTACTCGAGCCCGTAATACAACA
>chrXVI_s425+_TY3
----------CAAAATGAGATATGTCAGTATGACAATACGTCATCCTGAACGTTCATAAAACACATATGAAACAACCTTAT-----AACAAAACGAACAACATGAGACAAAACCCGTCCTTCCCTAGCTGAACTACCCAAAAGTATAAATGCCTGAACAATTAGTTTAGATCCGAGATTCCGCGCTTCCACCACTTAGTATGATTCATAT------TTTATATA--ATATATAAGATAAGTAACATTCCGTGAATTAATCTGATAAACTGTTTTGACAACTGGTTACTTCCCTAAGACTGTTTATATTAGGATTGTCAAGACACTCCGGTATTACTCGAGCCCGTAATACAACA
>chrIII_s38+_TY3
--TTGTATCTCAAAATGAGGTATGTCAGTATGACAATACGTCATCCTAAACGTTCATAAAACACATATGAAACAACCTTAT-----AACAAAACGAACAACATGAGATAAAACCCGGCCTTCCCTAGCTGAACTACCCAAAAGTATAAATGCCTGAACAATTAGTTTAGATCCGAGATTCCGCGCTTCCACCACTTAGTATGATTCATATTTTATATTTATATA--ATATATAAGATAAGTAACATTCCGTGAATTAATCTGATAAACTGTTTTGACAACTGGTTACTTCCCTAAGACTGTTTATATTAGGATTGTCAAGACACTCCGGTATTACTCGAGCCCGTAATACAACA
>chrV_s130-_TY3
TGTTGTATCTCAAAATGAGATACGTCAGTATGACAATACGTCATCCTAAACGTTCATAAAACACATATGAAACAACCTTAT-----AACAAAACGAACAACATGAGATAAAACCCGGCCTTCCCTAGCTGAACTACCCAAAAGTATAAATGCCTGAACAATTAGTTTAGATCCGAGATTCCGCGCTTCCACCACTTAGTATGATTCATAT------TTTATATA--ATATATAAGATAAGTAACATTCCGTGAATTAATCTGATAAACTGTTTTGACAACTGGTTACTTCCCTAAGACTGTTTATATTAGGATTGTCAAGACACTCCGGTATTACTCGAGCCCGTAATACAACA
>chrIV_s75-_TY3
TGTTGTATCTCAAAATGAGATACGTCAGTATGACAATACGTCATCCTAAACGTTCATAAAACACATATGAAACAACCTTAT-----AACAAAACGAACAACATGAGACAAAACCCGTCCTTCCCTAGCTGAACTACCCAAAAGTATAAATGCCTGAACAATTAGTTTAGATCCGAGATTCCGCGCTTCCACCACTTAGTATGATTCATAT------TTTATATA--ATATATAAGATAAGTAACATTCCGTGAATTAATCTGATAAACTGTTTTGACAACTGGTTACTTCCCTAAGACTGTTTATATTAGGATTGTCAAAACACTCCGGTATTACTCGAGCCCGTAATACAACA
>chrVII_s196+_TY3
TGTTGTATCTCAAAATGAGATACGTCAGTATGACAATACGTCATCCTAAACGTTCATAAAACACATATGAAACAACCTTAT-----AACAAAACGAACAACATGAGACAAAACCCGTCCTTCCCTAGCTGAACTACCCAAAAGTATAAATGCCTGAACAATTAGTTTAGATCCGAGATTCCGCGCTTCCACCACTTAGTATGATTCATAT------TTTATATA--ATATATAAGATAAGTAACATTCCGTGAATTAATCTGATAAACTGTTTTGACAACTGGTTACTTCCCTAAGACTGTTTATATTAGGATTGTCAAGACACTCCGGTATTACTCGAGCCCGTAATTCAACA
>chrV_s141-_TY3
TGTTGTATCTCAAAATGAGATACGTCAGTATGACAATACGTCATCCTAAACGTTCATAAAACACATATGAAACAACCTTATAACAAAACAAAACGAACAACATGAGACAAAACCCGTCCTTCCCTAGCTGAACTACCCAAAAGTATAAATGCCTGAACAATTAGTTTAGATCCGAGATTCCGCGCTTCCACCACTTAGTATGATTCATAT------TTTATATA--ATATATAAGATAAGTAACATTCCGTGAATTAATCTGATAAACTGTTTTGACAACTGGTTACTTCCCTAAGACTGTTTATATTAGGATTGTCAAGACACTCCGGTATTACTCGAGCCCGTAATACAACA
