# Supplementary material for: Evolutionary Genomics of Transposable Elements in Saccharomyces cerevisiae
Source: PLoS One. 2012 Nov 30;7(11):e50978. doi: 10.1371/journal.pone.0050978 (PMC3511429; doi:10.1371/journal.pone.0050978)
Supplement: File S6 — ZIP archive of LTR alignments used for molecular evolutionary analyses. Alignments of paralogous LTR sequence from all, active and inactive elements are provided for Ty1, Ty2, Ty3+Ty3p, Ty4 and Ty5, respectively. For full-length element only the 5′ LTR was included. Also included are alignments of the Ty3/Ty3p superfamily and the Ty1/Ty2 superfamily, respectively. Positions enclosed in square brackets were excluded from the phylogenetic analyses. GenBank Accession Numbers are shown for sequences from species other than S. cerevisiae. (ZIP) [file pone.0050978.s006.zip › S6/Ty3-all-diversity.fa]

>chrXV_s392-_TY3
------------------------------------------------------------------------------------------------------------------------------------CTTGCTTGGATAAATAACCCACATGAATAAATACCCAGACAA-----TTATTTTAGATCCGGTAATCTGCGCTTCTATCATATAGTATATCTTAGAT------TTTACGTG--ATATGTTGGATAAGTAGCATTCTGTAGGTCAAGCTGAGAATGACGTCTTGAAGAGAAGTAGCTTTTCTAACG-------GTAAAACAGATTTG-------------------GCGACAA-------ACTTTGCTATTACCAAAGCCTGTAATGCAACA
>chrIV_s91-_TY3
---------------------------------------------------------------------------------------------------------------------------------------------------------------------CCTGAACAA-----TCAGCTGAGGTCAGAGAT--CATGCTTCCAGCATTCATTATCACATGGAT------CTTATATA--TTATG-AAGGTATGTAATATTCTGTGA-----------------------------------------------------------------------------------------------------------------------------------
>chrXIII_s345+_TY3
--------------------------------------------------------------------------------------------------------------------------------------------------------------------------------------------------------------CCAATATTCAGTATAATCCATA-------TTTATAGA--ATATATAGGATAATTATCATCCCCTCAATCAAGTTGATATT-CCGTTTTGACAACAGGTCACTTCTGCAAGGTTGC---TTATATTAAAATTG-------------------TGAATA--------AGCATGATATTAGACGGACTCATAAT------
>chrXI_s273-_TY3
-----------------------------------------------------------------------------------------------------------------------------------------------------------------------------------------------------------------------------------------------------------------------------------------------------------CTAGTCACCACCCTAAGG---------ATATTAGGATTG-------------------TCAAGA--------TGCCCGCTATTACTGGAGCCCTTAGTATAAC-
>chrIV_s77-_TY3
TGTTTTATCATCGACATACCATACCTCAATATGACAATAAATCATGC--T-AAATGTTCATAAATCACATATGAAACAA------------------------------------------------------------------------------------------------------------------------------------------------------------------------------------------------------------------------------------------------------------------------------------------------------------------------------------
>chrXV_s371+_TY3
TATTACATC-TCAGGATAGCATACCTCAGTATGACAATACATCATCTCGT-AAACGCT---------CATATGAAACAACCTTAT-----AACAAAACGAATAGAATGAGCAACATGAG-ATAAAACTCCGCCTCCCGTAGTTGAACCACCCAAACGTATAAATCCCTGAACAA-----TTAGTTTAGATCTGAGATTCCTCGCTTTCATCATTTAGTGTAATTCATAT------TTTATATG--ATATATAGAATAAGCAACATCCCATGAATCAAGCTGATAAT-CCGTTTTGGCAACTGATTACTTCCCAAAGACTCC---TTATATTAGGATTG-------------------TCTAGAC-------ACCCCGGTATTACTCGAGCCC-TAATACAACA
>chrV_s128-_TY3
TGTTGCATC-TCAAAATGGAATACGTCAGTATGACAATAC--CCACC--TAAAATATTCATAAAACACATAT-------------------------------------------------------------------------------------------------------------------------------------------------------------------------------------------------------------------------------------------------------------------------------------------------------------------------------------------
>chrXV_s378+_TY3
TGTTGTTTC-TCAGAGTGGTACACGTCAGTATGACAATACATCATCC--TAAAACGTT---------CATATGAAACAACCTTAT-----AACAAAACGAACAGAATGAGCAACATGAC-ATATAACTTCGCCTCCCTTAGCTTAACCACCCAAACGTATAGACGCCTGAGCAA-----TTAATTTAGATCCGAGGTTCGGCGCTTCCACCAATTAATATGATCCATAT------TTTATATA--ATATATAGGATAAGTAACATCCCATGAA--AAGCTGATAAT-CCGTTCTGACAACTGGTTACTTCCAT-TGACTGT---TTATATTGGGATTT-------------------TCAAGAC-------ACCCCGGTATTACTCGTACCCGTAAAACAACA
>chrXII_s287-_TY3
TATTGTATC-TCAAAATGAGATACGTCAGCCTGACAATACATTATCC--T-AAACGTTCATAAAATACATATGAAACAATCCTAT-----AACAAAACGAACAACATGAG----------ATAAAACCCGGCCTCCCTTAGCCAAACTACCCAAACATATAAATGCCTGAACAA-----TTAGTTTAGATCCAAGA-TCCGTGCTTCCACCATTTAGTATGATTCATAT------TTTATATG--ATA--TAGGACAGTTAACATTCCTTGAATCAAGCTGATAAT-CCGTTTTGACAACTGGTTACTTCTCGAAGACTGT---TTATATTAGGATTG-------------------TCAAAAC-------ACCCCAGTATTATTTGGGCTCGTAATATGATA
>chrXII_s309+_TY3
TGTCGTATC-TCAGAATGAGATACGTCAGTATGACAATACATCATCC--T-AAAAGTTCATAAAACACACATGAAACAACCTTAT-----AAGAAAACGAACAGAGTGAGTAACATGAG-ATAAAACTCCGCCTTCCTTGGCTGACCCACCCAAACATATAAATGCCTGAACAA-----TTAATTTGGATCCGAGGTTCCGCGCTTCCACCATTTAGTATGAATCATA-------TTTATGTA--GTATATAGGATAAGTAACATTTCGTAAATCAAGCTGATAAT-CCATTTTGACAACTGGTCACTTCCTCAAGACTGC---TTATATTAGGATTG-------------------TCAAACC-------AC------------------------------
>chrXV_s397+_TY3
-GTTGTATC-TCAGAATGAGATCCCTCAGTATGACAATACATCATTC--T-AAACGTTCGTAAAACACATATGAAACAACTTTAT-----AACAAAGCGAACAAAATGGGCAACATGAG-ATGAAACTCCGCGTCCCTTAGCTGAACTACCCAAACGTACGAATGCCTGAACAA-----TTAGTTTAGATCCGAGATTCCGCGCTTCCATCATTTAGTATAATCCATAT------TTTATATA--ATATATAGGATAAGTAACAGCCCGCGAATCAAGCTGGTAAT-CCGTTTTGACAGCTGGTTGCTTCCCCAAGACTGC---TTATATTAGGATTGTTTCCGAAAACTGCTTATATCAAGACTTCAAGGAATCTGGTATTACTCGAGCCCGTAATACAACA
>chrXII_s302+_TY3
TGTTGTGTT-TCAGAATGGGGTACGTCAGTATGATAATA-ATCATCC--T-AAACGTTCTTAAATTACATATGAAACAACCTTAT-----AGCAAAACGAACAGAATGAGCAACATGAG-ATGAAACTCCG-CCTCCTTAACTGAACTTTCCAAACGTATAAACGCCTGAAAAA-----TTAGTTTAGATCCGAGATTCCGCGCTTCCACCATCAAGTATGATCCATAT------TTTATATA--ATATATAAGATAAGTAACATTCCGT-----AAGCTGATAAT-CCCTTTTGGCAACTCGTTACTTCCCAAAGACTGT---TTATATTAGGATTG-------------------TCAAGGG-------ACCCCGGTATTGCTCGAGCCCGTAATACAACA
>chrXIV_s348-_TY3
TGTTGTATC-TCAAAATGAGGTACGTCAGTATGACGATTCCTTATCC--T-AAACGTTCCTAAAACACATATG------------------------------------------------------------------------------------------------------------------------------------------------------------------------------------------------------------------------------------------------------------------------------------------------------------------------------------------
>chrVIII_s235-_TY3
TGTTGTATC-TCAAAATAAGATACGTCAGTATGACAATACGTCATCC--C-AAACGTTCATAAAACACACAT------------------AACA-AACGAATAGAATGAG--------------------------------------------------------------------------------------------------------------------------------------------TAACATAA-------------------------------------------------------------------------------------------------------------------------------------------------
>chrX_s239+_TY3
TGTTGTTTA-TCAAAGTGAGATACGTCAGTATGACAATACGTCATCC--T-AAAAGTTCATAAAACACATATGAAACAACTTCAT-----AACAGAACGAACA------------------------------------------------------------------------------------------------------------------------------------------------------------------------------------------------------------------------------------------------------------------------------------------------------------
>chrIX_s101+_TY3
TGTTGTATC-TCAAAATGCGATACGTCAATATGACAATACGTCATCC--T-AAACGTCCGTAAAACACATATGAAACAACCTTAT-----AACAAAACGAACAACATGAG----------ATAAAACCCGGCCTCCCCTAGCTGAACTAACCAAACGTATAAATGCCTGAACAA-----TTAGTTTAGATCCAAGATTCCGCGCTTTCACCATTTAGTATGATTCATAT------TCTATACA--ATATATAAGATAAGTAACATCCCGTGAATTAAGCTGATAAT-CCGTTTTGACAGCTCGTTACTTCCCTAAGACTGTTAATAATAATAAGATTG-------------------TCAAGAC-------ACCCCGGTATTACTCGAGCCCGTAATACAACA
>chrVII_s205+_TY3
TGTTGTATC-TCAGAATGGGATACCTCAGTATGACAATACATCATCC--T-AAACGTTCATAAAACACATATGAAACAACCTTAC-----AGCAAAACGAACAGAATGAGCAACATGAAAATAAAACTCTGCCTTCCTTAGCTAACCTACTCTAACGTATAAGTATCTGAACAA-----TTGGTTTAGATCCAAGATTCCGCGCTTCCACCATTTAGTATGATCCATAT------TTTATATA--ATATATAGGATAAGTAAGATCCCGTGAATCAAGCTGATAAA-CCGTTTTGACAACTGGTTACTTCCCTAAGACTGT---TTATATTAGGATTG-------------------TCAAGA--------ACCTTGACATTACCCCATTGCATGATGCAATA
>chrIV_s87-_TY3
-GTTACATC-TCAGAATGGGATACGTCAGCATGACAATACATTATCC--T-GAACGTTCATAGAACACATATGAAACCT-----------AAGAAAACGAACAGATTGAGCAACATGAG-GTAAAACTCCGCCTTCTATAGCTGGGCTATCTAAACGTATAAATGCCTGAACAATTGGTTTAGTTTAGATCCAAGGTTCCGCGCTTCCACCATTTAGTATGATCCATAT------TTTATATA--ATATATAGGATAAGTAACATTCCGTGAATTAATCTGATAAA-CCGTTTTGACAACTGGTTACTTCCCTAAGACTGT---TTATATTAGGATTG-------------------TCGAGAC-------ACTCCGGTATTACTTGAGCCCGTAGTACAGC-
>chrXIV_s359+_TY3
TGTTGTATC-TCAAAATGAGATACGTCAGTATGACATTTTGAGATCC--T-AAACGTTCATAAAACACATATGAAACAACCTTAT-----AACAAAACGAACAACATGAG----------ACAAAACCCGTCCTTCCCTAGCTGAACTACCCAAAAGTATAAATGCCTGAACAA-----TTAGTTTAGATCCGAGATTCCGCGCTTCCACCACTTAGCATGATTCATAT------TTTATATA--ATATATAAGATAAGTAACATTCCGTGAATTAATCTGATAAA-CTGTTTTGACAACTGGTTACTTCCCTAAGACTGT---TTATATTAGGATTG-------------------TCAAGAC-------ACTCCGGTATTACTCGAGCCCGTAATACAACA
>chrIV_s82+_TY3
TGTTGTATC-TCAAAATGAGATATGTCAGTATGACAATACGTCATCC--T-AAACGTTCATAAAACACATATGAAACAACCTTAT-----AACAAAACGAACAACATGAG----------ATAAAACACGGCCTTCCCTAGCTGAACTACCCAAACGTATAAATGCTTGAACAA-----TCAGTTTAGATCCGAGATTCCGCGCTTCCACCACTTAGTATGATTCATAT------TTTATATA--ATACATAAGATAAGTAACATTCCGTGAATTAATCTGATAAA-CCGTTTTGACAACTGGTTACTTCCCTAAGACTGT---TTATATCAGGATTG-------------------TCAAGAC-------ACTCCGGTATTACTCGAGCCCGTAATACAACA
>chrXII_s295+_TY3
TGTTGTATC-TCAAAATGAGATACGTCAGTATGACAATACGTCATCC--T-AAACGTTCATAAAACACATATGAAACAACCTTAT-----AACAAAACGAACAACATGAG----------ACAAAACCCGTCCTTCCCTAGCTGAACTACCCAAAAGTATAAATGCCTGAACAA-----TTAGTTTAGATCCGAGATTCCGCGCTTCCACCACTTAGTATGATTCATAT------TTTATATA--ATATATAAGATAAGTAACAT-CCGTGAGTTAATCTGATAAA-CCGTTTTGACAACTGGTAACTTCCCTAAGACTGT---TTATATTAGGATTG-------------------TCAAGAC-------ACTCCGGTATTACTCGAGCCCGTAATAAAACA
>chrVII_s174-_TY3
TGTTGTATC-TCAAAATGAGATATGTCAGTATGACAATACGTCATCC--T-AAACGTTCATAAAACACATATGAAACAACCTTAT-----AACAAAACGAACAACATGAG----------ATAAAACCCGTCCTTCCCTAGCTGAACTA-CCAAAAGTATAAATGCCTGAACAA-----TTAGTTTAGATCCGAGATTCCGCGCTTCCACCACTTAATATGATTCATAT------TTTATATA--ATATATAAGATAAGTAACATTCCGTGAATTAATCTGATAAA-CTGTTTTGACAACTGGTTACTTCCCTAAGACCGT---TTATATTAGGATTG-------------------TCAAGAC-------ACTCCGGTATTACTCGAGCCCGTAATACAACA
>chrII_s13+_TY3
TGTTGTATC-TCAAAATGAGATACGTCAGTATGACAATACGTCATCC--T-GAACGTTCATAAAACACATATGAAACAACCTTAT-----AACAAAACGAACAACATGAG----------ATAAAACCCGGCCTTCCCTAGCTGAACTACCCAAAAGTATAAATGCCTGAACAA-----TTAGTTTAGATCCGAGATTCCGCGCTTCCACCACTTAGTATGATTCATAT------TTTATATA--ATATATAAGATAAGTAACATTCCGTGAATTAATCTGATAAA-CCGTTTTGACAACTGGTTACTTCCCTAAGACTGT---TCATATTAGGATTG-------------------TCAAGAC-------ACTCCGATATTACTCGAGCCCGTAATACAACA
>chrVII_s179+_TY3
TGTTGTATC-TCAAAATGAGATATGTCAGTATGACAATACGTCATCC--T-AAACGTTCATACAACACATATGAAACAACCTTAT-----ATCAAAACGAACAACATGAG----------ATAAAACCCGGCCTTCCCTAGCTGAACTACCCAAAAGTATAAATGCCTGAACAA-----TTAGTTTAGATCCGAGATTCCGCGCTTCCACCACTTAGTATGATTCATAT------TTTATATA--ATATATAAGATAAGTAACATTCCGTGAATTAATCTGATAAA-CTGTTTTGACAACTGGTTACTTACC-------------------------------------------------------------------------------------------
>chrIV_s66+_TY3
TGTTGTATC-TCAAAATGAGATATGTCAGTATGACAATACGTCATCC--T-AAACGTTCATAAAACACATATGAAACAACCTTAT-----AACAAAACGAACAACATGAG----------ATAAAACACGGCCTTCCCTAGCTGAACTACCCAAACGTATAAATGCTTGAACAA-----TTAGTTTAGATCCGAGATTCCGCGCTTCCACCACTTAGTATGATTCATAT------TTTATATA--ATATATAAGATAAGTAACATTCCGTGAATTAATCTGATAAA-CTGTTTTGACAACTGGTTACTTCCCTAAGACTGT---TTATATTAGGATTG-------------------TCAAGAC-------ACTCCGGTATTACTCGAGCCCGTAATACAACA
>chrIV_s64-_TY3
TGTTGTATC-TCAAAATGAGATATGTCAGTATGACAATACGTCATCC--T-AAACGTTCATAAAACACATATGAAACAACCTTATAACATAACAAAACGAACAACATGAG----------ATAAAACACGGCCTTCCCTAGCTGAACTACCCAAACGTATAAATGCTTGAACAA-----TTAGTTTAGATCCGAGATTCCGCGCTTCCACCACTTAGTATGATTCATAT------TTTATATA--ATATATAAGATAAGTGACATTCCGTGAATTAATCTGATAAA-CTGTTTTGACAACTGGTTACTTCCCTAAGACTGT---TTATATTAGGATTG-------------------TCAAGAC-------ACTGCGGTATTACTCGAGCCCGTAATACAACA
>chrXVI_s416+_TY3
TGTTGTATC-TCAAAATGAGATATGTCAGTATGACAATACGTCATCC--T-GAACGTTCATAAAACACATATGAAACAACCTTAT-----AACAAAACGAACAACATGAG----------ACAAAACCCGTCCTTCCCTAGCTGAACTACCCAAAAGTATAAATGCCTGAACAA-----TTAGTTTAGATCCGAGATTCCGCGTTTCCACCACTTAGTATGATTCATAT------TTTATATA--GTATATAAGATAAGTAACATTCCGTGAATTAATCTGATAAA-CTGTTTTAACAACTGGTTACTTCCCTAAGACTGT---TTATATTAGGATTG-------------------TCAAGAC-------ACTCCGGTATTACTCGAGCCCGTAATACAACA
>chrVIII_s222-_TY3
TGTTGTATC-TCAAAATGAGATACGTCAGTATGACAATACGTCATCC--T-AAACGTTCATAAAACACATATGAAACAACCTTAT-----AACAAAACGAACAACATGAG----------ACAAAACCCGTCCTTCCCTAGCTGAACTACCCAAAAGTATAAATGCCTGAACAA-----TTAGTTTAGATCCGAGATTCCGCGCTTCCACCACTTAGTATGATTCATAT------TTTATATA--ATATATAAGATAAGTAACATTCCGTGAATTAATCTGATAAA-CCGTTTTGACAACTGGTTACTTCCCTAAGACTGT---TCAGATTAGGATTG-------------------TCAAGAC-------ACTCCGGTATTACTCGAGCCCGTAATACAACA
>chrV_s120-_TY3
TGTTGTATC-TCAAAATGAGATACGTCAGTATGACAATACGTCATCC--T-AAACGTTCATAAAACACAGATGAAACAACCTTAT-----AACAAAACGAACAACATGAG----------ATAAAACCCGGCCTTCCCTAGCTGAACTACCCAAACGTATAAATGCCTGAACAA-----TTAGTTTAGATCCGAGATTCCGCGCTTCCACCACTTAATATGATTCATAT------TTTATATA--ATATATAAGATAAGTAACATTCCGTGAATTAATCTGATAAA-CTGTTTTGACAACTGGTTACTTCCCTAAGACTGT---TTATATTAGGATTG-------------------TCAAGAC-------ACTCCGGTATTACTCGAGCCCGTAATACAACA
>chrVII_s183-_TY3
TGTTGAATC-TCAAAATCAGAAGCGTCAGTATGACAATACTTCAACC--------GTTCATAAAACACATATGAAACAACCTTAT-----AACAAAACGAACAACATGAG----------ATAAAACCCGGCCTTCCCTAGCTGAACTACCCAAAAGTATAAATGCCTGAACAA-----TTAGTTTAGATCCGAGATTCCGCGCTTCCACCACTTAGTATGATTCATAT------TTTATATA--ATATATAAGATAAGTAAC--------------------------------------------------------------------------------------------------------------------------------------------
>chrVIII_s214-_TY3
------------------------------------------------------------------------------------------------------------------------------------------------------------------------------------------------------------------------GTATGATTCATAT------TTTATATAATATATATAAGATAAGTAACATTCCGTGAATTAATCTGATAAA-CTGTTTTGACAACTGGTTACTTCCCTAAGACTGT---TTGTATTAGGATTG-------------------TCAAGAC-------ACTCCGGTATTACTCGAGCCCGTAATACAACA
>chrXIV_s350+_TY3
TGTTGTATC-TCAAAATGAGATATGTCAGTATGACAATACGTCACCC--T-GAACGTTCATAAAACACATATGAAACAACCTTAT-----AACAAAACGAACAACATGAG----------ACAAAACCCGACCTTCCCTAGCTGAACTACCCAAA-GTATAAATGCCTGAACAA-----TTAGTTTAGATCCGAGATTCCGCGCTTCCACCACTTAGTATGATTCATAT------TTTATATA--ATATATAAGATAAGTAACATTCCGTGAATTAATCTGATAAA-CCGTTTTGACAACTGGTTACTTCCCTAAGACTGT---TTATATTAGGATTG-------------------TCAAGAC-------ACTCCGGTATTACTCGAGCCCGTAATACAACA
>chrIX_u11+_TY3_5
TGTTGTATC-TCAAAATGAGATATGTCAGTATGACAATACGTCACCC--T-GAACGTTCATAAAACACATATGAAACAACCTTAT-----AACAAAACGAACAACATGAG----------ACAAAACCCGACCTTCCCTAGCTGAACTACCCAAA-GTATAAATGCCTGAACAA-----TTAGTTTAGATCCGAGATTCCGCGCTTCCACCACTTAGTATGATTCATAT------TTTATATA--ATATATAAGATAAGTAACATTCCGTGAATTAATCTGATAAA-CTGTTTTGACAACTGGTTACTTCCCTAAGACTGT---TTATATTAGGATTG-------------------TCAAGAC-------ACTCCGGTATTACTCGAGCCCGTAATACAACA
>chrVII_u14+_TY3_5
TGTTGTATC-TCAAAATGAGATATGTCAGTATGACAATACGTCACCC--T-GAACGTTCATAAAACACATATGAAACAACCTTAT-----AACAAAACGAACAACATGAG----------ACAAAACCCGACCTTCCCTAGCTGAACTACCCAAA-GTATAAATGCCTGAACAA-----TTAGTTTAGATCCGAGATTCCGCGCTTCCACCACTTAGTATGATTCATAT------TTTATATA--ATATATAAGATAAGTAACATTCCGTGAATTAATCTGATAAA-CTGTTTTGACAACTGGTTACTTCCCTAAGACTGT---TTATATTAGGATTG-------------------TCAAGAC-------ACTCCGGTATTACTCGAGCCCGTAATACAACA
>chrXI_s267-_TY3
TGTTGTATC-TCAAAATGAGATATGTCAGTATGACAATACGTCACCC--T-GAACGTTCATAAAACACATATGAAACAACCTTAT-----AACAAAACGAACAACATGAG----------ACAAAACCCGACCTTCCCTAGCTGAACTACCCAAA-GTATAAATGCCTGAACAA-----TTAGTTTAGATCCGAGATTCCGCGCTTCCACCACTTAGTATGATTCATAT------TTTATATA--ATATATAAGATAAGTAACATTCCGTGAATTAATCTGATAAA-CTGTTTTGACAACTGGTTACTTCCCTAAGACTGT---TTATATTAGGATTG-------------------TCAAGAC-------ACTCCGGTATTACTCGAGCCCGTAATACAACA
>chrI_s4+_TY3
TGTTGTATC-TCAAAATGAGATATGTCAGTATGACAATACGTCACCC--T-GAACGTTCATAAAACACATATGAAACAACCTTAT-----AACAAAACGAACAACATGAG----------ACAAAACCCGACCTTCCCTAGCTGAACTACCCAAA-GTATAAATGCCTGAACAA-----TTAGTTTAGATCCGAGATTCCGCGCTTCCACCACTTAGTATGATTCATAT------TTTATATA--ATATATAAGATAAGTAACATTCCGTGAATTAATCTGATAAA-CTGTTTTGACAACTGGTTACTTCCCTAAGACTGT---TTATATTAGGATTG-------------------TCAAGAC-------ACTCCGGTATTACTCGAGCCCGTAATACAACA
>chrXV_s396+_TY3
TGTTGTATC-TCAAAATGAGATATGTCAGTATGACAATACGTCATCC--T-GAACGTTCATAAAACACATATGAAACAACCTTAT-----AACAAAGCGAACAACATGAG----------ACAAAACCCGTCCTTCCTTAGCTGAACTACCCAAAAGTATAAATGCCTGAACAA-----TTAGTTTAGATCCGAGATTCCGCGCTTCCACCACTTAGTATGATTCATAT------TTTATATA--ATATATAAGATAAGTAACATTCCGTGAATTAATCTGATAAA-CTGTTTTGACAACTGGTTACTTCCCTAAGACTG----TTATATTAGGATTG-------------------TCAAGAC-------ACTCCGGTATTACTCGAGCCCGTAATACAACA
>chrXVI_s425+_TY3
-----------CAAAATGAGATATGTCAGTATGACAATACGTCATCC--T-GAACGTTCATAAAACACATATGAAACAACCTTAT-----AACAAAACGAACAACATGAG----------ACAAAACCCGTCCTTCCCTAGCTGAACTACCCAAAAGTATAAATGCCTGAACAA-----TTAGTTTAGATCCGAGATTCCGCGCTTCCACCACTTAGTATGATTCATAT------TTTATATA--ATATATAAGATAAGTAACATTCCGTGAATTAATCTGATAAA-CTGTTTTGACAACTGGTTACTTCCCTAAGACTGT---TTATATTAGGATTG-------------------TCAAGAC-------ACTCCGGTATTACTCGAGCCCGTAATACAACA
>chrIII_s38+_TY3
--TTGTATC-TCAAAATGAGGTATGTCAGTATGACAATACGTCATCC--T-AAACGTTCATAAAACACATATGAAACAACCTTAT-----AACAAAACGAACAACATGAG----------ATAAAACCCGGCCTTCCCTAGCTGAACTACCCAAAAGTATAAATGCCTGAACAA-----TTAGTTTAGATCCGAGATTCCGCGCTTCCACCACTTAGTATGATTCATATTTTATATTTATATA--ATATATAAGATAAGTAACATTCCGTGAATTAATCTGATAAA-CTGTTTTGACAACTGGTTACTTCCCTAAGACTGT---TTATATTAGGATTG-------------------TCAAGAC-------ACTCCGGTATTACTCGAGCCCGTAATACAACA
>chrV_s130-_TY3
TGTTGTATC-TCAAAATGAGATACGTCAGTATGACAATACGTCATCC--T-AAACGTTCATAAAACACATATGAAACAACCTTAT-----AACAAAACGAACAACATGAG----------ATAAAACCCGGCCTTCCCTAGCTGAACTACCCAAAAGTATAAATGCCTGAACAA-----TTAGTTTAGATCCGAGATTCCGCGCTTCCACCACTTAGTATGATTCATAT------TTTATATA--ATATATAAGATAAGTAACATTCCGTGAATTAATCTGATAAA-CTGTTTTGACAACTGGTTACTTCCCTAAGACTGT---TTATATTAGGATTG-------------------TCAAGAC-------ACTCCGGTATTACTCGAGCCCGTAATACAACA
>chrIV_s75-_TY3
TGTTGTATC-TCAAAATGAGATACGTCAGTATGACAATACGTCATCC--T-AAACGTTCATAAAACACATATGAAACAACCTTAT-----AACAAAACGAACAACATGAG----------ACAAAACCCGTCCTTCCCTAGCTGAACTACCCAAAAGTATAAATGCCTGAACAA-----TTAGTTTAGATCCGAGATTCCGCGCTTCCACCACTTAGTATGATTCATAT------TTTATATA--ATATATAAGATAAGTAACATTCCGTGAATTAATCTGATAAA-CTGTTTTGACAACTGGTTACTTCCCTAAGACTGT---TTATATTAGGATTG-------------------TCAAAAC-------ACTCCGGTATTACTCGAGCCCGTAATACAACA
>chrVII_s196+_TY3
TGTTGTATC-TCAAAATGAGATACGTCAGTATGACAATACGTCATCC--T-AAACGTTCATAAAACACATATGAAACAACCTTAT-----AACAAAACGAACAACATGAG----------ACAAAACCCGTCCTTCCCTAGCTGAACTACCCAAAAGTATAAATGCCTGAACAA-----TTAGTTTAGATCCGAGATTCCGCGCTTCCACCACTTAGTATGATTCATAT------TTTATATA--ATATATAAGATAAGTAACATTCCGTGAATTAATCTGATAAA-CTGTTTTGACAACTGGTTACTTCCCTAAGACTGT---TTATATTAGGATTG-------------------TCAAGAC-------ACTCCGGTATTACTCGAGCCCGTAATTCAACA
>chrV_s141-_TY3
TGTTGTATC-TCAAAATGAGATACGTCAGTATGACAATACGTCATCC--T-AAACGTTCATAAAACACATATGAAACAACCTTATAACAAAACAAAACGAACAACATGAG----------ACAAAACCCGTCCTTCCCTAGCTGAACTACCCAAAAGTATAAATGCCTGAACAA-----TTAGTTTAGATCCGAGATTCCGCGCTTCCACCACTTAGTATGATTCATAT------TTTATATA--ATATATAAGATAAGTAACATTCCGTGAATTAATCTGATAAA-CTGTTTTGACAACTGGTTACTTCCCTAAGACTGT---TTATATTAGGATTG-------------------TCAAGAC-------ACTCCGGTATTACTCGAGCCCGTAATACAACA
>chrXVI_s426+_TY3
TGTTGTATC-TCAAAATGGGATACGTCAGTATGACAATACTTCATCC--T-AAACGTTCATAAAACACATATGAAACAACTTTAT-----AACAAAACGAACAACATGAG----------GTAAAACCCGGCCTCCCCTAGCTGAACAACTCAAACGTATAAATGCCTGAACAA-----TTAGTTTAGATCCGAGTTTCCGCGCTTCCACCATTTAGTATGATTCATAT------TTTATATA--ATATATAGGATAAGTAACATCCCGTGAATCAAGCTGATAAA-CAGTTTTGACAACTGGTTACTTCCCTAAGACTGT---TTATATTAGGATTG-------------------TCAAGAC-------ACTCCGGTATTACTCGAGCCCGTAATACAACA
>chrXVI_s403+_TY3
TGTTGTATC-TCAAAATGGGATACGTCAGTATGACAATACGTCATTC--T-AAACGTTCATAAAACACATA--------------------------------------------------------------------------------------------------------------------------------------------------------------------------------------------------------------------------------------------------------------------------------------------------------------------------------------------
