# Supplementary material for: Evolutionary Genomics of Transposable Elements in Saccharomyces cerevisiae
Source: PLoS One. 2012 Nov 30;7(11):e50978. doi: 10.1371/journal.pone.0050978 (PMC3511429; doi:10.1371/journal.pone.0050978)
Supplement: File S6 — ZIP archive of LTR alignments used for molecular evolutionary analyses. Alignments of paralogous LTR sequence from all, active and inactive elements are provided for Ty1, Ty2, Ty3+Ty3p, Ty4 and Ty5, respectively. For full-length element only the 5′ LTR was included. Also included are alignments of the Ty3/Ty3p superfamily and the Ty1/Ty2 superfamily, respectively. Positions enclosed in square brackets were excluded from the phylogenetic analyses. GenBank Accession Numbers are shown for sequences from species other than S. cerevisiae. (ZIP) [file pone.0050978.s006.zip › S6/Ty3-inactive-diversity.fa]

>chrXV_s392-_TY3
-------------------------------------------------------------------------------------------------------------------------------CTTGCTTGGATAAATAACCCACATGAATAAATACCCAGACAA-----TTATTTTAGATCCGGTAATCTGCGCTTCTATCATATAGTATATCTTAGATTTTACGTGATATGTTGGATAAGTAGCATTCTGTAGGTCAAGCTGAGAATGACGTCTTGAAGAGAAGTAGCTTTTCTAACG-------GTAAAACAGATTTG-------------------GCGACAA-------ACTTTGCTATTACCAAAGCCTGTAATGCAACA
>chrIV_s91-_TY3
----------------------------------------------------------------------------------------------------------------------------------------------------------------CCTGAACAA-----TCAGCTGAGGTCAGAGAT--CATGCTTCCAGCATTCATTATCACATGGATCTTATATATTATG-AAGGTATGTAATATTCTGTGA-----------------------------------------------------------------------------------------------------------------------------------
>chrXIII_s345+_TY3
---------------------------------------------------------------------------------------------------------------------------------------------------------------------------------------------------------CCAATATTCAGTATAATCCATA-TTTATAGAATATATAGGATAATTATCATCCCCTCAATCAAGTTGATATT-CCGTTTTGACAACAGGTCACTTCTGCAAGGTTGC---TTATATTAAAATTG-------------------TGAATA--------AGCATGATATTAGACGGACTCATAAT------
>chrXI_s273-_TY3
----------------------------------------------------------------------------------------------------------------------------------------------------------------------------------------------------------------------------------------------------------------------------------------------CTAGTCACCACCCTAAGG---------ATATTAGGATTG-------------------TCAAGA--------TGCCCGCTATTACTGGAGCCCTTAGTATAAC-
>chrIV_s77-_TY3
TGTTTTATCATCGACATACCATACCTCAATATGACAATAAATCATGC--T-AAATGTTCATAAATCACATATGAAACAA-----------------------------------------------------------------------------------------------------------------------------------------------------------------------------------------------------------------------------------------------------------------------------------------------------------------------
>chrXV_s371+_TY3
TATTACATC-TCAGGATAGCATACCTCAGTATGACAATACATCATCTCGT-AAACGCT---------CATATGAAACAACCTTATAACAAAACGAATAGAATGAGCAACATGAG-ATAAAACTCCGCCTCCCGTAGTTGAACCACCCAAACGTATAAATCCCTGAACAA-----TTAGTTTAGATCTGAGATTCCTCGCTTTCATCATTTAGTGTAATTCATATTTTATATGATATATAGAATAAGCAACATCCCATGAATCAAGCTGATAAT-CCGTTTTGGCAACTGATTACTTCCCAAAGACTCC---TTATATTAGGATTG-------------------TCTAGAC-------ACCCCGGTATTACTCGAGCCC-TAATACAACA
>chrV_s128-_TY3
TGTTGCATC-TCAAAATGGAATACGTCAGTATGACAATAC--CCACC--TAAAATATTCATAAAACACATAT------------------------------------------------------------------------------------------------------------------------------------------------------------------------------------------------------------------------------------------------------------------------------------------------------------------------------
>chrXV_s378+_TY3
TGTTGTTTC-TCAGAGTGGTACACGTCAGTATGACAATACATCATCC--TAAAACGTT---------CATATGAAACAACCTTATAACAAAACGAACAGAATGAGCAACATGAC-ATATAACTTCGCCTCCCTTAGCTTAACCACCCAAACGTATAGACGCCTGAGCAA-----TTAATTTAGATCCGAGGTTCGGCGCTTCCACCAATTAATATGATCCATATTTTATATAATATATAGGATAAGTAACATCCCATGAA--AAGCTGATAAT-CCGTTCTGACAACTGGTTACTTCCAT-TGACTGT---TTATATTGGGATTT-------------------TCAAGAC-------ACCCCGGTATTACTCGTACCCGTAAAACAACA
>chrXII_s287-_TY3
TATTGTATC-TCAAAATGAGATACGTCAGCCTGACAATACATTATCC--T-AAACGTTCATAAAATACATATGAAACAATCCTATAACAAAACGAACAACATGAG----------ATAAAACCCGGCCTCCCTTAGCCAAACTACCCAAACATATAAATGCCTGAACAA-----TTAGTTTAGATCCAAGA-TCCGTGCTTCCACCATTTAGTATGATTCATATTTTATATGATA--TAGGACAGTTAACATTCCTTGAATCAAGCTGATAAT-CCGTTTTGACAACTGGTTACTTCTCGAAGACTGT---TTATATTAGGATTG-------------------TCAAAAC-------ACCCCAGTATTATTTGGGCTCGTAATATGATA
>chrXII_s309+_TY3
TGTCGTATC-TCAGAATGAGATACGTCAGTATGACAATACATCATCC--T-AAAAGTTCATAAAACACACATGAAACAACCTTATAAGAAAACGAACAGAGTGAGTAACATGAG-ATAAAACTCCGCCTTCCTTGGCTGACCCACCCAAACATATAAATGCCTGAACAA-----TTAATTTGGATCCGAGGTTCCGCGCTTCCACCATTTAGTATGAATCATA-TTTATGTAGTATATAGGATAAGTAACATTTCGTAAATCAAGCTGATAAT-CCATTTTGACAACTGGTCACTTCCTCAAGACTGC---TTATATTAGGATTG-------------------TCAAACC-------AC------------------------------
>chrXV_s397+_TY3
-GTTGTATC-TCAGAATGAGATCCCTCAGTATGACAATACATCATTC--T-AAACGTTCGTAAAACACATATGAAACAACTTTATAACAAAGCGAACAAAATGGGCAACATGAG-ATGAAACTCCGCGTCCCTTAGCTGAACTACCCAAACGTACGAATGCCTGAACAA-----TTAGTTTAGATCCGAGATTCCGCGCTTCCATCATTTAGTATAATCCATATTTTATATAATATATAGGATAAGTAACAGCCCGCGAATCAAGCTGGTAAT-CCGTTTTGACAGCTGGTTGCTTCCCCAAGACTGC---TTATATTAGGATTGTTTCCGAAAACTGCTTATATCAAGACTTCAAGGAATCTGGTATTACTCGAGCCCGTAATACAACA
>chrXII_s302+_TY3
TGTTGTGTT-TCAGAATGGGGTACGTCAGTATGATAATA-ATCATCC--T-AAACGTTCTTAAATTACATATGAAACAACCTTATAGCAAAACGAACAGAATGAGCAACATGAG-ATGAAACTCCG-CCTCCTTAACTGAACTTTCCAAACGTATAAACGCCTGAAAAA-----TTAGTTTAGATCCGAGATTCCGCGCTTCCACCATCAAGTATGATCCATATTTTATATAATATATAAGATAAGTAACATTCCGT-----AAGCTGATAAT-CCCTTTTGGCAACTCGTTACTTCCCAAAGACTGT---TTATATTAGGATTG-------------------TCAAGGG-------ACCCCGGTATTGCTCGAGCCCGTAATACAACA
>chrXIV_s348-_TY3
TGTTGTATC-TCAAAATGAGGTACGTCAGTATGACGATTCCTTATCC--T-AAACGTTCCTAAAACACATATG-----------------------------------------------------------------------------------------------------------------------------------------------------------------------------------------------------------------------------------------------------------------------------------------------------------------------------
>chrVIII_s235-_TY3
TGTTGTATC-TCAAAATAAGATACGTCAGTATGACAATACGTCATCC--C-AAACGTTCATAAAACACACAT-------------AACA-AACGAATAGAATGAG------------------------------------------------------------------------------------------------------------------------------------TAACATAA-------------------------------------------------------------------------------------------------------------------------------------------------
>chrX_s239+_TY3
TGTTGTTTA-TCAAAGTGAGATACGTCAGTATGACAATACGTCATCC--T-AAAAGTTCATAAAACACATATGAAACAACTTCATAACAGAACGAACA----------------------------------------------------------------------------------------------------------------------------------------------------------------------------------------------------------------------------------------------------------------------------------------------------
>chrIX_s101+_TY3
TGTTGTATC-TCAAAATGCGATACGTCAATATGACAATACGTCATCC--T-AAACGTCCGTAAAACACATATGAAACAACCTTATAACAAAACGAACAACATGAG----------ATAAAACCCGGCCTCCCCTAGCTGAACTAACCAAACGTATAAATGCCTGAACAA-----TTAGTTTAGATCCAAGATTCCGCGCTTTCACCATTTAGTATGATTCATATTCTATACAATATATAAGATAAGTAACATCCCGTGAATTAAGCTGATAAT-CCGTTTTGACAGCTCGTTACTTCCCTAAGACTGTTAATAATAATAAGATTG-------------------TCAAGAC-------ACCCCGGTATTACTCGAGCCCGTAATACAACA
>chrVII_s205+_TY3
TGTTGTATC-TCAGAATGGGATACCTCAGTATGACAATACATCATCC--T-AAACGTTCATAAAACACATATGAAACAACCTTACAGCAAAACGAACAGAATGAGCAACATGAAAATAAAACTCTGCCTTCCTTAGCTAACCTACTCTAACGTATAAGTATCTGAACAA-----TTGGTTTAGATCCAAGATTCCGCGCTTCCACCATTTAGTATGATCCATATTTTATATAATATATAGGATAAGTAAGATCCCGTGAATCAAGCTGATAAA-CCGTTTTGACAACTGGTTACTTCCCTAAGACTGT---TTATATTAGGATTG-------------------TCAAGA--------ACCTTGACATTACCCCATTGCATGATGCAATA
>chrIV_s87-_TY3
-GTTACATC-TCAGAATGGGATACGTCAGCATGACAATACATTATCC--T-GAACGTTCATAGAACACATATGAAACCT------AAGAAAACGAACAGATTGAGCAACATGAG-GTAAAACTCCGCCTTCTATAGCTGGGCTATCTAAACGTATAAATGCCTGAACAATTGGTTTAGTTTAGATCCAAGGTTCCGCGCTTCCACCATTTAGTATGATCCATATTTTATATAATATATAGGATAAGTAACATTCCGTGAATTAATCTGATAAA-CCGTTTTGACAACTGGTTACTTCCCTAAGACTGT---TTATATTAGGATTG-------------------TCGAGAC-------ACTCCGGTATTACTTGAGCCCGTAGTACAGC-
>chrVII_s183-_TY3
TGTTGAATC-TCAAAATCAGAAGCGTCAGTATGACAATACTTCAACC--------GTTCATAAAACACATATGAAACAACCTTATAACAAAACGAACAACATGAG----------ATAAAACCCGGCCTTCCCTAGCTGAACTACCCAAAAGTATAAATGCCTGAACAA-----TTAGTTTAGATCCGAGATTCCGCGCTTCCACCACTTAGTATGATTCATATTTTATATAATATATAAGATAAGTAAC--------------------------------------------------------------------------------------------------------------------------------------------
>chrXVI_s426+_TY3
TGTTGTATC-TCAAAATGGGATACGTCAGTATGACAATACTTCATCC--T-AAACGTTCATAAAACACATATGAAACAACTTTATAACAAAACGAACAACATGAG----------GTAAAACCCGGCCTCCCCTAGCTGAACAACTCAAACGTATAAATGCCTGAACAA-----TTAGTTTAGATCCGAGTTTCCGCGCTTCCACCATTTAGTATGATTCATATTTTATATAATATATAGGATAAGTAACATCCCGTGAATCAAGCTGATAAA-CAGTTTTGACAACTGGTTACTTCCCTAAGACTGT---TTATATTAGGATTG-------------------TCAAGAC-------ACTCCGGTATTACTCGAGCCCGTAATACAACA
>chrXVI_s403+_TY3
TGTTGTATC-TCAAAATGGGATACGTCAGTATGACAATACGTCATTC--T-AAACGTTCATAAAACACATA-------------------------------------------------------------------------------------------------------------------------------------------------------------------------------------------------------------------------------------------------------------------------------------------------------------------------------
