# Supplementary material for: Evolutionary Genomics of Transposable Elements in Saccharomyces cerevisiae
Source: PLoS One. 2012 Nov 30;7(11):e50978. doi: 10.1371/journal.pone.0050978 (PMC3511429; doi:10.1371/journal.pone.0050978)
Supplement: File S6 — ZIP archive of LTR alignments used for molecular evolutionary analyses. Alignments of paralogous LTR sequence from all, active and inactive elements are provided for Ty1, Ty2, Ty3+Ty3p, Ty4 and Ty5, respectively. For full-length element only the 5′ LTR was included. Also included are alignments of the Ty3/Ty3p superfamily and the Ty1/Ty2 superfamily, respectively. Positions enclosed in square brackets were excluded from the phylogenetic analyses. GenBank Accession Numbers are shown for sequences from species other than S. cerevisiae. (ZIP) [file pone.0050978.s006.zip › S6/Ty3_Ty3p-all-phylogeny.fa]

>chrV_s128-_TY3
--TGTTGC-ATCT-CAAAATGGAATACG-TCAGTATGACAA-----------------------------------------------------------------------------------------------------------------------------------------------------------------------------------------------------------------------------------------------------------------------------------------------TACCCA---------------------------------------------------CCT-------AAAATATTCATAAAA-CACATAT-------
>chrXVI_s427-_TY3_1p
--TG-----TACGTCAAATTAAGATAAT-TTAGCATTACCAAAGTTATTAACCT-----------------------------------------------AAACATAAAATATATATGAG------------------------ACACATGTGGAAAT-----------------------------------------------------CGTATGAAACAACTGTTATGAAACTGAC------AAGAATGAATATATAGAGTAAGCT-------------------------------CCG--------CTTGTAAAGAGG---AATCACT-----------TAAGTGTATAAATG-------------------TCTCGACGAT--------------TACTTTAGATCCAAGATT-----
>chrXIV_s348-_TY3
--TGTTGT-ATCT-CAAAATGAGGTACG-TCAGTATGACGA-----------------------------------------------------------------------------------------------------------------------------------------------------------------------------------------------------------------------------------------------------------------------------------------------TTCCTTAT------------------------------------------CCTAAACGTT-------CCTAAAA---------CACATAT------G
>chrXIV_s361+_TY3_1p
------GT--ACT-CAGCAATTGTTGCG---AAACAGACAA-----GATTAAGTATATTATTC-----------------------------------------------------------------------AAGGCCTTGCTTACCTAGATGAACCATTGAGAAATATACATAT-TGAGCAATA-----CCTCTAGGTCCGAAGTTCCGTGCCTACACCCTTTAGTCAGATTTAGAT---------------TATATGAGATAAGTGGTATTT-----TGTGGACCAAGTTTGTGATTA---------ATCTGATATCAAGTTACTTTCTTAA---------CGACATTAGGAC---------------------GCCAGGGTAG-------CCAGTATTATTCAAG-TCCATAGAACAGC-
>chrXIV_s356+_TY3_1p
--TGA----ATTT-CAAAATATGGTACC-TCA------------------------------------------------------------------------------------------------------------------------------------------------------------------------------------------------------------------------------------------------------------------------------------------------------ACATCAATAGATCA--------------------------------------TCAA----CC-------ACAACGTAAAACATG-CATG----------
>chrXV_s392-_TY3
-----------------------------------------------------------------------------------------------------------------------------------------------CTTGCTTGGATAAATAACCCACATGAATAAATACCCAGACAATT-----ATTTTAGATCCGGTAATCTGCGCTTCTATCATATAGTATATCTTAGAT------TTTACGTGATATGTTGGATAAGTAGCATTC-----TGTAGGTCAAGCTGAGAATGACG-------TCTTGAAGAGAAGTAGCTTTTCTAACG-------GTAAAACAGATTTG-------------------GCGACAAACT-------TTGCTATTACCAAAG-CCTGTAATGCAACA
>chrVI_s157+_TY3_1p
--------------------------------------------------------------------------------------------------------------------------------------------------CCCTTGACGAGCTACTCAAATGTGTAAATATCTGCACAATC-----AGTTTACACTCATGTTTCCGCGCTTTTACC-------------------------------------------------------------------------------CTC-------------CATCTAGATTAAAATCTTATATGG----ATTATTTGGGAT---------------------AAATAGCATT--------TAGTAA---------ATCAAATTGATAAA
>chrIV_s91-_TY3
--------------------------------------------------------------------------------------------------------------------------------------------------------------------------------CCTGAACAATC-----AGCTGAGGTCAGAGAT--CATGCTTCCAGCATT----------------------------------------------CATTA-----------------------------------------------------TCACATGGATCTT---ATATATTATGAAGG------------------------------------TATGTAATAT------TCTGTGA-------
>chrXII_s296-_TY3_1p
--------------------------------------------------------------------------------------------------------------------------------------------------------------------------------------------------TTTAAATCTGATGTTCTGCGCTTTCTCCCTTTGATTAGATTCAGGT----CTTATGTAGTTTATAGAAGATGAGTACCTTTCTTGTGCATAAGAGTTGATAATAAGCCTG---------ACGACGACAAGCCACTTTCCTA----------CCGATTTAGGATTG-------------------GCAAAAC-AT-------CTGGTACTATTCGAA-CCCATAAT------
>chrXVI_s418+_TY3_1p
--T------ATCC-TAGAATGTTATATC-TCAATATCTCAA------TATATTTTGGACATCT-------ATGAAACACCCATAAAGCAGCCGC-------TACCAAACAGACAAGATTCAGTATGTAAGGTAAATACC--TTTTTGCACAGTTAAACTACCCAAACTTATTAAAGCTTGATAAATT---------------------ACTGAAATTCCACCTTTCAGTTAGATTCAGGCCT--CATATAGATTAGATATAGGGTACGTAACATTC-----TGTCAACCAAAATCACAAG-TTGGTAATGAGTTTGATAACAAGTTACTTTCTTAA---------CAACGTTAGTATCG-------------------TCAAAACACT--------CGGTTTTACTCGAG-CTTGTAGCACAATA
>chrIV_s51+_TY3_1p
--TGTTGT-ATCT-CAAGATGAGATAGC-TTAGCGTTGCTA------------------------------------------------------------------------------------------------------CATACATAAAT-------CTAAACATATAAACACCTGTGTAACT-----CGTTAACGTCTGGGCTTCCATGCTTCTACCATTTAGAATGATGTAGA-------CCATTTATTCCAAGAGGATAAGCACCCTC------TGTGATTCAAAATGATAAT-AAG-------TGTTGACGACAAGTTACT----------------------------------------------------------------------------------CTC-----------
>chrXVI_s412-_TY3_1p
------AAAACCCACAAAATTGAATACA------AAAGCAA-----------------------------------------------AACCTTAT-------------------------------------------------TGTCTTAATGAGCCGCACAAACGCACAAACACTTAAACAATC-----ACTTTTGATCCGAGTTTCCGCTC-TCCTCGCTCTAGTTAGATTCTAAT---------------------------------------------------------------------------------------CTTATATAAG--------TTATATAGGATAAG-------------------------------------TGATAT-----------------------
>chrXIV_s349+_TY3_1p
------------T-CAAAATGAAATACC-CCTGCATCACCAGATTCATCAACCT-AAACGTACAAGACGTATGAAACACGTATGAAACAGTTGT-------TGCGAAAAAAACAAGATTAAGTATTT----TCAAAGCCCCGGTTGCCTT----GATGAACCTAAACGTATAAATAGTTGAGCAATC-----AGTTTAGCTCCGAAGATCTATGCTTCCACCCTTTAGT-------------------------------------------------------------------------------------------CAGATTTAGATCCTATATAGA----TTATATGGGATAAG----------------------TAACATT-------CCGTCAATCAAGCTG-CTCTTCTGACA---
>chrXI_s273-_TY3
--------------------------------------------------------------------------------------------------------------------------------------------------------------------------------------------------------------------------------------------------------------------------------------------------------------------------------CTAGTCACCACCCTAAGG---------ATATTAGGATTG-------------------TCAAGATGC--------CCGCTATTACTGGAG-CCCTTAGTATAAC-
>chrXIII_s345+_TY3
C-------------CAATAT---------TCAGTATAA-----------------------------------------------------------------------------------------------------------TCCATA-----------------------------------------------------------------------------------------------TTTATAGAATATATAGGATAATTATCATCC-----CCTCAATCAAGTTGATATT-CCG-------TTTTGACAACAGGTCACTTCTGCAAGGTTGC---TTATATTAAAATTG-------------------TGAATAAGCA--------TGATATTAGACGGA-CTCATAAT------
>chrXI_s275-_TY3_1p
---------GACT-TATCAACTTACACATAAAATATGT--------------------------------TTGAAACATGTCAGAAACACTCGT-------TACAAAGCAGACAAAATTTATTAC------ATCAAACGATACCCTGCCTAGACAAACCAGTTAAACGTGTAAATACCTGGACAACT-----AGTTTAGTTCCGAGATTCTGCGCTTCCA-------------------------------------------------------------------------------------------------------------------------------------------------------------------------------------------------------------
>chrVII_s188+_TY3_1p
--TTATGTAATCTACAGGATAAGTAGCATTCTGTGTAACAA-------------------------------------------------------------------------------------------------------------------------------------------------------------------------------------------------------------ATTGTAGTAAGT-------------------------------------------CTG---------------GCAAATCTCTACTCTCTTAAAGG------TATAAGGATTG-------------------TCCAGATAC--------CCGATATTACTAGAG-GCCGTCAT------
>chrX_s248-_TY3_1p
AAAGATGT-ATAA-----------AACG---CGAATGAAAT--------------AATAGTA---------------ACGGGAGAGACAAGATTG------AGTATATAATTCAATAATTG----------------------CTTGCTTAAATGAAGCAGTTAAACCTGTAAATACCTGAGCAATC-----GGTTTAGACATGGGACTCCTCGCTTCA---------------CCAGAT------CTTATGTATAATATAGGATAAGTAACGATG-----TGCGAA-CAAGCCGACAAT-AAG--------TCTGACAACT-ATTACTCTCC------------TAACGATAGAATTG-------------------CCAAGAC-AT-------CCGGTATTATTTAAG-CCCTTAATACAACA
>chrVII_s185+_TY3_1p
--------------------------------------------------------------------------------------------------------------------------------------------------------------------------------------------------------------------------------------------------------------------------------------------------------------------------------CAGATTACTCTCCTAA---------CAATATTAAGATCG-------------------TCAAGAACAT-------CCGGTTTTACTCAAG-CGCTTAATACAACA
>chrXV_s371+_TY3
--TATTAC-ATCT-CAGGATAGCATACC-TCAGTATGACAA--TACATCATC-----TCGTA----------AACGCTCATATGAAACAACCTTAT-----AACAAAACGAATAGAATGAGCAACATG-AGATAAAACTCCGCCTCCCGTAGTTGAACCACCCAAACGTATAAATCCCTGAACAATT-----AGTTTAGATCTGAGATTCCTCGCTTTCATCATTTAGTGTAATTCATAT------TTTATATGATATATAGAATAAGCAACATCC-----CATGAATCAAGCTGATAAT-CCG-------TTTTGGCAACTGATTACTTCCCAAAGACTCC---TTATATTAGGATTG-------------------TCTAGACACC-------CCGGTATTACTCGAG-CCC-TAATACAACA
>chrXV_s378+_TY3
--TGTTGT-TTCT-CAGAGTGGTACACG-TCAGTATGACAA--TACATCATCCTAAAACGTT----------------CATATGAAACAACCTTAT-----AACAAAACGAACAGAATGAGCAACATG-ACATATAACTTCGCCTCCCTTAGCTTAACCACCCAAACGTATAGACGCCTGAGCAATT-----AATTTAGATCCGAGGTTCGGCGCTTCCACCAATTAATATGATCCATAT------TTTATATAATATATAGGATAAGTAACATCC-----CATGAA--AAGCTGATAAT-CCG-------TTCTGACAACTGGTTACTTCCAT-TGACTGT---TTATATTGGGATTT-------------------TCAAGACACC-------CCGGTATTACTCGTA-CCCGTAAAACAACA
>chrXII_s287-_TY3
--TATTGT-ATCT-CAAAATGAGATACG-TCAGCCTGACAA--TACATTATCCT-AAACGTTC-------ATAAAATACATATGAAACAATCCTAT-----AACAAAACGAACAACATGAG----------ATAAAACCCGGCCTCCCTTAGCCAAACTACCCAAACATATAAATGCCTGAACAATT-----AGTTTAGATCCAAGA-TCCGTGCTTCCACCATTTAGTATGATTCATAT--------TTTATATGATATAGGACAGTTAACATTC-----CTTGAATCAAGCTGATAAT-CCG-------TTTTGACAACTGGTTACTTCTCGAAGACTGT---TTATATTAGGATTG-------------------TCAAAACACC-------CCAGTATTATTTGGG-CTCGTAATATGATA
>chrXII_s309+_TY3
--TGTCGT-ATCT-CAGAATGAGATACG-TCAGTATGACAA--TACATCATCCT-AAAAGTTC-------ATAAAACACACATGAAACAACCTTAT-----AAGAAAACGAACAGAGTGAGTAACATGAG-ATAAAACTCCGCCTTCCTTGGCTGACCCACCCAAACATATAAATGCCTGAACAATT-----AATTTGGATCCGAGGTTCCGCGCTTCCACCATTTAGTATGAATCATA-------TTTATGTAGTATATAGGATAAGTAACATTT-----CGTAAATCAAGCTGATAAT-CCA-------TTTTGACAACTGGTCACTTCCTCAAGACTGC---TTATATTAGGATTG-------------------TCAAA------------C---------------CAC-----------
>chrXV_s397+_TY3
---GTTGT-ATCT-CAGAATGAGATCCC-TCAGTATGACAA--TACATCATTCT-AAACGTTC-------GTAAAACACATATGAAACAACTTTAT-----AACAAAGCGAACAAAATGGGCAACATGAG-ATGAAACTCCGCGTCCCTTAGCTGAACTACCCAAACGTACGAATGCCTGAACAATT-----AGTTTAGATCCGAGATTCCGCGCTTCCATCATTTAGTATAATCCATAT------TTTATATAATATATAGGATAAGTAACAGCC-----CGCGAATCAAGCTGGTAAT-CCG-------TTTTGACAGCTGGTTGCTTCCCCAAGACTGC---TTATATTAGGATTGTTTCCGAAAACTGCTTATATCAAGACTTCAAGGAATCTGGTATTACTCGAG-CCCGTAATACAACA
>chrXII_s302+_TY3
--TGTTGT-GTTT-CAGAATGGGGTACG-TCAGTATGATAA--TAA-TCATCCT-AAACGTTC-------TTAAATTACATATGAAACAACCTTAT-----AGCAAAACGAACAGAATGAGCAACATG-AGATGAAACTCCGCCT-CCTTAACTGAACTTTCCAAACGTATAAACGCCTGAAAAATT-----AGTTTAGATCCGAGATTCCGCGCTTCCACCATCAAGTATGATCCATAT------TTTATATAATATATAAGATAAGTAACATTC-----CGT-----AAGCTGATAAT-CCC-------TTTTGGCAACTCGTTACTTCCCAAAGACTGT---TTATATTAGGATTG-------------------TCAAGGGACC-------CCGGTATTGCTCGAG-CCCGTAATACAACA
>chrVIII_s233+_TY3_1p
--A-----------CA-------------------------------------------------------------------------------------AGCAA-------------------------------------CTATCCTAGC------------------------------------------------------------------------------------------------------------------------------------------------------------------GACA-------------------------------TTAGGATTG-------------------CCAAGACA-T-------CCGGTTTTATTC------------------
>chrIX_s101+_TY3
--TGTTGT-ATCT-CAAAATGCGATACG-TCAATATGACAA--TACGTCATCCT-AAACGTCC-------GTAAAACACATATGAAACAACCTTAT-----AACAAAACGAACAACATGAG----------ATAAAACCCGGCCTCCCCTAGCTGAACTAACCAAACGTATAAATGCCTGAACAATT-----AGTTTAGATCCAAGATTCCGCGCTTTCACCATTTAGTATGATTCATAT------TCTATACAATATATAAGATAAGTAACATCC-----CGTGAATTAAGCTGATAAT-CCG-------TTTTGACAGCTCGTTACTTCCCTAAGACTGTTAATAATAATAAGATTG-------------------TCAAGACACC-------CCGGTATTACTCGAG-CCCGTAATACAACA
>chrVIII_s235-_TY3
--TGTTGT-ATCT-CAAAATAAGATACG-TCAGTATGACAA--TACGTCATCCC-AAACGTTC---------------------------------------------------------------------------------------------------------------------------------------------------------------------------------------------------------------------------------------------------------------------ATAAAACAC---------------------------------------------ACATAACAAA-------C--GAATAGAATGAGTAACATAA-------
>chrVII_s205+_TY3
--TGTTGT-ATCT-CAGAATGGGATACC-TCAGTATGACAA--TACATCATCCT-AAACGTTC-------ATAAAACACATATGAAACAACCTTAC-----AGCAAAACGAACAGAATGAGCAACATGAAAATAAAACTCTGCCTTCCTTAGCTAACCTACTCTAACGTATAAGTATCTGAACAATT-----GGTTTAGATCCAAGATTCCGCGCTTCCACCATTTAGTATGATCCATAT------TTTATATAATATATAGGATAAGTAAGATCC-----CGTGAATCAAGCTGATAAA-CCG-------TTTTGACAACTGGTTACTTCCCTAAGACTGT---TTATATTAGGATTG-------------------TCAAGAACCT--------TGACATTACCCCAT-TGCATGATGCAATA
>chrIV_s87-_TY3
---GTTAC-ATCT-CAGAATGGGATACG-TCAGCATGACAA--TACATTATCCT-GAACGTTC-------ATAGAACACATATGAAACCTAAGAAAACG--AACAGATTGAGCAACATGAG----------GTAAAACTCCGCCTTCTATAGCTGGGCTATCTAAACGTATAAATGCCTGAACAATTGGTTTAGTTTAGATCCAAGGTTCCGCGCTTCCACCATTTAGTATGATCCATAT------TTTATATAATATATAGGATAAGTAACATTC-----CGTGAATTAATCTGATAAA-CCG-------TTTTGACAACTGGTTACTTCCCTAAGACTGT---TTATATTAGGATTG-------------------TCGAGACACT-------CCGGTATTACTTGAG-CCCGTAGTACAGC-
>chrVII_s174-_TY3
--TGTTGT-ATCT-CAAAATGAGATATG-TCAGTATGACAA--TACGTCATCCT-AAACGTTC-------ATAAAACACATATGAAACAACCTTAT-----AACAAAACGAACAACATGAG----------ATAAAACCCGTCCTTCCCTAGCTGAACTACCAAAA-GTATAAATGCCTGAACAATT-----AGTTTAGATCCGAGATTCCGCGCTTCCACCACTTAATATGATTCATAT------TTTATATAATATATAAGATAAGTAACATTC-----CGTGAATTAATCTGATAAA-CTG-------TTTTGACAACTGGTTACTTCCCTAAGACCGT---TTATATTAGGATTG-------------------TCAAGACACT-------CCGGTATTACTCGAG-CCCGTAATACAACA
>chrXIV_s359+_TY3
--TGTTGT-ATCT-CAAAATGAGATACG-TCAGTATGACAT--TTTGAGATCCT-AAACGTTC-------ATAAAACACATATGAAACAACCTTAT-----AACAAAACGAACAACATGAG----------ACAAAACCCGTCCTTCCCTAGCTGAACTACCCAAAAGTATAAATGCCTGAACAATT-----AGTTTAGATCCGAGATTCCGCGCTTCCACCACTTAGCATGATTCATAT------TTTATATAATATATAAGATAAGTAACATTC-----CGTGAATTAATCTGATAAA-CTG-------TTTTGACAACTGGTTACTTCCCTAAGACTGT---TTATATTAGGATTG-------------------TCAAGACACT-------CCGGTATTACTCGAG-CCCGTAATACAACA
>chrXII_s295+_TY3
--TGTTGT-ATCT-CAAAATGAGATACG-TCAGTATGACAA--TACGTCATCCT-AAACGTTC-------ATAAAACACATATGAAACAACCTTAT-----AACAAAACGAACAACATGAG----------ACAAAACCCGTCCTTCCCTAGCTGAACTACCCAAAAGTATAAATGCCTGAACAATT-----AGTTTAGATCCGAGATTCCGCGCTTCCACCACTTAGTATGATTCATAT------TTTATATAATATATAAGATAAGTAACA-TC-----CGTGAGTTAATCTGATAAA-CCG-------TTTTGACAACTGGTAACTTCCCTAAGACTGT---TTATATTAGGATTG-------------------TCAAGACACT-------CCGGTATTACTCGAG-CCCGTAATAAAACA
>chrII_s13+_TY3
--TGTTGT-ATCT-CAAAATGAGATACG-TCAGTATGACAA--TACGTCATCCT-GAACGTTC-------ATAAAACACATATGAAACAACCTTAT-----AACAAAACGAACAACATGAG----------ATAAAACCCGGCCTTCCCTAGCTGAACTACCCAAAAGTATAAATGCCTGAACAATT-----AGTTTAGATCCGAGATTCCGCGCTTCCACCACTTAGTATGATTCATAT------TTTATATAATATATAAGATAAGTAACATTC-----CGTGAATTAATCTGATAAA-CCG-------TTTTGACAACTGGTTACTTCCCTAAGACTGT---TCATATTAGGATTG-------------------TCAAGACACT-------CCGATATTACTCGAG-CCCGTAATACAACA
>chrIV_s82+_TY3
--TGTTGT-ATCT-CAAAATGAGATATG-TCAGTATGACAA--TACGTCATCCT-AAACGTTC-------ATAAAACACATATGAAACAACCTTAT-----AACAAAACGAACAACATGAG----------ATAAAACACGGCCTTCCCTAGCTGAACTACCCAAACGTATAAATGCTTGAACAATC-----AGTTTAGATCCGAGATTCCGCGCTTCCACCACTTAGTATGATTCATAT------TTTATATAATACATAAGATAAGTAACATTC-----CGTGAATTAATCTGATAAA-CCG-------TTTTGACAACTGGTTACTTCCCTAAGACTGT---TTATATCAGGATTG-------------------TCAAGACACT-------CCGGTATTACTCGAG-CCCGTAATACAACA
>chrVII_s179+_TY3
--TGTTGT-ATCT-CAAAATGAGATATG-TCAGTATGACAA--TACGTCATCCT-AAACGTTC-------ATACAACACATATGAAACAACCTTAT-----ATCAAAACGAACAACATGAG----------ATAAAACCCGGCCTTCCCTAGCTGAACTACCCAAAAGTATAAATGCCTGAACAATT-----AGTTTAGATCCGAGATTCCGCGCTTCCACCACTTAGTATGATTCATAT------TTTATATAATATATAAGATAAGTAACATTC-----CGTGAATTAATCTGATAAA-CTG-------TTTTGACAACTGGTTACTTACC--------------------------------------------------------------------------------------------
>chrIV_s66+_TY3
--TGTTGT-ATCT-CAAAATGAGATATG-TCAGTATGACAA--TACGTCATCCT-AAACGTTC-------ATAAAACACATATGAAACAACCTTAT-----AACAAAACGAACAACATGAG----------ATAAAACACGGCCTTCCCTAGCTGAACTACCCAAACGTATAAATGCTTGAACAATT-----AGTTTAGATCCGAGATTCCGCGCTTCCACCACTTAGTATGATTCATAT------TTTATATAATATATAAGATAAGTAACATTC-----CGTGAATTAATCTGATAAA-CTG-------TTTTGACAACTGGTTACTTCCCTAAGACTGT---TTATATTAGGATTG-------------------TCAAGACACT-------CCGGTATTACTCGAG-CCCGTAATACAACA
>chrIV_s64-_TY3
--TGTTGT-ATCT-CAAAATGAGATATG-TCAGTATGACAA--TACGTCATCCT-AAACGTTC-------ATAAAACACATATGAAACAACCTTATAACATAACAAAACGAACAACATGAG----------ATAAAACACGGCCTTCCCTAGCTGAACTACCCAAACGTATAAATGCTTGAACAATT-----AGTTTAGATCCGAGATTCCGCGCTTCCACCACTTAGTATGATTCATAT------TTTATATAATATATAAGATAAGTGACATTC-----CGTGAATTAATCTGATAAA-CTG-------TTTTGACAACTGGTTACTTCCCTAAGACTGT---TTATATTAGGATTG-------------------TCAAGACACT-------GCGGTATTACTCGAG-CCCGTAATACAACA
>chrXVI_s416+_TY3
--TGTTGT-ATCT-CAAAATGAGATATG-TCAGTATGACAA--TACGTCATCCT-GAACGTTC-------ATAAAACACATATGAAACAACCTTAT-----AACAAAACGAACAACATGAG----------ACAAAACCCGTCCTTCCCTAGCTGAACTACCCAAAAGTATAAATGCCTGAACAATT-----AGTTTAGATCCGAGATTCCGCGTTTCCACCACTTAGTATGATTCATAT------TTTATATAGTATATAAGATAAGTAACATTC-----CGTGAATTAATCTGATAAA-CTG-------TTTTAACAACTGGTTACTTCCCTAAGACTGT---TTATATTAGGATTG-------------------TCAAGACACT-------CCGGTATTACTCGAG-CCCGTAATACAACA
>chrXIV_s350+_TY3
--TGTTGT-ATCT-CAAAATGAGATATG-TCAGTATGACAA--TACGTCACCCT-GAACGTTC-------ATAAAACACATATGAAACAACCTTAT-----AACAAAACGAACAACATGAG----------ACAAAACCCGACCTTCCCTAGCTGAACTACCCAAA-GTATAAATGCCTGAACAATT-----AGTTTAGATCCGAGATTCCGCGCTTCCACCACTTAGTATGATTCATAT------TTTATATAATATATAAGATAAGTAACATTC-----CGTGAATTAATCTGATAAA-CCG-------TTTTGACAACTGGTTACTTCCCTAAGACTGT---TTATATTAGGATTG-------------------TCAAGACACT-------CCGGTATTACTCGAG-CCCGTAATACAACA
>chrIX_u11+_TY3_5
--TGTTGT-ATCT-CAAAATGAGATATG-TCAGTATGACAA--TACGTCACCCT-GAACGTTC-------ATAAAACACATATGAAACAACCTTAT-----AACAAAACGAACAACATGAG----------ACAAAACCCGACCTTCCCTAGCTGAACTACCCAAA-GTATAAATGCCTGAACAATT-----AGTTTAGATCCGAGATTCCGCGCTTCCACCACTTAGTATGATTCATAT------TTTATATAATATATAAGATAAGTAACATTC-----CGTGAATTAATCTGATAAA-CTG-------TTTTGACAACTGGTTACTTCCCTAAGACTGT---TTATATTAGGATTG-------------------TCAAGACACT-------CCGGTATTACTCGAG-CCCGTAATACAACA
>chrIX_u11+_TY3_3
--TGTTGT-ATCT-CAAAATGAGATATG-TCAGTATGACAA--TACGTCACCCT-GAACGTTC-------ATAAAACACATATGAAACAACCTTAT-----AACAAAACGAACAACATGAG----------ACAAAACCCGACCTTCCCTAGCTGAACTACCCAAA-GTATAAATGCCTGAACAATT-----AGTTTAGATCCGAGATTCCGCGCTTCCACCACTTAGTATGATTCATAT------TTTATATAATATATAAGATAAGTAACATTC-----CGTGAATTAATCTGATAAA-CTG-------TTTTGACAACTGGTTACTTCCCTAAGACTGT---TTATATTAGGATTG-------------------TCAAGACACT-------CCGGTATTACTCGAG-CCCGTAATACAACA
>chrVII_u14+_TY3_5
--TGTTGT-ATCT-CAAAATGAGATATG-TCAGTATGACAA--TACGTCACCCT-GAACGTTC-------ATAAAACACATATGAAACAACCTTAT-----AACAAAACGAACAACATGAG----------ACAAAACCCGACCTTCCCTAGCTGAACTACCCAAA-GTATAAATGCCTGAACAATT-----AGTTTAGATCCGAGATTCCGCGCTTCCACCACTTAGTATGATTCATAT------TTTATATAATATATAAGATAAGTAACATTC-----CGTGAATTAATCTGATAAA-CTG-------TTTTGACAACTGGTTACTTCCCTAAGACTGT---TTATATTAGGATTG-------------------TCAAGACACT-------CCGGTATTACTCGAG-CCCGTAATACAACA
>chrVII_u14+_TY3_3
--TGTTGT-ATCT-CAAAATGAGATATG-TCAGTATGACAA--TACGTCACCCT-GAACGTTC-------ATAAAACACATATGAAACAACCTTAT-----AACAAAACGAACAACATGAG----------ACAAAACCCGACCTTCCCTAGCTGAACTACCCAAA-GTATAAATGCCTGAACAATT-----AGTTTAGATCCGAGATTCCGCGCTTCCACCACTTAGTATGATTCATAT------TTTATATAATATATAAGATAAGTAACATTC-----CGTGAATTAATCTGATAAA-CTG-------TTTTGACAACTGGTTACTTCCCTAAGACTGT---TTATATTAGGATTG-------------------TCAAGACACT-------CCGGTATTACTCGAG-CCCGTAATACAACA
>chrXI_s267-_TY3
--TGTTGT-ATCT-CAAAATGAGATATG-TCAGTATGACAA--TACGTCACCCT-GAACGTTC-------ATAAAACACATATGAAACAACCTTAT-----AACAAAACGAACAACATGAG----------ACAAAACCCGACCTTCCCTAGCTGAACTACCCAAA-GTATAAATGCCTGAACAATT-----AGTTTAGATCCGAGATTCCGCGCTTCCACCACTTAGTATGATTCATAT------TTTATATAATATATAAGATAAGTAACATTC-----CGTGAATTAATCTGATAAA-CTG-------TTTTGACAACTGGTTACTTCCCTAAGACTGT---TTATATTAGGATTG-------------------TCAAGACACT-------CCGGTATTACTCGAG-CCCGTAATACAACA
>chrI_s4+_TY3
--TGTTGT-ATCT-CAAAATGAGATATG-TCAGTATGACAA--TACGTCACCCT-GAACGTTC-------ATAAAACACATATGAAACAACCTTAT-----AACAAAACGAACAACATGAG----------ACAAAACCCGACCTTCCCTAGCTGAACTACCCAAA-GTATAAATGCCTGAACAATT-----AGTTTAGATCCGAGATTCCGCGCTTCCACCACTTAGTATGATTCATAT------TTTATATAATATATAAGATAAGTAACATTC-----CGTGAATTAATCTGATAAA-CTG-------TTTTGACAACTGGTTACTTCCCTAAGACTGT---TTATATTAGGATTG-------------------TCAAGACACT-------CCGGTATTACTCGAG-CCCGTAATACAACA
>chrV_s120-_TY3
--TGTTGT-ATCT-CAAAATGAGATACG-TCAGTATGACAA--TACGTCATCCT-AAACGTTC-------ATAAAACACAGATGAAACAACCTTAT-----AACAAAACGAACAACATGAG----------ATAAAACCCGGCCTTCCCTAGCTGAACTACCCAAACGTATAAATGCCTGAACAATT-----AGTTTAGATCCGAGATTCCGCGCTTCCACCACTTAATATGATTCATAT------TTTATATAATATATAAGATAAGTAACATTC-----CGTGAATTAATCTGATAAA-CTG-------TTTTGACAACTGGTTACTTCCCTAAGACTGT---TTATATTAGGATTG-------------------TCAAGACACT-------CCGGTATTACTCGAG-CCCGTAATACAACA
>chrVIII_s222-_TY3
--TGTTGT-ATCT-CAAAATGAGATACG-TCAGTATGACAA--TACGTCATCCT-AAACGTTC-------ATAAAACACATATGAAACAACCTTAT-----AACAAAACGAACAACATGAG----------ACAAAACCCGTCCTTCCCTAGCTGAACTACCCAAAAGTATAAATGCCTGAACAATT-----AGTTTAGATCCGAGATTCCGCGCTTCCACCACTTAGTATGATTCATAT------TTTATATAATATATAAGATAAGTAACATTC-----CGTGAATTAATCTGATAAA-CCG-------TTTTGACAACTGGTTACTTCCCTAAGACTGT---TCAGATTAGGATTG-------------------TCAAGACACT-------CCGGTATTACTCGAG-CCCGTAATACAACA
>chrVIII_s214-_TY3
-----------------------------------------------------------------------------------------------------------------------------------------------------------------------------------------------------------------------------------GTATGATTCATAT----TTTATATAATATATATAAGATAAGTAACATTC-----CGTGAATTAATCTGATAAA-CTG-------TTTTGACAACTGGTTACTTCCCTAAGACTGT---TTGTATTAGGATTG-------------------TCAAGACACT-------CCGGTATTACTCGAG-CCCGTAATACAACA
>chrVII_s183-_TY3
--TGTTGA-ATCT-CAAAATCAGAAGCG-TCAGTATGACAA--TACTTCAAC------CGTTC-------ATAAAACACATATGAAACAACCTTAT-----AACAAAACGAACAACATGAG----------ATAAAACCCGGCCTTCCCTAGCTGAACTACCCAAAAGTATAAATGCCTGAACAATT-----AGTTTAGATCCGAGATTCCGCGCTTCCACCACTTAGTATGATTCATAT------TTTATATAATATATAAGATAAGTAAC---------------------------------------------------------------------------------------------------------------------------------------------------------
>chrXV_s396+_TY3
--TGTTGT-ATCT-CAAAATGAGATATG-TCAGTATGACAA--TACGTCATCCT-GAACGTTC-------ATAAAACACATATGAAACAACCTTAT-----AACAAAGCGAACAACATGAG----------ACAAAACCCGTCCTTCCTTAGCTGAACTACCCAAAAGTATAAATGCCTGAACAATT-----AGTTTAGATCCGAGATTCCGCGCTTCCACCACTTAGTATGATTCATAT------TTTATATAATATATAAGATAAGTAACATTC-----CGTGAATTAATCTGATAAA-CTG-------TTTTGACAACTGGTTACTTCCCTAAGACTG----TTATATTAGGATTG-------------------TCAAGACACT-------CCGGTATTACTCGAG-CCCGTAATACAACA
>chrXVI_s425+_TY3
--------------CAAAATGAGATATG-TCAGTATGACAA--TACGTCATCCT-GAACGTTC-------ATAAAACACATATGAAACAACCTTAT-----AACAAAACGAACAACATGAG----------ACAAAACCCGTCCTTCCCTAGCTGAACTACCCAAAAGTATAAATGCCTGAACAATT-----AGTTTAGATCCGAGATTCCGCGCTTCCACCACTTAGTATGATTCATAT------TTTATATAATATATAAGATAAGTAACATTC-----CGTGAATTAATCTGATAAA-CTG-------TTTTGACAACTGGTTACTTCCCTAAGACTGT---TTATATTAGGATTG-------------------TCAAGACACT-------CCGGTATTACTCGAG-CCCGTAATACAACA
>chrIII_s38+_TY3
----TTGT-ATCT-CAAAATGAGGTATG-TCAGTATGACAA--TACGTCATCCT-AAACGTTC-------ATAAAACACATATGAAACAACCTTAT-----AACAAAACGAACAACATGAG----------ATAAAACCCGGCCTTCCCTAGCTGAACTACCCAAAAGTATAAATGCCTGAACAATT-----AGTTTAGATCCGAGATTCCGCGCTTCCACCACTTAGTATGATTCATATTTTATATTTATATAATATATAAGATAAGTAACATTC-----CGTGAATTAATCTGATAAA-CTG-------TTTTGACAACTGGTTACTTCCCTAAGACTGT---TTATATTAGGATTG-------------------TCAAGACACT-------CCGGTATTACTCGAG-CCCGTAATACAACA
>chrV_s130-_TY3
--TGTTGT-ATCT-CAAAATGAGATACG-TCAGTATGACAA--TACGTCATCCT-AAACGTTC-------ATAAAACACATATGAAACAACCTTAT-----AACAAAACGAACAACATGAG----------ATAAAACCCGGCCTTCCCTAGCTGAACTACCCAAAAGTATAAATGCCTGAACAATT-----AGTTTAGATCCGAGATTCCGCGCTTCCACCACTTAGTATGATTCATAT------TTTATATAATATATAAGATAAGTAACATTC-----CGTGAATTAATCTGATAAA-CTG-------TTTTGACAACTGGTTACTTCCCTAAGACTGT---TTATATTAGGATTG-------------------TCAAGACACT-------CCGGTATTACTCGAG-CCCGTAATACAACA
>chrVII_s196+_TY3
--TGTTGT-ATCT-CAAAATGAGATACG-TCAGTATGACAA--TACGTCATCCT-AAACGTTC-------ATAAAACACATATGAAACAACCTTAT-----AACAAAACGAACAACATGAG----------ACAAAACCCGTCCTTCCCTAGCTGAACTACCCAAAAGTATAAATGCCTGAACAATT-----AGTTTAGATCCGAGATTCCGCGCTTCCACCACTTAGTATGATTCATAT------TTTATATAATATATAAGATAAGTAACATTC-----CGTGAATTAATCTGATAAA-CTG-------TTTTGACAACTGGTTACTTCCCTAAGACTGT---TTATATTAGGATTG-------------------TCAAGACACT-------CCGGTATTACTCGAG-CCCGTAATTCAACA
>chrIV_s75-_TY3
--TGTTGT-ATCT-CAAAATGAGATACG-TCAGTATGACAA--TACGTCATCCT-AAACGTTC-------ATAAAACACATATGAAACAACCTTAT-----AACAAAACGAACAACATGAG----------ACAAAACCCGTCCTTCCCTAGCTGAACTACCCAAAAGTATAAATGCCTGAACAATT-----AGTTTAGATCCGAGATTCCGCGCTTCCACCACTTAGTATGATTCATAT------TTTATATAATATATAAGATAAGTAACATTC-----CGTGAATTAATCTGATAAA-CTG-------TTTTGACAACTGGTTACTTCCCTAAGACTGT---TTATATTAGGATTG-------------------TCAAAACACT-------CCGGTATTACTCGAG-CCCGTAATACAACA
>chrV_s141-_TY3
--TGTTGT-ATCT-CAAAATGAGATACG-TCAGTATGACAA--TACGTCATCCT-AAACGTTC-------ATAAAACACATATGAAACAACCTTATAACAAAACAAAACGAACAACATGAG----------ACAAAACCCGTCCTTCCCTAGCTGAACTACCCAAAAGTATAAATGCCTGAACAATT-----AGTTTAGATCCGAGATTCCGCGCTTCCACCACTTAGTATGATTCATAT------TTTATATAATATATAAGATAAGTAACATTC-----CGTGAATTAATCTGATAAA-CTG-------TTTTGACAACTGGTTACTTCCCTAAGACTGT---TTATATTAGGATTG-------------------TCAAGACACT-------CCGGTATTACTCGAG-CCCGTAATACAACA
>chrXVI_s426+_TY3
--TGTTGT-ATCT-CAAAATGGGATACG-TCAGTATGACAA--TACTTCATCCT-AAACGTTC-------ATAAAACACATATGAAACAACTTTAT-----AACAAAACGAACAACATGAG----------GTAAAACCCGGCCTCCCCTAGCTGAACAACTCAAACGTATAAATGCCTGAACAATT-----AGTTTAGATCCGAGTTTCCGCGCTTCCACCATTTAGTATGATTCATAT------TTTATATAATATATAGGATAAGTAACATCC-----CGTGAATCAAGCTGATAAA-CAG-------TTTTGACAACTGGTTACTTCCCTAAGACTGT---TTATATTAGGATTG-------------------TCAAGACACT-------CCGGTATTACTCGAG-CCCGTAATACAACA
>chrX_s239+_TY3
--TGTTGT-TTAT-CAAAGTGAGATACG-TCAGTATGACAA--TACGTCATCCT-AAAAGTTC-------ATAAAACACATATGAAACA--------------------------------------------------------------------------------------------------------------------------------------------------------------------------------------------------------------------------------------------------------------------------------------------------------ACT-------TCATAACAGAACGAA-CA------------
>chrXVI_s403+_TY3
--TGTTGT-ATCT-CAAAATGGGATACG-TCAGTATGACAA--------------------------------------------------------------------------------------------------------------------------------------------------------------------------------------------------------------------------------------------------------------------------------------------TACGTCAT---------------------------------------------TCTAAACGTT-------CATAAAA---------CACATA--------
>chrIV_s77-_TY3
--TGTTTT-ATCATCGACATACCATACC-TCAATATGACAA--------------------------------------------------------------------------------------------------------------------------------------------------------------------------------------------------------------------------------------------------------------------------------------------TAAATCAT---------------------------------------------GCTAAATGTT-------CATAAAT---------CACATATGAAACAA
>chrV_s123+_TY3_1p
------------------------------------------------------------------------------------------------------------------------------------------------TGCCTAAGATGAACCAATCAAAGTTATAAATACCTGA---------------------------------------------------------------------------------------------------------------------------------------------------------------------------AGAAATG--------------------------------------AGTTTAGATC----------------TG
