# Supplementary material for: Evolutionary Genomics of Transposable Elements in Saccharomyces cerevisiae
Source: PLoS One. 2012 Nov 30;7(11):e50978. doi: 10.1371/journal.pone.0050978 (PMC3511429; doi:10.1371/journal.pone.0050978)
Supplement: File S6 — ZIP archive of LTR alignments used for molecular evolutionary analyses. Alignments of paralogous LTR sequence from all, active and inactive elements are provided for Ty1, Ty2, Ty3+Ty3p, Ty4 and Ty5, respectively. For full-length element only the 5′ LTR was included. Also included are alignments of the Ty3/Ty3p superfamily and the Ty1/Ty2 superfamily, respectively. Positions enclosed in square brackets were excluded from the phylogenetic analyses. GenBank Accession Numbers are shown for sequences from species other than S. cerevisiae. (ZIP) [file pone.0050978.s006.zip › S6/Ty3p-all-diversity.fa]

>chrXVI_s427-_TY3_1p
TGTACGTCAAATTAAGATAATTTAGCATTACCAAAGTTATTAACCTAAACATAAAATATATATGAGACACATGTGGAAATCGTATGAAACAACTGTTATGAAACTGACAAGAATGAATATATAGAGTAA-GCTCCGCTTGTAAAGAGGAATCACTTAAGTGTATAAATGTCTC-GACGATTACTTTAGATCCAAGATT-------------------------------------------------------------------------------------------------------------------------------------------------------------------------------
>chrVI_s157+_TY3_1p
-------------------------------------------------------------------------------------------------------------------------------------------CCCTTGACGAGCTACTCAAATGTGTAAATATCTG-CACAATCAGTTTACACTCATGTTTCCGCGCTTTTACCCTCCATCTAGATTAAAATCTTATATGGATT--ATTTGGGATAAATAGCATTT---------------------------------------AGTAAA----------------------------------------------TCAAATTGATAAA------
>chrXVI_s418+_TY3_1p
-------------------------TATCCTAGAATGTTATATCTCAATATCTCAATATATTTTGGACATCTATGAAACACCCATAAAGCAGCCGCTACCAAACAGACAAGATTCAGTATGTAAGGTAAATACCTTTTTGCACAGTTAAACTACCCAAACTTATTAAAGCTTG-----------------ATAAATTACTGAAATTCCACCTTTCAGTTAGATTCAGGCCTCATATAGATTAGATATAGGGTACGTAACATTCTGTCAACCAAAATCACAAGTTGGTAATGAGTTTGAT---AACAAGTTACTTTCTTAACAACGTTAGTATCGTCAAA-ACACTCGGTTTTACTCGAGCTTGTAGCACAATA
>chrXIV_s361+_TY3_1p
---------------------------------------------------------------------------------GTACTCAGCAATTGTTGCGAAACAGACAAGATTAAGTATATTATTCAAGGCCTTGCTTACCTAGATGAACCATTGAGAAATATACATA-TTG-AGCAATACCTCTAGGTCCGAAGTTCCGTGCCTACACCCT-----------TTAGTCAGATTTAGATT--ATATGAGATAAGTGGTATTTTGT------GGAC--CAAGTTTGTGATTAATCTGAT---ATCAAGTTACTTTCTTAACGACATTAGGAC-GCCAGG-GTAGCCAGTATTATTCAAGTCCATAGAACAGC-
>chrIV_s51+_TY3_1p
-----------------------------------------------------------------------------------------TGTTGTATCTCAAGATGAGATAGCTTAGCG------------------TTGCTACATACATAAATCTAAACATATAAACACCTG-TGTAACTCGTTAACGTCTGGGCTTCCATGCTTCTACCATTTAGAATGATGTAGACCATTTAT---TC--CAAGAGGATAAGCACCCTCTGTG------ATT---CAAAATGATAATAAG--TGTTGACGACAAGTTACTCTC---------------------------------------------------------
>chrVII_s185+_TY3_1p
----------------------------------------------------------------------------------------------------------------------------------------------------------------------------------------------------------------------------------------------------------------------------------------------------------------CAGATTACTCTCCTAACAATATTAAGATCGTCAAGAACATCCGGTTTTACTCAAGCGCTTAATACAACA
>chrX_s248-_TY3_1p
-----------------------------------------------------AAAGATGTATAAAACGC-----------GAATGAAATAATAGTAACGGGAGAGACAAGATTGAGTATATAATTCAA-TAATTGCTTGCTTAAATGAAGCAGTTAAACCTGTAAATACCTG-AGCAATCGGTTTAGACATGGGACTCCTCGCTTCAC---------------CAGATCTTATGTA--TA--ATATAGGATAAGTAACGATGTGC------GAA---CAAGCCGACAATAAGTCTGAC---AACTA-TTACTCTCCTAACGAT---AGAATTGCCAAG-ACATCCGGTATTATTTAAGCCCTTAATACAACA
>chrVIII_s233+_TY3_1p
---------------------------------------------------------------------------------------------------------------------------------------------------------------------------------------------------------------------------------------------------------------------------------------------------------------ACAAGCAACTATCCTAGCGACATTAGGATTGCCAAG-ACATCCGGTTTTATTC-----------------
>chrXI_s275-_TY3_1p
--------------------------------------------GACTTATCAACTTACACATAAAATATGTTTGAAACATGTCAGAAACACTCGTTACAAAGCAGACAAAATTTATTACAT----CAAACGATACCCTGCCTAGACAAACCAGTTAAACGTGTAAATACCTG-GACAACTAGTTTAGTTCCGAGATTCTGCGCTTCCA--------------------------------------------------------------------------------------------------------------------------------------------------------------------
>chrXIV_s356+_TY3_1p
--------------------------------------------------------------------------------------------------------------------------------------TGAATTTCAAAATATGGTACCTCAACATCAATAGATCATCAACCACAACGTAAAACATGCATG--------------------------------------------------------------------------------------------------------------------------------------------------------------------------------
>chrXIV_s349+_TY3_1p
------TCAAAATGAAATACCCCTGCATCACCAGATTCATCAACCTAAACGTACAAGACGTATGAAACAC-----------GTATGAAACAGTTGTTGCGAAAAAAACAAGATTAAGTATTT---TCAAAGCCCCGGTTGCCTTGATGAACC---TAAACGTATAAATAGTTG-AGCAATCAGTTTAGCTCCGAAGATCTATGCTTCCACCCTTTAGTCAGATTTAGATCCTATATAGATT--ATATGGGATAAGTAACATTCCGT------CA----------------------------ATCAAGCTGCTCTTCTGACA---------------------------------------------------
>chrXII_s296-_TY3_1p
---------------------------------------------------------------------------------------------------------------------------------------------------------------------------------------TTTAAATCTGATGTTCTGCGCTTTCTCCCTTTGATTAGATTCAGGTCTTATGTAGTTT--ATAGAAGATGAGTACCTTTCTTG------TGCATAAGAGTTGATAATAAGCCTGACGACGACAAGCCACTTTCCTACCGAT-TTAGGATTGGCAAA-ACATCTGGTACTATTCGAACCCATAAT------
>chrV_s123+_TY3_1p
-----------------------------------------------------------------------------------------------------------------------------------------TGCCTAAGATGAACCAATCAAAGTTATAAATACCTGAAGAAATGAGTTTAGATCTG------------------------------------------------------------------------------------------------------------------------------------------------------------------------------------
>chrVII_s188+_TY3_1p
--------------------------------------------------------------------------------------------------------------------------------------------------------------------------------------------------------------------------------------TTATGTAATCT----ACAGGATAAGTAGCATTCTGT---------GTAACAAATTGTAGTAAGTCTGGC---AAATCTCTACTCTCTTAAAGGTATAAGGATTGTCCAG-ATACCCGATATTACTAGAGGCCGTCAT------
>chrXVI_s412-_TY3_1p
---------------------------------------------------------------------------------------------------AAAACCCACAAAATTGAATACAAAAGCAAA--ACCTTATTGTCTTAATGAGCCGCACAAACGCACAAACACTTA-AACAATCACTTTTGATCCGAGTTTCCGCTC-TCCTCGCTCTAGTTAGATTCTAATCTTATATAAGTT--ATATAGGATAAGTGATAT----------------------------------------------------------------------------------------------------------------
