# Supplementary material for: Evolutionary Genomics of Transposable Elements in Saccharomyces cerevisiae
Source: PLoS One. 2012 Nov 30;7(11):e50978. doi: 10.1371/journal.pone.0050978 (PMC3511429; doi:10.1371/journal.pone.0050978)
Supplement: File S6 — ZIP archive of LTR alignments used for molecular evolutionary analyses. Alignments of paralogous LTR sequence from all, active and inactive elements are provided for Ty1, Ty2, Ty3+Ty3p, Ty4 and Ty5, respectively. For full-length element only the 5′ LTR was included. Also included are alignments of the Ty3/Ty3p superfamily and the Ty1/Ty2 superfamily, respectively. Positions enclosed in square brackets were excluded from the phylogenetic analyses. GenBank Accession Numbers are shown for sequences from species other than S. cerevisiae. (ZIP) [file pone.0050978.s006.zip › S6/Ty4-active-diversity.fa]

>chrVII_s210-_TY4
TGTTGGAACGAGAGTAATTAATAGTGACATGAGTTGCTATGGTAACAATATAATGCTTACATCGTATATTAATGTACACCTCGTATACGTTTAAGTGTGATTGCACCTATTGCAGAAGGAATGTTAAACGAGAAGCTGAGACAATACTGAAGCTGTGCTTAAAATCTATTAGTTGAACATGATATGGTAGGTACATATATGAGGAATATGAGTCGTCACATCAATGTATAGTAACTACCGGAATCACTATTATATTGGTCATGATTAATATGACCAATCGGCGTG-----TGTTTTATATACCTCTCTTATTTAGTATAAGAAGATCAATACTTATTTCTTCATTAATACTA-TTTTTTACCTCTAATTATCAACA
>chrIV_s56+_TY4
TGTTGGAACGAGAGTAATTAATAGTGACATGAGTTGCTATGGTAACAATCTAATGCTTACACCGTATATTAATGTACACCTCGTATACGTTTAAGTGTGATTGCACCTATTGCAGAAGGAATGTTAAACGAGAAGCTCAGACAATACTGAAGCTGTGCTAAAGATCTATTAATTGAACATGATATGGTAGGTACATATATGAGGAATATGAGTCGTCACATCAATGTATAGTAACTACCGGAATCACTATTATATTGGTCATGATTAATATGACCAATCGGCGTG-----TGTTTTATATACCTCTCTTATTTAGTATAAGAAGATCAATACTTATTTCTTCATTAATACTA-TTTTTTACCTCTAACTATCAACA
>chrXIV_s358-_TY4
TGTTGGAACGAGAGTAATTAATAGTGACATGAGTTGCTATGGTAACAATCTAATGCTTACATCGTATATTAATGTACACCTCGTATACGTTTAAGTGTGATTGCGCCTATTGCAGAAGGAATGTTAAACGAGAAGCTCAGACAATACTGAAGCTGTGTTAAAGACCTATTAGTTGAACATGTTATGGTAGGTACATATATGAGGAATATGAGTCGTCACATCAATGTTTAGTAACTACCGGAATCACTATTATATTGGTCATGATTAATATGACCAATCAGCGTG-----TGTTTTATATACATCTCTTATTTAGTATAAGAAGATCAGTACTTATTTCTTCATTAATACTAATTTTTAACCTCTAATTATCAACA
>chrXV_s395+_TY4
TGTTGGAACGAGAGTAATTAATAGTGACATGAGTTGCTATGGTAACAATCTAATGCTTACATCGTATATTAATGTACACCTCGTATACGTTTAAGTGTGATTGTGCCTATTGCAGAAGGAATGTTAAACGAGAAGCTCAGACCATACTGAAGCTGTGTTAAAGACCTATTAGTTGAACATGATATGGTAGGTACATATATGAGGAATATGAGTCGTCACATCAATGTATAGTAACTACCGGAATCACTATTATATTGGTCATGATTAATATGACCAATCGGCGTGTGTTTTGTTTTATATACCTCTCTTATTTAGTATAAGAAGATCAGTAATTATTTCTTCATTAATACTA-TTTTTTACCTCTAATTATCAACA
>chrV_s127-_TY4
TGTTGGAACGAGAGTAATTAATAGTGACATGAGTTGCTATGGTAACAATCTAATGCTTACATCGTATATTAATGTACACCTCGTATACGTTTAAGTGTGATTGCGCCTATTGCAGAAGGAATGTTAAACGAGAAGCTCAGACAATACTGAAGCTGTGTTAAACACCTATTAGTTGAACATGTTATGGTAGGTACATATATGAGGAATATGAGTCGTCACATCAATGTATAGTAACTACCGGAATCACTATTATATTGGTCATGATTAATATGACCAATCGGCGTG-----TGTTTTATATACCTCTCTTATTTAGTATAAGAAGATCAGTAATTATTTCTTCATTAATACTATTTTTTTACCTCTAATTATCAACA
>chrXIII_s342-_TY4
TGTTGGAACGAGAGTAATTAATAGTGACATGAGTTGCTATGGTAACAATCTAATGCTTACATCGTATATTAATGTACACCTCGTATACGTTTAAGTGTGATTGCACCTATTGCAGAAGGAATGTTAAACGAGAAGCTCAGACAATACTGAAGCTGTGTTAAAGACCTATTAGTTGAACATGTTATGGTAGGTACATATATGAGGAATATGAGTCGTCACATAAATGTATAGTAACTACCGGAATCACTATTATATTGGTCATGATTAATATGACCAATCGGCGTG-----TGTTTTATATACCTCTCTTATTTAGTATAAGAAGATCAGTAATTATTTCTTCATTAATACTA-TTTTTTACCTCTAATTATCAACA
>chrXIV_s346+_TY4
TGTTGGAACGAGAGTAATTAATAGTGACATGTGTTGCTATGGTAACAATCTAATGCTTACATCGTATATTAATGTACACCTCGTATACGTTTAAGTGTGATTGCACCTATTGCAGAAGGAATGTTAAACGAGAAGCTCAGACAATACTGAAGCTGTGTT-------------------------------------------------------------------------------------------------------------------------------------------------------------------------------------------------------------------------
>chrII_s23-_TY4
TGTTGGAACGAGAGTAATTAATAGTGACATGAGTTGCTATGGTAACAATTCAATGCTTACATCGTATATTAATGTACAACTCGTATACGTTTAAGTGTGATTGCGCCTATTGCAGAAGGAATGTTAAACGAGAAGCTCAGACAATACTGAAGCTGTGTTAAAGACCTATTAGTTGAACATGTTATGGTAGGTACATATATGAGGAATATGAGTCGTCACATCAATGTATAGTAACTACCGGAATCACTATTATATTGGTCATGATTAATATGACCAATCGGCGTG-----TGTTTTATATACCTCTCTTATTTAGTATAAGAAGATCAGTAATTATTTCTTCATTAATACTAATTTTTAACCTCTAATTATCAACA
>chrVII_s164+_TY4
TGTTGGAACGAGAGTAATTAATAGTGACATGAGTTGCTATGGTAACAATCTAATGCTTACATCGTATATTAATGTACACATCGTATACGTTTAAGTGTGATTGCGCCTATTGCAGAAGGAATGTTAAACGAGAAGCTCAGACAATACTGAAGCTGTGTTAAAGACCTATTAGCTGAACATGATATGGTAGGTACATATATGAGGAATATGAGTCGTCACATCAATGTATAGTAACTACCGGAATCACTATTATATTGGTCATGATTAATATGACCAATCGGCGTG-----TGTTTTATATACCTCTCTTATTTAGTATAAGAAGATCAGTACTCACTTCTTCATTAATACTAATTTTTAACCTCTAATTATCAACA
>chrXVI_u33-_TY4_5
TGTTGGAACGAGAGTAATTAATAGTGACATGAGTTGCTATGGTAACAATCTAATGCTTACATCGTATATTAATGTACAACTCGTATACGTTTAAGTGTGATTGCGCCTATTGCAGAAGGAATGTTAAACGAGAAGCTCAGACAATACTGAAGCTGTGTTAAAGACCTATTAGTTGAACATGATATGGTAGGTACATATATGAGGAATATGAGTCGTCACATCAATGTATAGTAACTACCGGAACCACTATTATATTGGTCATGATTAATATGACCAATCGGCGTG-----TGTTTTATATACCTCTCTTATTTAGTATAAGAAGATCAGTACTCACTTCTTCATTAATACTAATTTTTTACCTCTAATTATCAACA
>chrXIV_s355+_TY4
TGTTGGAACGAGAGTAATTAATAGTAACATGAGTTGCTATGGTAACAATCTAATGCTTACATCGTATATTAATGTACAACTCGTATACGTTTAAGTGTGATTGCGCCTATTGCAGAAGGAATGTTAAACGAGAAGCTCAGACAATACTGAAGCTGTGTTAAAGATCTATTAGTTGAACATGATATGGTAGGTACATATATGAGGAATATGAGTCGTCACATCAATGTATAGTAACTACCGGAATCACTATTATATTGGTCATGATTAATATGACCAATCGGCGTG-----TGTTTTATATACCTCTCTTATTTAGTATAAGAAGATCAGTACTCACTTCTTCATTAATACTAATTTTTAACCTCTAATTATCAACA
>chrX_i10+_TY4_5
TGTTGGAACGAGAGTAATTAATAGTGACATGAGTTGCTATGGTAACAATCTAATGCTTACATCGTATATTAATGTACAACTCGTATACGTTTAAGTGTGATTGCGCCTATTGCAGAAGGAATGTTAAACGAGAAGCTCAGACAATACTGAAGCTGTGTTAAAGACCTATTAGTTGAACATGTTATGGTAGGTACATATATGAGGAATATGAGTCGTCACATCAATGTATAGTAACTACCGGAATCACTATTATATTGGTCATAATTAATATGACCAATCGGCGTG-----TGTTTTATATACCTCTCTTATTTAGTATAAGAAGATCAGTACTCACTTCTTCATTAATACTAATTTTTAACCTCTAATTATCAACA
>chrII_s11-_TY4
TGTTGGAACGAGAGTAATTAATAGTGACATGAGTTGCTATGGTAACAATCTAATGCTTACATCGTATATTAATGTACAACTCGTATACGTTTAAGTGTGATTGCGCCTATTGCAGAAGGAATGTTAAACGAGAAGCTCAGACAATACTGAAGCTGTGTTAAAGACCTATTAGTTGAACATGTTATGGTAGGTACATATATGAGGAATATGAGTCGTCACATCAATGTATAGTAACTACCGGAATCACTATTATATTGGTCATAATTAATATGACCAATCGGCGTG-----TGTTTTATATACCTCTCTTATTTAGTATAAGAAGATCAGTACTCACTTCTTCATTAATACTAATTTTTAACCTCTAATTATCAACA
>chrIX_s96-_TY4
TGTTGGAACGAGAGTAATTAATAGTGACATGAGTTGCTATGGTAACAATCTAATGCTTACATCGTATATTAATGTACAACTCGTATACGTTTAAGTGTGATTGCGCCTATTGCAGAAGGAATGTTAAACGAGAAGCTCAGACAATACTGAAGCTGTGTTAAAGACCTATTAGTTGAACATGTTATGGTAGGTACATATATGAGGAATATGAGTCGTCACATCAATGTATAGTAACTACCGGAATCACTATTATATTGGTCATAATTAATATGACCAATCGGCGTG-----TGTTTTATATACCTCTCTTATTTAGTATAAGAAGATCAGTACTCACTTCTTCATTAATACTAATTTTTAACCTCTAATTATCAACA
>chrXIII_st168+_TY4
TGTTGGAACGAGAGTAATTAATAGTGACATGAGTTGCTATGGTAACAATCTAATGCTTACATCGTATATTAATGTACAACTCGTATACGTTTAAGTGTGATTGCGCCTATTGCAGAAGGAATGTTAAACGAGAAGCTCAGACAATACTGAAGCTGTGTTAAAGACCTATTAGTTGAACATGTTATGGTAGGTACATATATGAGGAATATGAGTCGTCACATCAATGTATAGTAACTACCGGAATCACTATTATATTGGTCATAATTAATATGACCAATCGGCGTG-----TGTTTTATATACCTCTCTTATTTAGTATAAGAAGATCAGTACTCACTTCTTCATTAATACTAATTTTTAACCTCTAATTATCAACA
>chrVIII_u17+_TY4_5
TGTTGGAACGAGAGTAATTGATAGTGACATGAGTTGCTATGGTAACAATCTAATGCTTACATCGTATATTAATGTACAACTCGTATACGTTTAAGTGTGATTGCGCCTATTGCAGAAGGAATGTTAAACGAGAAGCTCAGACAATACTGAAGCGGTGTTAAAGACCTATTAGTTGAACATGTTATGGTAGGTACATATATGAGGAATATGAGTCGTCACATCAATGTATAGTAACTACCGGAATCACTATTATATTGGTCATAATTAATATGACCAATCGGCGTG-----TGTTTTATATACCTCTCTTATTTAGTATAAGAAGATCAGTACTCACTTCTTCATTAATACTAATTTTTTACCTCTAATTATCAACA
