# Supplementary material for: Evolutionary Genomics of Transposable Elements in Saccharomyces cerevisiae
Source: PLoS One. 2012 Nov 30;7(11):e50978. doi: 10.1371/journal.pone.0050978 (PMC3511429; doi:10.1371/journal.pone.0050978)
Supplement: File S6 — ZIP archive of LTR alignments used for molecular evolutionary analyses. Alignments of paralogous LTR sequence from all, active and inactive elements are provided for Ty1, Ty2, Ty3+Ty3p, Ty4 and Ty5, respectively. For full-length element only the 5′ LTR was included. Also included are alignments of the Ty3/Ty3p superfamily and the Ty1/Ty2 superfamily, respectively. Positions enclosed in square brackets were excluded from the phylogenetic analyses. GenBank Accession Numbers are shown for sequences from species other than S. cerevisiae. (ZIP) [file pone.0050978.s006.zip › S6/Ty4-all-diversity.fa]

>chrXI_s266-_TY4
TGTTGGAATGAGTGGTAATTA-ATGGTGACATGACATGT--TATAGCAATAACCT--TGATGTTTACATCGTAGTTTAATGTACACCCCGCGAAT-TCGTTCAAGTAGGAGTGCAC-CAATTGCAAAGG---GAAAAGCTGA--------ATGGGCAGTTCGAATAGTACTTAAG-ATTAGTTAAAAGTCCAT-GATTGAAC---------------------ATTGATGTGG-----------------------------TAGTTACATGC-----------------------------------------------ATGATGAATATG-----------------------------------------------------------------------------C--------------------GCCA----------------
>chrVII_s204-_TY4
----------------------------------------------------------------------------------ACTACC--------------------------------------------------------------GCAAG---------------------CATTGTT----------------------------------------ATTTTTAAGG---------------------------------CACCTTT------------------------------------------GAC-----------ATG----GCCAACGAGCGTT-----CATCTTTTATACCCCTTTCATA--ACTATATG---AAGGTGTACGATTATTTTGA---ATGACTACTACAATTTA-GCCGCTAATTA---TCAACA
>chrVII_s192+_TY4
--------------------------------------------------------------------------------------------------------------------------------------------------------------------------------C----------------------------------------------ATCTATAAGG----------------------ATATGGGTCGTTACATTG-AAAC-TATAGTAAAAGATCTCGTTAT-----TGGTATATCGGTC--ATAATGAAGATG---AAATAGTCGGTATG-----TATTTTTATACCCCCCCCTATATGGTAAAAAGGTTAAGATTCATATTTAAATCTTC--ATTAATACCACCTCTA--ATTTCTAATTA---CCAACA
>chrV_s125+_TY4
TGTTGGAACAAGTAGTACAAAAATATACAGGCGAGTTGA--TATAATAACATTAT--GTGCGTTCTCATCGTATACTTAGGCACATCT--CTTAT-ACGCTTATATATAATTGCAA-CAGTAACAGAATAATGAAACTGTTAA-------AAGCAATATGTAGACAATGACGCAA-TTGAGTTACAGATCCAAT-----------------------------ATATACGTGGAA-------------------AATATGAGTTGTTACACTG-AACA-TGTTATATTTACCTGACATAC-----CACTATATTGTACTGATGATACTTAAGACGTGCCAATT-GCGCG-----TGTTATATGAACCTCTCCTTCAT-AGTATAGG---AAGATGTACTTTCAT-TCTTA--ATTAACACCACCTTTGA--------------------A
>chrXII_s311+_TY4
-------------------------------------------------------------------------TATTAATGTACGC----CGTTT-ACGTTGGAGTGTAAATGTGT-CTATTCCAGAAC---GAAATCTAAATGAGCAGTACAGGCAGTTCAGATGGTACTGAAG-CGGTACTAAAGATGCATGAATTGAAC--AGATGTGGTAGTTAT----GTATATGAGG---------------------AATATGAGTTGTCACATTA-AAAA-TATAATAGCTA-TGATCCCAT-----TATTATATTCGTG------------------ACAGTTCGTAACG------TTTTAATTGGCTTATGTTTT---------------------------------------------------------------------------
>chrIV_s50+_TY4
---------------------------------AATTGT--CATAGTAACAGTCT--GGGCACTCACTTC----------GTACATCC--CTTAT-ACATTTAAGTGCAATTTTAC-CTATTCTAAAAATAGAAAAAATCTCGA------ATGAGCAGTTCTGGCAGTACTGAAA-CTGAGTTAAAAATCTATCAACTGGAA-GTAATGCGGTAGTTTT----ATATATGAGC---------------------AATATATGCCGTCAAATTA-TATG-TACAGTAGCTACCAGAGCGGT-----TATTATATTGTTC--TTAATCAATAAT--AAACAAATCAGAGTA---TATTTCATAATTTCCTCTTACATTTTTAAGAAAA---AAGGGTAACATTTATTCCT-C--ATTGATCCTATCTTTCA-ATC-CTAATAA---GCGACA
>chrX_s260-_TY4
---------------------------------AATTGT--CATAGTAACAGTCT--GGGCACTCACTTC----------GTACATCC--CTTAT-ACATTTAAGTGCAATTTTAC-CTATTCTAAAAATAGAAAAAATCTCGA------ATGAGCAGTTCTGGCAGTACTGAAA-CTGAGTTAAAAATCTATCAACTGGAA-GTAATGCGGTAGTTTT----ATATATGAGC---------------------AATATATGCCGTCAAATTA-TATG-TACAGTAGCTACCAGAGCGGT-----TATTATATTGTTC--TTAATCAATAAT--AAACAAATCAGAGTA---TATTTCATAATTTCCTCTTACATTTTTAAGAAAA---AAGGGTAACATTTATTCCT-C--ATTGATCCTATCTTTCA-ATC-CTAATAA---GCGACA
>chrIII_s35-_TY4
--TTGGAACAAGT-------------GGCCATTAATAGTGATATAGGATTGCTGTGTAAATGCTAATATCACATATAGATGTACATCT--CGTAT------TACATGTGAATGTGC-CTAATGTGGAAG---GAAATTTCAT--------ACATGCAGTTCAGGTAGTAATGAAA-CCGA-TTTAAGATCTATTAATTGAACATTGATATGGTAGTT------ATACAAGAGT---------------------TATATTAATTATCACATTA-ACTG-TATAGTAAGCTCCAAACACAC-----A-TAATATTGATA--ATAAATAAGATG---AAACAGTTGGCGA------TGTTTTATATCCCTCGCTTATAGAAGCATGAG---AAGATTCATACTTAA-CCTTCATATTAATAGTACCTCTTC-ATCTCTAACTA---TGAATA
>chrVII_s169+_TY4
ATT-------------------AATATTACATGTACTGA--TATGCTAACAATCCAAAAATGCTTATACTACATATTGTTGTACACCA--TGGGT-ACCGTTAAATGACAGTGTAAACAATTGCAGAAG---GAAATGTTAC--------ACTAGCGGTTAA-ACAATA-------CTGAATTAAAGATTTTTTAGTTGAAT-ATGATATGACAGTTAT----ATACGTGAGC---------------------AATATAAGTCCCCACATTG-AGTG-TATGATAACTACCGGAATTAC-----TATCATATTGTTC--GTAAGCAATAAT--AAATCAATTAGTGTG-----GGTGTTTTATACCTCTCTCATATGAGTATATA---AAGATCCTTATTTAATTTT----GATTATACTATCTTCTA-GCCTTCAATTA---TCGACA
>chrXVI_s429+_TY4
---------------TAGTTA-ACTGTAACATGTGCTGCTATATAGTGGCAATCT---------------------AGATGCATGTAT--CTTAT-ATGATTAAGTATAAAAGAA--CCACAGCAAAGC---TAAACGTAA---------ATAAGTAGTTTAGAAAGTACTGGAT-ATGAGTTAAGAATCTGTTAATTGAGC-ATGACATGAAAATTTT----GTATTAAAGC---------------------AATATGAGTCGTCACATTA-AATA-TAT-GAAACTACGGGAATTAC-----CATCATATTGGTC--ATGATTAATAAT--AAACCAATCAGCATG----------TTTTTACCTCTATTATATTAGTCT------TGGACCCGTATTCAA-CCTTC--ATTAATATTATCTTTTT-ACCTTTGTTCA---TAAACA
>chrVII_st90-_TY4
A-----------------------------------------------------------------------------------------------------ATATGTGA-------CAGCTGCTGGAG----------------------------------CCATTATTGTA--CTGATT-----------------------------------------ATAATTGAAG-----------------------------------------AAAA------------------------------------------GAGAATAATAA-----ACCAATTGGTGTT-----TGTTTTAT--ACTTCTCTTATACAAGGATAAC---AGAATCCATATTTAG-TCATC--ATTAATACTATCTTTTA-ACTTCCATTTA---TCAA--
>chrXV_s391-_TY4
-------------------------------------------------------------------------------------------------------------------------------------------------------------------------------------------------------------------------------------------------------------------------------------------------------------------------------------------------CCAATCCACGTG-----TGTTTTATACGCTTCTCTTTTAT-AGGAATAT---AAGATCAGCTTTGAT-TATTA--ATTAATACTGTCATTTA-ATTGCCAGTTA---TCATCA
>chrVIII_t120+_TY4
----------------------------------GTTGC--TATGCTAACAATGT--GAATACGCACACCGTATATTTATGTTCATTT--CGTAT-ATGTTTTTGCATGGGTGTGC-CTTTTGCAGAAGACAGAAATGTTGT--------TCTGGCAAGGGAGACAATAGTTCAG-TTGAGGTAAGGCCCTATTAGTTGAACATTAGAGTGCAAGTCAT----ATATATGAGT---------------------AAAATGGGT-GTCACATTA-AATA-TATCGTGACTACCCAATCTTC-----TATTGTATTGGTG--GTATTTAAGGTG---AACTAATCCGCATG-----TGTTTTATATA-------------------------------------------------------------------------------------
>chrIV_s79-_TY4
A---------------------ATAGTAACTTGAGTTAC--TATAGTAACAATTT--AAGTGTCTCTACTGTATATTAATGCAAACCCTACAT---ACTTTTAAGTCC---------CTGTTGGACAGG---GAAATGTTAA--------ACGAGGAACTCAAACAGTATAATAG-CTGAGTTAAAGATCCATTAATTGGAA-ATACTGCTATAGTCGA----ATGTACGAAT---------------------AATAGTAGTCGCCAATTTA-AATG-TATAGTAACTGCTAGACCCAC-----TA---TTATGTTC--ATGTTTAATAAG----AACAACTGGCCTG-----TATTTTCTATATTCCTCTTATAT-AGCATGAG---GAGATTTGCTTTTATTCCAA---ACTAATACTACATCCTG-ACCACTGATTA---TTAATA
>chrIV_s80+_TY4
----------------------------------------------------------------------------------------------------------------------------------------------------------------------------------------------------------------------------------------------------------------------TCGTGACAT---TAAC-CATAAGAATTACTCTCATCAT-----TGCTATATCGGCA--AGGTTTAATATG----TCCAGTCGGAGTG-----TATTTTATATCTCTTTCTTTT---AGAATAAG---AATATCTGCTTTTAT-TCTTA--ATCAATACTACAACCTA-ACTACTAACTA---TCAACA
>chrXIII_s324-_TY4
TATCGGAACGAATGGGGATT--AATAATAAATGAGTTGC--TATAGTAGCAATCT---------------------AAGTGCTGACAT--CGTAT-ACGTCTGAATGTGAATGTGC-CGATTCCAGAAA---AAAATATTCT--------ACTTGCAGTTCAGAAAGTACTGAGG-CGGCGTTAAAGATCTATTAG----------------------------------------------------------ATTGATAATCTTCTGAT-----------------------------------------------------------------------------------AGTTGTATATATAT----------------------------------------------------------------------------------
>chrX_st131+_TY4
TGTTCGGACAAGTGATCATTAGATATCAACATGAATTCA--ATTGGTAACAATTT--CGATGCTTACATTTTATGCTAGTATACACCA--CG-----CATATGTCTGTCAATGTAC-CTATTACAGAAG---GAAATGTTCA--------AGAAGCAGTTCAGACAGTACCGAAG-CAGAATTAAAAATCCATTATTTGAAT-ATGATCTGATAGTCAT----ATATATGAGC---------------------AATACAGGTCTTCACATTA-AATG-TATGAGAACTGCCGGAACCAC-----TATTACATTGGTC--ACAATTAGGAAT--GAACCAATCGGCGTG-----TGTTTTATATCCCCCTTATATA--AGTCTAAG---AAGATCGATATTCAA-TCTTC--ATTAATAAAGCCTTTTTGACCTCTACCTA---TGAGCA
>chrXIII_s321-_TY4
--------------------------------------------------------------------------------------------------------------------------------------------------------------------------------C----------------------------------------------ATGTATAAGG----------------------ATATGAGTCGTTACATTG-AAAA-TACAGTAAATGGTTCCACCAT-----TATTATGTTGGTC--TTGTTTAGTATG----GCCGATCGGCGTG-----TGTTTTGTTTGCACCTTTTATAT-AGTAGAAG---AATATTTGT-CTTAATTCTT---ATTAGTACTGCAACCTA-ACCACTAATTA---TCAACA
>chrV_s110-_TY4
-------------------------------------------------CAATCT--AAATACTTACAACACACATTAATGAATACCT--CGTAT-ACGTTTAAGGGCAAATGTA--CTCTCGCAGAAG---GAAATATT----------GCAAGTAACTTGGATA--ACTAAAG-CCGAGTTAAAGATCTGCCAATTGAAC-ATAACATGGTAGTTAC----ATATACTAGT---------------------AATATGGTTCGGCACACATTAAAAGTATAAAAACTATCTGAATTACGAATTACATATATTGGTC--ATAAAAATCAAT------CAATCATCGTG-----TGTTTTATATGTCTCTTATCTA--AGTATAAG---AATATCCATAGTTAA-TATTC--ACTTACGCTACCTTTTA-ACCTGTAATCATTGTCAACA
>chrXV_s364+_TY4
------------------------------------------------------------------------------------------------------------------------------------------------------------------------------------------------------------------------TAC----GTATATAAAG----------------------ATATCTGTCCCTTCATTA-AGAC-TATAGTAAATGGTGTTATCAT-----TATTAAACTG-TC--ATGTTTAATATG----ACCAATTGGCTTG-----TGTTTTATGTACTCCTCTTTTAG-AGTATAAG---AAAATCTGCTTTTAT-ACTTA--AATAATACTACAACTTA-ACTACCAATTA---TCAACA
>chrVII_s208+_TY4
-----------------------------------------------------------------------------GTTAAACACCT---------------------ATTGCTC------------------------------------------------------------------AAATGATCAACT---------------TGGTGTTTGC----ACATATACGG----------------------ATGTAAGTCATGACATTGAAATCATAATATGCTTTCATGATAATC-----AT-----ATGAGC--ATGTTTAATATT----ACTAATAAGGCTG-------TATTCTATACTTCTCTTATAT-AGAATAAG---AAGATCTGCATTTAT-TCTTG--ATTGACACTACAGTTCA-ACAATTAATTA---CCAACA
>chrVIII_s227-_TY4
----------------------------------------------------------AATGCATACATCGTATATTAATGTGCGCCA--CGTTTGACGTTTAAGTGTCACTGTG--CTATTATAGAATAAAGAAAATGTTA--------GCGAGTATTTCATACAGTACTGAAG-CCGAATTGAAGA-----TAATTGAACGTTGCTGTGATAATTAT----TCATAGAAAT---------------------ATTACAGAGGATCGTATTA-AATG-TTTGGCAACTACC--AATCAT-----TATTGCATTGATC--ATAA------------------------------------------------------------------------------------------------------------------------TCAATA
>chrVI_s149+_TY4
-----------------------------CATCAATTGC--CATAGTAACATTTT--GAATGCTTGCATCGTGCATGAATACATACCG--CATAT-ATGTTTAAGTATGAATATAC-CTGTT-------------------------------------AAAGAAAGTAATGAAT-CTGTATTGAAGAACCGTAGGTTTGAC-ATGATCTGGTCGTTAT----ATATACGCGT---------------------AATATGACTAGTCAAACTA-AATG-TATGACAAGTTCCAGAACTAC-----TATTACATTGATC--ATAAGTAATAAT--ACACAAATCAGCGTG-----TGTTTTAT--ACTTCTCTTATAT-AGTATAAG---AAGATCCATATTTAA-TCTTC--ATTAACACTACTTCTTA-ACCTCTAATTA---CCAAC-
>chrXV_s384-_TY4
------------------------------------TGC--------------------------------------------TAACT----------------------------------------------------------------GAGCATTTCGGACAGTGCTGAAA-ATAAGTTAAAGATCT------------ACGCTTTGGTAGTTAT----GTATACGAGT---------------------CATACAATTCGTCACATTA-AATG-TATAGTA--------------------------------------------------------------------------------------------------------------------------------------------------------------------
>chrVIII_s225+_TY4
---------------------------------------------------------------------------------------------------------------------------------------------------------------------------------------------------------------------------------------------------------------------------------------------AATTACTGGGATTGC-----TGTTGTATGGTGC--ACAGTTGGTTTG----TTTTAACGGTATG-----CGTTTTGTATACCTCTATTATGT-AGTGCAAG---AAAATC-------------------------------------------------------
>chrV_s134-_TY4
----------------------------------------------------------------------GTATACCAATTTACACCT--CGTAT-ACGTTCCAGTGTGAATGTA--CTCTTGCAGAAG---GAAATGTTAA--------ACGACAAATTCAGAATGTTCTGAAT-TTGAACTAAAGATCTATTAATTGAAC-TTGATGAGGAAGTTAT----ATATATGAGGAAGTTATATATATGAGCAAATAATATGAGTCGTGACGACATCAAATGTATGAAATTACCAGAGCCAT-----GATAATACTAGCCATAACTATATAATG---ATCCTATATGCGTG-----TGTTC---ATACCTCTATTATATAAGCATAAG---AAAATTAATGTTCAA-TCTTC--ACCAATACTGCCTTTTA-AATTCTAATTA---T-----
>chrX_s244-_TY4
---------------------------------------------------------------------------------------------------------------------------------------------------------------------------------------------------------------------------------------------------------------ATATTAGTCGTAGC------------------------------------------------C--AAGATGA---------ACCAATCGATGTG-----TGTTATATGTACCTCTGCTTTGC-AGTATAAG---AA-----------------------------------------------------------
>chrVII_st92-_TY4
TGTTGAAACGAGCGGTATTTA-ATAGTAACATGAGTTAC--TATGGTAACGATCT---------------------AAATGTTTAAAT--CCTAT-ACGATGAAGTATGGAAGCA--CTATTACAAAAG---GAAATGTAA---------ATGAGCATGTCAGAAAGTACTGAAT-TTGAGTTAAGAGTCTATTAATTGAAT-GAGATCTGAAAGTCAC----ATATAAGAGC---------------------AATATGAGTCGTCACATTA-AATG-TAT-GAAGCTGCCGGAATCAC-----CATTATATTAGCC--ATATATAATAAT--GAAACAATCGGCATG-----TGGTTTAT--ACCTCTGTTATATAAGTACAAA---AAGATCCATATTCAT-TCTTC--ATTAATACAACCTGTTA-ACTTTTAACTA---TCAACA
>chrXII_s299-_TY4
-----------------ATTA-ATAATAACATGAGTTGT--TATGGTAACAATTT--AAATGTTTACATAGTATATTGAGGTACACCC--GGTAT-ACGTTTATGTGTAAATGCAC-TAATCACAGGAT---AAAAACTTAA--------GCGAGCAATTCAGACAATGCTGAG--CTGAGTTAAAGATATATTGATTGAAC-ATAATGTGGTAGCTACTTATATATATGAGG---------------------AATACGGGTCACCACACTA-AATA-CATAGTAACTACCAAAGGCAC-----TTTTATGTTAATA--ATAAATAATAAT------------GAGCA-----AGTTTTATATTTTTCTCTTATAT-TGCATGAA---AAGATGGATATTCAT-TCTTC--ATTAATACTA----------------------------
>chrXVI_s428-_TY4
TGTTGAAATGAGTGGTAATGA-ATCGTAATATGAGTTGC--TATGGTAACAATTT---------------------AAATGCACCCAT--TGTAT-ATGTTTTAGTGTGAAGGTAC-CTATTGCAAAAG---GAAACGTTAA--------AAGAGTAGCTCAGACAGTGCTGAAG-CAGAGATAAGGTTATATTAATTGAGC-ATG-----------------ATACGTTTGT---------------------TATACGAGTTGCTACATTA-AGTGTTATGGTAATTACCAGACGCAT-----TGTTATATTGATC--ATAATTAATGTT--GAACCAATCGGCGTA-------TATTTTATGCCCCTCTTATACGATTATATT---AAGATCCATATTCAA-CCTTC--ATTAATACTGCCTTTTT-GCCATTAATTA---TCAATA
>chrXII_s284-_TY4
------------------------------------------------------------------------------------------------------------------------------------------TTAA--------ACGTGCAGTTCAGATAGTACTGAAGTCTAAGTTAAAGATATACTAATTTTAACATGATTTGGTAGTCAT----ATATATGAGT---------------------CATATGAGTCGCTACATTCAAATG-TACAGTAACTATCAAAACCAT-----TATTGTAGTACCCGTATTCTAATAATG---GACCAATCCGCGTG-----TGTTTTAT--ACTTCTAATATGAAAGTAAA-----GAGGTCCAGATTTAA-CCTTCA-CTTATTACTTCCTTTA--AACTTTAGTTA---TCAAC-
>chrVII_s210-_TY4
TGTTGGAACGAGA-GTAATTA-ATAGTGACATGAGTTGC--TATGGTAACAATAT---AATGCTTACATCGTATATTAATGTACACCT--CGTAT-ACGTTTAAGTGTGATTGCAC-CTATTGCAGAAG---G-AATGTTAA--------ACGAGAAGCTGAGACAATACTGAAG-CTGTGCTTAAAATCTATTAGTTGAAC-ATGATATGGTAGGTAC----ATATATGAGG---------------------AATATGAGTCGTCACAT-C-AATG-TATAGTAACTACCGGAATCAC-----TATTATATTGGTC--ATGATTAATATG----ACCAATCGGCGTG-----TGTTTTATATACCTCTCTTATTT-AGTATAAG---AAGATCAATACTTATTTCTTC--ATTAATACTATTTTTT--ACCTCTAATTA---TCAACA
>chrIV_s56+_TY4
TGTTGGAACGAGA-GTAATTA-ATAGTGACATGAGTTGC--TATGGTAACAATCT---AATGCTTACACCGTATATTAATGTACACCT--CGTAT-ACGTTTAAGTGTGATTGCAC-CTATTGCAGAAG---G-AATGTTAA--------ACGAGAAGCTCAGACAATACTGAAG-CTGTGCTAAAGATCTATTAATTGAAC-ATGATATGGTAGGTAC----ATATATGAGG---------------------AATATGAGTCGTCACAT-C-AATG-TATAGTAACTACCGGAATCAC-----TATTATATTGGTC--ATGATTAATATG----ACCAATCGGCGTG-----TGTTTTATATACCTCTCTTATTT-AGTATAAG---AAGATCAATACTTATTTCTTC--ATTAATACTATTTTTT--ACCTCTAACTA---TCAACA
>chrXV_s395+_TY4
TGTTGGAACGAGA-GTAATTA-ATAGTGACATGAGTTGC--TATGGTAACAATCT---AATGCTTACATCGTATATTAATGTACACCT--CGTAT-ACGTTTAAGTGTGATTGTGC-CTATTGCAGAAG---G-AATGTTAA--------ACGAGAAGCTCAGACCATACTGAAG-CTGTGTTAAAGACCTATTAGTTGAAC-ATGATATGGTAGGTAC----ATATATGAGG---------------------AATATGAGTCGTCACAT-C-AATG-TATAGTAACTACCGGAATCAC-----TATTATATTGGTC--ATGATTAATATG----ACCAATCGGCGTGTGTTTTGTTTTATATACCTCTCTTATTT-AGTATAAG---AAGATCAGTAATTATTTCTTC--ATTAATACTATTTTTT--ACCTCTAATTA---TCAACA
>chrXIV_s358-_TY4
TGTTGGAACGAGA-GTAATTA-ATAGTGACATGAGTTGC--TATGGTAACAATCT---AATGCTTACATCGTATATTAATGTACACCT--CGTAT-ACGTTTAAGTGTGATTGCGC-CTATTGCAGAAG---G-AATGTTAA--------ACGAGAAGCTCAGACAATACTGAAG-CTGTGTTAAAGACCTATTAGTTGAAC-ATGTTATGGTAGGTAC----ATATATGAGG---------------------AATATGAGTCGTCACAT-C-AATG-TTTAGTAACTACCGGAATCAC-----TATTATATTGGTC--ATGATTAATATG----ACCAATCAGCGTG-----TGTTTTATATACATCTCTTATTT-AGTATAAG---AAGATCAGTACTTATTTCTTC--ATTAATACTAATTTTTA-ACCTCTAATTA---TCAACA
>chrXIII_s342-_TY4
TGTTGGAACGAGA-GTAATTA-ATAGTGACATGAGTTGC--TATGGTAACAATCT---AATGCTTACATCGTATATTAATGTACACCT--CGTAT-ACGTTTAAGTGTGATTGCAC-CTATTGCAGAAG---G-AATGTTAA--------ACGAGAAGCTCAGACAATACTGAAG-CTGTGTTAAAGACCTATTAGTTGAAC-ATGTTATGGTAGGTAC----ATATATGAGG---------------------AATATGAGTCGTCACAT-A-AATG-TATAGTAACTACCGGAATCAC-----TATTATATTGGTC--ATGATTAATATG----ACCAATCGGCGTG-----TGTTTTATATACCTCTCTTATTT-AGTATAAG---AAGATCAGTAATTATTTCTTC--ATTAATACTATTTTTT--ACCTCTAATTA---TCAACA
>chrX_st128+_TY4
------------------------------------------------------------------------------------------------------------------------------------------------------------------------------------GTTAAATATCTGTTACTTGAACAATTAACTTGACGTTTGT---ATATGTAAGG----------------------ATATGGGTCATTACATAG-AAAC-TATAGTAAATAGTCTCAGTAT-----TGTTATATTTGTC--ATGTTTGATATG----ACTAATCGGCGCA-----TGTTTTAC--ACCTCTTTTGTAT-AGTATAAG---AAGATC-------------------------------------------------------
>chrXIII_st171+_TY4
--------------------------------------------------------------------------------------------------------------------------------------------------------------------------------------------------AATTAAACATTTATGTGGTAGTCAT----ATATATGTGT---------------------CATGCGAGTCTTTACATTA-AATA-TATGGTAACCACCAGAGAACT-----TGTTATATTAGTC--ACGATTAATATAATAAACCGATCGGACTG-----CGTTCAGTGAACCTCTCTTATAT-AGTATAGG---AAGATCCAAATTTAT-TATTC--GCTGATATGACCTTTTG-ACCTTTACATA---TTAAC-
>chrXIV_s346+_TY4
TGTTGGAACGAGA-GTAATTA-ATAGTGACATGTGTTGC--TATGGTAACAATCT---AATGCTTACATCGTATATTAATGTACACCT--CGTAT-ACGTTTAAGTGTGATTGCAC-CTATTGCAGAAG---G-AATGTTAA--------ACGAGAAGCTCAGACAATACTGAAG-CTGTGTT---------------------------------------------------------------------------------------------------------------------------------------------------------------------------------------------------------------------------------------------------------------------------
>chrXIV_s355+_TY4
TGTTGGAACGAGA-GTAATTA-ATAGTAACATGAGTTGC--TATGGTAACAATCT---AATGCTTACATCGTATATTAATGTACAACT--CGTAT-ACGTTTAAGTGTGATTGCGC-CTATTGCAGAAG---G-AATGTTAA--------ACGAGAAGCTCAGACAATACTGAAG-CTGTGTTAAAGATCTATTAGTTGAAC-ATGATATGGTAGGTAC----ATATATGAGG---------------------AATATGAGTCGTCACAT-C-AATG-TATAGTAACTACCGGAATCAC-----TATTATATTGGTC--ATGATTAATATG----ACCAATCGGCGTG-----TGTTTTATATACCTCTCTTATTT-AGTATAAG---AAGATCAGTACTCACTTCTTC--ATTAATACTAATTTTTA-ACCTCTAATTA---TCAACA
>chrVII_s164+_TY4
TGTTGGAACGAGA-GTAATTA-ATAGTGACATGAGTTGC--TATGGTAACAATCT---AATGCTTACATCGTATATTAATGTACACAT--CGTAT-ACGTTTAAGTGTGATTGCGC-CTATTGCAGAAG---G-AATGTTAA--------ACGAGAAGCTCAGACAATACTGAAG-CTGTGTTAAAGACCTATTAGCTGAAC-ATGATATGGTAGGTAC----ATATATGAGG---------------------AATATGAGTCGTCACAT-C-AATG-TATAGTAACTACCGGAATCAC-----TATTATATTGGTC--ATGATTAATATG----ACCAATCGGCGTG-----TGTTTTATATACCTCTCTTATTT-AGTATAAG---AAGATCAGTACTCACTTCTTC--ATTAATACTAATTTTTA-ACCTCTAATTA---TCAACA
>chrXVI_u33-_TY4_5
TGTTGGAACGAGA-GTAATTA-ATAGTGACATGAGTTGC--TATGGTAACAATCT---AATGCTTACATCGTATATTAATGTACAACT--CGTAT-ACGTTTAAGTGTGATTGCGC-CTATTGCAGAAG---G-AATGTTAA--------ACGAGAAGCTCAGACAATACTGAAG-CTGTGTTAAAGACCTATTAGTTGAAC-ATGATATGGTAGGTAC----ATATATGAGG---------------------AATATGAGTCGTCACAT-C-AATG-TATAGTAACTACCGGAACCAC-----TATTATATTGGTC--ATGATTAATATG----ACCAATCGGCGTG-----TGTTTTATATACCTCTCTTATTT-AGTATAAG---AAGATCAGTACTCACTTCTTC--ATTAATACTAATTTTTT-ACCTCTAATTA---TCAACA
>chrX_i10+_TY4_5
TGTTGGAACGAGA-GTAATTA-ATAGTGACATGAGTTGC--TATGGTAACAATCT---AATGCTTACATCGTATATTAATGTACAACT--CGTAT-ACGTTTAAGTGTGATTGCGC-CTATTGCAGAAG---G-AATGTTAA--------ACGAGAAGCTCAGACAATACTGAAG-CTGTGTTAAAGACCTATTAGTTGAAC-ATGTTATGGTAGGTAC----ATATATGAGG---------------------AATATGAGTCGTCACAT-C-AATG-TATAGTAACTACCGGAATCAC-----TATTATATTGGTC--ATAATTAATATG----ACCAATCGGCGTG-----TGTTTTATATACCTCTCTTATTT-AGTATAAG---AAGATCAGTACTCACTTCTTC--ATTAATACTAATTTTTA-ACCTCTAATTA---TCAACA
>chrII_s11-_TY4
TGTTGGAACGAGA-GTAATTA-ATAGTGACATGAGTTGC--TATGGTAACAATCT---AATGCTTACATCGTATATTAATGTACAACT--CGTAT-ACGTTTAAGTGTGATTGCGC-CTATTGCAGAAG---G-AATGTTAA--------ACGAGAAGCTCAGACAATACTGAAG-CTGTGTTAAAGACCTATTAGTTGAAC-ATGTTATGGTAGGTAC----ATATATGAGG---------------------AATATGAGTCGTCACAT-C-AATG-TATAGTAACTACCGGAATCAC-----TATTATATTGGTC--ATAATTAATATG----ACCAATCGGCGTG-----TGTTTTATATACCTCTCTTATTT-AGTATAAG---AAGATCAGTACTCACTTCTTC--ATTAATACTAATTTTTA-ACCTCTAATTA---TCAACA
>chrIX_s96-_TY4
TGTTGGAACGAGA-GTAATTA-ATAGTGACATGAGTTGC--TATGGTAACAATCT---AATGCTTACATCGTATATTAATGTACAACT--CGTAT-ACGTTTAAGTGTGATTGCGC-CTATTGCAGAAG---G-AATGTTAA--------ACGAGAAGCTCAGACAATACTGAAG-CTGTGTTAAAGACCTATTAGTTGAAC-ATGTTATGGTAGGTAC----ATATATGAGG---------------------AATATGAGTCGTCACAT-C-AATG-TATAGTAACTACCGGAATCAC-----TATTATATTGGTC--ATAATTAATATG----ACCAATCGGCGTG-----TGTTTTATATACCTCTCTTATTT-AGTATAAG---AAGATCAGTACTCACTTCTTC--ATTAATACTAATTTTTA-ACCTCTAATTA---TCAACA
>chrXIII_st168+_TY4
TGTTGGAACGAGA-GTAATTA-ATAGTGACATGAGTTGC--TATGGTAACAATCT---AATGCTTACATCGTATATTAATGTACAACT--CGTAT-ACGTTTAAGTGTGATTGCGC-CTATTGCAGAAG---G-AATGTTAA--------ACGAGAAGCTCAGACAATACTGAAG-CTGTGTTAAAGACCTATTAGTTGAAC-ATGTTATGGTAGGTAC----ATATATGAGG---------------------AATATGAGTCGTCACAT-C-AATG-TATAGTAACTACCGGAATCAC-----TATTATATTGGTC--ATAATTAATATG----ACCAATCGGCGTG-----TGTTTTATATACCTCTCTTATTT-AGTATAAG---AAGATCAGTACTCACTTCTTC--ATTAATACTAATTTTTA-ACCTCTAATTA---TCAACA
>chrVIII_u17+_TY4_5
TGTTGGAACGAGA-GTAATTG-ATAGTGACATGAGTTGC--TATGGTAACAATCT---AATGCTTACATCGTATATTAATGTACAACT--CGTAT-ACGTTTAAGTGTGATTGCGC-CTATTGCAGAAG---G-AATGTTAA--------ACGAGAAGCTCAGACAATACTGAAG-CGGTGTTAAAGACCTATTAGTTGAAC-ATGTTATGGTAGGTAC----ATATATGAGG---------------------AATATGAGTCGTCACAT-C-AATG-TATAGTAACTACCGGAATCAC-----TATTATATTGGTC--ATAATTAATATG----ACCAATCGGCGTG-----TGTTTTATATACCTCTCTTATTT-AGTATAAG---AAGATCAGTACTCACTTCTTC--ATTAATACTAATTTTTT-ACCTCTAATTA---TCAACA
>chrII_s23-_TY4
TGTTGGAACGAGA-GTAATTA-ATAGTGACATGAGTTGC--TATGGTAACAATTC---AATGCTTACATCGTATATTAATGTACAACT--CGTAT-ACGTTTAAGTGTGATTGCGC-CTATTGCAGAAG---G-AATGTTAA--------ACGAGAAGCTCAGACAATACTGAAG-CTGTGTTAAAGACCTATTAGTTGAAC-ATGTTATGGTAGGTAC----ATATATGAGG---------------------AATATGAGTCGTCACAT-C-AATG-TATAGTAACTACCGGAATCAC-----TATTATATTGGTC--ATGATTAATATG----ACCAATCGGCGTG-----TGTTTTATATACCTCTCTTATTT-AGTATAAG---AAGATCAGTAATTATTTCTTC--ATTAATACTAATTTTTA-ACCTCTAATTA---TCAACA
>chrV_s127-_TY4
TGTTGGAACGAGA-GTAATTA-ATAGTGACATGAGTTGC--TATGGTAACAATCT---AATGCTTACATCGTATATTAATGTACACCT--CGTAT-ACGTTTAAGTGTGATTGCGC-CTATTGCAGAAG---G-AATGTTAA--------ACGAGAAGCTCAGACAATACTGAAG-CTGTGTTAAACACCTATTAGTTGAAC-ATGTTATGGTAGGTAC----ATATATGAGG---------------------AATATGAGTCGTCACAT-C-AATG-TATAGTAACTACCGGAATCAC-----TATTATATTGGTC--ATGATTAATATG----ACCAATCGGCGTG-----TGTTTTATATACCTCTCTTATTT-AGTATAAG---AAGATCAGTAATTATTTCTTC--ATTAATACTATTTTTTT-ACCTCTAATTA---TCAACA
