# Supplementary material for: Evolutionary Genomics of Transposable Elements in Saccharomyces cerevisiae
Source: PLoS One. 2012 Nov 30;7(11):e50978. doi: 10.1371/journal.pone.0050978 (PMC3511429; doi:10.1371/journal.pone.0050978)
Supplement: File S6 — ZIP archive of LTR alignments used for molecular evolutionary analyses. Alignments of paralogous LTR sequence from all, active and inactive elements are provided for Ty1, Ty2, Ty3+Ty3p, Ty4 and Ty5, respectively. For full-length element only the 5′ LTR was included. Also included are alignments of the Ty3/Ty3p superfamily and the Ty1/Ty2 superfamily, respectively. Positions enclosed in square brackets were excluded from the phylogenetic analyses. GenBank Accession Numbers are shown for sequences from species other than S. cerevisiae. (ZIP) [file pone.0050978.s006.zip › S6/Ty4-inactive-diversity.fa]

>chrXI_s266-_TY4
TGTTGGAATGAGTGGTAATTAA-TGGTGACATGACATGTTATAGCAATAACCT--TGATGTTTACATCGTAGTTTAATGTACACCCCGCGAA--TTCGTTCAAGTAGGAGTGCACCAATTGCAAAGGGAAAA--GCTGAATGGGCAGTTCGAATAGTACTTAAG-ATTAGTTAAAAGTCCAT-GATTGAACA-TTGATGTGGTAG----TTACATGCATGAT---------------------GAATATGCGCCA------------------------------------------------------------------------------------------------------------------------------------------------------------------------------------------------
>chrV_s125+_TY4
TGTTGGAACAAGTAGTACAAAAATATACAGGCGAGTTGATATAATAACATTAT--GTGCGTTCTCATCGTATACTTAGGCACATCTCTTATACGCTTATATATAATTGCAACAGTAACAGAATAATGAAACT--GTTAAAAGCAATATGTAGACAATGACGCAA-TTGAGTTACAGATCCA----------------------------ATATATACGTGGA---------------------AAATATGAGTTGT--T-ACACTGAA-CATGTTATATTTACCTGACATACCACTATATTGTACTGATGATACTT------------AAGACGTGCCAATTGCG-CGTGTTATATGAACCTCTCCTTCA---TAGTATAGG----AAGATGTACTTTC-ATTCTTA--ATTAACACCACC-TTTGAA-------------------
>chrXIII_st171+_TY4
------------------------------------------------------------------------------------------------------------------------------------------------------------------------AATTAAACAT----------------TTATGTGGTAG----TCATATATATGTG---------------------TCATGCGAGTCTT--T-ACATTAAA-TATATGGTAACCACCAGAGAACTTG-----TTATATTAGTCACGATT---------AATATAATAAACCGATCGGACTGCGTTCAGTGAACCTCTCTTATA---TAGTATAGG----AAGATCCAAATTT-ATTATTC--GCTGATATGACC-TTTTGACCTTTACATA---TTAAC-
>chrV_s110-_TY4
-----------------------------------------------CAATCT--AAATACTTACAACACACATTAATGAATACCTCGTATACGTTTAAGGGCAAATGTACTCTC-----GCAGAAGGAAAT----ATTGCAAGTAACTTGGA---TAACTAAAGCCGAGTTAAAGATCTGCCAATTGAACA--TAACATGGTAG----TTACATATACTAG---------------------TAATATGGTTCGGCAC-ACATTAAA-AGTATAAAAACTATCTGAATTACGAATTACATATATTGGTCATA---------------AAAATCAATCAATCATCGTGTGTTTTATATGTCTCTTATCTA----AGTATAAG----AATATCCATAGTT-AATATTC--ACTTACGCTACC-TTTTAACCTGTAATCATTGTCAACA
>chrIV_s79-_TY4
---------------------AATAGTAACTTGAGTTACTATAGTAACAATTT--AAGTGTCTCTACTGTATATTAATGCAAACCCTACATACTTTTAAGTCCCTGT------------TGGACAGGGAAAT--GTTAAACGAGGAACTCAAACAGTATAATAG-CTGAGTTAAAGATCCATTAATTGGAAA--TACTGCTATAG----TCGAATGTACGAA---------------------TAATAGTAGTCGC--C-AATTTAAA-TGTATAGTAACTGCTAGACCCACTA-----TTATGTTCATGTTTAAT----------------AAGAACAACTGGCCTGTATTTTCTATATTCCTCTTATA---TAGCATGAG----GAGATTTGCTTTT-ATTCCAA--ACTAATACTACA-TCCTGACCACTGATTA---TTAATA
>chrVII_s208+_TY4
-------------------------------------------------------------------------------------------------------------------------------------------------------------------------GTTAAACACCTATTGCTCAAATGATCAACTTGGTGT----TTGCACATATACG----------------------GATGTAAGTCAT--G-ACATTGAA-ATCATAATA--TGCTTTCATGATAA-----TCATA-TGAGCATGTTT------------AATATT-ACTAATAAGGCTGTATTCTATACTTCTCTTATATA-----GAATAAG----AAGATCTGCATTT-ATTCTTG--ATTGACACTACA-GTTCAACAATTAATTA---CCAACA
>chrX_st131+_TY4
TGTTCGGACAAGTGATCATTAGATATCAACATGAATTCAATTGGTAACAATTT--CGATGCTTACATTTTATGCTAGTATACACCACGCATATGTCT--------GTCAATGTACCTATTACAGAAGGAAAT--GTTCAAGAAGCAGTTCAGACAGTACCGAAG-CAGAATTAAAAATCCATTATTTGAATA--TGATCTGATAG----TCATATATATGAG---------------------CAATACAGGTCTT--C-ACATTAAA-TGTATGAGAACTGCCGGAACCACTA-----TTACATTGGTCACAATT-----------AGGAATGAACCAATCGGCGTGTGTTTTATATCCCCCTTATATA----AGTCTAAG----AAGATCGATATTC-AATCTTC--ATTAATAAAGCCTTTTTGACCTCTACCTA---TGAGCA
>chrX_s244-_TY4
-------------------------------------------------------------------------------------------------------------------------------------------------------------------------------------------------------------------------------------------------------------------------------------------------------------ATATTAGTCGTAGCC------------AAGATGAACCAATCGATGTGTGTTATATGTACCTCTGCTTTG---CAGTATAAG----AA-----------------------------------------------------------
>chrX_st128+_TY4
-------------------------------------------------------------------------------------------------------------------------------------------------------------------------GTTAAATATCTGTTACTTGAACAATTAACTTGACGT----TTGTATATGTAAG----------------------GATATGGGTCAT--T-ACATAGAA-ACTATAGTAAATAGTCTCAGTATTG-----TTATATTTGTCATGTTT------------GATATG-ACTAATCGGCGCATGTTTTACACCTCTTTTGTATA-----GTATAAG----AAGATC-------------------------------------------------------
>chrIV_s80+_TY4
-----------------------------------------------------------------------------------------------------------------------------------------------------------------------------------------------------------------TCGTG----------------------------------------------ACATTAAC---CATAAGAATTACTCTCATCATTG-----CTATATCGGCAAGGTTT------------AATATG-TCCAGTCGGAGTGTATTTTATATCTCTTTCTTTTA-----GAATAAG----AATATCTGCTTTT-ATTCTTA--ATCAATACTACA-ACCTAACTACTAACTA---TCAACA
>chrXV_s364+_TY4
------------------------------------------------------------------------------------------------------------------------------------------------------------------------------------------------------------------TACGTATATAAA----------------------GATATCTGTCCC--T-TCATTAAG-ACTATAGTAAATGGTGTTATCATTA-----TTAAACTG-TCATGTTT------------AATATG-ACCAATTGGCTTGTGTTTTATGTACTCCTCTTTTA---GAGTATAAG----AAAATCTGCTTTT-ATACTTA--AATAATACTACA-ACTTAACTACCAATTA---TCAACA
>chrXVI_s429+_TY4
----------------TAGTTAACTGTAACATGTGCTGCTATATAGTGGCAATCTAGATGCATGTATCTTATAT-----------------------GATTAAGTATAAAAGAACCACAGCAAAGCTAAACG----TAAATAAGTAGTTTAGAAAGTACTGGAT-ATGAGTTAAGAATCTGTTAATTGAGCA--TGACATGAAAA----TTTTGTATTAAAG---------------------CAATATGAGTCGT--C-ACATTAAA-TATATGA-AACTACGGGAATTACCA-----TCATATTGGTCATGATT-----------AATAATAAACCAATCAGCATGTTTTT-----ACCTCTATTATA--TTAGTCT-------TGGACCCGTATTC-AACCTTC--ATTAATATTATC-TTTTTACCTTTGTTCA---TAAACA
>chrXII_s311+_TY4
-----------------------------------------------------------------------TATTAATGTACGCCGTTTACGTTGGAGTGTAAATGTGTCTATTCCAGAACGAAATCTAAATGAGCAGTACAGGCAGTTCAGATGGTACTGAAG-CGGTACTAAAGATGCATGAATTGAACA---GATGTGGTAG----TTATGTATATGAG---------------------GAATATGAGTTGT--C-ACATTAAA-AATATAATAGCTA-TGATCCCATTA-----TTATATTCGTGACAGTT-----------CGTAACGTTTTAATTGGCTTATGTTTT---------------------------------------------------------------------------------------------
>chrXVI_s428-_TY4
TGTTGAAATGAGTGGTAATGAA-TCGTAATATGAGTTGCTATGGTAACAATTT--AAATGCACCCATTGTATAT-----------------------GTTTTAGTGTGAAGGTACCTATTGCAAAAGGAAAC--GTTAAAAGAGTAGCTCAGACAGTGCTGAAG-CAGAGATAAGGTTATATTAATTGAGCA-----------------TGATACGTTTG-----------------------TTATACGAGTTGC--T-ACATTAAGTGTTATGGTAATTACCAGACGCATTG-----TTATATTGATCATAATT-----------AATGTTGAACCAATCGGCGTATATTTTATGCCCCTCTTATACG----ATTATATT----AAGATCCATATTC-AACCTTC--ATTAATACTGCC-TTTTTGCCATTAATTA---TCAATA
>chrVII_s204-_TY4
--------------------------------------------------------------------------------------------------------------------------------------------------------------------------------------------------------------------------------------------------------------------------------------ACTACCGCAAGCATTG-----TTATTTTTAAGGCACCT----------TTGACATG-GCCAACGAGCGTTCATCTTTTATACCCCTTTCATA----ACTATATG----AAGGTGTACGATT-ATTTTGA--ATGACTACTACA-ATTTAGCCGCTAATTA---TCAACA
>chrVII_s192+_TY4
--------------------------------------------------------------------------------------------------------------------------------------------------------------------------------------------------------------------CATCTATAAG----------------------GATATGGGTCGT--T-ACATTGAA-ACTATAGTAAAAGATCTCGTTATTG-----GTATATCGGTCATAATG------------AAGATGAAATAGTCGGTATGTATTTTTATACCCCCCCCTATA---TGGTAAAAAGGTTAAGATTCATATTTAAATCTTC--ATTAATACCACC--TCTAATTTCTAATTA---CCAACA
>chrIII_s35-_TY4
-----------TTGGAACAAGTGGCCATTAATAGTGATATAGGATTGCTGTGT--AAATGCTAATATCACATATAGATGTACATCTCGTAT---------TACATGTGAATGTGCCTAATGTGGAAGGAAAT--TTCATACATGCAGTTCAGGTAGTAATGAAA-CCGATTTAA-GATCTATTAATTGAACA-TTGATATGGTAG----T--TATACAAGAG---------------------TTATATTAATTAT--C-ACATTAAC-TGTATAGTAAGCTCCAAACACACA------TAATATTGATAATAAAT------------AAGATGAAACAGTTGGC-GATGTTTTATATCCCTCGCTTATA--GAAGCATGAG----AAGATTCATACTT-AACCTTCATATTAATAGTACC-TCTTCATCTCTAACTA---TGAATA
>chrVII_s169+_TY4
-------------------ATTAATATTACATGTACTGATATGCTAACAATCCAAAAATGCTTATACTACATATTGTTGTACACCATGGGTACCGTTAAATGACAGTGTAAAC---AATTGCAGAAGGAAAT--GTTACACTAGCGGT--------TAAACAATACTGAATTAAAGATTTTTTAGTTGAATA--TGATATGACAG----TTATATACGTGAG---------------------CAATATAAGTCCC--C-ACATTGAG-TGTATGATAACTACCGGAATTACTA-----TCATATTGTTCGTAAGC---------A--ATAATAAATCAATTAGTGTGGGTGTTTTATACCTCTCTCATA--TGAGTATATA----AAGATCCTTATTT-AATTTT---GATTATACTATC-TTCTAGCCTTCAATTA---TCGACA
>chrV_s134-_TY4
--------------------------------------------------------------------GTATACCAATTTACACCTCGTATACGTTCCAGTGTGAATGTACTCTT-----GCAGAAGGAAAT--GTTAAACGACAAATTCAGAATGTTCTGAAT-TTGAACTAAAGATCTATTAATTGAACT--TGATGAGGAAG----TTATATATATGAGGAAGTTATATATATGAGCAAATAATATGAGTCGTGACGACATCAAA-TGTATGA-AATTACCAGAGCCATGA-----TAATACTAGCCATAACT---------AT-ATAATGATCCTATATGCGTGTGTT---CATACCTCTATTATA--TAAGCATAAG----AAAATTAATGTTC-AATCTTC--ACCAATACTGCC-TTTTAAATTCTAATTA---T-----
>chrVII_st92-_TY4
TGTTGAAACGAGCGGTATTTAA-TAGTAACATGAGTTACTATGGTAACGATCT--AAATGTTTAAATCCTATAC-----------------------GATGAAGTATGGAAGCACTATTACAAAAGGAAATG----TAAATGAGCATGTCAGAAAGTACTGAAT-TTGAGTTAAGAGTCTATTAATTGAATG--AGATCTGAAAG----TCACATATAAGAG---------------------CAATATGAGTCGT--C-ACATTAAA-TGTATGA-AGCTGCCGGAATCACCA-----TTATATTAGCCATATAT-----------AATAATGAAACAATCGGCATGTGGTTTATACCTCTGTTATATA----AGTACAAA----AAGATCCATATTC-ATTCTTC--ATTAATACAACC-TGTTAACTTTTAACTA---TCAACA
>chrIV_s50+_TY4
---------------------------------AATTGTCATAGTAACAGTCT--GGGCACTCACTTCGTACAT----------CCCTTATACATTTAAGTGCAATTTTACCTATTCTAAAAATAGAAAAAA-TCTCGAATGAGCAGTTCTGGCAGTACTGAAA-CTGAGTTAAAAATCTATCAACTGGAAG--TAATGCGGTAG----TTTTATATATGAG---------------------CAATATATGCCGT--C-AAATTATA-TGTACAGTAGCTACCAGAGCGGTTA-----TTATATTGTTCTTAATC-----------AATAATAAACAAATCAGAGTATATTTCATAATTTCCTCTTACATTTTTAAGAAAA----AAGGGTAACATTT-ATTCCTC--ATTGATCCTATC--TTTCAATCCTAATAA---GCGACA
>chrX_s260-_TY4
---------------------------------AATTGTCATAGTAACAGTCT--GGGCACTCACTTCGTACAT----------CCCTTATACATTTAAGTGCAATTTTACCTATTCTAAAAATAGAAAAAA-TCTCGAATGAGCAGTTCTGGCAGTACTGAAA-CTGAGTTAAAAATCTATCAACTGGAAG--TAATGCGGTAG----TTTTATATATGAG---------------------CAATATATGCCGT--C-AAATTATA-TGTACAGTAGCTACCAGAGCGGTTA-----TTATATTGTTCTTAATC-----------AATAATAAACAAATCAGAGTATATTTCATAATTTCCTCTTACATTTTTAAGAAAA----AAGGGTAACATTT-ATTCCTC--ATTGATCCTATC--TTTCAATCCTAATAA---GCGACA
>chrXII_s299-_TY4
------------------ATTAATAATAACATGAGTTGTTATGGTAACAATTT--AAATGTTTACATAGTATATTGAGGTACACCCGGTATACGTTTATGTGTAAATGCACTAATCACAGGATAAAAA------CTTAAGCGAGCAATTCAGACAATGCTGAG--CTGAGTTAAAGATATATTGATTGAACA--TAATGTGGTAGCTACTTATATATATGAG---------------------GAATACGGGTCAC--C-ACACTAAA-TACATAGTAACTACCAAAGGCACTT-----TTATGTTAATAATAAAT-----------AATAATGAGCAA----------GTTTTATATTTTTCTCTTATA---TTGCATGAA----AAGATGGATATTC-ATTCTTC--ATTAATACTA----------------------------
>chrVIII_s227-_TY4
--------------------------------------------------------AATGCATACATCGTATATTAATGTGCGCCACGTTTGACGTTTAAGTGTCACTGTGCTATTATAGAATAAAGAAAAT--GTTA-GCGAGTATTTCATACAGTACTGAAG-CCGAATTGAAGAT-----AATTGAACG-TTGCTGTGATAA----TTATTCATAGAAA---------------------TATTACAGAGGAT--C-GTATTAAA-TGTTTGGCAACTACC--AATCATTA-----TTGCATTGATCAT----------------------------------------------------------------------------------------------------------------------------AA---TCAATA
>chrVI_s149+_TY4
-----------------------------CATCAATTGCCATAGTAACATTTT--GAATGCTTGCATCGTGCATGAATACATACCGCATATATGTTTAAGTATGAATATACCTGTTAAAGAAAGTAATGAAT---------------------------------CTGTATTGAAGAACCGTAGGTTTGACA--TGATCTGGTCG----TTATATATACGCG---------------------TAATATGACTAGT--C-AAACTAAA-TGTATGACAAGTTCCAGAACTACTA-----TTACATTGATCATAAGT-----------AATAATACACAAATCAGCGTGTGTTTTATACTTCTCTTATATA-----GTATAAG----AAGATCCATATTT-AATCTTC--ATTAACACTACT-TCTTAACCTCTAATTA---CCAAC-
>chrXII_s284-_TY4
---------------------------------------------------------------------------------------------------------------------------------------TTAAACGTGCAGTTCAGATAGTACTGAAGTCTAAGTTAAAGATATACTAATTTTAAC-ATGATTTGGTAG----TCATATATATGAG---------------------TCATATGAGTCGC--T-ACATTCAAATGTACAGTAACTATCAAAACCATTA-----TTGTAGTACCCGTATTC----------TAATAATGGACCAATCCGCGTGTGTTTTATA--CTTCTAATATG----AAAGTAAA----GAGGTCCAGATTTAACCTTCA--CTTATTACTTCC--TTTAAACTTTAGTTA---TCAAC-
>chrVIII_t120+_TY4
----------------------------------GTTGCTATGCTAACAATGT--GAATACGCACACCGTATATTTATGTTCATTTCGTATATGTTTTTGCATGGGTGTGCCTTTTGCAGAAGACAGAAA-T--GTTGTTCTGGCAAGGGAGACAATAGTTCAG-TTGAGGTAAGGCCCTATTAGTTGAACA-TTAGAGTGCAAG----TCATATATATGAG---------------------TAAAATG-GGTGT--C-ACATTAAA-TATATCGTGACTACCCAATCTTCTA-----TTGTATTGGTGGTATTT------------AAGGTGAACTAATCCGCATGTGTTTTATATA----------------------------------------------------------------------------------------
>chrXV_s391-_TY4
------------------------------------------------------------------------------------------------------------------------------------------------------------------------------------------------------------------------------------------------------------------------------------------------------------------------------------------------CCAATCCACGTGTGTTTTATACGCTTCTCTTTTATAGGAATAT-------AAGATCAGCTTTG-ATTATTA--ATTAATACTGTC-ATTTAATTGCCAGTTA---TCATCA
>chrXIII_s321-_TY4
--------------------------------------------------------------------------------------------------------------------------------------------------------------------------------------------------------------------CATGTATAAG----------------------GATATGAGTCGT--T-ACATTGAA-AATACAGTAAATGGTTCCACCATTA-----TTATGTTGGTCTTGTTT------------AGTATG-GCCGATCGGCGTGTGTTTTGTTTGCACCTTTTATA---TAGTAGAAG----AATATTTGTCTTA-ATTCTT---ATTAGTACTGCA-ACCTAACCACTAATTA---TCAACA
>chrVII_st90-_TY4
--------------------------------------------------------------------------------------------------------------------------------------------------------------------------------------------------------------------------------------------------------------------------AA-TATGTGACAGCTGCTGGAGCCATTA-----TTGTACTGATTATAATTGAAGAAAAGAGAATAATAAACCAATTGGTGTTTGTTTTATACTTCTCTTATACA----AGGATAAC----AGAATCCATATTT-AGTCATC--ATTAATACTATC-TTTTAACTTCCATTTA---TCAA--
>chrXIII_s324-_TY4
--TATCGGAACGAATGGGGATTAATAATAAATGAGTTGCTATAGTAGCAATCT--AAGTGCTGACATCGTATAC-----------------------GTCTGAATGTGAATGTGCCGATTCCAGAAAAAAAT--ATTCTACTTGCAGTTCAGAAAGTACTGAGG-CGGCGTTAAAGATCTATTAGATTGATA-ATCTTCTGATAG----TTGTATAT----------------------------------------------------------------------------------ATAT------------------------------------------------------------------------------------------------------------------------------------------------
>chrVIII_s225+_TY4
-------------------------------------------------------------------------------------------------------------------------------------------------------------------------------------------------------------------------------------------------------------------------------------AATTACTGGGATTGCTG-----TTGTATGGTGCACAGTT-------------GGTTTGTTTTAACGGTATGCGTTTTGTATACCTCTATTATG---TAGTGCAAG----AAAATC-------------------------------------------------------
>chrXV_s384-_TY4
-------------------------------------------------------------------------------------------------------------------------------------TGCTAACTGAGCATTTCGGACAGTGCTGAAA-ATAAGTTAAAGATCTA-------------CGCTTTGGTAG----TTATGTATACGAG---------------------TCATACAATTCGT--C-ACATTAAA-TGTATAGTA-------------------------------------------------------------------------------------------------------------------------------------------------------------------------
