# Supplementary material for: Evolutionary Genomics of Transposable Elements in Saccharomyces cerevisiae
Source: PLoS One. 2012 Nov 30;7(11):e50978. doi: 10.1371/journal.pone.0050978 (PMC3511429; doi:10.1371/journal.pone.0050978)
Supplement: File S6 — ZIP archive of LTR alignments used for molecular evolutionary analyses. Alignments of paralogous LTR sequence from all, active and inactive elements are provided for Ty1, Ty2, Ty3+Ty3p, Ty4 and Ty5, respectively. For full-length element only the 5′ LTR was included. Also included are alignments of the Ty3/Ty3p superfamily and the Ty1/Ty2 superfamily, respectively. Positions enclosed in square brackets were excluded from the phylogenetic analyses. GenBank Accession Numbers are shown for sequences from species other than S. cerevisiae. (ZIP) [file pone.0050978.s006.zip › S6/Ty5-all-phylogeny.fa]

>chrV_s106+_TY5
TGTTAAATGTAATAATTTAAAAGCATCATAAGAGTAATTTTCCAGTATTGCTTCAGTA-----------------------------------------------------------------------------------------------------ATGCAAGGCCT---AAAG-AAGAACGCATTTTGGTATGG-------------TAAACCTCCAACCT------------ACTAGTAATTAAAAAGCTTTAGTTT------
>chrX_s261-_TY5
-GTTAAATGTGATAACTTAAAAGCATCATAAGAGTGATTTTCCAGTATTGTTTCAGTA-----------------------------------------------------------------------------------------------------ATGTAAGGCCT---AAAG-AAGAACGCATATTGG------------------TAAACCTCCAACCT------------ACTAGTAATTAAAAAGCTTTAGTTT------
>chrIV_s49+_TY5
-GTTAAATGTGATAACTTAAAAGCATCATAAGAGTGATTTTCCAGTATTGTTTCAGTA-----------------------------------------------------------------------------------------------------ATGTAAGGCCT---AAAG-AAGAACGCATATTGG------------------TAAACCTCCAACCT------------ACTAGTAATTAAAAAGCTTTAGTTT------
>chrIII_st27+_TY5
TGTTATACATGATGTCCCCAAAGCGTG-TACAAATAATTTTGTAGTATTGTATCGGTA---------------ATATCATACAAGAAGAAAATAGTTGCAAATCTCTAACCCACTAGTACTTAAAAAAACTGTAGTTTCAGTGCAAAAAAGTTTTAACATTACGTATCTTGTACCCTTTTTATTGCATATAGAAAGGTCAAA---------TAATCC-TTCACATCATGAAATATAAGCTAAATCGCATTTCTTTTCGTCCACA----
>chrIII_st13+_TY5
------------------AGTAG-----------------------------------------------------------------------------------------------------------------------------------TAATTTTACGTGTCTT-----ATACTTATTTTATATAGAAATGTCCGA---------CACTTGCGCTACACTAAGGCATATAAGATAGATCTTAATTCCTTGTATTAACA----
>chrXI_s282-_TY5
-------AGTAGTAACCCTA----------------------------------------------------------------------------------------------------------------------------------------------CGTGTCTT-----ATACTTATTTTATATAGAAATGTTCAA---------TTCTTGCGCTACGCTAAGGCATATAAGATAGATCTTAATTCCTTGTATCAACA----
>chrVII_st82+_TY5
---------------CCCAAAAGCATGATACGAGTAATG-TTTAGTATTTTTTCAG----------------------------------TATTGTTTCAATAATGCGGTACAGAGGAA-------------TAGCATA------------CAGTAAC----AAAATCTT---CAATCAACTTGCAA-----------CCAA---------AAAAC---CCTCAGTTT---ATATGTACAAAATAGTAATTCCATGTATCTTCCTTTT
>chrV_s145+_TY5
TGTCGAATGTGATAACCCAAAAGCATGGTACAAGTGATGCTTCTTTTTTGTGTCGGTA----------------ATACACAAGGAGAACATATAGTGATAAACCTCTAACCCACTATTACTT-AAGAAACCCTAGTTTCTATGCACAAAAGTAGAACC-CTATATATCTT---ATATTTGTATTACATATATAAATGTCCAG---------TAAACTTACCACATTATGACATATAAGCTAGATCGTAATTCACTACGTCAA------
>chrVIII_st114-_TY5
-----------AAAACTCCAAT---------------------------------------------------------------------------------------------------------------------------------------------------------------------------------------------ATAACTTACTTCATTATGACATATAAGCTAGATCTTGATTTCTTTCGTCAACA----
>chrVIII_st113-_TY5
TGTTTAATGTGATAACACAAAAGCGTAATATGAGTAATGTTTCAGTAATGTTTCACACAT-----AGAAAACATATAG---TGGAAAACGTATTGTAGCAAACCTCTAATCCGGTAGTACTT-GAGAAATTATAGCTTCTGTGTACAAAAACAGTACCTATGTAATTCTT---ACATTTACATAACATATA--------------------TAAACTTACTACATTATGACATATAAGCTAAATCGTAATTTACTACGTCAACA----
>chrIII_st26+_TY5
TGTTGAACGTGATAACCCAAAAGCATAATACGAGTAATGTTTCAGTATTGCTATTATATG-------------TTTACACAAGGAAAACATATAATAACAAACCTCTAATCCGGTAGTACTT-AAGAAACTATAGTTTCTATGTACAAAA-AGGTAACTATGTAATTCTT---ACATTTACATAACATATAGAAGGGTCCAATAAACTTACTAAACTTACTACCTTGTTGTATATAGGCTAGATCGTAATCCACTACGTCAACA----
>chrIII_u4+_TY5_3
TGTTAAATGTGGTAACCTAATAGCATGATATGAGTAATGCTTTAGTATTGTTTCAGAGTTGTTTCAGTAATGTTTTAGACAAAGAAAACATATAATAGTAAACCTGTAATCAGGTAGTACTT-AAGAAACTATACTTTCTGTGTACAAAA-CACTAACTATGTAATTCTT---ACATTTACATAACATGTAGAAAGGTCCAA---------TAAACTTACTATATTATGACATATAAGTTAGATCGTAATTCACTACGTCAACA----
>chrVII_st81+_TY5
TGTTGAATGTGGTAACCCAATAGCATGATATGAGTAATGTTT----------------------------------AGACAAAGAAAACATATAGTAGTAAACGTTTAATCCGGTAGTACTT-AAGAAACCATAGTTTCTATGTGCAAAAACAGTACCTAGGTAATTATT---ACATTTACATAACATATAGAAAGGTCCAA---------TAAACTTACTACATTATGATATATAAACTAGATCGTAATTCATAACGTCAACA----
>chrXI_s283+_TY5
TGTTGAATGTGGTAACCCAATAGCATAATATGAGTAATGCTTTAGTATTGTTTCAGAGCTGT-----------TTTAGATAAAGAAAACATATAGTAGCAAACCTCTAATCCGGTAGTACTT-AAGAAACTATAGTTTCTATGTACAAAA-CGGTAACTATGTAATTCTT---ACATTTACATAACATGTAGAAGAATCCAA---------TAAACTTACTACAATATGACATATAAGCTAGATCGTAATTCATTACGTCAACA----
>chrV_s144-_TY5
TGTTGAATGTGGTAACCCAAAAGCATGATATGAGTAATGTTTTAGTATTGTTTCAGAGTTGTTTCAGTAATGCTTGAGACAAGGAAAACATATAGTAGCAAACCTCTAATCCGGTAGTACTT-AAGAAACTATAGTTTCTATGTACAAAAGCAGTAACTATGTAATTATT---ACATTTACATAACATATAGAAGGGTCCAA---------TAAACTTACTACATTATGACATATAAACTAGATCGTAATTCACTACGTCAACA----
>chrIII_u4+_TY5_5
TGTTGAATGTGGTAACCCAATAGCATGATATGAGTAATGCTTTAGTATTGTTTCAGAGTTGTTTCAGTAATGTTTTAGACAAGGAGAACATATAGTAGCAAACCTCTAATCCGGTAGTACTT-AAGAAACTACAGTTTCTATGTACGAAAGCAGTAACTATGTAATTATT---ACATTTACATGACATATAGGAAGGTCCAA---------TAAACTTACTACATTATGACCTATAAGCTAGATCGTAATTCATTACGTCAACA----
