# Supplementary material for: Evolutionary Genomics of Transposable Elements in Saccharomyces cerevisiae
Source: PLoS One. 2012 Nov 30;7(11):e50978. doi: 10.1371/journal.pone.0050978 (PMC3511429; doi:10.1371/journal.pone.0050978)
Supplement: File S7 — ZIP archive of SGRP strain alignments used for population genomic analyses. Alignments of the orthologous genomic region in each SGRP strain corresponding to each Ty insertion in our re-annotation of the S. cerevisiae reference genome. N’s represent low quality (<Q40 phred score) or missing data, primarily due to the low-coverage sequence of many SGRP strains. The DNA sequence of sacCer2 is included as “REF” and each alignment includes the TE locus and 200 bp of DNA sequence on either side of the Ty insertion site. A dummy sequence shows the position of each TE in the alignment with “T”s. (ZIP) [file pone.0050978.s007.zip]

Archive with 970 entries (967 files):
- S7/
- S7/chrI_s1+_TY1.mfa
- __MACOSX/
- __MACOSX/S7/
- __MACOSX/S7/._chrI_s1+_TY1.mfa
- S7/chrI_s2-_TY1.mfa
- __MACOSX/S7/._chrI_s2-_TY1.mfa
- S7/chrI_s4+_TY3.mfa
- __MACOSX/S7/._chrI_s4+_TY3.mfa
- S7/chrI_s7-_TY1.mfa
- __MACOSX/S7/._chrI_s7-_TY1.mfa
- S7/chrI_st1-_TY1.mfa
- __MACOSX/S7/._chrI_st1-_TY1.mfa
- S7/chrI_st2+_TY1.mfa
- __MACOSX/S7/._chrI_st2+_TY1.mfa
- S7/chrI_st3+_TY2.mfa
- __MACOSX/S7/._chrI_st3+_TY2.mfa
- S7/chrI_u1-_TY1.mfa
- __MACOSX/S7/._chrI_u1-_TY1.mfa
- S7/chrII_i1+_TY2.mfa
- __MACOSX/S7/._chrII_i1+_TY2.mfa
- S7/chrII_s10+_TY1.mfa
- __MACOSX/S7/._chrII_s10+_TY1.mfa
- S7/chrII_s11-_TY4.mfa
- __MACOSX/S7/._chrII_s11-_TY4.mfa
- S7/chrII_s13+_TY3.mfa
- __MACOSX/S7/._chrII_s13+_TY3.mfa
- S7/chrII_s21+_TY1.mfa
- __MACOSX/S7/._chrII_s21+_TY1.mfa
- S7/chrII_s22+_TY1.mfa
- __MACOSX/S7/._chrII_s22+_TY1.mfa
- S7/chrII_s23-_TY4.mfa
- __MACOSX/S7/._chrII_s23-_TY4.mfa
- S7/chrII_s24+_TY1.mfa
- __MACOSX/S7/._chrII_s24+_TY1.mfa
- S7/chrII_s25-_TY1.mfa
- __MACOSX/S7/._chrII_s25-_TY1.mfa
- S7/chrII_s8+_TY1.mfa
- __MACOSX/S7/._chrII_s8+_TY1.mfa
- S7/chrII_st10-_TY1.mfa
- __MACOSX/S7/._chrII_st10-_TY1.mfa
- S7/chrII_st11+_TY1.mfa
- __MACOSX/S7/._chrII_st11+_TY1.mfa
- S7/chrII_st12+_TY1.mfa
- __MACOSX/S7/._chrII_st12+_TY1.mfa
- S7/chrII_st4+_TY2.mfa
- __MACOSX/S7/._chrII_st4+_TY2.mfa
- S7/chrII_st5-_TY1.mfa
- __MACOSX/S7/._chrII_st5-_TY1.mfa
- S7/chrII_st6-_TY1.mfa
- __MACOSX/S7/._chrII_st6-_TY1.mfa
- S7/chrII_st7+_TY1.mfa
- __MACOSX/S7/._chrII_st7+_TY1.mfa
- S7/chrII_st8-_TY1.mfa
- __MACOSX/S7/._chrII_st8-_TY1.mfa
- S7/chrII_u2+_TY1.mfa
- __MACOSX/S7/._chrII_u2+_TY1.mfa
- S7/chrII_u3+_TY1.mfa
- __MACOSX/S7/._chrII_u3+_TY1.mfa
- S7/chrIII_s28-_TY1.mfa
- __MACOSX/S7/._chrIII_s28-_TY1.mfa
- S7/chrIII_s31-_TY1.mfa
- __MACOSX/S7/._chrIII_s31-_TY1.mfa
- S7/chrIII_s35-_TY4.mfa
- __MACOSX/S7/._chrIII_s35-_TY4.mfa
- S7/chrIII_s38+_TY3.mfa
- __MACOSX/S7/._chrIII_s38+_TY3.mfa
- S7/chrIII_s39-_TY1.mfa
- __MACOSX/S7/._chrIII_s39-_TY1.mfa
- S7/chrIII_s42-_TY1.mfa
- __MACOSX/S7/._chrIII_s42-_TY1.mfa
- S7/chrIII_s48-_TY1.mfa
- __MACOSX/S7/._chrIII_s48-_TY1.mfa
- S7/chrIII_st13+_TY5.mfa
- __MACOSX/S7/._chrIII_st13+_TY5.mfa
- S7/chrIII_st14+_TY1.mfa
- __MACOSX/S7/._chrIII_st14+_TY1.mfa
- S7/chrIII_st16+_TY2.mfa
- __MACOSX/S7/._chrIII_st16+_TY2.mfa
- S7/chrIII_st17+_TY1.mfa
- __MACOSX/S7/._chrIII_st17+_TY1.mfa
- S7/chrIII_st18-_TY1.mfa
- __MACOSX/S7/._chrIII_st18-_TY1.mfa
- S7/chrIII_st19+_TY1.mfa
- __MACOSX/S7/._chrIII_st19+_TY1.mfa
- S7/chrIII_st20+_TY1.mfa
- __MACOSX/S7/._chrIII_st20+_TY1.mfa
- S7/chrIII_st21-_TY1.mfa
- __MACOSX/S7/._chrIII_st21-_TY1.mfa
- S7/chrIII_st22+_TY1.mfa
- __MACOSX/S7/._chrIII_st22+_TY1.mfa
- S7/chrIII_st23+_TY1.mfa
- __MACOSX/S7/._chrIII_st23+_TY1.mfa
- S7/chrIII_st24+_TY1.mfa
- __MACOSX/S7/._chrIII_st24+_TY1.mfa
- S7/chrIII_st25+_TY1.mfa
- __MACOSX/S7/._chrIII_st25+_TY1.mfa
- S7/chrIII_st26+_TY5.mfa
- __MACOSX/S7/._chrIII_st26+_TY5.mfa
- S7/chrIII_st27+_TY5.mfa
- __MACOSX/S7/._chrIII_st27+_TY5.mfa
- S7/chrIII_st28+_TY1.mfa
- __MACOSX/S7/._chrIII_st28+_TY1.mfa
- S7/chrIII_st29+_TY1.mfa
- __MACOSX/S7/._chrIII_st29+_TY1.mfa
- S7/chrIII_u4+_TY5.mfa
- __MACOSX/S7/._chrIII_u4+_TY5.mfa
- S7/chrIII_u5+_TY2.mfa
- __MACOSX/S7/._chrIII_u5+_TY2.mfa
- S7/chrIV_i2-_TY1.mfa
- __MACOSX/S7/._chrIV_i2-_TY1.mfa
- S7/chrIV_i3+_TY2.mfa
- __MACOSX/S7/._chrIV_i3+_TY2.mfa
- S7/chrIV_i4+_TY1.mfa
- __MACOSX/S7/._chrIV_i4+_TY1.mfa
- S7/chrIV_s49+_TY5.mfa
- __MACOSX/S7/._chrIV_s49+_TY5.mfa
- S7/chrIV_s50+_TY4.mfa
- __MACOSX/S7/._chrIV_s50+_TY4.mfa
- S7/chrIV_s51+_TY3_1p.mfa
- __MACOSX/S7/._chrIV_s51+_TY3_1p.mfa
- S7/chrIV_s52-_TY1.mfa
- __MACOSX/S7/._chrIV_s52-_TY1.mfa
- S7/chrIV_s55+_TY1.mfa
- __MACOSX/S7/._chrIV_s55+_TY1.mfa
- S7/chrIV_s56+_TY4.mfa
- __MACOSX/S7/._chrIV_s56+_TY4.mfa
- S7/chrIV_s63-_TY1.mfa
- __MACOSX/S7/._chrIV_s63-_TY1.mfa
- S7/chrIV_s64-_TY3.mfa
- __MACOSX/S7/._chrIV_s64-_TY3.mfa
- S7/chrIV_s66+_TY3.mfa
- __MACOSX/S7/._chrIV_s66+_TY3.mfa
- S7/chrIV_s67+_TY1.mfa
- __MACOSX/S7/._chrIV_s67+_TY1.mfa
- S7/chrIV_s69-_TY1.mfa
- __MACOSX/S7/._chrIV_s69-_TY1.mfa
- S7/chrIV_s73+_TY1.mfa
- __MACOSX/S7/._chrIV_s73+_TY1.mfa
- S7/chrIV_s74-_TY1.mfa
- __MACOSX/S7/._chrIV_s74-_TY1.mfa
- S7/chrIV_s75-_TY3.mfa
- __MACOSX/S7/._chrIV_s75-_TY3.mfa
- S7/chrIV_s77-_TY3.mfa
- __MACOSX/S7/._chrIV_s77-_TY3.mfa
- S7/chrIV_s78-_TY1.mfa
- __MACOSX/S7/._chrIV_s78-_TY1.mfa
- S7/chrIV_s79-_TY4.mfa
- __MACOSX/S7/._chrIV_s79-_TY4.mfa
- S7/chrIV_s80+_TY4.mfa
- __MACOSX/S7/._chrIV_s80+_TY4.mfa
- S7/chrIV_s81+_TY1.mfa
- __MACOSX/S7/._chrIV_s81+_TY1.mfa
- S7/chrIV_s82+_TY3.mfa
- __MACOSX/S7/._chrIV_s82+_TY3.mfa
- S7/chrIV_s83-_TY1.mfa
- __MACOSX/S7/._chrIV_s83-_TY1.mfa
- S7/chrIV_s84+_TY1.mfa
- __MACOSX/S7/._chrIV_s84+_TY1.mfa
- S7/chrIV_s85-_TY1.mfa
- __MACOSX/S7/._chrIV_s85-_TY1.mfa
- S7/chrIV_s87-_TY3.mfa
- __MACOSX/S7/._chrIV_s87-_TY3.mfa
- S7/chrIV_s91-_TY3.mfa
- __MACOSX/S7/._chrIV_s91-_TY3.mfa
- S7/chrIV_s94+_TY1.mfa
- __MACOSX/S7/._chrIV_s94+_TY1.mfa
- S7/chrIV_s95+_TY1.mfa
- __MACOSX/S7/._chrIV_s95+_TY1.mfa
- S7/chrIV_st30-_TY1.mfa
- __MACOSX/S7/._chrIV_st30-_TY1.mfa
- S7/chrIV_st31-_TY1.mfa
- __MACOSX/S7/._chrIV_st31-_TY1.mfa
- S7/chrIV_st33-_TY1.mfa
- __MACOSX/S7/._chrIV_st33-_TY1.mfa
- S7/chrIV_st35-_TY1.mfa
- __MACOSX/S7/._chrIV_st35-_TY1.mfa
- S7/chrIV_st36-_TY1.mfa
- __MACOSX/S7/._chrIV_st36-_TY1.mfa
- S7/chrIV_st37+_TY1.mfa
- __MACOSX/S7/._chrIV_st37+_TY1.mfa
- S7/chrIV_st38-_TY1.mfa
- __MACOSX/S7/._chrIV_st38-_TY1.mfa
- S7/chrIV_st39+_TY2.mfa
- __MACOSX/S7/._chrIV_st39+_TY2.mfa
- S7/chrIV_st40-_TY1.mfa
- __MACOSX/S7/._chrIV_st40-_TY1.mfa
- S7/chrIV_st43+_TY1.mfa
- __MACOSX/S7/._chrIV_st43+_TY1.mfa
- S7/chrIV_st44+_TY1.mfa
- __MACOSX/S7/._chrIV_st44+_TY1.mfa
- S7/chrIV_st45-_TY1.mfa
- __MACOSX/S7/._chrIV_st45-_TY1.mfa
- S7/chrIV_st46+_TY1.mfa
- __MACOSX/S7/._chrIV_st46+_TY1.mfa
- S7/chrIV_st48+_TY1.mfa
- __MACOSX/S7/._chrIV_st48+_TY1.mfa
- S7/chrIV_st49+_TY1.mfa
- __MACOSX/S7/._chrIV_st49+_TY1.mfa
- S7/chrIV_st50+_TY1.mfa
- __MACOSX/S7/._chrIV_st50+_TY1.mfa
- S7/chrIV_st51+_TY1.mfa
- __MACOSX/S7/._chrIV_st51+_TY1.mfa
- S7/chrIV_st52+_TY2.mfa
- __MACOSX/S7/._chrIV_st52+_TY2.mfa
- S7/chrIV_st53+_TY1.mfa
- __MACOSX/S7/._chrIV_st53+_TY1.mfa
- S7/chrIV_t219-_TY2.mfa
- __MACOSX/S7/._chrIV_t219-_TY2.mfa
- S7/chrIV_t41+_TY1.mfa
- __MACOSX/S7/._chrIV_t41+_TY1.mfa
- S7/chrIV_u10+_TY1.mfa
- __MACOSX/S7/._chrIV_u10+_TY1.mfa
- S7/chrIV_u6-_TY2.mfa
- __MACOSX/S7/._chrIV_u6-_TY2.mfa
- S7/chrIV_u7-_TY1.mfa
- __MACOSX/S7/._chrIV_u7-_TY1.mfa
- S7/chrIV_u8+_TY2.mfa
- __MACOSX/S7/._chrIV_u8+_TY2.mfa
- S7/chrIV_u9-_TY1.mfa
- __MACOSX/S7/._chrIV_u9-_TY1.mfa
- S7/chrIX_s100+_TY1.mfa
- __MACOSX/S7/._chrIX_s100+_TY1.mfa
- S7/chrIX_s101+_TY3.mfa
- __MACOSX/S7/._chrIX_s101+_TY3.mfa
- S7/chrIX_s104-_TY1.mfa
- __MACOSX/S7/._chrIX_s104-_TY1.mfa
- S7/chrIX_s105-_TY1.mfa
- __MACOSX/S7/._chrIX_s105-_TY1.mfa
- S7/chrIX_s96-_TY4.mfa
- __MACOSX/S7/._chrIX_s96-_TY4.mfa
- S7/chrIX_s97-_TY1.mfa
- __MACOSX/S7/._chrIX_s97-_TY1.mfa
- S7/chrIX_s98+_TY2.mfa
- __MACOSX/S7/._chrIX_s98+_TY2.mfa
- S7/chrIX_s99-_TY1.mfa
- __MACOSX/S7/._chrIX_s99-_TY1.mfa
- S7/chrIX_st54+_TY1.mfa
- __MACOSX/S7/._chrIX_st54+_TY1.mfa
- S7/chrIX_st55+_TY1.mfa
- __MACOSX/S7/._chrIX_st55+_TY1.mfa
- S7/chrIX_u11+_TY3.mfa
- __MACOSX/S7/._chrIX_u11+_TY3.mfa
- S7/chrV_i5-_TY1.mfa
- __MACOSX/S7/._chrV_i5-_TY1.mfa
- S7/chrV_i6-_TY1.mfa
- __MACOSX/S7/._chrV_i6-_TY1.mfa
- S7/chrV_s106+_TY5.mfa
- __MACOSX/S7/._chrV_s106+_TY5.mfa
- S7/chrV_s109-_TY1.mfa
- __MACOSX/S7/._chrV_s109-_TY1.mfa
- S7/chrV_s110-_TY4.mfa
- __MACOSX/S7/._chrV_s110-_TY4.mfa
- S7/chrV_s111-_TY2.mfa
- __MACOSX/S7/._chrV_s111-_TY2.mfa
- S7/chrV_s115+_TY1.mfa
- __MACOSX/S7/._chrV_s115+_TY1.mfa
- S7/chrV_s116-_TY1.mfa
- __MACOSX/S7/._chrV_s116-_TY1.mfa
- S7/chrV_s118-_TY1.mfa
- __MACOSX/S7/._chrV_s118-_TY1.mfa
- S7/chrV_s120-_TY3.mfa
- __MACOSX/S7/._chrV_s120-_TY3.mfa
- S7/chrV_s121-_TY1.mfa
- __MACOSX/S7/._chrV_s121-_TY1.mfa
- S7/chrV_s122+_TY1.mfa
- __MACOSX/S7/._chrV_s122+_TY1.mfa
- S7/chrV_s123+_TY3_1p.mfa
- __MACOSX/S7/._chrV_s123+_TY3_1p.mfa
- S7/chrV_s124+_TY1.mfa
- __MACOSX/S7/._chrV_s124+_TY1.mfa
- S7/chrV_s125+_TY4.mfa
- __MACOSX/S7/._chrV_s125+_TY4.mfa
- S7/chrV_s126+_TY1.mfa
- __MACOSX/S7/._chrV_s126+_TY1.mfa
- S7/chrV_s127-_TY4.mfa
- __MACOSX/S7/._chrV_s127-_TY4.mfa
- S7/chrV_s128-_TY3.mfa
- __MACOSX/S7/._chrV_s128-_TY3.mfa
- S7/chrV_s130-_TY3.mfa
- __MACOSX/S7/._chrV_s130-_TY3.mfa
- S7/chrV_s134-_TY4.mfa
- __MACOSX/S7/._chrV_s134-_TY4.mfa
- S7/chrV_s139-_TY1.mfa
- __MACOSX/S7/._chrV_s139-_TY1.mfa
- S7/chrV_s140+_TY2.mfa
- __MACOSX/S7/._chrV_s140+_TY2.mfa
- S7/chrV_s141-_TY3.mfa
- __MACOSX/S7/._chrV_s141-_TY3.mfa
- S7/chrV_s142+_TY1.mfa
- __MACOSX/S7/._chrV_s142+_TY1.mfa
- S7/chrV_s143-_TY1.mfa
- __MACOSX/S7/._chrV_s143-_TY1.mfa
- S7/chrV_s144-_TY5.mfa
- __MACOSX/S7/._chrV_s144-_TY5.mfa
- S7/chrV_s145+_TY5.mfa
- __MACOSX/S7/._chrV_s145+_TY5.mfa
- S7/chrV_st56+_TY2.mfa
- __MACOSX/S7/._chrV_st56+_TY2.mfa
- S7/chrV_st57+_TY1.mfa
[truncated: 670 more entries]
