# Supplementary material for: Evolutionary Genomics of Transposable Elements in Saccharomyces cerevisiae
Source: PLoS One. 2012 Nov 30;7(11):e50978. doi: 10.1371/journal.pone.0050978 (PMC3511429; doi:10.1371/journal.pone.0050978)
Supplement: File S7 — ZIP archive of SGRP strain alignments used for population genomic analyses. Alignments of the orthologous genomic region in each SGRP strain corresponding to each Ty insertion in our re-annotation of the S. cerevisiae reference genome. N’s represent low quality (<Q40 phred score) or missing data, primarily due to the low-coverage sequence of many SGRP strains. The DNA sequence of sacCer2 is included as “REF” and each alignment includes the TE locus and 200 bp of DNA sequence on either side of the Ty insertion site. A dummy sequence shows the position of each TE in the alignment with “T”s. (ZIP) [file pone.0050978.s007.zip › S7/chrII_s13+_TY3.mfa]

>REF
TAAGGCACCGTGCTAATAACGCGGGGATCAGCGGTTCGATCCCGCTAGAGACCATTTTTT-TGCAATTCAAATAACGTCGTTTATTTTTTATATAAAAATAAAAA-TCAAAAAGAATTGCGCAAGCCCGGAATCGAACCGGGGGCCCAACGATGGCAACGTTGGATTTTACCACTAAACCACTTGCGCTTATTTCTTGGAAGTGTTGT--A-TCTCAAAATGAGATACGTCAGTATGACAATACGTCATCCTGAACGTTCATAAAACACATATGAAACAACCTTATAACAAAACGAACAACATGAGATAAAACCCGGCCTTCCCTAGCTGAACTACCCAAAAGTATAAATGCCTGAACAATTAGTTTAGATCCGAGATTCCGCGCTTCCACCACTTAGTATGATTCATATTTTATATAATATATAAGATAAGTA-----------------ACATTCCGTGAATTAATCTGATAAACCGTTTTGACAACTGGTTACTTCCCTAAGACTGTTCATATTAGGATTGTCAAGACACTCCGATATTACTCGAGCCCGTAATACAACACTTTTTTTGGTAAGTAGTTTATAATAACATGTGTTGAAAGATAACAAATGCCACAAAATATCAATGGCTACTTAAAAGGGTAATTGCAAACCATTGGAATGAAATCCTAATATCATCTTCTTACACCGCACGTGATAATAAACTAGTAACACGAATACAACTAAACAGATGATATTATAGACTTTCATTCCAACACATCT
>index
---------------------------------------------------------------------------------------------------------------------------------------------------------------------------------------------------------TTTTTTT--T-TTTTTTTTTTTTTTTTTTTTTTTTTTTTTTTTTTTTTTTTTTTTTTTTTTTTTTTTTTTTTTTTTTTTTTTTTTTTTTTTTTTTTTTTTTTTTTTTTTTTTTTTTTTTTTTTTTTTTTTTTTTTTTTTTTTTTTTTTTTTTTTTTTTTTTTTTTTTTTTTTTTTTTTTTTTTTTTTTTTTTTTTTTTTTTTTTTTTTTTTTTTTTTTTTTTTTTTTTTTTTT-----------------TTTTTTTTTTTTTTTTTTTTTTTTTTTTTTTTTTTTTTTTTTTTTTTTTTTTTTTTTTTTTTTTTTTTTTTTTTTTTTTTTTTTTTTTTTTTTTTTTTTTTTTTTTTTTTTT--------------------------------------------------------------------------------------------------------------------------------------------------------------------------------------------------------
>273614N
nnnnnnnnnnnnnnnnnnnnnnnnnnnnnnnnnnnnnnnnnnnnnnnnnnnnnnnnnnnnnnnnnnnnnnnnnnnnnnnnnnnnnnnnnnnnnnnnnnnnnnnnnnnnnnnnnnnnnnnnnnnnnnnnnnnnnnnnnnnnnnnnnnnnnnnnnnnnnnnnnnnnnnnnnnnnnnnnnnnnnnnnnnnnnnnnnnnnnnnnnnnnnnnnnnnnnnnnnnnnnnnnnnnnnnnnnnnnnnnnnnnnnnnnnnnnnnnnnnnnnnnnnnnnnnnnnnnnnnnnnnnnnnnnnnnnnnnnnnnnnnnnnnnnnnnnnnnnnnnnnnnnnnnnnnnnnnnnnnnnnnnnnnnnnnnnnnnnnnnnnnnnnnnnnnnnnnnnnnnnnnnnnnnnnnnnnnnnnnnnnnnnnnnnnnnnnnnnnnnnnnnnnnnnnnnnnnnnnnnnnnnnnnnnnnnnnnnnnnnnnnnnnnnnnnnnnnnnnnnnnnnnnnnnnnnnnnnnnnnnnnnnnnnnnnnnnnnnnnnnnnnnnnnnnnnnnnnnnnnnnnnnnnnnnnnnnnnnnnnnnnnnnnnnnnnnnnnnnnnnnnnnnnnnnnnnnnnnnnnnnnnnnnnnnnnnnnnnnnnnnnnnnnnnnnnnnnnnnnnnnnnnnnnnnnnnnnnnnnnnnnnnnnnnnnnnnnnnnnnnnnnnnnnnnnnnnnnnnnnnnnnnnnnnnnnnnnnnnnnnnnnnnnnnnnnnnnnnnnnnnnnnnnnnnnnnnnnnnnnnnnn
>322134S
nnnnnnnnnnnnnnnnnnnnnnnnnnnnnnnnnnnnnnnnnnnnnnnnnnnnnnnnnnnnnnnnnnnnnnnnnnnnnnnnnnnnnnnnnnnnnnnnnnnnnnnnnnnnnnnnnnnnnnnnnnnnnnnnnnnnnnnnnnnnnnnnnnnnnnnnnnnnnnnnnnnnnnnnnnnnnnnnnnnnnnnnnnnnnnnnnnnnnnnnnnnnnnnnnnnnnnnnnnnnnnnnnnnnnnnnnnnnnnnnnnnnnnnnnnnnnnnnnnnnnnnnnnnnnnnnnnnnnnnnnnnnnnnnnnnnnnnnnnnnnnnnnnnnnnnnnnnnnnnnnnnnnnnnnnnnnnnnnnnnnnnnnnnnnnnnnnnnnnnnnnnnnnnnnnnnnnnnnnnnnnnnnnnnnnnnnnnnnnnnnnnnnnnnnnnnnnnnnnnnnnnnnnnnnnnnnnnnnnnnnnnnnnnnnnnnnnnnnnnnnnnnnnnnnnnnnnnnnnnnnnnnnnnnnnnnnnnnnnnnnnnnnnnnnnnnnnnnnnnnnnnnnnnnnnnnnnnnnnnnnnnnnnnnnnnnnnnnnnnnnnnnnnnnnnnnnnnnnnnnnnnnnnnnnnnnnnnnnnnnnnnnnnnnnnnnnnnnnnnnnnnnnnnnnnnnnnnnnnnnnnnnnnnnnnnnnnnnnnnnnnnnnnnnnnnnnnnnnnnnnnnnNNNNNCGCNNNNNNNNATAANNNNNNNNNNNNNNN--NNNNNNNNNNNTGATNTTANAGACTTTCATNNNNNCANNNCT
>378604X
TAAGGCACCGTGCTAATAACGCGGGGATCAGCGGTTCGATCCCGCTAGAGACCATTTTTT-TGCANTTCAANTAACGTCGTTTATTTTTTATNTAAAANTAAAAA-TCAAAANGANTTGCGCANGCCCGGAATCGAACCGGGGGCCCAACGATGGCAACGTTGGATTTTACCACTAAACCACTTGCGCTTATTTCTTGGAAGTGTTGT--A-TCTCAAAATGAGATACGTCAGTATGACAATACGTCATCCTGAACGTTCATAAAACACATATGAAACAACCTTATAACAAAACGAACAACATGAGATAAAACCCGGCCTTCCCTAGCTGAACTACCCAAAAGTATAAATGCCTGAACAATTAGTTTAGATCCGAGATTCCGCGCTTCCACCACTTAGTATGATTCATATTTTATATAATATATAAGATAAGTA-----------------ACATTCCGTGAATTAATCTGATAAACCGTTTTGACAACTGGTTACTTCCCTAAGACTGTTCATATTAGGATTGTCAAGACACTCCGATATTACTCGAGCCCGTAATACAACACTTTTTTTGGTAAGTAGTTTATAATAACATGTGTTGAAAGATAACAAATGCCACAAAATATCAATGGCTACTTAAAAGGGTAATTGCAAACCATTGGAATGAAATCCTAATATCATCTTCTTACACCGCACGTGATAATAAACTAGTAACACGAATACAACTAAACAGATGATATTATAGACTTTCATTCCAACNCATCT
>BC187
nnnnnnnnnnnnnnnnnnnnnnnnnnnnnnnnnnnnnnnnnnnnnnnnnnnnnnnnnnnnnnnnnnnnnnnnnnnnnnnnnnnnnnnnnnnnnnnnnnnnnnnnnnnnnnnnnnnnnnnnnnnnnnnnnnnnnnnnnnnnnnnnnnnnnnnnnnnnnnnnnnnnnnnnnnnnnnnnnnnnnnnnnnnnnnnnnnnnnnnnnnnnnnnnnnnnnnnnnnnnnnnnnnnnnnnnnnnnnnnnnnnnnnnnnnnnnnnnnnnnnnnnnnnnnnnnnnnnnnnnnnnnnnnnnnnnnnnnnnnnnnnnnnnnnnnnnnnnnnnnnnnnnnnnnnnnnnnnnnnnnnnnnnnnnnnnnnnnnnnnnnnnnnnnnnnnnnnnnnnnnnnnnnnnnnnnnnnnnnnnnnnnnnnnnnnnnnnnnnnnnnnnnnnnnnnnnnnnnnnnnnnnnnnnnnnnnnnnnnnnnnnnnnnnnnnnnnnnnnnnnnnnnnnnnnnnnnnnnnnnnnnnnnnnnnnnnnnnnnnnnnnnnnnnnnnnnnnnnnnnnnnnnnnnnnnnnnnnnnnnnnnnnnnnnnnnnnnnnnnnnnnnnnnnnnnnnnnnnnnnnnnnnnnnnnnnnnnnnnnnnnnnnnnnnnnnnnnnnnnnnnnnnnnnnnnnnnnnnnnnnnnnnnnnnnnnnnnnnnnnnnnnnnnnnnnnnnnnnnnnnnnnnnnnnnnnnnnnnnnnnnnnnnnnnnnnnnnnnnnnnnnnnnnnnnnnnnnnnnnnnnn
>DBVPG1106
NNANNNNCCNNNNNNNNAACGCGGGNNNNNNCGNNNNNNNNNCGCTAGAGANNNNNNTTT--GNNATTCAAATAAGGNNNNNNCCT-TTTATATAAAA-TAAAAA--------GAATTGCGCAANNNNNGANNNNANCCGGGAGCCCAACGATGGCAACGTTGGATNNNNNNACTANNNNNNTTGCGCTTAATTATT--ACTTNNNNNNNNGTCTCAAAANNNNNNACGNNNNNNTGACAANNNNNNNNCCTAAACGTTNNNNNNACACATATGAANNNANNNNNNNNNAAAACGAACAACANNNNNNNNNACCNNNNNNNNCNNNNNNNNNNNNNNNAAANNNNNNNNNNNNNNNNCANNNNNNNNNNNNNNNNNNNTCNNNNNNNNNNNNNNNNNNNNNNNNNNNNNTTTTATATAATATATNNNNNNNNNNNNNNNNNNNNNNNNNNNNNNNNNNNNNNNNNNNNNNNNnnnnnnnnnnnnnnnnnnnnnnnnnnnnnnnnnnnnnnnnnnnnnnnnnnnnnnnnnnnnnnnnnnnnnnnnnnnnnnnnnnnnnnnnnnnnnnnnnnnnnnnnnnnnnnnnnnnnnnnnnnnnnnnnnnnnnnnnnnnnnnnnnnnnnnnnnnnnnnnnnnnnnnnnnnnnnnnnnnnnnnnnnnnnnnnnnnnnnnnnnnnnnnnnnnnnnnnnnnnnnnnnnnnnnnnnnnnnnnnnnnnnnnnnnnnnnnnnnnnnnnnnnnnnnnnnnnnnnnnnnnnnnnnnnnn
>DBVPG1373
NNNNGCNCNNNNNNNNNNNNNNNNNNNNNNNNNNNNNNATCCNGNNNNNGNCCNNTNNTN--NNNNNNNNNNNNNNNNNNNNNNNN-TTTNTANNNNN-NNNAAN--------GNATTGCNCNNNNNNNNNNNCGNNCNGGGNNNNNNNNNATGGCANCGTTGGATTTTACCACTAAACCACTTGCGCTTAATTATT--ACTTTTTGTAAAGTCTCAAAATGAGATACGTCAGTATGACAATACGTCATCCTAAACGTTCATAAAACACATATGAAACAACCTTATAACAAAACGAACAACATGAGATAAAACCCGGCCTTCCCTAGGTGAACGACCCAAAAGTATAAATGCCTGAACAATTAGTTTAGATCCGAGATTCCGCGCTTCCACCACTTAGTATGATTCATATTTTATATAATATATAAGATAAGTG-----------------ACATTCCGTGAATTAATCTGATACACCGTTTTGACAACTGGTTACTTCCCTAAGACTGTTCATATTAGGATTGTCAAGACACTCCGGTATTACTCGAGCCCGTAATACAACACTTTTTTTGGTAAGTAGTTTATAATAACATCCGTTGAAGGGTAACAAATGCCACAGAATATCAATGGCTACTTAAAAGGGTAATTGCAAACCATTGGAATGAAATCCTAATATTATCTTCTTACATCGCACGTGATAATAAACTAGTAACACGAATACAACTAAACAGATGATATTATAGACTTTCATTCCAACACATCT
>DBVPG1788
TAAGGCACCGNNCTAATAACGCGGGNATCAGCGGTTCGATCCCGNTAGAGACCATTTTTT--GNNNTTCAAATAAGGTNNNNNNNN-NTNATANNAAA-TNNANN--------NNNNNNCGNNNNNNCGNNNNNNAACCGGGGGCCCAACGATNNCNNCGNNNNNNNNNANNANTNNNNNNCTTGCGCTNNNNNANN--NNNNTNNGTNNNNTCNNNNNNTGAGNNNCGTCAGTATGACANTACGTCATNNTANACGTTCATNNNNNACATATGAAACAACNNNNNNNNNNNNNGAACAACATGAGANNNNNNNCNNNNNNNNNNNNNNNNNNNNCCCAAAAGNNNNNNNNNNTGAANNNNNNNTTTNNNNNNGANATTCCGCGCNNNNNNNNCTTAGTATGATTCATATTTTATATAATATATAAGATAAGTGGGTGTGGGTGTGGTGTGACATTCCGTGAATTAATCTGATACACCGTTTTGACAACTGGTTACTTCCCTAAGACTGTTCATATTAGGATTGTCAAGACACTCCGGTATTACTCGAGCCCGTAATACAACACTTTTTTTGGTAAGTAGTTTATAATAACATCCGTTGAAGGGTAACAAATGCCACAAAATATCAATGGCTACTTAAAAGGGTAATTGCAAACCATTGGAATGAAATCCTAATATTNTNTTCTTACATCGCACGTGATAATAAACTAGTAACACGAATACAACTAAACAGATGATATTATAGACTTTCATTCCAACACATCT
>DBVPG1853
nnnnnnnnnnnnnnnnnnnnnnnnnnnnnnnnnnnnnnnnnnnnnnnnnnnnnnnnnnnnnnnnnnnnnnnnnnnnnnnnnnnnnnnnnnnnnnnnnnnnnnnnnnnnnnnnnnnnnnnnnnnnnnnnnnnnnnnnnnnnnnnnnnnnnnnnnnnnnnnnnnnnnnnnnnnnnnnnnnnnnnnnnnnnnnnnnnnnnnnnnnnnnnnnnnnnnnnnnnnnnnnnnnnnnnnnnnnnnnnnnnnnnnnnnnnnnnnnnnnnnnnnnnnnnnnnnnnnnnnnnnnnnnnnnnnnnnnnnnnnnnnnnnnnnnnnnnnnnnnnnnnnnnnnnnnnnnnnnnnnnnnnnnnnnnnnnnnnnnnnnnnnnnnnnnnnnnnnnnnnnnnnnnnnnnnnnnnnnnnnnnnnnnnnnnnnnnnnnnnnnnnnnnnnnnnnnnnnnnnnnnnnnnnnnnnnnnnnnnnnnnnnnnnnnnnnnnnnnnnnnnnnnnnnnnnnnnnnnnnnnnnnnnnnnnnnnnnnnnnnnnnnnnnnnnnnnnnnnnnnnnnnnnnnnnnnnnnnnnnnnnnnnnnnnnnnnnnnnnnnnnnnnnnnnnnnnnnnnnnnnnnnnnnnnnnnnnnnnnnnnnnnnnnnnnnnnnnnnnnnnnnnnnnnnnnnnnnnnnnnnnnnnnnnnnNNNNNNNNNNNNNNNNNNNNNNNNNNNNNNNNNNNNNNNNNNNNNNNNNNNNNNNNNNNNNNNNNNNNNNNNNNNNNNNNNNNNNNNnnnnnn
>DBVPG6040
nnnnnnnnnnnnnnnnnnnnnnnnnnnnnnnnnnnnnnnnnnnnnnnnnnnnnnnnnnnnnnnnnnnnnnnnnnnnnnnnnnnnnnnnnnnnnnnnnnnnnnnnnnnnNNNNNNNNNNNNNNNNNCCCGGNNNCGAACNNNNNNNNNNNNNNNNGCANNNNNNGATNNNNNNNNNNNACNNNNNNNNNNNNNNNNNNNNNNNNNNNNN--N-NNNNNAAATGGGANNNNNNNNNNTGACNNNNNNTCATNNNNNACGTTCATAAAACACATATGAAACAACNNNNTAACAAAACGAACAACATGAGACAAANNCCGTCCTTCCCTAGCTGAACTACCCAAAAGTATAAATGCCTGAACAATTAGTTTAGATCCGAGATTCCGCGCTTCCACCACTTAGTATGATTCATATTTTATATAATATATAAGATAAGTA-----------------ACATTCCGTGAATTAATCTGATAAACTGTTTTGACAACTGGTTACTTCCCTAAGACTGTTTATATTAGGATTGTCAAGACACTCCGGTATTACTCGAGCCCGTAATACAACACTTTTTTTGGTAAGTAGTTTATAATANNNNNNNNNNNNNNNNNNCAAATGCCACAAAATATCAATGGCTACTTAAAAGGGTAATTGCAAACCATTGGAATGAAATCCTAATATTATCTTCTTACATCGCACGTGATAATAAACTAGTAACNNNNNNNNNNCTAAACNNNNNATATTATAGACTTTCATTCNAACACATCT
>DBVPG6044
NNAGGNACCGTGCTAATAACGCGGGGATCAGCGGTTNNNNNNCGCTAGAGACCATTTTTT-TGCAATTTAAATAACGTCGTTTATTTTTTATATAAAAATAAANN-NCAAAAAGAATTGCGCAAGCCCGGAATCGAACCGGGGGCCCAACGATGGCAACGTTGGATTTNACCACTAANCCACTTGCGCTTATTTCTTGGAAGTGTTGT--A-TCTCAAAATGAGATACGTCAGTATGACAATACGTCATCCTAAACGTTCATAAAACACATATGAAACAACCTTATAACAAAACGAACAACATGAGATAAAACCCGGCCTTCCCTTGCTGAACTACCCAAAAGTATAAATGCCTGAACAATTAGTTTAGATCCGAGATTCCGCGCTTCCACCACTTAGTATGATTCATATTTTATATAATATATAAGATAAGTA-----------------ACATTCCGTGAATTAATCTGATAAACCGTTTTGACAACTGGTTACTTCCCTAAGACTGTTCATATTAGGATNGTCAAGACACTCCGATATTACTCGAGCCCGTAATACAACACTTTTTTTGGTAAGTAGTTTATAATAACATGTGTTGAAAGATAACAAATGCCACAAAATATCAATGGCTACTTAAAAGGGTAATTGCAAACCATTGGAATGAAATCCTAATATCATCTTCTTACACCGCACGTGATAATAAACTAGTAACACGAATACAACTAAACAGATGATATTATAGACTTTCTTTCCAACACATCT
>DBVPG6765
TAAGGCACCGTGCTAATAACGCGGGGATCAGCGGTTCGATCCCGCTAGAGACCATTTTTT--GCAATTCAAATAAGGTCGTTTACT-TTTATATAAAA-TAAAAA--------GAATTGCGCAAGCCCGGAATCGAACCGGGGGCCCAACGATGGCAACGTTGGATTTTACCACTAAACCACTTGCGCTTAATTATT--ACTTTTTGTAAAGTCTCAAAATGAGATACGTCAGTATGACAATACGTCATCCTAAACGTTCATAAAACACATATGAAACAACCTTATAACAAAACGAACAACATGAGATAAAACCCGGCCTTCCCTAGGTGAACGACCCAAAAGTATAAATGCCTGAACAATTAGTTTAGATTCGAGATTCCGCGCTTCCACCACTTAGTATGATTCATATTTTATATAATATATAAGATAAGTGGGTGTGGGTGTGGTGTGACATTCCGTGAATTAATCTGATACACCGTTTTGACAACTGGTTACTTCCCTAAGACTGTTCATATTAGGATTGTCAAGACACTCCGGTATTACTCGAGCCCGTAATACAACACTTTTTTTGGTAAGTAGTTTATAATAACATCCGTTGAAGGGTAACAAATGCCACAAAATATCAATGGCTACTTAAAAGGGTAATTGCAAACCATTGGAATGAAATCCTAATATTATCTTCTTACATCGCACGTGATAATAAACTAGTAACACGAATACAACTAAACAGATGATATTATAGACTTTCATTCCAACACATCT
>K11
nnnnnnnnnnnnnnnnnnnnnnnnnnnnnnnnnnnnnnnnnnnnnnnnnnnnnnnnnnnnnnnnnnnnnnnnnnnnnnnnnnnnnnnnnnnnnnnnnnnnnnnnnnnnnnnnnnnnnnnnnnnnnnnnnnnnnnnnnnnnnnnnnnnnnnnnnnnnnnnnnnnnnnnnnnnnnnnnnnnnnnnnnnnnnnnnnnnnnnnnnnnnnnnnnnnnnnnnnnnnnnnnnnnnnnnnnnnnnnnnnnnnnnnnnnnnnnnnnnnnnnnnnnnnnnnnnnnnnnnnnnnnnnnnnnnnnnnnnnnnnnnnnnnnnnnnnnnnnnnnnnnnnnnnnnnnnnnnnnnnnnnnnnnnnnnnnnnnnnnnnnnnnnnnnnnnnnnnnnnnnnnnnnnnnnnnnnnnnnnnnnnnnnnnnnnnnnnnnnnnnnnnnnnnnnnnnnnnnnnnnnnnnnnnnnnnnnnnnnnnnnnnnnnnnnnnnnnnnnnnnnnnnnnnnnnnnnnnnnnnnnnnnnnnnnnnnnnnnnnnnnnnnnnnnnnnnnnnnnnnnnnnnnnnnnnnnnnnnnnnnnnnnnnnnnnnnnnnnnnnnnnnnnnnnnnnnnnnnnnnnnnnnnnnnnnnnnnnnnnnnnnnnnnnnnnnnnnnnnnnnnnnnnnnnnnnnnnnnnnnnnnnnnnnnnnnnnnnnnnnnnnnnnnnnnnnnnnnnnnnnnnnnnnnnnnnnnnnnnnnnnnnnnnnnnnnnnnnnnnnnnnnnnnnnnnnnnnnnnnnnnn
>L_1374
NNNNNNNNNNNNNNNNNNNNNNNNNNNNNNNNNNNNCGNNNNNNCTNNNNNNNNTTTTTT--GCANTTCAANTAAGGTCGTTTATT-TTTATATANNANTAAAAN-------NNNN-NNNNNNNNNNNNNNNNNNNNNNGGNGGNNNNNCGATGGCNNNNNNNNNNNNNNNNNNNNNNNNNNNNNNNNNNNNNNNNN--NNNNNNNNNNNNNNNNNNAAATGGNNNNNNNNNNNNNGACAATACGNNNNNNNNNNCGNNNNNNNNACNNNNNNNNNNCAANNTNNNNNNNNNACGAACAACNNNNNNNANANNCCGNNNNTCCNNNNCNNNNNNNNNCAAANNNNTAAATGCCTGAACAATTAGTTTAGATCCGAGATTCCGCGCTTNNNNCNCTTANNNTGATTCATATTTTATATAATATATANNNNNNNNN-----------------NNNNNCCGTGAATTAATCNGATAAACTGNTTTGACAACTGGTTACTTCCCTAAGACTGTTTATATTAGGATTGTCAAGACACTCCGGTATTACTCGAGCCCGTAATACAACACTTTTTTTGGTAAGTAGTTTATAATAACATCCGTTGAAGGGTAACAAATGCCACAAAATATCAATGGCTACTTAAAAGGGTAATTGCAAACCATTGGAATGAAATCCTAATATTATCTTCTTACATCGCACGTGATAATAAACTAGTAACACGAATACAACTAAACAGATGATATTATAGACTTTCATTCCAACACATCT
>L_1528
nnnnnnnnnnnnnnnnnnnnnnnnnnnnnnnnnnnnnnnnnnnnnnnnnnnnnnnnnnnnnnnnnnnnnnnnnnnnnnnnnnnnnnnnnnnnnnnnnnnnnnnnnnnnnnnnnnnnnnnnnnnnnnnnnnnnnnnnnnnnnnnnnnnnnnnnnnnnnnnnnnnnnnnnnnnnnnnnnnnnnnnnnnnnnnnnnnnnnnnnnnnnnnnnnnnnnnnnnnnnnnnnnnnnnnnnnnnnnnnnnnnnnnnnnnnnnnnnnnnnnnnnnnnnnnnnnnnnnnnnnnnnnnnnnnnnnnnnnnnnnnnnnnnnnnnnnnnnnnnnnnnnnnnnnnnnnnnnnnnnnnnnnnnnnnnnnnnnnnnnnnnnnnnnnnnnnnnnnnnnnnnnnnnnnnnnnnnnnnnnnnnnnnnnnnnnnnnnnnnnnnnnnnnnnnnnnnnnnnnnnnnnnnnnnnnnnnnnnnnnnnnnnnnnnnnnnnnnnnnnnnnnnnnnnnnnnnnnnnnnnnnnnnnnnnnnnnnnnnnnnnnnnnnnnnnnnnnnnnnnnnnnnnnnnnnnnnnnnnnnnnnnnnnnnnnnnnnnnnnnnnnnnnnnnnnnnnnnnnnnnnnnnnnnnnnnnnnnnnnnnnnnnnnnnnnnnnnnnnnnnnnnnNNNNNNN-NNNNNNNNNNNNNNNNNNNNNNNNNNNTTNNNNNNNNGCNNNNNNNNATAANNNNNNNNNACGNNNNNNNNNNNACAGATGATNNNNNNNNNNNNNNNNNCAACACATCT
>NCYC110
TAAGGCACCGTGCTAATAACGCGGGGATCAGCGGTTCGATCCCGCTAGAGACCATTTTTT-TGCAATTTAAATAACGTCGTTTATTNNTTATATAAAAATAAANA-TCAAAAAGAATTGCGCAAGCCCGGAATCGAACCGGNNGNCCAACGATGGCAACGNTNGATTTTANCACTAAACCACTTGCGCTNANNNCNNNGNAGTGTTGT--A-TCTCAAAATGAGATACGTCAGTATGACAATACGTCATCCTAAACGNTCATAAAACACATATGAAACAACCTTATAACAAAACGAACAACATGAGATAAAACCCGGCCTTCCCTTGCTGAACTACCCAAAAGTATAAATGCCTGAACAATTAGTTTANATCCGAGATTCCGCGCTTCCNCCACTTAGTATGANTCATATTTTATATAATATATAAGATAAGTA-----------------ACATNCCGNGAANTAATCTGATAAACCGTTTTGACAACTGGTTACTTCCCTAAGACTGTTCATATTAGGATTGTCAAGANACTCCGATATTACTCGAGCCCGTAATACAACACTTTTTTNGGTAAGNAGNTTATAATANNNNNNNNNNNNNNNNNNCAAATGCCACAAAATATCAATGGCTANNNNNNAGGGTAATTGCAAACNNNTGGAATGAAATCCTAATATCATCTTCTTACACCNNNNNNNNNNNNNNNNNNGTAACNNGAATANNNNNNNNNNNNNGATATNNNNNNNTTTCTTTCNNNCANNNCT
>NCYC361
nnnnnnnnnnnnnnnnnnnnnnnnnnnnnnnnnnnnnnnnnnnnnnnnnnnnnnnnnnnnnnnnnnnnnnnnnnnnnnnnnnnnnnnnnnnnnnnnnnnnnnnnnnnnnnnnnnnnnnnnnnnnnnnnnnnnnnnnnnnnnnnnnnnnnnnnnnnnnnnnnnnnnnnNNNNNNNNNNNNNNNNNNNNNNNNNNNNNNNNNNNNNNNNN--N-NNNNNNNNNNNNNNNNNNNNNNNNNNNNNNNNNNNNNNNNNNNNNNNNNNNNNNNNNNNNNNANNCANNNNNNNNNNAAAACGNNNNNNNNNNNNNNAAACNCNTCCTTCCCTAGNTGAACTNNNNNNANNNNNNAATGCCNGNANNNTTAGTTTAGATCCGAGATTCNNNGCTNCCACCACNTAGTANNATNCATATTTTATATAATATATANGATAAGTN-----------------NCATTNCGTGAATTNNTCTGATAAACTGTTTTGACAACTGGTTACTNCCCTAAGACTGNTTATATNAGGANTGTCAAGACANTCCGGTATTACTCGAGCCCGTAATACAACACTTTTTTTGGTAAGTAGTTTATAATAACATCCGTTGAAGGGTAACAAATGCCACAAAATATCAATGGCTACTTAAAAGGGTAATTGCAAACCATTGGAATGAAATCCTAATATTATCTTCTTACATCGCACGTGATAATAAACTAGTAACACGAATACAACTAAACAGATGATATTATAGACTTTCATTCCAACACATCT
>RM11_1A
TAAGGCACCGTGCTAATAACGCGGGGATCAGCGGTTCGATCCCGCTAGAGACCATTTTTT--GCAATTCAAATAAGGTCGTTTACT-TTTATATAAAA-TAAAAA--------GAATTGCGCAAGCCCGGAATCGAACCGGGGGCCCAACGATGGCAACGTTGGATTTTACCACTAAACCACTTGCGCTTAATTATT--ACTTTTTGTAAAGTCTCAAAATGAGATACGTCAGTATGACAATACGTCATCCTAAACGTTCATAAAACACATATGAAACAACCTTATAACAAAACGAACAACATGAGATAAAACCCGGCCTTCCCTAGGTGAACGACCCAAAAGTATAAATGCCTGAACAATTAGTTTAGATCCGAGATTCCGCGCTTCCACCACTTAGTATGATTCATATTTTATATAATATATAAGATAAGTG-----------------ACATTCCGTGAATTAATCTGATACACCGTTTTGACAACTGGTTACTTCCCTAAGACTGTTCATATTAGGATTGTCAAGACACTCCGGTATTACTCGAGCCCGTAATACAACACTTTTTTTGGTAAGTAGTTTATAATAACATCCGTTGAAGGGTAACAAATGCCACAGAATATCAATGGCTACTTAAAAGGGTAATTGCAAACCATTGGAATGAAATCCTAATATTATCTTCTTACATCGCACGTGATAATAAACTAGTAACACGAATACAACTAAACAGATGATATTATAGACTTTCATTCCAACACATCT
>S288c
TAAGGCACCGTGCTAATAACGCGGGGATNAGCGGTTCGATCCCGCTAGAGACCATTTTTT-TGCAATTCAAATAACGTCGTTTATTTTTTATATAAAAATAAAAA-TCAAAAAGAATTGCGCAAGCCCGGAATCGAACCGGGGGCCCAACGATGGCAACGTTGGATTTTACCACTAAACCACTTGCGCTTATTTCTTGGAAGTGTTGT--A-TCTCAAAATGAGATACGTCAGTATGACAATACGTCATCCTGAACGTTCATAAAACACATATGAAACAACCTTATAACAAAACGAACAACATGAGATAAAACCCGGCCTTCCCTAGCTGAACTACCCAAAAGTATAAATGCCTGAACAATTAGTTTAGATCCGAGATTCCGCGCTTCCACCACTTAGTATGATTCATATTTTATATAATATATAAGATAAGTA-----------------ACATTCCGTGAATTAATCTGATAAACNGTTTTGNCAACTGGTTACTTCCCTAAGACTGTTCATATTAGGATTGTCAAGACACTCCGATATTACTNGAGNCCGTAATACAACACTTTTTTTGGTAAGTAGTTTATAATAACATGTGTTGAAAGATAACAAATGCCACAAAATATCAATGGCTACTTAAAAGGGTAATTGCAAACCATTGGAATGAAATCCTAATATCATCTTCTTACACCGCACGTGATAATAAACTAGTAACACGAATACAANTNAACAGATGATATTATAGACTTTCATTCCAACACATCN
>SK1
TAAGGCACCGTGCTAATAACGCGGGGATCAGCGGTTCGATCCCGCTAGAGACCATTTTTT-TGCAATTTAAATAACGTCGTTTATTTTTTATATAAAAATAAAAA-TCAAAAAGAATTGCGCAAGCCCGGAATCGAACCGGGGGCCCAACGATGGCAACGTTGGATTTTACCACTAAACCACTTGCGCTTATTTCTTGGAAGTGTTGT--A-TCTCAAAATGAGATACGTCAGTATGACAATACGTCATCCTAAACGTTCATAAAACACATATGAAACAACCTTATAACAAAACGAACAACATGAGATAAAACCCGGCCTTCCCTTGCTGAACTACCCAAAAGTATAAATGCCTGAACAATTNGTTTAGATCCGAGATTCCGCGCTTCCACCACTTAGTATGATTCNTATTTTATATAATATATAAGATAAGTA-----------------ACATTCCGTGAATTAATCTGATAAACCGTTTTGACAACTGGTTACTTCCCTAAGACTGTTCATATTAGGATTGTCAAGACACTCCGATATTACTCGAGCCCGTAATACAACACTTTTTTTGGTAAGTAGTTTATAATAACATGTGTTGAAAGATAACAAATGCCACAAAATATCAATGGCTACTTAAAAGGGTAATTGCAAACCATTGGAATGAAATCCTAATATCATCTTCTTACACCGCACGTGATAATAAACTAGTAACACGAATACAACTAAACAGATGATATTATAGACTTTCTTTCCAACACATCT
>UWOPS03_461_4
nnnnnnnnnnnnnnnnnnnnnnnnnnnnnnnnnnnnnnnnnnnnnnnnnnnnnnnnnnnnnnnnnnnnnnnnnnnnnnnnnnnnnnnnnnnnnnnnnnnnnnnnnnnnnnnnnnnnnnnnnnnnnnnnnnnnnnnnnnnnnnnnnnnnnnnnnnnnnnnnnnnnnnnnnnnnnnnnnnnnnnnnnnnnnnnnnnnnnnnnnnnnnnnnnnnnnnnnnnnnnnnnnnnnnnnnnnnnnnnnnnnnnnnnnnnnnnnnnnnnnnnnnnnnnnnnnnnnnnnnnnnnnnnnnnnnnnnnnnnnnnnnnnnnnnnnnnnnnnnnnnnnnnnnnnnnnnnnnnnnnnnnnnnnnnnnnnnnnnnnnnnnnnnnnnnnnnnnnnnnnnnnnnnnnnnnnnnnnnnnnnnnnnnnnnnnnnnnnnnnnnnnnnnnnnnnnnnnnnnnnnnnnnnnnnnnnnnnnnnnnnnnnnnnnnnnnnnnnnnnnnnnnnnnnnnnnnnnnnnnnnnnnnnnnnnnnnnnnnnnnnnnnnnnnnnnnnnnnnnnnnnnnnnnnnnnnnnnnnnnnnnnnnnnnnnnnnnnnnnnnnnnnnnnnnnnnnnnnnnnnnnnnnnnnnnnnnnnnnnnnnnnnnnnnnnnnnnnnnnnnnnnnnnnnnnnnnnnnnnnnnnnnnnnnnnnnnnnnnnnnnnnnnnnnnnnnnnnnnnnnnnnnnnnnnnnnnnnnnnnnnnnnnnnnnnnnnnnnnnnnnnnnnnnnnnnnnnnnnnnnnn
>UWOPS05_217_3
TAANNNACCGTGCTAATAACGCGGGGATCAGCGGTTCGATCCCGCTAGAGACCATTTTTT-TGCAATTCAAATAACGTCGNNNNNN-TTTNNNNNNNNNNNNNAAATCAAAAAGAATTGCGNNNGCCCGGAANNNNNNCGGGGGCCCAACGATGGCAACGTTGGATTTTANNNNNNNNNNNNNNNNNNNNNNNNNNNNNNNNNNN-NN--N-TCTCAANNNNNNNNNnnnnnnnnnnnnnnnnnnnnnnnnnnnnnnnnnnnnnnnnnnnnnnnnnnnnnnnnnnnnnnnnnnnnnnnnnnnnnnnnnnnnnnnnnnnnnnnnnnnnnnnnnnnnnnnnnnnnnnnnnnnnnnnnnnnnnnnnnnnnnnnnnnnnnnnnnnnnnnnnnnnnnnnnnnnnnnnnnnnnnnnnnnnnnnnnnnnnnnnnnnnnnnnnnnnnnnnnnnnnnnnnnnnnnnnnnnnnnnnnnnnnnnnnnnnnnnnnnnnnnnnnnnnnnnnnnnnnnnnnnnnnnnnnnnnnnnnnnnnnnnnnnnnnnnnnnnnnnnnnnnnnnnnnnnnnnnnnnnnnnnnnnnnnnnnnnnnnnnnnnnnnnnnnnnnnnnnnnnnnnnnnnnnnnnnnnnnnnnnnnnnnnnnnnnnnnnnnnnnnnnnnnnnnnnnnnnnnnnnnnnnnnnnnnnnnnnnnnnnnnnnnnnnnnnnnnnnnnnnnnnnnnnnnnnnnnnnnnnnnnnnnnnnnnnnnnnnnnnnnnnnNNNNNNNNNNNNN
>UWOPS05_227_2
NNNNNNNNNNNNNNNNNNNNNNNNNNNNNNNNNNNNNNNNNNNNNNNNNNNNNNNNNNNN-NNNNNNNNNNNNNNNNNNNNNNNNN-NNNNNNNNNNNNNNNNNNNNNNNNNNNNNNNNNNNNNNNCNNNNNNNNNNNNNNNNNNNNNNNNNTNNNNNNNNNNNNNNNNNNNNNNNNNNNNNNNNNNNNNNNNNNNNNNNNNNNNNNN--N-NNNNNNNNNNNNNNNNNNNNNNNNNNNNNNNNNNNNN--TAAACGNNNNNNNNNNANANNNNNNNNNNNNNNNNNNNNNNNNNNNNNNNNNNNNNNNNNNNNNNNNNNNNNNNNNNNNNNNNNNNNNNNAGTATNANTNNNNNNANNNNNNNNNNNNNNCNGNNNNNNNNNNNNNNNNNNNNNNNNNNNNNNNNNNNNNNNNNNNNNNNNNNNNNNNNNNNN-----------------NNNNNNNNNNNNNNNNNNNNNNNNNNNNNNNNNNNNNNNNNNNNNNNNNNNNNNNNNNNNNNNNNNNNnnnnnnnnnnnnnnnnnnnnnnnnnnnnnnnnnnnnnnnnnnnnnnnnnnnnnnnnnnnnnnnnnnnnnnnnnnnnnnnnnnnnnnnnnnnnnnnnnnnnnnnnnnnnnnnnnnnnnnnnnnnnnnnnnnnnnnnnnnnnnnnnnnnnnnnnnnnnnnnnnnnnnnnnnnnnnnnnnnnnnnnnnnnnnnnnnnnnnnnnnnnnnnnnnnnnnnnnnnnnnnnnnnnnnnnnnnnnnnnnnnnn
>UWOPS83_787_3
TAAGGCACCGTGCTAATAACGCGGGGATCAGCGGTTCGATCCCGCTAGAGACCATTTTTTTTGCAATTCAAATAACGTCGTTTATTTTTTATATAAAAATAAAAAATCAAAAAGAATTGCGCAAGCCCGGAATCGAACCGGGGGCCCAACGATGGCAACGTTGGATTTTACCACTAAACCACTTGCGCTTATTTCTTGGAAGTGTTGT--A-TCTCAAAATGAGATACGTCAGTATGACAATACGNNNN--NNNNNGTTCATAAAACACATATGAAACAACCTTATAACAAAACGAACAACATGAAATAAAACCCGGCCTTCCCTAGCTGAACTACCCAAAAGTATAAATGCCTGAACAGTTAGTTTAGNNNCGNNNNNNCGCGCTTCNNNCACTTAGTATGATTCATATTTTATATAATATATAAGATAAGTA-----------------ANNNTCNNNNNNNNNNNNNGNNNANNNNNNTTGNNNNNNNNNNNNNNCCNNNNNNNNNNNNNNNNNNNNNNNNNCNNNNNNNNNNNNNNNNNNNNNNNNNNNNNNNNNNNNNNNNNNNNNNNNNNNNNNNNNNNNNNNNNNNNNNNNNNNNNNNNNNNNNNNNNNNNNN-NNNNNNNNNNNNNNNNNNNNNNNNNNNNNNNNNNNNNNNNNNN-NNNNNNNNNNNNNNNNNNNNNNNNNNNNNNNNNNNNNNNNNNNNNNNNNNNNNNNNNNNNNN-NNNNNNNNNNNNNNNNnnnnnnnnnnnnnnnnnnn
>UWOPS87_2421
nnnnnnnnnnnnnnnnnnnnnnnnnnnnnnnnnnnnnnnnnnnnnnnnnnnnnnnnnnnnnnnnnnnnnnnnnnnnnnnnnnnnnnnnnnnnnnnnnnnnnnnnnnnnnnnnnnnnnnnnnnnnnnnnnnnnnnnnnnnnnnnnnnnnnnnnnnnnnnnnnnnnnnnnnnnnnnnnnnnnnnnnnnnnnnnnnnnnnnnnnnnnnnnnnnnnnnnnnnnnnnnnnnnnnnnnnnnnnnnnnnnnnnnnnnnnnnnnnnnnnnnnnnnnnnnnnnnnnnnnnnnnnnnnnnnnnnnnnnnnnnnnnnnnnnnnnnnnnnnnnnnnnnnnnnnnnnnnnnnnnnnnnnnnnnnnnnnnnnnnnnnnnnnnnnnnnnnnnnnnnnnnnnnnnnnnnnnnnnnnnnnnnnnnnnnnnnnnnnnnnnnnnnnnnnnnnnnnnnnnnnnnnnnnnnnnnnnnnnnnnnnnnnnnnnnnnnnnnnnnnnnnnnnnnnnnnnnnnnnnnnnnnnnnnnnnnnnnnnnnnnnnnnnnnnnnnnnnnnnnnnnnnnnnnnnnnnnnnnnnnnnnnnnnnnnnnnnnnnnnnnnnnnnnnnnnnnnnnnnnnnnnnnnnnnnnnnnnnnnnnnnnnnnnnnnnnnnnnnnnnnnnnnnnnnnnnnnnnnnnnnnnnnnnnnnnnnnnnnnnnnnnnnnnnnnnnnnnnnnnnnnnnnnnnnnnnnnnnnnnnnnnnnnnnnnnnnnnnnnnnnnnnnnnnnnnnnnnnnnnnnn
>W303
TAAGGCACCGTGCTAATAACGCGGGGATCAGCGGTTCGATCCCGCTAGAGACCATTTTTT-TGCAATTCAAATAACGTCGTTTATTTTTTATATAAAAATAAAAA-TCAAAAAGAATTGCGCAAGCCCGGAATCGAACCGGGGGCCCAACGATGGCAACGTTGGATTTTACCACTAAACCACTTGCGCTTATTTCTTGGAAGTGTTGT--A-TCTCAAAATGAGATACGTCAGTATGACAATACGTCATCCTGAACGTTCATAAAACACATATGAAACAACCTTATAACAAAACGAACAACATGAGATAAAACCCGGCCTTCCCTAGCTGAACTACCCAAAAGTATAAATGCCTGAACAATTAGTTTAGATCCGAGATTCCGCGCTTCCACCACTTAGTATGATTCATATTTTATATAATATATAAGATAAGTA-----------------ACATTCCGTGAATTAATCTGATAAACCGTTTTGACAACTGGTTACTTCCCTAAGACTGTTCATATTAGGATTGTCAAGACACTCCGATATTACTCGAGCCCGTAATACANCACTTTTTTTGGTAAGTAGTTTATANTAACATGTGTTGAAAGATANCAAATNCCACAAAATATCAATGGCTACTTAAAAGGGTANTTGCAAACCNTTGGAATGAANTCCTAATATCATCTTCTTACACCGCACGTGATAATAAACTAGTAACACGAATACAACTAAACAGATGATATTATAGACTTTCATTCCAACACATCT
>Y12
nnnnnnnnnnnnnnnnnnnnnnnnnnnnnnnnnnnnnnnnnnnnnnnnnnnnnnnnnnnnnnnnnnnnnnnnnnnnnnnnnnnnnnnnnnnnnnnnnnnnnnnnnnnnnnnnnnnnnnnnnnnnnnnnnnnnnnnnnnnnnnnnnnnnnnnnnnnnnnnnnnnnnnnnnnnnnnnnnnnnnnnnnnnnnnnnnnnnnnnnnnnnnnnnnnnnnnnnnnnnnnnnnnnnnnnnnnnnnnnnnnnnnnnnnnnnnnnnnnnnnnnnnnnnnnnnnnnnnnnnnnnnnnnnnnnnnnnnnnnnnnnnnnnnnnnnnnnnnnnnnnnnnnnnnnnnnnnnnnnnnnnnnnnnnnnnnnnnnnnnnnnnnnnnnnnnnnnnnnnnnnnnnnnnnnnnnnnnnnnnnnnnnnnnnnnnnnnnnnnnnnnnnnnnnnnnnnnnnnnnnnnnnnnnnnnnnnnnnnnnnnnnnnnnnnnnnnnnnnnnnnnnnnnnnnnnnnnnnnnnnnnnnnnnnnnnnnnnnnnnnnnnnnnnnnnnnnnnnnnnnnnnnnnnnnnnnnnnnnnnnnnnnnnnnnnnnnnnnnnnnnnnnnnnnnnnnnnnnnnnnnnnnnnnnnnnnnnnnnnnnnnnnnnnnnnnnnnnnnnnnnnnnnnnnnnnnnnnnnnnnnnnnnnnnnnnnnnnnnnnnnnnnnnnnnnnnnnnnnnnnnnnnnnnnnnnnnnnnnnnnnnnnnnnnnnnnnnnnnnnnnnnnnnnnnnnnnnnnnnnnnn
>Y55
TAAGGCNCCGTGCTAATANCGCGGGGATCAGCGGTTCGATCCCGCTAGAGACCATTTTTT-NGCAATTTAAATAACGTCGTTTATTTTTTATATAAAAATAAAAA-TCAAAAAGAATTGCGCAAGCCCGGAATCGAACCGGGGGCCCAACGATGGCAACGTTGGATTTTACCACTAAACCACTTGCGCTTATTTCTTGGAAGTGTTGT--A-TCTCAAAATGAGATACGTCAGTATGACAATACGTCATCCTAAACGTTCATAAAACACATATGAAACAACCTTATAACAAAACGAACAACATGAGATAAAACCCGGCCTTCCCTTGCTGAACTACCCAAAAGTATAAATGCCTGAACAATTAGTTTAGATCCGAGATTCCGCGCTTCCACCACTTAGTATGATTCATATTTTATATAATATATAAGATAAGTA-----------------ACATTCCGTGAATTAATCTGATAAACCGTTTTGACAACTGGTTACTTCCCTAAGACTGTTCATATTAGGATTGTCAAGACACTCCGATATTACTCGAGCCCGTAATACAACACTTTTTTTGGTAAGTAGTTTATAATAACATGTGTTGAAAGATAACAAATGCCACAAAATATCAATGGCTACTTAAAAGGGTAATTGCAAACCATTGGAATGAAATCCTAATATCATCTTCTTACACCGCACGTGATAATAAACTAGTAACACGAATACAACTAAACAGATGATATTATAGACTTTCTTTCCAACACATCT
>Y9
NNNNNNNNNNNNNNNNNNNNNNNNNNNNNNNNNNNNNNNNNNNNNNNNNNNNNNNNNNNN-NNNNNNNNNNNNNNNNNNNNNNNTNNNNNNNNNNNNNNNNNNNN-NNNNNNNNNNNNNNNNNNNNNNNNNNNNNNNNNNNNNNNNNNNNNNNNNNNNNNNNNNNNNNNNNNNNNNNNNNNNNNNNNNNNNNNNNNNNNNNNNNNNNN--N-NNNNNNNNNNNNNNNNNNNNNNNNNnnnnnnnnnnnnnnnnnnnnnnnnnnnnnnnnnnnnnnnnnnnnnnnnnnnnnnnnnnnnnnnnnnnnnnnnnnnnnnnnnnnnnnnnnnnnnnnnnnnnnnnnnnnnnnnnnnnnnnnnnnnnnnnnnnnnnnnnnnnnnnnnnnnnnnnnnnnnnnnnnnnnnnnnnnnnnnnnnnnnnnnnnnnnnnnnnnnnnnnnnnnnnnnnnnnnnnnnnnnnnnnnnnnnnnnnnnnnnnnnnnnnnnnnnnnnnnnnnnnnnnnnnnnnnnnnnnnnnnnnnnnnnnnnnnnnnnnnnnnnnnnnnnnnnnnnnnnnnnnnnnnnnnnnnnnnnnnnnnnnnnnnnnnnnnnnnnnnnnnnnnnnnnnnnnnnnnnnnnnnnnnnnnnnnnnnnnnnnnnnnnnnnnnnnnnnNNNNNNNNNNNNNNNNNNNNNNANNNNNNNNNNNTNNNNNNGCANNNNNNAATAAANNNNNNNNNNNAATANANCNNNNNNNNNGATNTTATAGACTTTCATNNNNNNNNATCT
>YIIc17_E5
nnnnnnnnnnnnnnnnnnnnnnnnnnnnnnnnnnnnnnnnnnnnnnnnnnnnnnnnnnnnnnnnnnnnnnnnnnnnnnnnnnnnnnnnnnnnnnnnnnnnnnnnnnnnnnnnnnnnnnnnnnnnnnnnnnnnnnnnnnnnnnnnnnnnnnnnnnnnnnnnnnnnnnnnnnnnnnnnnnnnnnnnnnnnnnnnnnnnnnnnnnnnnnnnnnnnnnnnnnnnnnnnnnnnnnnnnnnnnnnnnnnnnnnnnnnnnnnnnnnnnnnnnnnnnnnnnnnnnnnnnnnnnnnnnnnnnnnnnnnnnnnnnnnnnnnnnnnnnnnnnnnnnnnnnnnnnnnnnnnnnnnnnnnnnnnnnnnnnnnnnnnnnnnnnnnnnnnnnnnnnnnnnnnnnnnnnnnnnnnnnnnnnnnnnnnnnnnnnnnnnnnnnnnnnnnnnnnnnnnnnnnnnnnnnnnnnnnnnnnnnnnnnnnnnnnnnnnnnnnnnnnnnnnnnnnnnnnnnnnnnnnnnnnnnnnnnnnnnnnnnnnnnnnnnnnnnnnnnnnnnnnnnnnnnnnnnnnnnnnnnnnnnnnnnnnnnnnnnnnnnnnnnnnnnnnnnnnnnnnnnnnnnnnnnnnnnnnnnnnnnnnnnnnnnnnnnnnnnnnnnnnnnnnnnnnnnnnnnnnnnnnnnnnnnnnnnnnnnnnnnnnnnnnnnnnnnnnnnnnnnnnnnnnnnnnnnnnnnnnnnnnnnnnnnnnnnnnnnnnnnnnnnnnnnnnnnnnnnnnnnnn
>YJM789
TAAGGCACCGTGCTAATAACGCGGGGATCAGCGGTTCGATCCCGCTAGAGACCATTTTTT-TGCAATTCAAATAAGGTCGTTTATT-TTTATATAAAA----ATA---AAAAAGAATTGCGCAAGCCCGGAATCGAACCGGGGGCCCAACGATGGCAACGTTGGATTTTACCACTAAACCACTTGCGCTTAATTATTCTTTTTGTTGT--A-TCTCAAAATGGGATACGTCAGTATGACAATACGTCATCCTAAACGTTCATAAAACACATATGAAACAACCTTATAACAAAACGAACAACATGAGACAAAACCCGTCCTTCCCTAGCTGAACTACCCAAAAGTATAAATGCCTGAACAATTAGTTTAGATCCGAGATTCCGCGCTTCCACCACTTAGTATGATTCATATTTTATATAATATATAAGATAAGTA-----------------ACATTCCGTGAATTAATCTGATAAACTGTTTTGACAACTGGTTACTTCCCTAAGACTGTTTATATTAGGATTGTCAAGACACTCCGGTATTACTCGAGCCCGTAATACAACACTTTTTTTGGTAAGTAGTTTATAATAACATCCGTTGAAGGGTAACAAATGCCACAAAATATCAATGGCTACTTAAAAGGGTAATTGCAAACCATTGGAATGAAATCCTAATATTATCTTCTTACATCGCACGTGATAATAAACTAGTAACACGAATACAACTAAACAGATGATATTATAGACTTTCATTCCAACACATCT
>YJM975
TAAGGCACCGTGCTAATAACGCGGGGATCAGCGGTTCGATCCCGCTAGAGACCATTTTTT--GCAATTCAAATAAGGTCGTTTACT-TTTATATAAAA-TAAAAA--------GAATTGCGCAAGCCCGGAATCGAACCGGGGGCCCAACGATGGCAACGTTGGATTTTACCACTAAACCACTTGCGCTTAATTATT--ACTTTTTGTAAAGTCTCAAAATGAGATACGTCAGTATGACAATACGTCATCCTAAACGTTNNNNNNACACATATGAAACAACNNNNNNNNAAAACGAANNNNNNNNNNNNNNACCNGGCNNTCNNNNNNNGANNNNNNCANNNNNNNNNNTGCCTGAACANNNNNNNNNNNNNNNNGNNNNNNNNNNNNNNNNNNNNNNNNNNNNNNNNNNNnnnnnnnnnnnnnnnnnnnnnnnnnnnnnnnnnnnnnnnnnnnnnnnnnnnnnnnnnnnnnnnnnnnnnnnnnnnnnnnnnnnnnnnnnnnnnnnnnnnnnnnnnnnnnnnnnnnnnnnnnnnnnnnnnnnnnnnnnnnnnnnnnnnnnnnnnnnnnnnnnnnnnnnnnnnnnnnnnnnnnnnnnnnnnnnnnnnnnnnnnnnnnnnnnnnnnnnnnnnnnnnnnnnnnnnnnnnnnnnnnnnnnnnnnnnnnnnnnnnnnnnnnnnnnnnnnnnnnnnnnnnnnnnnnnnnnnnnnnnnnnnnnnnnnnnnnnnnnnnnnnnnnnnnnnnnnnnnnnnnnnnnnnnnnnnn
>YJM978
NNNNNCANCGTGCTAATAACGCGGGGATCAGCGGTTCGATCCCGCTAGAGACCATTTTTT--GCNNTTCAANTAAGGTCGTTTACT-TTTATATAAAA-TAAAAA--------GAATTGCGCANGCCNNGAATCGAACCGGGGGCCCAACGATGNCAACGTTGGATTTTACCACTAAACCACTTGCGCTTAATTATN--ACTTTTTGTAANGTCTCAAANTGAGANACGTCAGTATGACANTACGTCATCCTAANCGTTCATAAANCACATATGAAACAACCTTATANCAAAACGAACANCATGAGATAAANCCCGGCCTTCCCTAGNTGANCGACCNNAAAGTNTAANTGCNTGAACAATTAGTTTAGATTCGAGATTCCGCGCTTCCACCACTTAGTATGATTCATATTTTATATAATATATAAGATAAGTG-----------------ACATTCCGTGAATTAATCTGATACACCGTTTTGACAACTGGTTACTTCCCTAAGACTGTTCATATTAGGATTGTCAAGACACTCCGGTATTACTCGAGCCCGTAATACAACACTTTTTTTGGTAAGTAGTTTATAATAACATCCGTTGAAGGGTAACAAATGCCACAAAATATCAATGGCTACTTAAAAGGGTAATTGCAAACCATTGGAATGAAATCCTAATATTATCTTCTTACATCGCACGTGATAATAAACTAGTAACACGAATACAACTAAACAGATGATATTATAGACTTTCATTCCAACACATCT
>YJM981
TAAGGCACCGTGCTAATAACGCGGGGATCAGCGGTTCGATCCCGCTAGAGACCATTTTTT--GCAATTCAAATAAGGTCGTTTACT----ATATAAAA-TAAAAA--------GAATTGCGCAAGCCCGGAATCGAACCGGGGGCCCAACGATGGCAACGTTGGATTTTACCACTAAACCACTTGCGCTTAATTATT--ACTTTTTGTAAAGTCTCAAAATGAGATACGTCAGTATGACAATACGTCATCCTAAACGTTCATAAAACACATATGAAACAACCTTATAACAAAACGAACAACATGAGATAAAACCCGGCCTTCCCTAGGTGAACGACCCAAAAGTATAAATGCCTGAACAATTAGTTTAGATCNGAGATTCCGCGCTTCCACCACTTAGTATGATTCATATTTTATATAATATATANGATAAGTGGGTGTGGGTGTGGTGTGACATTCCGTGAATTAATCTGATACACCGTNNNGACAANNGGTTACTTCCCTAAGACTGTTCANNNNNNNNNNNNNNNNNNNNNNNNNNNNNNNNNNNNCNNNNNNNNNNNNNNTTTTTTTGGTAAGTAGTTTATAATANCATCCGTTGAAGGGTAACAAATGCCACAAAATATCAATGGCTACTTAAAAGGGTAATTGCAAACCATTGGAATGAAATCCTAATATTATCTTCTNACATCGCACGTGATAATAAACTAGTAACACGAATACAACTAAACAGATGATATTATAGACTTTCATTCCAACACATCT
>YPS128
TAAGGCACCGTGCTAATAACGCGGNNNNNNGCGGTTCGATCCCGCNAGNNNNNNTTTTTTTTGCAATTCAAATAATGTCGTTNATT-TTTATATAANNNTANANAATCAAAAANNNTTGNGCNAGNCCGGANNNNNACCGGGGGNNNNNNNNNNNCNNNNNNNNNNTTTNNNNCTNNACNNNNTGNGNTTNNNNNTNNNNNNNNNNNT--N-NNNNNNNNNNNNNNACGTCAGTATGACAATACGTCAT--TANNNGTTCATAAANCACATATGANACAACNNNNNNNNNNNNCGANNNNNNNNNAATAAAACCCGGCCTTCCCTAGCTGANCTACCCAAAAGTATAAATGCCTGAACAGTTAGTTTAGATCCGAGATTCCGCGCTTCCACCACTTAGTATGATTCATATTTTATATAATATATAAGATAAGTA-----------------ACATTCCGTGAATTAATCTGATAAACCGTTNTGACAACTGGTTACTTCCCTAAGACTGTTCATATTAGGATTGTCAAGACACTCCGGTATTACTCGAGCCCGTAATACAACACTTTTTTTGGTAAGTAGTTTATAATAACATGTGTTGAAAGATAACAAATGCCACAAAATATCAATGGCTACTTAAAAGGGTAATTGCAAACCATTGGAATGAAATCCTAATATCATCTTCTTACACCGCACGTGATAATAAACTAGTAACACGAATACAACTAAACAGATGATATTATAGACTTTCATTCCAACACATCT
>YPS606
TAAGGCACCGTGCTAATAACGCGGGGATCAGCGGTTCGATCCCGCTAGAGACCATTTTTTTTGCAATTCAAATAATGTCGTTTATT-TTTATATAAAAATAAAAAATCAAAAAGAATTGCGCAAGCCCGGAATCGAACCGGGGGCCCAACGATGGCAACGTTGGATTTTACCACTAAACCACTTGCGCTTATTTCTTGGAAGTGTTGT--A-TCTCAAAATGAGATACGTCAGTATGACAATACGTCAT--TAAACGTTCATAAAACACATATGAAACAACCTTATAACAAAACGAACAACATGAAATAAAACCCGGCCTTCCCTAGCTGAACTACCCAAAAGTATAAATGCCTGAACAGTTAGTTTAGATCCGAGATTCCGCGCTTCNACCACTTAGTATGATTCATATTTTATATAATATATAAGATAAGTA-----------------ACATTCCGTGAATTANTCTGATAAACCGTTTTGACAACTGGTTACTTCCCTAAGACTGTTCATATTAGGATTGTCAAGACACTCCGGTATTACTCGAGCCCGTAATACAACACTTTTTTTGGTAAGTAGTTTATAATAACATGTGTTGAAAGATAACAAATGCCACAAAATATCAATGGCTACTTAAAAGGGTAATTGCAAACCATTGGAATGAAATCCTAATATCATCTTCTTACACCGCACGTGATAATAAACTAGTAACNNNNNNANAACTAAANAGATGATATTATAGACTTTCATTCCAACACATCT
>YS2
nnnnnnnnnnnnnnnnnnnnnnnnnnnnnnnnnnnnnnnnnnnnnnnnnnnnnnnnnnnnnnnnnnnnnnnnnnnnnnnnnnnnnnnnnnnnnnnnnnnnnnnnnnnnnnnnnnnnnnnnnnnnnnnnnnnnnnnnnnnnnnnnnnnnnnnnnnnnnnnnnnnnnnnnnnnnnnnnnnnnnnnnnnnnnnnnnnnnnnnnnnnnnnnnnnnnnnnnnnnnnnnnnnnnnnnnnnnnnnnnnnnnnnnnnnnnnnnnnnnnnnnnnnnnnnnnnnnnnnnnnnnnnnnnnnnnnnnnnnnnnnnnnnnnnnnnnnnnnnnnnnnnnnnnnnnnnnnnnnnnnnnnnnnnnnnnnnnnnnnnnnnnnnnnnnnnnnnnnnnnnnnnnnnnnnnnnnnnnnnnnnnnnnnnnnnnnnnnnnnnnnnnnnnnnnnnnnnnnnnnnnnnnnnnnnnnnnnnnnnnnnnnnnnnnnnnnnnnnnnnnnnnnnnnnnnnnnnnnnnnnnnnnnnnnnnnnnnnnnnnnnnnnnnnnnnnnnnnnnnnnnnnnnnnnnnnnnnnnnnnnnnnnnnnnnnnnnnnnnnnnnnnnnnnnnnnnnnnnnnnnnnnnnnnnnnnnnnnnnnnnnnnnnnnnnnnnnnnnnnnnnnnnnnnnnnnnnnnnnnnnnnnnnnnnnnnnnnnnnnnnnnnnnnnnnnnnnnnnnnnnnnnnnnnnnnnnnnnnnnnnnnnnnnnnnnnnnnnnnnnnnnnnnnnnnnnnnnnnnnnnnn
>YS4
nnnnnnnnnnnnnnnnnnnnnnnnnnnnnnnnnnnnnnnnnnnnnnnnnnnnnnnnnnnnnnnnnnnnnnnnnnnnnnnnnnnnnnnnnnnnnnnnnnnnnnnnN---AANNNNNNNNNNNNANGCCCGNAATNGAACCGGGGNCCCAANGATGGCANCGNTGGATTTNACCACTAANCCNCTNNNNNNNNNNNNNNNNTNNNNNNGT--A-TCTCAAAATGNGATACGTCAGTATGACAATACGTCATCCTNAACNNTCATAAAACACATATGAAACNNNNNTATNACAAAACGAACAACATGAGACAAAACCCGTCCTTCCCTAGCTNNNNNACCCAAAAGTATAAATGCCTGNNCNNNNAGTTTAGATNCGAGATTCCGCGCTTCNANCACTTAGTATGATTCATATTTTATATAATATATAAGATAAGTA-----------------ACATTCCGTNNATTAATCTGATNNNCNGTTTTGANNACTGGTNANNNNNNTANGNCTGTTTATATTAGGATTGTCAAGANNCTCCGGTATTACTCGAGCCCGTAATACAACACTTTTTTTGGTAAGTAGTTTATNNNNNNNNNNNNNNNNNNNNNNCAAANNNCACAAAANNNCAATGGCTACTTAAAAGGGTAATTGCAAACCATTGGAATGAAATCCTAATATTATCTTCTTACATCGCACGTGATAATAAACTAGTAACACGAATACAACTAAACAGATGATATTATAGACTTTCATTCCAACACATCT
>YS9
nnnnnnnnnnnnnnnnnnnnnnnnnnnnnnnnnnnnnnnnnnnnnnnnnnnnnnnnnnnnnnnnnnnnnnnnnnnnnnnnnnnnnnnnnnnnnnnnnnnnnnnnnnnnnnnnnnnnnnnnnnnnnnnnnnnnnnnnnnnnnnnnnnnnnnnnnnnnnnnnnnnnnnnnnnnnnnnnnnnnnnnnnnnnnnnnnnnnnnnnnnnnnnnnnnnnnnnnnnnnnnnnnnnnnnnnnnnnnnnnnnnnnnnnnnnnnnnnnnnnnnnnnnnnnnnnnnnnnnnnnnnnnnnnnnnnnnnnnnnnnnnnnnnnnnnnnnnnnnnnnnnnnnnnnnnnnnnnnnnnnnnnnnnnnnnnnnnnnnnnnnnnnnnnnnnnnnnnnnnnnnnnnnnnnnnnnnnnnnnnnnnnnnnnnnnnnnnnnnnnnnnnnnnnnnnnnnnnnnnnnnnnnnnnnnnnnnnnnnnnnnnnnnnnnnnnnnnnnnnnnnnnnnnnnnnnnnnnnnnnnnnnnnnnnnnnnnnnnnnnnnnnnnnnnnnnnnnnnnnnnnnnnnnnnnnnnnnnnnnnnnnnnnnnnnnnnnnnnnnnnnnnnnnnnnnnnnnnnnnnnnnnnnnnnnnnnnnnnnnnnnnnnnnnnnnnnnnnnnnnnnnnnnnnnnnnnnnnnnnnnnnnnnnnnnnnnnnnnnnnnnnnnnnnnnnnnnnnnnnnnnnnnnnnnnnnnnnnnnnnnnnnnnnnnnnnnnnnnnnnnnnnnnnnnnnnnnnnnnnnnnn
