# Supplementary material for: Evolutionary Genomics of Transposable Elements in Saccharomyces cerevisiae
Source: PLoS One. 2012 Nov 30;7(11):e50978. doi: 10.1371/journal.pone.0050978 (PMC3511429; doi:10.1371/journal.pone.0050978)
Supplement: File S7 — ZIP archive of SGRP strain alignments used for population genomic analyses. Alignments of the orthologous genomic region in each SGRP strain corresponding to each Ty insertion in our re-annotation of the S. cerevisiae reference genome. N’s represent low quality (<Q40 phred score) or missing data, primarily due to the low-coverage sequence of many SGRP strains. The DNA sequence of sacCer2 is included as “REF” and each alignment includes the TE locus and 200 bp of DNA sequence on either side of the Ty insertion site. A dummy sequence shows the position of each TE in the alignment with “T”s. (ZIP) [file pone.0050978.s007.zip › S7/chrII_s21+_TY1.mfa]

>REF
TGAAGTCATCCATCGGTAATTGTCCATCTTAGGTAACAATTGCGAGGCAAGTAACACAGACTCTCGAGTACTTGTTTTTCAGGGTGTGAGAAGAGCCGTTGTTTACTTAGTGATAATTCAC-GCTATTTTGTTGAGCAAGTCATTAAACAATCTACTACCTGTAGCTCGTGAGTGGAATATCAAGGTGATATACACTTTTGTGTTCTAATGAAATTCAAATACTAATATTGACGAGTTTTCATATTACTAGTATATTATCATATAAGGTGTAAG----AGAATGACATAAAGATTGAAAAAAA-GTCAACGGATGTAATGGAAGCTGGATGACAACTTCTACAATGAAAGGAGAATAATAATGCTATAATGTCGAAATAGCAACTCTCTTTGTGAATTCTTCGCGTGGAGTAATTCTAGTGTCTTTTGTATTCACAATATTATAGCGTTTGAAAAACGATGTACTTCCAACAATTATTCCAAAATTCATCTATTTCTCAATGGTAATTCCTATTGATCAATTATTTTTCAAACCACTCAATTTAAAAAATTGTCAGAAATACCATCAATAAAAGGGTTTTATAGTGTAGTGGTTATCACTTTCGGTTTTGATCCGGACAACCCCGGTTCGAATCCGGGTAAGACCTTATTTTTATATATTTTTTCATGAATTATCGGACACTCTTAGAATGGAGATCTC
>index
--------------------------------------------------------------------------------------------------------------------------------------------------------------------------------------------------------TTTTTTTTTTTTTTTTTTTTTTTTTTTTTTTTTTTTTTTTTTTTTTTTTTTTTTTTTTTTTTTTTTTTTTTTTT----TTTTTTTTTTTTTTTTTTTTTTTTT-TTTTTTTTTTTTTTTTTTTTTTTTTTTTTTTTTTTTTTTTTTTTTTTTTTTTTTTTTTTTTTTTTTTTTTTTTTTTTTTTTTTTTTTTTTTTTTTTTTTTTTTTTTTTTTTTTTTTTTTTTTTTTTTTTTTTTTTTTTTTTTTTTTTTTTTTTTTTTTTTTTTTTTTTTTTTTTTTTTTTTTTTTTTTTTTTTTT--------------------------------------------------------------------------------------------------------------------------------------------------------------------------------------------------------
>273614N
TGAAGTCATCCATCGGTAATTGTCCATCTTAGGTAACAATTGCGAGGCAAGTAACACAGACTCTCGAGTACTTGTTTTTCAGGGTGTGAGAAGAGCCGTTGTTTACTTAGTGATAATCCACCGCTATTTTGTTGAGCAAGTCATTAAACAATCTACTACCTGTAGCTCGTGAGTGGAATATCAAGGTGATATACACTTTTGTGTTCTAATGAAATTCAAATACTAATATTGACAAGTTTTCATATTATTAGTATATTATCATATAAGGTGTAAG----AGAATGACATAAAGATTGAAAAAAA-GTCANCAGANGTNNTNNNNNCTGANNNNCAACNNNNNNNNNNNNNNNANNNTAATAATGCTNNNNNGTCGNNNNNNCAACTCTCTTTGNNNNNNNTTCGCANGNNNNNNNNNTAGTNNNTNNNNTACTNNNNNNNNNNNNNNNNNNNNNNNNNNNNNNNNNNNNNNNNNNNNNNNNNNNNNNNNNNNNNNNNNNNNNNNNNNNNNNNNNNNNNNNNNNNNNNNNNNNNN-NNNNNNNNNNNNNNNNNNNNNNNNNNNNNNNCNNTANNNNNNNNNNNNNNNNTAGTNGTTANNNNNNNNNNNNNNNNNNNNNNNNACCCCGNTNNNNNNNNGGGTANGNNNNNNNNNNNNNNNNTNNNNNNNNGAATTATCGGAAACTCNNAAAATGGAGATCTN
>322134S
TGAAGTCATCCATCGGTAATTGTCCATCTTAGGTAACAATNGNNNNNNNAGTAACACAGNCTCTGGAGTACTTGTTTTTCAGGGTGTGAGAAGAGCCGTTGTTTACTTAGTGATAATCCACCGCTATTTTGTTGAGCAAGTCATTAAACAATCTACTACCTGTAGCTCGTGAGTGGAATATCAAGGTGATATACACTTTTGTGTTCTAATGAAATTCAAATACTAATATTGACAAGTTTTCATATTACTAGTATATTATCATATAAGGTGTAAG----AGAATGACATAAAGATTGAAAAAAA-GTCAACAGATGTAATGGAAGCTGAATGACAACTTCTACAATGAAAGGAGAATAATAATGCTATAATGTCGAAATAGCAACTCTCTTTGTGAATTCTTCGCATGCAGTAATTCTAGTGTTTTTTGTACTCCCAATATTATAGCGTTTGAAAAACGATGTACTTCCAACAATCATTCCAAAATTCATCTATTTCTCAATGGTAANTCCTTTTGATCAATTATTTTTCAAACCNCTCAGTTTAGAAAATTGTCAGAAATACCATCAATAAAAGGGTTTTATAGTGTAGTGGTTATCACTTTCGGTTTTGATCCGGACAACCCCGGTTCGAATCCGGGTAAGACCTTATTTTTATATATTTTTTCATGAATTATCGGAAACTCAGAAAATGGAGATCTC
>378604X
nnnnnnnnnnnnnnnnnnnnnnnnnnnnnnnnnnnnnnnnnnnnnnnnnnnnnnnnnnnnnnnnnnnnnnnnnnnnnnnnnnnnnnnnnnnnnnnnnnnnnnnnnnnnnnnnnnnnnnnnnnnnnnnnnnnnnnnnnnnnnnnnnnnnnnnnnnnnnnnnnnnnnnnnnnnnnnnnnnnnnnnnnnnnnnnnnnnnnnnnnnnnnnnnnnnnnnnnnnnnnnnnnnnnnnnnnnnnnnnnnnnnnnnnnnnnnnnnnnnnnnnnnnnnnnnnnnnnnnnnnnnnnnnnnnnnnnnnnnnnnnnnnnnnnnnnnnnnnnnnnnnnnnnnnnnnnnnnnnnnnnnnnnnnnnnnnnnnnnnnnnnnnnnnnNNNNNNN-NNNNN-NNNNNNNNNNNNNNNNNNNNNNNNNNNNNNNNNNNNNNNNNNNNNNNNNCACAATATTATAGCGTTTGAAAAACGATGTACTTCCAACAATTATTCCAAAATTCATCTATTTCTCAATGGTAATTCCTATTGATCAATTATTTTTCAAACCACTCAATTTAAAAAATTGTCAGAAATACCATCAATAAAAGGGTTTTATAGTGTAGTGGTTATCACTTTCGGTTTTGATCCGGACAACCCCGGTTCGAATCCGGGTAAGACCTTATTTTTATATATTTTTTCATGAATTATCGGACACTCTTAGAATGGAGATCTC
>BC187
TGAAGTCATCCATCGGTAATTGTCCATCTTAGGTAACAATTGCGAGGCAAGTAACACAGACTCTCGAGTACTTGTTTTTCAGGGTGTGAGAAGAGCCGTTGTTTACTTAGTGATAATTCAC-GCTATTTTGTTGAGCAAGTCATTAAACAATCTACTACCTGTAGCTCGTGAGTGGAATATCAAGGTGATATACACTTTTGTGTTCTAATGAAATTCAAATACTAATATTGACGAGTTTTCATATTACTAGTATATTATCATATAAGGTGTAAG----AGAATGACATAAAGANNNNAAAAAA-GTCAACGNNNNNNNTGGANNNNNNNNNNNNNNNNNNNNNNNNNNNNNNNNNNNNNNNNNNNNNNNNNNNNNNNNNNNNNNNNNnnnnnnnnnnnnnnnnnnnnnnnnnnnnnnnnnnnnnnnnnnnnnnnnnnnnnnnnnnnnnnnnnnnnnnnnnnnnnnnnnnnnnnnnnnnnnnnnnnnnnnnnnnnnnnnnnnnnnnnnnnnnnnnnnnnnnnnnnnnnnnnnnnnnnnnnnnnnnnnnnnnnnnnnnnnnnnnnnnnnnnnnnnnnnnnnnnnnnnnnnnnnnnnnnnnnnnnnnnnnnnnnnnnnnnnnnnnnnnnnnnnnnnnnnnnnnnnnnnnnnnnnnnnnnnnnnnnnnnnnnnnnnnnnnnnnnnnnnnnnnnnnnnnnnnnn
>DBVPG1106
nnnnnnnnnnnnnnnnnnnnnnnnnnnnnnnnnnnnnnnnnnnnnnnnnnnnnnnnnnnnnnnnnnnnnnnnnnnnnnnnnnnnnnnnnnnnnnnnnnnnnnnnnnnnnnnnnnnnnnnnnnnnnnnnnnnnnnnnnnnnnnnnnnnnnnnnnnnnnnnnnnnnnnnnnnnnnnnnnnnnnnnnnnnnnnnnnnnnnnnnnnnnnnnnnnnnnnnnnnnnnnnnnnnnnnnnnnnnnnnnnnnnnnnnnnnnnnnnnnnnnnnnnnnnnnnnnnnnnnnnnnnnnnnnnnnnnnnnnnnnnnnnnnnnnnnnnnnnnnnnnnnnnnnnnnnnnnnnnnnnnnnnnnnnnnnnnnnnnnnnnnnnnnnnnnnnnnnnnnnnnnnnnnnnnnnnnnnnnnnnnnnnnnnnnnnnnnnnnnnnnnnnnnnnnnnnnnnnnnnnnnnnnnnnnnnnnnnnnnnnnnnnnnnnnnnnnnnnnnnnnnnnnnnnnnnnnnnnnnnnnnnnnnnnnnnnnnnnnnnnnnnnnnnnnnnnnnnnnnnnnnnnnnnnnnnnnnnnnnnnnnnnnnnnnnnnnnnnnnnnnnnnnnnnnnnnnnnnnnnnnnnnnnnnnnnnnnnnnnnnnnnnnnnnnnnnnnnnnnnnnnnnnnnnnnnnnnnnnnnnnnnnnnnnnnnnnnnnnnnnnnnnnnnnnnnnnnnnnnn
>DBVPG1373
nnnnnnnnnnnnnnnnnnnnnnnnnnnnnnnnnnnnnnnnnnnnnnnnnnnnnnnnnnnnnnnnnnnnnnnnnnnnnnnnnnnnnnnnnnnnnnnnnnnnnnnnnnnnnnnnnnnnnnnnnnnnnnnnnnnnnnnnnnnnnnnnnnnnnnnnnnNNNNNNNNNNNNTCGNNNNNNNAATATCAAGNNNNNNTANNNTNNTGTGNNNNNNNGAAATTCAAATNNNNNTATTGACNNNNNNTCATNNNNNNNNNNNNNNNNNNNNNAAGGTGTAAG----AGAATGACATAAAGATTGAAAAAAA-GTCAACGGATGTAATGGAAGCTGGATGACAACTTCTACAATGAAAGGAGAATAATAATGCTATAATGTCGAAATAGCAACTCTCTTTGTGAATTCTTCGCGTGGAGTAATTCTAGTGTCTTTTGTATTCACAATATTATAGCGTTTGAAAAACGATGTACTTCCAACAATTATTCCAAAATTCATCTATTTCTCAATGGTAATTCCTATTGATCAATTATTTTTCAAACCACTCAATTTAAAAAATTGTCAGAAATACCATCAATAAAAGGGTTTTATAGTGTAGTGGTTATCACTTTCGGTTTTGATCCGGACAACCCCGGTTCGAATCCGGGTAAGACCTTATTTTTATATATTTTTTCATGAATTATCGGACACTCTTAGAATGGAGATCTC
>DBVPG1788
nnnnnnnnnnnnnnnnnnnnnnnnnnnnnnnnnnnnnnnnnnnnnnnnnnnnnnnnnnnnnnnnnnnnnnnnnnnnnnnnnnnnNNNNNNNNNNNNNNNNNNNNNNNNNNNNNNNNNNNNN-NNNNNNTTGTTGAGNNNNNNNNNNNANNNTNNNNNNNNNNNNNNNNNNNNNNNNAATATNANGGTGATATANNNNNNTGTGTNNNNNNGAAATTNNNATNNNNNNNNNGANNNGTTTTNNNATTANNNNNNNATTATNNNATAAGGTGTAAG----AGAATGANNNAAAGATTGAAAAAAA-GTNNNNGNATGTAATGGAAGNNNGATGACAACTTCTANNNTGAAAGGAGAATAATAATGCTATAATGTCGAAATAGNNNCTCTCTTTGTGAATTCTTCGNGTNNNNNNATTCTAGTGTCTTTTGTATTNACAATATTATAGCGTTTGAAAAACGATGTACTTCCAACAATTATTCCAAAATTCATCTATTTCTCAATGGTAATTCCTATTGATCAATTATTTTTNNNACCACTCAATTTAAAAAATTGTCAGAAATACCATCAATAAAAGGGTTTTATAGTGTAGTGGTTATCACTTTCGGTTTTGATCCGGACAACCCCGGTTCNNATCNGNGTAAGNCNNTATTTTTANATATTTTTTCATGAATTATCGGACACTCTTAGAATGGAGATCTC
>DBVPG1853
nnnnnnnnnnnnnnnnnnnnnnnnnnnnnnnnnnnnnnnnnnnnnnnnnnnnnnnnnnnnnnnnnnnnnnnnnnnnnnnnnnnnnnnnnnnnnnnnnnnnnnnnnnnnnnnnnnnnnnnnnnnnnnnnnnnnnnnnnnnnnnnnnnnnnnnnnnnnnnnnnnnnnnnnnnnnnnnnnnnnnnnnnnnnnnnnnnnnnnnnnnnnnnnnnnnnnnnnnnnnnnnnnnnnnnnnnnnnnnnnnnnnnnnnnnnnnnnnnnnnnnnnnnnnnnnnnnnnnnnnnnnnnnnnnnnnnnnnnnnnnnnnnnnnnnnnnnnnnnnnnnnnnnnnnnnnnnnnnnnnnnnnnnnnnnnnnnnnnnnnnnnnnnnnnnnnnnnnnnnnnnnnnnnnnnnnnnnnnnnnnnnnnnnnnnnnnnnnnnnnnnnnnnnnnnnnnnnnnnnnnnnnnnnnnnnnnnnnnnnnnnnnnnnnnnnnnnnnnnnnnnnnnnnnnnnnnnnnnnnnnnnnnnnnnnnnnnnnnnnnnnnnnnnnnnnnnnnnnnnnnnnnnnnnnnnnnnnnnnnnnnnnnnnnnnnnnnnnnnnnnnnnnnnnnnnnnnnnnnnnnnnnnnnnnnnnnnnnnnnnnnnnnnnnnnnnnnnnnnnnnnnnnnnnnnnnnnnnnnnnnnnnnnnnnnnnnnnnnnnnnnnnnnnnnnnnnnnnnnn
>DBVPG6040
NNNNNNNNNNNNNNNNNNNNNNNNNNNNNNNNNNNNNNNNNNNNNNNNNNNNNNNNNNNNNNNNNNNNNNNNNNNNNNNNNNNNNNNNNNNNNNNNNNNNNNNNNNNNNNNNNNNNNNNNNNNNNNNNNNNN-NNNNNNNNNNNNNNNNNNNNNNNNNNNNNNNNNNNNNNNNNNNNNNNNNNNNNNNNNNNN-NNNNNNNNNNNNNNNNNNNNNNNNNNNNNNNNNNnnnnnnnnnnnnnnnnnnnnnnnnnnnnnnnnnnnnnnnnnnnnnnnnnnnnnnnnnnnnnnnnnnnnnnnnnnnnnnnnnnnnnnnnnnnnnnnnnnnnnnnnnnnnnnnnnnnnnnnnnnnnnnnnnnnnnnnnnnnnnnnnnnnnnnnnnnnnnnnnnnnnnnnnnnnnnnnnnnnnnnnnnnnnnnnnnnnnnnnnnnnnnnnnnnnnnnnnnnnnnnnnnnnnnnnnnnnnnnnnnnnnnnnnnnnnnnnnnnnnnnnnnnnnnnnnnnnnnnnnnnnnnnnnnnnnnnnnnnnnnnnnnnnnnnnnnnnnnnnnnnnnnnnnnnnnnnnnnnnnnnnnnnnnnnnnnnnnnnnnnnnnnnnnnnnnnnnnnnnnnnnnnnnnnnnnnnnnnnnnnnnnnnnnnnnnnnnnnnnnnnnnnnnnnnnnnnnnnnnnnnnnnnnnnnnnnnnnnnnnnnnnnnnnnnn
>DBVPG6044
TGAAGTCATCCATCGGTAATTGTCCATCTTAGGTAACAATTGCGAGGCAAGTAACACAGACTCTCGAGTACTTGTTTTTCAGGGTGNNNNNNNAGCCGTTGTTTACNNNNNNATAATCCACCGCTATTTTGTNNNNNNNNTCNNNNNNCAATNNNNNACCTGTAGCTCGNNNNNNGNNNNTCAAGGTGATATAAACTTTTGTGTTCTAATGAAATTCAAATACTAATATTGACNNNNNNNNNNNNNNNNNNNNNATTANNNNNNNNNNNNNNNN----AGAATGNNNNNNAGATTGAAAAAAAAGNNNNCAGATGTAATGGAAGCTGAATGNNAACGNNNNNNATGAAAGGAGAATAATAATGCTATAATGTCGAAATAGCAACTCTCTTTGTGAATTCTTCGCATGGAGTAATTCTAGTGTTTTTTGTATTCCCAATATTATAGGGTTTGAAAAACGATGTACTTCCAACAATCATTCCAAAATTCATCTATTTCTCAATGGNNNNNNCTATTGATCAATTTTTTTTCAAACCACTCAATTTAGAAAATTGTCAGAAATACCATCAATAAAAGGGTTTTATAGTGTAGTGGNNNNNNCTTTCGGTTTTGATCCGGACAACCCCGGTTCGAATCCGGGTNNNNNNTTGTTTTTATATATTTTTTCATGAATTATCGGACACTCTNNNNNTGGAGATCTC
>DBVPG6765
TGAAGTCATCCATCGGTAATTGTCCATCTTAGGTAACAATTGCGAGGCAAGTAACACAGACTCTCGAGTACTTGTTTTTCAGGGTGTGAGAAGAGCCGTTGTTTACTTAGTGATAATTCAC-GCTATTTTGTTGAGCAAGTCATTAAACAATCTACTACCTGTAGCTCGTGAGTGGAATATCAAGGTGATATACACTTTTGTGTTCTAATGAAATTCAAATACTAATATTGACGAGTTTTCATATTACTAGTATATTATCATATAAGGTGTAAG----AGAATGACATAAAGATTGAAAAAAA-GTCAACGGATGTAATGGAAGCTGGATGACAACTTCTACAATGAAAGGAGAATAATAATGCTATAATGTCGAAATAGCAACTCTCTTTGTGAATTCTTCGCGTGGAGTAATTCTAGTGTCTTTTGTATTCACAATATTATAGCGTTTGAAAAACGATGTACTTCCAACAATTATTCCAAAATTCATCTATTTCTCAATGGTAATTCCTATTGATCAATTATTTTTCAAACCACTCAATTTAAAAAATTGTCAGAAATACCATCAATAAAAGGGTTTTATAGTGTAGTGGTTATCACTTTCGGTTTTGATCCGGACAACCCCGGTTCGAATCCGGGTAAGACCTTATTTTTATATATTTTTTCATGAATTATCGGACACTCTTAGAATGGAGATCTC
>K11
NNNNNNNNNNNNNNNNNNNNNNNNNNNNNNNNNNNNNNNNNNNNNNNNNNNNNNNNNNNNNNNNNNNNNNNNNNNNNNNNNNNNNNNNNNNNNNNNNNNNNNNNNNNNNNNNNNNNNNNNNNNNNNNNNNNNNNNNCNNNNNNNNNNNNNNNNNNNNNNNNNNNNNNNNNNNNNNNNNNNNNNNNNNNNTANACACTTTTNNNNNNNAATGNNNNNNNNNNACTAATATTGACAAGTTTTCATATTACTAGTATATTATCATATAAGNTNTAAG----AGAATGACATAAAGATTGAAAAAAA-GTCAACAGATGTAATGGAAGCTGAATGACAACTTCTACAATGAAAGGAGAATAATAATGCTATAATGTCGAAATAGCAACTCTCTTTGTGANNNNNNNGCATGGAGTAATTCTAGTGTTTTTTGTATTCCCAATATTATAGCGTTTGAAAAACGATGTACTTCCAACAATCATTCCAAAATTCATCTATTNNNNNATGGNNNNNNCTATTGATCAATTATTTTTCAAACCACTCAATTTAGAAAATNNNNNGAAATACCATCAATAAAAGGGTTTTATAGTGTAGTGGTTATCACTTTCGGTTTTGATCCGGACAACCCCNGTTCGAATCCGGGTAAGACCTNATTTTTATATATTTTTTCATGAATTATCGGAANNNNAGAAAATGGAGATCTC
>L_1374
TGAAGTCATCCATCGGTAATTGTCCATCTTAGGTAACAATTGCGAGGCAAGTAACACAGACTCTCGAGTACTTGTTTTTCAGGGTGTGAGAAGAGCTGTTGTTTACTTAGTGATAATTCAC-GCTATTTTGTTGAGCAAGTCATTAAACAATCTACTACCTGTAGCTCGTGAGTGGAATATCAAGGTGATATACACTTTTGTGTTCTAATGAAATTNAAATACTAATATTGACGAGTTTTCATATTACTAGTATATTATCATATAAGGTGTAAG----AGAATGACATAAAGATTGAAAAAAA-GTCANCGGATGTAATGGAAGCTGGATGACAACTTCTACAATGAAAGGAGAATAATAATGCTATAATGTCGAAATAGCAACTCTCTTTGTNNNNNNTTCGCGTNNAGTAATTCTAGTGTCTTTTGTATTCACAATATTATAGCGTTTGAAAAACGATGTACTTCCAACAATTATTCCANNNNNNATCTATTTCTCAATGGNNNNNNCTATTGATCAATTNNTTTTCAAACCACTCAATTTAAANNNNNNTCNNNNNNNNNNNCAATANNNNNNNNNTANNNNNNAGNNNNNNNNNNNNTNNNNNTNNNNNNNNNNNNNNNNNNNNNNNNNNNNNNNNNNNNNNNNNNNNNNNNNNNNNNNNNNNNNNNNNNNNNNNNNNNNNNNNNNNNNNNNNNN
>L_1528
NNNNNNNNNNNNNNNNNN-NNNNNNNNNN-NNNNNNNNNNNNNNNNNNNNNNNNNNNNNNNNNNNNNNNNNNNNNNNNNNNNNNNNNNNNNNNNNNNNNNNNNNNNNNNNNNNNNNNNNNN-NNNNNNNNNNNNNNNNNNNNNNNNNNNNNNNNNNNNNNNNNNNNNCNNNNNNNNNNNNNNNNNNNNNNNNNNNNNNNNNNNNNNNNNNNNNNNNNNNNNNNTNNNNNNNACGAGTTNNCNNNNNNCTAGTATATTATCATATAAGGTGTAAG----AGAATGACATAAAGATTGAAAAAAN-NNNNACGGATGTAATGGAAGCTNNNNGACAACTTCTNNNNNNNNAGGAGAATAATAATGCTATAATGTCGAAATAGCAACTCTCTTTGTGNNNNNTTCGCGTGGAGTAATTCTAGTGTCTTTTGTATTCACAATATTATAGCGTTTGAAAAACGATGTACTTCCAACAATTATTCCAAAATTCATCTATTNCTCAATGGTAATTCCTATTGATCAATTATTTTTCAAACCACTCAATTTAAAAAATTGTCAGAAATACCATCAATAAAAGGGTTTTATAGTGTAGTGGTTATCACTTTCGGTTTTGATCCGGACAACCCCGGTTCGAATCCGGGTAAGACCTTATTTTTATATATTTTTTCATGAATTATCGGACACTCTTAGAATGGAGATCTC
>NCYC110
nnnnnnnnnnnnnnnnnnnnnnnnnnnnnnnnnnnnnnnnnnnnnnnnnnnnnnnnnnnnnnnnnnnnnnnnnnnnnnnnnnnnnnnnnnnnnnnnnnnnnnnnnnnnnnnnnnnnnnnnnnnnnnnnnnnnnnnnnnnnnnnnnnnnnnnnnnnnnnnnnnnnnnnnnnnnnnnnnnnnnnnnnnnnnnnnnnnnnnnnnnnnnnnnnnnnnnnnnnnnnnnnnnnnnnnnnnnnnnnnnnnnnnnnnnnnnnnnnnnnnnnnnnnnnnnnnnnnnnnnnnnnnnnnnnnnnnnnnnnnnnnnnnnnnnnnnnnnnnnnnnnnnnnnnnnnnnnnnnnnnnnnnnnnnnnnnnnnnnnnnnnnnnnnnnnnnnnnnnnnnnnnnnnnnnnnnnnnnnnnnnnnnnnnnnnnnnnnnnnnnnnnnnnnnnnnnnnnnnnnnnnnnnnnnnnnnnnnnnnnnnnnnnnnnnnnnnnnnnnnnnnnnnnnnnnnnnnnnnnnnnnnnnnnnnnnnnnnnnnnnnnnnnnnnnnnnnnnnnnnnnnnnnnnnnnnnnnnnnnnnnnnnCAATAAAAGGGTTTTATAGTGTAGTGGTTATCACTTTCGGTTTTGATCCGGACAACCCCGGTTCGAATCCGGGTAAGACCTTGTTTTTATATATTTTTTCATGAATTATCGGACACTCTTAGAATGGAGATCTC
>NCYC361
nnnnnnnnnnnnnnnnnnnnnnnnnnnnnnnnnnnnnnnnnnnnnnnnnnnnnnnnnnnnnnnnnnnnnnnnnnnnnnnnnnnnnnnnnnnnnnnnnnnnnnnnnnnnnnnnnnnnnnnnnnnnnnnnnnnnnnnnnnnnnnnnnnnnnnnnnnnnnnnnnnnnnnnnnnnnnnnnnnnnnnnnnnnnnnnnnnnnnnnnnnnnnnnnnnnnnnnnnnnnnnnnnnnnnnnnnnnnnnnnnnnnnnnnnnnnnnnnnnnnnnnnnnnnnnnnnnnnnnnnnnnnnnnnnnnnnnnnnnnnnnnnnnnnnnnnnnnnnnnnnnnnnnnnnnnnnnnnnnnnnnnnnnnnnnnnnnnnnnnnnnnnnnnnnnnnnnnnnnnnnnnnnnnnnnnnnnnnnnnnnnnnnnnnnnnnnnnnnnnnnnnnnnnnnnnnnnnnnnnnnnnnnnnnnnnnnnnnnnnnnnnnnnnnnnnnnnnnnnnnnnnnnnnnnnnnnnnnnnnnnnnnnnnnnnnnnnnnnnnnnnnnnnnnnnnnnnnnnnnnnnnnnnnnnnnnnnnnnnnnnnnnnnnnnnnnnnnnnnnnnnnnnnnnnnnnnnnnnnnnnnnnnnnnnnnnnnnnnnnnnnnnnnnnnnnnnnnnnnnnnnnnnnnnnnnnnnnnnnnnnnnnnnnnnnnnnnnnnnnnnnnnnnnnnnnnnnnnnnn
>RM11_1A
TGAAGTCATCCATCGGTAATTGTCCATCTTAGGTAACAATTGCGAGGCAAGTAACACAGACTCTCGAGTACTTGTTTTTCAGGGTGTGAGAAGAGCCGTTGTTTACTTAGTGATAATTCAC-GCTATTTTGTTGAGCAAGTCATTAAACAATCTACTACCTGTAGCTCGTGAGTGGAATATCAAGGTGATATACACTTTTGTGTTCTAATGAAATTCAAATACTAATATTGACGAGTTTTCATATTACTAGTATATTATCATATAAGGTGTAAG----AGAATGACATAAAGATTGAAAAAAA-GTCAACGGATGTAATGGAAGCTGGATGACAACTTCTACAATGAAAGGAGAATAATAATGCTATAATGTCGAAATAGCAACTCTCTTTGTGAATTCTTCGCGTGGAGTAATTCTAGTGTCTTTTGTATTCACAATATTATAGCGTTTGAAAAACGATGTACTTCCAACAATTATTCCAAAATTCATCTATTTCTCAATGGTAATTCCTATTGATCAATTATTTTTCAAACCACTCAATTTAAAAAATTGTCAGAAATACCATCAATAAAAGGGTTTTATAGTGTAGTGGTTATCACTTTCGGTTTTGATCCGGACAACCCCGGTTCGAATCCGGGTAAGACCTTATTTTTATATATTTTTTCATGAATTATCGGACACTCTTAGAATGGAGATCTC
>S288c
TGAAGTCATCCATCGGTAATTGTCCATCTTAGGTAACAATTGCGAGGCAAGTAACACAGACTCTCGAGTACTTGTTTTTCAGGGTGTGAGAAGAGCCGTTGTTTACTTAGTGATAATTCAC-GCTATTTTGTTGAGCAAGTCATTAAACAATCTACTACCTGTAGCTCGTGAGTGGAATATCAAGGTGATATACACTTTTGTGTTCTAATGAAATTCAAATACTAATATTGACGAGTTTTCATATTACTAGTATATTATCATATAAGGTGTAAG----AGAATGACATAAAGATTGAAAAAAA-GTCAACGGATGTAATGGAAGCTGGATGACAACTTCTACAATGAAAGGAGAATAATAATGCTATAATGTCGAAATAGCAACTCTCTTTGTGAATTCTTCGCGTGGAGTAATTCTAGTGTCTTTTGTATTCACAATATTATAGCGTTTGAAAAACGATGTACTTCCAACNNNTATTCCAAAATTCATCTATTTCTCAATGGTANTTCCTATTGATCAATTATTTTTCAAACCACTCAATTTAAAAAATTGTCAGAAATACCATCAATAAAAGGGTTTTATAGTGTAGTGGTTATCACTTTCGGTTTTGATCCGGACAACCCCGGTTCGAATCCGGGTAAGACCTTATTTTTATATATTTTTTCATGAATTATCGGACACTCTTAGAATGGANATCTC
>SK1
TGAAGTCATCCATCGGTAATTGTCCATCTTAGGTAACAATTGCGAGGCAAGTAACACAGACTCTCGAGTACTTGTTTTTCAGGGTGTGAGAAGAGCCGTTGTTTACTTAGTGATAATCCACCGCTATTTTGTTGAGCAAGTCATTAAACAATCTACTACCTGTAGCTCGTGAGTGGAATATCAAGGTGATATAAACTTTTGTGTTCTAATGAAATTCAAATACTAATATTGACAAGTTTTCATATTACTAGTATATTATCATATAAGGTGTAAG----AGAATGACATAAAGATTGAAAAAAAAGTCAACAGATGTAATGGAAGCTGAATGACAACGTCTACAATGAAAGGAGAATAATAATGCTATAATGTCGAAATAGCAACTCTCTTTGTGAATTCTTCGCATGGAGTAATTCTAGTGTTTTTTGTATTCCCAATATTATAGGGTTTGAAAAACGATGTACTTCCAACAATCATTCCAAAATTCATCTATTTCTCAATGGTAATTCCTATTGATCAATTTTTTTTCAAACCACTCAATTTAGAAAATTGTCAGAAATACCATCAATAAAAGGGTTTTATAGTGTAGTGGTTATCACTTTCGGTTTTGATCCGGACAACCCCGGTTCGAATCCGGGTAAGACCTTGTTTTTATATATTTTTTCATGAATTATCGGACACTCTTAGAATGGAGATCTC
>UWOPS03_461_4
NNNNNNNNNNNNNNNNNNNNNNNNNNNNNNNNNNNNNNNNNNNNNNNN-NNNNNNNNNNNNNNNNNNNNNNNNNNNNNNNNNNNNNNNNNNNNNNNNNNNNNNNNNNNNNNNNNNNNNNNNNNNNNNNNNNNNNNNNN-NNNNNNNNNNNNNNNNNNNNNNNNNNNnnnnnnnnnnnnnnnnnnnnnnnnnnnnnnnnnnnnnnnnnnnnnnnnnnnnnnnnnnnnnnnnnnnnnnnnnnnnnnnnnnnnnnnnnnnnnnnnnnnnnnnnnnnnnnnnnnnnnnnnnnnnnnnnnnnnnnnnnnnnnnnnnnnnnnnnnnnnnnnnnnnnnnnnnnnnnnnnnnnnnnnnnnnnnnnnnnnnnnnnnnnnnnnnnnnnnnnnnnnnnnnnnnnnnnnnnnnnnnnnnnnnnnnnnnnnnnnnnnnnnnnnnnnnnnnnnnnnnnnnnnnnnnnnnnnnnnnnnnnnnnnnnnnnnnnnnnnnnnnnnnnnnnnnnnnnnnnnnnnnnnnnnnnnnnnnnnnnnnnnnnnnnnnnnnnnnnnnnnnnnnnnnnnnnnnnnnnnnnnnnnnnnnnnnnnnnnnnnnnnnnnnnnnnnnnnnnnnnnnnnnnnnnnnnnnnnnnnnnnnnnnnnnnnnnnnnnnnnnnnnnnnnnnnnnnnnnnnnnnnnnnnnnnnnnnnnnnnnnnnnnnnnnnnnnnnn
>UWOPS05_217_3
nnnnnnnnnnnnnnnnnnnnnnnnnnnnnnnnnnnnnnnnnnnnnnnnnnnnnnnnnnnnnnnnnnnnnnnnnnnnnnnnnnnnnnnnnnnnnnnnnnnnnnnnnnnnnnnnnnnnnnnnnnnnnnnnnnnnnnnnnnnnnnnnnnnnnnnnnnnnnnnnnnnnnnnnnnnnnnnnnnnnnnnnnnnnnnnnnnnnnnnnnnnnnnnnnnnnnnnnnnnnnnnnnnnnnnnnnnnnnnnnnnnnnnnnnnnnnnnnnnnnnnnnnnnnnnnnnnnnnnnnnnnnnnnnnnnnnnnnnnnnnnnnnnnnnnnnnnnnnnnnnnnnnnnnnnnnnnnnnnnnnnnnnnnnnnnnnnnnnnnnnnnnnnnnnnnnnnnnnnnnnnnnnnnnnnnnnnnnnnnnnnnnnnnnnnnnnnnnnnnnnnnnnnnnnnnnnnnnnnnnnnnnnnnnnnnnnnnnnnnnnnnnnnnnnnnnnnnnnnnnnnnnnnnnnnnnnnnnnnnnnnnnnnnnnnnnnnnnnnnnnnnnnnnnnnnnnnnnnnnnnnnnnnnnnnnnnnnnnnnnnnnnnnNNNNNNNNNNNNNNNNNNNNNNNNNNNNNNNNNNNNNNNNNNNNNNNNNNNNNNNNNNNNNNNNNNNNNNNNNNNNNNNNNNNNNNNNNNNNNNNNNNNNNNNNNNNNNNNNNNNNNNNNNNNNNNNNNNNNN
>UWOPS05_227_2
nnnnnnnnnnnnnnnnnnnnnnnnnnnnnnnnnnnnnnnnnnnnnnnnnnnnnnnnnnnnnnnnnnnnnnnnnnnnnnnnnnnnnnnnnnnnnnnnnnnnnnnnnnnnnnnnnnnnnnnnnnnnnnnnnnnnnnnnnnnnnnnnnnnnnnnnnnnnnnnnnnnnnnnnnnnnnnnnnnnnnnnnnnnnnnnnnnnnnnnnnnnnnnnnnnnnnnnnnnnnnnnnnnnnnnnnnnnnnnnnnnnnnnnnnnnnnnnnnnnnnnnnnnnnnnnnnnnnnnnnnnnnnnnnnnnnnnnnnnnnnnnnnnnnnnnnnnnnnnnnnnnnnnnnnnnnnnnnnnnnnnnnnnnnnnnnnnnnnnnnnnnnnnnnnnnnnnnnnnnnnnnnnnnnnnnnnnnnnnnnnnnnnnnnnnnnnnnnnnnnnnnnnnnnnnnnnnnnnnnnnnnnnnnnnnnnnnnnnnnnnnnnnnnnnnnnnnnnnnnnnnnnnnnnnnnnnnnnnnnnnnnnnnnnnnnnnnnnnnnnnnnnnnnnnnnnnnnnnnnnnnnnnnnnnnnnnnnnnnnnnnnnnnnnnnnnnnnnnnnnnnnnnnnnnnnnnnnnnnnnnnnnnnnnnnnnnnnnnnnnnnnnnnnnnnnnnnnnnnnnnnnnnnnnnnnnnnnnnnnnnnnnnnnnnnnnnnnnnnnnnnnnnnnnnnnnnnnnnnn
>UWOPS83_787_3
NNNNNNNATNNNNNNNNNNNTNNNNNNNNNNNNNNNNNNNNNNNNNNNNNNNNNNNNNNNNNNNNNNNNNNNNGTNNNNNNNNNNNTGAGAANNNNNNNNNNNNNNNNNNNNNNNNNCCAN-NNNNNNTTGTTGAGCAAGNNNNNNANNNANNNNCTNNNNNNNNNNNNTGAGTGGAATATCAAGNNNATATANNNNNNTGNNTTCTAATGAAANNNNNNTNNNNNNATTNNNANNNNNTNNNNNNCCNNNNNNNNNNNNNNNTAAGGTGTAAG----ANNNNNNNNNNNNNNNNNAAAAAAA-GTCAANNNNNGTANTNNNNGCTNNNTGACNNCTTCTACANTGAAAANNNNNNNNNNNNNCTATAATGTCGNAATAGCAACTCNNNNNGTGNNNNNTTCGCANNNNNNNNNNNNAGTGTTTTNNNNNNNNNNNATATTATAGCGTTTGAAAAANNNNGTATTNCNNNCAATCATNCNNNNANNNATCTATTTCTCAATGGNNANNNCTTTTGNNNAATTNNTTTTCAAACCACTNNNNNNNNNNNNNNNTNNNANNNNCCNNNNNNNNNNNNNNNNTNNNNNNNNNNNNNNNNNNNNNTCNNNNNTGNNNNNNNNNNNNNNNNNNNNNNNNNNNNNNNNNNNNNNNNNNNNNANNTTTTTTCANNNNNTANNNNNNNNNNNNNNNNNNNNNNNNTN
>UWOPS87_2421
nnnnnnnnnnnnnnnnnnnnnnnnnnnnnnnnnnnnnnnnnnnnnnnnnnnnnnnnnnnnnnnnnnnnnnnnnnnnnnnnnnnnnnnnnnnnnnnnnnnnnnnnnnnnnnnnnnnnnnnnnnnnnnnnnnnnnnnnnnnnnnnnnnnnnnnnnnnnnnnnnnnnnnnnnnnnNNNNNNN-NN-NNNNNNNNNNN-NNNNNNNNNNNNNNNN-NNNNNNNNNNNNNNNNNNNNNNNNNNNNNNNNNNNNNNNNNNNNNNNNNNNNNNNNNNNNNN---N-NNNNNNNNNNNNNNNNNNNNNNNN-NNNNNNNNNNNNNNNNNN-NNNNNNNNNNNNNNNNNNNNNNNNNNNNNNNNNNNNNNNNNNNNNNNNNNNNNNNNNNNNNNNNNNNNNNNNNNNNNNNNNNNNNNNNNNNNNNNNNNN-NNNNNNNNNNNNNNNNNNNNNNNNNN-NNNNNNNNNNNNNNNNNNNNNNNNNNNNNNNNNNNNNNNNNNNNNNNNNNNNNNNNN-NNNNNNNNNNNNNNNNNNNNNNNNNNNNNNNNNNNNNNNNNNNNNNNNNNNNNNNNNNNNNNNNNNNNNNNNNNNNNNTANNNNNNNNNNNNNNNNNNNNNNNNNNNNNNNNNNNNNNNNNNNNNNNNNNNNNNNNNNNNNTTTTNNNNNNNNTTTCATNNATNNNNNGANNNNNNTANNNNGNNNNNNNN
>W303
TGAAGTCATCCATCGGTAATTGTCCATCTTAGGTAACAATTGCGAGGCAAGTAACACAGACTCTCGAGTACTNGTTTTTCAGGGTGTGAGAAGAGCCGTTGTTTACTTAGTGATAATNCAC-GCTATTTNNNNNAGCAAGTNATTAANNNNTCTACNNNNNNTAGNNNNNNNNNNNNNNNNNNNNNNNNNNNNNNNNNNNNNNNNNNNNNNNNNNNNNNNNNNNNNNNNNNNNNNNNNNNNNNNNNNNNNNNNNNNNNNNNNNNNNNNNNNNNN----NNNNNNNNNNNNNNNNNNNNNNNNN-NNNNNNNNNNNNNNNNNNNNNNNNNNNNNNNNNNNNNNNNNNNNNNNNNNNNNNTNNTGCTATAATGTCGAAATAGCAACTCTCTTTGTGAATTCTTCGCGTGGAGTAATTCTAGTGTCTTTTGTATTCACAATANTATAGCGTTTGAAAAACGATGTACTTCCAACAATTATTCCAAAATTCATCTATTTCTCAATGGTAATTCCTATTGATCAATTATTTTTCAAACCACTCAATTTAAAAAATTGTCAGAAANACCATCAATAAAAGGGTTTTATAGTGTAGTGGTTATCACTTTCGGTTTTGATCCGGACAACCCCGGTTCGAATCCGGGTAAGACCTTATTTTTATATATTTTTTCATGAATTATCGGACACTCTTAGAATGGAGATCTC
>Y12
TGAAGTNNNCNATCGGTAATTGTCCATNNTAGGTAACAATTGCGAGGCAAGTAACACANNNNNNGGAGTACTTGTTTTTCAGGGTGTGAGAAGAGCCGTTGTTTANNNAGTGATAANNNNNNNCTATTTTGTTGAGCAAGTCATTAAACAATCTACTACCTGTAGNNNGTGAGTGGAATATCAAGATGATATACACTTNNGTGTTCNAATGAAATTCAAATACTAATATTGACAAGTTTTCATATTACTAGTATATTATCATATAAGGTGTAAG----AGAATGACATAAAGANNGAAAAAAA-GTCAACAGATNNNATGGAAGCTGAATGACAACTNNNNNNATGAAAGGAGAATAATAATGCTATAATGTCGAANNNNNAACTCTCTTTGTGAATTCTTCGCATGGNNNNNNTNNNNNGTTTTNNNNNNNNNNNATATNNNNNNNTTTGANNNNNNNNNNNNNNNCAACAATCATTCCAAAATNCATCTATTNCTCNNNNNNNNNNNCTNNNNNNCANNNNNNNN-NNNNNNNNNNnnnnnnnnnnnnnnnnnnnnnnnnnnnnnnnnnnnnnnnnnnnnnnnnnnnnnnnnnnnnnnnnnnnnnnnnnnnnnnnnnnnnnnnnnnnnnnnnnnnnnnnnnnnnnnnnnnnnnnnnnnnnnnnnnnnnnnnnnnnnnnnnnnnnnnnnnnnnnnnnn
>Y55
TGAAGTCATCCATCGGTAATTGTCCATCTTAGGTAACAATTGCGAGGCAAGTAACACAGACTCTCGAGTACTTGTTTTTCAGGGTGTGAGAAGAGCCGTTGTTTACTTAGTGATAATCCACCGCTATTTTGTTGAGCAAGTCATTAAACAATCTACTACCTGTAGCTCGTGAGTGGAATATCAAGGTGATATAAACTTTTGTGTTCTANTGAAATTCAAATACTAATATTGACAAGTTTTCATATTACTAGTATATTATCATATAAGGTGTAAG----AGAATGACATAAAGATTGAAAAAAAAGTCAACAGATGTAATGGAAGCTGAATGACAACGTCTACAATGAAAGGAGAATAATAATGCTATAATGTCGAAATAGCAACTCTCTTTGTGAATTCTTCGCATGGAGTAATTCTAGTGTTTTTTGTATTCCCAATATTATAGGGTTTGAAAAACGATGTACTTCCAACAATCATTCCAAAATTCATCTATTTCTCAATGGTAATTCCTATTGATCAATTTTTTTTCAAACCACTCAATTTAGAAAATTGTCAGAAATACCATCAATAAAAGGGTTTTATAGTGTAGTGGTTATCACTTTCGGTTTTGATCCGGACAACCCCGGTTCGAATCCGGGTAAGACCTTGTTTTTATATATTTTTTCATGAATTATCGGACACTCTTAGAATGGAGATCTC
>Y9
nnnnnnnnnnnnnnnnnnnnnnnnnnnnnnnnnnnnnnnnnnnnnnnnnnnnnnnnnnnnnnnnnnnnnnnnnnnnnnnnnnnnnnnnnnnnnnnnnnnnnnnnnnnnnnnnnnnnnnnnnnnnnnnnnnnnnnnnnnnnnnnnnnnnnnnnnnnnnnnnnnnnnnnnnnnnnnnnnnnnnnnnnnnnnnnnnnnnnnnnnnnnnnnnnnnnnnnnnnnnnnnnnnnnnnnnnnnnnnnnnnnnnnnnnnnnnnnnnnnnnnnnnnnnnnnnnnnnnnnnnnnnnnnnnnnnnnnnnnnnnnnnnnnnnnnnnnnnnnnnnnnnnnnnnnnnnnnnnnnnnnnnnnnnnnnnnnnnnnnnnnnnnnnnnnnnnnnnnnnnnnnnnnnnnnnnnnnnnnnnnnnnnnnnnnnnnnnnnnnnnnnnnnnnnnnnnnnnnnnnnnnnnnnnnnnnnnnnnnnnnnnnnnnnnnnnnnnnnnnnnnnnnnnnnnnnnnnnnnnnnnnnnnnnnnnnnnnnnnnnnnnnnnnnnnnnnnnnnnnnnnnnnnnnnnnnnnnnnnnnnnnnnnnnnnnnnnnnnnnnnnnnnnnnnnnnnnnnnnnnnnnnnnnnnnnnnnnnnnnnnnnnnnnnnnnnnnnnnnnnnnnnnnnnnnnnnnnnnnnnnnnnnnnnnnnnnnnnnnnnnnnnnnnnnnnnnnnnnnn
>YIIc17_E5
nnnnnnnnnnnnnnnnnnnnnnnnnnnnnnnnnnnnnnnnnnnnnnnnnnnnnnnnnnnnnnnnnnnnnnnnnnnnnnnnnnnnnnnnnnnnnnnnnnnnnnnnnnnnnnnnnnnnnnnnnnnnnnnnnnnnnnnnnnnnnnnnnnnnnnnnnnnnnnnnnnnnnnnnnnnnnnnnnnnnnnnnnnnnnnnnnnnnnnnnnnnnnnnnnnnnnnnnnnnnnnnnnnnnnnnnnnnnnnnnnnnnnnnnnnnnnnnnnnnnnnnnnnnnnnnnnnnnnnnnnnnnnnnnnnnnnnnnnnnnnnnnnnnnnnnnnnnnnnnnnnnnnnnnnnnnnnnnnnnnnnnnnnnnnnnnnnnnnnnnnnnnnnnnnnnnnnnnnnnnnnnnnnnnnnnnnnnnnnnnnnnnnnnnnnnnnnnnnnnnnnnnnnnnnnnnnnnnnnnnnnnnnnnnnnnnnnnnnnnnnnnnnnnnnnnnnnnnnnnnnnnnnnnnnnnnnnnnnnnnnnnnnnnnnnnnnnnnnnnnnnnnnnnnnnnnnnnnnnnnnnnnnnnnnnnnnnnnnnnnnnnnnnnnnnnnnnnnNNNNNNNNNNNNNNNNNNNNNNNNNNCGGTNNNNANNNNNNNN-NNCCGGNNCGANTCCGGGTANGACCTTATTTTTNNNNATTTTTTCATGAATTATCGGACACTCTTAGAATGGAGATCTC
>YJM789
TGAAGTCATCCATCGGTAATTGTCCATCTTAGGTAACAATTGCGAGGCAAGTAACACAGACTCTCGAGTACTTGTTTTTCAGGGTGTGAGAAGAGCCGTTGTTTACTTAGTGATAATTCAC-GCTATTTTGTTGAGCAAGTCATTAAACAATCTACTACCTGTAGCTCGTGAGTGGAATATCAAGGTGATATACACTTTTGTGTTCTAATGAAATTCAAATACTAATATTGACGAGTTTTCATATTACTAGTATATTATCATATAAGGTGTAAG----AGAATGACATAAAGATTGAAAAAAA-GTCAACGGATGTAATGGAAGCTGGATGACAACTTCTACAATGAAAGGAGAATAATAATGCTATAATGTCGAAATAGCAACTCTCTTTGTGAATTCTTCGCGTGGAGTAATTCTAGTGTCTTTTGTATTCACAATATTATAGCGTTTGAAAAACGATGTACTTCCAACAATTATTCCAAAATTCATCTATTTCTCAATGGTAATTCCTATTGATCAATTATTTTTCAAACCACTCAATTTAAAAAATTGTCAGAAATACCATCAATAAAAGGGTTTTATAGTGTAGTGGTTATCACTTTCGGTTTTGATCCGGACAACCCCGGTTCGAATCCGGGTAAGACCTTATTTTTATATATTTTTTCATGAATTATCGGACACTCTTAGAATGGAGATCTC
>YJM975
nnnnnnnnnnnnnnnnnnnnnnnnnnnnnnnnnnnnnnnnnnnnnnnnnnnnnnnnnnnnnnnnnnnnnnnnnnnnnnnnnnnnnnnnnnnnnnnnnnnnnnnnnnnnnnnnnnnnnnnnnnnnnnnnnnnnnnnnnnnnnnnnnnnnnnnnnnnnnnnnnnnnnnnnnnnnnnnnnnnnnnnnnnnnnnnnnnnnnnnnnnnnnnnnnnnnnnnnnnnnnnnnnnnnnnnnnnnnnnnnnnnnnnnnnnnnnnnnnnnnnnnnnnnnnnnnnnnnnnnnnnnnnnnnnnnnnnnnnnnnnnnnnnnnnnnnnnnnnnnnnnnnnnnnnnnnnnnnnnnnnnnnnnnnnnnnnnnnnnnnnnnnnnnnnnnnnnnnnnnnnnnnnnnnnnnnnnnnnnnnnnnnnnnnnnnnnnnnnnnnnnnnnnnnnnnnnnnnnnnnnnnnnnnnnnnnnnnnnnnnnnnnnnnnnnnnnnnnnnnnnnnnnnnnnnnnnnnnnnnnnnnnnnnnnnnnnnnnnnnnnnnnnnnnnnnnnnnnnnnnnnnnnnnnnnnnnnnnnnnnnnnnnnnnnnnnnnnnnnnnnnnnnnnnnnnnnnnnnnnnnnnnnnnnnnnnnnnnnnnnnnnnnnnnnnnnnnnnnnnnnnnnnnnnnnnnnnnnnnnnnnnnnnnnnnnnnnnnnnnnnnnnnnnnnnnnnnnnnnn
>YJM978
nnnnnnnnnnnnnnnnnnnnnnnnnnnnnnnnnnnnnnnnnnnnnnnnnnnnnnnnnnnnnnnnnnnnnnnnnnnnnnnnnnnnnnnnnnnnnnnnnnnnnnnnnnnnnnnnnnnnnnnnnnnnnnnnnnnnnnnnnnnnnnnnnnnnnnnnnnnnnnnnnnnnnnnnnnnnnnnnnnnnnnnnnnnnnnnnnnnnnnnnnnnnnnnnnnnnnnnnnnnnnnnnnnnnnnnnnnnnnnnnnnnnnnnnnnnnnnnnnnnnnnnnnnnnnnnnnnnnnnnnnnnnnnnnnnnnnnnnnnnnnnnnnnnnnnnnnnnnnnnnnnnnnnnnnnnnnnnnnnnnnnnnnnnnnnnnnnnnnnnnnnnnnnnnnnnnnnnnnnnnnnnnnnnnnnnnnnnnnnnnnnnnnnnnnnnnnnnnnnnnnnnnnnnnnnnnnnnnnnnnnnnnnnnnnnnnnnnnnnnnnnnnnnnnnnnnnnnnnnnnnnnnnnnnnnnnnnnnnnnnnnnnnnnnnnnnnnnnnnnnnnnnnnnnnnnnnnnnnnnnnnnnnnnnnnnnnnnnnnnnnnnnnnnnnnnnnnnnnnnnnnnnnnnnnnnnnnnnnnnnnnnnnnnnnnnnnnnnnnnnnnnnnnnnnnnnnnnnnnnnnnnnnnnnnnnnnnnnnnnnnnnnnnnnnnnnnnnnnnnnnnnnnnnnnnnnnnnnnnn
>YJM981
nnnnnnnnnnnnnnnnnnnnnnnnnnnnnnnnnnnnnnnnnnnnnnnnnnnnnnnnnnnnnnnnnnnnnnnnnnnnnnnnnnnnnnnnnnnnnnnnnnnnnnnnnnnnnnnnnnnnnnnnnnnnnnnnnnnnnnnnnnnnnnnnnnnnnnnnnnnnnnnnnnnnnnnnnnnnnnnnnnnnnnnnnnnnnnnnnnnnnnnnnnnnnnnnnnnnnnnnnnnnnnnnnnnnnnnnnnnnnnnnnnnnnnnnnnnnnnnnnnnnnnnnnnnnnnnnnnnnnnnnnnnnnnnnnnnnnnnnnnnnnnnnnnnnnnnnnnnnnnnnnnnnnnnnnnnnnnnnnnnnnnnnnnnnnnnnnnnnnnnnnnnnnnnnnnnnnnnnnnnnnnnnnnnnnnnnnnnnnnnnnnnnnnnnnnnnnnnnnnnnnnnnnnnnnnnnnnnnnnnnnnnnnnnnnnnnnnnnnnnnnnnnnnnnnnnnnnnnnnnnnnnnnnnnnnnnnnnnnnnnnnnnnnnnnnnnnnnnnnnnnnnnnnnnnnnnnnnnnnnnnnnnnnnnnnnnnnnnnnnnnnnnnnnnnnnnnnnnnnnnnnnnnnnnnnnnnnnnnnnnnnnnnnnnnnnnnnnnnnnnnnnnnnnnnnnnnnnnnnnnnnnnnnnnnnnnnnnnnnnnnnnnnnnnnnnnnnnnnnnnnnnnnnnnnnnnnnnnnnn
>YPS128
nnnnnnnnnnnnnnnnnnnnnnnnnnnnnnnnnnnnnnnnnnnnnnnnnnnnnnnnnnnnnnnnnnnnnnnnnnnnnnnnnnnnnnnnnnnnnnnnnnnnnnnnnnnnnnnnnnnnnnnnnnnNNNNNNNNNNNNNNNNNNNNNNANNNNNNNNNNNNNNNNNNNCTCGTNNNNNNAATATCANNNNNNTATACACATTNNNNNNNNNNNGAAATTCAAANNNNNNNNNNGACAAGTTNTCATNNNNNNNNNNNNTTATCNNNNNNNGTGTAAGTAAGAGAATGACATAAAGATTGAAAAAAA-GTCAACAGATGTAATGGAAGCTGAATGACAACTTCTACAATGAAAGGAGAATAATAATGCTATAATGTCGAAATAGCAACTCTCTTTGTGAATTCTTCGCATGGAGTAATTCTAGTGTTTTTTGTATTCCCAATATTATAGGGTTTGAAAAACGATGTACTTCCAACAATCATTCCAAAATTCATCTATTTCTCAATGGTAATTCCTATTGATCAATTNTTTTTCAAACCACTCAATTTAGAAAATTGTCAGAAATACCATCAATAAAAGGGTTTTATAGTGTAGTGGTTATCACTTTCGGTTTTGATCCGGACAACCCCGGTTCGAATCCGGGTAAGACCTTCTTTTTATATATTTTTTCATGAATTATCGGACACTCTTAGAATGGAGATCTC
>YPS606
TGAAGTCATCCATCGGTAATTGTCCATCTTAGGTAACAATTGCGAGGCAAGTAACACAGACTCTCGAGTACTTGTTTTTCAGGGTGTGAGAAGAGCCGTTGTTTACTTAGTGATAANNNNNNNCTATTTTGTTGAGCAAGTCATTAAACAATCTACTACCTGTAGCTCGTGAGTGGAATATCAAAGTGATATACACATTTGTGTTCTAATGAAATTCAANNNNNNATATTGACAAGTTTTNNNNNNNNNGGTATATTATNNNNNNNNNNNNNNNNNNNNNNNTGANNNNNNGNNNNNNNAAAA-GTCAACAGANNNNNNGNNNNNNNNNNNACAACTNNNNNNNNNNNAGGAGNNNNNNNNNNNNNNNNNNTNNNNNNNNNNNNNNNNNnnnnnnnnnnnnnnnnnnnnnnnnnnnnnnnnnnnnnnnnnnnnnnnnnnnnnnnnnnnnnnnnnnnnnnnnnnnnnnnnnnnnnnnnnnnnnnnnnnnnnnnnnnnnnnnnnnnnnnnnnnnnnnnnnnnnnnnnnnnnnnnnnnnnnnnnnnnnnnnnnnnnnnnnnnnnnnnnnnnnnnnnnnnnnnnnnnnnnnnnnnnnnnnnnnnnnnnnnnnnnnnnnnnnnnnnnnnnnnnnnnnnnnnnnnnnnnnnnnnnnnnnnnnnnnnnnnnnnnnnnnnnnnnnnnnnnnnnnnnnnnnnnnnnnn
>YS2
nnnnnnnnnnnnnnnnnnnnnnnnnnnnnnnnnnnnnnnnnnnnnnnnnnnnnnnnnnnnnnnnnnnnnnnnnnnnnnnnnnnnnnnnnnnnnnnnnnnnnnnnnnnnnnnnnnnnnnnnnnnnnnnnnnnnnnnnnnnnnnnnnnnnnnnnnnnnnnnnnnnnnnnnnnnnnnnnnnnnnnnnnnnnnnnnnnnnnnnnnnnnnnnnnnnnnnnnnnnnnnnnnnnnnnnnnnnnnnnnnnnnnnnnnnnnnnnnnnnnnnnnnnnnnnnnnnnnnnnnnnnnnnnnnnnnnnnnnnnnnnnnnnnnnnnnnnnnnnnnnnnnnnnnnnnnnnnnnnnnnnnnnnnnnnnnnnnnnnnnnnnnnnnnnnnnnnnnnnnnnnnnnnnnnnnnnnnnnnnnnnnnnnnnnnnnnnnnnnnnnnnnnnnnnnnnnnnnnnnnnnnnnnnnnnnnnnnnnnnnnnnnnnnnnnnnnnnnnnnnnnnnnnnnnnnnnnnnnnnnnnnnnnnnnnnnnnnnnnnnnnnnnnnnnnnnnnnnnnnnnnnnnnnnnnnnnnnnnnnnnnnnnnnnnnnnnnnnnnnnnnnnnnnnnnnnnnnnnnnnnnnnnnnnnnnnnnnnnnnnnnnnnnnnnnnnnnnnnnnnnnnnnnnnnnnnnnnnnnnnnnnnnnnnnnnnnnnnnnnnnnnnnnnnnnnnnnnnnnn
>YS4
TGAAGTCATCCATCGGTAATTGTCCATCTTAGGTAACNATTGCGAGGCAAGTAACACAGACTCTCGAGTACTTGTTTTTCAGGGTGTGAGAAGAGCCGTTGTTTACTTAGTGATAATTCAC-GCTATTTTGTTGAGCAAGTCATTAAACAATCTACTACCTGTAGCTCGTGAGTGGAATATCAAGGTGATATACACTTTTGTGTTCTAATGNNNNNNAAATACTAATATTGACGAGTTTTCATATTACTAGTATATTATCATATNNNNNGTAAG----NNNNNNNNATANNNNNNNAAAAAAA-GTCAACNNNNNNNNNNNNNNCTGNNNNNNNNNNNNNNNNNNGNNNNNNNNNNNNNNNTGCTNTNNTGTCGNNNNNNNNNNNNNNNNNNNNNNNNNNNNNNNNNNNNNNNNNNNNNNNNNNNNNNNNNNNNNNNNNNNNNNNNNNNNNNNNNNNNNNNNNNNNNNNNNNNNNNNNNNNNNNNNNNNNNNNNNNNNNNNNNNNNNNNNNNNNNNNNNNNNNNNNNNNNNNNNNNNNNNNNNNNNNNNN-NNNNNNNNNNN-NNNNNNNNN-NNNnnnnnnnnnnnnnnnnnnnnnnnnnnnnnnnnnnnnnnnnnnnnnnnnnnnnnnnnnnnnnnnnnnnnnnnnnnnnnnnnnnnnnnnnnnnnnnnnnnnnnnnnnnnnnnnnnnnnnnnnnnn
>YS9
NGAAGTCATCCATCNGTAANNGTNCATCTTAGGTAANAATTGCGAGGCANGTNNNNNNNNNNNNNGAGTANNNGNNTNNCANGGTGTGAGAANNNNNNNNNNNNNNNNNNNNNNNNNNNNN-NNNNNNNNNNNNNNNNNNNNNNNNNNNNNNNNNNNNNNNNNNNNNNNNNNNNNNNNNNNNNNNNNNNNNNNNNNNNNNNNNNNNNNNNNNNNNNNNNNNNNNNNNNNNNNNNNNNNNNNNNNTTANNNNNNNNNNNNNNNNNNNNNNNTNNN----NNAATGNNNNANNNNNNNNNAAANN-NNNNNCGGANNNANNNNNANNNNNNNGACANNNNNNNNAATGAAAGGNNNNNAANNNNGCTATAANNNNNAAATAGCANNNNNNNTTGTNNNNNNNNNNNNNGGAGTAATNNNAGNNNCTTTTGTATTCACAATATTATAGCGTTTGAAAAACGATGTACTTCCAACAATTATTCCAAAATTCATNNNNNNCTCAATGGTAATTCCTATTNATCAATTATTTTTCAAACCACTCAATTTAAAAAATTGTCAGAAATACCATCAATAAAAGGGTTTTATAGTGTAGTGGTTATCACTTTCGGTTTTGATCCGGACAACCCCGGTTCGAATCCGGGTAAGACCTTATTTTTATATATTTTTTCATGAATTATCGGANNNNNNNNNNNNGGAGANNNN
