# Supplementary material for: Evolutionary Genomics of Transposable Elements in Saccharomyces cerevisiae
Source: PLoS One. 2012 Nov 30;7(11):e50978. doi: 10.1371/journal.pone.0050978 (PMC3511429; doi:10.1371/journal.pone.0050978)
Supplement: File S7 — ZIP archive of SGRP strain alignments used for population genomic analyses. Alignments of the orthologous genomic region in each SGRP strain corresponding to each Ty insertion in our re-annotation of the S. cerevisiae reference genome. N’s represent low quality (<Q40 phred score) or missing data, primarily due to the low-coverage sequence of many SGRP strains. The DNA sequence of sacCer2 is included as “REF” and each alignment includes the TE locus and 200 bp of DNA sequence on either side of the Ty insertion site. A dummy sequence shows the position of each TE in the alignment with “T”s. (ZIP) [file pone.0050978.s007.zip › S7/chrII_s22+_TY1.mfa]

>REF
TACAGTTACATAGTACTACCTCTAATACACATTCATGATTAACAATGTTTCAAACAATATAAAGTCCCGATAACGACCTTTTGAAGTGGTGACGTTACCGCTCTTCGTTGACAAGATTCAAGAGGGCTGTCAGAATAACAGCTATCATGGTGGAAAGTAGGTGACCCTTTGAACAAGGCAGCATATATCCATCGACTATCATGTTCCTAAAATGTTATCATAGCCGGCGTTAGAAGATGGCGCATATTATTATTTTATTAGAATGAGTTATAACAGTCATCAAACTTAGCGAAAGCCGAAGTGTAAGAACTAAAAAGTCCACTATAAAAAAATGAATCACAGCGTACAAAAGGAAATAACGATAACTGTGATGCTATGTAAAACTATCGTCTTTCCTTTGTTGATAAATATATCCTCAAGGACTACTTCTTTTATATTTCTTGTAGGTGATGTTGTGCCCTCATCGTTAATTTGA-ATCCCAGCAATTATCAGACAGTTCTGCCGCCCTTCGGCAATGTCCAAGCTGTAGCCAAATACTTAAATCAAGGAACACTAACCATGTATGACATACAAGGAGCACTACCACTGATTTCAACAGATATTAATGGTAGTTTTTT-GCAGAATCGTAAGGTAGATCAGTGGAAATAGTAGAAAAGGGCTAGTTTAGATTCAAAATTTGGTAACACGTAA
>index
-------------------------------------------------------------------------------------------------------------------------------------------------------------------------------------------------------TTTTTTTTTTTTTTTTTTTTTTTTTTTTTTTTTTTTTTTTTTTTTTTTTTTTTTTTTTTTTTTTTTTTTTTTTTTTTTTTTTTTTTTTTTTTTTTTTTTTTTTTTTTTTTTTTTTTTTTTTTTTTTTTTTTTTTTTTTTTTTTTTTTTTTTTTTTTTTTTTTTTTTTTTTTTTTTTTTTTTTTTTTTTTTTTTTTTTTTTTTTTTTTTTTTTTTTTTTTTTTTTTTTTTTTTTTTTTTTTTTTTTTTTTTTTTTTTTTTTTTTTTTTTTTTTTTTT-TTTTTTTTTTTTTTT---------------------------------------------------------------------------------------------------------------------------------------------------------------------------------------------------------
>273614N
TACAGTTACATANTACTANNNNNAATACACATTCATGATTAACAATGTTTCAAACAATGTAAAGNNNCNATAACGACCTTTTGAAGTGGTGACGTTACCGCTCTTCATTGACAAGATTCAAGAGGGCNNNCAGAATAACTGNNNNNNTGGTGGAAAGTAGGTGACCCTTTGAACAAGGCAACATATATCCATCGACTATCATGTTCCTAAAATGTTATCATAGCCGGCGTTAGAAGNNNNNNNNNNTTATTATTTTATTAGAATGAGTTATAACAGTCATCANNNNNNGCGAAAGCCGAAGTGTAAGAACTAAAAAGNNNACTATAAAAAAATGAATCACAGCGTACAAAAGGAAATAACGATAACTGTGATGCTATGTAAAACTATCGCCTTTCCTTTGTTGATAAATATATCCTCAAGGACTACTTCTTTTATATTTCTTGTAGGTGATGTTGTGCCCTCANCGTTAGTNNNNAATCCCAGCAATTATCAGACAGTTCTGCCGCCCTTCGGCAATGTNNNNNCNGTAGCCAAATANNNNNNTCAAGGAACNNNNNNNNNNNATGACATANNNNNNNNNCTACCACTGATTTNNNNNNNNATNNNNNNNNNNTTTTTTGCAGAATNGNNNNNNNNNNNNNNNNNNNNNNNNNNNNNNNNNNNNNNNNNNNNNNNnnnnnnnnnnnnnnnnn
>322134S
TNNNNNNANNNNNNNNNNNNNNNNATACACATTCATGANNANNNNNNTTTCAAACAATGTAAANNNNNGATAACGNNNNNNNNNNNTNNNNNNNNNNCCNNNNNNCATTGACANNNNNNNNGAGGGCTGTCAGAATAACTGCNNNNNNGGTGGAAAGTANNNGNCCCTTNGNNNNNNGCAACATANNNNNNNCGACNNNNNNNNNNNNAAAATGNNNNNNNAGCCGGCGTTAGAAGATGGCACATATTATTATTTTATTAGAATGAGTTATAANNNNNNNNNNNNNNNGCGAAAGCCGNNNNNNNNNANNNNNNNNNNNNANNNNNNNAAANNNNNNNNNNNNNNNNNAAAGGAAANNNNNNNNNNNNTGATGCTNNNNNNNNNNNNNNNNNTTCCNNNNTTNNNANNNNNNTNNNNNNNNNNNNNTTCTNNNNTANNNNNNNNNNNTGANNNNNNGNNNNNNNCNNNNNNNNNNNNNNNNNNNNNNNNNNNNNNNNNNNNNNNNNNNNNNNNNNNNNNNNNNNNNNNNNNNNNNNNNNNNNNNNNNNNNNNNNNNNNNNNNNNNNNNNNNNNNNNNNNNNNNNNNNNNNNN-NNNNNnnnnnnnnnnnnnnnnnnnnnnnnnnnnnnnnnnnnnnnnnnnnnnnnnnnnnnnnnnnnnnnnnnnnnnnnnnnnnnnnnnnnnnnnnnnnnn
>378604X
TACNNNNANNNNNNNNNNNNNNNNATNNANNNNNNNNNNNNNNNNNNNNNNNNNNNNNNNNNNNNNNNNNNNNNNNNNNNNNNNNNNNNNNNNNNNNNNNNNNNNNNNNNNNNNNNNNNNNNNNNNNNNNNNNNNNNNNNNNNNNNNNNNNNNNNNNNNNNNNNNNNNNNNN-NNNNNNNNNNNNNNNNNNNNNNNNNNNNNNNNNNNNNN-NNNNNNNNNNNNNNNNNNNNNNNNNNNNNNNNNNNNNNNNNNNNNNNNNNNNNNNNNNNN-NNNNNNNNNNNNNNNNNNNNNNN-NNNNNNNNNNNNNNNNNNNNNNNNNNNNNNNNNN-NNNNNNNNNNNNNNNNNNnnnnnnnnnnnnnnnnnnnnnnnnnnnnnnnnnnnnnnnnnnnnnnnnnnnnnnnnnnnnnnnnnnnnnnnnnnnnnnnnnnnnnnnnnnnnnnnnnnnnnnnnnnnnnnnnnnnnnnnnnnnnnnnnnnnnnnnnnnnnnnnnnnnnnnnnnnnnnnnnnnnnnnnnnnnnnnnnnnnnnnnnnnnnnnnnnnnnnnnnnnnnnnnnnnnnnnnnnnnnnnnnnnnnnnnnnnnnnnnnnnnnnnnnnnnnnnnnnnnnnnnnnnnnnnnnnnnnnnnnnnnnnnnnnnnnnnnnnnnnnnnnnnnnnnnnnnnnnnnnnnnnnnnnnnnnnnnnnnnnnn
>BC187
TACAGTTACATAGTACTACCTCTAATACACATTCATGATTAACAATGTTNNNNNCNATGTAAANNNNNNNNNNNNNNNNNNNNNNNNNNNNNNNNNNNNNCNNNNNNNNNNNNNNNNNNNNNNNNNNNNNNNNNNNNNNNGNNNnnnnnnnnnnnnnnnnnnnnnnnnnnnnnnnnnnnnnnnnnnnnnnnnnnNNNNNNNNNNNNNTAANNNNNNNNNNNNNNNNNNNNNNNNNNNNNNNACATATTATTATNNNNNNNNNNTGAGTTATAACAGTCATCANNNNNNGCGAAAGNNNAAGTGTAAGAACTAAAAAGTCNNNNNNANNAAANTGAATCNNAGNNNNNAAAAGGAAATAANGATAACTGTGATGCTATGTAAAACTATCGCCTTTCCTTTGTTGATAAATATATCNNCNNGGACNNCTTCTTTTATATNTCTTGTAGGTGATGTTGTGCCCTCATCGTTAGTNNNNAATCCCAGCAATTATCAGACAGTTCTGCCGCCCTTCGGCAATGTCCAAGCTGTAGCCAAATACTTAAATCAAGNNNCACTAACCATGTATGACATACANNGAGNACTACCACTGATTTCAACACATATTAATGGTAGTTTTTTTGCAGAATCGTAAGGTAGATCAGTGGAAATAGTAGAAAAGGGCTAGTTTAGATTCAAAATTTGGTAACACGTAA
>DBVPG1106
TACAGTTACATAGTACTACCTCTAATACACATTCATGATTAACAATGTTTCAAACAATGTAAAGTCCCGATAACGACCTTTTGAAGTGGTGACGTTACCGCTCTTCATTGACAAGATTCAAGAGGGCTGTCAGAATAACTGCTATCATGGTGGAAAGTAGGTGACCCTTTGAACAAGGCAACATATATCCATCGACTATCATGTTCCTAAAATGTTATCATAGCCGGCGTTAGAAGATGGCACATATTATTATTTTATTAGAATGAGTTATAACAGTCATCAGACTTGGCGAAAGCCGAAGTGTAAGAACTAAAAAGTCCACTATAAAAAAATGAATCACAGCGTACAAAAGGAAATAACGANAACTGTGATGCTATGTAAAACTATCGNCTTTCCTTTGTTGATAAATATATCCTCAAGGACNACTTCTTTTATATTTCTNGTAGGTGATGTTGNGCCCTCATCGTTAGTTNGNAATCCCAGCAATTATCAGACAGTTCTGCCGCCCTTCGGCAANGTCCAAGCTGTAGCCAAATACTTAAATCAAGGAACACTAACCATGTATGACATACAAGGAGCACTACCACTGATTTCAACACATATNAATGGTAGTTTTTTTGCAGAATCGTAAGGTAGATCAGTGGAAATAGTAGAAAAGGGCTAGTTTAGATTCAAAATTTGGTAACACGTAA
>DBVPG1373
TACAGTTACATAGTACTACCTCTAATACACNNNCATGATTAACAATGTTTCAAACANNNNNAAGTCNCGNNNACGACCTTTTGAAGTGGTGACGTTACCGCTCTTCATTGACAAGATTCAAGAGGGCTGTCAGAATAACTGCTATCATGGTGGAAAGTAGGTGACCCTTTGAACAAGGCAACATATATCCATCGACTATCATGTTCCTAAAATGTTATCATAGCCGGCGTTAGAAGATGGAACATATTATTATTTTATTAGAATGAGTTATAACAGTCATCAGACTTGGCGAAAGCCGAAGTGTAAGAACTAAAAAGTCCACTATAAAAAAATGAATCACAGCGTACAAAAGGAAATAACGATAACTGTGATGCTATGTAAAACTATCGCCTTTCCTTTGTTGATAAATATATCCTCAAGGACTACTTCTTTTATATTTCTTGTAGGTGATGTTGTGCCCTCATCGTTAGTTTGAAATCCCAGCAATTATCAGACAGTTCTGCCGCCCTTCGGCAATGTCCAAGCTGTAGCCAAATACTTAAATCAAGGAACACTAACCATGTATGACATACAAGGAGCACTACCACTGATTTCAACAGATATTAATGGTAGTTTTTTTGCAGAATCGTAAGGTAGATCAGTGGAAATAGTAGAAAAGGGCTAGTTTAGATTCAAAATTTGGTAACACGTAA
>DBVPG1788
nnnnnnnnnnnnnnnnnnnnnnnnnnnnnnnnnnnnnnnnnnnnnnnnnnnnnnnnnnnnnnnnnnnnnnnnnnnnnnnnnnnnnnnnnnnnnnnnnnnnnnnnnnnnnnnnnnnnnnnnnnnnnnnnnnnnnnnnnnnnnnnnnnnnnnnnnnnnnnnnnnnnnnnnnnnnnnnnnnnnnnnnnnnnnnnnnnnnnnnnnnnnnnnnnnnnnnnnnnnnnnnnnnnnnnnnnnnnnnnnnnnnnnnnnnnnnnnnnnnnnnnnnnnnnnnnnnnnnnnnnnnnnnnnnnnnnnnnnnnnnnnnnnnnnnnnnnnnnnnnnnnnnnnnnnnnnnnnnnnnnnnnnnnnnnnnnnnnnnnnnnnnnnnnnnnnnnnnnnnnnnnnnnnnnnnnnnnnnnnnnnnnnnnnnnnnnnnnnnnnnnnnnnnnnnnnnnnnnnnnnnnnnnnnnnnnnnnnnnnnnnnnnnnnnnnnnnnnnnnnnnnnnnnnnnnnnnnnnnnnnnnnnnnnnnnnnnnnnnnnnnnnnnnnnnnnnnnnnnnnnnnnnnnnnnnnnnnnnnnnnnnnnnnnnnnnnnnnnnnnnnnnnnnnnnnnnnnnnnnnnnnnnnnnnnnnnnnnnnnnnnnnnnnnnnnnnnnnnnnnnnnnnnnnnnnnnnnnnnnnnnnnnnnnnnnnnnnnNNNNNNNNNN-NNNNN
>DBVPG1853
nnnnnnnnnnnnnnnnnnnnnnnnnnnnnnnnnnnnnnnnnnnnnnnnnnnnnnnnnnnnnnnnnnnnnnnnnnnnnnnnnnnnnnnnnnnnnnnnnnnnnnnnnnnnnnnnnnnnnnnnnnnnnnnnnnnnnnnnnnnnnnnnnnnnnnnnnnnnnnnnnnnnnnnnnnnnnnnnnnnnnnnnnnnnnnnnnnnnnnnnnnnnnnnnnnnnnnnnnnnnnnnnnnnnnnnnnnnnnnnnnnnnnnnnnnnnnnnnnnnnnnnnnnnnnnnnnnnnnnnnnnnnnnnnnnnnnnnnnnnnnnnnnnnnnnnnnnnnnnnnnnnnnnnnnnnnnnnnnnnnnnnnnnnnnnnnnnnnnnnnnnnnnnnnnnnnnnnnnnnnnnnnnnnnnnnnnnnnnnnnnnnnnnnnnnnnnnnnnnnnnnnnnnnnnnnnnnnnnnnnnnnnnnnnnnnnnnnnnnnnnnnnnnnnnnnnnnnnnnnnnnnnnnnnnnnnnnnnnnnnnnnnnnnnnnnnnnnnnnnnnnnnnnnnnnnnnnnnnnnnnnnnnnnnnnnnnnnnnnnnnnnnnnnnnnnnnnnnnnnnnnnnnnnnnnnnnnnnnnnnnnnnnnnnnnnnnnnnnnnnnnnnnnnnnnnnnnnnnnnnnnnnnnnnnnnnnnnnnnnnnnnnnnnnnnnnnnnnnnnnnnnnnnnnnnnn
>DBVPG6040
NNNNNNNNNNNNNNNNNNNNNNNNNTACNCATTCATGATTAACAATGTTTCAAACAATATAAAGTCCCGATAACGACCTTTTGAAGTGGTGACGTTACNNNNNNNNGTTGACAAGATTCAAGAGGGCTGTCAGAATAACAGCTATCATGGTGGAAAGTAGGTGACCCTTTGAACAAGGCAGCATATATCCATCGACTATCATGTTCCTAAAATGTTATCATAGCCGGCGTTAGAAGATGGCGCATATTATTATTTTATTAGAATGAGTTATAACAGTCATCAAACTTAGCGAAAGCCGAAGTGTAAGAACTAAAAAGTCCACTATAAAAAAATGAATCACAGCGTACAAAAGGAAATAACGATAACTGTGATGCTATGTAAAACTATCGTCTTTCCTTTGTTGATAAATATATCCTCAAGGACTACTTCTTTTATATTTCTTGTAGGTGATGTTGTGCCCTCATCGTTAATTTGA-ATCCCAGCAGTTATCAGACAGTTCTGCCGCCCTTCGGCAATGTCCAAGCTGTAGCCAAATACTTAAATCAAGNNNNNNTNNNNNTGTATGNNNNACNNNNNNNNNNNNNNNNNNNNNNNNNNNNNNNNNNTNNTNNNNTTTT-GCNNNNNNNNNNNNNNNNNNNNNNNNNNNNNNNNNNNNNNNNNNNNNNNNNNNNNNNNNNNNNNNNNNNGNNN
>DBVPG6044
TACAGTTACATAGTACTACCTCTAATACACATTCATGATTAACAATGTTTCAAACAATATAGAGTCCCGATAACGACCTTTTGAAGTGGTGACGTTACCGCTCTTCATTGACAAGATTCAAGAGGGCTGTCAGAATAACAGCTATCATGGTGGAAAGTAGGTGACCCTTTGAACAAGGCAACATATATCCACCGACTATCATGTTCCTAAAATGTTATCATAGCCGGCGTTAGAAGATGGCACATATTATTATTTTATTAGAATGAGTTATAACAGTCATCAGACTTGGCGAAAGCCGAAGTGTAAGAACTAAAAAGTCCACTATAAAAAAATGAATCACAGCGTACAAAAGGAAATAACGATAACTGTGATGCTATGTAAAACTATCGCCTTTCCTTTGTTGATAAATATATCCTCAAGGACTACTTCTTTTATATTTCTTGTAGGTGATGTTGTGCCCTCATCGTTAATTTGA-ATCCCAGCAATTATCAGACAGTTCTGCCGCCCTTCGGCAATGTCCANGCTGTAGCCAAATACTTAAATCAAGGAACACTAACCATGTATGACATACAAGGAGCACTACCACTGATTTCAACAGATATTAATGGTAGTTTTTT-GCAGAATCGTAAGGCAGATCAGTGGAAATAGTAGAAAAGGGCTNGTTTAGATTCAAAATTTGGTAACANNNNN
>DBVPG6765
nnnnnnnnnnnnnnnnnnnnnnnnnnnnnnnnnnnnnnnnnnnnnnnnnnnnnnnnnnnnnnnnnnnnnnnnnnnnnnnnnnnnnnnnnnnnnnnnnnnnnnnnnnnnnnnnnnnnnnnnnnnnnnnnnnnnnnnnnnnnnnnnnnnnnnnnnnnnnnnnnnnnnnnnnnnnnnnnnnnnnnnnnnnnnnnnnnnnnnnnnnnnnnnnnnnnnnnnnnnnnnnnnnnnnnnnnnnnnnnnnNNNNNNNNNNNNNN-N-NNNNNNNNNNNNNNNNNNNNNNNNNNNNNNNNNNNNNNNNNNNNNNNNNNNNNNNNNNNNNNNNNNNNNNNNNNNNNNNNNNNNNNNNNNNNNNNNNNNNNNNNNNNNNNNNNNNNNNNNNNNNNNNNNNNNNNNNNNNNNNNNNNNNNNNNNNNNNNNNAGGACNACTTCTTTTANATTTCTTGTAGGTGATGTTGTGCCCTCATCGTTAGTTTGAAATCCCAGCAATTATCAGACAGTTCTGCCGCCCTTCGGCAATGTCCAAGCTGTAGCCAAATACTTAAATCAAGGAACACTAACCATGTATGACATACAAGGAGCACTACCACTGATTTCAACACATATTAATGGTAGTTTTTTTGCAGAATCGTAAGGTAGATCAGTGGAAATAGTAGAAAAGGGCTAGTTTAGATTCAAAATTTGGTAACACGTAA
>K11
nnnnnnnnnnnnnnnnnnnnnnnnnnnnnnnnnnnnnnnnnnnnnnnnnnnnnnnnnnnnnnnnnnnnnnnnnnnnnnnnnnnnnnnnnnnnnnnnnnnnnnnnnnnnnnnnnnnnnnnnnnnnnnnnnnnnnnnnnnnnnnnnnnnnnnnnnnnnnnnnnnnnnnnnnnnnnnnnnnnnnnnnnnnnnnnnnnnnnnnnnnnnnnnnnnnnnnnnnnnnnnnnnnnnnnnnnnnnnnnnnnnnnnnnnnnnnnnnnnnnnnnnnnnnnnnnnnnnnnnnnnnnnnnnnnnnnnnnnnnnnnnnnnnnnnnnnnnnnnnnnnnnnnnnnnnnnnnnnnnnnnnnnnnnnnnnnnnnnnnnnnnnnnnnnnnnnnNNNNNNNN-NNNNNNNNNNNCCNNNNNNNNNNNNTATATCNNNNNNNNNNNCNTCTNNNNNNNNNNNNNNNNNTGATGTTGTGNNNNNNNNNNNNNNTTGA-ATCCCAGCAATTATCAGACAGTTCTGCCGCCCTTCGGCAATGTCCANNNNNNNNCCAAATANNNNAATCAAGGAACACTAACCATGTATGACATATAAGGAGCACTACNACTGATTTCAACAGATATTAATGGTAGTTTTTT-GCAGAATCGTAAGGTAGATCAGTGGAAATAGTAGAAAAGGGCTAGTTTAGATTCAAAATTTGGTAACACGTAA
>L_1374
nnnnnnnnnnnnnnnnnnnnnnnnnnnnnnnnnnnnnnnnnnnnnnnnnnnnnnnnnnnnnnnnnnnnnnnnnnnnnnnnnnnnnnnnnnnnnnnnnnnnnnnnnnnnnnnnnnnnnnnnnnnnnnnnnnnnnnnnnnnnnnnnnnnnnnnnnnnnnnnnnnnnnnnnnnnnnnnnnnnnnnnnnnnnnnnnnnnnnnnnnnnnnnnnnnnnnnnnnnnnnnnnnnnnnnnnnnnnnnnnnnnnnnnnnnnnnnnnnnnnnnnnnnnnnnnnnnnnnnnnnnnnnnnnnnnnnnnnnnnnnnnnnnnnnnnnnnnnnnnnnnnnnnnnnnnnnnnnnnnnnnnnnnnnnnnnnnnnnnnnnnnnnnnnnnnnnnnnnnnnnnnnnnnnnnnnnnnnnnnnnnnnnnnnnnnnnnnnnnnnnnnnnnnnnnnnnnnnnnnnnnnnnnnnnnnnnnnnnnnnnnnnnnnnnnnnnnnnnnnnnnnnnnnnnnnnnnnnnnnnnnnnnnnnnnnnnnnnnnnnnnnnnnnnnnnnnnnnnnnnnnnnnnnnnnnnnnnnnnnnnnnnnnnnnnnnnnnnnnnnnnnnnnnnnnnnnnnnnnnnnnnnnnnnnnnnnnnnnnnnnnnnnnnnnnnnnnnnnnnnnnnnnnnnnnnnnnnnnnnnnnnnnnnnnnnnnnnnnnnnnnnnnnnnnnnn
>L_1528
nnnnnnnnnnnnnnnnnnnnnnnnnnnnnnnnnnnnnnnnnnnnnnnnnnnnnnnnnnnnnnnnnnnnnnnnnnnnnnnnnnnnnnnnnnnnnnnnnnnnnnnnnnnnnnnnnnnnnnnnnnnnnnnnnnnnnnnnnnnnnnnnnnnnnnnnnnnnnnnnnnnnnnnnnnnnnnnnnnnnnnnnnnnnnnnnnnnnnnnnnnnnnnnnnnnnnnnnnnnnnnnnnnnnnnnnnnnnnnnnnnnnnnnnnnnnnnnnnnnnnnnnnnnnnnnnnnnnnnnnnnnnnnnnnnnnnnnnnnnnnnnnnnnnnnnnnnnnnnnnnnnnnnnnnnnnnnnnnnnnnnnnnnnnnnnnnnnnnnnnnnnnnnnnnnnnnnnnnnnnnnnnnnnnnnnnnnnnnnnnnnnnnnnnnnnnnnnnnnnnnnnnnnnnnnnnnnnnnnnnnnnnnnnnnnnnnnnnnnnnnnnnnnnnnnnnnnnnnnnnnnnnnnnnnnnnnnnnnnnnnnnnnnnnnnnnnnnnnnnnnnnnnnnnnnnnnnnnnnnnnnnnnnnnnnnnnnnnnnnnnnnnnnnnnnnnnnnnnnnnnnnnnnnnnnnnnnnnnnnnnnnnnnnnnnnnnnnnnnnnnnnnnnnnnnnnnnnnnnnnnnnnnnnnnnnnnnnnnnnnnnnnnnnnnnnnnnnnnnnnnnnnnnnnnnnn
>NCYC110
nnnnnnnnnnnnnnnnnnnnnnnnnnnnnnnnnnnnnnnnnnnnnnnnnnnnnnnnnnnnnnnnnnnnnnnnnnnnnnnnnnnnnnnnnnnnnnnnnnnnnnnnnnnnnnnnnnnnnnnnnnnnnnnnnnnnnnnnnnnnnnnnnnnnnnnnnnnnnnnnnnnnnnnnnnnnnnnnnnnnnnnnnnnnnnnnnnnnnnnnnnnnnnnnnnnnnnnnnnnnnnnnnnnnnnnnnnnnnnnnnnnnnnnnnnnnnnnnnnnnnnnnnnnnnnnnnnnnnnnnnnnnnnnnnnnnnnnnnnnnnnnnnnnnnnnnnnnnnnnnnnnnnnnnnnnnnnnnnnnnnnnnnnnnnnnnnnnnnnnnnnnnnnnnnnnnnnnnnnnnnnnnnnnnnnnnnnnnnnnnnnnnnnnnnnnnnnnnnnnnnnnnnnnnnnnnnnnnnnnnnnnnnnnnnnnnnnnnnnnnnnnnnnnnnnnnnnnnnnnnnnnnnnnnnnnnnnnnnnnnnnnnnnnnnnnnnnnnnnnnnnnnnnnnnnnnnnnnnnnnnnnnnnnnnnnnnnnnnnnnnnnnnnnnnnnnnnnnnnnnnnnnnnnnnnnnnnnnnnnnnnnnnnnnnnnnnnnnnnnnnnnnnnnnnnnnnnnnnnnnnnnnnnnnnnnnnnnnnnnnnnnnnnnnnnnnnnnnnnnnnnnnnnnnnnnn
>NCYC361
TACAGTTACATAGTACTACCTCTAATACACATTCATGATTAACAATGTTTCAAACAATATAAAGTCCCGATAACGACCTNNNNNNGTGGTGACGTTACCGCTCTTCGTTGANNNNNNTNNNNNNNNCTGNNNNNNNNNNNNNNANNNNNNTGGNNNNNNNNNNNNNNNNNNNNNNNNNNNNNNNNNNNNNNNNGNNNNNNNN-NNNNNNNNNNNN-NNN-NNNNNNnnnnnnnnnnnnnnnnnnnnnnnnnnnnnnnnnnnnnnnnnnnnnnnnnnnnnnnnnnnnnnnnnnnnnnnnnnnnnnnnnnnnnnnnnnnnnnnnnnnnnnnnnnnnnnnnnnnnnnnnnnnnnnnnnnnnnnnnnnnnnnnnnnnnnnnnnnnnnnnnnnnnnnnnnnnnnnnnnnnnnnnnnnnnnnnnnnnnnnnnnnnnnnnnnnnnnnnnnnnnnnnnnnnnnnnnnnnnnnnnnnnnnnnnnnnnnnnnnnnnnnnnnnnnnnnnnnnnnnnnnnnnnnnnnnnnnnnnnnnnnnnnnnnnnnnnnnnnnnnnnnnnnnnnnnnnnnnnnnnnnnnnnnnnnnnnnnnnnnnnnnnnnnnnnnnnnnnnnnnnnnnnnnnnnnnnnnnnnnnnnnnnnnnnnnnnnnnnnnnnnnnnnnnnnnnnnnnnnnnnnnnnnnnnnnnnnnnnnnnnnnnnnn
>RM11_1A
TACAGTTACATAGTACTACCTCTAATACACATTCATGATTAACAATGTTTCAAACAATGTAAAGTCCCGATAACGACCTTTTGAAGTGGTGACGTTACCGCTCTTCATTGACAAGATTCAAGAGGGCTGTCAGAATAACTGCTATCATGGTGGAAAGTAGGTGACCCTTTGAACAAGGCAACATATATCCATCGACTATCATGTTCCTAAAATGTTATCATAGCCGGCGTTAGAAGATGGCACATATTATTATTTTATTAGAATGAGTTATAACAGTCATCAGACTTGGCGAAAGCCGAAGTGTAAGAACTAAAAAGTCCACTATAAAAAAATGAATCACAGCGTACAAAAGGAAATAACGATAACTGTGATGCTATGTAAAACTATCGCCTTTCCTTTGTTGATAAATATATCCTCAAGGACTACTTCTTTTATATTTCTTGTAGGTGATGTTGTGCCCTCATCGTTAGTTTGAAATCCCAGCAATTATCAGACAGTTCTGCCGCCCTTCGGCAATGTCCAAGCTGTAGCCAAATACTTAAATCAAGGAACACTAACCATGTATGACATACAAGGAGCACTACCACTGATTTCAACACATATTAATGGTAGTTTTTTTGCAGAATCGTAAGGTAGATCAGTGGAAATAGTAGAAAAGGGCTAGTTTAGATTCAAAATTTGGTAACACGTAA
>S288c
NNNNNNNNNNNNNNNNNNNNNNNNNNNNNNNNNNNNNNNNNNNNNNNNNNNNNACAATATAAAGTCCCGATAACGACCTTTTGNNGTGGTGACGTTACCGCTCTTCGTTGACAAGATTCAAGAGGGCTGTCAGAATAACAGCTATCATGGTGGAAAGTAGGTGACCCTTTGNACAAGGCAGCATATATCCATCGACTATNATGTTCCTAAAATGTTATCATAGCCGGCGTTAGAAGATGGCGCATATTATTATTTTATTAGAATGAGTTATAACAGTCATCAAACTTAGCGANNNNNNNNGTGTAAGAACTAAAAAGTCCACTATAAAAAAATGAATCACNNCGTNNNNNNNNNNNNNNNNNNNNNNNNNNNNNNNNNNNNNNNTATCGTCTTTCCTTTGTTGATAAATATATCCTCAAGGACTACTTCTTTTATATTTCTTGTAGGTGATGTTGTGCCCTCATCGTTAATTTGAnATCCCAGCAATTATCAGACAGTTCTGCCGCCCTTCGGCAATGTCCAAGCTGTAGCCAAATACTTAAATCAAGGAACACTAACCATGTATGACATACAAGGAGCACTNNNNNNNNNNNNNNNNNnnnnnnnnnnNNNNNNNNNnNNNNNNNNNNNNNNNNNNNCAGTGGAAATAGTAGAAAAGGGCTAGTTTAGATTCAAANNNNNNNNNNNNNNNN
>SK1
TACAGTTACATAGTACTACCTCTAATACACATTCATGATTAACAATGTTTCAAACAATATAGAGTCCCGATAACGACCTTTTGAAGTGGTGACGTTACCGCTCTTCATTGACAAGATTCAAGAGGGCTGTCAGAATAACAGCTATCATGGTGGAAAGTAGGTGACCCTTTGAACAAGGCAACATATATCCACCGACTATCATGTTCCTAAAATGTTATCATAGCCGGCGTTAGAAGATGGCACATATTATTATTTTATTAGAATGAGTTATAACAGTCATCAGACTTGGCGAAAGCCGAAGTGTAAGAACTAAAAAGTCCACTATAAAAAAATGAATCACAGCGTACAAAAGGAAATAACGATAACTGTGATGCTATGTAAAACTATCGCCTTTCCTTTGTTGATAAATATATCCTCAAGGACTACTTCTTTTATATTTCTTGTAGGTGATGTTGTGCCCTCATCGTTAATTTGA-ATCCCAGCAATTATCAGACAGTTCTGCCGCCCTTCGGCAATGTCCAAGCTGTAGCCAAATACTTAAATCAAGGAACACTAACCATGTATGACATACAAGGAGCACTACCACTGATTTCAACAGATATTAATGGTAGTTTTTT-GCAGAATCGTAAGGCAGATCAGTGGAAATAGTAGAAAAGGGCTAGTTTAGATTCAAAATTTGGTANCACGTAA
>UWOPS03_461_4
nnnnnnnnnnnnnnnnnnnnnnnnnnnnnnnnnnnnnnnnnnnnnnnnnnnnnnnnnnnnnnnnnnnnnnnnnnnnnnnnnnnnnnnnnnnnnnnnnnnnnnnnnnnnnnnnnnnnnnnnnnnnnnnnnnnnnnnnnnnnnnnnnnnnnnnnnnnnnnnnnnnnnnnnnnnnnnnnnnnnnnnnnnnnnnnnnnnnnnnnnnnnnnnnnnnnnnnnnnnnnnnnnnnnnnnnnnnnnnnnnnnnnnnnnnnnnnnnnnnnnnnnnnnnnnnnnnnnnnnnnnnnnnnnnnnnnnnnnnnnnnnnnnnnnnnnnnnnnnnnnnnnnnnnnnnnnnnnnnnnnnnnnnnnnnnnnnnnnnnnnnnnnnnnnnnnnnnnnnnnnnnnnnnnnnnnnnnnnnnnnnnnnnnnnnnnnnnnnnnnnnnnnnnnnnnnnnnnnnnnnnnnnnnnnnnnnnnnnnnnnnnnnnnnnnnnnnnnnnnnnnnnnnnnnnnnnnnnnnnnnnnnnnnnnnnnnnnnnnnnnnnnnnnnnnnnnnnnnnnnnnnnnnnnnnnnnnnnnnnnnnnnnnnnnnnnnnnnnnnnnnnnnnnnnnnnnnnnnnnnnnnnnnnnnnnnnnnnnnnnnnnnnnnnnnnnnnnnnnnnnnnnnnnnnnnnnnnnnnnnnnnnnnnnnnnnnnnnnnnnnnnnnnnnnnnn
>UWOPS05_217_3
TACAGTTACATAGTACTACCTCTAATACACATTCATGATTAACAATGTTTCAAACAATATAAAGTGCCGATAACGACCTTTTGAAGTGGTGACGTTACCGCTCTTCATTGACAAGATTCAAGAGGGCTGTCAGAATAACTGCTATCATGGTGGAAAGTAGGTGACCCTTTGAACAAGNCAACATATATCCATCGACTAGCATGTTCCTAAAATGTNATCATAGCCGGCGTTAGAAGANGNCACATATTATTATTTTATTAGAATGAGTTATANCANTCATCAGACTTGGNGAAAGCCGAAGTGTANGAACTAAAAAGTCCACTATAAAAAAATGAATCACAGCGTACAAAAGGAAATAACGATANCTGTGATGCTATGTAAAACTATCGCCTTTCCTTTGTTGATAAATATATCCTCAAGGACTACTTCTTTNATATTTCTNGTAGGTGATGTTGTGCCCTCACCGTGAATTNGAAATCCCAGCAATTATCAGACAGTTCTGCCGCCNTTCGGCAATGTCCAAGCTGTAGCCAAATACTTAAATCANGGAACACTAACCATGTATGACATACAAGGAGCACTACCACTGATTTCANCAGATATTAATGGTAGTTTTTTTGCAGAATCGTAAGGTAGATCAGTGGAAATAGTAGAAAAGGGCTAGTTTAGATTCAAAATTTGGTAACACGTAA
>UWOPS05_227_2
nnnnnnnnnnnnnnnnnnnnnnnnnnnnnnnnnnnnnnnnnnnnnnnnnnnnnnnnnnnnnnnnnnnnnnnnnnnnnnnnnnnnnnnnnnnnnnnnnnnnnnnnnnnnnnnnnnnnnnnnnnnnnnnnnnnnnnnnnnnnnnnnnnnnnnnnnnnnnnnnnnnnnnnnnnnnnnnnnnnnnnnnnnnnnnnnnnnnnnnnnnnnnnnnnnnnnnnnnnnnnnnnnnnnnnnnnnnnnnnnnnnnnnnnnnnnnnnnnnnnnnnnnnnnnnnnnnnnnnnnnnnnnnnnnnnnnnnnnnnnnnnnnnnnnnnnnnnnnnnnnnnnnnnnnnnnnnnnnnnnnnnnnnnnnnnnnnnnnnnnnnnnnnnnnnnnnnnnnnnnnnnnnnnnnnnnnnnnnnnnnnnnnnnnnnnnnnnnnnnnnnnnnnnnnnnnnnnnnnnnnnnnnnnnnnnnnnnnnnnnnnnnnnnnnnnnnnnnnnnnnnnnnnnnnnnnnnnnnnnnnnnnnnnnnnnnnnnnnnnnnnnnnnnnnnnnnnnnnnnnnnnnnnnnnnnnnnnnnnnnnnnnnnnnnnnnnnnnnnnnnnnnnnnnnnnnnnnnnnnnnnnnnnnnnnnnnnnnnnnnnnnnnnnnnnnnnnnnnnnnnnnnnnnnnnnnnnnnnnnnnnnnnnnnnnnnnnnnnnnnnnnnnnnnnnnn
>UWOPS83_787_3
nnnnnnnnnnnnnnnnnnnnnnnnnnnnnnnnnnnnnnnnnnnnnnnnnnnnnnnnnnnnnnnnnnnnnnnnnnnnnnnnnnnnnnnnnnnnnnnnnnnnnnnnnnnnnnnnnnnnnnnnnnnnnnnnnnnnnnnnnnnnnnnnnnnnnnnnnnnnnnnnnnnnnnnnnnnnnnnnnnnnnnnnnnnnnnnnnnnnnnnnnnnnnnnnnnnnnnnnnnnnnnnnnnnnnnnnnnnnnnnnnnnnnnnnnnnnnnnnnnnnnnnnnnnnnnnnnnnnnnnnnnnnnnnnnnnnnnnnnnnnnnnnnnnnnnnnnnnnnnnnnnnnnnnnnnnnnnnnnnnnnnnnnnnnnnnnnnnnnnnnnnnnnnnnnnnnnnnnnnnnnnnnnnnnnnnnnnnnnnnnnnnnnnnnnnnnnnnnnnnnnnnnnnnnnnnnnnnnnnnnnnnnnnnnnnnnnnnnnnnnnnnnnnnnnnnnnnnnnnnnnnnnnnnnnnnnnnnnnnnnnnnnnnnnnnnnnnnnnnnnnnnnnnnnnnnnnnnnnnnnnnnnnnnnnnnnnnnnnnnnnnnnnnnnnnnnnnnnnnnnnnnnnnnnnnnnnnnnnnnnnnnnnnnnnnnnnnnnnnnnnnnnnnnnnnnnnnnnnnnnnnnnnnnnnnnnnnnnnnnnnnnnnnnnnnnnnnnnnnnnnnnnnnnnnnnn
>UWOPS87_2421
TACAGTTACANNNNNNTANNNNNNNTACACNNNNNNGATNNNNANNNNNNCAAACANNNNNNNNNNNNNNNNNCGACCNNNNNNAGTGNNNNCGTTACNGNNNTTNNNNNNNAANNNNNNAGAGGGNNNTNNGNNNNNNTNNNNNNNNNNNNNNAAGTNNNNNNNNNTNNNNNNNNNNNAACATATATCCANNNNNNNNNNNNNNNNNNNNNNNNNNNNNNNNNCGGCNNNNNNNNATGGNNNNNNNNNNNNNNNNNNNNNNNNNNNNNNNNNNNNNNNNNNNNNNNNNNNNNNNNNNNNNNNNNNNNNNNNNNNNNNNNNNNNNNNNANNNNNNNNNNNNNNNNNNNNNNNNNNNNNNNNNNNNNNNNNNNNNNNNN-NNNNNNNNNNNNNNnnnnnnnnnnnnnnnnnnnnnnnnnnnnnnnnnnnnnnnnnnnnNNNNNN-NNNNNNNNNTNNNNNNNNNNNNNNNNNNNGAAATCCNNNNANNNNNNNNNNAGTTCTGCCGNNNNNNGGCAATGTCCANNNNNNAGCCANNNNNNNNNNTCAAGGAANNNNNNNNNNNNNNGACATACAAGGAGCNNNNNNACTGATNNNNNNAGATATTAATGGTAGTTTTTTTGCAGAATCGTAAGGTAGATCAGTGGAAATAGTAGAAAAGGGCTAGTTTAGATTCAAAATTTGNNAACACGTAA
>W303
TACAGTTACATAGTACTACCTCTAATACACATTCATGATTAACAATGTTTCAAACAATATAAAGTCCCGATAACGACCTTTTGAAGTGGTGACGTTACCGCTCTTCGTTGACAAGATTCAAGAGGGCTGTCAGAATAACAGCTATCATGGTGGAAAGTAGGTGACCCTTTGAACAAGGCAGCATATATCCATCGACTATCATGTTCCTAAAATGTTATNATAGCCGGCGTTAGAAGATGGCGCATATTATTATTTTATTAGAATGAGTTATAACAGTCATCAAACTTAGCGAAAGCCGAAGTGTAAGAACTAAAAAGTCCACTATAAAAAAATGAATCACAGCGTACAAAAGGAAATAACGATAACTGTGATGCTATGTAAAACTATCGTCTTTCCTTTGTTGATAAATATATCCTCAAGGACTACTTCTTTTATATTTCTTGTAGGTGATGTTGTGCCCTCATCGTTAATTTGA-ATCCCAGCAATTATCAGACAGTTCTGCCGCCCTTCGGCAATGTCCAAGCTGTAGCCAAATACTTAAATCAAGGAACACTAACCATGTATGACATACAAGGAGCACTACCACTGATTTCAACAGATATTAATGGTAGTTTTTT-GCAGAATCGTAAGGTAGATCAGTGGAAATAGTAGAAAAGGGCTAGTTTAGATTCAAAATTTGGTAACACGTAA
>Y12
nnnNNNNNNNNNNNNNNNNNNNNNNNNNNNNNNNNNNNNNNNNNNNNNNNNNNNNNNNNNNNNNNNNNNNNNNNNNNNNNNNNNNNNNNNNNNNNNNNNNNNNNNNNNNNNNANNNNNNNNGAGGGCNNNNNNNNNNNNNNNTATNNNGGTGGAAAGTNNNNNNCCCTTTNNNNNNNGNAACATNNNNNNACCGACNNTCNNNNNNCTAAAATGTTATCATAGCCGGCNNNNGAAGATGGCACATATTATTATTTTATTAGAATGAGTTATAACAGTCATCANNNNNNGCGAAAGCCGAAGTGTAAGAACTAAAAAGTCCNNNNNNNNAAAATGAATCNNNNNNTACAAAAGGAAATAACGATAACTGTGATGCTATGTAAAACTATCGTCTTTCCTTTGTTGATAAATATATCCTCAAGGACTACTTCTTTTATATTTCTTGTAGGTGATGTTGTGCCCTCATCGTTAATTTGA-ATCCCAGCAATTATCAGACAGTTCTGCCGCCCTTCGGCAATGTCCAAGCTGTAGCCAAATACTNAAATCAAGGAACACTAACCATGTATGACANACANNNNNNNNNNNNNNNNNNNNNNNNANNNNNNAANNNNAGTTTTTT-GCAGAANNNNNNNNNNNNNNNNTGGAAATAGTAGAAAANNNNNNNNNNNNNTTCAAAATNNNNNNNNACGTAA
>Y55
TACAGTTACATAGTACTACCTCTANTACACATNCATGATTAACAATGTTTCAAACAATATAGAGTCCNGATAACGACCTTTTGAAGTGGTGACGTTACCGCTCTTCATTGACAAGNTTCAAGAGGGCTGTCAGAATAACAGCTATCATGGTGGAAAGTAGGTGACCCTTTGAACAAGGCAACATATATCCACCGACTATCATGTTCCTAAAATGTTATCATAGCCGGCGTTAGAAGATGGCACATATTATTATTTTATTAGAATGAGTTATAACAGTCATCAGACTTGGCGAAAGCCGAAGTGTAAGANCTAAAAAGTCCACTNTAAAAAAATGAATCACAGCGTACAAAAGGAAATAACGATAACTGTGATGCTATGTAAAACTATCGCCTTTCCTTTGTTGATAAATATATCCTCAAGGACTACTTCTTTTATATTTCTTGTAGGTGATGTTGTGCCCTCATCGTTAATTTGA-ATCCCAGCAATTATCAGACAGTTCTGCCGCCCTTCGGCAATGTCCAAGCTGTAGCCAAATACTTAAATCAAGGAACACTAACCATGTATGACATACAAGGAGCACTACCACTGATTTCAACAGATATTAATGGTAGTTTTTT-GCAGAATCGTAAGGCAGATCAGTGGAAATAGTAGAAAAGGGCTAGTTTAGATTCAAAATTTGGTAACACGTAA
>Y9
nnnnnnnnnnnnnnnnnnnnnnnnnnnnnnnnnnnnnnnnnnnnnnnnnnnnnnnnnnnnnnnnnnnnnnnnnnnnnnnnnnnnnnnnnnnnnnnnnnnnnnnnnnnnnnnnnnnnnnnnnnnnnnnnnnnnnnnnnnnnnnnnnnnnnnnnnnnnnnnnnnnnnnnnnnnnnnnnnnnnnnnnnnnnnnnnnnnnnnnnnnnnnnnnnnnnnnnnnnnnnnnnnnnnnnnnnnnnnnnnnnnnnnnnnnnnnnnnnnnnnnnnnnnnnnnnnnnnnnnnnnnnnnnnnnnnnnnnnnnnnnnnnnnnnnnnnnnnnnnnnnnnnnnnnnnnnnnnnnnnnnnnnnnnnnnnnnnnnnnnnnnnnnnnnnnnnnnnnnnnnnnnnnnnnnnnnnnnnnnnnnnnnnnnnnnnnnnnnnnnnnnnnnnnnnnnnnnnnnnnnnNNNNN-NNNNN-NNNNNNNN-NNNNNN-NNNNN--NNNNNNNN-NNNNNNNNNNN-NNNNNNNNNNNNNN-N-NNNNNNNNNNN-NNNNNNN-NNNNN-NNNNNNNNNNN-NNNNNN-NNNNNNNNNNNNNNNNNNNNNNNNNNN-NNNNNNNNNNNNNNNNNNNNNNNNNNNNNN-NNNNNNNNNNNNNNNNNNNNNNNN-NNNNNNNNNNNN-NNNNNNNNNNNNNNNNNNNNNNNNNNNNNNNNNNN
>YIIc17_E5
TACAGTTACATAGTACTACCTCTAATACACATTCATGATTAACAATGTTTCAAACAATATAAAGTCCCGATAACGACCTTTTGAAGTGGTGACGTTACCGCTCTTCGTTGACAAGATTCAAGAGGGCTGTCAGAATAACAGCNNNNNNGGTGGAAAGTAGGTGACCCTTTGAACAAGGCAGCATATATCCATCGACTATCATGTTCCTAAAATGTTATCATAGCCGGCGTTAGAAGATGGCGCATATTATTATTTTATTAGAATGAGTTATAACAGTCATCAAACTTAGCGAAAGCCGAAGTGTAAGANNNNNNAAGTNNNNNNNNNNAANNNNNATCACAGNNNNNNAAAGGANNNNNNNNNNNNTGTGATGNNNNNNNNNNNNNTCGTCTTTCCTTTGTTNNNNNNTATANNNNNNNNNNNNNNNTCTTTTATANNNNNNNNNNNNNNNNN-NNNNNNNNNNNNNnnnnnnnnnnnnnnnnnnnnnnnnnnnnnnnnnnnnnnnnnnnnnnnnnnnnnnnnnnnnnnnnnnnnnnnnnnnnnnnnnnnnnnnnnnnnnnnnnnnnnnnnnnnnnnnnnnnnnnnnnnnnnnnnnnnnnnnnnnnnnnnnnnnnnnnnnnnnnnnnnnnnnnnnnnnnnnnnnnnnnnnnnnnnnnnnnnnnnnnnnnnnnnnnnnnnnnnnnnnnnnnnn
>YJM789
TACAGTTACATAGTACTACCTCTAATACACATTCATGATTAACAATGTTTCAAACAATGTAAAGTCCCGATAACGACCTTTTGAAGTGGTGACGTTACCGCTCTTCATTGACAAGATTCAAGAGGGCTGTCAGAATAACTGCTATCATGGTGGAAAGTAGGTGACCCTTTGAACAAGGCAACATATATCCATCGACTATCATGTTCCTAAAATGTTATCATAGCCGGCGTTAGAAGATGGCACATATTATTATTTTATTAGAATGAGTTATAACAGTCATCAGACTTGGCGAAAGCCGAAGTGTAAGAACTAAAAAGTCCACTATAAAAAAATGAATCACAGCGTACAAAAGGAAATAACGATAACTGTGATGCTATGTAAAACTATCGCCTTTCCTTTGTTGATAAATATATCCTCAAGGACTACTTCTTTTATATTTCTTGTAGGTGATGTTGTGCCCTCATCGTTAGTTTGAAATCCCAGCAATTATCAGACAGTTCTGCCGCCCTTCGGCAATGTCCAAGCTGTAGCCAAATACTTAAATCAAGGAACACTAACCATGTATGACATACAAGGAGCACTACCACTGATTTCAACACATATTAATGGTAGTTTTTTTGCAGAATCGTAAGGTAGATCAGTGGAAATAGTAGAAAAGGGCTAGTTTAGATTCAAAATTTGGTAACACGTAA
>YJM975
TACAGTTACNNNNNNCTACCTCTAATACACATTNNNNNNNNNNAATGTTTCAAACAATGTANNNNNNCNNNNNNNNNNTTTTNNNNNNNNNNNNNNNNNGCTCTTCATTGANNNNNNNNNNNNNNNCTGTCAGAANNNNTNCNNNNNNNNNNNNNNNNNNNNNNNNN-NNNNNNNNNNNNNNNNnnnnnnnnnnnnnnnnnnnnnnnnnnnnnnnnnnnnnnnnnnnnnnnnnnnnnnnnnnnnnnnnnnnnnnnnnnnnnnnnnnnnnnnnnnnnnnnnnnnnnnnnnnnnnnnnnnnnnnnnnnnnnnnnnnnnnnnnnnnnnnnnnnnnnnnnnnnnnnnnnnnnnnnnnnnnnnnnnnnnnnnnnnnnnnnnnnnnnnnnnnnnnnnnnnnnnnnnnnnnnnnnnnnnnnnnnnnnnnnnnnnnnnnnnnnnnnnnnnnnnnnnnnnnnnnnnnnnnnnnnnnnnnnnnnnnnnnnnnnnnnnnnnnnnnnnnnnnnnnnnnnnnnnnnnnnnnnnnnnnnnnnnnnnnnnnnnnnnnnnnnnnnnnnnnnnnnnnnnnnnnnnnnnnnnnnnnnnnnnnnnnnnnnnnnnnnnnnnnnnnnnnnnnnnnnnnnnnnnnnnnnnnnnnnnnnnnnnnnnnnnnnnnnnnnnnnnnnnnnnnnnnnnnnnnnnnnnnnnnnnnnnnnnn
>YJM978
nnnnnnnnnnnnnnnnnnnnnnnnnnnnnnnnnnnnnnnnnnnnnnnnnnnnnnnnnnnnnnnnnnnnnnnnnnnnnnnnnnnnnnnnnnnnnnnnnnnnnnnnnnnnnnnnnnnnnnnnnnnnnnnnnnnnnnnnnnnnnnnnnnnnnnnnnnnnnnnnnnnnnnnnnnnnnnnnnnnnnnnnnnnnnnnnnnnnnnnnnnnnnnnnnnnnnnnnnnnnnnnnnnnnnnnnnnnnnnnnnnnnnnnnnnnnnnnnnnnnnnnnnnnnnnnnnnnnnnnnnnnnnnnnnnnnnnnnnnnnnnnnnnnnnnnnnnnnnnnnnnnnnnnnnnnnnnnnnnnnnnnnnnnnnnnnnnnnnnnnnnnnnnnnnnnnnnnnnnnnnnnnnnnnnnnnnnnnnnnnnnnnnnnnnnnnnnnnnnnnnnnnnnnnnnnnnnnnnnnnnnnnnnnnnnnnnnnnnnnnnnnnnnnnnnnnnnnnnnnnnnnnnnnnnnnnnnnnnnnnnnnnnnnnnnnnnnnnnnnnnnnnnnnnnnnnnnnnnnnnnnnnnnnnnnnnnnnnnnnnnnnnnnnnnnnnnnnnnnnnnnnnnnnnnnnnNNNNNNNNNNNNNNNNNNNNNNNNNNNNNNNNNNNNNNNNNNNNNNNNNNNNNNNNNNNNNNNNNNNNNNNNNNNNNNNNNNNNNNNNNNNNNNNNNNNN
>YJM981
TACAGTTACATAGTACTACCTCTAATACACATTCATGATTAACAATGTTTCAAACAATGTAAAGTCCCGATAACGACCTTTTGAAGTGGTGACGTTACCGCTCTTCATTGACAAGATTCAAGAGGGCTGTCAGAATAACTGCTATCATGGTGGAAAGTAGGTGACCCTTTGAACAAGGCAACATATATCCATCGACTATCATGTTCCTAAAATGTTATCATAGCCGGCGTTAGAAGATGGCACATATTATTATTTTATTAGAATGAGTTATAACAGTCATCAGACTTGGCGAAAGCCGAAGTGTAAGAACTAAAAAGTCCACTATAAAAAAATNNANNNNNNNNNNNNNNNNNNNNNNNNNNNNNNNNTGNNNNNNNNNNNNNNNNTCGCNNNNNNNNNNTNNNNNNNNNNNNNNNNNNNNNNNNNnnnnnnnnnnnnnnnnnnnnnnnnnnnnnnnnnnnnnnnnnnnnnnnnnnnnnnnnnnnnnnnnnnnnnnnnnnnnnnnnnnnnnnnnnnnnnnnnnnnnnnnnnnnnnnnnnnnnnnnnnnnnnnnnnnnnnnnnnnnnnnnnnnnnnnnnnnnnnnnnnnnnnnnnnnnnnnnnnnnnnnnnnnnnnnnnnnnnnnnnnnnnnnnnnnnnnnnnnnnnnnnnnnnnnnnnnnnnnnnnnnnnnnnnnnnnnnnnnnnnnnnnnn
>YPS128
TACAGTTACATAGTACTACCTCTAATACACATTCATGATTAACAATGTTTCAAACAATATAAAGTCCCGATAACGACCTTTTGAAGTGGTGACGTTACCGCTCTTCATTGACAAGATTCAAGAGGGCTGTCAGAATAACAGCTATCATGGTGGAAAGTAGGTGACCCTTTGAACAAGGCAACATATATCCACCGACTATCATGTTCCTAAAATGTTATCATAGCCGGCGTTAGAAGATGGCACATATTATTATTTTATTAGAATGAGTTATAACAGTCATCAGNNNNNNCGAAAGCCGAAGTGTANNNNNNNNNNNNNNNNNNNNNNNNNNNNNNNNNNNNNNNNNNNNNNNNNNNNNNNNNNNNNNNNNNNNNNNNNNNNN-NNNNNnnnnnnnnnnnnnnnnnnnnnnnnnnnnnnnnnnnnnnnnnnnnnnnnnnnnnnnnnnnnnnnnnnnnnnnnnnnnnnnnnnnnnnnnnnnnnnnnnnnnnnnnnnnnnnnnnnnnnnnnnnnnnnnnnnnnnnnnnnnnnnnnnnnnnnnnnnnnnnnnnnnnnnnnnnnnnnnnnnnnnnnnnnnnnnnnnnnnnnnnnnnnnnnnnnnnnnnnnnnnnnnnnnnnnnnnnnnnnnnnnnnnnnnnnnnnnnnnnnnnnnnnnnnnnnnnnnnnnnnnnnnnnnnnnnnnnnnnnnnnnnnn
>YPS606
NNNNNNNNNNNNNNNNNNNNNNNNNNNNNNNNNNNNNNNNNNNNNNNNNNNNNNNNNNNNNNNNNNNNNNNNNNNNNNNNNNNnnnnnnnnnnnnnnnnnnnnnnnnnnnnnnnnnnnnnnnNNNNNNNNNNNNNNNNNNNNNNNNNNNNNNNNNANNNNNNNNNNNNNNNNNNNNNNCAACNNNNNNNCANNGNNNNNNNNNNNNNNNNNNNNNNNNNNNNNCNNNCNNNNNNNNNNNNNACNNNNNNNNNNNNNNNNNNNNNNNNNNNNNACAGTCATCAGACNNNNNNNAAGCNNAANNGTAAGAACTAAAAAGTCCACTATAAAAAAATGAATCACAGCGTACAAAAGGAAATAACGATAACTGTGATGCTATGTAAAACTATCGTCTTTCCTTTGTTGATAAATATATCCTCAAGGACTACTTCTTTTATATTTCTTGTAGGTGATGTTGTGCCCTCATCGTTAATTTGA-ATCCCAACAATTATCAGACAGTTCTGCCGCCCTTCGGCAATGTCCAAGCTGTAGCCAAATACTTAAATCAAGGAACACTAACCATGTATGACATACAAGGAGCACTACCACTGATTTCAACAGATATTAATGGTAGTTTTTT-GCAGAATCGTAAGGTAGATCAGTGGAAATAGTAGAAAAGGGCTAGTTTAGATTCAAAATTTGGTAACACGTAA
>YS2
nnnnnnnnnnnnnnnnnnnnnnnnnnnnnnnnnnnnnnnnnnnnnnnnnnnnnnnnnnnnnnnnnnnnnnnnnnnnnnnnnnnnnnnnnnnnnnnnnnnnnnnnnnnnnnnnnnnnnnnnnnnnnnnnnnnnnnnnnnnnnnnnnnnnnnnnnnnnnnnnnnnnnnnnnnnnnnnnnnnnnnnnnnnnnnnnnnnnnnnnnnnnnnnnnnnnnnnnnnnnnnnnnnnnnnnnnnnnnnnnnnnnnnnnnnnnnnnnnnnnnnnnnnnnnnnnnnnnnnnnnnnnnnnnnnnnnnnnnnnnnnnnnnnnnnnnnnnnnnnnnnnnnnnnnnnnnnnnnnnnnnnnnnnnnnnnnnnnnnnnnnnnnnnnnnnnnnnnnnnnnnnnnnnnnnnnnnnnnnnnnnnnnnnnnnnnnnnnnnnnnnnnnnnnnnnnnnnnnnnnnnnnnnnnnnnnnnnnnnnnnnnnnnnnnnnnnnnnnnnnnnnnnnnnnnnnnnnnnnnnnnnnnnnnnnnnnnnnnnnnnnnnnnnnnnnnnnnnnnnnnnnnnnnnnnnnnnnnnnnnnnnnnnnnnnnnnnnnnnnnnnnnnnnnnnnnnnnnnnnnnnnnnnnnnnnnnnnnnnnnnnnnnnnnnnnnnnnnnnnnnnnnnnnnnnnnnnnnnnnnnnnnnnnnnnnnnnnnnnnnnnnnnnnnnnnn
>YS4
nnnnnnnnnnnnnnnnnnnnnnnnnnnnnnnnnnnnnnnnnnnnnnnnnnnnnnnnnnnnnnnnnnnnnnnnnnnnnnnnnnnnnnnnnnnnnnnnnnnnnnnnnnnnnnnnnnnnnnnnnnnnnnnnnnnnnnnnnnnnnnnnnnnnnnnnnnnnnnnnnnnnnnnnnnnnnnnnnnnnnnnnnnnnnnnnnnnnnnnnnnnnnnnnnnnnnnnnnnnnnnnnnnnnnnnnnnnnnnnnnnnnnnnnnnnnnnnnnnnnnnnnnnnnnnnnnnnnnnnnnnnnnnnnnnnnnnnnnnnnnnnnnnnnnnnnnnnnnnnnnnnnnnnnnnnnnnnnnnnnnnnnnnnnnnnnnnnnnnnnnnnnnnnnnnnnnnnnnnnnnnnnnnnnnnnnnnnnnnnnnnnnnnnnnnnnnnnnnnnnnnnnnnnnnnnnnnnnnnnnnnnnnnnnnnnnnnnnnnnnnnnnnnnnnnnnnnnnnnnnnnnnnnnnnnnnnnnnnnnnnnnnnnnnnnnnnnnnnnnnnnnnnnnnnnnnnnnnnnnnnnnnnnnnnnnnnnnnnnnnnnnnnnnnnnnnnnnnnnnnnnnnnnnnnnnnnnnnnnnnnnnnnnnnnnnnnnnnnnnnnnnnnnnnnnnnnnnnnnnnnnnnnnnnnnnnnNNNNNNNNNNNNN-NNNNNNNNNNNNNNNNNNNNNNNNN
>YS9
NNNNNNNNNATAGTNCNNNNNNNNNNNNNNNNNNNTGNNNNNNNNNNNTNCANNNAATNNNNNNNNNCGATNNCGNNNNNNNNAAGNNNNNACGNTNNNNNNNNNNNNNNACAAGNNNCANGAGNNCTGTCAGAATNACAGCTATCATGGTGGAAAGTAGGTGACCCTTTGAACAAGGCAACATATATCCACCGACTATCATGTTCCTAAAATGTTATCATAGCCGGCGTTAGAAGATGGCACATATTATTATTTTATTAGAATGAGTTATAACAGTCATCAGACTTGGCGAAAGCCGAAGTGTAAGAACTAAAAAGTNCACTATAAAAAAATGAATCACAGCGTACAAAAGGAAATAACGATANCTGTGATGCTATGTAAAACTATCGNCTTTCCTTTGTTGATAAATATATCCTCAAGGACTACTTCTTTTATATTTCTTGTAGGTGATGTTGTGCCCTCATCGTTANTNNNA-ATNCCAGCAATTATCAGACAGTTCTGCCGCCNTTCGGCAATGTCCAAGCTGTAGCCAAATACTTAAATCAAGGAACACTAACCATGTATGACATACAAGGAGCACTACCACTGATTTCAACANATATTAATGGTAGTTTTTT-GCAGAATCGTAAGGTAGATCAGTGGAAATAGTAGAAAAGGGCTAGTTTAGATTCAAAATTTGGTAACACGTAA
