# Supplementary material for: Evolutionary Genomics of Transposable Elements in Saccharomyces cerevisiae
Source: PLoS One. 2012 Nov 30;7(11):e50978. doi: 10.1371/journal.pone.0050978 (PMC3511429; doi:10.1371/journal.pone.0050978)
Supplement: File S7 — ZIP archive of SGRP strain alignments used for population genomic analyses. Alignments of the orthologous genomic region in each SGRP strain corresponding to each Ty insertion in our re-annotation of the S. cerevisiae reference genome. N’s represent low quality (<Q40 phred score) or missing data, primarily due to the low-coverage sequence of many SGRP strains. The DNA sequence of sacCer2 is included as “REF” and each alignment includes the TE locus and 200 bp of DNA sequence on either side of the Ty insertion site. A dummy sequence shows the position of each TE in the alignment with “T”s. (ZIP) [file pone.0050978.s007.zip › S7/chrII_s24+_TY1.mfa]

>REF
ATATATGTACCTACCATAACATGTTCAACTAATAGGTCTTTAACACAGCTTCAGTATTGTCTGAGCTTCTCGTTTAACATTCCTTCTGCAATAGGCGCAATCACACTTAAACGTATACGAGTTGTACATTAATATACGATGTAAGCATTGAATTGTTACCATAGCAACTCATGTCACTATTAATTACTCTCGTTCCAACATAAT-ATTATTATGGAGTAATATCTATTCCCTTTCGTGGATTCCAAGATTCTCGAGGTATATTTCCAGTATATTTTGTATACCTGATATTATAGCCTTTAGCAACAACGAAATCAACATTTATCTCAAATTTCACCTGTTTCTCATTTTTAAGCGCCTAGCCCATCTAATCATCTTAACTATTCATCAGGGAAAATTAATATACATTGTGCTCTTAATGTTTCGAAAAATAATCAAAATCAATAGAAATAGCGTTTTGCTACTAACAAAGCCCTTTGATCCAAAGTTGGCTTCTGAGAACTTAACATTTCAGTAGAACAAGCCTCAAGCTTAAATGAAGAATGGC
>index
-------------------------------------------------------------------------------------------------------------------------------------------------------------------------------------------------------TTTTT-TTTTTTTTTTTTTTTTTTTTTTTTTTTTTTTTTTTTTTTTTTTTTTTTTTTTTTTTTTTTTTTTTTTTTTTTTTTTTTTTTTTTTTTTTTTTTTTTTTTTTTTTTTTTTTTTTTTTTTTTTTTTTTTTTTTTTTTTTTTT--------------------------------------------------------------------------------------------------------------------------------------------------------------------------------------------------------
>273614N
nnnnnnnnnnnnnnnnnnnnnnnnnnnnnnnnnnnnnnnnnnnnnnnnnnnnnnnnnnnnnnnnnnnnnnnnnnnnnnnnnnnnnnnnnnnnnnnnnnnnnnnnnnnnnnnnnnnnnnnnnnnnnnnnnnnnnnnnnnnnnnnnnnnnnnnnnnnnnnnnnnnnnnnnnnnnnnnnnnnnnnnnnnnnnnnnnnnnnnnnnnnnnnnnnnnnnnnnnnnnnnnnnnnnnnnnnnnnnnnnnnnnnnnnnnnnnnnnnnnnnnnnnnnnnnnnnnnnnnnnnnnnnnnnnnnnnnnnnnnnnnnnnnnnnnnnnnnnnnnnnnnnnnnnnnnnnnnnnnnnnnnnnnnnnnnnnnnnnnnnnnnnnnnnnnnnnnnnnnnnnnnnnnnnnnnnnnnnnnnnnnnnnnnnnnnnnnnnnnnnnnnnnnnnnnnnnnnnnnnnnnnnnnnnnnnnnnnnnnnnnnnnnnnnnnnnnnnnnnnnnnnnnnnnnnnnnnnnnnnnnnnnnnnnnnnnnnnnnnnnnnnnnnnnnnnnnnnnnnnnnnnnn
>322134S
nnnnnnnnnnnnnnnnnnnnnnnnnnnnnnnnnnnnnnnnnnnnnnnnnnnnnnnnnnnnnnnnnnnnnnnnnnnnnnnnnnnnnnnnnnnnnnnnnnnnnnnnnnnnnnnnnnnnnnnnnnnnnnnnnnnnnnnnnnnnnnnnnnnnnnnnnnnnnnnnnnnnnnnnnnnnnnnnnnnnnnnnnnnnnnnnnnnnnnnnnnnnnnnnnnnnnnnnnnnnnnnnnnnnnnnnnnnnnnnnnnnnnnnnnnnnnnnnnnnnnnnnnnnnnnnnnnnnnnnnnnnnnnnnnnnnnnnnnnnnnnnnnnnnnnnnnnnnnnnnnnnnnnnnnnnnnnnnnnnnnnnnnnnnnnnnnnnnnnnnnnnnnnnnnnnnnnnnnnnnnnnnnnnnnnnnnnnnnnnnnnnnnnnnnnnnnnnnnnnnnnnnnnnnnnnnnnnnnnnnnnnnnnnnnnnnnnnnnnnnnnnnnnnnnnnnnnnnnnnnnnnnnnnnnnnnnnnnnnnnnnnnnnnnnnnnnnnnnnnnnnnnnnnnnnnnnnnnnnnnnnnnn
>378604X
nnnnnnnnnnnnnnnnnnnnnnnnnnnnnnnnnnnnnnnnnnnnnnnnnnnnnnnnnnnnnnnnnnnnnnnnnnnnnnnnnnnnnnnnnnnnnnnnnnnnnnnnnnnnnnnnnnnnnnnnnnnnnnnnnnnnnnnnnnnnnnnnnnnnnnnnnnnnnnnnnnnnnnnnnnnnnnnnnnnnnnnnnnnnnnnnnnnnnnnnnnnnnnnnnnnnnnnnnnnnnnnnnnnnnnnnnnnnnnnnnnnnnnnnnnnnnnnnnnnnnnnnnnnnnnnnnnnnnnnnnnnnnnnnnnnnnnnnnnnnnnnnnnnnnnnnnnnnnnnnnnnnnnnnnnnnnnnnnnnnnnnnnnnnnnnnnnnnnnnnnnnnnnnnnnnnnnnnnnnnnnnnnnnnnnnnnnnnnnnnnnnnnnnnnnnnnnnnnnnnnnnnnnnnnnnnnnnnnnnnnnnnnnnnnnnnnnnnnnnnnnnnnnnnnnnnnnnnnnnnnnnnnnnnnnnnnnnnnnnnnnnnnnnnnnnnnnnnnnnnnnnnnnnnnnnnnnnnnnnnnnnnn
>BC187
------------------------------------------------------------------------------------------------------------------------------------------------------------------------------------------------------------NNNTTTTATNNNNNNNNNNNNNNNNNNNNNNNNNNNNNNNNNNNNNNNNNNNNNNNNNNNNNNNNNNNNNNNNNNNNNNNNNNNNNNNNNNNNNNNNNNNNNNNNNNNNNNNNNNNNNNNNNNNNNNNNNNNNNNNNNNNNNNNNNNNNNNNNNNNNNNNNNNNNNNNNNnnnnnnnnnnnnnnnnnnnnnnnnnnnnnnnnnnnnnnnnnnnnnnnnnnnnnnnnnnnnnnnnnnnnnnnnnnnnnnnnnnnnnnnnnnnnnnnnnnnnnnnnnnnnnnnnnnnnnnnnnnnnnnnnnnnnnnnnnnnnnnnnnnnnnnnnnnnnnnnnnnnnnnnnnnn
>DBVPG1106
------------------------------------------------------------------------------------------------------------------------------------------------------------------------------------------------------------NNNTTTNNNNNNGTAATATNNNNNNCCTTTCGTGGANNNNNNGANNNNNNAGAAATATTTCCAGTATATCTTGTATACCTGATATNNNNNNCNNNNNNNNNNACGAAATCAACATTTATCTCAAATTTCCNNNNTTTCTCATTNNNNNNNNNNNNNNCCNNNNNNNCATNNNNNNNNTTCNNNNNNNANNNNNNNNNNNNNNNNNNNTNNNNNNNNNNNNNNNNNNNNNNAANNNNNNNNNNNNNNNN-------------------NNNNNNNNNNNNNNNNNNNNNNNNNNNNNNNNNNANNNNNNNNNNNNNNNNNNNNNNNNnnnnnnnnnnnnnnn
>DBVPG1373
------------------------------------------------------------------------------------------------------------------------------------------------------------------------------------------------------------NNNNNNNATGGAGTAATATNNNNNNNCTTTCGTGGANNNCANGATTCTNNNNNNNNNNTTCCAGTATATCTTGTATACCTGATATTATAGCCTTTAGCAACAACGAAATCAACATTTATCTCAAATTTCCCCTGTTTCTCATTTTTAAGCGCCTAGCCCATCTAATCATCTTAACTATTCATCAGGGAAAATTAATATACATTGTGCTCTTAATGTTTCGAAAAATAATCAAAATCAATAGAAANNNN-------------------NNNNTGATCCAAAGTTAGCTTCTGAGAACTTAACATTTCAGTAGAACAAGCCTCAAGCTTAAATGAAGAATGGC
>DBVPG1788
------------------------------------------------------------------------------------------------------------------------------------------------------------------------------------------------------------TATTTTTATNNAGTNNTATCTNNNNNNNNNNNNNNNN-NNNNNNNNNNNGNNNNNNNNNNNNNNTNNNNNNNNNNNNNNNGNNNTTNTANNNNNNNNNNNCAACGNNNNNNACNNNNNNCTCNNNNNTCCNNTGNNNNTCNNNNNTNAGCGNNNAGCCCATCTNNNNNNCTTANNNNNNNNNNNNNNNNNNNNNNNNTACATTGTGCTCTNNNNNTTTCGAAAAATNNNCAAAATCAATAGAAATAGC-------------------CCTTTGATCCAAAGTTAGCTTCTGAGAACTTAACATTTCAGTAGAACAAGCCTCAAGCTTAAATGAAGAATGGC
>DBVPG1853
------------------------------------------------------------------------------------------------------------------------------------------------------------------------------------------------------------NNTTTTNATGGAGTNNNNTCTATTCCCTTTCGTGGATTCCAAGATTNTCGAGAAATATTTCCAGTATATCTTGTATACCTGANATTATAGCCTTTAGCAACAACGAAATCAACATTTATCTCAAATTTCCCCTGTTTCTCATTTTTAAGCGCNTAGCCCATCTANTCATCTTANCTATTCATCAGGGAAAATTAATATACATTGTGCTCTTAATGTTNCGAAAAATAATCAAAATCAATAGAAATAGCGTTTTGCTACTAACAAAGCCCTTTGATCCAAAGTTAGCTTCTGAGAACTTAACATTTCAGCAGAACAAGCCTCAAGCTTAAATGAAGAATGGC
>DBVPG6040
nnnnnnnnnnnnnnnnnnnnnnnnnnnnnnnnnnnnnnnnnnnnnnnnnnnnnnnnnnnnnnnnnnnnnnnnnnnnnnnnnnnnnnnnnnnnnnnnnnnnnnnnnnnnnnnnnnnnnnnnnnnnnnnnnnnnnnnnnnnnnnnnnnnnnnnnnnnnnnnnnnnnnnnnnnnnnnnnnnnnnnnnnnnnnnnnnnnnnnnnnnnnnnnnnnnnnnnnnnnnnnnnnnnnnnnnnnnnnnnnnnnnnnnnnnnnnnnnnnnnnnnnnnnnnnnnnnnnnnnnnnnnnnnnnnnnnnnnnnnnnnnnnnnnnnnnnnnnnnnnnnnnnnnnnnnnnnnnnnnnnnnnnnnnnnnnnnnnnnnnnnnnnnnnnnnnnnnnnnnnnnnnnnnnnnnnnnnnnnnnnnnnnnnnnnnnnnnnnnnnnnnnnnnnnnnnnnnnnnnnnnnnnnnnnnnnnnnnnnnnnnnnnnnnnnnnnnnnnnnnnnnnnnnnnnnnnnnnnnnnnnnnnnnnnnnnnnnnnnnnnnnnnnnnnnnnnnnnnnnnnnnnn
>DBVPG6044
ATATATGTACCTACCATAACATGTTCAACTAATAGGTCTTTAACACAGCTTCAGTATTGTCTGAGCTTCTCGTNTAACATTCCTTCTGCAATAGGCGCAATCACACTTAAACGTATACGAGTTGTACATTAATATACGATGTAAGCATTGAATTGTTACCATAGCAACTCATGTCACTATTAATTACTCTCGTTCCAACATAAT-ATTATTATGGAGTAATATCTATTCCCTTTCGTGGATTCCAAGATTCTCGAGGTATATTTCCAGTATATTTTGTATACCTGATATTATAGCCTTTAGCAACAACGAAATCAACATTTATCTCAAATTTCACCTGTTTCTCATTTTTAAGCGCCTAGCCCATCTAATCATCTTAACTATTCATCAGGGAAAATTAATATACATTGTGCTCTTAATGTTTCGAAAAATAATCAAAATCAATAGAAATAGCGTTTTGCTACTAACAAAGCCCTTTGATCCAAAGTTGGCTTCTGAGAACTTAACATTTCAGTAGAACAAGCCTCAAGCTTAAATGAAGAATGGC
>DBVPG6765
------------------------------------------------------------------------------------------------------------------------------------------------------------------------------------------------------------TATTTTTATGGAGTAATATCTATTCCCTTTCGTGGATTCCAAGATTCTCGAGAAATATTTCCAGTATATCTTGTATACCTGATATTATAGCCTTTAGCAACAACGAAATCAACATTTATCTCAAATTTCCCCTGTTTCTCATTTTTAAGCGCCTAGCCCATCTAATCATCTTAACTATTCATCAGGGAAAATTAATATACATTGTGCTCTTAATGTTTCGAAAAATAATCAAAATCAATAGAAATAGC-------------------CCTTTGATCCAAAGTTAGCTTCTGAGAACTTAACATTTCAGTAGAACAAGCCTCAAGCTTAAATGAAGAATGGC
>K11
nnnnnnnnnnnnnnnnnnnnnnnnnnnnnnnnnnnnnnnnnnnnnnnnnnnnnnnnnnnnnnnnnnnnnnnnnnnnnnnnnnnnnnnnnnnnnnnnnnnnnnnnnnnnnnnnnnnnnnnnnnnnnnnnnnnnnnnnnnnnnnnnnnnnnnnnnnnnnnnnnnnnnnnnnnnnnnnnnnnnnnnnnnnnnnnnnnnnnnnnnnnnnnnnnnnnnnnnnnnnnnnnnnnnnnnnnnnnnnnnnnnnnnnnnnnnnnnnnnnnnnnnnnnnnnnnnnnnnnnnnnnnnnnnnnnnnnnnnnnnnnnnnnnnnnnnnnnnnnnnnnnnnnnnnnnnnnnnnnnnnnnnnnnnnnnnnnnnnnnnnnnnnnnnnnnnnnnnnnnnnnnnnnnnnnnnnnnnnnnnnnnnnnnnnnnnnnnnnnnnnnnnnnnnnnnnnnnnnnnnnnnnnnnnnnnnnnnnnnnnnnnnnnnnnnnnnnnnnnnnnnnnnnnnnnnnnnnnnnnnnnnnnnnnnnnnnnnnnnnnnnnnnnnnnnnnnnnnnnnnnnnnn
>L_1374
nnnnnnnnnnnnnnnnnnnnnnnnnnnnnnnnnnnnnnnnnnnnnnnnnnnnnnnnnnnnnnnnnnnnnnnnnnnnnnnnnnnnnnnnnnnnnnnnnnnnnnnnnnnnnnnnnnnnnnnnnnnnnnnnnnnnnnnnnnnnnnnnnnnnnnnnnnnnnnnnnnnnnnnnnnnnnnnnnnnnnnnnnnnnnnnnnnnnnnnnnnnnnnnnnnnnnnnnnnnnnnnnnnnnnnnnnnnnnnnnnnnnnnnnnnnnnnnnnnnnnnnnnnnnnnnnnnnnnnnnnnnnnnnnnnnnnnnnnnnnnnnnnnnnnnnnnnnnnnnnnnnnnnnnnnnnnnnnnnnnnnnnnnnnnnnnnnnnnnnnnnnnnnnnnnnnnnnnnnnnnnnnnnnnnnnnnnnnnnnnnnnnnnnnnnnnnnnnnnnnnnnnnnnnnnnnnnnnnnnnnnnnnnnnnnnnnnnnnnnnnnnnnnnnnnnnnnnnnnnnnnnnnnnnnnnnnnnnnnnnnnnnnnnnnnnnnnnnnnnnnnnnnnnnnnnnnnnnnnnnnnnnn
>L_1528
nnnnnnnnnnnnnnnnnnnnnnnnnnnnnnnnnnnnnnnnnnnnnnnnnnnnnnnnnnnnnnnnnnnnnnnnnnnnnnnnnnnnnnnnnnnnnnnnnnnnnnnnnnnnnnnnnnnnnnnnnnnnnnnnnnnnnnnnnnnnnnnnnnnnnnnnnnnnnnnnnnnnnnnnnnnnnnnnnnnnnnnnnnnnnnnnnnnnnnnnnnnnnnnnnnnnnnnnnnnnnnnnnnnnnnnnnnnnnnnnnnnnnnnnnnnnnnnnnnnnnnnnnnnnnnnnnnnnnnnnnnnnnnnnnnnnnnnnnnnnnnnnnnnnnnnnnnnnnnnnnnnnnnnnnnnnnnnnnnnnnnnnnnnnnnnnnnnnnnnnnnnnnnnnnnnnnnnnnnnnnnnnnnnnnnnnnnnnnnnnnnnnnnnnnnnnnnnnnnnnnnnnnnnnnnnnnnnnnnnnnnnnnnnnnnnnnnnnnnnnnnnnnnnnnnnnnnnnnnnnnnnnnnnnnnnnnnnnnnnnnnnnnnnnnnnnnnnnnnnnnnnnnnnnnnnnnnnnnnnnnnnnn
>NCYC110
nnnnnnnnnnnnnnnnnnnnnnnnnnnnnnnnnnnnnnnnnnnnnnnnnnnnnnnnnnnnnnnnnnnnnnnnnnnnnnnnnnnnnnnnnnnnnnnnnnnnnnnnnnnnnnnnnnnnnnnnnnnnnnnnnnnnnnnnnnnnnnnnnnnnnnnnnnnnnnnnnnnnnnnnnnnnnnnnnnnnnnnnnnnnnnnnnnnnnnnnnnnnnnnnnnnnnnnnnnnnnnnnnnnnnnnnnnnnnnnnnnnnnnnnnnnnnnnnnnnnnnnnnnnnnnnnnnnnnnnnnnnnnnnnnnnnnnnnnnnnnnnnnnnnnnnnnnnnnnnnnnnnnnnnnnnnnnnnnnnnnnnnnnnnnnnnnnnnnnnnnnnnnnnnnnnnnnnnnnnnnnnnnnnnnnnnnnnnnnnnnnnnnnnnnnnnnnnnnnnnnnnnnnnnnnnnnnnnnnnnnnnnnnnnnnnnnnnnnnnnnnnnnnnnnnnnnnnnnnnnnnnnnnnnnnnnnnnnnnnnnnnnnnnnnnnnnnnnnnnnnnnnnnnnnnnnnnnnnnnnnnnnn
>NCYC361
nnnnnnnnnnnnnnnnnnnnnnnnnnnnnnnnnnnnnnnnnnnnnnnnnnnnnnnnnnnnnnnnnnnnnnnnnnnnnnnnnnnnnnnnnnnnnnnnnnnnnnnnnnnnnnnnnnnnnnnnnnnnnnnnnnnnnnnnnnnnnnnnnnnnnnnnnnnnnnnnnnnnnnnnnnnnnnnnnnnnnnnnnnnnnnnnnnnnnnnnnnnnnnnnnnnnnnnnnnnnnnnnnnnnnnnnnnnnnnnnnnnnnnnnnnnnnnnnnnnnnnnnnnnnnnnnnnnnnnnnnnnnnnnnnnnnnnnnnnnnnnnnnnnnnnnnnnnnnnnnnnnnnnnnnnnnnnnnnnnnnnnnnnnnnnnnnnnnnnnnnnnnnnnnnnnnnnnnnnnnnnnnnnnnnnnnnnnnnnnnnnnnnnnnnnnnnnnnnnnnnnnnnnnnnnnnnnnnnnnnnnnnnnnnnnnnnnnnnnnnnnnnnnnnnnnnnnnnnnnnnnnnnnnnnnnnnnnnnnnnnnnnnnnnnnnnnnnnnnnnnnnnnnnnnnnnnnnnnnnnnnnnn
>RM11_1A
------------------------------------------------------------------------------------------------------------------------------------------------------------------------------------------------------------TATTTTTATGGAGTAATATCTATTCCCTTTCGTGGATTCCAAGATTCTCGAGAAATATTTCCAGTATATCTTGTATACCTGATATTATAGCCTTTAGCAACAACGAAATCAACATTTATCTCAAATTTCCCCTGTTTNTCATTTTTAAGCGCCTAGCCCATCTAATCATCTTAACTATTCATCAGGGAAAATTAATATNCATTGTGCTCTTAATGTTTCGAAAAATAATCAAAATCAATAGAAATAGC-------------------CCTTTGATCCAAAGTTAGCTTCTGAGAACTTAACATTTCAGTAGAACAAGCCTCAAGCTTAAATGAAGAATGGC
>S288c
ATATATGTACCTACCATAACATGTTCAACTAATAGGTCTTTAACACAGCTTCAGTATTGTCTGAGCTTCTCGTTTAACATTCCTTCTGCAATAGGCGCAATCACACTTAAACGTATACGAGTTGTACATTAATATACGATGTAAGCATTGAATTGTTACCATAGCAACTCATGTCACTATTAATTACTCTCGTTCCAACATAAT-ATTATTATGGAGTAATATCTATTCCCTTTCGTGGATTCCAAGATTCTCGAGGTATATTTCCAGTATATTTTGTATACCTGATATTATAGCCTTTAGCAACAACGAAATCAACATTTATCTCAAATTTCACCTGTTTCTCATTTTTAAGCGCCTAGCCCATCTAATCATCTTAACTATTCATCAGGGAAAATTAATATACATTGTGCTCTTAATGTTTCGAAAAATAATCAAAATCAATAGAAATAGCGTTTTGCTACTAACAAAGCCCTTTGATCCAAAGTTGGCTTCTGAGAACTTAACATTTCAGTAGAACAAGCCTCAAGCTTAAATGAAGAATGGC
>SK1
NNNNNNNNNNNNNNNNNNNCATGTTCNNNNNNTAGGTCNNNNNNACAGCNNNNNNNNTGTCTGAGCTTCTCGNNNNNNATTCCTTCTGCAATAGGCGCAATCACACTTAAACGTATACGAGTTGTACATTAATATACGATGTAAGCATTGAATTGTTACCATAGCAACTCATGTCACTATTAATTACTCTCGTTCCAACATAAT-ATTATTATGGAGTAATATCTATTCCCTTTCGTGGATTCCAAGATTCTCGAGGTATATTTCCAGTATATTTTGTATACCTGATATTATAGCCTTTAGCAACAACGAAATCAACATTTATCTCAAATTTCACCTGTTTCTCATTTTTAAGCGCCTAGCCCATCTAATCATCTTAACTATTCATCAGGGAAAATTAATATACATTGTGCTCTTAATGTTTCGAAAAATAATCAAAATCAATAGAAATAGCGTTTTGCTACTAACAAAGCCCTTTGATCCAAAGTTGGCTTCTGAGAACTTAACATTTCAGTAGAACAAGCCTCAAGCTTAAATGAAGAATGGC
>UWOPS03_461_4
nnnnnnnnnnnnnnnnnnnnnnnnnnnnnnnnnnnnnnnnnnnnnnnnnnnnnnnnnnnnnnnnnnnnnnnnnnnnnnnnnnnnnnnnnnnnnnnnnnnnnnnnnnnnnnnnnnnnnnnnnnnnnnnnnnnnnnnnnnnnnnnnnnnnnnnnnnnnnnnnnnnnnnnnnnnnnnnnnnnnnnnnnnnnnnnnnnnnnnnnnnnnnnnnnnnnnnnnnnnnnnnnnnnnnnnnnnnnnnnnnnnnnnnnnnnnnnnnnnnnnnnnnnnnnnnnnnnnnnnnnnnnnnnnnnnnnnnnnnnnnnnnnnnnnnnnnnnnnnnnnnnnnnnnnnnnnnnnnnnnnnnnnnnnnnnnnnnnnnnnnnnnnnnnnnnnnnnnnnnnnnnnnnnnnnnnnnnnnnnnnnnnnnnnnnnnnnnnnnnnnnnnnnnnnnnnnnnnnnnnnnnnnnnnnnnnnnnnnnnnnnnnnnnnnnnnnnnnnnnnnnnnnnnnnnnnnnnnnnnnnnnnnnnnnnnnnnnnnnnnnnnnnnnnnnnnnnnnnnnnnnnnn
>UWOPS05_217_3
------------------------------------------------------------------------------------------------------------------------------------------------------------------------------------------------------------TATTTTTATGGAGTAATATNNNNNNCCTTTCGTGGATTCCAAGATTCTCGAGAAATATTTCCAGTATATCTTGTATACCTGATATTATAGCCTTTAGCAACAACGAAATCAACATTTATCTCAAATTTCCCCTGTTTCTCATTTTTAAGCGCCTAGCCCATCTAATCATCTTAACTATTCATCAGGGAAAATTAATATACATTGTGCTCTTAATGTTTCGAAAAATAATCAAAATCAATAGAAATAGC-------------------CCTTTGATCCAAAGTTAGCTTCTGAGAACTTAACATTTCNNNNNNNCAAGCCTCAAGCTTAAATNNNNAATGGC
>UWOPS05_227_2
nnnnnnnnnnnnnnnnnnnnnnnnnnnnnnnnnnnnnnnnnnnnnnnnnnnnnnnnnnnnnnnnnnnnnnnnnnnnnnnnnnnnnnnnnnnnnnnnnnnnnnnnnnnnnnnnnnnnnnnnnnnnnnnnnnnnnnnnnnnnnnnnnnnnnnnnnnnnnnnnnnnnnnnnnnnnnnnnnnnnnnnnnnnnnnnnnnnnnnnnnnnnnnnnnnnnnnnnnnnnnnnnnnnnnnnnnnnnnnnnnnnnnnnnnnnnnnnnnnnnnnnnnnnnnnnnnnnnnnnnnnnnnnnnnnnnnnnnnnnnnnnnnnnnnnnnnnnnnnnnnnnnnnnnnnnnnnnnnnnnnnnnnnnnnnnnnnnnnnnnnnnnnnnnnnnnnnnnnnnnnnnnnnnnnnnnnnnnnnnnnnnnnnnnnnnnnnnnnnnnnnnnnnnnnnnnnnnnnnnnnnnnnnnnnnnnnnnnnnnnnnnnnnnnnnnnnnnnnnnnnnnnnnnnnnnnnnnnnnnnnnnnnnnnnnnnnnnnnnnnnnnnnnnnnnnnnnnnnnnnnnnnn
>UWOPS83_787_3
nnnnnnnnnnnnnnnnnnnnnnnnnnnnnnnnnnnnnnnnnnnnnnnnnnnnnnnnnnnnnnnnnnnnnnnnnnnnnnnnnnnnnnnnnnnnnnnnnnnnnnnnnnnnnnnnnnnnnnnnnnnnnnnnnnnnnnnnnnnnnnnnnnnnnnnnnnnnnnnnnnnnnnnnnnnnnnnnnnnnnnnnnnnnnnnnnnnnnnnnnnnnnnnnnnnnnnnnnnnnnnnnnnnnnnnnnnnnnnnnnnnnnnnnnnnnnnnnnnnnnnnnnnnnnnnnnnnnnnnnnnnnnnnnnnnnnnnnnnnnnnnnnnnnnnnnnnnnnnnnnnnnnnnnnnnnnnnnnnnnnnnnnnnnnnnnnnnnnnnnnnnnnnnnnnnnnnnnnnnnnnnnnnnnnnnnnnnnnnnnnnnnnnnnnnnnnnnnnnnnnnnnnnnnnnnnnnnnnnnnnnnnnnnnnnnnnnnnnnnnnnnnnnnnnnnnnnnnnnnnnnnnnnnnnnnnnnnnnnnnnnnnnnnnnnnnnnnnnnnnnnnnnnnnnnnnnnnnnnnnnnnnn
>UWOPS87_2421
nnnnnnnnnnnnnnnnnnnnnnnnnnnnnnnnnnnnnnnnnnnnnnnnnnnnnnnnnnnnnnnnnnnnnnnnnnnnnnnnnnnnnnnnnnnnnnnnnnnnnnnnnnnnnnnnnnnnnnnnnnnnnnnnnnnnnnnnnnnnnnnnnnnnnnnnnnnnnnnnnnnnnnnnnnnnnnnnnnnnnnnnnnnnnnnnnnnnnnnnnnnnnnnnnnnnnnnnnnnnnnnnnnnnnnnnnnnnnnnnnnnnnnnnnnnnnnnnnnnnnnnnnnnnnnnnnnnnnnnnnnnnnnnnnnnnnnnnnnnnnnnnnnnnnnnnnnnnnnnnnnnnnnnnnnnnnnnnnnnnnnnnnnnnnnnnnnnnnnnnnnnnnnnnnnnnnnnnnnnnnnnnnnnnnnnnnnnnnnnnnnnnnnnnnnnnnnnnnnnnnnnnnnnnnnnnnnnnnnnnnnnnnnnnnnnnnnnnnnnnnnnnnnnnnnnnnnnnnnnnnnnnnnnnnnnnnnnnnnnnnnnnnnnnnnnnnnnnnnnnnnnnnnnnnnnnnnnnnnnnnnnnn
>W303
------------------------------------------------------------------------------------------------------------------------------------------------------------------------------------------------------------TATTTTTATGGAGTAATATCTATTCCCTTTCGTGGATTCCAAGATTCTCGAGAAATATTTCCAGTATATCTTGTATACCTGATATTATAGCCTTTAGCAACAACGAAATCAACATTTATCTCAAATTTCCCCTGTTTCTCATTTTTAAGCGCCTAGCCCATCTAATCATCTTAACTATTCATCAGGGAAAATTAATATACATTGTGCTCTTAATGTTTCGAAAAATAATCAAAATCAATAGAAATAGC-------------------CCTTTGATCCAAAGTTAGCTTCTGAGAACTTAACATTTCAGTAGAACAAGCCTCAAGCTTAAATGAAGAATGGC
>Y12
nnnnnnnnnnnnnnnnnnnnnnnnnnnnnnnnnnnnnnnnnnnnnnnnnnnnnnnnnnnnnnnnnnnnnnnnnnnnnnnnnnnnnnnnnnnnnnnnnnnnnnnnnnnnnnnnnnnnnnnnnnnnnnnnnnnnnnnnnnnnnnnnnnnnnnnnnnnnnnnnnnnnnnnnnnnnnnnnnnnnnnnnnnnnnnnnnnnnnnnnnnnnnnnnnnnnnnnnnnnnnnnnnnnnnnnnnnnnnnnnnnnnnnnnnnnnnnnnnnnnnnnnnnnnnnnnnnnnnnnnnnnnnnnnnnnnnnnnnnnnnnnnnnnnnnnnnnnnnnnnnnnnnnnnnnnnnnnnnnnnnnnnnnnnnnnnnnnnnnnnnnnnnnnnnnnnnnnnnnnnnnnnnnnnnnnnnnnnnnnnnnnnnnnnnnnnnnnnnnnnnnnnnnnnnnnnnnnnnnnnnnnnnnnnnnnnnnnnnnnnnnnnnnnnnnnnnnnnnnnnnnnnnnnnnnnnnnnnnnnnnnnnnnnnnnnnnnnnnnnnnnnnnnnnnnnnnnnnnnnnnnnnn
>Y55
------------------------------------------------------------------------------------------------------------------------------------------------------------------------------------------------------------TATTTTTATGGAGTAATATCTATTCCCTTTCGTGGATTCCAAGNTTCTCGAGAAATATTTCCAGNATATCTTGTATACCTGATATTATAGCCTTTAGCAACAACGAAATCAACATTTANCTCAAATTTCCCCTGTTTCTCATTTTTAAGCGCCTAGCCCATCTAATCATCTTAACTATTCANNNNNNNNNNTTANNNNNNNNNNNNCTCTTAATGTTTCGAAAAATAATCAAAATCAATAGAAATAGCnnnnnnnnnnnnnnnnnnnCCTTTGATCCAAAGTTAGCTTCTGAGAACTTAACATTTCAGTAGAANNNNNCTCAAGCNNAAATGAAGAATGGC
>Y9
ATATATGTACCTACCATAACATGTTCAACTAATNNNNNNTTAACACAGCTTCAGTATTGTCTGAGCTTCTCGTTTAACATTCCTTCTGCAATAGGCGCAATCACACTTAAACGTNNNNNAGTNGTACANNNNNnnnnnnnnnnnnnnnnnnnnnnnnnnnnnnnnnnnnnnnnnnnnnnnnnnnnnnnnnnnnnnnnnnnnnnnnnnnnnnnnnnnnnnnnnnnnnnnnnnnnnnnnnnnnnnnnnnnnnnnnnnnnnnnnnnnnnnnnnnnnnnnnnnnnnnnnnnnnnnnnnnnnnnnnnnnnnnnnnnnnnnnnnnnnnnnnnnnnnnnnnnnnnnnnnnnnnnnnnnnnnnnnnnnnnnnnnnnnnnnnnnnnnnnnnnnnnnnnnnnnnnnnnnnnnnnnnnnnnnnnnnnnnnnnnnnnnnnnnnnnnnnnnnnnnnnnnnnnnnnnnnnnnnnnnnnnnnnnnnnnnnnnnnnnnnnnnnnnnnnnnnnnnnnnnnnnnnnnnnnnnnnnnnnnnnnnnnnnnnnnnnnnnnnnnnnn
>YIIc17_E5
nnnnnnnnnnnnnnnnnnnnnnnnnnnnnnnnnnNNNNNNNN-NNNNNNNNNNNNNNNNNNNNNNNTTCNNNNNNNNNNNNCCTNNNNNNNTAGGCGCAATCANNNNNNANNNNNNNNNANNNNNNNNNNNATATACGANNNNNNCATTGAATTGTTANNNNNGCAACTNNNNNNNNNNNTANNNNNNCTCGTTCCAACATAAT-ATTATTATGGAGTAATATCTATTCCCTTTCGTGGATTCCAAGATTCTCGAGGTATATTTCCAGTATATTTTGTATACCTGATATTATAGCCTTTAGCAACAACGAAATCAACATTTATCTCAAATTTCACCTGTTTCTCATTTTTAAGCGCCTAGCCCATCTAATCATCTTAACTATTCATCAGGGAAAATTAATATACATTGTGCTCTTAATGTTTCGAAAAATAATCAAAATCAATAGAAATAGCGTTTTGCTACTAACAAAGCCCTTTGATCCAAAGTTGGCTTCTGAGAACTTAACATTTCAGTAGAACAAGCCTCAAGCTTAAATGAAGAATGGC
>YJM789
------------------------------------------------------------------------------------------------------------------------------------------------------------------------------------------------------------TATTTTTATGGAGTAATATCTATTCCCTTTCGTGGATTCCAAGATTCTCGAGAAATATTTCCAGTATATCTTGTATACCTGATATTATAGCCTTTAGCAACAACGAAATCAACATTTATCTCAAATTTCCCCTGTTTCTCATTTTTAAGCGCCTAGCCCATCTAATCATCTTAACTATTCATCAGGGAAAATTAATATACATTGTGCTCTTAATGTTTCGAAAAATAATCAAAATCAATAGAAATAGCGTTTTGCTACTAACAAAGCCCTTTGATCCAAAGTTAGCTTCTGAGAACTTAACATTTCAGTAGAACAAGCCTCAAGCTTAAATGAAGAATGGC
>YJM975
------------------------------------------------------------------------------------------------------------------------------------------------------------------------------------------------------------NNNNNNNNNNNNNNNNNNNNNNNNNNNNNNNN-NNNNNNNNNNNNnnnnnnnnnnnnnnnnnnnnnnnnnnnnnnnnnnnnnnnnnnnnnnnnnnnnnnnnnnnnnnnnnnnnnnnnnnnnnnnnnnnnnnnnnnnnnnnnnnnnnnnnnnnnnnnnnnnnnnnnnnnnnnnnnnnnnnnnnnnnnnnnnnnnnnnnnnnnnnnnnnnnnnnnnnnnnnnnnnnnnnnnnnnnnnnnnnnnnnnnnnnnnnnnnnnnnnnnnnnnnnnnnnnnnnnnnnnnnnnnnnnnnnnnnnnnnnnnnnnnnnnnnnnnnnnnnnnnnnnnnnnnnnnnnnnnnnnn
>YJM978
------------------------------------------------------------------------------------------------------------------------------------------------------------------------------------------------------------NNNNNNNNNNNNNNNNNNNNNNNNNNNNNNNNNNNNNNNNNNNNNNNNNNNNNNNNNNNNNNNNNNNNNNNNNNNNNNNNNNNATTATANCCTTNNNNNNNNNNNNNNNNNNNATTTANCTCNNNNNNCNNNNNNTTCTCATTTTTNNNCGCCTANCCCANCNNNNNNNCTTAACTATTCATCAGGGAANNNNAATATACATTGTGCTCTTAATGTTTCGAAAAATAATCAAAATNNATAGAAATAGC-------------------CCTTTGATCCAAAGTTANCTTCTGAGAACTTAACATTTCAGTAGAACAAGCCTCAAGCTTAAATGAAGAATGGC
>YJM981
nnnnnnnnnnnnnnnnnnnnnnnnnnnnnnnnnnnnnnnnnnnnnnnnnnnnnnnnnnnnnnnnnnnnnnnnnnnnnnnnnnnnnnnnnnnnnnnnnnnnnnnnnnnnnnnnnnnnnnnnnnnnnnnnnnnnnnnnnnnnnnnnnnnnnnnnnnnnnnnnnnnnnnnnnnnnnnnnnnnnnnnnnnnnnnnnnnnnnnnnnnnnnnnnnnnnnnnnnnnnnnnnnnnnnnnnnnnnnnnnnnnnnnnnnnnnnnnnnnnnnnnnnnnnnnnnnnnnnnnnnnnnnnnnnnnnnnnnnnnnnnnnnnnnnnnnnnnnnnnnnnnnnnnnnnnnnnnnnnnnnnnnnnnnnnnnnnnnnnnnnnnnnnnnnnnnnnnnnnnnnnnnnnnnnnnnnnnnnnnnnnnnnnnnnnnnnnnnnnnnnnnnnnnnnnnnnnnnnnnnnnnnnnnnnnnnnnnnnnnnnnnnnnnnnnnnnnnnnnnnnnnnnnnnnnnnnnnnnnnnnnnnnnnnnnnnnnnnnnnnnnnnnnnnnnnnnnnnnnnnnnnnn
>YPS128
ATATATGTACCTACCATAACATGTTCAACTAATAGGTCTTTAACACAGCTTCAGTATTGTCTGAGCTTCTCGTTTAACATTCCTTCTGCAATAGGCGCAATCACACTTAAACGTATACGAGTTGTACATTAATATACGATGTAAGCATTGAATTGTTACCATAGCAACTCATGTCACTATTAATTACTCTCGTTCCAACATAAT-ATTATTATGGAGTAATATCTATTCCCTTTCGTGGATTCCAAGATTCTCGAGGTATATTTCCAGTATATTTTGTATACCTGATATTATAGCCTTTAGCAACAACGAAATCAACATTTATCTCAAATTTCACCTGTTTCTCATTTTTAAGCGCCTAGCCCATCTAATCATCTTAACTATTCATCAGGGAAAATTAATATACATTGTGCTCTTAATGTTTCGAAAAATAATCAAAATCAATAGAAATAGCGTTTTGCTACTAACAAAGCCCTTTGATCCAAAGTTGGCTTCTGAGAACTTAACATTTCAGTAGAACAAGCCTCAAGCTTAAATGAAGAATGGC
>YPS606
nnnnnnnnnnnnnnnnnnnnnnnnnnnnnnnnnnnnnnnnnnnnnnnnnnnnnnnnnnnnnnnnnnnnnnnnnnnnnnnnnnnnnnnnnnnnnnnnnnnnnnnnnnnnnnnnnnnnnnnnnnnnnnnnnnnnnnnnnnnnnnnnnnnnnnnnnnnnnnnnnnnnnnnnnnnnnnnnnnnnnnnnnnnnnnnnnnnnnnnnnnnnnnnnnnnnnnnnnnnnnnnnnnnnnnnnnnnnnnnnnnnnnnnnnnnnnnnnnnnnnnnnnnnnnnnnnnnnnnnnnnnnnnnnnnnnnnnnnnnnnnnnnnnnnnnnnnnnnnnnnnnnnnnnnnnnnnnnnnnnnnnnnnnnnnnNNNNNCTAGCNNANNNNNNNNNNNNNNNNNNNNNTNNNNNNNNNTTAATATACANNNNNCTCTTAATGTTTCGAAAAATAATCANAATCNATAGNNNNAGCGTNNNGCTACTAACAAAGCCCTTTGANNNAAAGTTGGCTTCTGAGAACTTAACATTTCAGTAGAACAAGCCTCAAGCTTAAATGAAGAATGGC
>YS2
nnnnnnnnnnnnnnnnnnnnnnnnnnnnnnnnnnnnnnnnnnnnnnnnnnnnnnnnnnnnnnnnnnnnnnnnnnnnnnnnnnnnnnnnnnnnnnnnnnnnnnnnnnnnnnnnnnnnnnnnnnnnnnnnnnnnnnnnnnnnnnnnnnnnnnnnnnnnnnnnnnnnnnnnnnnnnnnnnnnnnnnnnnnnnnnnnnnnnnnnnnnnnnnnnnnnnnnnnnnnnnnnnnnnnnnnnnnnnnnnnnnnnnnnnnnnnnnnnnnnnnnnnnnnnnnnnnnnnnnnnnnnnnnnnnnnnnnnnnnnnnnnnnnnnnnnnnnnnnnnnnnnnnnnnnnnnnnnnnnnnnnnnnnnnnnnnnnnnnnnnnnnnnnnnnnnnnnnnnnnnnnnnnnnnnnnnnnnnnnnnnnnnnnnnnnnnnnnnnnnnnnnnnnnnnnnnnnnnnnnnnnnnnnnnnnnnnnnnnnnnnnnnnnnnnnnnnnnnnnnnnnnnnnnnnnnnnnnnnnnnnnnnnnnnnnnnnnnnnnnnnnnnnnnnnnnnnnnnnnnnnnnn
>YS4
------------------------------------------------------------------------------------------------------------------------------------------------------------------------------------------------------------NNNNNNNNNNNNNNNNNNNNNNNNNNNNNNNNNNNNNNNNNNNNNNNNNNNNNNNNNNNNNNNNNNNNNCNNNNNNNNNNNNNNNNNTNNNNNNTAGCAANNNCNNNNNNNNNNNTNNNCTCNNNNNNCCCCTGTTTCTNNNTTTNAAGCGCCTAGCCCATCNNNNNNNCTTAANNNNTNNNNNGGGAAAATTAATATACANTGTGCTCTNAATGTTTCGAAAAATAATCAAAATCAATAGAAANNNN-------------------NNNNTGATCCAAAGTTAGCTTCTGAGAACTTAACATTTCAGTAGAACAAGCCTCAAGCTTAAATGAAGAATGGC
>YS9
nnnnnnnnnnnnnnnnnnnnnnnnnnnnnnnnnnnnnnnnnnnnnnnnnnnnnnnnnnnnnnnnnnnnnnnnnnnnnnnnnnnnnnnnnnnnnnnnnnnnnnnnnnnnnnnnnnnnnnnnnnnnnnnnnnnnnnnnnnnnnnnnnnnnnnnnnnnnnnnnnnnnnnnnnnnnnnnnnnnnnnnnnnnnnnnnnnnnnnnnnnnnnnnnnnnnnnnnnnnnnnnnnnnnnnnnnnnnnnnnnnnnnnnnnnnnnnnnnnnnnnnnnnnnnnnnnnnnnnnnnnnnnnnnnnnnnnnnnnnnnnnnnnnnnnnnnnnnnnnnnnnnnnnnnnnnnnnnnnnnnnnnnnnnnnnnnnnnnnnnnnnnnnnnnnnnnnnnnnnnnnnnnnnnnnnnnnnnnnnnnnnnnnnnnnnnnnnnnnnnnnnnnnnnnnnnnnnnnnnnnnnnnnnnnnnnnnnnnnnnnnnnnnnnnnnnnnnnnnnnnnnnnnnnnnnnnnnnnnnnnnnnnnnnnnnnnnnnnnnnnnnnnnnnnnnnnnnnnnnnnnnnn
