# Supplementary material for: Evolutionary Genomics of Transposable Elements in Saccharomyces cerevisiae
Source: PLoS One. 2012 Nov 30;7(11):e50978. doi: 10.1371/journal.pone.0050978 (PMC3511429; doi:10.1371/journal.pone.0050978)
Supplement: File S7 — ZIP archive of SGRP strain alignments used for population genomic analyses. Alignments of the orthologous genomic region in each SGRP strain corresponding to each Ty insertion in our re-annotation of the S. cerevisiae reference genome. N’s represent low quality (<Q40 phred score) or missing data, primarily due to the low-coverage sequence of many SGRP strains. The DNA sequence of sacCer2 is included as “REF” and each alignment includes the TE locus and 200 bp of DNA sequence on either side of the Ty insertion site. A dummy sequence shows the position of each TE in the alignment with “T”s. (ZIP) [file pone.0050978.s007.zip › S7/chrII_s25-_TY1.mfa]

>REF
GTAGAACAAGCCTCAAGCTTAAATGAAGAATGGCAAAGTAAATGAGACCTCTCTCTCCATATTTTGCTCAGAGCCTGTTAAGGAAAACAACACCGCACATTAGTGTGAAAAACTTTCCCCGCAAGCTGTTGGAAGATGAATCATTTATTATCTTTTGACTGTTAGCTACATTACTAGCTGTTATCAATCTCTCAGACGATTATATGAATATTGAGATAGTTGTTGGGATTAACTTATTGTTAGAGGCTATAGCATCAGATATACAAAATAAAATAAAAAGTTCTCCTCCAAGATATAGTGTAATCGATATTTCGATGTAATGCCATCATTATTTCTTCTATTTTATGTATTCCTATTGTCCTCTAACATTGTATCTGATAATATTCTAGTAATAGGATTACCATCACTAAATGATAGTTAATTCTCATTCCAAAACCGACTCCTGTCAATATTGAGGACCCATTTATTCCAACGGTCCAAATCCCCAATATTCCCTGCTCGGCAAGAAGTTAGAAAACATATCTTTCGTGCTCTTGCAGGCTTGCTGTATTATCATAACCGAAGGATGACCAACTTTGATCACCCCAGGTGGCAAAAACATAATACATGGTGGTGGTG---TCGTTGTAAAAATCA
>index
-------------------------------------------------------------------------------------------------------------------------------------------------------------------------------------------------------TTTTTTTTTTTTTTTTTTTTTTTTTTTTTTTTTTTTTTTTTTTTTTTTTTTTTTTTTTTTTTTTTTTTTTTTTTTTTTTTTTTTTTTTTTTTTTTTTTTTTTTTTTTTTTTTTTTTTTTTTTTTTTTTTTTTTTTTTTTTTTTTTTTTTTTTTTTTTTTTTTTTTTTTTTTTTTTTTTTTTTTTTTTTTTTTTTTTTTTTTTTTTTTTTTTTTTTTTTTTTTTTTTTTTTTTTT-----------------------------------------------------------------------------------------------------------------------------------------------------------------------------------------------------------
>273614N
nnnnnnnnnnnnnnnnnnnnnnnnnnnnnnnnnnnnnnnnnnnnnnnnnnnnnnnnnnnnnnnnnnnnnnnnnnnnnnnnnnnnnnnnnnnnnnnnnnnnnnnnnnnnnnnnnnnnnnnnnnnnnnnnnnnnnnnnnnnnnnnnnnnnnnnnnnnnnnnnnnnnnnnnnnnnnnnnnnnnnnnnnnnnnnnnnnnnnnnnnnnnnnnnnnnnnnnnnnnnnnnnnnnnnnnnnnnnnnnnnnnnnnnnnnnnnnnnnnnnnnnnnnnnnnnnnnnnnnnnnnnnnnnnnnnnnnnnnnnnnnnnnnnnnnnnnnnnnnnnnnnnnnnnnnnnnnnnnnnnnnnnnnnnnnnnnnnnnnnnnnnnnnnnnnnnnnnnnnnnnnnnnnnnnnnnnnnnnnnnnnnnnnnnnnnnnnnnnnnnnnnnnnnnnnnnnnnnnnnnnnnnnnnnnnnnnnnnnnnnnnnnnnnnnnnnnnnnnnnnnnnnnnnnnnnnnnnnnnnnnnnnnnnnnnnnnnnnnnnnnnnnnnnnnnnnnnnnnnnnnnnnnnnnnnnnnnnnnnnnnnnnnnnnnnnnnnnnnnnnnnnnnnnnnnnnnnnnnnnnnnnnnnnnnnnnnnnnnnnnnnnnnnnnnnnnnnnn
>322134S
nnnnnnnnnnnnnnnnnnnnnnnnnnnnnnnnnnnnnnnnnnnnnnnnnnnnnnnnnnnnnnnnnnnnnnnnnnnnnnnnnnnnnnnnnnnnnnnnnnnnnnnnnnnnnnnnnnnnnnnnnnnnnnnnnnnnnnnnnnnnnnnnnnnnnnnnnnnnnnnnnnnnnnnnnnnnnnnnnnnnnnnnnnnnnnnnnnnnnnnnnnnnnnnnnnnnnnnnnnnnnnnnnnnnnnnnnnnnnnnnnnnnnnnnnnnnnnnnnnnnnnnnnnnnnnnnnnnnnnnnnnnnnnnnnnnnnnnnnnnnnnnnnnnnnnnnnnnnnnnnnnnnnnnnnnnnnnnnnnnnnnnnnnnnnnnnnnnnnnnnnnnnnnnnnnnnnnnnnnnnnnnnnnnnnnnnnnnnnnnnnnnnnnnnnnnnnnnnnnnnnnnnnnnnnnnnnnnnnnnnnnnnnnnnnnnnnnnnnnnnnnnnnnnnnnnnnnnnnnnnnnnnnnnnnnnnnnnnnnnnnnnnnnnnnnnnnnnnnnnnnnnnnnnnnnnnnnnnnnnnnnnnnnnnnnnnnnnnnnnnnnnnnnnnnnnnnnnnnnnnnnnnnnnnnnnnnnnnnnnnnnnnnnnnnnnnnnnnnnnnnnnnnnnnnnnnnnnn
>378604X
nnnnnnnnnnnnnnnnnnnnnnnnnnnnnnnnnnnnnnnnnnnnnnnnnnnnnnnnnnnnnnnnnnnnnnnnnnnnnnnnnnnnnnnnnnnnnnnnnnnnnnnnnnnnnnnnnnnnnnnnnnnnnnnnnnnnnnnnnnnnnnnnnnnnnnnnnnnnnnnnnnnnnnnnnnnnnnnnnnnnnnnnnnnnnnnnnnnnnnnnnnnnnnnnnnnnnnnnnnnnnnnnnnnnnnnnnnnnnnnnnnnnnnnnnnnnnnnnnnnnnnnnnnnnnnnnnnnnnnnnnnnnnnnnnnnnnnnnnnnnnnnnnnnnnnnnnnnnnnnnnnnnnnnnnnnnnnnnnnnnnnnnnnnnnnnnnnnnnnnnnnnnnnnnnnnnnnnnnnnnnnnnnnnnnnnnnnnnnnnnnnnnnnnnnnnnnnnnnnnnnnnnnnnnnnnnnnnnnnnnnnnnnnnnnnnnnnnnnnnnnnnnnnnnnnnnnnnnnnnnnnnnnnnnnnnnnnnnnnnnnnnnnnnnnnnnnnnnnnnnnnnnnnnnnnnnnnnnnnnnnnnnnnnnnnnnnnnnnnnnnnnnnnnnnnnnnnnnnnnnnnnnnnnnnnnnnnnnnnnnnnnnnnnnnnnnnnnnnnnnnnnnnnnnnnnnnnnn
>BC187
nnnnnnnnnnnnnnnnnnnnnnnnnnnnnnnnnnnnnnnnnnnnnnnnnnnnnnnnnnnnnnnnnnnnnnnnnnnnnnnnnnnnnnnnnnnnnnnnnnnnnnnnnnnnnnnnnnnnnnnnnnnnnnnnnnnnnnnnnnnnnnnnnnnnnnnnnnnnnnnnnnnnnnnnnnnnnnnnnnnnnnnnnnnnnnnnnnnnnnnnnnnnnnnnnnnnnnnnnnnnnnnnnnnnnnnnnnnnnnnnnnnnnnnnnnnnnnnnnnnnnnnnnnnnnnnnnnnnnnnnnnnnnnnnnnnnnnnnnnnnnnnnnnnnnnnnnnnnnnnnnnnnnnnnnnnnnnnnnnnnnnnnnnnnnnnnnnnnnnnnnnnnnnnnnnnnnnnnnnnnnnnnnnnnnnnnnnnnnnnnnnnnnnnnnnnnnnnnnnnnnnnnnnnnnnnnnnnnnnnnnnnnnnnnnnnnnnnnnnnnnnnnnnnnnnnnnnnnnnnnnnnnnnnnnnnnnnnnnnnnnnnnnnnnnnnnnnnnnnnnnnnnnnnnnnnnnnnnnnnnnnnnnnnnnnnnnnnnnnnnnnnnnnnnnnnnnnnnnnnnnnnnnnnnnnnnnnnnnnnnnnnnnnnnnnnnnnnnnnnnnnnnnnnnnnnnnnnn
>DBVPG1106
NNNNNNNNNNNNNNNNNNNnnnnnnnnnnnnnnnnnnnnnnnnnnnnnnnnnnnnnnnnnnnnnnnnnnnnnnnnnnnnnnnnnnnnnnnnnnnnnnnnnnnnnnnnnnnnnnnnnnnnnnnnnnnnnnnnnnnnnnnnnnnnnnnnnnnnnnnnnnnnnnnnnnnnnnnnnnnnnnnnnnnnnnnnnnnnnnnnnnnnnnnnnnnnnnnnnnnnnnnnnnnnnnnnnnnnnnnnnnnnnnnnnnnnnnnnnnnnnnnnnnnnnnnnnnnnnnnnnnnnnnnnnnnnnnnnnnnnnnnnnnnnnnnnnnnnnnnnnnnnnnnnnnnnnnnnnnnnnnnnnnnnnnnnnnnnnnnnnnnnnnnnnnnnnnnnnnnnnnnnnnnnnnnnnnnnnnnnnnnnnnnnnnnnnnnnnnnnnnnnnnnnnnnnnnnnnnnnnnnnnnnnnnnnnnnnnnnnnnnnnnnnnnnnnnnnnnnnnnnnnnnnnnnnnnnnnnnnnnnnnnnnnnnnnnnnnnnnnnnnnnnnnnnnnnnnnnnnnnnnnnnnnnnnnnnnnnnnnnnnnnnnnnnnnnnnnnnnnnnnnnnnnnnnnnnnnnnnnnnnnnnnnnnnnnnnnnnnnnnnnnnnnnnnnnnnnnnnn
>DBVPG1373
GTAGAACAAGCCTCAAGCTTAAATGAAGAATGGCAAAGTAAATGAGACCTCTCTCTCCATATTTTGCTCAGAGCCTGTTAAGGAAAACAACACCGCACANNNNNNTGAAAAACTTTCCCCGCAAGCTGTTGGAAGATGAATCATTTATTATCTTTTGACTGTTATCTACATTACTAGCTGTTATCAATCTCTCAGACGATTATATGNNNNNNGAGNNNNNTGTTGGGNNNNNNNNNNNNNNNNNNNNNNNNNNNNNANNNNNNNNANNNNNNNNNNNNNNNNNTCCTCCAAGATATANTGTAATCGATANNNNNNNNNNNNNNNNNNNnnnnnnnnnnnnnnnnnnnnnnnnnnnnnnnnnnnnnnnnnnnnnnnnnnnnnnnnnnnnnnnnnnnnnnnnnnnnnnnnnnnnnnnnnnnnnnnnnnnnnnnnnnnnnnnnnnnnnnnnnnnnnnnnnnnnnnnnnnnnnnnnnnnnnnnnnnnnnnnnnnnnnnnnnnnnnnnnnnnnnnnnnnnnnnnnnnnnnnnnnnnnnnnnnnnnnnnnnnnnnnnnnnnnnnnnnnnnnnnnnnnnnnnnnnnnnnnnnnnnnnnnnnnnnnnnnnnnnnnnnnnnnnnnnnnnnnnnnnnnnnnnnnnn
>DBVPG1788
GTAGAACAAGCCTCAAGCTTAAATGAAGAATGGCAAAGTAAATGAGACCTCTCTCTCCATATTTTGCTCAGAGCCTGTTAAGGAAAACAACACCGCACATTAGTGTGAAAAACTTTCCCCGCAAGCTGTTGGAAGATGAATCATTTATTATCTTTTGACTGTTATCTACATTACTAGCTGTTATNNNNNNCTCAGACGATTATATGAATATTGAGATAGTTGTTGGGATTAACTTATTGTTAGAGGCTATAGCATCAGATATACAAAATAAAATAAAAAGTTCTCCTCCAAGATATAGTGTAATCGATATTTCCATGTAATGCCATCATTATTTCTTCTATTTTATGTATTCCTATTGTCTTCTAACATTGTATCTGATAATATTCTAGTAATAGGATTACCATCACTAAATGATAGTTAATTCTCATTCCAAAACCGACTCCTGTCAATATTGAGGACCCATTTATTCCAACGGTCTAAATCCCCAATATTCCCTGCTCGGCAAGAAGTTAGAAAACATATCTTTCGTGCTCTTGCAGGCTTGCTGTATTATCATAACCGAAGGATGACCAACTTTGATCACCCCAGGTGGCAAAAACATAATACATGGTGGTGGTG---TCGCTGTAAAAATCA
>DBVPG1853
GCAGAACAAGCCTCAAGCTTAAATGAAGAATGGCAAAGTAAATGAGACCTCTCTCTCCATATTTTGCTCAGAGCCTGTTAAGGAAAACAACACCGCACATTAGTGTGAAAAACTTTCCCCGCAAGCTGTTGGAAGATGAATCGTATATTATCTTTTGACTGTTATCTACATTACTAGCTGTTATCAATCTCTCAGACGATTATATGAATATTGAGATAGTTGTTGGGATTAACTTATTGTTAGAGGCTATAGCATCAGATATACAAAATAAAATAAAAAGTTCTCCTCCAAGATATAGTGTAATCGATATTTCCATGTAATGCCATCATTNTTTCTTCTATTTTATGTATTCCTATTGTCTTCTAACATTGTATCTGATAATATTCTAGTAATAGGATTACCATCACTAAATGATAGTTAATTCTCATTCCAAAACCGACTCCTGTCAATATTGAGGACCCATTTATTCCAACGGTCTAAATCCCCAATATTCCCTGCTCGGCGAGAAGTTAGAAAACATATCTTTCGTGCTCTTGCAGGCTTGCTGTATTATCATAACCGAAGGATGACCAACTTTGATCACCCCAGGTGGCAAAAACATAATACATGGTGGTGGTGGCGTCGTTGTAAAAATCA
>DBVPG6040
nnnnnnnnnnnnnnnnnnnnnnnnnnnnnnnnnnnnnnnnnnnnnnnnnnnnnnnnnnnnnnnnnnnnnnnnnnnnnnnnnnnnnnnnnnnnnnnnnnnnnnnnnnnnnnnnnnnnnnnnnnnnnnnnnnnnnnnnnnnnnnnnnnnnnnnnnnnnnnnnnnnnnnnnnnnnnnnnnnnnnnnnnnnnnnnnnnnnnnnnnnnnnnnnnnnnnnnnnnnnnnnnnnnnnnnnnnnnnnnnnnnnnnnnnnnnnnnnnnnnnnnnnnnnnnnnnnnnnnnnnnnnnnnnnnnnnnnnnnnnnnnnnnnnnnnnnnnnnnnnnnnnnnnnnnnnnnnnnnnnnnnnnnnnnnnnnnnnnnnnnnnnnnnnnnnnnnnnnnnnnnnnnnnnnnnnnnnnnnnnnnnnnnnnnnnnnnnnnnnnnnnnnnnnnnnnnnnnnnnnnnnnnnnnnnnnnnnnnnnnnnnnnnnnnnnnnnnnnnnnnnnnnnnnnnnnnnnnnnnnnnnnnnnnnnnnnnnnnnnnnnnnnnnnnnnnnnnnnnnnnnnnnnnnnnnnnnnnnnnnnnnnnnnnnnnnnnnnnnnnnnnnnnnnnnnnnnnnnnnnnnnnnnnnnnnnnnnnnnnnnnnnnnnnnnnnnnnn
>DBVPG6044
GTAGAACAAGCCTCAAGCTTAAATGAAGAATGGCAAAGTAAATGAGACCTCTCTCTCCATATTTTGCTCAGAGCCTGTTAAGGAAAACAACACCGCACATTAGTGTGAAAAACTTTCCCCGCAAGCTGNNNNAAGATGAATCATTTATTATCTTTTGACTGTTNNNNNNNNNNNNNNNNNNNNNNNNNNNNNNNNNNNNNNNNNNNNNNNNNNNNNNNNNNNNNNNNNNNNNNNNNNNNNNNNNN-NNNNNNNnnnnnnnnnnnnnnnnnnnnnnnnnnnnnnnnnnnnnnnnnnnnnnnnnnnnnnnnnnnnnnnnnnnnnnnnnnnnnnnnnnnnnnnnnnnnnnnnnnnnnnnnnnnnnnnnnnnnnnnnnnnnnnnnnnnnnnnnnnnnnnnnnnnnnnnnnnnnnnnnnnnnnnnnnnnnnnnnnnnnnnnnnnnnnnnnnnnnnnnnnnnnnnnnnnnnnnnnnnnnnnnnnnnnnnnnnnnnnnnnnnnnnnnnnnnnnnnnnnnnnnnnnnnnnnnnnnnnnnnnnnnnnnnnnnnnnnnnnnnnnnnnnnnnnnnnnnnnnnnnnnnnnnnnnnnnnnnnnnnnnnnnnnnnnnnnnnnnnnnnnnnnnnnnnnnnnnnnnnnnnnn
>DBVPG6765
GTAGAACAAGCCTCAAGCTTAAATGAAGAATGGCAAAGTAAATGAGACCTCTCTCTCCATATTTTGCTCAGAGCCTGTTAAGGAAAACANCACCGCACATTAGTGTGAAAAACTTTCCCCGCAAGCTGTTGGAAGATGAATCATTTATTATCTTTTGACTGTTATCTACATTACTAGCTGTTATNNATCTCTCAGACGATTATATGAATATTGAGATAGTTGTTGGGATTANCTTATTGTTAGAGGCTATAGCATCAGATATACAAAATAAAATAAANNNTNNNNNTNNANGATATAGTGTNNNCNNNNNTTCNNNGTAATGCNNNNNNNNNNNNTTCTATTTTATNNNNTCCTATTGTCTTCTAACATTGTATCTGATAATNNTCNNGTAATANNNNNNNNNNNNCTAAATGATAGTNNNNNNNNNNNNCAAAACCNNCNNNNGNNNNTATTGAGGACCCATTNNNTCNNACGGTCTAAATCCCCAATATTCCCTGCTCGGNNNNAANTNNNNAAANNNNNNTTTCGTGNNNNNNNNNGCTTGCTGTATTATNNNNNNCNNNNGNTNANNNNCTTTGATCACCNNNNGTGGNAAAAANNNNNNNNNNGGTGGTGGTG---TCGNNNNNNNANNNA
>K11
nnnnnnnnnnnnnnnnnnnnnnnnnnnnnnnnnnnnnnnnnnnnnnnnnnnnnnnnnnnnnnnnnnnnnnnnnnnnnnnnnnnnnnnnnnnnnnnnnnnnnnnnnnnnnnnnnnnnnnnnnnnnnnnnnnnnnnnnnnnnnnnnnnnnnnnnnnnnnnnnnnnnnnnnnnnnnnnnnnnnnnnnnnnnnnnnnnnnnnnnnnnnnnnnnnnnnnnnnnnnnnnnnnnnnnnnnnnnnnnnnnnnnnnnnnnnnnnnnnnnnnnnnnnnnnnnnnnnnnnnnnnnnnnnnnnnnnnnnnnnnnnnnnnnnnnnnnnnnnnnnnnnnnnnnnnnnnnnnnnnnnnnnnnnnnnnnnnnnnnnnnnnnnnnnnnnnnnnnnnnnnnnnnnnnnnnnnnnnnnnnnnnnnnnnnnnnnnnnnnnnnnnnnnnnnnnnnnnnnnnnnnnnnnnnnnnnnnnnnnnnnnnnnnnnnnnnnnnnnnnnnnnnnnnnnnnnnnnnnnnnnnnnnnnnnnnnnnnnnnnnnnnnnnnnnnnnnnnnnnnnnnnnnnnnnnnnnnnnnnnnnnnnnnnnnnnnnnnnnnnnnnnnnnnnnnnnnnnnnnnnnnnnnnnnnnnnnnnnnnnnnnnnnnnnnnnnnnn
>L_1374
nnnnnnnnnnnnnnnnnnnnnnnnnnnnnnnnnnnnnnnnnnnnnnnnnnnnnnnnnnnnnnnnnnnnnnnnnnnnnnnnnnnnnnnnnnnnnnnnnnnnnnnnnnnnnnnnnnnnnnnnnnnnnnnnnnnnnnnnnnnnnnnnnnnnnnnnnnnnnnnnnnnnnnnnnnnnnnnnnnnnnnnnnnnnnnnnnnnnnnnnnnnnnnnnnnnnnnnnnnnnnnnnnnnnnnnnnnnnnnnnnnnnnnnnnnnnnnnnnnnnnnnnnnnnnnnnnnnnnnnnnnnnnnnnnnnnnnnnnnnnnnnnnnnnnnnnnnnnnnnnnnnnnnnnnnnnnnnnnnnnnnnnnnnnnnnnnnnnnnnnnnnnnnnnnnnnnnnnnnnnnnnnnNNNNNNNNNNNNNNNNNNNNNNNNNNTGANNNNNNNNTNNNNNNNNNNN-NNGNNNNNNNNNNNTATTGANNNNNNANNNATTCCAANNNNNNNNNTCCCCNNNNNNNNNNNNNNNGCAAGAANNNNNNAAACATATCNNNCGTGCTCTTGCAGGNNNNNNGTNNNNNNATAACCGANNGATGACCAACTTTGATCACCCCAGGTGGCAAAAACATAATACATGGTGGTGGTG---TCGCTGTAAAAATCA
>L_1528
nnnnnnnnnnnnnnnnnnnnnnnnnnnnnnnnnnnnnnnnnnnnnnnnnnnnnnnnnnnnnnnnnnnnnnnnnnnnnnnnnnnnnnnnnnnnnnnnnnnnnnnnnnnnnnnnnnnnnnnnnnnnnnnnnnnnnnnnnnnnnnnnnnnnnnnnnnnnnnnnnnnnnnnnnnnnnnnnnnnnnnnnnnnnnnnnnnnnnnnnnnnnnnnnnnnnnnnnnnnnnnnnnnnnnnnnnnnnnnnnnnnnnnnnnnnnnnnnnnnnnnnnnnnnnnnnnnnnnnnnnnnnnnnnnnnnnnnnnnnnnnnnnnnnnnnnnnnnnnnnnnnnnnnnnnnnnnnnnnnnnnnnnnnnnnnnnnnnnnnnnnnnnnnnnnnnnnnnnnnnnnnnnnnnnnnnnnnnnnnnnnnnnnnnnnnnnnnnnnnnnnnnnnnnnnnnnnnnnnnnnnnnnnnnnnnnnnnnnnnnnnnnnnnnnnnnnnnnnnnnnnnnnnnnnnnnnnnnnnnnnnnnnnnnnnnnnnnnnnnnnnnnnnnnnnnnnnnnnnnnnnnNNNNNNNNNNNNNNNNNNNNNNNNNNNNNNNNNNNNNNNNNNNNNNNNNNNNNNNNNNNNNNNNNNNNNNNNNNN---NNNNNNNNNNNNNNA
>NCYC110
nnnnnnnnnnnnnnnnnnnnnnnnnnnnnnnnnnnnnnnnnnnnnnnnnnnnnnnnnnnnnnnnnnnnnnnnnnnnnnnnnnnnnnnnnnnnnnnnnnnnnnnnnnnnnnnnnnnnnnnnnnnnnnnnnnnnnnnnnnnnnnnnnnnnnnnnnnnnnnnnnnnnnnnnnnnnnnnnnnnnnnnnNNNNNTNNNNNNCGNNNNNNNNNNNNNNNNNNNNNNNNTTGGGNNNNNNNNNTTNNNNNNNNNNNNNGCATCAGATATACAANNNNNNNNNNNAAGNNNNNNNNNAAGATATAGTGTANNCGATATTTCGANNNNNNGCCATCATTATTTCTNNNNNNNNNNNTATTCCTATTGACCNNNNNCATTGTATCTGATAATATTCTAGTAATAGGATTACCATCNNNNNATGATAGTTAATTCTCATTCCAAAACCGACTCCTGTCAATATTGAGGACCCATTTATTCCAACGGTCCAAATCCCCAATATTCCCTGCTCGGCAAGAAGTTAGAAAACATATCTTTCGTGCTCTTGCAGGCTTGCTGTATTATCATAACCGANNNNNNNCCAACTTTGATCACCCCAGGTGGCAAAAACATAATACATGGTGGTGGTG---TCGTTGTAAAAATCA
>NCYC361
nnnnnnnnnnnnnnnnnnnnnnnnnnnnnnnnnnnnnnnnnnnnnnnnnnnnnnnnnnnnnnnnnnnnnnnnnnnnnnnnnnnnnnnnnnnnnnnnnnnnnnnnnnnnnnnnnnnnnnnnnnnnnnnnnnnnnnnnnnnnnnnnnnnnnnnnnnnnnnnnnnnnnnnnnnnnnnnnnnnnnnnnnnnnnnnnnnnnnnnnnnnnnnnnnnnnnnnnnnnnnnnnnnnnnnnnnnnnnnnnnnnnnnnnnnnnnnnnnnnnnnnnnnnnnnnnnnnnnnnnnnnnnnnnnnnnnnnnnnnnnnnnnnnnnnnnnnnnnnnnnnnnnnnnnnnnnnnnnnnnnnnnnnnnnnnnnnnnnnnnnnnnnnnnnnnnnnnnnnnnnnnnnnnnnnnnnnnnnnnnnnnnnnnnnnnnnnnnnnnnnnnnnnnnnnnnnnnnnnnnnnnnnnnnnnnnnnnnnnnnnnnnnnnnnnnnnnnnnnnnnnnnnnnnnnnnnnnnnnnnnnnnnnnnnnnnnnnnnnnnnnnnnnnnnnnnnnnnnnnnnnnnnnnnnnnnnnnnnnnnnnnnnnnnnnnnnnnnnnnnnnnnnnnnnnnnnnnnnnnnnnnnnnnnnnnnnnnnnnnnnnnnnnnnnnnnnnnn
>RM11_1A
GTAGAACAAGCCTCAAGCTTAAATGAAGAATGGCAAAGTAAATGAGACCTCTCTCTCCATATTTTGCTCAGAGCCTGTTAAGGAAAACAACACCGCACATTAGTGTGAAAAACTTTCCCCGCAAGCTGTTGGAAGATGAATCATTTATTATCTTTTGACTGTTATCTACATTACTAGCTGTTATCAATCTCTCAGACGATTATATGAATATTGAGATAGTTGTTGGGATTAACTTATTGTTAGAGGCTATAGCATCAGATATACAAAATAAAATAAAAAGTTCTCCTCCAAGATATAGTGTAATCGATATTTCCATGTAATGCCATCATTATTTCTTCTATTTTATGTATTCCTATTGTCTTCTAACATTGTATCTGATAATATTCTAGTAATAGGATTACCATCACTAAATGATAGTTAATTCTCATTCCAAAACCGACTCCTGTCAATATTGAGGACCCATTTATTCCAACGGTCTAAATCCCCAATATTCCCTGCTCGGCAAGAAGTTAGAAAACATATCTTTCGTGCTCTTGCAGGCTTGCTGTATTATCATAACCGAAGGATGACCAACTTTGATCACCCCAGGTGGCAAAAACATAATACATGGTGGTGGTG---TCGCTGTAAAAATCA
>S288c
GTAGAACAAGCCTCAAGCTTAAATGAAGAATGGCAAAGTAAATGAGACCTCTCTCTCCATATTTTGCTCAGAGCCTGTTAAGGAAAACAACACCGCACATTAGTGTGAAAAACTTTCCCCGCAAGCTGTTGGAAGATGAATCATTTATTATCTTTTGACTGTTAGCTACATTACTAGCTGTTATCAATCTCTCAGACGATTATATGAATATTGAGATAGTTGTTGGGATTAACTTATTGTTAGAGGCTATAGCATCAGATATACAAAATAAAATAAAAAGTTCTCCTCCAAGATATAGTGTAATCGATATTTCGATGTAATGCCATCATTATTTCTTCTATTTTATGTATTCCTATTGTCCTCTAACATNGTATCTGATANTATTCTAGTAATAGGATTACCATCACTAAATGATAGTTAATTCTCATTCCAAAACCGACTCCTGTCAATATTGAGGACCCATTTATTCCAACGGTCCAAATCCCCAATATTCCCTGCTCGGCAAGAAGTTAGAAAACATATCTTTCGTGCTCTTGCAGGCTTGCTGTATTATCATAACCGAAGGATGACCAACTTTGATCACCCCAGGTGGCAAAAACATAATACATGGTGGTGGTG---TCGTTGTAAAAATCA
>SK1
GTAGAACAAGCCTCAAGCTTAAATGAAGAATGGCAAAGTAAATGAGACCTCTCTCTCCATATTTTGCTCAGAGCCTGTTAAGGAAAACAACACCGCACATTAGTGTGAAAAACTTTCCCCGCAAGCTGTTGGAAGATGAATCATTTATTATCTTTTGACTGTTAGCTACATTACTAGCTGTTATCAATCTCTCAGACGATTATATGAATATTGAGATAGTTGTTGGGATTAACTTATTGTTAGAGGCTATAGCATCAGATATACAAAATAAAATAAAAAGTTCTCCTCCAAGATATAGTGTAATCGATATTTCGATGTAATGCCATCATTATTTCTTCTATTTTATGTATTCCTATTGACCTCTAACATTGTATCTGATAATATTCTAGTAATAGGATTACCATCACTAAATGATAGTTAATTCTCATTCCAAAACCGACTCCTGTCAATATTGAGGACCCATTTATTCCAACGGTCCAAATCCCCAATATTCCCTGCTCGGCAAGAAGTTAGAAAACATATCTTTCGTGCTCTTGCAGGCTTGCTGTATTATCATAACCGAAGGATGACCAACTTTGATCACCCCAGGTGGCAAAAACATAATACATGGTGGTGGTG---TCGTTGTAAAAATCA
>UWOPS03_461_4
nnnnnnnnnnnnnnnnnnnnnnnnnnnnnnnnnnnnnnnnnnnnnnnnnnnnnnnnnnnnnnnnnnnnnnnnnnnnnnnnnnnnnnnnnnnnnnnnnnnnnnnnnnnnnnnnnnnnnnnnnnnnnnnnnnnnnnnnnnnnnnnnnnnnnnnnnnnnnnnnnnnnnnnnnnnnnnnnnnnnnnnnnnnnnnnnnnnnnnnnnnnnnnnnnnnnnnnnnnnnnnnnnnnnnnnnnnnnnnnnnnnnnnnnnnnnnnnnnnnnnnnnnnnnnnnnnnnnnnnnnnnnnnnnnnnnnnnnnnnnnnnnnnnnnnnnnnnnnnnnnnnnnnnnnnnnnnnnnnnnnnnnnnnnnnnnnnnnnnnnnnnnnnnnnnnnnnnnnnnnnnnnnnnnnnnnnnnnnnnnnnnnnnnnnnnnnnnnnnnnnnnnnnnnnnnnnnnnnnnnnnnnnnnnnnnnnnnnnnnnnnnnnnnnnnnnnnnnnnnnnnnnnnnnnnnnnnnnnnnnnnnnnnnnnnnnnnnnnnnnnnnnnnnnnnnnnnnnnnnnnnnnnnnnnnnnnnnnnnnnnnnnnnnnnnnnnnnnnnnnnnnnnnnnnnnnnnnnnnnnnnnnnnnnnnnnnnnnnnnnnnnnnnnnnnnnnnnn
>UWOPS05_217_3
NNNNNNCAAGCCTCAAGCTTAAATNNNNAATGGCAANNNNNNTNNGACCTCTCTCTCCATATTTTGCTCAGAGNNTGTNNNNNNNNNNNNNNNNNNNNNNNNNNNTGAAAAACNNNNNCNNNNNNNNNN-NNNNNN-NNNNNNNNNNNNNNNTNTNNNNNNNNNNNNNNNnnnnnnnnnnnnnnnnnnnnnnnnnnnnnnnnnnnnnnnnnnnnnnnnnnnnnnnnnnnnnnnnnnnnnnnnnnnnnnnnnnnnnnnnnnnnnnnnnnnnnnnnnnnnnnnnnnnnnnnnnnnnnnnnnnnnnnnnnnnnnnnnnnnnnnnnnnnnnnnnnnnnnnnnnnnnnnnnnnnnnnnnnnnnnnnnnnnnnnnnnnnnnnnnnnnnnnnnnnnnnnnnnnnnnnnnnnnnnnnnnnnnnnnnnnnnnnnnnnnnnnnnnnnnnnnnnnnnnnnnnnnnnnnnnnnnnnnnnnnnnnnnnnnnnnnnnnnnnnnnnnnnnnnnnnnnnnnnnnnnnnnnnnnnnnnnnnnnnnnnnnnnnnnnnnnnnnnnnnnnnnnnnnnnnnnnnnnnnnnnnnnnnnnnnnnnnnnnnnnnnnnnnnnnnnnnnnnnnnnnnnnnnnnnnnnnnnnnnnnnnnnnnn
>UWOPS05_227_2
nnnnnnnnnnnnnnnnnnnnnnnnnnnnnnnnnnnnnnnnnnnnnnnnnnnnnnnnnnnnnnnnnnnnnnnnnnnnnnnnnnnnnnnnnnnnnnnnnnnnnnnnnnnnnnnnnnnnnnnnnnnnnnnnnnnnnnnnnnnnnnnnnnnnnnnnnnnnnnnnnnnnnnnnnnnnnnnnnnnnnnnnnnnnnnnnnnnnnnnnnnnnnnnnnnnnnnnnnnnnnnnnnnnnnnnnnnnnnnnnnnnnnnnnnnnnnnnnnnnnnnnnnnnnnnnnnnnnnnnnnnnnnnnnnnnnnnnnnnnnnnnnnnnnnnnnnnnnnnnnnnnnnnnnnnnnnnnnnnnnnnnnnnnnnnnNNNNNNNNNNNNNNNNNNNNNNNNNNNNNNNNNNNNNNNNNNNNNANNNNNNNNNNNAANNNANNNNNNNNNNNNNNNNNNNNNNNNNNNNNNNNNNNNNNNNNNNNNNNNNNNNNNNNNNNNNNNNNNNNNNNNNNNNNNNCCTGCTCGGCAAGAAGTTAGAAAACNNNNNNNTCNNNNNNNNNNNNGCTTGCTGNNNNNNCATAACCGAAGGATGACCAACTNNNNNNNCCCCAGGTGGCAAAAACATAATACATGGTGGTGGTG---TCNNNNNAAANNNNN
>UWOPS83_787_3
nnnnnnnnnnnnnnnnnnnnnnnnnnnnnnnnnnnnnnnnnnnnnnnnnnnnnnnnnnnnnnnnnnnnnnnnnnnnnnnnnnnnnnnnnnnnnnnnnnnnnnnnnnnnnnnnnnnnnnnnnnnnnnnnnnnnnnnnnnnnnnnnnnnnnnnnnnnnnnnnnnnnnnnnnnnnnnnnnnnnnnnnnnnnnnnnnnnnnnnnnnnnnnnnnnnnnnnnnnnnnnnnnnnnnnnnnnnnnnnnnnnnnnnnnnnnnnnnnnnnnnnnnnnnnnnnnnnnnnnnnnnnnnnnnnnnnnnnnnnnnnnnnnnnnnnnnnnnnnnnnnnnnnnnnnnnnnnnnnnnnnnnnnnnnnnnnnnnnnnnnnnnnnnnnnnnnnnnnnnnnnnnnnnnnnnnnnnnnnnnnnnnnnnnnnnnnnnnnnnnnnnnnnnnnnnnnnnnnnnnnnnnnnnnnnnnnnnnnnnnnnnnnnnnnnnnnnnnnnnnnnnnnnnnnnnnnnnnnnnnnnnnnnnnnnnnnnnnnnnnnnnnnnnnnnnnnnnnnnnnnnnnnnnnnnnnnnnnnnnnnnnnnnnnnnnnnnnnnnnnnnnnnnnnnnnnnnnnnnnnnnnnnnnnnnnnnnnnnnnnnnnnnnnnnnnnnnnn
>UWOPS87_2421
nnnnnnnnnnnnnnnnnnnnnnnnnnnnnnnnnnnnnnnnnnnnnnnnnnnnnnnnnnnnnnnnnnnnnnnnnnnnnnnnnnnnnnnnnnnnnnnnnnnnnnnnnnnnnnnnnnnnnnnnnnnnnnnnnnnnnnnnnnnnnnnnnnnnnnnnnnnnnnnnnnnnnnnnnnnnnnnnnnnnnnnnnnnnnnnnnnnnnnnnnnnnnnnnnnnnnnnnnnnnnnnnnnnnnnnnnnnnnnnnnnnnnnnnnnnnnnnnnnnnnnnnnnnnnnnnnnnnnnnnnnnnnnnnnnnnnnnnnnnnnnnnnnnnnnnnnnnnnnnnnnnnnnnnnnnnnnnnnnnnnnnnnnnnnnnnnnnnnnnnnnnnnnnnnnnnnnnnnnnnnnnnnnnnnnnnnnnnnnnnnnnnnnnnnnnnnnnnnnnnnnnnnnnnnnnnnnnnnnnnnnnnnnnnnnnnnnnnnnnnnnnnnnnnnnnnnnnnnnnnnnnnnnnnnnnnnnnnnnnnnnnnnnnnnnnnnnnnnnnnnnnnnnnnnnnnnnnnnnnnnnnnnnnnnnnnnnnnnnnnnnnnnnnnnnnnnnnnnnnnnnnnnnnnnnnnnnnnnnnnnnnnnnnnnnnnnnnnnnnnnnnnnnnnnnnnnnnn
>W303
GTAGAACAAGCCTCAAGCTTAAATGAAGAATGGCAAAGTAAATGAGACCTCTCTCTCCATATTTTGCTCAGAGCCTGTTAAGGAAAACAACACCGCACATTAGTGTGAAAAACTTTCCCCGCAAGCTGTTGGAAGATGAATCATTTATTATCTTTTGACTGTTATCTACATTACTAGCTGTTATCAATCTCTCAGACGATTATATGAATATTGAGATAGTTGTTGGGATTAACTTATTGTTAGAGGCTATAGCATCAGATATACAAAATAAAATAAAAAGTTCTCCTCCAAGATATAGTGTAATCGATATTTCCATGTAATGCCATCATTATTTCTTCTATTTTATGTATTCCTATTGTCTTCTAACATTGTATCTGATAATATTCTAGTAATAGGATTACCATCACTAAATGATAGTTAATTCTCATNCCAAAACCGACTCCTGTCANTATTGAGGACCCATTTATTCCNNCGGNNNNAATCNNNNNTATTNCCTGCTCGGCAAGAAGTTAGAAAACATATCTTTCGTGCTCTTNCNGGCTTGCTGTATNNNNNNNNNNNNNNNNNNNNNN-NNNNNnnnnnnnnnnnnnnnnnnnnnnnnnnnnnnnnnnnnnnnnnnnnnnnnnnnnnnnnnn
>Y12
nnnnnnnnnnnnnnnnnnnnnnnnnnnnnnnnnnnnnnnnnnnnnnnnnnnnnnnnnnnnnnnnnnnnnnnnnnnnnnnnnnnnnnnnnnnnnnnnnnnnnnnnnnnnnnnnnnnnnnnnnnnnnnnnnnnnnnnnnnnnnnnnnnnnnnnnnnnnnnnnnnnnnnnnnnnnnnnnnnnnnnnnnnnnnnnnnnnnnnnnnnnnnnnnnnnnnnnnnnnnnnnnnnnnnnnnnnnnnnnnnnnnnnnnnnnnnnnnnnnnnnnnnnnnnnnnnnnnnnnnnnnnnnnnnnnnnnnnnnnnnnnnnnnnnnnnnnnnnnnnnnnnnnnnnnnnnnnnnnnnnnnnnnnnnnnnnnnnnnnnnnnnnnnnnnnnnnnnnnnnnnnnnnnnnnnnnnnnnnnnnnnnnnnnnnnnnnnnnnnnnnnnnnnnnnnnnnnnnnnnnnnnnnnnnnnnnnnnnnnnnnnnnnnnnnnnnnnnnnnnnnnnnnnnnnnnnnnnnnnnnnnnnnnnnnnnnnnnnnnnnnnnnnnnnnnnnnnnnnnnnnnnnnnnnnnnnnnnnnnnnnnnnnnnnnnnnnnnnnnnnnnnnnnnnnnnnnnnnnnnnnnnnnnnnnnnnnnnnnnnnnnnnnnnnnnnnnnn
>Y55
GTAGAANNNNNCTCAAGCNNAAATGAAGAATGGCAAAGTAAATNNNNNNNNNNNNNNNNNNNNNNNCTCAGAGCCTGTTAAGGAAAACAACACCGCACATNAGTGTGAAAAACTTTCNNNNNNAGNNNNNNNNNNNNNNNNNNNNNNNNNNNNNNNNNNNNNNNNNNNNNTTACTAGCTGTTNNNAATCTCTCAGACGATTATATGAATNTTGAGATAGTTGTTGNNNNNNNNNNNNNNNNNNNNNNNNNNNNNNNNNNNATACAAAATAAAATAAAAAGTTCNNNNNNNNNNNNNNNNNNNNNNGATATNNCCATGTAATGCCNTCATTATTTCTTCTATTTTANGTATTCCTATNNNNNNNNNNNNNNNNNNNNNNNNNNNNNNNNNTAATANNNNNACCATCACTANNNGATAGTTAATNCTCATTCCANNNNNGACTCCTGTCNATATTGAGGACCCATTTATTCCAACGGTCTAAATCCCCAATATTCCCTGCTCGGCAAGAAGTTAGAAAACATATCTTTCGTGCTCTTGCAGGCTTGCTGTATTATCATAACCGAAGGATGACCAACTTTGATCACCCCAGGTGGCAAAAACATAATACATGGTGGTGGTG---TCGCTGTAAAAATCA
>Y9
nnnnnnnnnnnnnnnnnnnnnnnnnnnnnnnnnnnnnnnnnnnnnnnnnnnnnnnnnnnnnnnnnnnnnnnnnnnnnnnnnnnnnnnnnnnnnnnnnnnnnnnnnnnnnnnnnnnnnnnnnnnnnnnnnnnnnnnnnnnnnnnnnnnnnnnnnnnnnnnnnnnnnnnnnnnnnnnnnnnnnnnnnnnnnnnnnnnnnnnnnnnnnnnnnnnnnnnnnnnnnnnnnnnnnnnnnnnnnnnnnnnnnnnnnnnnnnnnnnnnnnnnnnnnnnnnnnnnnnnnnnnnnnnnnnnnnnnnnnnnnnnnnnnnnnnnnnnnnnnnnnnnnnnnnnnnnnnnnnnnnnnnnnnnnnnnnnnnnnnnnnnnnnnnnnnnnnnnnnnnnnnnnnnnnnnnnnnnnnnnnnnnnnnnnnnnnnnnnnnnnnnnnnnnnnnnnnnnnnnnnnnnnnnnnnnnnnnnnnnnnnnnnnnnnnnnnnnnnnnnnnnnnnnnnnnnnnnnnnnnnnnnnnnnnnnnnnnnnnnnnnnnnnnnnnnnnnnnnnnnnnnnnnnnnnnnnnnnnnnnnnnnnnnnnnnnnnnnnnnnnnnnnnnnnnnnnnnnnnnnnnnnnnnnnnnnnnnnnnnnnnnnnnnnnnnnnnnn
>YIIc17_E5
GTAGAACAAGCCTCAAGCTTAAATGAAGAATGGCAAAGTAAATGAGACCTCTCTCTCCATATTTTGCTCAGNNNCTGTTAAGGAAAACAACACCGCACATTAGTGTGAAAAACTTTCCCCGCAAGCTGTTGGANNNNNNATCATTTATTATCTTTTGACTGTTAGNTACATTACTAGCTGTTATCAATCTCTCAGNNNNNNATATGANNNNNNNNNNNNTTNNNGNNNNNNNNNNATTNNNAGNNNNNNTAGNNNNNNNNNNNNNNAATAAAATAAAAANNNNNNNNNNNNNNNNNNNNNNNNNNNNNNNNTNNNNNNNNNNNNNNNNNNNNNNNNNNNNNNNNNNNNNNNNNNNNNNNNNNNNNNNNNNNNNNNNNNNNNNNNNNNNNNNNNNNNNNNNNNNNNNNNNNNNNNNNNNNNNNNNNNNNNNNNNNNN-NNNNNNNNNNN-NNNNNNNNNNNNNNNNNNNNNNNNN-N-NNNNNNNNN-NNNNNNNNNNNNNN-N-NNNNN-NNN-NNNNNNNNNNNNNN-NNNNN-NNNNNNN-NNNNNNN-NNNNNN-NNNNNN-NNNNNNN-NNNNNNNNNNNNnnnnnnnnnnnnnnnnnnnnnnnnnnnnnnnnnnnnnnnnnnnnnnnnnnn
>YJM789
GTAGAACAAGCCTCAAGCTTAAATGAAGAATGGCAAAGTAAATGAGACCTCTCTCTCCATATTTTGCTCAGAGCCTGTTAAGGAAAACAACACCGCACATTAGTGTGAAAAACTTTCCCCGCAAGCTGTTGGAAAATGAATCATTTATTATCTTTTGACTGTTATCTACATTACTAGCTGTTATCAATCTCTCAGACGATTATATGAATATTGAGATAGTTGTTGGGATTAACTTATTGTTAGAGGCTATAGCATCAGATATACAAAATAAAATAAAAAGTTCTCCTCCAAGATATAGTGTAATCGATATTTCCATGTAATGCCATCATTATTTCTTCTATTTTATGTATTCCTATTGTCTTCTAACATTGTATCTGATAATATTCTAGTAATAGGATTACCATCACTAAATGATAGTTAATTCTCATTCCAAAACCGACTCCTGTCAATATTGAGGACCCATTTATTCCAACGGTCTAAATCCCCAATATTCCCTGCTCGGCAAGAAGTTAGAAAACATATCTTTCGTGCTCTTGCAGGCTTGCTGTATTATCATAACCGAAGGATGACCAACTTTGATCACCCCAGGTGGCAAAAACATAATACATGGTGGTGGTGNNNNNNNNGTAAAAATCA
>YJM975
nnnnnnnnnnnnnnnnnnnnnnnnnnnnnnnnnnnnnnnnnnnnnnnnnnnnnnnnnnnnnnnnnnnnnnnnnnnnnnnnnnnnnnnnnnnnnnnnnnnnnnnnnnnnnnnnnnnnnnnnnnnnnnnnnnnnnnnnnnnnnnnnnnnnnnnnnnnnnnnnNNNNNNNNNNNNNNNNNNNNNNNNNNNNCTNNNNNNCGNNNNNNNNNNNANNNNNNNNNNNNNNGNNNNNNNNNNNNNNNNNNNGNNNNNAGCNNNAGATATACAAAATAAAATAAAAAGTTCNNNNNNNNNNNNNNGTGTAATCGATATTTNCATGTAATGCCATCANNNTTTCTTCTATNNNNNNNATTCCTATTGTCTNNNNNNATTGTNNNNNNTAATATTCNNNTAATAGGATTACNATCACTAAATGATAGTTAATTCTCATTCCAAAACCGACTCCTNNNAATATTGANNNNNCATTTATTCCAANGNTNTAAATCCCCAATATTCCCTGCTCGGCAAGAAGTTAGAAAACATATCTTTCGTGCTCTTGCAGGCTTGCTGTATTATCATAACCGAAGGATGACCAACTTTGATCACCCCAGGTGGCAAAAACATAATACATGGTGGTGGTG---TCGCTGTAAAAATCA
>YJM978
GTAGAACAAGCCTCAAGCTTAAATGAAGAATGGCAAAGTAAATGAGACCTCTCTCTCCATATTTTGCTCAGAGCCTGTTAAGGAAAACAACACCGCACATTAGTGTGAAAAACTTTCCCCGCAAGCTGTTGGAAGATGAATCATTTATTATCTTTTGACTGTTATCTACATTACTAGCTGTTATCAATCTCTCAGACGATTATATGAATATTGAGATAGTTGTTGGGATTAACTTATTGTTAGAGGCTATAGCATCAGATATACAAAATAAAATAAAAAGTTCTCCTCCAAGATATAGTGTAATCGATATTTCCATGTAATGCCATCATTATTTCTTCTATTTTATGTATTCCTATTGTCTTCTAACATTGTATCTGATAATATTCTAGTAATAGGATTACCATCACTAAATGATAGTTAATTCTCATTCCAAAACCGACTCCTGTCAATATTGANNNNNCATTTATTCCAACGGTCTAAATCCCCAATATTCCCTGCTCGGCNNNNNNTTAGAAAACATATCTTTCGTGCTCTTGCAGGCTTGCTGTATTATCATAACCNNNNNNNNACCAACTTTGATCACCCCAGGTGGCAAAAACATAATACATGGTGGTGGTG---TCGCTGTAAAANNNA
>YJM981
nnnnnnnnnnnnnnnnnnnnnnnnnnnnnnnnnnnnnnnnnnnnnnnnnnnnnnnnnnnnnnnnnnnnnnnnnnnnnnnnnnnnnnnnnnnnnnnnnnnnnnnnnnnnnnnnnnnnnnnnnnnnnnnnnnnnnnnnnnnnnnnnnnnnnnnnnnnnnnnnnnnnnnnnnnnnnnnnnnnnnnnnnnnnnnnnnnnnnnnnnnnnnnnnnnnnnnnnnnnnnnnnnnnnnnnnnnnnnnnnnnnnnnnnnnnnnnnnnnnnnnnnnnnnnnnnnnnnnnnnnnnnnnnnnnnnnnnnnnnnnnnnnnnnnnnnnnnnnnnnnnnnnnnnnnnnnnnnnnnnnnnnnnnnnnnnnnnnnnnnnnnnnnnnnnnnnnnnnnnnnnnnnnnnnnnnnnnnnnnnnnnnnnnnnnnnnnnnnnnnnnnnnnnnnnnnnnnnnnnnnnnnnnnnnnnnnnnnnnnnnnnnnnnnnnnnnnnnnnnnnnnnnnnnnnnnnnnnnnnnnnnnnnnnnnnnnnnnnnnnnnnnnnnnnnnnnnnnnnnnnnnnnnnnnnnnnnnnnnnnnnnnnnnnnnnnnnnnnnnnnnnnnnnnnnnnnnnnnnnnnnnnnnnnnnnnnnnnnnnnnnnnnnnnnnnnnnnn
>YPS128
GTAGAACAAGCCTCAAGCTTAAATGAAGAATGGCAAAGTAAATGAGACCTCTCTCTCCATATTTTGCTCAGAGCCTGTTAAGGAAAACAACACCGCACATTAGTGTGAAAAACTTTCCCCGCAAGCTGTTGGAAGATGAATCATTTATTATCTTTTGACTGTTAGCTACATTACTAGCTGTTATCAATCTCTCAGACGATTATATGAATATTGAGATAGTTGTTGGGATTAACTTATTGTTAGAGGCTATAGCATCAGATATACAAAATAAAATAAAAAGTTCTCCTCCAAGATATANNNNAANNNNNATTTCGATGTAATGCCATCATNNNN-NNNNNAnnnnnnnnnnnnnnnnnnnnnnnnnnnnnnnnnnnnnnnnnnnnnnnnnnnnnnnnnnnnnnnnnnnnnnnnnnnnnnnnnnnnnnnnnnnnnnnnnnnnnnnnnnnnnnnnnnnnnnnnnnnnnnnnnnnnnnnnnnnnnnnnnnnnnnnnnnnnnnnnnnnnnnnnnnnnnnnnnnnnnnnnnnnnnnnnnnnnnnnnnnnnnnnnnnnnnnnnnnnnnnnnnnnnnnnnnnnnnnnnnnnnnnnnnnnnnnnnnnnnnnnnnnnnnnnnnnnnnnnnnnnnnnnnnnnnnnnn
>YPS606
GTAGAACAAGCCTCAAGCTTAAATGAAGAATGGCAAAGTAAATGAGACCTCTCTCTCCATATTTTGCTCAGAGCCTGTTAAGGAAAACAACACCGCACATTAGTGTGAAAAACTTTCCCCGCAAGCTGTTGGAAGATGAATCATTTATTATCTTTTGACTGTTAGCTACATTACTAGCTGTTATCAATCTCTCAGACGATTATATGAATATTGAGATAGTTGTTGGGATTAACTTATTGTTAGAGGCTATAGCATCAGATATACAAAATAAAATAAAAAGTTCTCCTCCAAGATATAGTGTAATCGATATTTCGATGTAATGCCATCATTATTTCTTCTATTTTATGTATTCCTATTGTCCTCTAACATTGTATCTGATAATATTCTAGTAATAGGATTACCATCACTAAATGATAGTTAATTCTCATTCCAAAACCGACTCCTGTCAATATTGAGGACCCATTTATTCCAACGGTCCAAATCCCCAATATTCCCTGCTCGGCAAGAAGTTAGAAAACATATCTTTCGTGCTCTTGCAGGCTTGCTGTATTATCATAACCGAAGGATGACCAACTTTGATCACCCCAGGTGGCAAAAACATAATACATGGTGGTGGTG---TCGTTGTAAAAATCA
>YS2
nnnnnnnnnnnnnnnnnnnnnnnnnnnnnnnnnnnnnnnnnnnnnnnnnnnnnnnnnnnnnnnnnnnnnnnnnnnnnnnnnnnnnnnnnnnnnnnnnnnnnnnnnnnnnnnnnnnnnnnnnnnnnnnnnnnnnnnnnnnnnnnnnnnnnnnnnnnnnnnnnnnnnnnnnnnnnnnnnnnnnnnnnnnnnnnnnnnnnnnnnnnnnnnnnnnnnnnnnnnnnnnnnnnnnnnnnnnnnnnnnnnnnnnnnnnnnnnnnnnnnnnnnnnnnnnnnnnnnnnnnnnnnnnnnnnnnnnnnnnnnnnnnnnnnnnnnnnnnnnnnnnnnnnnnnnnnnnnnnnnnnnnnnnnnnnnnnnnnnnnnnnnnnnnnnnnnnnnnnnnnnnnnnnnnnnnnnnnnnnnnnnnnnnnnnnnnnnnnnnnnnnnnnnnnnnnnnnnnnnnnnnnnnnnnnnnnnnnnnnnnnnnnnnnnnnnnnnnnnnnnnnnnnnnnnnnnnnnnnnnnnnnnnnnnnnnnnnnnnnnnnnnnnnnnnnnnnnnnnnnnnnnnnnnnnnnnnnnnnnnnnnnnnnnnnnnnnnnnnnnnnnnnnnnnnnnnnnnnnnnnnnnnnnnnnnnnnnnnnnnnnnnnnnnnnnnnnnn
>YS4
GTAGAACAAGCCTCAAGCTTAAATGAAGAATGGCAAAGTAAATGAGACCTCTCTCTCCATATTTTGCTCAGAGCCTGGTAAGGAAAACAACACCGCACATTAGTGTGAAAAACTTTCCCCGCAAGCTGTTGNNAGATGAATCATTTATTATCTTTTGACTGTTANCTANNNTACNNNCTGTTATCAATCTCTCAGACGATTATATGAATATTGAGATAGTTGTTGGGATTAACTTATTGTTAGAGGCTNNNNNATCANANANANNANNNNNNNNNNNNNNTTCTCCTCNNNNNNNNNNNNTANNCGANNNTTCNNNGNNNNGCNNTCNNNNNNTCTNNNNNNTNNNNNNNNCCNNNNNNNNTCNNNNNNNNNNNCTGATNNNNNNNNNNNNNNNNNNTTANNNNNNNNNNNNNNNNNN-NNNNNNNNN-NNNNNNNnnnnnnnnnnnnnnnnnnnnnnnnnnnnnnnnnnnnnnnnnnnnnnnnnnnnnnnnnnnnnnnnnnnnnnnnnnnnnnnnnnnnnnnnnnnnnnnnnnnnnnnnnnnnnnnnnnnnnnnnnnnnnnnnnnnnnnnnnnnnnnnnnnnnnnnnnnnnnnnnnnnnnnnnnnnnnnnnnnnnnnnnnnnnnnnnnnnnnnnn
>YS9
nnnnnnnnnnnnnnnnnnnnnnnnnnnnnnnnnnnnnnnnnnnnnnnnnnnnnnnnnnnnnnnnnnnnnnnnnnnnnnnnnnnnnnnnnnnnnnnnnnnnnnnnnnnnnnnnnnnnnnnnnnnnnnnnnnnnnnnnnnnnnnnnnnnnnnnnnnnnnnnnnnnnnnnnnnnnnnnnnnnnnnnnnnnnnnnnnnnnnnnnnnnnnnnnnnnnnnnnnnnnnnnnnnnnnnnnnnnnnnnnnnnnnnnnnnnnnnnnnnnnnnnnnnnnnnnnNNNNNNNNNNNNNNNNNNNNNNNNNNNNNNNNNNNNNNNNNNNNNNNNNNNNNNNNNNNNNNNNNNNNNNNNNNNNNNNNNNNNNNNNNNNNNNNNNNNNNNNNNNNNNNNNNNNNNNNNNNNNNNNNNNATCACTAAATGATAGTTAATTCTCATTCCAAAACNNNNTCCTGTCAATATTGAGGACCCATTTATTCCAACGGTCTAAATCCCCAATATTCCCTGCTCGGCAAGAAGTTAGAAAACATATCTTTCGTGCTCTTGCAGGCTTGCTGTATTATCATAACCGAAGGATGACCAACTTTGATCACCCCAGGTGGCAAAAACATAATACATGGTGGTGGTG---TCGCTGTAAAAATCA
