# Supplementary material for: Evolutionary Genomics of Transposable Elements in Saccharomyces cerevisiae
Source: PLoS One. 2012 Nov 30;7(11):e50978. doi: 10.1371/journal.pone.0050978 (PMC3511429; doi:10.1371/journal.pone.0050978)
Supplement: File S7 — ZIP archive of SGRP strain alignments used for population genomic analyses. Alignments of the orthologous genomic region in each SGRP strain corresponding to each Ty insertion in our re-annotation of the S. cerevisiae reference genome. N’s represent low quality (<Q40 phred score) or missing data, primarily due to the low-coverage sequence of many SGRP strains. The DNA sequence of sacCer2 is included as “REF” and each alignment includes the TE locus and 200 bp of DNA sequence on either side of the Ty insertion site. A dummy sequence shows the position of each TE in the alignment with “T”s. (ZIP) [file pone.0050978.s007.zip › S7/chrII_st10-_TY1.mfa]

>REF
TAGATTAGTGTTGATGTATATGTGTATGCTGTCCTGGTGTAGCTGTGGTTTTTATAGATTATCTCAGATTTGTGATACTCTGTAAGTGGCGGCCTCATTTTGTCTCTCCTTGAATACGAAAATTTGTGGGCTAAAGATTTATTCTCATCAACAAATCAAGTAACAATCATTCGTGTTGGAATAAAAATCAAATACCGTCTATCATCTAACACCGTATATGATAATATATTGATAGTATAACTATTGGTTGATAGACGATAGTTGATTTTTATACCAACACTAGGAAACCACAATCCAAGATGAGATAAATATAGAGGAAAATACAAGTTTGAGTTTAGATCTGAAGTTACCTTAACATTTGTATAAGCAAATTCGCTACGCGA-----------------------------------------------------------------------------------------------------------------------------------------------------------------------------------------------------------------------------------------------------------------------------------------------------------------------------------CTCTCACATCAAAAACTGCTTCTATGGCCAAGTTGGTAAGGCGCCACACTAGTAATGTGGAGATCATCGGTTCAAATCCGATTGGAAGCATTTTTT
>index
-------------------------------------------------------------------------------------------------------------------------------------------------------------------------------------------------------TTTTTTTTTTTTTTTTTTTTTTTTTTTTTTTTTTTTTTTTTTTTTTTTTTTTTTTTTTTTTTTTTTTTTTTTTTTTTTTT-------------------------------------------------------------------------------------------------------------------------------------------------------------------------------------------------------------------------------------------------------------------------------------------------------------------------------------------------------------------------------------------------------------------------------------------------------------------------------------------------------------------------------------------
>273614N
nnnnnnnnnnnnnnnnnnnnnnnnnnnnnnnnnnnnnnnnnnnnnnnnnnnnnnnnnnnnnnnnnnnnnnnnnnnnnnnnnnnnnnnnnnnnnnnnnnnnnnnnnnnnnnnnnnnnnnnnnnnnnnnnnnnnnnnnnnnnnnnnnnnnnnnnnnnnnnnnnnnnnnnnnnnnnnnnnnnnnnnnnnnnnnnnnnnnnnnnnnnnnnnnnnnnnnnnnnnnnnnnnnnnnnnnnnnnnnnnnnnnnnnnnnnnnnnnnnnnnnnnnnnnnnnnnnnnnnnnnnnnnnnnnnnnnnnnnnnnnnnnnnnnnnnnnnnnnnnnnnnnnnnnnnnnnnnnnnnnnnnnnnnnnnnnnnnnnnnnnnnnnnnnnnnnnnnnnnnnnnnnnnnnnnnnnnnnnnnnnnnnnnnnnnnnnnnnnnnnnnnnnnnnnnnnnnnnnnnnnnnnnnnnnnnnnnnnnnnnnnnnnnnnnnnnnnnnnnnnnnnnnnnnnnnnnnnnnnnnnnnnnnnnnnnnnnnnnnnnnnnnnnnnnnnnnnnnnnnnnnnnnnnnnnnnnnnnnnnnnnnnnnnnnnnnnnnnnnnnnnnnnnnnnnnnnnnnnnnnnnnnnnnnnnnnnnnnnnnnnnnnnnnnnnnnnnnnnnnnnnnnnnnnnnnnnnnnnnnnnnnnnnnnnnnnnnnnnnnnnnnnnnnnnnnnnnnnnnnnnnnnnnnnnnnnnnnnnnnnnnnnnnnnnnnnnnnnnnnnnnnnnnnnnnnnnnnnnnnnnnnnnnnnnnnnnnnnnnnnnnnnnnnnnnnnnnnnnnnnnn
>322134S
nnnnnnnnnnnnnnnnnnnnnnnnnnnnnnnnnnnnnnnnnnnnnnnnnnnnnnnnnnnnnnnnnnnnnnnnnnnnnnnnnnnnnnnnnnnnnnnnnnnnnnnnnnnnnnnnnnnnnnnnnnnnnnnnnnnnnnnnnnnnnnnnnnnnnnnnnnnnnnnnnnnnnnnnnnnnnnnnnnnnnnnnnnnnnnnnnnnnnnnnnnnnnnnnnnnnnnnnnnnnnnnnnnnnnnnnnnnnnnnnnnnnnnnnnnnnnnnnnnnnnnnnnnnnnnnnnnnnnnnnnnnnnnnnnnnnnnnnnnnnnnnnnnnnnnnnnnnnnnnnnnnnnnnnnnnnnnnnnnnnnnnnnnnnnnnnnnnnnnnnnnnnnnnnnnnnnnnnnnnnnnnnnnnnnnnnnnnnnnnnnnnnnnnnnnnnnnnnnnnnnnnnnnnnnnnnnnnnnnnnnnnnnnnnnnnnnnnnnnnnnnnnnnnnnnnnnnnnnnnnnnnnnnnnnnnnnnnnnnnnnnnnnnnnnnnnnnnnnnnnnnnnnnnnnnnnnnnnnnnnnnnnnnnnnnnnnnnnnnnnnnnnnnnnnnnnnnnnnnnnnnnnnnnnnnnnnnnnnnnnnnnnnnnnnnnnnnnnnnnnnnnnnnnnnnnnnnnnnnnnnnnnnnnnnnnnnnnnnnnnnnnnnnnnnnnnnnnnnnnnnnnnnnnnnnnnnnnnnnnnnnnnnnnnnnnnnnnnnnnnnnnnnnnnnnnnnnnnnnnnnnnnnnnnnnnnnnnnnnnnnnnnnnnnnnnnnnnnnnnnnnnnnnnnnnnnnnnnnnnnnn
>378604X
TAGATTAGTGTTGATGTATATGTGTATGCTGTCCTGGTGTAGCTGTGGTTTTTATAGATTATCTCAGATTTGTGATACTCTGTAAGTGGCGGCCTCATTTTGTCTCTCCTTGAATACGAAAATTTGTGGACTAAAGATTTATTCTCATCAACAAATCAAGTAACAATCATTCGTGTTGGAATAAAAATCAAATACCGTCTATCATCTAACACNNTATATGATAATATATTGNNNNNNTAACTATTGGTTGATNNNCNNNNNNTGATTTTTATTCCAACNNNNNNNNNCCACAATCCAANNNNNNNNNNNNNNNNNNGAAANNNCAAGTTTGAGTTTAGATCTGAAGCTACCTTAANANNNNNANNNGCAAATTCGCTACGTG----------------------------------------------------------------------------------------------------------------------------------------------------------------------------------------------------------------------------------------------------------------------------------------------------------------------------------N-NNNNNACATCAAAAACTGCTTCTATGNNNAAGTTGGTAAGGCGCCACACTAGTAATGTGGAGATCATCGNNNNAAATCCGATTGGAAGCATTTTTT
>BC187
NNNNNNNNNNNNNNNNNNNNNNNNNNNNNNNNNNNNNNNNNNNNNNNNNNNNNNNNNNNNNNNNNNNNNNNNNNNNNNNNTNNNNNNNNNNNNNNNNNNNNNNNNNNNNNNNNNNNNNNNNNNNNNNNNNNTNNNNNNNNNNNNNNNNNNNNNNNNNNNNNNNNNNNNNNNNNNNNNNNNNNAANNNNNNNNNNNNNNNNNNNNNNNNNNNNNNNNNNNNNNNNNNNNNNNNNNNNANNNNNNNNNNNNNNNNNNNNNNNNNNNNNNNNNNNNNNNNNNNNNNNNNNNNNNNNNNNNNNNNNNNNNNNNNNNNNNNNNNNNNNNNNNNNNNNNNNNNNNNNNNNNNNNNNNNNNNNNNNNNNNNNNNNNNNNNNNNNNNNNN----------------------------------------------------------------------------------------------------------------------------------------------------------------------------------------------------------------------------------------------------------------------------------------------------------------------------------N-NNNNNNNNNNNNNNNNNNNNNNNNNNNNNNNNNNNNNNNNGNNNNNNNNNNNNNNTNNNNNNNNNNNNNNNNNNNNNNNNNNNNNNNNNNNNNNNN
>DBVPG1106
nnnnnnnnnnnnnnnnnnnnnnnnnnnnnnnnnnnnnnnnnnnnnnnnnnnnnnnnnnnnnnnnnnnnnnnnnnnnnnnnnnnnnnnnnnnnnnnnnnnnnnnnnnnnnnnnnnnnnnnnnnnnnnnnnnnnnnnnnnnnnnnnnnnnnnnNNNNNNNNNNNNNNNNNNNNNNNNNNNNNNNNNNANTCNNNNNNNNNNNNNNNNNNNNNNNNNNNNNNNNNNATATANNNNNNNNNNNNNNNNNNNNNNNNNNNCGANNNNNNATTNNNNNNCCAANNNNNNGAAACCACAATCCAAGATGAGATAAATATAGAGGAAAATACAAGTTTGAGTTTAGATCTGAAGCTACCTTAACATTTGGATAAGCAAATTCGCTANNNN-----------------------------------------------------------------------------------------------------------------------------------------------------------------------------------------------------------------------------------------------------------------------------------------------------------------------------------NNNNNNNCATCAAAAACTGCTTCTATGGCCA-GTTGGTAAGGCGCCACACTAGTAATGTGGAGATCATCGGTTCAAATCCGATTGGAAGCATTTTTT
>DBVPG1373
NNNNNNNNNNNTGATGTATATGTGTANNCNNNNNNGGNNNNNNTGTGGTTNNNNNNNNTTATCTCAGATTTGTGANNNNCNNNAAGTGGCGGCCTCATTTTGTCTCTCCTTGAATACGAAAATTTGTGGACTAAAGATTTATTCTCATCAACAAATCAAGTAACAATCATTCGTGTTGGAATAAAAATCAAATACCGTCTATCATCTAACACCGTATATGATAATATATTGATAGTATANCTATTGGTTGATAGACGATAGTNGATTTTTATTCCAACACTAGGAAACCACAATCCAAGATGAGATAAATATAGAGGAAAATACAAGTTTGAGTTTAGATCTGAAGCTACCTTAACATTTGGATAAGCAAATTCGCTACGTG-----------------------------------------------------------------------------------------------------------------------------------------------------------------------------------------------------------------------------------------------------------------------------------------------------------------------------------ACTCTCACATCAAAAACTGCTTCTATGGCCAAGTTGGTAAGGCGCCACACTAGTANTGTGGAGATCATCGGTTCAANTCCGATTGGAAGCATTTTTT
>DBVPG1788
TAGATTAGTGTTGATGTATATGTGTATGCTGTCCTGGTGTAGCTGTGGTTTTTATAGATTATCTCAGATTTGTGATACTCTGTAAGTGGCGGCCTCATTTTGTCTCTCCTTGAATACGAAAATTTGTGGACTAAAGATTTATTCTCATCAACAAATCAAGTAACAATCATTCGTGTTGGAATAAAAATCAAATACCGTCTATCATCTAACACCGTATATGATAATATATTGATAGTATAACTATTGGTTGATAGACGATAGTTGATTTTTATTCCAACACTAGGAAACCACAATCCAAGATGAGATAAATATAGAGGAAAATACAAGTTTGAGTTTAGATCTGAAGCTACCTTAACATTTGGATAAGCAAATTCGCTACGTG----------------------------------------------------------------------------------------------------------------------------------------------------------------------------------------------------------------------------------------------------------------------------------------------------------------------------------A-CTCTCACATCAAAAACTGCTTCTATGGCCAAGTTGGTAAGGCGCCACACTAGTAATGTGGAGATCATCGGTTCAAATCCGATTGGAAGCATTTTTT
>DBVPG1853
NNNNNNNNNN-NNNNNNNNNNNNNNNNNNNNNNNNNNNNNNNNNNNNNNNnnnnnnnnnnnnnnnnnnnnnnnnnnnnnnnnnnnnnnnnnnnnnnnnnnnnnnnnnnnnnnnnnnnnnnnnnnnnnnnnnnnnnnnnnnnnnnnnnnnnnnnnnnnnnnnnnnnnnnnnnnnnnnnnnnnnnnnnnnnnnnnnnnnnnnnnnnnnnnnnnnnnnnnnnnnnnnnnnnnnnnnnnnnnnnnnnnnnnnnnnnnnnnnnnnnnnnnnnnnnnnnnnnnnnnnnnnnnnnnnnnnnnnnnnnnnnnnnnnnnnnnnnnnnnnnnnnnnnnnnnnnnnnnnnnnnnnnnnnnnnnnnnnnnnnnnnnnnnnnnnnnnnnnnnnnnnnnnnnnnnnnnnnnnnnnnnnnnnnnnnnnnnnnnnnnnnnnnnnnnnnnnnnnnnnnnnnnnnnnnnnnnnnnnnnnnnnnnnnnnnnnnnnnnnnnnnnnnnnnnnnnnnnnnnnnnnnnnnnnnnnnnnnnnnnnnnnnnnnnnnnnnnnnnnnnnnnnnnnnnnnnnnnnnnnnnnnnnnnnnnnnnnnnnnnnnnnnnnnnnnnnnnnnnnnnnnnnnnnnnnnnnnnnnnnnnnnnnnnnnnnnnnnnnnnnnnnnnnnnnnnnnnnnnnnnnnnnnnnnnnnnnnnnnnnnnnnnnnnnnnnnnnnnnnnnnnnnnnnnnnnnnnnnnnnnnnnnnnnnnnnnnnnnnnnnnnnnnnnnnnnnnnnnnnnnnnnnnnnnnnnnnnnnnnnnnnnnnnnnnnnnnnnnnnnnn
>DBVPG6040
TAGATTAGTGTTGATGTATATGTGTATGCTGTCCTGGTGTAGCTGTGGTTTTTATAGATTATCTCAGATTTGTGATACTCTGTAAGTGGCGGCCTCATTTTGTCTCTCCTTGAATACGAAAATTTGTGGGCTAAAGATTTATTCTCATCAACAAATCAAGTAACAATCATTCGTGTTGGAATAAAAATCAAATACCGTCTATCATCTAACACCGTATATGATAATATATTGATAGTATAACTATTGGTTGATAGACGATAGTTGATTTTTATACCAACACTAGGAAACCACAATCCAAGATGAGATAAATATAGAGGAAAATACAAGTTTGAGTTTAGATCT-AAGTTACCTTAACATTTGAATAAGCAAATTCGCTACGTG----------------------------------------------------------------------------------------------------------------------------------------------------------------------------------------------------------------------------------------------------------------------------------------------------------------------------------A-CTCTCACATCAAAAACTGCTTCTATGGCCAAGTTGGTAAGGCGCCACACTAGTAATGTGGAGATCATCGGTTCAAATCCGATTGGAAGCATTTTTT
>DBVPG6044
TAGATTAGTGTTGATGTATATGTGTATGCTGTCCTGGTGTAGCTGTGGTTTTTATAGATTATCTCAGATTTGTGATACTCTGNNNNTGGCGGCCTCATTTTGTCTCTCCTTGAATACGAAAATTTGTGGNNNNNNGANTTATTCTCATCAACAAATCNNNNNACAATCATTCGTGTTNNNNNNNNAATCANNNNNNNNNNNTCANNNNNNNNNNTANNNNNNNNNNNNNNNnnnnnnnnnnnnnnnnnnnnnnnnnnnnnnnnnnnnnnnnnnnnnnnnnnnnnnnnnnnnnnnnnnnnnnnnnnnnnnnnnnnnnnnnnnnnnnnnnnnnnnnnnnnnnnnnnnnnnnnnnnnnnnnnnnnnnnnnnnnnnnnnnnnnnnnnnnnnnnnnnnnnnnnnnnnnnnnnnnnnnnnnnnnnnnnnnnnnnnnnnnnnnnnnnnnnnnnnnnnnnnnnnnnnnnnnnnnnnnnnnnnnnnnnnnnnnnnnnnnnnnnnnnnnnnnnnnnnnnnnnnnnnnnnnnnnnnnnnnnnnnnnnnnnnnnnnnnnnnnnnnnnnnnnnnnnnnnnnnnnnnnnnnnnnnnnnnnnnnnnnnnnnnnnnnnnnnnnnnnnnnnnnnnnnnnnnnnnnnnnnnnnnnnnnnnnnnnnnnnnnnnnnnnnnnnnnnnnnnnnnnnnnnnnnnnnnnnnnnnnnnnnnnnnnnnnnnnnnnnnnnnnnnnnnnnnnnnnnnnnnnnnnnnnnnnnnnnnnnnnnnnnnnnnnnnnnnnnnnnnnnnnnnnnnnnnnnnnnnnnnnnnnnnnnnn
>DBVPG6765
TAGATTAGTGTTGATGTATATGTGTATGCTGTCCTGGTGTAGCTGTGGTTTTTATAGATTATCTCAGATTTGTGATACTCTGTAAGTGGCGGCCTCATTTTGTCTCTCCTTGAATACGAAAATTTGTGGACTAAAGATTTATTCTCATCAACAAATCAAGTAACAATCATTCGTGTTGGAATAAAAATCAAATACCGTCTATCATCTAACACCGTATATGATAATATATTGATAGTATAACTATTGGTTGATAGACGATAGTTGATTTTTATTCCAACACTAGGAAACCACAATCCAAGATGAGATAAATATAGAGGAAAATACAAGTTTGAGTTTAGATCTGAAGCTACCTTAACATTTGGATAAGCAAATTCGCTACGTG-----------------------------------------------------------------------------------------------------------------------------------------------------------------------------------------------------------------------------------------------------------------------------------------------------------------------------------ACTCTCACATCAAAAACTGCTTCTATGGCCAAGTTGGTAAGGCGCCACACTAGTAATGTGGAGATCATCGGTTCAAATCCGATTGGAAGCATTTTTT
>K11
NNNNNNNNNNNTGANNNNNNNNNNNNNNCNNNNNNNNNNNNNNNNNGGTTNNNNNNNNNNNNNTCAGATTTGTGATACTCTGTNNNTGGCGGCCTCATTTTGTCTCTCCTTGAATACGAAAATTTGTGGGCTAAAGATTTATTCTCATCAACAAATCAAGTAACAATCATTCGTGTTGGAATAAAAATCAAATACCGTCTATCATCTAACACCGTATATGATAATATATTGATAGTATAACTATTGGTTGATAGACGATAGTTGATTTTTATACCAACACTAGGAAACCACAATCCANNNNNAGATAAATATAGAGGAAAATACAAGTTTGAGTTTAGATCT-AAGTTACCTTAACATTTGAATAAGCAAATTCGCTANNNNNNNNNNNNNNNNGTATCTCAAAATGAGATATGTCAGTATGACAATACGTCACCCTGAACGTTCATAAAACACATATGAAANNCCTTATAACAAAACGAACAACANNNAAACNTTCCCTAGCTCNNNNGTATAAATGCCTGNNNGTTTNNGTATTTTATATTATATGTATTGnnnnnnnnnnnnnnnnnnnnnnnnnnnnnnnnnnnnnnnnnnnnnnnnnnnnnnnnnnnnnnnnnnnnnnnnnnnnnnnnnnnnnnnnnnnnnnnnnnnnnnnnnnnnnnnnnnnnnnnnnnnnnnnnnnnnnnnnnnnnnnnnnnnnnnnnnnnnnnnnnnnnnnnnnnnnnnnnnnnnnnnnnnnnnnnnnnnnnnnnnnnnnnnnnnnnnnnnnnnnnnnnnnnnnnnnnnnnnnnnnnnnnnnnn
>L_1374
nnnnnnnnnnnnnnnnnnnnnnnnnnnnnnnnnnnnnnnnnnnnnnnnnnnnnnnnnnnnnnnnnnnnnnnnnnnnnnnnnnnnnnnnnnnnnnnnnnnnnnnnnnnnnnnnnnnnnnnnnnnnnnnnnnnnnnnnnnnnnnnnnnnnnnnnnnnnnnnnnnnnnnnnnnnnnnnnnnnnnnnnnnnnnnnnnnnnnnnnnnnnnnnnnnnnnnnnnnnnnnnnnnnnnnnnnnnnnnnnnnnnnnnnnnnnnnnnnnnnnnnnnnnnnnnnnnnnnnnnnnnnnnnnnnnnnnnnnnnnnnnnnnnnnnnnnnnnnnnnnnnnnnnnnnnnnnnnnnnnnnnnnnnnnnnnnnnnnnnnnnnnnnnnnnnnnnnnnnnnnnnnnnnnnnnnnnnnnnnnnnnnnnnnnnnnnnnnnnnnnnnnnnnnnnnnnnnnnnnnnnnnnnnnnnnnnnnnnnnnnnnnnnnnnnnnnnnnnnnnnnnnnnnnnnnnnnnnnnnnnnnnnnnnnnnnnnnnnnnnnnnnnnnnnnnnnnnnnnnnnnnnnnnnnnnnnnnnnnnnnnnnnnnnnnnnnnnnnnnnnnnnnnnnnnnnnnnnnnnnnnnnnnnnnnnnnnnnnnnnnnnnnnnnnnnnnnnnnnnnnnnnnnnnnnnnnnnnnnnnnnnnnnnnnnnnnnnnnnnnnnnnnnnnnnnnnnnnnnnnnnnnnnnnnnnnnnnnnnnnnnnnnnnnnnnnnnnnnnnnnnnnnnnnnnnnnnnnnnnnnnnnnnnnnnnnnnnnnnnnnnnnnnnnnnnnnnnnnnnnnn
>L_1528
TAGATTAGTNNN-NNNTATATGTGTATGCNGTCCTGNNGTAGCTGTGGTTTTTATAGANNATCTCAGATTTGTGATACTCTGTAAGTGGCGGNCTCATTTTNTCTCTCCTTGAATACGAAAATTTGTGGACTAAAGATTTATTCTCATCAACAAATCAAGTAACAATCATTCGTGTTGGAATAAAAATCAAATACCGTCTATCATCTAACACCGTATATGATAATATATTGATAGTATAACTATTGGTTGATAGACGATAGTTGATTTTTATTCCAACACTAGGAAACCACAATCCAAGATGAGATAAATATAGAGGAAAATACAAGTTTGAGTTTAGATCTGAAGCTACCTTAACATTTGGATAAGCAAATTCGCTACGTG-----------------------------------------------------------------------------------------------------------------------------------------------------------------------------------------------------------------------------------------------------------------------------------------------------------------------------------ACTCTCACATCAAAAACTGCTTCTATGGCCAAGTTGGTAAGGCGCCACACTAGTAATGTGGAGATCATCGGTTCAAATCCGATTGGAAGCATTTTTT
>NCYC110
TAGATTAGTGTTGATGTATATGTGTATGCTGTCCTGGTGTAGCTGTGGTTTTTATAGATTATCTCAGATTTGTGATACTCTGTAAGTGGCGGCCTCATTTTGTCTCTCCTTGAATACGAAAATTTGTGGGCTAAAGATTTATTCTCATCAACAAATCAAGTAACAATCATTCGTGTTGGAATAAAAATCAAATACCGTCTATCATCTAACACCGTATATGATAATATATTGATAGTATAACTANNNNTTGANNNNNNNTNNNNNATTTTTATNNNNNNNNNNNNNNNNNNNNNNNNNNNNNNNNNNNNNNNNNNNNNNNN-NNNNNNNNTGNNNNNNNNNNNNNNNNNNNNNNNNNNNNNNNNN-NNNNNNNNNNNNNNNNNNNNNNNNNNnnnnnnnnnnnnnnnnnnnnnnnnnnnnnnnnnnnnnnnnnnnnnnnnnnnnnnnnnnnnnnnnnnnnnnnnnnnnnnnnnnnnnnnnnnnnnnnnnnnnnnnnnnnnnnnnnnnnnnnnnnnnnnnnnnnnnnnnnnnnnnnnnnnnnnnnnnnnnnnnnnnnnnnnnnnnnnnnnnnnnnnnnnnnnnnnnnnnnnnnnnnnnnnnnnnnnnnnnnnnnnnnnnnnnnnnnnnnnnnnnnnnnnnnnnnnnnnnnnnnnnnnnnnnnnnnnnnnnnnnnnnnnnnnnnnnnnnnnnnnnnnnnnnnnnnnnnnnnnnnnnnnnnnnnnnnnnnnnnnnnnnnnnnnnnnnnnnnnnnnnnnnnnnnnnnnnnnnnnnnnnnnnnnnnnnnnnnnnnnnnnnnnnnnnnn
>NCYC361
TAGATTAGTGTTGATGTATATGTGTATGCTGTCCNGGTGTAGCTGTGGTTTTTATAGATTATCTCAGATTTGTGATACTCTGTAAGTGGCGGCCTCATTTTGTCTCTCCTTGAATACGAAAATTTGTGGGCTAAAGATTTATTCTCATCAACAAATCAAGTAACAATCATTCGTGTTGGAATAAAAATCAAATACCGTCTATCATCTAACACCGTATATGATAATATATTGATAGTATAACTATTGGTTGATAGACGATAGTTGATTTTTATACCAACACTAGGAAACCACAATCCAAGATGAGATAAATATAGAGGAAAATACAAGTTTGAGTTTAGATCTGAAGTTACCTTAACATTTGAATAAGCAAATTCGCTACGTGACCCTCACTGTTGTATCTCAAAATGAGATATGTCAGTATGACAATACGTCACCCTGAACNNNNNNNNNACACATATGAAACANNNNNNNNNANNNNNNNCAANNACAAAACTNNNNNNNNNNNCAAAGNATAAATNNNNNACANNNTAANNNNNNTATNNNNTATNNNnnnnnnnnnnnnnnnnnnnnnnnnnnnnnnnnnnnnnnnnnnnnnnnnnnnnnnnnnnnnnnnnnnnnnnnnnnnnnnnnnnnnnnnnnnnnnnnnnnnnnnnnnnnnnnnnnnnnnnnnnnnnnnnnnnnnnnnnnnnnnnnnnnnnnnnnnnnnnnnnnnnnnnnnnnnnnnnnnnnnnnnnnnnnnnnnnnnnnnnnnnnnnnnnnnnnnnnnnnnnnnnnnnnnnnnnnnnnnnnnnnnnnnnnnnnn
>RM11_1A
TAGATTAGTGTTGATGTATATGTGTATGCTGTCCTGGTGTAGCTGTGGTTTTTATAGATTATCTCAGATTTGTGATACTCTGTAAGTGGCGGCCTCATTTTGTCTCTCCTTGAATACGAAAATTTGTGGACTAAAGATTTATTCTCATCAACAAATCAAGTAACAATCATTCGTGTTGGAATAAAAATCAAATACCGTCTATCATCTAACACCGTATATGATAATATATTGATAGTATAACTATTGGTTGATAGACGATAGTTGATTTTTATTCCAACACTAGGAAACCACAATCCAAGATGAGATAAATATAGAGGAAAATACAAGTTTGAGTTTAGATCTGAAGCTACCTTAACATTTGGATAAGCAAATTCGCTACGTG-----------------------------------------------------------------------------------------------------------------------------------------------------------------------------------------------------------------------------------------------------------------------------------------------------------------------------------ACTCTCACATCAAAAACTGCTTCTATGGCCAAGTTGGTAAGGCGCCACACTAGTAATGTGGAGATCATCGGTTCAAATCCGATTGGAAGCATTTTTT
>S288c
TAGATTAGTGTTGATGTATATGTGTATGCTGTCCTGGTGTAGCTGTGGTTTTTATAGATTATCTCAGATTTGTGATACTCTGTAAGTGGCGGCCTCATTTTGTCTCTCCTTGAATACGAAAATTTGTGGGCTAAAGATTTATTCTCATCAACAAATCAAGTAACAATCATTCGTGTTGGAATAAAAATCAAATACCGTCTATCATCTAACACCGTATATGATAATATATTGATAGTATAACTATTGGTTGATAGACGATAGTTGATTTTTATACCAACACTAGGAAACCACAATCCAAGATGAGATAAATATAGAGGAAAATACAAGTTTGAGTTTAGATCTGAAGTTACCTTAACATTTGTATAAGCAAATTCGCTACGCG----------------------------------------------------------------------------------------------------------------------------------------------------------------------------------------------------------------------------------------------------------------------------------------------------------------------------------A-CTCTCACATCAAAAACTGCTTCTATGGCCAAGTTGGTAAGGCGCCACACTAGTAATGTGGAGATCATCGGTTCAAATCCGATTGGAAGCATTTTTT
>SK1
TAGATTAGTGTTGATGTATATGTGTATGCTGTCCTGGTGTAGCTGTGGTTTTTATAGATTATCTCAGATTTGTGATACTCTGTAAGTGGCGGCCTCATTTTGTCTCTCCTTGAATACGAAAATTTGTGGGCTAAAGATTTATTCTCATCAACAAATCAAGTAACAATCATTCGTGTTGGAATAAAAATCAAATACCGTCTATCATCTAACACCGTATATGATAATATATTGATAGTATAACTATTGGTTGATAGACGATAGTTGATTTTTATACCAACACTAGGAAACCACAATCCAAGATGAGATAAATATAGAGGAAAATACAAGTTTGAGTTTAGATCTGAAGTTACCTTAACATTTAAATAAGCAAATTCGCTACGTG-----------------------------------------------------------------------------------------------------------------------------------------------------------------------------------------------------------------------------------------------------------------------------------------------------------------------------------ACTCTCACATCAAAAACTGCTTCTATGGCCAAGTTGGTANGGCNCNACACTAGNNNNGNNNNNNNNATCGGTTCAAATCCGATTGGAAGCATTTTTT
>UWOPS03_461_4
NNNNNNNNNNNNNNNNNNNNNNNNNNNNNNNNNNNNNNNNNNNNNNNNNNNNNNNNNNNNNNNNNNNNNNNNNNNNNNNNNNNNNNNNNNNNNNNNNNNNNNNNNNNNNNNNNATNCGANNNNNNNNNNNCTAAAGNNNNNNNNNNNNNNNNNNNNNNNNNNNNNNNNNNNNNTNNNNNNNNNNNNNNNNAANNNNGTCNNNCATCTAACACCGTATATGATAATATATTGANNNTATAACTATTGGTTGATAGACGATAGTTGATTTTTATACCANCACTAGGAAACCACANNCCAAGATGAGATAANTATAGAGGAAAATACANGTTTGAGTTTAGATCTGAAGTTACCTTANCATTTGAATAAGCAAATTCGCTACNNN-----------------------------------------------------------------------------------------------------------------------------------------------------------------------------------------------------------------------------------------------------------------------------------------------------------------------------------NNNNTCACATCAAAAACTGCTTCTATGGCNAAGTTGGTAAGGCGCCACACTAGTAATGTGGAGATCATCGGTTCAAATCCGATTGGAAGCATTTTTT
>UWOPS05_217_3
TAGANTAGTGNTGATGTATATGTGTATGTTGTCCTGGTGTAGCTGTGGTTTTTATAGATTATCTCAGATTTGTGATACTCTGTAAGTGGCGGCCTCATTTTGTCTCTCCTTGANTACGAAAATTTGTGGGNNNNAGATTTATNCTCATCANCAAATCANNNNNNANNNNNNNNNNN-NNNNNNNNANNNNNNNNNNNNNNNNNNNnnnnnnnnnnnnnnnnnnnnnnnnnnnnnnnnnnnnnnnnnnnnnnnnnnnnnnnnnnnnnnnnnnnnnnnnnnnnnnnnnnnnnnnnnnnnnnnnnnnnnnnnnnnnnnnnnnnnnnnnnnnnnnnnnnnnnnnnnnnnnnnnnnnnnnnnnnnnnnnnnnnnnnnnnnnnnnnnnnnnnnnnnnnnnnnnnnnnnnnnnnnnnnnnnnnnnnnnnnnnnnnnnnnnnnnnnnnnnnnnnnnnnnnnnnnnnnnnnnnnnnnnnnnnnnnnnnnnnnnnnnnnnnnnnnnnnnnnnnnnnnnnnnnnnnnnnnnnnnnnnnnnnnnnnnnnnnnnnnnnnnnnnnnnnnnnnnnnnnnnnnnnnnnnnnnnnnnnnnnnnnnnnnnnnnnnnnnnnnnnnnnnnnnnnnnnnnnnnnnnnnnnnnnnnnnnnnnnnnnnnnnnnnnnnnnnnnnnnnnnnnnnnnnnnnnnnnnnnnnnnnnnnnnnnnnnnnnnnnnnNNNNNNNNNNNNNNN-NNNNNNNNNNN-NNNNNN-NNNNNN-NNNNNNNNNNNNNNNNNNNN-NNNNNNNNNNNNNNNNNNNNNNNNNNNNNNNNNN
>UWOPS05_227_2
TAGATTAGTGTTGATGTATATGTGTATGTTGTCCTGGTGTAGCTGTGGTTTTTATAGATTATCTCAGATTTGTGATACTCTGNNNGTGGCGGCCTNNNTTTGTCTCTCCTTGAATACGANNNNTTGTGGGCNNAAGATTTATTCTCATNNACNNNTNNNGTAACNNTNNNTCGTGTTGNNNNNNNNNNNNNATACCGTCTATNNNCTAACACCGTATATGATAATATATTGATAGTATAACTATTGGTTGATAGACGATAGTTNATTTTTATACCANNNNNAGGAAACCANNNNCNNNNNNNANNNNNNNNNNNNGGAAAANANNNNTTTGAGTTNNNNNNTNNNNTTACCNNNNNNNNTNNNNNNNNNNNNTCGCNNNGTN-----------------------------------------------------------------------------------------------------------------------------------------------------------------------------------------------------------------------------------------------------------------------------------------------------------------------------------NNNNTNNNNNNNNNNNNTGCNNNNNNNNNNNNNNNNNNNNNNNGCNNNNNNNNNNNNNTGNNNNNNNNNNNNNNNNNNNNNNNNNNNNNNNNNNTTT
>UWOPS83_787_3
nnnnnnnnnnnnnnnnnnnnnnnnnnnnnnnnnnnnnnnnnnnnnnnnnnnnnnnnnnnnnnnnnnnnnnnnnnnnnnnnnnnnnnnnnnnnnnnnnnnnnnnnnnnnnnnnnnnnnnnnnnnnnnnnnnnnnnnnnnnnnnnnnnnnnnnnnnnnnnnnnnnnnnnnnnnnnnnnnnnnnnnnnnnnnnnnnnnnnnnnnnnnnnnnnnnnnnnnnnnnnnnnnnnnnnnnnnnnnnnnnnnnnnnnnnnnnnnnnnnnnnnnnnnnnnnnnnnnnnnnnnnnnnnnnnnnnnnnnnnnnnnnnnnnnnnnnnnnnnnnnnnnnnnnnnnnnnnnnnnnnnnnnnnnnnnnnnnnnnnnnnnnnnnnnnnnnnnnnnnnnnnnnnnnnnnnnnnnnnnnnnnnnnnnnnnnnnnnnnnnnnnnnnnnnnnnnnnnnnnnnnnnnnnnnnnnnnnnnnnnnnnnnnnnnnnnnnnnnnnnnnnnnnnnnnnnnnnnnnnnnnnnnnnnnnnnnnnnnnnnnnnnnnnnnnnnnnnnnnnnnnnnnnnnnnnnnTGACATAAAACTAATGAACTCCAAAAGTATGAAGTTTGACGCTTCCACCACTTAGTAGAATATTTTATATAATATATAAGATTCCGTATCTGATAAATTGTTTTGATGGTCCTAAGACTGTTTATATTAGGATTGTAGAGGTAGCCCGAANN-NNN--NNNNNNAAAACTGCNNNTATGGCCAAGTTGGTAAGGCGCCACACTAGTAATGTGGAGANNNNNNGTNNNNNNNNGATTGGAANCNNNNTTT
>UWOPS87_2421
NNNNNNNNNNNNNNNNNNNNNNNNNNNNNNNNNNNNNNNNNNNNNNNNNNNNNNNNNNNNNNNNNNNNNNNNNNNNNNNNNNNNNNNNNNNNNNNNNNNNNNNNNNNNNNNNNNNNNNNNNNNNNNNNNNNNNNNNNNNNNNNNNNNNNNNNNNNNNNNNNNNNNNNNNNNNNNNNNNNNNNNNNNNNNNNNNNNNNNNNNNNNNNNAANNCCGTATATGATNNNNNNNTGATAGNNNNNNNNNNGNTTGATAGACGATAGTTGATTNTTATTCCNNCACTAGGANNNNNNNNNCCAAGATGAGATAAATATAGAGGAANNNNNAAGTTTGAGTTTAGATCTGAAGCTACCTTAACATNNGAATAAGCAAATTCGCTACGTG----------------------------------------------------------------------------------------------------------------------------------------------------------------------------------------------------------------------------------------------------------------------------------------------------------------------------------A-CTCTCACATCAAAAACTGCTTCTATGGCCAAGTTGGTAAGGCGCCACACTAGTAATGTGGAGATCATCGGTTCAAATCCGATTGGAAGCATTTTTT
>W303
nnnnnnnnnnnnnnnnnnnnnnnnnnnnnnnnnnnnnnnnnnnnnnnnnnnnnnnnnnnnnnnnnnnnnnnnnnnnnnnnnnnnnnnnnnnnnnnnnnnnnnnnnnnnnnnnnnnnnnnnnnnnnnnnnnnnnnnnnnnnnnnnnnnnnnnnnnnnnnnnnnnnnnnnnnnnnnnnnnnnnnnnnnnnnnnnnnnnnnnnnnnnnnnnnnnnnnnnnnnnnnnnnnnnnnnnnnnnnnnnnnnnnnnnnnnnnnnnnnnnnnnnnnnnnnnnnnnnnnnnnnnnnnnnnnnnnnnnnnnnnnnnnnnnnnnnnnnnnnnnnnnnnnnnnnnnnnnnnnnnnnnnnnnnnnnnnnnnnnnnnnnnnnnnnnnnnnnnnnnnnnnnnnnnnnnnnnnnnnnnnnnnnnnnnnnnnnnnnnnnnnnnnnnnnnnnnnnnnnnnnnnnnnnnnnnnnnnnnnnnnnnnnnnnnnnnnnnnnnnnnnnnnnnnnnnnnnnnnnnnnnnnnnnnnnnnnnnnnnnnnnnnnnnnnnnnnnnnnnnnnnnnnnnnnnnnnnnnnnnnnnnnnnnnnnnnnnnnnnnnnnnnnnnnnnnnnnnnnnnnnnnnnnnnnnnnnnnnnnnnnnnnnnnnnnnnnnnnnnnnnnnnnnnnnnnnnnnnnnnnnnnnnnnnnnnnnnnnnnnnnnnnnnnnnnnnnnnnnnnnnnnnnnnnnnnnnnnnnnnnnnnnnnnnnnnnnnnnnnnnnnnnnnnnnnnnnnnnnnnnnnnnnnnnnnnnnnnnnnnnnnnnnnnnnnnnnnnnnnnnnn
>Y12
nnnnnnnnnnnnnnnnnnnnnnnnnnnnnnnnnnnnnnnnnnnnnnnnnnnnnnnnnnnnnnnnnnnnnnnnnnnnnnnnnnnnnnnnnnnnnnnnnnnnnnnnnnnnnnnnnnnnnnnnnnnnnnnnnnnnnnnnnnnnnnnnnnnnnnnnnnnnnnnnnnnnnnnnnnnnnnnnnnnnnnnnnnnnnnnnnnnnnnnnnnnnnnnnnnnnnnnnnnnnnnnnnnnnnnnnnnnnnnnnnnnnnnnnnnnnnnnnnnnnnnnnnnnnnnnnnnnnnnnnnnnnnnnnnnnnnnnnnnnnnnnnnnnnnnnnnnnnnnnnnnnnnnnnnnnnnnnnnnnnnnnnnnnnnnnnnnnnnnnnnnnnnnnnnnnnnnnnnnnnnnnnnnnnnnnnnnnnnnnnnnnnnnnnnnnnnnnnnnnnnnnnnnnnnnnnnnnnnnnnnnnnnnnnnnnnnnnnnnnnnnnnnnnnnnnnnnnnnnnnnnnnnnnnnnnnnnnnnnnnnnnnnnnnnnnnnnnnnnnnnnnnnnnnnnnnnnnnnnnnnnnnnnnnnnnnnnnnnnnnnnnnnnnnnnnnnnnnnnnnnnnnnnnnnnnnnnnnnnnnnnnnnnnnnnnnnnnnnnnnnnnnnnnnnnnnnnnnnnnnnnnnnnnnnnnnnnnnnnnnnnnnnnnnnnnnnnnnnnnnnnnnnnnnnnnnnnnnnnnnnnnnnnnnnnnnnnnnnnnnnnnnnnnnnnnnnnnnnnnnnnnnnnnnnnnnnnnnnnnnnnNNNNNNN-NNNNNNNNNNN-NNNNNNNNNNNNNNNNNNNN
>Y55
TAGATTAGTGTTGATGTATATGTGTATGCTGTCCTGGTGTAGCTGTGGTTTTTATAGATTATCTCAGATTTGTGATACTCTGTAAGTGGCGGCCTCATTTTGTCTCTCCTTNAATACGAAAATTTGTGGGCTAAAGATTTATTCTCATCAACAAATCAAGTAACAATCATTCGTGTTGGAATAAAAATCAAATACCGTCTATCATCTAACACCGTATATGATAATATATTGATAGTATAACTATTGGTTGATAGACGATAGTTGANTTTTATACCAACACTAGGAAACCACAATCCNAGATGAGATAAATATAGAGGAAAATACAAGTTTGAGTTTAGATCTGAAGTTACNTTAACATTTAANNNNNNNNNNNNNNNNNNNnnnnnnnnnnnnnnnnnnnnnnnnnnnnnnnnnnnnnnnnnnnnnnnnnnnnnnnnnnnnnnnnnnnnnnnnnnnnnnnnnnnnnnnnnnnnnnnnnnnnnnnnnnnnnnnnnnnnnnnnnnnnnnnnnnnnnnnnnnnnnnnnnnnnnnnnnnnnnnnnnnnnnnnnnnnnnnnnnnnnnnnnnnnnnnnnnnnnnnnnnnnnnnnnnnnnnnnnnnnnnnnnnnnnnnnnnnnnnnnnnnnnnnnnnnnnnnnnnnnnnnnnnnnnnnnnnnnnnnnnnnnnnnnnnnnnnnnnnnnnnnnnnnnnnnnnnnnnnnnnnnnnNNNNNNNNNNNNNNNACTGCTTCTATGGCCAAGTTGGTAANNNNNNNNNNNNNNNNNNNNNNNNNNNNNNGTTCAAATCCGATTGGAAGCATTTTTN
>Y9
NNNNNNNNNN-NNNNNNNNNNNNNNNNNNNNNNNNNNNNNNNNNnnnnnnnnnnnnnnnnnnnnnnnnnnnnnnnnnnnnnnnnnnnnnnnnnnnnnnnnnnnnnnnnnnnnnnnnnnnnnnnnnnnnnnnnnnnnnnnnnnnnnnnnnnnnnnnnnnnnnnnnnnnnnnnnnnnnnnnnnnnnnnnnnnnnnnnnnnnnnnnnnnnnnnnnnnnnnnnnnnnnnnnnnnnnnnnnnnnnnnnnnnnnnnnnnnnnnnnnnnnnnnnnnnnnnnnnnnnnnnnnnnnnnnnnnnnnnnnnnnnnnnnnnnnnnnnnnnnnnnnnnnnnnnnnnnnnnnnnnnnnnnnnnnnnnnnnnnnnnnnnnnnnnnnnnnnnnnnnnnnnnnnnnnnnnnnnnnnnnnnnnnnnnnnnnnnnnnnnnnnnnnnnnnnnnnnnnnnnnnnnnnnnnnnnnnnnnnnnnnnnnnnnnnnnnnnnnnnnnnnnnnnnnnnnnnnnnnnnnnnnnnnnnnnnnnnnnnnnnnnnnnnnnnnnnnnnnnnnnnnnnnnnnnnnnnnnnnnnnnnnnnnnnnnnnnnnnnnnnnnnnnnnnnnnnnnnnnnnnnnnnnnnnnnnnnnnnnnnnnnnnnnnnnnnnnnnnnnnnnnnnnnnnnnnnnnnnnnnnnnnnnnnnnnnnnnnnnnnnnnnnnnnnnnnnnnnnnnnnnnnnnnnnnnnnnnnnnnnnnnnnnnnnnnnnnnnnnnnnnnnnnnnnnnnnnnnnnnnnnnnnnnnnnnnnnnnnnnnnnnnnnnnnnnnnnnnnnnnnn
>YIIc17_E5
nnnnnnnnnnnnnnnnnnnnnnnnnnnnnnnnnnnnnnnnnnnnnnnnnnnnnnnnnnnnnnnnnnnnnnnnnnnnnnnnnnnnnnnnnnnnnnnnnnnnnnnnnnnnnnnnnnnnnnnnnnnnnnnnnnnnnnnnnnnnnnnnnnnnnnnnnnnnnnnnnnnnnnnnnnnnnnnnnnnnnnnnnnnnnnnnnnnnnnnnnnnnnnnnnnnnnnnnnnnnnnnnnnnnnnnnnnnnnnnnnnnnnnnnnnnnnnnnnnnnnnnnnnnnnnnnnnnnnnnnnnnnnnnnnnnnnnnnnnnnnnnnnnnnnnnnnnnnnnnnnnnnnnnnnnnnnnnnnnnnnnnnnnnnnnnnnnnnnnnnnnnnnnnnnnnnnnnnnnnnnnnnnnnnnnnnnnnnnnnnnnnnnnnnnnnnnnnnnnnnnnnnnnnnnnnnnnnnnnnnnnnnnnnnnnnnnnnnnnnnnnnnnnnnnnnnnnnnnnnnnnnnnnnnnnnnnnnnnnnnnnnnnnnnnnnnnnnnnnnnnnnnnnnnnnnnnnnnnnnnnnnnnnnnnnnnnnnnnnnnnnnnnnnnnnnnnnnnnnnnnnnnnnnnnnnnnnnnnnnnnnnnnnnnnnnnnnnnnnnnnnnnnnnnnnnnnnnnnnnnnnnnnnnnnnnnnnnnnnnnnnnnnnnnnnnnnnnnnnnnnnnnnnnnnnnnnnnnnnnnnnnnnnnnnnnnnnnnnnnnnnnnnnnnnnnnnnnnnnnnnnnnnnnnnnnnnnnnnnnnnnnnnnnnnnnnnnnnnnnnnnnnnnnnnnnnnnnnnnnnnn
>YJM789
TAGATTAGTGTTGATGTATATGTGTATGCTGTCCTGGTGTAGCTGTGGTTTTTATAGATTATCTCAGATTTGTGATACTCTGTAAGTGGCGGCCTCATTTTGTCTCTCCTTGAATACGAAAATTTGTGGACTAAAGATTTATTCTCATCAACAAATCAAGTAACAATCATTCGTGTTGGAATAAAAATCAAATACCGTCTATCATCTAACACCGTATATGATAATATATTGATAGTATAACTATTGGTTGATAGACGATAGTTGATTTTTATTCCAACACTAGGAAACCACAATCCAAGATGAGATAAATATAGAGGAAAATACAAGTTTGAGTTTAGATCTGAAGCTACCTAAACATTTGGATAAGCAAATTCGCTACGTG----------------------------------------------------------------------------------------------------------------------------------------------------------------------------------------------------------------------------------------------------------------------------------------------------------------------------------A-CTCTCACATCAAAAACTGCTTCTATGGCCAAGTTGGTAAGGCGCCACACTAGTAATGTGGAGATCATCGGTTCAAATCCGATTGGAAGCATTTTTT
>YJM975
nnnnnnnnnnnnnnnnnnnnnnnnnnnnnnnnnnnnnnnnnnnnnnnnnnnnnnnnnnnnnnnnnnnnnnnnnnnnnnnnnnnnnnnnnnnnnnnnnnnnnnnnnnnnnnnnnnnnnnnnnnnnnnnnnnnnnnnnnnnnnnnnnnnnnnnnnnnnnnnnnnnnnnnnnnnnnnnnnnnnnnnnnnnnnnnnnnnnnnnnnnnnnnnnnnnnnnnnnnnnnnnnnnnnnnnnnnnnnnnnnnnnnnnnnnnnnnnnnnnnnnnnnnnnnnnnnnnnnnnnnnnnnnnnnnnnnnnnnnnnnnnnnnnnnnnnnnnnnnnnnnnnnnnnnnnnnnnnnnnnnnnnnnnnnnnnnnnnnnnnnnnnnnnnnnnnnnnnnnnnnnnnnnnnnnnnnnnnnnnnnnnnnnnnnnnnnnnnnnnnnnnnnnnnnnnnnnnnnnnnnnnnnnnnnnnnnnnnnnnnnnnnnnnnnnnnnnnnnnnnnnnnnnnnnnnnnnnnnnnnnnnnnnnnnnnnnnnnnnnnnnnnnnnnnnnnnnnnnnnnnnnnnnnnnnnnnnnnnnnnnnnnnnnnnnnnnnnnnnnnnnnnnnnnnnnnnnnnnnnnnnnnnnnnnnnnnnnnnnnnnnnnnnnnnnnnnnnnnnnnnnnnnnnnnnnnnnnnnnnnnnnnnnnnnnnnnnnnnnnnnnnnnnnnnnnnnnnnnnnnnnnnnnnnnnnnnnnnnnnnnnnnnnnnnnnnnnnnnnnnnnnnnnnnnnnnnnnnnnnnnnnnnnnnnnnnnnnnnnnnnnnnnnnnnnnnnnnnnnnnnn
>YJM978
NNNNNNNNNNNNGNNNNNnnnnnnnnnnnnnnnnnnnnnnnnnnnnnnnnnnnnnnnnnnnnnnnnnnnnnnnnnnnnnnnnnnnnnnnnnnnnnnnnnnnnnnnnnnnnnnnnnnnnnnnnnnnnnnnnnnnnnnnnnnnnnnnnnnnnnnnnnnnnnnnnnnnnnnnnnnnnnnnnnnnnnnnnnnnnnnnnnnnnnnnnnnnnnnnnnnnnnnnnnnnnnnnnnnnnnnnnnnnnnnnnnnnnnnnnnnnnnnnnnnnnnnnnnnnnnnnnnnnnnnnnnnnnnnnnnnnnnnnnnnnnnnnnnnnnnnnnnnnnnnnnnnnnnnnnnnnnnnnnnnnnnnnnnnnnnnnnnnnnnnnnnnnnnnnnnnnnnnnnnnnnnnnnnnnnnnnnnnnnnnnnnnnnnnnnnnnnnnnnnnnnnnnnnnnnnnnnnnnnnnnnnnnnnnnnnnnnnnnnnnnnnnnnnnnnnnnnnnnnnnnnnnnnnnnnnnnnnnnnnnnnnnnnnnnnnnnnnnnnnnnnnnnnnnnnnnnnnnnnnnnnnnnnnnnnnnnnnnnnnnnnnnnnnnnnnnnnnnnnnnnnnnnnnnnnnnnnnnnnnnnnnnnnnnnnnnnnnnnnnnnnnnnnnnnnnnnnnnnnnnnnnnnnnnnnnnnnnnnnnnnnnnnnnnnnnnnnnnnnnnnnnnnnnnnnnnnnnnnnnnnnnnnnnnnnnnnnnnnnnnnnnnnnnnnnnnnnnnnnnnnnnnnnnnnnnnnnnnnnnnnnnnnnnnnnnnnnnnnnnnnnnnnnnnnnnnnnnnnnnnnn
>YJM981
nnnnnnnnnnnnnnnnnnnnnnnnnnnnnnnnnnnnnnnnnnnnnnnnnnnnnnnnnnnnnnnnnnnnnnnnnnnnnnnnnnnnnnnnnnnnnnnnnnnnnnnnnnnnnnnnnnnnnnnnnnnnnnnnnnnnnnnnnnnnnnnnnnnnnnnnnnnnnnnnnnnnnnnnnnnnnnnnnnnnnnnnnnnnnnnnnnnnnnnnnnnnnnnnnnnnnnnnnnnnnnnnnnnnnnnnnnnnnnnnnnnnnnnnnnnnnnnnnnnnnnnnnnnnnnnnnnnnnnnnnnnnnnnnnnnnnnnnnnNNNNNNNNNNNNNNNNNNNNNN-NNNNNNNNNGAGNNNNNNTCTGAANNNNNNNAAACNNTTGNNNNAGCAAATTCNNNNNNNN----------------------------------------------------------------------------------------------------------------------------------------------------------------------------------------------------------------------------------------------------------------------------------------------------------------------------------N-NNNNNNNATCAAAANNNNNNNNNNNNGCCNNNTTNGTAAGGCGCCANNNNNNNNNTGTGGAGATCATCGGTTCAAATCCGATTGGAAGCATTTTTT
>YPS128
TAGATTAGTGTTGATGTATATGTGTATGCTGTCCTGGTGTAGCTGTGGTTTTTATAGATTATCTCAGATTTGTGATACTCTGTAAGTGGCGGCCTCATTTTGTCTCTCCTTGAATACGAAAATTTGTGGGCTAAAGATTTATTCTCATCAACAAATCAAGTAACAATCATTCGTGTTGGAATAAAAATCAAATACCGTCTATCATCTAACACCGTATATGATAATATATTGATAGTATAACTATTGGTTGATAGACGATAGTTGATTTTTATACCAACACTAGGAAACCACAATCCAAGATGAGATAAATATAGAGGAAAATANNNGTTTGAGTTTAGNNNT-AAGNNNNNTTAACATTTNNNNNAGCNNNTTCGCTACGTGACTCNN--NNNNNNNNnnnnnnnnnnnnnnnnnnnnnnnnnnnnnnnnnnnnnnnnnnnnnnnnnnnnnnnnnnnnnnnnnnnnnnnnnnnnnnnnnnnnnnnnnnnnnnnnnnnnnnnnnnnnnnnnnnnnnnnnnnnnnnnnnnnnnnnnnnnnnnnnnnnnnnnnnnnnnnnnnnnnnnnnnnnnnnnnnnnnnnnnnnnnnnnnnnnnnnnnnnnnnnnnnnnnnnnnnnnnnnnnnnnnnnnnnnnnnnnnnnnnnnnnnnnnnnnnnnnnnnnnnnnnnnnnnnnnnnnnnnnnnnnnnnnnnnnnnnnnnnnNACN-NNNNNANNNCAAAAACTNNNNNNNNNNNNNANNNNNNNNNNNNNNNCACTAGTAATGTGGAGATCATCGGTTCAAATCCGANNGGAAGCATTTTTT
>YPS606
TAGANNNNNGTTGATGTNNNNNNNNNTNNNNNNNNNN-NNNNNNNNNNNNNNNNNNNNNNNNNNNNNNNNNNNNNNNNNNNNNNNNNNNNNNNNNNNNNNNNNNNNNNNNNNNNNNNNNNNNNNNNNNNNNNNNNNNNNNNNNNNNNNNNNNNNNNNNNnnnnnnnnnnnnnnnnnnnnnnnnnnnnnnnnnnnnnnnnnnnnnnnnnnnnnnnnnnnnnnnnnnnnnnnnnnnnnnnnnnnnnnnnnnnnnnnnnnnnnnnnnnnnnnnnnnnnnnnnnnnnnnnnnnnnnnnnnnnnnnnnnnnnnnnnnnnnnnnnnnnnnnnnnnnnnnnnnnnnnnnnnnnnnnnnnnnnnnnnnnnnnnnnnnnnnnnnnnnnnnnnnnnnnnnnnnnnnnnnnnnnnnnnnnnnnnnnnnnnnnnnnnnnnnnnnnnnnnnnnnnnnnnnnnnnnnnnnnnnnnnnnnnnnnnnnnnnnnnnnnnnnnnnnnnnnnnnnnnnnnnnnnnnnnnnnnnnnnnnnnnnnnnnnnnnnnnnnnnnnnnnnnnnnnnnnnnnnnnnnnnnnnnnnnnnnnnnnnnnnnnnnnnnnnnnnnnnnnnnnnnnnnnnnnnnnnnnnnnnnnnnnnnnnnnnnnnnnnnnnnnnnnnnnnnnnnnnnnnnnnnnnnnnnnnnnnnnnnnnnnnnnnnnnnnnnnnnnnnnnnnnnnnnnnnnnnnnnnnnnnnnnnnnnnnnnnnnnnnnnnnnnnnnnnnnnnnnnnnnnnnnnnnnnnnnnnnnnnnnnnnnnnnnnnNNNNNNNNNTNNN
>YS2
nnnnnnnnnnnnnnnnnnnnnnnnnnnnnnnnnnnnnnnnnnnnnnnnnnnnnnnnnnnnnnnnnnnnnnnnnnnnnnnnnnnnnnnnnnnnnnnnnnnnnnnnnnnnnnnnnnnnnnnnnnnnnnnnnnnnnnnnnnnnnnnnnnnnnnnnnnnnnnnnnnnnnnnnnnnnnnnnnnnnnnnnnnnnnnnnnnnnnnnnnnnnnnnnnnnnnnnnnnnnnnnnnnnnnnnnnnnnnnnnnnnnnnnnnnnnnnnnnnnnnnnnnnnnnnnnnnnnnnnnnnnnnnnnnnnnnnnnnnnnnnnnnnnnnnnnnnnnnnnnnnnnnnnnnnnnnnnnnnnnnnnnnnnnnnnnnnnnnnnnnnnnnnnnnnnnnnnnnnnnnnnnnnnnnnnnnnnnnnnnnnnnnnnnnnnnnnnnnnnnnnnnnnnnnnnnnnnnnnnnnnnnnnnnnnnnnnnnnnnnnnnnnnnnnnnnnnnnnnnnnnnnnnnnnnnnnnnnnnnnnnnnnnnnnnnnnnnnnnnnnnnnnnnnnnnnnnnnnnnnnnnnnnnnnnnnnnnnnnnnnnnnnnnnnnnnnnnnnnnnnnnnnnnnnnnnnnnnnnnnnnnnnnnnnnnnnnnnnnnnnnnnnnnnnnnnnnnnnnnnnnnnnnnnnnnnnnnnnnnnnnnnnnnnnnnnnnnnnnnnnnnnnnnnnnnnnnnnnnnnnnnnnnnnnnnnnnnnnnnnnnnnnnnnnnnnnnnnnnnnnnnnnnnnnnnnnnnnnnnnnnnnnnnnnnnnnnnnnnnnnnnnnnnnnnnnnnnnnnnnnn
>YS4
TAGATTAGTGTTGATGTATATGTGTATGCTGTCCTGGTGTAGCTGTGNTTTTTATAGATTATCTCAGATTTGTGATACTCTGTAAGTGGCGGCCTCATTTTGTCTCTCCTTGAATACGAAAATTTGTGGACTAAAGATTTATTCTCATCAACAAATCAAGTAACAATCATTCGTGTTGGAATAAAAATCAAATACCGTCTATCATCTAACACCGTATATGATAATATATTGATAGTATAACTATTGGTTGATAGACGATAGTTGATTTTTATACCAACACTAGGAAACCACAATCCAAGATGAGATAAATATAGAGGAAAATACAAGTTTGAGTTTAGATCTGAAGCTACCTTAACATTTGGATAAGCAAATTCGCTACGTG----------------------------------------------------------------------------------------------------------------------------------------------------------------------------------------------------------------------------------------------------------------------------------------------------------------------------------A-CTCTCACATCAAAAACTGCTTCTATGGCCAAGTTGGTAAGGCGCCACACTAGTAATGTGGAGATCATCGGTTCAAATCCGATTGGAAGCATTTTTT
>YS9
nnnnnnnnnnnnnnnnnnnnnnnnnnnnnnnnnnnnnnnnnnnnnnnnnnnnnnnnnnnnnnnnnnnnnnnnnnnnnnnnnnnnnnnnnnnnnnnnnnnnnnnnnnnnnnnnnnnnnnnnnnnnnnnnnnnnnnnnnnnnnnnnnnnnnnnnnnnnnnnnnnnnnnnnnnnnnnnnnnnnnnnnnnnnnnnnnnnnnnnnnnnnnnnnnnnnnnnnnnnnnnnnnnnnnnnnnnnnnnnnnnnnnnnnnnnnnnnnnnnnnnnnnnnnnnnnnnnnnnnnnnnnnnnnnnnnnnnnnnnnnnnnnnnnnnnnnnnnnnnnnnnnnnnnnnnnnnnnnnnnnnnnnnnnnnnnnnnnnnnnnnnnnnnnnnnnnnnnnnnnnnnnnnnnnnnnnnnnnnnnnnnnnnnnnnnnnnnnnnnnnnnnnnnnnnnnnnnnnnnnnnnnnnnnnnnnnnnnnnnnnnnnnnnnnnnnnnnnnnnnnnnnnnnnnnnnnnnnnnnnnnnnnnnnnnnnnnnnnnnnnnnnnnnnnnnnnnnnnnnnnnnnnnnnnnnnnnnnnnnnnnnnnnnnnnnnnnnnnnnnnnnnnnnnnnnnnnnnnnnnnnnnnnnnnnnnnnnnnnnnnnnnnnnnnnnnnnnnnnnnnnnnnnnnnnnnnnnnnnnnnnnnnnnnnnnnnnnnnnnnnnnnnnnnnnnnnnnnnnnnnnnnnnnnnnnnnnnnnnnnnnnnnnnnnnnnnnnnnnnnnnnnnnnnnnnnnnnnnnnnnnnnnnnnnnnnnnnnnnnnnnnnnnnnnnnnnnnnnnnnnn
