# Supplementary material for: Evolutionary Genomics of Transposable Elements in Saccharomyces cerevisiae
Source: PLoS One. 2012 Nov 30;7(11):e50978. doi: 10.1371/journal.pone.0050978 (PMC3511429; doi:10.1371/journal.pone.0050978)
Supplement: File S7 — ZIP archive of SGRP strain alignments used for population genomic analyses. Alignments of the orthologous genomic region in each SGRP strain corresponding to each Ty insertion in our re-annotation of the S. cerevisiae reference genome. N’s represent low quality (<Q40 phred score) or missing data, primarily due to the low-coverage sequence of many SGRP strains. The DNA sequence of sacCer2 is included as “REF” and each alignment includes the TE locus and 200 bp of DNA sequence on either side of the Ty insertion site. A dummy sequence shows the position of each TE in the alignment with “T”s. (ZIP) [file pone.0050978.s007.zip › S7/chrII_st11+_TY1.mfa]

>REF
AACTCGATACTATGTCATTTTTGGATATCGGTTAGTTGTATACATTGGATATCTCATCTAAAAGCATTACGCATGCCCTATAACTGGTAAATTCAATGAATGTTTTGTAAGTTGAGGGGATGCTAATTCCCTACGAAGTATTTCTATATTATGTGCAACTACATCAAGAAGATAATATTAAAGTTGTTGGAATAAGAATCTGTTGGAATGGAAATCAACTATCGTCCATCAACTATAGTTATACTACTGGTATTATCATATACGATGTTAGATGATGACATAAGCTATGAAAAAACTGCCATTGAAGTTAAAGGAAGCTGAAATGCAAAGATTGATAATGTAATATGATAATGAAACATTTAAAACGGAATGAGGAATAATCGTAATATTATTATGTAGAAGTATCGATTCCATTCGAGGATTCCTATATCCTCGAGGAGAACTTCTA--GTATATTCTGCATACATAATATTATAGCCTTAATCAATAAAAACCCCAAGAATTACCTCAAAATTCACCAATATCTCAAAATCAACCTTCATCTGTCTACCAGTAGTCATATTATTATATGTTATCATATACAGTGTAAAAAAGATGATATAAAGATTGAAAAACAGTCATCAGATGTTTGGGAAGCTGAAATAAAATATAGTAGGACAATGGGTGACAATATATAAAATGGAGAAAGAAATAGTAGCCTTATTACGTAAAAGTATCAATCTCTTTTG
>index
-------------------------------------------------------------------------------------------------------------------------------------------------------------------------------------------------------TTTTTTTTTTTTTTTTTTTTTTTTTTTTTTTTTTTTTTTTTTTTTTTTTTTTTTTTTTTTTTTTTTTTTTTTTTTTTTTTTTTTTTTTTTTTTTTTTTTTTTTTTTTTTTTTTTTTTTTTTTTTTTTTTTTTTTTTTTTTTTTTTTTTTTTTTTTTTTTTTTTTTTTTTTTTTTTTTTTTTTTTTTTTTTTTTTTTTTTTTTTTTTTTTTTTTTTTTTTTTTTTTTTTTTTTTTTTTTTTTTTTTTTTT--TTTTTTTTTTTTTTTTTTTTTTTTTTTTTTTTTTTTTTTTTTTTTTTTTTTTTTTTTTTTTTTTTTTTTTTTTTTTTT--------------------------------------------------------------------------------------------------------------------------------------------------------------------------------------------------------
>273614N
nnnnnnnnnnnnnnnnnnnnnnnnnnnnnnnnnnnnnnnnnnnnnnnnnnnnnnnnnnnnnnnnnnnnnnnnnnnnnnnnnnnnnnnnnnnnnnnnnnnnnnnnnnnnnnnnnnnnnnnnnnnnnnnnnnnnnnnnnnnnnnnnnnnnnnnnnnnnnnnnnnnnnnnnnnnnnnnnnnnnnnnnnnnnnnnnnnnnnnnnnnnnnnnnnnnnnnnnnnnnnnnnnnnnnnnnnnnnnnnnnnnnnnnnnnnnnnnnnnnnnnnnnnnnnnnnnnnnnnnnnnnnnnnnnnnnnnnnnnnnnnnnnnnnnnnnnnnnnnnnnnnnnnnnnnnnnnnnnnnnnnnnnnnnnnnnnnnnnnnnnnnnnnnnnnnnnnnnnnnnnnnnnnnnnnnnnnnnnnnnnnnnnnnnnnnnnnnnnnnnnnnnnnnnnnnnnnnnnnnnnnnnnnnnnnnnnnnnnnnnnnnnnnnnnnnnnnnnnnnnnnnnnnnnnnnnnnnnnnnnnnnnnnnnnnnnnnnnnnnnnnnnnnnnnnnnnnnnnnnnnnnnnnnnnnnnnnnnnnnnnnnnnnnnnnnnnnnnnnnnnnnnnnnnnnnnnnnnnnnnnnnnnnnnnnnnnnnnnnnnnnnnnnnnnnnnnnnnnnnnnnnnnnnnnnnnnnnnnnnnnnnnnnnnnnnnnnnnnnnnnnnnnnnnnnnnnnnnnnnnnnnnnnnnnnnnnnnnnnnnnnnnnnnn
>322134S
nnnnnnnnnnnnnnnnnnnnnnnnnnnnnnnnnnnnnnnnnnnnnnnnnnnnnnnnnnnnnnnnnnnnnnnnnnnnnnnnnnnnnnnnnnnnnnnnnnnnnnnnnnnnnnnnnnnnnnnnnnnnnnnnnnnnnnnnnnnnnnnnnnnnnnnnnnnnnnnnnnnnnnnnnnnnnnnnnnnnnnnnnnnnnnnnnnnnnnnnnnnnnnnnnnnnnnnnnnnnnnnnnnnnnnnnnnnnnnnnnnnnnnnnnnnnnnnnnnnnnnnnnnnnnnnnnnnnnnnnnnnnnnnnnnnnnnnnnnnnnnnnnnnnnnnnnnnnnnnnnnnnnnnnnnnnnnnnnnnnnnnnnnnnnnnnnnnnnnnnnnnnnnnnnnnnnnnnnnnnnnnnnnnnnnnnnnNNNNNNNNTNNNGATNNNNNNCGAGGATTCNNNNNNCATCGAGGANNNNNNNNNNNNNNNNNNCNNNNNNNNNNNNNNNNNNNNNNNNATCNNNNNNAANNNNNNGANNNNNNTCAAAATTCACNNNNNNNNNNNNATCAACTTTCATCTGTCTACNNNNNNTCATATTATTATATGTTATCATATACAGTGTAAAAAAGATGATATAAAGATTGAAAAACAGTCATCAGATGTTTGGGAAGCTGAAATAAAATATAGTAGGACAATGGGTGACAATATATAAAATGGAGAAAGAAATAGTAGCCTTATTACGTAAAAGTATCAATCTCTTTTG
>378604X
AACTCGATACTATGTCATTTTTGGATATCGATTAGTTGTATACATTGGATTTCTCATCTAAAAGCATTACGCATGCCCTATAACTGGTAAATTCAATGAATGTTTTGTAAGTTGAGGGGATGCTAATTCCCTACGAAGTATTTCTATATTATGTGCAACTACATCAAGAAGATAATATTAAAGTTGTTGGAATAAGAATCTGTTGGAATGGAAACCAACTATCGTCCATAAACTATAGTTATACTACTGGTATTATCATATACGATGTTAGATGATGACATAAGCTAAGAAAAAACTGCCATTGAAGTTAGAGGAAGCTGAAATGCAAAGATTGATAATGTAATATGATAATGAAACATTTAAAACGGAATGAGGAATAATCGTAATATTATTATGTAGAAGTATCGATTCCATTCGAGGATTCCTATATCATCGAGGAGAACTTCTAAAGTATATTCTGTATACATAATATTATAGCCTTAATCAATAAAAACCCTAAGAATTNNCTCAAAATTCACCANTATCTCAAAATCAACTTTCATCTGTCTACCAGTAGTCATATTATTATATGTTATCATATACAGTGTAAAAAAGATGATATAAAGATTGAAAANCAGTCATCAGATGTTTGGGAAGCTGAANTAAAATATAGTAGGACAATGGGTGACAATATATAAAATGGAGAAAGAAATAGTAGCCTTATTACGTAAAAGTATCAATCTCTTTTG
>BC187
nnnnnnnnnnnnnnnnnnnnnnnnnnnnnnnnnnnnnnnnnnnnnnnnnnnnnnnnnnnnnnnnnnnnnnnnnnnnnnnnnnnnnnnnnnnnnnnnnnnnnnnnnnnnnnnnnnnnnnnnnnnnnnnnnnnnnnnnnnnnnnnnnnnnnnnnnnnnnnnnnnnnnnnnnnnnnnnnnnnnnnnnnnnnnnnnnnnnnnnnnnnnnnnnnnnnnnnnnnnnnnnnnnnnnnnnnnnnnnnnnnnnnnnnnnnnnnnnnnnnnnnnnnnnnnnnnnnnnnnnnnnnnnnnnnnnnnnnnnnnnnnnnnnnnnnnnnnnnnnnnnnnnnnnnnnnnnnnnnnnnnnnnnnnnnnnnnnnnnnnnnnnnnnnnnnnnnnnnnnnnnnnnnnnnnnnnnnnnnnnnnnnnnnnnnnnnnnnnnnnnnnnnnnnnnnnnnnnnnnnnnnnnnnnnnnnnnnnnnnnnnnnnnnnnnnnnnnnnnnnnnnnnnnnnnnnnnnnnnnnnnnnnnnnnnnnnnnnnnnnnnnnnnnnnnnnnnnnnnnnnnnnnnnnnnnnnnnnnnnnnnnnnnnnnnnnnnnnnnnnnnnnnnnnnnnnnnnnnnnnnnnnnnnnnnnnnnnnnnnnnnnnnnnnnnnnnnnnnnnnnnnnnnnnnnnnnnnnnnnnnnnnnnnnnnnnnnnnnnnnnnnnnnnnnnnnnnnnnnnnnnnnnnnnnnnnnnnnnnnnnnnnnnnn
>DBVPG1106
nnnnnnnnnnnnnnnnnnnnnnnnnnnnnnnnnnnnnnnnnnnnnnnnnnnnnnnnnnnnnnnnnnnnnnnnnnnnnnnnnnnnnnnnnnnnnnnnnnnnnnnnnnnnnnnnnnnnnnnnnnnnnnnnnnnnnnnnnnnnnnnnnnnnnnnnnnnnnnnnnnnnnnnnnnnnnnnnnnnnnnnnnnnnnnnnnnnnnnnnnnnnnnnnnnnnnnnnnnnnnnnnnnnnnnnnnnnnnnnnnnnnnnnnnnnnnnnnnnnnnnnnnnnnnnnnnnnnnnnnnnnnnnnnnnnnnnnnnnnnnnnnnnnnnnnnnnnnnnnnnnnnnnnnnnnnnnnnnnnnnnnnnnnnnnnnnnnnnnnnnnnnnnnnnnnnnnnnnnnnnnnnnnnnnnnnnnnnnnnnnnnnnnnnnnnnnnnnnnnnnnnnnnnnnnnnnnnnnnnnnnnnnnnnnnnnnnnnnnnnnnnnnnnnnnnnnnnnnnnnnnnnnnnnnnnnnnnnnnnNNNNNNNNNNNNAANNNNNNNNNNNNNNNNNNNNNNNTNNNNNNNNNNNNNNNNNNNNNNNATTNNNNNNTGTTANNNNNNANNNNNNNNNAAAGATGATATAAAGATTGAAAAACAGTCATCAGATGTTTGGGAAGCTGAAATAAAATATAGTAGGACAATGGGTGACAATATATAAAATGGAGAAAGAAATAGTAGCCTTATTACGTAAAAGTATCAANNNNNNNTG
>DBVPG1373
NACTCGATANNATGTCATTTNNNGATATCGATTAGTTGTATACATTGGATTTCTCATCTAAAAGCATTACGCATGCCCTATAACTGGTAAATTCAATGAATGTTTTGTAAGTTGAGGGGATGCTAATTCCCTACGAAGTATTTCTATATTATGTGCAACTACATCAAGAAGATAATATTAAAGTTGTTGGAATAAGAATCTGTTGGAATGGAAACCAACTATCGTCCATAAACTATAGTTATACTACTGGTATTATCATATACGATGTTAGATGATGACATAAGCTAAGAAAAAACTGCCATTGAAGTTAGAGGAAGCTGAAATGCAAAGATTGATAATGTAATATGATAATGAAACATTTAAAACGGAATGAGGAATAATCGTAATATTATTATGTAGAAGTATCGATTCCATTCGAGGATTCCTATATCATNNNNNNGAACTTCTAAAGTATATTCTGTATACATAATATTATAGCCTTAATCAATAAAAACCCTAAGAATTACCTCAAAATTCACCAATATCTCAAAATCAACTTTCATCTGTCNNNNNGTAGTCATATTATTATATGTTATCATATACANTGTAAAAAAGATGATATAAAGATTGAAAAACAGTCATCAGATGTTTGGGAAGCTGAAATAAAATATAGTAGGACAATGGGNNNNNNNNNNNNNNNNNNNNNNNNNNNNNNNNNNNNNNNNNNNNNNNNNNNNNNNNNNNNNNNN
>DBVPG1788
AACTCGATACTATGTCATTTTTGGATATCGATTAGTTGTATACATTGGATTTCTCATCTAAAAGCATTACGCATGCCCTATAACTGGTAAATTCAATGAATGTTTTGTAAGTTGAGGGGATGCTAATTCCCTACGAAGTATTTCTATATTATGTGCAACTACATCAAGAAGATAATATTAAAGTTGTTGGAATAAGAATCTGTTGGAATGGAAACCAACTATCGTCCATAAACTATAGTTATACTACTGGTATTATCATATACGATGTTAGATGATGACATAAGCTAAGAAAAAACTGCCATTGAAGTTAGAGGAAGCTGAAATGCAAAGATTGATAATGTAATATGATAATGAAACATTTAAAACGGAATGAGGAATAATCGTAATATTATTATGTAGAAGTATCGATTCCATTCGAGGATTCCTATATCATCGAGGAGAACTTCTAAAGTATATTCTGTATACATAATATTATAGCCTTAATCAATAAAAACCCTAAGAATTACCTCAAAATTCACCAATATCTCAAAATCAACTTTCATCTGTCTACCAGTAGTCATATTATTATATGTTATCATATACAGTGTAAAAAAGATGATATAAAGATTNAAAAACAGTCATCAGATGTTTGGNNNNNNNNNNNNNAATNNNNNNNNNNNNNNNNNNNNNNTATATAAANNNNNNNNNGNNNNNNNNNNNNNNNNNNNNNNNNNNNNNNNNNNNNNNNN
>DBVPG1853
AACTCGATACTATGTCATTTTTGGATATCGATTAGTTGTATACATTGGATTTCTCATCTAAAAGCATTACGCATGCCCTATAACTGGTAAATTCAATGAATGTTTTGTAAGTTGAGGGGATGCTAATTCCCTACGAAGTATTTCTATATTATGTGCAACTACATCAAGAAGATAATATTAAAGTTGTTGGAATAAGAATCTGTTGGAATGGAAACCANCTATCGTCNATAAACTATAGTNATACTACTGGTATNATCATATACGATGNTAGATGATGACATAAGCTAAGAAAAAACTGCCATTGAAGTTAGAGGAAGCTGAAATGCAAAGATTGATAATGTAATATGATAATGAAACATTTAAAACGGAATGAGGAATAATCGTAATATTATTATGTAGAAGTATCGATTCCATTCGAGGATTCCTATATCATCGAGGAGAACTNNNNNNNNNNATTCTGTATACATAATATTATAGCCTTAATCAATAAAAACCCTAAGAATTACCTCAAAATTCACCAATATCTCAAAATCAACTTTCATCTGTCTACCAGTAGTCATATTATTATATGTTATCATATACAGTGTAAAAANNNNNNTATAANNNNNNAAAAACAGTCATCAGNNNTTNNNNNNNNNGNNNNNNAATATAGTANNNNNNNNNGTGACAANATATANNNNNNNNNNAGNNNNNNNNNNNNNNNNNNNNNNNNNNNNNNNNNNNNNNNN
>DBVPG6040
AACTCGATACTATGTCATTTTTGGATATCGNTTAGTTGTATACATTGGATATCTCATCTAAAAGCATTACGCATGCCCTATAACTGGTAAATTCAATGAATGTTTTGTAAGTTGAGGGGATGCTAATTCCCTACGANGTATTTCTATATTATGTGCAACTACATCAAGAAGATAATATTAAAGTNGTTGGAATAAGAATCTGTTGGAATGGAAATCAACTATCGTCCATCAACTATAGTTATACTACTGGTATTATCATATACGATGTTAGATGATGACATAAGCTATGAAAAAACTGCCATNGAAGTNANAGGAAGNNGAAATGCAAAGATTNATAATGNNNNNNNNNNNNNNNNCANNNNNNACGGANNNNNNNATAATCGTAATATCNNNNNNNNNNAGTATCGATTCNNNTCGAGGATTCNNNNNNNNNNNNNNNNNNNnnnnnnnnnnnnnnnnnnnnnnnnnnnnnnnnnnnnnnnnnnnnnnnnnnnnnnnnnnnnnnnnnnnnnnnnnnnnnnnnnnnnnnnnnnnnnnnnnnnnnnnnnnnnnnnnnnnnnnnnnnnnnnnnnnnnnnnnnnnnnnnnnnnnnnnnnnnnnnnnnnnnnnnnnnnnnnnnnnnnnnnnnnnnnnnnnnnnnnnnnnnnnnnnnnnnnnnnnnnnnnnnnnnnnnnnnnnnnnnnnnnnnnnnnnnnnnnnnnnnnnnnnnnnnnnnnnnnnnnnnnnnn
>DBVPG6044
NNCTCGATNNNNNNTCNNNNNNNNNNNNNNNNNNNNNNTATACNNNNNNNNNNNNNNCTAAAAGCATTNCGCATGCCCTATAACTGGTAAATTCAATNAATGTTTTGTAAGTTGAGGGGATGCNNNNNNCCTACTAAGTATTTCTATATTATGTGCAACTACATCAAGAAGATAATATTAAAGTTGTTGGAATAAGAATCTGTTGGAATGGAAATCAACTATCGTCCATCAACTATAGTTATACTACTGGTATTATCATATACGATGTTAGATGATGACATAAGCTATGAAAAANCTGCCATTGAAGTTAGAGGAAGCTGAAATTCAAAGATNGATAATGTAATATGATAATGAAACATTTAAAACGNAATGAGGAATAATCGTAATATTATTATGTAGAAGTATCGATTCCATTCGAGGATTCCTATATCCTCGAGGAGAACTTCTA--GTATATTCTGCATACATAATATTATAGCCTCAATCAATAAAAACCCCAAGAATTACCTCAAAATTCACCAATATCTCAAAATCAACTTTCATCTGTCTACCAGTAGTCATATTATTATATGTTATCATATACAGTGTAAAAAAGATGATATAAAGATTGAAAAACAGTCATCAGATGTTTGGGAAGCTGAAATAAAATATAGTAGGACAATGGGTGACAATATATAAAATGGAGAAAGATATAGTAGCCTTATTACGTAAAAGTATCAATCTCTTTTG
>DBVPG6765
nnnnnnnnnnnnnnnnnnnnnnnnnnnnnnnnnnnnnnnnnnnnnnnnnnnnnnnnnnnnnnnnnnnnnnnnnnnnnnnnnnnnnnnnnnnnnnnnnnnnnnnnnnnnnnnnnnnnnnnnnnnnnnnnnnnnnnnnnnnnnnnnnnnnnnnnnnnnnnnnnnnnnnnnnnnnnnnnnnnnnnnnnnnnnnnnnnnnnnnnnnnnnnnnnnnnnnnnnnnnnnnnnnnnnnnnnnnnnnnnnnnnnnnnnnnnnnnnnnnnnnnnnnnnnnnnnnnnnnnnnnnnnnnnnnnnnnnnnnnnnnnnnnnnnnnnnnnnnnnnnnnnnnnnnnnnnnnnnnnnnnnnnnnnnnnnnnnnnnnnnnnnnnnnnnnnnnnnnnnnnnnnnnnnnnnnnnnnnnnnnnnnnnnnnnnnnnnnnnnnnnnnnnnnnnnnnnnnnnnnnnnnnnnnnnNNNNNNNNNNNNNNNNNNNNNNNNNNNNNNNNNNNNNNNNNNNNNNNNNNNNNNNNNNNNNNNNNNNNNNNNNNNNNNNNNNNNNNNNNNNNNNNNNNNNNNGTAGTCATANTATTATATGTNATCATATACAGTGTAAAAAAGATGATATAAAGATTGAAAAACAGTCATCAGATGTTTGGNAAGCTGAAATAAAATATAGTAGGACAATGGGTGACAATATATAAAATGGAGAAAGAAATAGTAGCCTTATTACGTAAAAGTATCAATCTCTTTTG
>K11
AACTCGATACTATGTCATTTTTGGATATCGGTTAGTTGTATACATTGGATATCTCATCTAAAAGCATTACGCATGCCCTATAACTGGNAAATTCAATGAATGTTTTGTAAGTTGAGGGGATGCTAATTCCCTACGAAGTATTTCTATATTATGTGCAACTACATCAAGAAGATAATATTAAAGTTGTTGGAATAAGAATCTGTTGGAATGGAAATCAACTATCGTCCATCAACTATAGTTATACTACTGGTATTATCATATACGATGTTAGATGATGACATAAGCTATGAAAAAACTGCCATTGAAGTTAGAGGAAGCTGAAATGCAAAGATTGATAATGTAATATGATAATGAAACATTTAAAACGGAATGAGGAATAATCGTAATATTATTATGTAGAAGTATCGATTCCATTCGAGGATTCCTATATCCTCGAGGAGAACTTCTA--GTATATTCTGCATACATAANNNNNNNNNNNNNNTNNNNNNNNNNNNNNNNNNNNNNNNNNNNNNNNNNNNNNNNNNCANNNNNNNNNNNNNNNTGNNNNNNNNNNNNNNNNNNNNNNNNNNNNNNNNNNNNNNNNNNNNNNNNNNNNNNNNNNNNNNNNNNNNNNNNNNNNNNNNNNNNNNNNNNNNNNNNNNNNNNNNNNNNNNNNNNNNNNNNNNNNNNNNNNNNNNNNNNNNNNNNNNNNNNNNNNNNNNNNNNNNNN-NNNNNNNNNNNNNNNN
>L_1374
nnnnnnnnnnnnnnnnnnnnnnnnnnnnnnnnnnnnnnnnnnnnnnnnnnnnnnnnnnnnnnnnnnnnnnnnnnnnnnnnnnnnnnnnnnnnnnnnnnnnnnnnnnnnnnnnnnnnnnnnnnnnnnnnnnnnnnnnnnnnnnnnnnnnnnnnnnnnnnnnnnnnnnnnnnnnnnnnnnnnnnnnnnnnnnnnnnnnnnnnnnnnnnnnnnnnnnnnnnnnnnnnnnnnnnnnnnnnnnnnnnnnnnnnnnnnnnnnnnnnnnNNNNNNNNNNNNNNNNNNNNNNNNNNNNNNNNNNTNNNNNNGAAGNNNNNNNAAGCTGNNNNNNNNNNNTTGATNNNGTAATATGATAATGAAANNNTNNAAACGGAATGAGGAATANNCNNNATATTNNNNNNNAGAAGTATCGATTCCATTCGAGGATTCCTATATCATCGAGGAGAACTTCTAAAGTATATTCTGTATACATAATATTATAGCCTTAATCAATAAAAACCCTAAGAATTACCTCAAAATTCACCAATATCTCAAAATCAACTTTCATCTGTCTACCAGTAGTCATATTATTATATGTTATCATATACAGTGTAAAAAAGATGATATAAAGATTGAAAAACAGTCATCAGATGTTTGGGAAGCTGAAATAAAATATAGTAGGACAATGGGTGACAATATATAAAATGGAGAAAGAAATAGTAGCCTTATTACGTAAAAGTATCAATCTCTTTTG
>L_1528
AACTCGATACTATGTCATTTTTGGATATCGATTAGTTGTATACATTGGATTTCTCATCTAAAAGCATTACGCATGCCCTATAACTGGTAAATTCAATGAATGTTTTGTAAGTTGAGGGGATGCTAATTCCCTACGAAGTATTTCTATATTATGTGCAACTACATCAAGAAGATAATATTAAAGTTGTTGGAATAANAATCTGTTGGAATGGAAACCAACTATCGTCCATAANCTATAGTTATACTACNGGTATTATCATATACGATGTTNGANGNNGACNTANGNTAAGAAAAAACTGCCATTGAAGTTAGAGGAAGCTGAAATGCAAAGATTGATAATGTAATATGATAATGAAACATTTAAAACGGANTGAGGAATAATCGTAATATTATTATGTAGAAGTATCGATTCCATTCGAGGATTCCTATATCATCGAGGAGAACTTCTAAAGTATATTCTGTATACATAATATTATAGCCTTAATCAATAAAAACCCTAAGAATTACCTCAAAATTCACCAATATCTCAAAATCAACTTTCATCTGTCTACCAGTAGTCATATTATTATATGTTATCATATACAGTGTAAAAAAGATGATATAAAGATTGAAAAACAGTCATCAGATGTTTGGGAAGCTGAAATAAAATATAGTAGGACAATGGGTGACAATATATAAAATGGAGAAAGAAATAGTAGCCTTATTACGTAAAAGTATCAATCTCTTTTG
>NCYC110
AACTCGATACTATGTCATTTTTGGATATCAANNNNNNGTATACATTGGATATCTCANNNNNNNNNNTTACGCATGCCCTATAACTGGTAAATTCAATGAATGTNNNNNNANNNNNNGGGATGCNNNNNNCCTACTAAGTATNNNNNNATTANNNNNNNNNNNNNNNNNNNNnnnnnnnnnnnnnnnnnnnnnnnnnnnnnnnnnnnnnnnnnnnnnnnnnnnnnnnnnnnnnnnnnnnnnnnnnnnnnnnnnnnnnnnnnnnnnnnnnnnnnnnnnnnnnnnnnnnnnnnnnnnnnnnnnnnnnnnnnnnnnnnnnnnnnnnnnnnnnnnnnnnnnnnnnnnnnnnnnnnnnnnnnnnnnnnnnnnnnnnnnnnnnnnnnnnnnnnnnnnnnnnnnnnnnnnnnnnnnnnnnnnnnnnnnnnnnnnnnnnnnnnnnnnnnnnnnnnnnnnnnnnnnnnnnnnnnnnnnnnnnnnnnnnnnnnNNNNNNNNNNNNNNNNNNNNNNNNNNNNNNNNNNNNNNNNNNNNNNNNNNNNNNNNNNNNNNNNNNNNNNNNNNNNNNNNNNNNNNNNNNNNNNNNNNNNNNNNNNNNNNNNNNNNNNNNNNNNNNNNNNNNNNNNNNNNNNNNNNNNNNNNNNNNNNNNNNNNNNATNNNNNNNNANNNNNNNNNAATANNNANNNNNNNNNNNNNNATAGTNNNNNNATTACNNNAAAGTANNNNNNNNNNNNN
>NCYC361
nnnnnnnnnnnnnnnnnnnnnnnnnnnnnnnnnnnnnnnnnnnnnnnnnnnnnnnnnnnnnnnnnnnnnnnnnnnnnnnnnnnnnnnnnnnnnnnnnnnnnnnnnnnnnnnnnnnnnnnnnnnnnnnnnnnnnnnnnnnnnnnnnnnnnnnnnnnnnnnnnnnnnnnnnnnnnnnnnnnnnnnnnnnnnnnnnnnnnnnnnnnnnnnnnnnnnnnnnnnnnnnnnnnnnnnnnnnnnnnnnnnnnnnnnnnnnnnnnnnnnnnnnnnnnnnnnnnnnnnnnnnnnnnnnnnnnnnnnnnnnnnnnnnnnnnnnnnnnnnnnnnnnnnnnnnnnnnnnnnnnnnnnnnnnnnnnnnnnnnnnnnnnnnnnnnnnnnnnnnnnnnnnnnnnnnnnnnnnnnnnnnnnnnnnnnnnnnnnnnnnnnnnnnnnnnnnnnnnnnnnnnnnnnnnnnnnnnnnnnnnnnnnnnnnnnnnnnnnnnnnnnnnnnnnnnnnnnnnnnnnnnnnnnnnnnnnnnnnnnnnnnnnnnnnnnnnnnnnnnnnnnnnnnnnnnnnnnnnnnnnnnnnnnnnnnnnnnnnnnnnnnnnnnnnnnnnnnnnnnnnnnnnnnnnnnnnnnnnnnnnnnnnnnnnnnnnnnnnnnnnnnnnnnnnnnnnnnnnnnnnnnnnnnnnnnnnnnnnnnnnnnnnnnnnnnnnnnnnnnnnnnnnnnnnnnnnnnnnnnnnnnnnnnn
>RM11_1A
AACTCGATACTATGTCATTTTTGGATATCGATTAGTTGTATACATTGGATTTCTCATCTAAAAGCATTACGCATGCCCTATAACTGGTAAATTCAATGAATGTTTTGTAAGTTGAGGGGATGCTAATTCCCTACGAAGTATTTCTATATTATGTGCAACTACATCAAGAAGATAATATTAAAGTTGTTGGAATAAGAATCTGTTGGAATGGAAACCAACTATCGTCCATAAACTATAGTTATACTACTGGTATTATCATATACGATGTTAGATGATGACATAAGCTAAGAAAAAACTGCCATTGAAGTTAGAGGAAGCTGAAATGCAAAGATTGATAATGTAATATGATAATGAAACATTTAAAACGGAATGAGGAATAATCGTAATATTATTATGTAGAAGTATCGATTCCATTCGAGGATTCCTATATCATCGAGGAGAACTTCTAAAGTATATTCTGTATACATAATATTATAGCCTTAATCAATAAAAACCCTAAGAATTACCTCAAAATTCACCAATATCTCAAAATCAACTTTCATCTGTCTACCAGTAGTCATATTATTATATGTTATCATATACAGTGTAAAAAAGATGATATAAAGATTGAAAAACAGTCATCAGATGTTTGGGAAGCTGAAATAAAATATAGTAGGACAATGGGTGACAATATATAAAATGGAGAAAGAAATAGTAGCCTTATTACGTAAAAGTATCAATCTCTTTTG
>S288c
AACTCGATACTATGTCATTTTTGGATATCGGTTAGTTGTATACATTGGATATCTCATCTAAAAGCATTACGCATGCCCTATAACTGGTAAATTCAATGAATGTTTTGTAAGTTGAGGGGATGCTAATTCCCTACGAAGTATTTCTATATTATGTGCAACTACATCAAGAAGATAATATTAAAGTTGTTGGAATAAGAATCTGTTGGAATGGAAATCAACTATCGTCCATCAANNATAGTTATACTACTGGTATTATCATATACGATGTTAGATGATNNNNNNNNNNATGAAAAAACTGCCATTGAAGTTAAAGGAAGCTGAAATGCAAAGATTGATANNNNANNNNNNNNNNGAAACATNTAAAACGGAATGAGGAATAATCGTAATATTATTNTGTAGNAGTATCGATTCCATTCGAGGATTCCTATATCCTCGAGGAGNNNTTCTAnnGTANATTCTGCATACATAATATTATAGCCTTAATCAATAAAAACCCCAAGAATTACCTCAAAATNNACNNNNATCTCAAAATCAACCTTCATCTGTCTACCAGTAGTCATATTATTATATGTTATCATATACAGTGTAAANNNNATGATATAAAGATNGAAAAACAGTCATCAGATGTTTGGGAAGCTGAAATAAAATATAGTAGGACAATGGGTGACAATATATAAAATGNNNNNNNNNNNNNNNNNNNNATTACGTAAAAGTATCAATCTCTTTTG
>SK1
AACTCGATACTATGTCATTTTTGGATATCAATTAGTTGTATACATTGGATATCTCATCTAAAAGCATTACGCATGCCCTATAACTGGTAAATTCAATGAATGTTTTGTAAGTTGAGGGGATGCTAATTCCCTACTAAGTATTTCTATATTATGTGCAACTACATCAAGAAGATAATATTAAAGTTGTTGGAATAAGAATCTGTTGGAATGGAAATCAACTATCGTCCATCAACTATAGTTATACTACTGGTATTATCATATACGATGTTAGATGATGACATAAGCTATGAAAAAACTGCCATTGAAGTTAGAGGAAGCTGAAATTCAAAGATTGATAATGTAATATGATAATGAAACATTTAAAACGGAATGAGGAATAATCGTAATATTATTATGTAGAAGTATCGATTCCATTCGAGGATTCCTATATCCTCGAGGAGAACTTCTA--GTATATTCTGCATACATAATATTATAGCCTCAATCAATAAAAACCCCAAGAATTACCTCAAAATTCACCAATATCTCAAAATCAACTTTCATCTGTCTACCAGTAGTCATATTATTATATGTTATCATATACAGTGTAAAAAAGATGATATAAAGATTGAAAAACAGTCATCAGATGTTTGGGAAGCTGAAATAAAATATAGTAGGACAATGGGTGACAATATATAAAATGGAGAAAGATATAGTAGCCTTATTACGTAAAAGTATCAATCTCTTTTG
>UWOPS03_461_4
AACTCGATACTATGTCATTTTTGGNTATCGATTAGTTGTATACATTGGATATCTCATCTAAANGCATTANGCATGCCCTATANCTGGTAAATTCANTGAATGTTTTGTAAGTTGAGGGNATGCTAATTCCCTACTANGTATTTCTATATTATGTGCAACTACATCAAGAAGATAATATTAAAGTTGTTGGAATAAGAGTCTGTTGGAATGGAAATCAACTATCGTCCATCAACTATAGTTATACTACTGGTATTATCATATACGATGTTAGATGATGACATAAGCTATGAAAAAACTGCCATTGAAGTTAGAGGAAGCTGAAATGCAAAGATTGATAANGTAATATGATAATGAAACATTTAAAACGGAATGAGGAATAATCGTAATATTATTATGTAGAAGTATCGATTCCATTCGAGGATTCCTATATCCTCGAGGAGAACTTCTA--GTATATTCTGCATACATAATANTATAGCCTTAATCAATAAAAACCCCAAGAATTACCTCAAAATTCACCAATATCTCAAAATCAACTTTCATCTGTCTACCAGTAGTCATATTATTATATGTTATCATATACAGTGTAAAAAAGATGATATAAAGATTGAAAAACAGTCATCAGATNTTTNNNNANCNNNNNNNNNNTATAGTAGGNNNNTGGGTGACNNNATANNNNNTNNNNNNNGAAATAGTAGNNNNNTNANNNNNAAGTATCAATCTNNNNNN
>UWOPS05_217_3
AACTCGATACTATGTCATTTTTGGATATCGATTAGTTGTATACATTGGATATCTCATCTAAAAGCATTACGCATGCCCTATAACTGGTAAATTCAATGAATGTTTTGTAAGTTGAGGGGATGCTAATTCCCTACTAAGTATTTCTATATTATGTGCAACTACATCAAGAAGATAATATTAAAGTTGTTGGAATAAGAGTCTGTTGGAATGGAAATCAACTATCGTCCATCAACTATAGTTATACTACTGGTATTATCATATACGATGTTAGATGATGACATAAGCTANNNNNAAANNNNNNNNNNNNNNNNNNNNNNNNNNNNNNNNNNNNNNNNNNNNNNNNNNNNNNNNNNNNNNNNNNNNNNNNNNNNNNNN-NN-NNNNNNNNNNNNNNNNNNNNNNNNNNNNNNNNNNNNNNNNNNNN-NNNNNNNNNNNNNNNNN-NNNNNN--NNNNNN-NNNNNNNNNNN-NN-NNNNNNNNNN-NN-NNNNNNNNNNnnnnnnnnnnnnnnnnnnnnnnnnnnnnnnnnnnnnnnnnnnnnnnnnnnnnnnnnnnnnnnnnnnnnnnnnnnnnnnnnnnnnnnnnnnnnnnnnnnnnnnnnnnnnnnnnnnnnnnnnnnnnnnnnnnnnnnnnnnnnnnnnnnnnnnnnnnnnnnnnnnnnnnnnnnnnnnnnnnnnnnnnnnnnnnnnnnnnnnnnnnnnnnnnnnnnnnnnnnnnnnnnnnnnnnnn
>UWOPS05_227_2
ANCTCGATACTATGTCATTTTTGGATATCGATTANNNNNNNNNNNNNNNNNNNNNNNNNNNNNNNNNNNNNNNNNNNNNNNNNNNNNTNNNNNNNNNNNNNNNTNNNNNNGNNNNNNNNNNNNNNNNNNNNNNNNNNNNNNNNNNNNNNNNNNNNCNNNNNNNNNNNGANNATNNNATTAAANNNNNNNNNNTAAGAGTCTNNNNNNNNNGNNNNNNACTATCGTCCATCAACTATAGTTATACTACTGGTATTATCATATNNGATGTTAGATGATGACATAAGCTATGAAAAAACTGCCATTGAAGTTAGAGGAAGCTGAAATGCAAAGATNGATAACGTAATATGATAATGAAACATTTAAAACGGAATGAGGAATAATCGTAATATTATTATGTAGAAGTATCGATNCCATTCGAGGATTCCTATATCCTCGAGGAGAACTTCTA--GTATATTCTGCATACATAATATTATAGCCTTANTCAATAAAAACCCCAAGANTTACCTCAAAATTCACCAATATCTCAAAATCAACTTTCATCTGTCTACCAGTAGTCATATTATTATATGTTATCATATACAGTGTAAAAAAGATGATATAAAGATTGAAAAACAGTCATCAGATGTTTGGGAAGCTGAAATAAAATATAGTAGGACAATGGGTGACAATATATAAAATGGAGAAAGAAATAGTAGCCTTATTACGTAAAAGTATCAATCTCTTTTG
>UWOPS83_787_3
NNNNNNNNNNNNNNTCNNNNNTGNNNNNNNNNNNNNNNNNNNNNNNNNNNNNNTCNNNNNNNAGCNNNNNNNNNNCNNNNNNNNNNNTAANTTCAATGAATGTTTNNNNNNTTGAGGNNNNNNNNNNNNNNNNNNNNNNNNNNNNNNNNNNNNTGCANNNNNNTCAAGAANNNNNNATTAAAGTTGTTGGAATAAGAATCTGNNNNNNTGGAAATCANNNNTNGTCCATCAANTATANNNNNNNNNCNNNNNNNNTCATATACGATGTNNGNNNNNNNCNNAAGCTATGAAAAAACTGCCANNNNANTTAGAGGAAGCTGAAATGCAAAGNNNNNNNATGTAATNNNNNNNTGAAACATTTAAAACGGANNNNNNNNNNATCNTAATATTATTATGTAGAAGTATNNNNNCCATTNNNNNNNNCCTATATCCTNNNNNNNNNNNNCTN--NNNNATTCTGCATACATAATATTATAGCCTNNATCAATAAAAACCCCAANNNNNNCCTCAAANNNNACCANNNTCTCAAAATCAACTTTCATCTGTCTACCAGTAGTCANNNNATTNNATGNNATCNTATACAGTGTAAAAANNNNNNTANNANNNNNNAAAAACAGTCATCANNNNNNNNNNNNNNNNNNNNNNANNNNNNNNNNNNNNNNNNNNNNNNNNNNNNANNNNNNNNNNNNNNNNNNNNNNNNNNNNNNNNNNNNNNNNNNNNNNNNNNN
>UWOPS87_2421
nnnnnnnnnnnnnnnnnnnnnnnnnnnnnnnnnnnnnnnnnnnnnnnnnnnnnnnnnnnnnnnnnnnnnnnnnnnnnnnnnnnnnnnnnnnnnnnnnnnnnnnnnnnnnnnnnnnnnnnnnnnnnnnnnnnnnnnnnnnnnnnnnnnnnnnnnnnnnnnnnnnnnnnnnnnnnnnnnnnnnnnnnnnnnnnnnnnnnnnnnnnnnnnnnnnnnnnnnnnnnnnnnnnnnnnnnnnnnnnnnnnnnnnnnnnnnnnnnnnnnnnnnnnnnnnnnnnnnnnnnnnnnnnnnnnnnnnnnnnnnnnnnnnnnnnnnnnnnnnnNNNNNNNNNNNNNNNNNNNNNNNNNNNNNNNNNNNNNNNNNNNNNNNNNNNNNNNNNNNNNNNNNNNNNNNNNNNNNNNNNNNNNNNNNNNNNNNNNNNNNNNNNNNNNNNNNNNNNNNNNNNNNNNN--NNNNNNNNNNNNNNNNNNNNNNNNNNNNNNNNNNNNNNNNNNNCCCNNNNNNNNNNNTCNAAATTCACCAATATCTCAAAATCAACTTTCATCTGTCTACCAGTAGTCATATTATTATATGTTATCATATACAGTGTAAAAAAGATGATATAAAGATTGAAAAACAGTCATCAGATGTTTGGGAAGCTGAAATATAATATAGTAGGACAATGGGTGACAATATATAAAATGGAGAAAGAAATAGTAGCCTTATTACGTAAAAGTATCAATCTCTTTTG
>W303
NNNNNNNNNNNNNNNNNNNNNNNNNNNNNNNNNNNNNNNNNNNANNNNNNNNNNNNNNNNNNNNNNNNNNNNNNNNNNNNNNNNNNNNNNNNNNNNNNNNNNNNNNNNNNNNNNNNNNNNNNNNNNNNNNNNNNNNNNNNNNNNNNNNNNNNNNNNNNNNNNNNNNNNNNNNNNnnnnnNNNNNNNNNNNNNNNNNNNNNNNNNNNNNNNNNNNNNNACTATCGTCCATCAACTATAGTTATACTACTNNNNNNNNNANNTACGATGTTAGATGATGACNTANGCTATGNNNNNNNNNNNNNNNNNNNNNNNNNNNNNNNnnnnnnnnnnnnnnNNNNNNNNNNNNNNNNNNNNNNNNNNNNNNNNNNNNNNNNNNNNNNNNNNNNNNNNNNNNNNNNNNNNNNNNNNNNNNNNNNNNNNNNNNNNNNNNNNNNNAGGAGAACTTCTAnnGTATATTCTGCATNNNNNNNNNNNNNNNNNNNNNNNNNNNNNNNNNNNNNNNNNNNNNNNNNNNNNNNNNNNNNNNNNNNNNNNNNNNNNNNNNNNNNNNNNNNNNNNNNNNnnnnnnnnnnnnnnnnnnnnnnnnnnnnnnnnnnnNNNNNNNNNNNNNNNNNNNNNNNNNNNNNNNNNNNNNNNNNNNNNNNNNNNNNNNNNNNNNNNNNNNNNNNNNNNNNNNNNNNNNNNNNNNNNNNNNNNNNNNNNNNNNNNNNNNNNNNNNNNNNNNNNNN
>Y12
nnnnnnnnnnnnnnnnnnnnnnnnnnnnnnnnnnnnnnnnnnnnnnnnnnnnnnnnnnnNNNNNNNNNNNNNNNNNNNNNNN-NNNNNNNNNNNNNNNNNNNNNNNNNNNN-NNNNNNNNNNNNNNNNNNNNNNNNNNNNNNNNNNNNNNNNNNNNNNNNNNNNNNNNNNNNNNNN-NNNNNNNNNNNNNNNNNNNNNNNNNNNNNNNNNNNNNTCNNCNATCGTNNATCNNCTATAGNNNNNNTACTGGTATTATCATATACGATGTTAGATGGTGACATAAGCTANGAAAAAACTGCCATTGAAGTNAGAGGAAGCTGAAATGCAAAGATTGATAATGTAATATGATAATGAAACATTTAAAACGGAATGAGGAATAATCGTAATATTATTATGTAGAAGTATCGATTCCATTCGAGGATTCCTATATCCTCGAGGAGAACTTCTA--GTATATTCTGCATACATAATATTATAGCCTTAATCAATAAAAACCCCAAGAATTACCTCAAAATTCACCAATATCTCAAAATCAACCTTCATCTGTCTACCAGTAGTCATATTATTATATGTTATCATATACAGTGTAAAAAAGATGATATAAAGATTGAAAAACAGTCATCAGATGTTTGGGAAGCTGAAATAAAATATAGTAGGACAATGGGTGACAATATATAAAATGGAGAAAGAAATAGTAGCCTTATTACGTAAAAGTATCAATCTCTTTTG
>Y55
AACTCGATACTATGTCATTTTTGGATATCAATTAGTTGTATACATTGGATATCTCATCTAAAAGCATTACGCATGCCCTATAACTGGTAAATTCAATGAATGTTTTGTAAGTTGAGGGGATGCTAATTCCCTACTAAGTATTTCTATATTATGTGCAACTACATCAAGAAGATAATATTAAAGTTGTTGGAATAAGAATCTGTTGGAATGGAAATCAACTATCGTCCATCAACTATAGTTATACTACTGGTATTATCATATACGATGTTAGATGATGACATAAGCTATGAAAAAACTGCCATTGAAGTTAGAGGAAGCTGAAATTCAAAGATTGATAATGTAATATGATAATGAAACATTTAAAACGGAATGAGGAATAATCGTAATATTATTATGTAGAAGTATCGATTCCATTCGAGGATTCCTATATCCTCGAGGAGAACTTCTA--GTATATTCTGCATACATAATATTATAGCCTCAATCAATAAAAACCCCAAGAATTACCTCAAAATTCACCAATATCTCAAAATCAACTTTCATCTGTCTACCAGTAGTCATATTATTATATGTTATCATATACAGTGTAAAAAAGATGATATAAAGATTGAAAAACAGTCATCAGATGTTTGGGAAGCTGAAATAAAATATAGTAGGACAATGGGTGACAATATATAAAATGGAGAAAGATATAGTAGCCTTATTACGTAAAAGTATCAATCTCTTTTG
>Y9
ANCTNGATNCTNTNTNATTTTTGGANANCGGTTANTNGTATANNNNGGATNTCNCNNCNNANNNNNNnnnnnnnnnnnnnnnnnnnnnnnnnnnnnnnnnnnnnnnnnnnnnnnnnnnnnnnnnnnnnnnnnnnnnnnnnnnnnnnnnnnnnnnnnnnnnnnnnnnnnnnnnnnnnnnnnnnnnnnnnnnnnnnnnnnnnnnnnnnnnnnnnnnnnnnnnnnnnnnnnnnnnnnnnnnnnnnnNNNNNNNNNN-NNNNNNNNNNNNNNNNNNNNNNNNNNNNNNNNNNNNNNNNNNNNNNNN-NNNNNNNNNNNNNNNNNNNNNNNNNNNNN-NNNNNNNNNNNNNNNNNNNNNNNNNNNNNNNNNNNNNNNNNNNNNNNNNNNNNNNNNNNNNNNNNNNNNNNNNNNNNNNNNNNNNNNNNNNNNNNNNNNNNNNNNNNNNNNNNNA--NNNNNNNNNNNNNNNNNNNNNNNNNNNNNNNNNNNNNNNNNNNNNNNNNNNNNNNNNNNNNNNNNNNNNNNNNNNNCANNNNNNNNNNNNNNNNNNNNNNNNGTAGTCATATNNNNNTATGTTATCATATACAGTGTAAAAAAGATGATATAAAGATTGAAAAACAGTCATCAGATGTTTGGGAAGCTGAAATAAAATATAGTAGGACAATGGGTGACAATATATAAAATGGAGAAAGAAATAGTAGCCTTATTACGTAAAAGTATNNNNNNCTTTTG
>YIIc17_E5
AACTCGATACTATGTCATTTTTGGATATCGATTAGTTGTATACATTGGATTTCTCATCTAAAAGCATTACGCATGCCCTATAACTNGTAAATTCAATGAATGTTTTGTAAGTNNNNNGGATGCTAATTCCCTACGAAGTATTTCTATATTATGTGCAACTACATCAAGAAGATAATATTAAAGTTGTTGGAATAAGAATCTGTTGNNNNNNAAACCAACTATCGTCCATAAANNNNNNNNNNNNNNNNNGTATTATNNNNNNNNNNNNNNNNNGATGANNNNNNNNNNNNNAAAACTNCCNNNNNNNNNNNNGNNNNNNNNNNNNNNAAGNNNNNNNNNNNNNNNNNNnnnnnnnnnnnnnnnnnnnnnnnnnnnnnnnnnnnnnnnnnnnnnnnnnnnnnnnnnnnnnnnnnnnnnnnnnnnnnnnnnnnnnnnnnnnnnnnnnnnnnnnnnnnnnnnnnnnnnnnnnnnnnnnnnnnnnnnnnnnnnnnnnnnnnnnnnnnnnnnnnnnnnnnnnnnnnnnnnnnnnnnnnnnnnnnnnnnnnnnnnnnnnnnnnnnnnnnnnnnnnnnnnnnnnnnnnnnnnnnnnnnnnnnnnnnnnnnnnnnnnnnnnnnnnnnnnnnnnnNNNNNNNNNNN-NNNNNN-NNNNNNNNNNN-NNNNNN-NN-NNNNNNNN-NNNNNNNN-NNN-NNNNNNNN-NNNNNNNNNNNNN-NNNNN-NNNNNNNNNN
>YJM789
AACTCGATGCTATGTCATTTTTGGATATCGGTTAGTTGTATACATTGGATATCTCATCTAAAAGCATTACGCATGCCCTATAACTGGTAAATTCAATGAATGTTTTGTAAGTTGAGGGGATGCTAATTCCCTACGAAGTATTTCTATATTATGTGCAACTACATCAAGAAGATAATATTAAAGTTGTTGGAATAAGAATCTGTTGGAATGGAAATCAACTATCGTCCATCAACTATAGTTATACTACTGGTATTATCATATACGATGTTAGATGATGACATAAGCTATGAAAAAACTGCCATTGAAGTTAGAGGAAGCTGAAATGCAAAGATTGATAATGTAATATGATAATGAAACATTTAAAACGGAATGAGGAATAATCGTAATATTATTATGTAGAAGTATCGATTCCATTCGAGGATTCCTATATCCTCGAGGAGAACTTCTA--GTATATTCTGCATACATAATATTATAGCCTTAATCAATAAAAACCCCAAGAATTACCTCAAAATTCACCAATATCTCAAAATCAACCTTCATCTGTCTACCAGTAGTCATATTATTATATGTTATCATATACAGTGTAAAAAAGATGATATAAAGATTGAAAAACAGTCATCAGATGTTTGGGAAGCTGAAATAAAATATAGTAGGACAATGGGTGACAATATATAAAATGGAGAAAGAAATAGTAGCCTTATTACGTAAAAGTATCAATCTCTTTTG
>YJM975
AACTCGATACTATGTCATTTTTGGATATCGATTAGTTGTATACATTGGATTTCTCATCTAAAAGCATTACGCATGCCCTATAACTGGTAAATTCAATGAATGTTTTGTAAGTTGAGGGGATGCTAATTCCCTACNNNNNNTTTCTATATTATGTGCAACTACATCAAGANNNNNNTATTAAAGTTGTTGGAATAANNNNNNGTTGGAATGGNNNNNNACTATCGTCCATAAACTATAGTTATACTACTGGTNTTATCATATACGATGTTAGATGATGACATANNNNNNNNNNNNNNNNNNNNNNNNNNNNNNNNNNNNNNNNNNNNNNNNNNNNNNNNTNNNNNNNNNNNNNNNNNNNNNNNNNNNNNNNNNNNNNNNNNNNNNNNNNNNNNNNNNNNNNNNNNNNNNNNNNNNNNNNNNNNNNNNNNNNNNNNNNNNNNNNNNNNNNNNNNNNNNNNNNNNNNNNNNNNNNNNNNNNNNNNNNNNNNNNNNNNNNNNNNNNNNNNNNNNNNNNNNNNNNNNNNNNNNNNNNNNNNNNNNNNNNNnnnnnnnnnnnnnnnnnnnnnnnnnnnnnnnnnnnnnnnnnnnnnnnnnnnnnnnnnnnnnnnnnnnnnnnnnnnnnnnnnnnnnnnnnnnnnnnnnnnnnnnnnnnnnnnnnnnnnnnnnnnnnnnnnnnnnnnnnnnnnnnnnnnnnnnnnnnnnnnnnnnnnnnnnnnnnnnnnnnnnnn
>YJM978
AACTCGATACTATGTCATTTTTGGATATCGATTAGTTGTATACATTGGATTTCTCATCTAAAAGCATTACGCATGCCCTATAACTGGTAAATTCAATGAATGTTTTGTAAGTTGAGGGGATGCTAATTCCCTACGAAGTATTTCTATATTATGTGCAACTACATCAAGAAGATAATATTAAAGTTGTTGGAATAAGAATCTNTTNNNATGGAAACCAACTATCGTCCATAAACTATANNTATACTACTGGTATTATCATATACGATGTTAGATGATGACATAANNTAAGAAAAAACTGCCATTGAAGTTAGAGNNNNNNGAAATGCAAAGATTGATAATGTAATANNNNNNNNNAACANNNNNNACGGAANGAGGNNNNNNCGTAATATTNNNNNNNNNNNNNNTCGATNNNNNNCGNNNNTTCCNNNNNNNNNNNNNNNNNCTNNNNNNNNNNNNNNNNNNNNNNNNNNNNNNNNNNNNNNNNNNNNNNNNNNNNNNNNnnnnnnnnnnnnnnnnnnnnnnnnnnnnnnnnnnnnnnnnnnnnnnnnnnnnnnnnnnnnnnnnnnnnnnnnnnnnnnnnnnnnnnnnnnnnnnnnnnnnnnnnnnnnnnnnnnnnnnnnnnnnnnnnnnnnnnnnnnnnnnnnnnnnnnnnnnnnnnnnnnnnnnnnnnnnnnnnnnnnnnnnnnnnnnnnnnnnnnnnnnnnnnnnnnnnnnnnnnnnnnnnnnnn
>YJM981
nnnnnnnnnnnnnnnnnnnnnnnnnnnnnnnnnnnnnnnnnnnnnnnnnnnnnnnnnnnnnnnnnnnnnnnnnnnnnnnnnnnnnnnnnnnnnnnnnnnnnnnnnnnnnnnnnnnnnnnnnnnnnnnnnnnnnnnnnnnnnnnnnnnnnnnnnnnnnnnnnnnnnnnnnnnnnnnnnnnnnnnnnnnnnnnnnnnnnnnnnnnnnnnnnnnnnnnnnnnnnnnnnnnnnnnnnnnnnnnnnnnnnnnnnnnnnnnnnnnnnnnnnnnnnnnnnnnnnnnnnnnnnnnnnnnnnnnnnnnnnnnnnnnnnnnnnnnnnnnnnnnnnnnnnnnnnnnnnnnnnnnnnnnnnnnnnnnnnnnnnnnnnnnnnnnnnnnnnnnnnnnnnnnnnnnnnnnnnnnnnnnnnnnnnnnnnnnnnnnnnnnnnnnnnnnnnnnnnnnnnnnnnnnnnnnnnnnnnnnnnnnnnnnnnnnnnnnnnnnnnnnnnnnnnnnnnnnnnnnnnnnnnnnnnnnnnnnnnnnnnnnnnnnnnnnnnnnnnnnnnnnnnnnnnnnnnnnnnnnnnnnnnnnnnnnnnnnnnnnnnnnnnnnnnnnnnnnnnnnnnnnnnnnnnnnnnnnnnnnnnnnnnnnnnnnnnnnnnnnnnnnnnnnnnnnnnnnnnnnnnnnnnnnnnnnnnnnnnnnnnnnnnnnnnnnnnnnnnnnnnnnnnnnnnnnnnnnnnnnnnnnnnnnn
>YPS128
AACTCGATACTATGTCATTTTTGGATATCGATTAGTTGTATACATTGGATATCTCATCTAAAAGCATTACGCATGCCCTATAACTGGTAAATTCAATGAATGTTTTGTAAGTTGAGGGGATGCTAATTCCCTACGATGTATTTCTATATTATGTGCAACTACATCAAGAAGATAATATTAAAGTCGTTGGAATAAGAATCTGTTGGAATGGAAATCAACTATCGTCCATCAACTATAGTTATACTACTGGTATTATCATATACGATGTTAGATGATGACATAAGCTATGAAAAAACTGCCATTGAAGTTAGAGGAAGCTGAAATGCAAAGATTGATAATGTAATATGATAATGAAACATTTAAAACGGAATGAGGAATAATCGTAATATCATTATGTAGAAGTATCGATTCCATTCGAGGATTCCTATATCCTCGAGGAGAACTTCTA--GTATATTCTGCATACATAATATTATAGCCTTAATCAATAAAAACCCCAAGAATTACCTCAAAATTCACCAATATCTCAAAATCAACTTTCATCTGTCTACCAGTAGTCATATTATTATATGTTATCATATACAGTGTAAAAAAGATGATATAAAGATTGAAAAACAGTCATCAGATGTTTGGGAAGCTGAAATATAATATAGTAGGACNATGGGTGACAATATATAAAATGGAGAAAGAAATAGTAGCCTTATTACGTAAAAGTATCAATCTCTTTTG
>YPS606
NNNTCGATACTATGTCATTTTTGGATATCGATTAGTTGTATACATTGGATATCTCATCTAAAAGCANNNNNCATGCCCTATAACTNNNNNNTTCAATGAATGTTTTNNNNNNNNNNNNGATGCTAATTCCCTACGANNNATTNNNNNNNNNNNNGCANNNNNNTNNNNNNNNNNNNNNNNNNGTCNNNNNNNNNNNAANNNNNNNNNNNN-NNNNNNNNNNNNNNNNATNNNNNNNnnnnnnnnnnnnnnnnnnnnnnnnnnnNNNNNNNNNNNNNNNNNNNNNNNNNNNNNNNNNNNNNNNNNNAGTTNNNNNANNNTGAAATGCANAGATTGATAATGTAATATGATAATGAAACANNNAAAACGGAATGAGGAATAATCGTAATATCATTATGTAGAAGTATCGATTCCATTCGAGGATTCCTATATCCTCGAGGAGAACTTCTA--GTATATTCTGCATACATAATATTATAGCCTTAATCAATAAAAACCCCAAGAATTACCTCAAAATTCACCAATATCTCAAAATCAACTTTCATCTGTCTACCAGTAGTCATATTATTATATGTTATCATATACAGTGTAAAAAAGATGATATAAAGATTGAAAAACAGTCATCAGATGTTTGGGAAGCTGAAATATAATATAGTAGGACAATGGGTGACAATATATAAAATGGAGAAAGAAATAGTAGCCTTATTACGTAAAAGTATCAATCTCTTTTG
>YS2
nnnnnnnnnnnnnnnnnnnnnnnnnnnnnnnnnnnnnnnnnnnnnnnnnnnnnnnnnnnnnnnnnnnnnnnnnnnnnnnnnnnnnnnnnnnnnnnnnnnnnnnnnnnnnnnnnnnnnnnnnnnnnnnnnnnnnnnnnnnnnnnnnnnnnnnnnnnnnnnnnnnnnnnnnnnnnnnnnnnnnnnnnnnnnnnnnnnnnnnnnnnnnnnnnnnnnnnnnnnnnnnnnnnnnnnnnnnnnnnnnnnnnnnnnnnnnnnnnnnnnnnnnnnnnnnnnnnnnnnnnnnnnnnnnnnnnnnnnnnnnnnnnnnnnnnnnnnnnnnnnnnnnnnnnnnnnnnnnnnnnnnnnnnnnnnnnnnnnnnnnnnnnnnnnnnnnnnnnnnnnnnnnnnnnnnnnnnnnnnnnnnnnnnnnnnnnnnnnnnnnnnnnnnnnnnnnnnnnnnnnnnnnnnnnnnnnnnnnnnnnnnnnnnnnnnnnnnnnnnnnnnnnnnnnnnnnnnnnnnnnnnnnnnnnnnnnnnnnnnnnnnnnnnnnnnnnnnnnnnnnnnnnnnnnnnnnnnnnnnnnnnnnnnnnnnnnnnnnnnnnnnnnnnnnnnnnnnnnnnnnnnnnnnnnnnnnnnnnnnnnnnnnnnnnnnnnnnnnnnnnnnnnnnnnnnnnnnnnnnnnnnnnnnnnnnnnnnnnnnnnnnnnnnnnnnnnnnnnnnnnnnnnnnnnnnnnnnnnnnnnnnnnnnn
>YS4
nnnnnnnnnnnnnnnnnnnnnnnnnnnnnnnnnnnnnnnnnnnnnnnnnnnnnnnnnnnnnnnnnnnnnnnnnnnnnnnnnnnnnnnnnnnnnnnnnnnnnnnnnnnnnnnnnnnnnnnnnnnnnnnnnnnnnnnnnnnnnnnnnnnnnnnnnnnnnnnnnnnnnnnnnnnnnnnnnnnnnnnnnnnnnnnnnnnnnnnnnnnnnnnnnnnnnnnnnnnnnnnnnnnnnnnnnnnnnnnnnnnnnnnnnnnnnnnnnnnnnnnnnnnnnnnNNNNNNNNNNNNNNNNNNN-NNNNNNNNNNNNNNNNNNNNNNNNNNNNNNNNNNNNNNNNNNNNNNNNNNNNNNNNN-NNNNNNNNNNNNNNNNNNNNNNNNNNNNNNNNNNNNNNNNNNNNNNNNNNNNNNNNNNNNNNNNNNNNNNNNNNNNNNNNNNNNNNNNNNNNNNNNNNN--NNNNNNNNNNNNNNNNNNNNNNNNNNNNNNNNNNNNNNNNNNNNNNNNNNNNNNNNNNNNNNNNNNNNNNNNNNNNCANNNNNNACTNNNNNNNNNNNNNNNNTAGTCATATTATTATATGTTATCATATACAGTGTAAAAAAGATGATATAAAGATTGAAAAACNNNNNNCAGATGTTTGGGAAGCTGAAATATAATATAGTAGGACAATGGGTGACAATNNNNNNNNNNNNNNNNGAAATNNTNNNNNNNNNNCGTAAAAGNNNNNNNNNCTTTTN
>YS9
NNNNNNNNNNNNNNNNNNNNNNNNNNNNNNNNNNNNNNNNNNNNNNNNNNNNNNNNNNNNNNNNNNNNNNNNNNNNNNNNNNNNNNNNNNNNNNNNNNNNNNNNNNNNNNNNNNNNNNNNNNNNNNNNNNNNNNNNNNNNNNNNNNNNNNNNNNNNNNNNNNNNNNNNNNNNNNNNNNNNNNNNNNNNNNNNNNNNNNNNNNNNNNNNNNNNNNNNNNNNNNNNNNNNNNAANNNNNNNNNNNNNNNNNNNNNNNNNNNNNNNNNNNNNNNNNNNNNNNNNNNNNNNNNNNNNNNNNNNNNNNNNANNNNNNGGANNNNNNNNNNNNNNNNNNNNNNNNNNNNNNNNNNNNNNNNNNNNNNNNNNNNNNNNNNNNNNNNNNNNNNNNNNNNNNNNNNNNNNNNNNNNNNNNNNNNNNNNNNNNNNNNNNNNNNNNNGGNNNNNNNNNNNNNNNNNNNNNNNNNNNNNNNNANNNNNNNNNNNNNNNNNNNNNNNNNNNNNNNNNNNNNNNNNNNNNNNNNNNNNNTCAAANNNNNNNNNNNNNNNNNNNNNNNNNNNNNNNNNNNNNNNNNNNNNNNNNNNNNN-NNNNNNNNNNNNN-NNNNNNNNNNNnnnnnnnnnnnnnnnnnnnnnnnnnnnnnnnnnnnnnnnnnnnnnnnnnnnnnnnnnnnnnnnnnnnnnnnnnnnnnnnnnnnnnnnnnnnnnnnnnnnnnnnnnnnnnnnnnnnnnn
