# Supplementary material for: Evolutionary Genomics of Transposable Elements in Saccharomyces cerevisiae
Source: PLoS One. 2012 Nov 30;7(11):e50978. doi: 10.1371/journal.pone.0050978 (PMC3511429; doi:10.1371/journal.pone.0050978)
Supplement: File S7 — ZIP archive of SGRP strain alignments used for population genomic analyses. Alignments of the orthologous genomic region in each SGRP strain corresponding to each Ty insertion in our re-annotation of the S. cerevisiae reference genome. N’s represent low quality (<Q40 phred score) or missing data, primarily due to the low-coverage sequence of many SGRP strains. The DNA sequence of sacCer2 is included as “REF” and each alignment includes the TE locus and 200 bp of DNA sequence on either side of the Ty insertion site. A dummy sequence shows the position of each TE in the alignment with “T”s. (ZIP) [file pone.0050978.s007.zip › S7/chrII_st12+_TY1.mfa]

>REF
AAAGATTGATAATGTAATATGATAATGAAACATTTAAAACGGAATGAGGAATAATCGTAATATTATTATGTAGAAGTATCGATTCCATTCGAGGATTCCTATATCCTCGAGGAGAACTTCTA--GTATATTCTGCATACATAATATTATAGCCTTAATCAATAAAAACCCCAAGAATTACCTCAAAATTCACCAATATCTCAAAATCAACCTTCATCTGTCTACCAGTAGTCATATTATTATATGTTATCATATACAGTGTAAAAAAGATGATATAAAGATTGAAAAACAGTCATCAGATGTTTGGGAAGCTGAAATAAAATATAGTAGGACAATGGGTGACAATATATAAAATGGAGAAAGAAATAGTAGCCTTATTACGTAAAAGTATCAATCTCTTTTGTAAATTTTTGTATCCTGGGGAAGAACCTTTATCATATTCTCTATTCCTAATGTTATAACCTTAACAACAACGAAATCCCAAAAATTATGACAAAATCCACCAATATATCAAAATTCACATAAAGAAAGCCGTATTCTATATAACATTGCAGAACATTTTTCTAACACATTACCAATCGTCAAAGTTCTGCCTTTACTAAATCAGGTGCTGAATTTTGAATCATATATAAATAGCCAAGTAGTTTGTGCGGTCGATTCCAACGCCGCTTATAATCCTATTCCAGCAATATTAACAATGTAG
>index
---------------------------------------------------------------------------------------------------------------------------------------------------------------------------------------------------------TTTTTTTTTTTTTTTTTTTTTTTTTTTTTTTTTTTTTTTTTTTTTTTTTTTTTTTTTTTTTTTTTTTTTTTTTTTTTTTTTTTTTTTTTTTTTTTTTTTTTTTTTTTTTTTTTTTTTTTTTTTTTTTTTTTTTTTTTTTTTTTTTTTTTTTTTTTTTTTTTTTTTTTTTTTTTTTTTTTTTTTTTTTTTTTTTTTTTTTTTTTTTTTTTTTTTTTTTTTTTTTTTTTTTTTTTTTTTTTTTTTTTTTTTTTTTTTTTTTTTTTTTTTTTTTTTTTTTTTTTTTTTTTTTTTTTTTTTTTTT--------------------------------------------------------------------------------------------------------------------------------------------------------------------------------------------------------
>273614N
nnnnnnnnnnnnnnnnnnnnnnnnnnnnnnnnnnnnnnnnnnnnnnnnnnnnnnnnnnnnnnnnnnnnnnnnnnnnnnnnnnnnnnnnnnnnnnnnnnnnnnnnnnnnnnnnnnnnnnnnnnnnnnnnnnnnnnnnnnnnnnnnnnnnnnnnnnnnnnnnnnnnnnnnnnnnnnnnnnnnnnnnnnnnnnnnnnnnnnnnnnnnnnnnnnnnnnnnnnnnnnnnnnnnnnnnnnnnnnnnnnnnnnnnnnnnnnnnnnnnnnnnnnnnnnnnnnnnnnnnnnnnnnnnnnnnnnnnnnnnnnnnnnnnnnnnnnnnnnnnnnnnnnnnnnnnnnnnnnnnnnnnnnnnnnnnnnnnnnnnnnnnnnnnnnnnnnnnnnnnnnnnnnnnnnnnnnnnnnnnnnnnnnnnnnnnnnnnnnnnnnnnnnnnnnnnnnnnnnnnnnnnnnnnnnnnnnnnnnnnnnnnnnnnnnnnnnnnnnnnnnnnnnnnnnnnnnnnnnnnnnnnnnnnnnnnnnnnnnnnnnnnnnnnnnnnnnnnnnnnnnnnnnnnnnnnnnnnnnnnnnnnnnnnnnnnnnnnnnnnnnnnnnnnnnnnnnnnnnnnnnnnnnnnnnnnnnnnnnnnnnnnnnnnnnnnnnnnnnnnnnnnnnnnnnnnnnnnnnnnnnnnnnnnnnnnnnnnnnnnnnnnnnnnnnnnnnnnnnnnnn
>322134S
nnnnnnnnnnnnnnnnnnnnnnnnnnnnnnnnnnnnnnnnnnnnnnnnnnnnnnnnnnnnnnnnnnnnNNNNNNNNTNNNGATNNNNNNCGAGGATTCNNNNNNCATCGAGGANNNNNNNNNNNNNNNNNNCNNNNNNNNNNNNNNNNNNNNNNNNATCNNNNNNAANNNNNNGANNNNNNTCAAAATTCACNNNNNNNNNNNNATCAACTTTCATCTGTCTACNNNNNNTCATATTATTATATGTTATCATATACAGTGTAAAAAAGATGATATAAAGATTGAAAAACAGTCATCAGATGTTTGGGAAGCTGAAATAAAATATAGTAGGACAATGGGTGACAATATATAAAATGGAGAAAGAAATAGTAGCCTTATTACGTAAAAGTATCAATCTCTTTTGTGAATTTTTGTATGCTGGGGAAGAACCTTTATCATATTCTCTATTCCTAATGTTATAACCTTAACAACAACGAAATCCCAAAAATTATGACAAAATCCACCAATATATCAAAATTCACATAAAGAAAGCCGTATTCTATATAACATTGCAGAACATTTTTCTAACACATTACCAATCGTCAAAGTTCTGCCTTTACTAAAGCAGGTGCTGAATTTTGAATCATATATAAATAGCCAAGTAGTTTGTGCGGTCGATTCCAACGCCGCTTATAATCCTATTCCAGCAATATTAACAATGTAG
>378604X
AAAGATTGATAATGTAATATGATAATGAAACATTTAAAACGGAATGAGGAATAATCGTAATATTATTATGTAGAAGTATCGATTCCATTCGAGGATTCCTATATCATCGAGGAGAACTTCTAAAGTATATTCTGTATACATAATATTATAGCCTTAATCAATAAAAACCCTAAGAATTNNCTCAAAATTCACCANTATCTCAAAATCAACTTTCATCTGTCTACCAGTAGTCATATTATTATATGTTATCATATACAGTGTAAAAAAGATGATATAAAGATTGAAAANCAGTCATCAGATGTTTGGGAAGCTGAANTAAAATATAGTAGGACAATGGGTGACAATATATAAAATGGAGAAAGAAATAGTAGCCTTATTACGTAAAAGTATCAATCTCTTTTGTGAATTTTTGTATGCTGGGGAAGAACCTTTATCATATTCTCTATTCCTAATGTTATAACCTTAACAACAACGAAATCCCAAAAATTATGACAAAATCCACCAATATATCAAAATTCACATAAAGAAAGCCGTATTCTATATAACATTGCAGAACATTTTTCTAACACATTACCAATCGTCAAAGTTCTGCCTTTACTAAATCAGGTGCTGAATTTTGAATCATATATAAATAGCCAACTAGTTTGTGCGGTCGATTCCAACGCCGCTTATAATCCTATTCCAGCAATATTAACAATGTAG
>BC187
nnnnnnnnnnnnnnnnnnnnnnnnnnnnnnnnnnnnnnnnnnnnnnnnnnnnnnnnnnnnnnnnnnnnnnnnnnnnnnnnnnnnnnnnnnnnnnnnnnnnnnnnnnnnnnnnnnnnnnnnnnnnnnnnnnnnnnnnnnnnnnnnnnnnnnnnnnnnnnnnnnnnnnnnnnnnnnnnnnnnnnnnnnnnnnnnnnnnnnnnnnnnnnnnnnnnnnnnnnnnnnnnnnnnnnnnnnnnnnnnnnnnnnnnnnnnnnnnnnnnnnnnnnnnnnnnnnnnnnnnnnnnnnnnnnnnnnnnnnnnnnnnnnnnnnnnnnnnnnnnnnnnnnnnnnnnnnnnnnnnnnnnnnnnnnnnnnnnnnnnnnnnnnnnnnnnnnnnnnnnnnnnnnnnnnnnnnnnnnnnnnnnnnnnnnnnnnnnnnnnnnnnnnnnnnnnnnnnnnnNNNNNNNNNNNNNNNNNNNNNNNNNNNNNNNNNNNNNNTCCCAAAAATTATGACAAAATCCACCNNNNNATCAAANNNNNNNNNNAGAAAGCNNNNNNNNNNNNNNNATTGCAGAACATTTTNNNNNNNNNNNNNNNNNCGTCAAAGTTCTGCCTTNNNNNNNTCAGGTGCTGAATTTTGAATCATATATAAATAGCCAAGTAGTTTGTGCGGTCGATTCCAACGCCGCTTATAATCCTATTCCAGCAATATTAACAATGTAG
>DBVPG1106
nnnnnnnnnnnnnnnnnnnnnnnnnnnnnnnnnnnnnnnnnnnnnnnnnnnnnnnnnnnnnnnnnnnnnnnnnnnnnnnnnnnnnnnnnnnnnnnnnnnnnnnnnnnnnnnnnnnnnnnnnnnnnnnnnnnnnnnnnnnnnnnnnnnnnnnnnnnnnnnnnnnnnnnnnnnnnNNNNNNNNNNNNAANNNNNNNNNNNNNNNNNNNNNNNTNNNNNNNNNNNNNNNNNNNNNNNATTNNNNNNTGTTANNNNNNANNNNNNNNNAAAGATGATATAAAGATTGAAAAACAGTCATCAGATGTTTGGGAAGCTGAAATAAAATATAGTAGGACAATGGGTGACAATATATAAAATGGAGAAAGAAATAGTAGCCTTATTACGTAAAAGTATCAANNNNNNNTGTGAATTTTTGTATGCTGGGGAAGAACCTTTATCATATTCTCTATTCCTAATGTTATAACCTTNACAANAACGAAATCCCAAAAATTATGACAAAATCCACCAATATATCAAAATTCACATAAAGAAAGCCGTATTCTATATAACATTGCAGAACATTTTTCTAACACATTACCAATCGTCAAAGTTCTGCCTTTACTAAATCAGGTGCTGAATTTTGAATCATATATAAATAGCCAAGTAGTTTGTGCGGTCGNTTCCAACGCCGCTTATAATCCTATTCCAGCAATATTAACAATGTAG
>DBVPG1373
AAAGATTGATAATGTAATATGATAATGAAACATTTAAAACGGAATGAGGAATAATCGTAATATTATTATGTAGAAGTATCGATTCCATTCGAGGATTCCTATATCATNNNNNNGAACTTCTAAAGTATATTCTGTATACATAATATTATAGCCTTAATCAATAAAAACCCTAAGAATTACCTCAAAATTCACCAATATCTCAAAATCAACTTTCATCTGTCNNNNNGTAGTCATATTATTATATGTTATCATATACANTGTAAAAAAGATGATATAAAGATTGAAAAACAGTCATCAGATGTTTGGGAAGCTGAAATAAAATATAGTAGGACAATGGGNNNNNNNNNNNNNNNNNNNNNNNNNNNNNNNNNNNNNNNNNNNNNNNNNNNNNNNNNNNNNNNNNNNNNNNNNNTNNNNNNGGGNNNNNNNNNTATNNNNNNNNNNNNNNNNNNNNNNNNNNNNNNNNNNNNNNNNNNNNNNCAAAAATTATGACANNNNNNACNNNNNNATCNNNNNNNACATAAAGAAAGCCNNNNNNTATATAACATTGCAGAACATTTTTCTAACACATTACCAATCGTCAAAGTTCTGCCTTTACTAAATCAGGTGCTGAATTTTGAATCATATATAAATAGCCAAGTAGTTTGTGCGGTCGATTCCAACGCCGCTTATAATCCTATTCCAGCAATATTAACAATGTAG
>DBVPG1788
AAAGATTGATAATGTAATATGATAATGAAACATTTAAAACGGAATGAGGAATAATCGTAATATTATTATGTAGAAGTATCGATTCCATTCGAGGATTCCTATATCATCGAGGAGAACTTCTAAAGTATATTCTGTATACATAATATTATAGCCTTAATCAATAAAAACCCTAAGAATTACCTCAAAATTCACCAATATCTCAAAATCAACTTTCATCTGTCTACCAGTAGTCATATTATTATATGTTATCATATACAGTGTAAAAAAGATGATATAAAGATTNAAAAACAGTCATCAGATGTTTGGNNNNNNNNNNNNNAATNNNNNNNNNNNNNNNNNNNNNNTATATAAANNNNNNNNNGNNNNNNNNNNNNNNNNNNNNNNNNNNNNNNNNNNNNNNNNNNNNNNNTTNNNNNNNNNNNNNNNNNNNNNNNNNNNNNNNNNNNNNNNNNNNNNNNNNNNNNNNNNNNN-NNNNNNNNNNNNNNNNNNNNNNNNNNNNNNNNNNNNNNNnnnnnnnnnnnnnnnnnnnnnnnnnnnnnnnnnnnnnnnnnnnnnnnnnnnnnnnnnnnnnnnnnnnnnnnnnnnnnnnnnnnnnnnnnnnnnnnnnnnnnnnnnnnnnnnnnnnnnnnnnnnnnnnnnnnnnnnnnnnnnnnnnnnnnnnnnnnnnnnnnnnnnnnnnnnnnnnnnnnnnnnnnnnnnnn
>DBVPG1853
AAAGATTGATAATGTAATATGATAATGAAACATTTAAAACGGAATGAGGAATAATCGTAATATTATTATGTAGAAGTATCGATTCCATTCGAGGATTCCTATATCATCGAGGAGAACTNNNNNNNNNNATTCTGTATACATAATATTATAGCCTTAATCAATAAAAACCCTAAGAATTACCTCAAAATTCACCAATATCTCAAAATCAACTTTCATCTGTCTACCAGTAGTCATATTATTATATGTTATCATATACAGTGTAAAAANNNNNNTATAANNNNNNAAAAACAGTCATCAGNNNTTNNNNNNNNNGNNNNNNAATATAGTANNNNNNNNNGTGACAANATATANNNNNNNNNNAGNNNNNNNNNNNNNNNNNNNNNNNNNNNNNNNNNNNNNNNNNNNNNNNNNNNNNNNNNNNNNNNNNNNNNNNNNNNNNNNNNNNNNNNNNNNNNNNNNNNNNNNNNNNNNNNNNNNNNNNNNNNNN-NNNNNNNNNNNNNNNNNNNNNNNNNN-NNNNNNNNNNNNNNNNnnnnnnnnnnnnnnnnnnnnnnnnnnnnnnnnnnnnnnnnnnnnnnnnnnnnnnnnnnnnnnnnnnnnnnnnnnnnnnnnnnnnnnnnnnnnnnnnnnnnnnnnnnnnnnnnnnnnnnnnnnnnnnnnnnnnnnnnnnnnnnnnnnnnnnnnnnnnnnnnnnnnnnnnnnn
>DBVPG6040
AAAGATTNATAATGNNNNNNNNNNNNNNNNCANNNNNNACGGANNNNNNNATAATCGTAATATCNNNNNNNNNNAGTATCGATTCNNNTCGAGGATTCNNNNNNNNNNNNNNNNNNNnnnnnnnnnnnnnnnnnnnnnnnnnnnnnnnnnnnnnnnnnnnnnnnnnnnnnnnnnnnnnnnnnnnnnnnnnnnnnnnnnnnnnnnnnnnnnnnnnnnnnnnnnnnnnnnnnnnnnnnnnnnnnnnnnnnnnnnnnnnnnnnnnnnnnnnnnnnnnnnnnnnnnnnnnnnnnnnnnnnnnnnnnnnnnnnnnnnnnnnnnnnnnnnnnnnnnnnnnnnnnnnnnnnnnnnnnnnnnnnnnnnnnnnnnnnnnnnnnnnnnnnnnnnnnnnnnnnnnnnnnnnnnnnnnnnnnnnnnnnnnnnnnnnnnnnnnnnnnnnnnnnnnnnnnnnnnnnnnnnnnnnnnnnnnnnnnnnnnnnnnnnnnnnnnnnnnnnnnnnnnnnnnnnnnnnnnnnnnnnnnnnnnnnnnnnnnnnnnnnnnnnnnnnnnnnnnnnnnnnnnnnnnnnnnnnnnnnnnnnnnnnnnnnnnnnnnnnnnnnnnnnnnnnnnnnnnnnnnnnnnnnnnnnnnnnnnnnnnnnnnnnnnnnnnnnnnnnnnnnnnnnnnnnnnnnnnnnnnnnnnnnnnnnnnnnnnnnnnnnnnnnnn
>DBVPG6044
AAAGATNGATAATGTAATATGATAATGAAACATTTAAAACGNAATGAGGAATAATCGTAATATTATTATGTAGAAGTATCGATTCCATTCGAGGATTCCTATATCCTCGAGGAGAACTTCTA--GTATATTCTGCATACATAATATTATAGCCTCAATCAATAAAAACCCCAAGAATTACCTCAAAATTCACCAATATCTCAAAATCAACTTTCATCTGTCTACCAGTAGTCATATTATTATATGTTATCATATACAGTGTAAAAAAGATGATATAAAGATTGAAAAACAGTCATCAGATGTTTGGGAAGCTGAAATAAAATATAGTAGGACAATGGGTGACAATATATAAAATGGAGAAAGATATAGTAGCCTTATTACGTAAAAGTATCAATCTCTTTTGTGAATTTTTGTATCCTGGGGAAGAACCTTTATCATATTCTCTATTCCTAATGTTATAACCTTAACAACAACGAAATCCCAAAAATTATGACAAAATCCACCAATATATCAAAATTCACATAAAGAAAGCCGTATTCTATATAACATTGCAGAACATTTTTCTAACACATTACCAATCGTCAAAGTTCTGCCTTTACTAAATCAGGTGCTGAATTTTGAATCATATATAAATAGCCAAGTAGTTTGTGCGGTCGATTCCAACGCCGCTTATAATCCTATTCTAGCAATATTAACAATGTAG
>DBVPG6765
nnnnnnnnnnnnnnnnnnnnnnnnnnnnnnnnnnnnnnnnnnnnnnnnnnnnnnnnnnnnnnnnnnnnnnnnnnnnnnnnnnnnnnnnnnnnnnnnnnnnnnnnnnnnnnnnnnnnnnnnnnnnNNNNNNNNNNNNNNNNNNNNNNNNNNNNNNNNNNNNNNNNNNNNNNNNNNNNNNNNNNNNNNNNNNNNNNNNNNNNNNNNNNNNNNNNNNNNNNNNNNNNNNGTAGTCATANTATTATATGTNATCATATACAGTGTAAAAAAGATGATATAAAGATTGAAAAACAGTCATCAGATGTTTGGNAAGCTGAAATAAAATATAGTAGGACAATGGGTGACAATATATAAAATGGAGAAAGAAATAGTAGCCTTATTACGTAAAAGTATCAATCTCTTTTGTGAATTTTTGTATGCTGGGGAAGAACCTTTATCATATTCTCTATTCCTAATGTTATAACCTTAACAACAACGAAATCCCAAAAATTATGACAAAATCCACCAATATATCAAAATTCACATAAAGAAAGCCGTATTCTATATAACATTGCAGAACATTTTTCTAACACATTACCAATCGTCAAAGTTCTGCCTTTACNAAATCAGGTGCTGAATTTTGAATCATATATAAATAGCCAAGTAGTTTGTGCGGTCGATTCCAACGCCGCTTATAATCCTATTCCAGCAATATTAACAATGTAG
>K11
AAAGATTGATAATGTAATATGATAATGAAACATTTAAAACGGAATGAGGAATAATCGTAATATTATTATGTAGAAGTATCGATTCCATTCGAGGATTCCTATATCCTCGAGGAGAACTTCTA--GTATATTCTGCATACATAANNNNNNNNNNNNNNTNNNNNNNNNNNNNNNNNNNNNNNNNNNNNNNNNNNNNNNNNNCANNNNNNNNNNNNNNNTGNNNNNNNNNNNNNNNNNNNNNNNNNNNNNNNNNNNNNNNNNNNNNNNNNNNNNNNNNNNNNNNNNNNNNNNNNNNNNNNNNNNNNNNNNNNNNNNNNNNNNNNNNNNNNNNNNNNNNNNNNNNNNNNNNNNNNNNNNNNNNNNNNNNNNNNNNNNNNNNNNNNNNN-NNNNNNNNNNNNNNNNN-NNNNNNNNNNNNNNNNNNNNNNNNNNNNNNNNNNNNNNNNNNNNNNNNNN-NNNNNNNNNNNnnnnnnnnnnnnnnnnnnnnnnnnnnnnnnnnnnnnnnnnnnnnnnnnnnnnnnnnnnnnnnnnnnnnnnnnnnnnnnnnnnnnnnnnnnnnnnnnnnnnnnnnnnnnnnnnnnnnnnnnnnnnnnnnnnnnnnnnnnnnnnnnnnnnnnnnnnnnnnnnnnnnnnnnnnnnnnnnnnnnnnnnnnnnnnnnnnnnnnnnnnnnnnnnnnnnnnnnnnnnnnnnnnnnnnnnnnnn
>L_1374
NNNNNTTGATNNNGTAATATGATAATGAAANNNTNNAAACGGAATGAGGAATANNCNNNATATTNNNNNNNAGAAGTATCGATTCCATTCGAGGATTCCTATATCATCGAGGAGAACTTCTAAAGTATATTCTGTATACATAATATTATAGCCTTAATCAATAAAAACCCTAAGAATTACCTCAAAATTCACCAATATCTCAAAATCAACTTTCATCTGTCTACCAGTAGTCATATTATTATATGTTATCATATACAGTGTAAAAAAGATGATATAAAGATTGAAAAACAGTCATCAGATGTTTGGGAAGCTGAAATAAAATATAGTAGGACAATGGGTGACAATATATAAAATGGAGAAAGAAATAGTAGCCTTATTACGTAAAAGTATCAATCTCTTTTGTGAATTTTTGTATGCTGGGGAAGAACCTTTATCATATTCTCTATTCCTAATGTTATAACCTTAACAACAACGAAATCCCAAAAATTATGACAAAATCCACCAATATATCAAAATTCACATAAAGAAAGCCGTATTCTATATAACATTGCAGAACATTTTTCTAACACATTACCAATCGTCAAAGTTCTGCCTTTACTAAATCAGGTGCTGAATTTTGAATCATATATAAATAGCCAAGTAGTTTGTGCGGTCGATTCCAACGCCGCTTATAATCCTATTCCAGCAATATTAACAATGTAG
>L_1528
AAAGATTGATAATGTAATATGATAATGAAACATTTAAAACGGANTGAGGAATAATCGTAATATTATTATGTAGAAGTATCGATTCCATTCGAGGATTCCTATATCATCGAGGAGAACTTCTAAAGTATATTCTGTATACATAATATTATAGCCTTAATCAATAAAAACCCTAAGAATTACCTCAAAATTCACCAATATCTCAAAATCAACTTTCATCTGTCTACCAGTAGTCATATTATTATATGTTATCATATACAGTGTAAAAAAGATGATATAAAGATTGAAAAACAGTCATCAGATGTTTGGGAAGCTGAAATAAAATATAGTAGGACAATGGGTGACAATATATAAAATGGAGAAAGAAATAGTAGCCTTATTACGTAAAAGTATCAATCTCTTTTGTGAATTTTTGTATGCTGGGGAAGAACCTTTATCATATTCTCTATTCCTAATGTTATAACCTTAACAACAACGAAATCCCAAAAATTATGACAAAATCCACCAATATATCAAAATTCACATAAAGAAAGCCGTATTCTATATAACATTGCAGAACATTTTTCTAACACATTACCAATCGTCAAAGTTCTGCCTTTACTAAATCAGGTGCTGAATTTTGAATCATATATAAATAGCCAAGTAGTTTGTGCGGTCGATTCCAACGCCGCTTATAATCCTATTCCAGCAATATTAACAATGTAG
>NCYC110
nnnnnnnnnnnnnnnnnnnnnnnnnnnnnnnnnnnnnnnnnnnnnnnnnnnnnnnnnnnnnnnnnnnnnnnnnnnnnnnnnnnnnnnnnnnnnnnnnnnnnnnnnnnnnnnnnnnnnnnnnnnnnnnnnnnnnnnnnnnnnnnnnnnnnnnnnnnnNNNNNNNNNNNNNNNNNNNNNNNNNNNNNNNNNNNNNNNNNNNNNNNNNNNNNNNNNNNNNNNNNNNNNNNNNNNNNNNNNNNNNNNNNNNNNNNNNNNNNNNNNNNNNNNNNNNNNNNNNNNNNNNNNNNNNNNNNNNNNNNNNNNNNNNNNNNNNNNNNNNNNNATNNNNNNNNANNNNNNNNNAATANNNANNNNNNNNNNNNNNATAGTNNNNNNATTACNNNAAAGTANNNNNNNNNNNNNNNAATTTNNNNNNNCTGNNGANGAACCTTTATCNNNNNNNNNNNNNNNNNNNNNNNNNNNNNNNNAACAACGNNNNNNCAAAAATTATGACAAAATCCACNNNTNNNTNNNAATTCACATAAAGAAAGCCGTNTNNNNTATAACATTGCAGAACATTTTTCTAACACATTACCAATCNNCAAAGTTCTGCCTTTACTAAATCAGGTGCTGAATTTTGAATCATATATAAATAGCCAAGTAGTTTGTGCGGTNNNNTCCAACGCCGCTTATAATCCTATTCNNNCAATATTAACAATNNNG
>NCYC361
nnnnnnnnnnnnnnnnnnnnnnnnnnnnnnnnnnnnnnnnnnnnnnnnnnnnnnnnnnnnnnnnnnnnnnnnnnnnnnnnnnnnnnnnnnnnnnnnnnnnnnnnnnnnnnnnnnnnnnnnnnnnnnnnnnnnnnnnnnnnnnnnnnnnnnnnnnnnnnnnnnnnnnnnnnnnnnnnnnnnnnnnnnnnnnnnnnnnnnnnnnnnnnnnnnnnnnnnnnnnnnnnnnnnnnnnnnnnnnnnnnnnnnnnnnnnnnnnnnnnnnnnnnnnnnnnnnnnnnnnnnnnnnnnnnnnnnnnnnnnnnnnnnnnnnnnnnnnnnnnnnnnnnnnnnnnnnnnnnnnnnnnnnnnnnnnnnnnnnnnnnnnnnnnnnnnnnnnnnnnnnnnnnnnnnnnnnnnnnnnnnnnnnnnnnnnnnnnnnnnnnnnnnnnnnnnnnnnnnnnnnnnnnnnnnnnnnnnnnnnnnnnnnnnnnnnnnnnnnnnnnnnnnnnnnnnnnnnnnnnnnnnnnnnnnnnnnnnnnnnnnnnnnnnnnnnnnnnnnnnnnnnnnnnnnnnnnnnnnnnnnnnnnnnnnnnnnnnnnnnnnnnnnnnnnnnnnnnnnnnnnnnnnnnnnnnnnnnnnnnnnnnnnnnnnnnnnnnnnnnnnnnnnnnnnnnnnnnnnnnnnnnnnnnnnnnnnnnnnnnnnnnnnnnnnnnnnnnnnnnnn
>RM11_1A
AAAGATTGATAATGTAATATGATAATGAAACATTTAAAACGGAATGAGGAATAATCGTAATATTATTATGTAGAAGTATCGATTCCATTCGAGGATTCCTATATCATCGAGGAGAACTTCTAAAGTATATTCTGTATACATAATATTATAGCCTTAATCAATAAAAACCCTAAGAATTACCTCAAAATTCACCAATATCTCAAAATCAACTTTCATCTGTCTACCAGTAGTCATATTATTATATGTTATCATATACAGTGTAAAAAAGATGATATAAAGATTGAAAAACAGTCATCAGATGTTTGGGAAGCTGAAATAAAATATAGTAGGACAATGGGTGACAATATATAAAATGGAGAAAGAAATAGTAGCCTTATTACGTAAAAGTATCAATCTCTTTTGTGAATTTTTGTATGCTGGGGAAGAACCTTTATCATATTCTCTATTCCTAATGTTATAACCTTAACAACAACGAAATCCCAAAAATTATGACAAAATCCACCAATATATCAAAATTCACATAAAGAAAGCCGTATTCTATATAACATTGCAGAACATTTTTCTAACACATTACCAATCGTCAAAGTTCTGCCTTTACTAAATCAGGTGCTGAATTTTGAATCATATATAAATAGCCAAGTAGTTTGTGCGGTCGATTCCAACGCCGCTTATAATCCTATTCCAGCAATATTAACAATGTAG
>S288c
AAAGATTGATANNNNANNNNNNNNNNGAAACATNTAAAACGGAATGAGGAATAATCGTAATATTATTNTGTAGNAGTATCGATTCCATTCGAGGATTCCTATATCCTCGAGGAGNNNTTCTAnnGTANATTCTGCATACATAATATTATAGCCTTAATCAATAAAAACCCCAAGAATTACCTCAAAATNNACNNNNATCTCAAAATCAACCTTCATCTGTCTACCAGTAGTCATATTATTATATGTTATCATATACAGTGTAAANNNNATGATATAAAGATNGAAAAACAGTCATCAGATGTTTGGGAAGCTGAAATAAAATATAGTAGGACAATGGGTGACAATATATAAAATGNNNNNNNNNNNNNNNNNNNNATTACGTAAAAGTATCAATCTCTTTTGTAAATTTTTGTATCCTGGGGAAGAACCTTNATCATATTCTCTATTCCNNATNNNNNNNNNTTAACAACAACGAAATCCNAANAATTANGACAAAATCCACCAATATATCAAAATTCNNNNnnNNNNNNNNNNNNNNNNNNNNNNNNNNNNGAACATNNNNNTNACACATTACCAATCGTCAAAGTTCTGCCTTTACTAAATCAGGNGCNNNNNNNNNNNNNNNNNNNNNNNNNNNNNNNNNNNNNNNNNGTCGATTCCAACGCCGCTTATAATCCTATTCCAGCAATATTAACAATGTAN
>SK1
AAAGATTGATAATGTAATATGATAATGAAACATTTAAAACGGAATGAGGAATAATCGTAATATTATTATGTAGAAGTATCGATTCCATTCGAGGATTCCTATATCCTCGAGGAGAACTTCTA--GTATATTCTGCATACATAATATTATAGCCTCAATCAATAAAAACCCCAAGAATTACCTCAAAATTCACCAATATCTCAAAATCAACTTTCATCTGTCTACCAGTAGTCATATTATTATATGTTATCATATACAGTGTAAAAAAGATGATATAAAGATTGAAAAACAGTCATCAGATGTTTGGGAAGCTGAAATAAAATATAGTAGGACAATGGGTGACAATATATAAAATGGAGAAAGATATAGTAGCCTTATTACGTAAAAGTATCAATCTCTTTTGTGAATTTTTGTATCCTGGGGAAGAACCTTTATCATATTCTCTATTCCTAATGTTATAACCTTAACAACAACGAAATCCCAAAAATTATGACAAAATCCACCAATATATCAAAATTCACATAAAGAAAGCCGTATTCTATATAACATTGCAGAACATTTTTCTAACACATTACCAATCGTCAAAGTTCTGCCTTTACTAAATCAGGTGCTGAATTTTGAATCATATATAAATAGCCAAGTAGTTTGTGCGGTCGATTCCAACGCCGCTTATAATCCTATTCTAGCAATATTAACAATGTAG
>UWOPS03_461_4
AAAGATTGATAANGTAATATGATAATGAAACATTTAAAACGGAATGAGGAATAATCGTAATATTATTATGTAGAAGTATCGATTCCATTCGAGGATTCCTATATCCTCGAGGAGAACTTCTA--GTATATTCTGCATACATAATANTATAGCCTTAATCAATAAAAACCCCAAGAATTACCTCAAAATTCACCAATATCTCAAAATCAACTTTCATCTGTCTACCAGTAGTCATATTATTATATGTTATCATATACAGTGTAAAAAAGATGATATAAAGATTGAAAAACAGTCATCAGATNTTTNNNNANCNNNNNNNNNNTATAGTAGGNNNNTGGGTGACNNNATANNNNNTNNNNNNNGAAATAGTAGNNNNNTNANNNNNAAGTATCAATCTNNNNNNNNNNTTTTTNTANNNNNNNNNNNNNNNNNNNNNNNNNNNNNNNNNNNNNNNGNNNNNNNNNNNNNNNNNNNNNNNNNNNNNNNNNNNNNN-NNNNNN-NNNNNNNNNNNNNNNNNNNNNNNNNNNNNNNNNNNNNNNNNNNnnnnnnnnnnnnnnnnnnnnnnnnnnnnnnnnnnnnnnnnnnnnnnnnnnnnnnnnnnnnnnnnnnnnnnnnnnnnnnnnnnnnnnnnnnnnnnnnnnnnnnnnnnnnnnnnnnnnnnnnnnnnnnnnnnnnnnnnnnnnnnnnnnnnnnnnnnnnnnn
>UWOPS05_217_3
NNNNNNNNNNNNNNNNNNNNNNNNNNNNNNNNNNNNNNNNNNNNNNNNN-NN-NNNNNNNNNNNNNNNNNNNNNNNNNNNNNNNNNNNNNNNNNNNN-NNNNNNNNNNNNNNNNN-NNNNNN--NNNNNN-NNNNNNNNNNN-NN-NNNNNNNNNN-NN-NNNNNNNNNNnnnnnnnnnnnnnnnnnnnnnnnnnnnnnnnnnnnnnnnnnnnnnnnnnnnnnnnnnnnnnnnnnnnnnnnnnnnnnnnnnnnnnnnnnnnnnnnnnnnnnnnnnnnnnnnnnnnnnnnnnnnnnnnnnnnnnnnnnnnnnnnnnnnnnnnnnnnnnnnnnnnnnnnnnnnnnnnnnnnnnnnnnnnnnnnnnnnnnnnnnnnnnnnnnnnnnnnnnnnnnnnnnnnnnnnnnnnnnnnnnnnnnnnnnnnnnnnnnnnnnnnnnnnnnnnnnnnnnnnnnnnnnnnnnnnnnnnnnnnnnnnnnnnnnnnnnnnnnnnnnnnnnnnnnnnnnnnnnnnnnnnnnnnnnnnnnnnnnnnnnnnnnnnnnnnnnnnnnnnnnnnnnnnnnnnnnnnnnnnnnnnnnnnnnnnnnnnnnnnnnnnnnnnnnnnnnnnnnnnnnnnnnnnnnnnnnnnnnnnnnnnnnnnnnnnnnnnnnnnnnnnnnnnnnnnnnnnnnnnnnnnnnnnnnnnnnnnnnnnnnnnnnnnnnnnn
>UWOPS05_227_2
AAAGATNGATAACGTAATATGATAATGAAACATTTAAAACGGAATGAGGAATAATCGTAATATTATTATGTAGAAGTATCGATNCCATTCGAGGATTCCTATATCCTCGAGGAGAACTTCTA--GTATATTCTGCATACATAATATTATAGCCTTANTCAATAAAAACCCCAAGANTTACCTCAAAATTCACCAATATCTCAAAATCAACTTTCATCTGTCTACCAGTAGTCATATTATTATATGTTATCATATACAGTGTAAAAAAGATGATATAAAGATTGAAAAACAGTCATCAGATGTTTGGGAAGCTGAAATAAAATATAGTAGGACAATGGGTGACAATATATAAAATGGAGAAAGAAATAGTAGCCTTATTACGTAAAAGTATCAATCTCTTTTGTGAATTTTTGTATCCTGGGGAAGAACCTTTATCATATTCTCTATTCCTAATGTTATAACCTTAACAACAACGAAATCCCAAAAATTATGACAAAATCCACCAATATATCAAAATTCACATAAAGAAAGCCGTATTCTATATAACATTGCAGAACATTTTTCTAAGACATTACCAATCGTCAAAGTTCTGCCTTTACTANNNNNGGTGCTGAATTTTGAATCATATATAAATAGCCAAGTAGTTTGTGCGGTCGATTCCANCGCCGCTTATAATCCTATTCCAGCAATATTAACAATGTAG
>UWOPS83_787_3
AAAGNNNNNNNATGTAATNNNNNNNTGAAACATTTAAAACGGANNNNNNNNNNATCNTAATATTATTATGTAGAAGTATNNNNNCCATTNNNNNNNNCCTATATCCTNNNNNNNNNNNNCTN--NNNNATTCTGCATACATAATATTATAGCCTNNATCAATAAAAACCCCAANNNNNNCCTCAAANNNNACCANNNTCTCAAAATCAACTTTCATCTGTCTACCAGTAGTCANNNNATTNNATGNNATCNTATACAGTGTAAAAANNNNNNTANNANNNNNNAAAAACAGTCATCANNNNNNNNNNNNNNNNNNNNNNANNNNNNNNNNNNNNNNNNNNNNNNNNNNNNANNNNNNNNNNNNNNNNNNNNNNNNNNNNNNNNNNNNNNNNNNNNNNNNNNNNNNNNNNNNNNNNNNNNNNNNNNNNNNNNNNNNNNNNNNNNNNNNNNNNNN-NNNNNNNNNNNNNNNNNNNNNNNNNNNNNNNNN-NNNNNNNNNNN-NNN-NNNNNNNNNN-NNNNNNNNNNNNNNNN-NNNN-NNNNNN-NNNNNNNNNN-NNNNNN-NNN-NNNNNNNN-NNNNNN--NNNN-NNNNNNN-NNNNN-NNNN-NNNNNNNNNNnnnnnnnnnnnnnnnnnnnnnnnnnnnnnnnnnnnnnnnnnnnnnnnnnnnnnnnnnnnnnnnnnnnnnnnnnnnnnnnnnnnnn
>UWOPS87_2421
NNNNNNNNNNNNNNNNNNNNNNNNNNNNNNNNNNNNNNNNNNNNNNNNNNNNNNNNNNNNNNNNNNNNNNNNNNNNNNNNNNNNNNNNNNNNNNNNNNNNNNNNNNNNNNNNNNNNNNNNNN--NNNNNNNNNNNNNNNNNNNNNNNNNNNNNNNNNNNNNNNNNNNCCCNNNNNNNNNNNTCNAAATTCACCAATATCTCAAAATCAACTTTCATCTGTCTACCAGTAGTCATATTATTATATGTTATCATATACAGTGTAAAAAAGATGATATAAAGATTGAAAAACAGTCATCAGATGTTTGGGAAGCTGAAATATAATATAGTAGGACAATGGGTGACAATATATAAAATGGAGAAAGAAATAGTAGCCTTATTACGTAAAAGTATCAATCTCTTTTGTGAATTTTTGTATCCTGGGGAAGAACCTTTATCATATTCTCTATTCCTAATGCTATAACCTTAACAACAACGAAATCCCAAAAATTATGAAAAAATCCACCAATATATCAAAATTCACATAAAGAAAGCCGTATTCTATATGACATNGCAGAACATTTTTCTANCACATTACCAATCGTCAAAGTTCTGCCTTTACTAAATCAGGTGCTGAATTTTGAATCATATATAAATAGCCAAGTAGTTTGTGCGGTCGATTCCANCGCCGCTTATAATCCTATTCCAGCAATATTAACAATGTAG
>W303
nnnnnnnnNNNNNNNNNNNNNNNNNNNNNNNNNNNNNNNNNNNNNNNNNNNNNNNNNNNNNNNNNNNNNNNNNNNNNNNNNNNNNNNNNNNNNNNNNNNNNNNNNNNNNAGGAGAACTTCTAnnGTATATTCTGCATNNNNNNNNNNNNNNNNNNNNNNNNNNNNNNNNNNNNNNNNNNNNNNNNNNNNNNNNNNNNNNNNNNNNNNNNNNNNNNNNNNNNNNNNNNNNNNNNNNNnnnnnnnnnnnnnnnnnnnnnnnnnnnnnnnnnnnNNNNNNNNNNNNNNNNNNNNNNNNNNNNNNNNNNNNNNNNNNNNNNNNNNNNNNNNNNNNNNNNNNNNNNNNNNNNNNNNNNNNNNNNNNNNNNNNNNNNNNNNNNNNNNNNNNNNNNNNNNNNNNNNNNNNNNNNNNNNNNNNNNNNNNNNNNNNNNNNNNNNNNNNNNNNNNNNNNNNNNNNNNNNNNNNNNNNNNNNNNNNNNNNNNNNNNNNNNNNNNNNNNNNNNNNNNNNNNNNNNNNNNNNNNNNNNNNNNNNNNNNNNNNNNNNNNNNNNNNNNNNNNNNNNNNNNNNNNNNNNNNNNNNNNNNNNNNNNNNNNNNNNNNNNATCAGGTNNNNNNNNNNNNNNNNNNTNNNNNNNNCCAAGTAGTTTGTGCGGTCGANTCCAACGCCNNNNNNNNNNNNNNNNNNNNNNNNNNNNNNNNNNNN
>Y12
AAAGATTGATAATGTAATATGATAATGAAACATTTAAAACGGAATGAGGAATAATCGTAATATTATTATGTAGAAGTATCGATTCCATTCGAGGATTCCTATATCCTCGAGGAGAACTTCTA--GTATATTCTGCATACATAATATTATAGCCTTAATCAATAAAAACCCCAAGAATTACCTCAAAATTCACCAATATCTCAAAATCAACCTTCATCTGTCTACCAGTAGTCATATTATTATATGTTATCATATACAGTGTAAAAAAGATGATATAAAGATTGAAAAACAGTCATCAGATGTTTGGGAAGCTGAAATAAAATATAGTAGGACAATGGGTGACAATATATAAAATGGAGAAAGAAATAGTAGCCTTATTACGTAAAAGTATCAATCTCTTTTGTAAATTTTTGTATCCTGGGGAAGAACCTTTATCATATTCTCTATTCCTAATGTTATAACCTTAACAACAACGAAATCCCAAAAATTATGACAAAATCCACCAATATATCAAAATTCACATAAAGAAAGCCGTATTCTATATAACATTGCAGAACATTTTTCTAACACATTACCAATCGTCAAAGTTCTGCCTTTACTAAATCAGGTGCTGAATTTTGAATCATATATAAATAGCCAAGTAGTTTGTGCGGTCGATTCCAACGCCGCTTATAATCCTATTCCAGCAATATTAACAATGTAG
>Y55
AAAGATTGATAATGTAATATGATAATGAAACATTTAAAACGGAATGAGGAATAATCGTAATATTATTATGTAGAAGTATCGATTCCATTCGAGGATTCCTATATCCTCGAGGAGAACTTCTA--GTATATTCTGCATACATAATATTATAGCCTCAATCAATAAAAACCCCAAGAATTACCTCAAAATTCACCAATATCTCAAAATCAACTTTCATCTGTCTACCAGTAGTCATATTATTATATGTTATCATATACAGTGTAAAAAAGATGATATAAAGATTGAAAAACAGTCATCAGATGTTTGGGAAGCTGAAATAAAATATAGTAGGACAATGGGTGACAATATATAAAATGGAGAAAGATATAGTAGCCTTATTACGTAAAAGTATCAATCTCTTTTGTGAATTTTTGTATCCTGGGGAAGAACCTTTATCATATTCTCTATTCCTAATGTTATAACCTTAACAACAACGAAATCCCAAAAATTATGACAAAATCCACCAATATATCAAAATTCACATAAAGAAAGCCGTATTCTATATAACATNGCAGAACATTTTTCTAACACATTACCAATCGTCAAAGTTCTGCCTTTACTAAATCAGGTGCTGAATTTTGAATCATATATAAATAGCCAAGTAGTTTGTGCGGTCGATTCCAACGCCGCTTATAATCCTATTCTAGCAATATTAACAATGTAG
>Y9
NNNNNN-NNNNNNNNNNNNNNNNNNNNNNNNNNNNNNNNNNNNNNNNNNNNNNNNNNNNNNNNNNNNNNNNNNNNNNNNNNNNNNNNNNNNNNNNNNNNNNNNNNNNNNNNNNNNNNNNNNA--NNNNNNNNNNNNNNNNNNNNNNNNNNNNNNNNNNNNNNNNNNNNNNNNNNNNNNNNNNNNNNNNNNNNNNNNNNNNCANNNNNNNNNNNNNNNNNNNNNNNNGTAGTCATATNNNNNTATGTTATCATATACAGTGTAAAAAAGATGATATAAAGATTGAAAAACAGTCATCAGATGTTTGGGAAGCTGAAATAAAATATAGTAGGACAATGGGTGACAATATATAAAATGGAGAAAGAAATAGTAGCCTTATTACGTAAAAGTATNNNNNNCTTTTGTAAATTTTTGTATCCTGGGGAAGAACCTTTATCATATTCTCTATTCCTAATGTTATAACCTTAACAACAACGAAATCCCAAAAATTATGACANNNNNNACCAATATATCAAAATTCACATAAAGAAAGCCGTATTCTATATAACATTGCAGAACATTTTTCTAACACATTACCAANNNNNNAAGTTCTGCCTTTACTAAATCAGGTGCTGAATTTTGAATCATATATAAATAGCCAAGTAGTTTGTGCGGTCGATTCCAACGCCGCTTATAATCCTATTCCAGCAATATTAACAATGTAG
>YIIc17_E5
NAAGNNNNNNNNNNNNNNNNNNnnnnnnnnnnnnnnnnnnnnnnnnnnnnnnnnnnnnnnnnnnnnnnnnnnnnnnnnnnnnnnnnnnnnnnnnnnnnnnnnnnnnnnnnnnnnnnnnnnnnnnnnnnnnnnnnnnnnnnnnnnnnnnnnnnnnnnnnnnnnnnnnnnnnnnnnnnnnnnnnnnnnnnnnnnnnnnnnnnnnnnnnnnnnnnnnnnnnnnnnnnnnnnnnnnnnnnnnnnnnnnnnnnnnnnnnnnnnnnnnnnnnnnnnnnnnnnnnnnnnnnnnnnnnnnnnnnnnnnNNNNNNNNNNN-NNNNNN-NNNNNNNNNNN-NNNNNN-NN-NNNNNNNN-NNNNNNNN-NNN-NNNNNNNN-NNNNNNNNNNNNN-NNNNN-NNNNNNNNNN-N-NNNNNNNNNNNNNN-NNNNNNNN-NNNNNNNNNN-NNNNNN-NNNNNNN-NNNNNNNNNN--NNNNNNNNNNNNNNNNNN-NNNNNNNNNN-NNNNNNNNNNNNNNNNNNN-NNNNNNNNNNNNNNNNNNNNNNNNNNNNNNN-NNNNNNNNNNNNNNNNNNNNNNNNNNNNNNNNNNNNNNNNNNNNNNNNNNNNNNNNNNNNNNNNNNNNNNNNNNNNNNNNNNNNNNNNNNNNNNNNNNNNNNNNNNNNNNNNNNNNNNNNNNNNNNNNNNNNNNNNNNNNNNNNNNNNNNNNN
>YJM789
AAAGATTGATAATGTAATATGATAATGAAACATTTAAAACGGAATGAGGAATAATCGTAATATTATTATGTAGAAGTATCGATTCCATTCGAGGATTCCTATATCCTCGAGGAGAACTTCTA--GTATATTCTGCATACATAATATTATAGCCTTAATCAATAAAAACCCCAAGAATTACCTCAAAATTCACCAATATCTCAAAATCAACCTTCATCTGTCTACCAGTAGTCATATTATTATATGTTATCATATACAGTGTAAAAAAGATGATATAAAGATTGAAAAACAGTCATCAGATGTTTGGGAAGCTGAAATAAAATATAGTAGGACAATGGGTGACAATATATAAAATGGAGAAAGAAATAGTAGCCTTATTACGTAAAAGTATCAATCTCTTTTGTAAATTTTTGTATCCTGGGGAAGAACCTTTATCATATTCTCTATTCCTAATGTTATAACCTTAACAACAACGAAATCCCAAAAATTATGACAAAATCCACCAATATATCAAAATTCACATAAAGAAAGCCGTATTCTATATAACATTGCAGAACATTTTTCTAACACATTACCAATCGTCAAAGTTCTGCCTTTACTAAATCAGGTGCTGAATTTTGAATCATATATAAATAGCCAAGTAGTTTGTGCGGTCGATTCCAACGCCGCTTATAATCCTATTCCAGCAATATTAACAATGTAG
>YJM975
NNNNNNNNNNNNTNNNNNNNNNNNNNNNNNNNNNNNNNNNNNNNNNNNNNNNNNNNNNNNNNNNNNNNNNNNNNNNNNNNNNNNNNNNNNNNNNNNNNNNNNNNNNNNNNNNNNNNNNNNNNNNNNNNNNNNNNNNNNNNNNNNNNNNNNNNNNNNNNNNNNNNNNNNNNNNNNNNNNNNNNNNNNNNNNNNNNNNNNNNNNNNNNNNNNNNNNNNNNNnnnnnnnnnnnnnnnnnnnnnnnnnnnnnnnnnnnnnnnnnnnnnnnnnnnnnnnnnnnnnnnnnnnnnnnnnnnnnnnnnnnnnnnnnnnnnnnnnnnnnnnnnnnnnnnnnnnnnnnnnnnnnnnnnnnnnnnnnnnnnnnnnnnnnnnnnnnnnnnnnnnnnnnnnnnnnnnnnnnnnnnnnnnnnnnnnnnnnnnnnnnnnnnnnnnnnnnnnnnnnnnnnnnnnnnnnnnnnnnnnnnnnnnnnnnnnnnnnnnnnnnnnnnnnnnnnnnnnnnnnnnnnnnnnnnnnnnnnnnnnnnnnnnnnnnnnnnnnnnnnnnnnnnnnnnnnnnnnnnnnnnnnnnnnnnnnnnnnNNNNNNNN-NNNNNNNNNNNNNNNNNTNNNNNNNNGAATTTTGANNNNNNNNTANNNNNNNNNNNNNNTTGTGCNNNNNNTTCCAACGCCGNNNNNNNNNNNNNNNNNNNNNNNNNNNNAANNNAN
>YJM978
AAAGATTGATAATGTAATANNNNNNNNNAACANNNNNNACGGAANGAGGNNNNNNCGTAATATTNNNNNNNNNNNNNNTCGATNNNNNNCGNNNNTTCCNNNNNNNNNNNNNNNNNCTNNNNNNNNNNNNNNNNNNNNNNNNNNNNNNNNNNNNNNNNNNNNNNNNNNNNNNNNnnnnnnnnnnnnnnnnnnnnnnnnnnnnnnnnnnnnnnnnnnnnnnnnnnnnnnnnnnnnnnnnnnnnnnnnnnnnnnnnnnnnnnnnnnnnnnnnnnnnnnnnnnnnnnnnnnnnnnnnnnnnnnnnnnnnnnnnnnnnnnnnnnnnnnnnnnnnnnnnnnnnnnnnnnnnnnnnnnnnnnnnnnnnnnnnnnnnnnnnnnnnnnnnnnnnnnnnnnnnnnnnnnnnnnnnnnnnnnnnnnnnnnnnnnnnnnnnnnnnnnnnnnnnnnnnnnnnnnnnnnnnnnnnnnnnnnnnnnnnnnnnnnnnnnnnnnnnnnnnnnnnnnnnnnnnnnnnnnnnnnnnnnnnnnnnnnnnnnnnnnnnnnnnnnnnnnnnnnnnnnnnnnnnnnnnnnnnnnnnnnnnnnnnnnnnnnnnnnnnnnnnnnnnnnnnnnnnnnnnnnnnnnnnnnnnnnnnnnnnnnnnnnnnnnnnnnnnnnnnnnnnnnnnnnnnnnnnnnnnnnnnnnnnnnnnnnnnnnnnnnnnnnnn
>YJM981
nnnnnnnnnnnnnnnnnnnnnnnnnnnnnnnnnnnnnnnnnnnnnnnnnnnnnnnnnnnnnnnnnnnnnnnnnnnnnnnnnnnnnnnnnnnnnnnnnnnnnnnnnnnnnnnnnnnnnnnnnnnnnnnnnnnnnnnnnnnnnnnnnnnnnnnnnnnnnnnnnnnnnnnnnnnnnnnnnnnnnnnnnnnnnnnnnnnnnnnnnnnnnnnnnnnnnnnnnnnnnnnnnnnnnnnnnnnnnnnnnnnnnnnnnnnnnnnnnnnnnnnnnnnnnnnnnnnnnnnnnnnnnnnnnnnnnnnnnnnnnnnnnnnnnnnnnnnnnnnnnnnnnnnnnnnnnnnnnnnnnnnnnnnnnnnnnnnnnnnnnnnnnnnnnnnnnnnnnnnnnnnnnnnnnnnnnnnnnnnnnnnnnnnnnnnnnnnnnnnnnnnnnnnnnnnnnnnnnnnnnnnnnnnnnnnnnnnnnnnnnnnnnnnnnnnnnnnnnnnnnnnnnnnnnnnnnnnnnnnnnnnnnnnnnnnnnnnnnnnnnnnnnnnnnnnnnnnnnnnnnnnnnnnnnnnnnnnnnnnnnnnnnnnnnnnnnnnnnnnnnnnnnnnnnnnnnnnnnnnnnnnnnnnnnnnnnnnnnnnnnnnnnnnnnnnnnnnnnnnnnnnnnnnnnnnnnnnnnnnnnnnnnnnnnnnnnnnnnnnnnnnnnnnnnnnnnnnnnnnnnn
>YPS128
AAAGATTGATAATGTAATATGATAATGAAACATTTAAAACGGAATGAGGAATAATCGTAATATCATTATGTAGAAGTATCGATTCCATTCGAGGATTCCTATATCCTCGAGGAGAACTTCTA--GTATATTCTGCATACATAATATTATAGCCTTAATCAATAAAAACCCCAAGAATTACCTCAAAATTCACCAATATCTCAAAATCAACTTTCATCTGTCTACCAGTAGTCATATTATTATATGTTATCATATACAGTGTAAAAAAGATGATATAAAGATTGAAAAACAGTCATCAGATGTTTGGGAAGCTGAAATATAATATAGTAGGACNATGGGTGACAATATATAAAATGGAGAAAGAAATAGTAGCCTTATTACGTAAAAGTATCAATCTCTTTTGTGAATTTTTGTATCCTGGGGAAGAACCTTTATCATATTCTCTATTCCTAATGTTATAACCTNAACAACAACGAAATCCCAAAAATTATGACAAAATCCACCAATATATCAAAATTCACATAAAGAAAGCCGTATTCTATATAACATTGCAGAACATTTTTCTAACATATTACCAATCGTCAAAGTTCTGCCTTTACTAAANNNNNNGCTNNNNNNTGAATCATATATAAATAGCNNNNNNNTTTNNNCNNTNNNNNNNNNNNNNNNNNNNNNNNNNNNNNNNNNNNNNNNNNNNNTNNNG
>YPS606
ANAGATTGATAATGTAATATGATAATGAAACANNNAAAACGGAATGAGGAATAATCGTAATATCATTATGTAGAAGTATCGATTCCATTCGAGGATTCCTATATCCTCGAGGAGAACTTCTA--GTATATTCTGCATACATAATATTATAGCCTTAATCAATAAAAACCCCAAGAATTACCTCAAAATTCACCAATATCTCAAAATCAACTTTCATCTGTCTACCAGTAGTCATATTATTATATGTTATCATATACAGTGTAAAAAAGATGATATAAAGATTGAAAAACAGTCATCAGATGTTTGGGAAGCTGAAATATAATATAGTAGGACAATGGGTGACAATATATAAAATGGAGAAAGAAATAGTAGCCTTATTACGTAAAAGTATCAATCTCTTTTGTGAATTTTTGTATCCTGGGGAAGAACCTTTATCATATTCTCTATTCCTAATGTTATAACCTTAACAACAACGAAATCCCAAAAATTATGACAAAATCCACCAATATATCAAAATTCACATAAAGAAAGCCGTATTCTATATAACATTGCAGAACATTTTTCTAACATATTACCAATCGTCAAAGTTCTGCCTTTACTAAATCAGGTGCTGAATTTTGAATCATATATAAATAGCCAAGTAGTTTGTGCGGTCGATTCCAACGCCGCTTATAATCCTATTCCAGCAATATTAACAATGTAG
>YS2
nnnnnnnnnnnnnnnnnnnnnnnnnnnnnnnnnnnnnnnnnnnnnnnnnnnnnnnnnnnnnnnnnnnnnnnnnnnnnnnnnnnnnnnnnnnnnnnnnnnnnnnnnnnnnnnnnnnnnnnnnnnnnnnnnnnnnnnnnnnnnnnnnnnnnnnnnnnnnnnnnnnnnnnnnnnnnnnnnnnnnnnnnnnnnnnnnnnnnnnnnnnnnnnnnnnnnnnnnnnnnnnnnnnnnnnnnnnnnnnnnnnnnnnnnnnnnnnnnnnnnnnnnnnnnnnnnnnnnnnnnnnnnnnnnnnnnnnnnnnnnnnnnnnnnnnnnnnnnnnnnnnnnnnnnnnnnnnnnnnnnnnnnnnnnnnnnnnnnnnnnnnnnnnnnnnnnnnnnnnnnnnnnnnnnnnnnnnnnnnnnnnnnnnnnnnnnnnnnnnnnnnnnnnnnnnnnnnnnnnnnnnnnnnnnnnnnnnnnnnnnnnnnnnnnnnnnnnnnnnnnnnnnnnnnnnnnnnnnnnnnnnnnnnnnnnnnnnnnnnnnnnnnnnnnnnnnnnnnnnnnnnnnnnnnnnnnnnnnnnnnnnnnnnnnnnnnnnnnnnnnnnnnnnnnnnnnnnnnnnnnnnnnnnnnnnnnnnnnnnnnnnnnnnnnnnnnnnnnnnnnnnnnnnnnnnnnnnnnnnnnnnnnnnnnnnnnnnnnnnnnnnnnnnnnnnnnnnnnnnnnn
>YS4
NNNNNNNNNNNNNNNNNNNNNN-NNNNNNNNNNNNNNNNNNNNNNNNNNNNNNNNNNNNNNNNNNNNNNNNNNNNNNNNNNNNNNNNNNNNNNNNNNNNNNNNNNNNNNNNNNNNNNNNNNN--NNNNNNNNNNNNNNNNNNNNNNNNNNNNNNNNNNNNNNNNNNNNNNNNNNNNNNNNNNNNNNNNNNNNNNNNNNNNCANNNNNNACTNNNNNNNNNNNNNNNNTAGTCATATTATTATATGTTATCATATACAGTGTAAAAAAGATGATATAAAGATTGAAAAACNNNNNNCAGATGTTTGGGAAGCTGAAATATAATATAGTAGGACAATGGGTGACAATNNNNNNNNNNNNNNNNGAAATNNTNNNNNNNNNNCGTAAAAGNNNNNNNNNCTTTTNNNNNNNNNNNNNNNNNNNNNNNNNNNNNNNANNNNNNNNTNNNNTCCNAATGCTATAACCTTAACAACAACGNNNNNNCAAAAATTATGAAAAAANNNNNNNATATATCAAAATTCACATAAAGAAAGCCGTATTCTATATGACATTGCAGAACATTTTTCTAACACATTACCAATCGTCAAAGTTCTGCCTTTACTAAATCAGGTGCTGAATTTTGAATCATATATAAATAGCCANNNNNNTTGTGCGGTCGATTCCAACGCCGCTTATAATCCTATTCCAGCAATATTAACAATGTAG
>YS9
NNNNNNNNNNNNNNNNNNNNNNNNNNNNNNNNNNNNNNNNNNNNNNNNNNNNNNNNNNNNNNNNNNNNNNNNNNNNNNNNNNNNNNNNNNNNNNNNNNNNNNNNNNNNNNGGNNNNNNNNNNNNNNNNNNNNNNNNNNNNNNNNANNNNNNNNNNNNNNNNNNNNNNNNNNNNNNNNNNNNNNNNNNNNNNNNNNNNNNTCAAANNNNNNNNNNNNNNNNNNNNNNNNNNNNNNNNNNNNNNNNNNNNNNNNNNNNNN-NNNNNNNNNNNNN-NNNNNNNNNNNnnnnnnnnnnnnnnnnnnnnnnnnnnnnnnnnnnnnnnnnnnnnnnnnnnnnnnnnnnnnnnnnnnnnnnnnnnnnnnnnnnnnnnnnnnnnnnnnnnnnnnnnnnnnnnnnnnnnnnnnnnnnnnnnnnnnnnnnnnnnnnnnnnnnnnnnnnnnnnnnnnnnnnnnnnnnnnnnnnnnnnnnnnnnnnnnnnnnnnnnnnnnnnnnnnnnnnnnnnnnnnnnnnnnnnnnnnnnnnnnnnnnnnnnnnnnnnnnnnnnnnnnNNNNNNNNNNNNTNNNNNNNNNNNNNNNNNNNNNNNNNNNNNNCCNNNNNNNNNTCNNNNNNNNNATTTTGAATCATATATANNNNNNCNNNNNNNTTGTGCGGTCGATTCCAACGCCGNNNNNNNNCCTATTCCAGCAATATTAACAATGTAG
