# Supplementary material for: Evolutionary Genomics of Transposable Elements in Saccharomyces cerevisiae
Source: PLoS One. 2012 Nov 30;7(11):e50978. doi: 10.1371/journal.pone.0050978 (PMC3511429; doi:10.1371/journal.pone.0050978)
Supplement: File S7 — ZIP archive of SGRP strain alignments used for population genomic analyses. Alignments of the orthologous genomic region in each SGRP strain corresponding to each Ty insertion in our re-annotation of the S. cerevisiae reference genome. N’s represent low quality (<Q40 phred score) or missing data, primarily due to the low-coverage sequence of many SGRP strains. The DNA sequence of sacCer2 is included as “REF” and each alignment includes the TE locus and 200 bp of DNA sequence on either side of the Ty insertion site. A dummy sequence shows the position of each TE in the alignment with “T”s. (ZIP) [file pone.0050978.s007.zip › S7/chrII_st6-_TY1.mfa]

>REF
ACCGTTTTGACAACTGGTTACTTCCCTAAGACTGTTCATATTAGGATTGTCAAGACACTCCGATATTACTCGAGCCCGTAATACAACACTTTTTTTGGTAAGTAGTTTATAATAACATGTGTTGAAAGATAACAAATGCCACAAAATATCAATGGCTACTTAAAAGGGTAATTGCAAACCATTGGAATGAAATCCTAATATCATCTTCTTACACCGCACGTGATAATAAACTAGTAACACGAATACAACTAAACAGATGATATTATAGACTTTCATTCCAACACATCTGTTGACTAGTAAGATGGATATTAGTCAATAGATGATGTTTCTTATTCCAAACTATCATGGGTTTGTAAGAAAATTTATTTTGAGGGGAATTGATTACATTTCCTTTTTTTTTCAATGTACTTTGAAGTTTTTTCTTGTTTAACAATAAGCTTGCCTAATCATTAAATTAGTGCATAAAAAAAAAGGTAAGCCGAG
>index
-------------------------------------------------------------------------------------------------------------------------------------------------------------------------------------------------------TTTTTTTTTTTTTTTTTTTTTTTTTTTTTTTTTTTTTTTTTTTTTTTTTTTTTTTTTTTTTTTTTTTTTTTTTTTTTTTTTTTT--------------------------------------------------------------------------------------------------------------------------------------------------------------------------------------------------------
>273614N
nnnnnnnnnnnnnnnnnnnnnnnnnnnnnnnnnnnnnnnnnnnnnnnnnnnnnnnnnnnnnnnnnnnnnnnnnnnnnnnnnnnnnnnnnnnnnnnnnnnnnnnnnnnnnnnnnnnnnnnnnnnnnnnnnnnnnnnnnnnnnnnnnnnnnnnnnnnnnnnnnnnnnnnnnnnnnnnnnnnnnnnnnnnnnnnnnnnnnnnnnnnnnnnnnnnnnnnnnnnnnnnnnnnnnnnnnnnnnnnnnnnnnnnnnnnnnnnnnnnnnnnnnnnnnnnnnnnnnnnnnnnnnnnnnnnnnnnnnnnnnnnnnnnnnnnnnnnnnnnnnnnnnnnnnnnnnnnnnnnnnnnnnnnnnnnnnnnnnnnnnnnnnnnnnnnnnnnnnnnnnnnnnnnnnnnnnnnnnnnnnnnnnnnnnnnnnnnnnnnnnnnnnnnnnnnnnnnnnnnnnnnnnnnnnnnnnnnnnnnnnnnnnnnnnnnnnnnnnnnnnnn
>322134S
nnnnnnnnnnnnnnnnnnnnnnnnnnnnnnnnnnnnnnnnnnnnnnnnnnnnnnnnnnnnnnnnnnnnnnnnnnnnnnnnnnnnnnnnnnnnnnnnnnnnnnnnnnnnnnnnnnnnnnnnnnnnnnnnnnnnnnnnnnnnnnnnnnnnnnnnnnnnnnnnnnnnnnnnnnnnnnnnnnnnnnnnnnnnnnnnnnnnnnnnnnnnnnnnnNNNNNCGCNNNNNNNNATAANNNNNNNNNNNNNNN--NNNNNNNNNNNTGATNTTANAGACTTTCATNNNNNCANNNCTNNNNNNNNNNNNNATGGATATNNNNNNATAGATGATGTNNNNNNTTCCAANNNNNNNNGGGTTTGTAAGAAAATTTATTTTGAGGGGAATTGATTACATTTCCTTTTTTTTTCCATGTACTTTGAAGTTTTTTCTTGTTNANCAGTAAGCTTGCCTAATCATTAAATTAGTGCATAAAAAAAA-GGTAAGCCGAG
>378604X
ACCGTTTTGACAACTGGTTACTTCCCTAAGACTGTTCATATTAGGATTGTCAAGACACTCCGATATTACTCGAGCCCGTAATACAACACTTTTTTTGGTAAGTAGTTTATAATAACATGTGTTGAAAGATAACAAATGCCACAAAATATCAATGGCTACTTAAAAGGGTAATTGCAAACCATTGGAATGAAATCCTAATATCATCTTCTTACACCGCACGTGATAATAAACTAGTAACACGAATACAACTAAACAGATGATATTATAGACTTTCATTCCAACNCATCTGTTGACTAGTAAGATGGATATTAGTCAATANATGATGTTTCTTATTCCAAANTATCATGGGTTTGTAANAAAATTTATTTTGAGGGGAATTGATTACATTTCCTTTTTTTTTNNATGTACTTTGAAGTTTTTTCTTGTTTAACAATAAGCTTGCCTAATCATTAAATTAGTGCATAAAAAAAAAGGTAAGCCGAG
>BC187
nnnnnnnnnnnnnnnnnnnnnnnnnnnnnnnnnnnnnnnnnnnnnnnnnnnnnnnnnnnnnnnnnnnnnnnnnnnnnnnnnnnnnnnnnnnnnnnnnnnnnnnnnnnnnnnnnnnnnnnnnnnnnnnnnnnnnnnnnnnnnnnnnnnnnnnnnnnnnnnnnnnnnnnnnnnnnnnnnnnnnnnnnnnnnnnnnnnnnnnnnnnnnnnnnnnnnnnnnnnnnnnnnnnnnnnnnnnnnnnnnnnnnnnnnnnnnnnnnnnnnnnnnnnnnnnnnnnnnnnnnnnnnnnnnnnnnnnnnnnnnnnnnnnnnnnnnnnnnnnnnnnnnnnnnnnnnnnnnnnnnnnnnnnnnnnnnnnnnnnnnnnnnnnnnnnnnnnnnnnnnnnnnnnnnnnnnnnnnnnnnnnnnnnnnnnnnnnnnnnnnnnnnnnnnnnnnnnnnnnnnnnnnnnnnnnnnnnnnnnnnnnnnnnnnnnnnnnnnnnnnnn
>DBVPG1106
nnnnnnnnnnnnnnnnnnnnnnnnnnnnnnnnnnnnnnnnnnnnnnnnnnnnnnnnnnnnnnnnnnnnnnnnnnnnnnnnnnnnnnnnnnnnnnnnnnnnnnnnnnnnnnnnnnnnnnnnnnnnnnnnnnnnnnnnnnnnnnnnnnnnnnnnnnnnnnnnnnnnnnnnnnnnnnnnnnnnnnnnnnnnnnnnnnnnnnnnnnnnnnnnnnnnnnnnnnnnnnnnnnnnnnnnnnnnnnnnnnnnnnnnnnnnnnnnnnnnnnnnnnnnnnnnnnnnnnnnnnnnnnnnnnnnnnnnnnnnnnnnnnnnnnnnnnnnnnnnnnnnnnnnnnnnnnnnnnnnnnnnnnnnnnnnnnnnnnnnnnnnnnnnnnnnnnnnnnnnnnnnnnnnnnnnnnnnnnnnnnnnnnnnnnnnnnnnnnnnnnnnnnnnnnnnnnnnnnnnnnnnnnnnnnnnnnnnnnnnnnnnnnnnnnnnnnnnnnnnnnn
>DBVPG1373
ACCGTTTTGACAACTGGTTACTTCCCTAAGACTGTTCATATTAGGATTGTCAAGACACTCCGGTATTACTCGAGCCCGTAATACAACACTTTTTTTGGTAAGTAGTTTATAATAACATCCGTTGAAGGGTAACAAATGCCACAGAATATCAATGGCTACTTAAAAGGGTAATTGCAAACCATTGGAATGAAATCCTAATATTATCTTCTTACATCGCACGTGATAATAAACTAGTAACACGAATACAACTAAACAGATGATATTATAGACTTTCATTCCAACACATCTGTTGACTAGTAAGATGGATATTAGTCAAANGATGATGTTTCTTATTCCAAACTATCATGGGTTTGTANGAAAATTTATTTTGAGGGNAATTGATTACATTNCCTTTTTTTTTCCATGTACTTTGANGTTTTTTCTTGTTTANCAATAAGCTTGCCTAATCATTAAATTAGTGCANAAAAAAAA-GGTANGCCGAG
>DBVPG1788
ACCGTTTTGACAACTGGTTACTTCCCTAAGACTGTTCATATTAGGATTGTCAAGACACTCCGGTATTACTCGAGCCCGTAATACAACACTTTTTTTGGTAAGTAGTTTATAATAACATCCGTTGAAGGGTAACAAATGCCACAAAATATCAATGGCTACTTAAAAGGGTAATTGCAAACCATTGGAATGAAATCCTAATATTNTNTTCTTACATCGCACGTGATAATAAACTAGTAACACGAATACAACTAAACAGATGATATTATAGACTTTCATTCCAACACATCTGTTGACTAGTAAGATGGATATTAGTCAATAGATGATGTTTCTTATTCCAAACTATCATGGGTTTGTAAGAAAATTTATTTTGAGGGGAATTGATTACATTTCCTTTTTTTTTCCATGTACTTTGAAGTTTTTTCTTGTTTAACAATAAGCTTGCCTAATCATTAAATTAGTGCATAAAAAAAA-NNNAANNCGAG
>DBVPG1853
nnnnnnnnnnnnnnnnnnnnnnnnnnnnnnnnnnnnnnnnnnnnnnnnnnnnnnnnnnnnnnnnnnnnnnnnnnnnnnnnnnnnnnnnnnnnnnnnnnnnnnnnnnnnnnnnnnnnnnnnnnnnnnnnnnnnnnnnnnnnnnnnnnnnnnnnnnnnnnnnnnnnnnnnnnnnnnnnnnnnnnnnnnnnnnnnnnnNNNNNNNNNNNNNNNNNNNNNNNNNNNNNNNNNNNNNNNNNNNNNNNNNNNNNNNNNNNNNNNNNNNNNNNNNNNNNNNNNNNNNNNnnnnnnnnnnnnnnnnnnnnnnnnnnnnnnnnnnnnnnnnnnnnnnnnnnnnnnnnnnnnnnnnnnnnnnnnnnnnNNNNNNNNNTTGAGGGNNNNNNNNNNNNNNTCCTTTTTTTTNNNNNNNNCTTTGAAGTTTNNNNNNNNNNNNNNNNNAGCTTNNNNNNNNNNNNNNNNNNNGNNNNNNAAAAA-NNNNNNCCGAG
>DBVPG6040
ACTGTTTTGACAACTGGTTACTTCCCTAAGACTGTTTATATTAGGATTGTCAAGACACTCCGGTATTACTCGAGCCCGTAATACAACACTTTTTTTGGTAAGTAGTTTATAATANNNNNNNNNNNNNNNNNNCAAATGCCACAAAATATCAATGGCTACTTAAAAGGGTAATTGCAAACCATTGGAATGAAATCCTAATATTATCTTCTTACATCGCACGTGATAATAAACTAGTAACNNNNNNNNNNCTAAACNNNNNATATTATAGACTTTCATTCNAACACATCTGTTGACTAGTANNNNNNNNNNNAGTCAANNNNNNNNNNNNNNNNNNNNNNNCTATCATNNGNNNNNNNNNNNNNNNNNTNNNNNNNNNNNNNNNNNNNNTTCCTTTTTTTTNNNNTGTACTTTGAAGTTTTTTCTTGTTTAACAATAAGCTTGCCTAATCATTNNNTTAGTGCATAAAAAAAN-GGTAAGCCGAG
>DBVPG6044
ACCGTTTTGACAACTGGTTACTTCCCTAAGACTGTTCATATTAGGATNGTCAAGACACTCCGATATTACTCGAGCCCGTAATACAACACTTTTTTTGGTAAGTAGTTTATAATAACATGTGTTGAAAGATAACAAATGCCACAAAATATCAATGGCTACTTAAAAGGGTAATTGCAAACCATTGGAATGAAATCCTAATATCATCTTCTTACACCGCACGTGATAATAAACTAGTAACACGAATACAACTAAACAGATGATATTATAGACTTTCTTTCCAACACATCTGTTGACTAGTAAGATGGATATTAGTCAATAGATGATGTTTCTTATTCCAAACTATCATGGGTTTGTAAGAAAATTTATTTTGAGGGGAATTGATTACATTTC-TTTTTTTTTCAATGTACTTTGAAGTTTTTTCTTGTTTAACAATAAGCTTGCCTAATCATTAAATTAGTGCATAAAAAAAAAGGTAAGCCGAG
>DBVPG6765
ACCGTTTTGACAACTGGTTACTTCCCTAAGACTGTTCATATTAGGATTGTCAAGACACTCCGGTATTACTCGAGCCCGTAATACAACACTTTTTTTGGTAAGTAGTTTATAATAACATCCGTTGAAGGGTAACAAATGCCACAAAATATCAATGGCTACTTAAAAGGGTAATTGCAAACCATTGGAATGAAATCCTAATATTATCTTCTTACATCGCACGTGATAATAAACTAGTAACACGAATACAACTAAACAGATGATATTATAGACTTTCATTCCAACACATCTGTTGACTAGTAAGATGGATATTAGTCAATAGATGATGTTTCTTATTCCAANCTATCATGGGTTTGTAAGAAAATTTATTTTGAGGGGAATTGATTACATTTCCTTTTTTTTTCNNNNTACTTTNNNNNTTTTTCTTGNTTAACNNNNNNNTTGCCTANTCNNNNNNNNNNNNNNNNNNAANNN-NNNNNNNNNNN
>K11
nnnnnnnnnnnnnnnnnnnnnnnnnnnnnnnnnnnnnnnnnnnnnnnnnnnnnnnnnnnnnnnnnnnnnnnnnnnnnnnnnnnnnnnnnnnnnnnnnnnnnnnnnnnnnnnnnnnnnnnnnnnnnnnnnnnnnnnnnnnnnnnnnnnnnnnnnnnnnnnnnnnnnnnnnnnnnnnnnnnnnnnnnnnnnnnnnnnnnnnnnnnnnnnnnnnnnnnnnnnnnnnnnnnnnnnnnnnnnnnnnnnnnnnnnnnnnnnnnnnnnnnnnnnnnnnnnnnnnnnnnnnnnnnnnnnnnnnnnnnnnnnnnnnnnnnnnnnnnnnnnnnnnnnnnnnnnnnnnnnnnnnnnnnnnnnnnnnnnnnnnnnnnnnnnnnnnnnnnnnnnnnnnnnnnnnnnnnnnnnnnnnnnnnnnnnnnnnnnnnnnnnnnnnnnnnnnnnnnnnnnnnnnnnnnnnnnnnnnnnnnnnnnnnnnnnnnnnnnnnnnnn
>L_1374
ACTGNTTTGACAACTGGTTACTTCCCTAAGACTGTTTATATTAGGATTGTCAAGACACTCCGGTATTACTCGAGCCCGTAATACAACACTTTTTTTGGTAAGTAGTTTATAATAACATCCGTTGAAGGGTAACAAATGCCACAAAATATCAATGGCTACTTAAAAGGGTAATTGCAAACCATTGGAATGAAATCCTAATATTATCTTCTTACATCGCACGTGATAATAAACTAGTAACACGAATACAACTAAACAGATGATATTATAGACTTTCATTCCAACACATCTGTTGACTAGTAAGATGGATATTAGTCAATAGATGATGTTTCTTATTCCAAACTATCATGGGTTTGTAAGAAAATTTATTTTGAGGGGAATTGATTACATTTCCTTTTTTTTTCCATGTACTTTGAAGTTTTTTCTTGTTTAACAGTAAGCTTGCCTAATCATTAANTTAGTGCATAAAAAAAA-GGTAAGCCGAG
>L_1528
nnnnnnnnnnnnnnnnnnnnnnnnnnnnnnnnnnnnnnnnnnnnnnnnnnnnnnnnnnnnnnnnnnnnnnnnnnnnnnnnnnnnnnnnnnnnnnnnnnnnnnnnnnnnnnnnnnnnnnnnnnnnnnnnnnnnnnnnnnnnnnnnnnnnnnnnnnnnnnnnnnnnnnnnnnNNNNNNN-NNNNNNNNNNNNNNNNNNNNNNNNNNNTTNNNNNNNNGCNNNNNNNNATAANNNNNNNNNACGNNNNNNNNNNNACAGATGATNNNNNNNNNNNNNNNNNCAACACATCTGTTGNNNNNNAAGATGGATANNNNNNAATAGATGATGTTTCTTATTCCAAACTATCATGGGTTTGTAAGAAAATTTATTTTGAGGGGAATTGATTACATTTCCTTTTTTTTNCCATGTACNTTGAAGTTTTTTCTTGTTTAACAATNAGCTTGCCTAATCATTAAATTAGNGCATAAAAAAAA-GGTAAGCCGAG
>NCYC110
ACCGTTTTGACAACTGGTTACTTCCCTAAGACTGTTCATATTAGGATTGTCAAGANACTCCGATATTACTCGAGCCCGTAATACAACACTTTTTTNGGTAAGNAGNTTATAATANNNNNNNNNNNNNNNNNNCAAATGCCACAAAATATCAATGGCTANNNNNNAGGGTAATTGCAAACNNNTGGAATGAAATCCTAATATCATCTTCTTACACCNNNNNNNNNNNNNNNNNNGTAACNNGAATANNNNNNNNNNNNNGATATNNNNNNNTTTCTTTCNNNCANNNCTGTNNNNNNNNNNNNNNNATNNNNNNNNNTAGATGATGTTTCTTATTCCAANCTATCATGGGTTNGTAAGAAAANNNNNNTTGAGGGGAATTGNNNNNNTTTC-TTTTTTTTTNNNNNNNNNNNGAAGTTTTNNNNNNNNNNNNNNNNNNNNNNNNNNNNNNTTAANNNNNNNNNNNNNAAAAAAGGTAAGCCGAG
>NCYC361
ACTGTTTTGACAACTGGTTACTNCCCTAAGACTGNTTATATNAGGANTGTCAAGACANTCCGGTATTACTCGAGCCCGTAATACAACACTTTTTTTGGTAAGTAGTTTATAATAACATCCGTTGAAGGGTAACAAATGCCACAAAATATCAATGGCTACTTAAAAGGGTAATTGCAAACCATTGGAATGAAATCCTAATATTATCTTCTTACATCGCACGTGATAATAAACTAGTAACACGAATACAACTAAACAGATGATATTATAGACTTTCATTCCAACACATCTGTTGACTAGTAAGATGGATATTAGTCAANAGATGATGTTTCTNATTCCAAACTATCATGGGTTTGTAAGAAAATTNATTTTGAGGGGAATTGATTACATTTCCTTTTTTTTTCCATGTACTTTGAAGTTTTTTCTTGTTTAACAGTAAGCTTGCCTAATCATTAAATTAGTGCATAAAAAAAA-GGTAAGCCGAG
>RM11_1A
ACCGTTTTGACAACTGGTTACTTCCCTAAGACTGTTCATATTAGGATTGTCAAGACACTCCGGTATTACTCGAGCCCGTAATACAACACTTTTTTTGGTAAGTAGTTTATAATAACATCCGTTGAAGGGTAACAAATGCCACAGAATATCAATGGCTACTTAAAAGGGTAATTGCAAACCATTGGAATGAAATCCTAATATTATCTTCTTACATCGCACGTGATAATAAACTAGTAACACGAATACAACTAAACAGATGATATTATAGACTTTCATTCCAACACATCTGTTGACTAGTAAGATGGATATTAGTCAAAAGATGATGTTTCTTATTCCAAACTATCATGGGTTTGTAAGAAAATTTATTTTGAGGGGAATTGATTACATTTCCTTTTTTTTTCCATGTACTTTGAAGTTTTTTCTTGTTTAACAATAAGCTTGCCTAATCATTAAATTAGTGCATAAAAAAAA-GGTAAGCCGAG
>S288c
ACNGTTTTGNCAACTGGTTACTTCCCTAAGACTGTTCATATTAGGATTGTCAAGACACTCCGATATTACTNGAGNCCGTAATACAACACTTTTTTTGGTAAGTAGTTTATAATAACATGTGTTGAAAGATAACAAATGCCACAAAATATCAATGGCTACTTAAAAGGGTAATTGCAAACCATTGGAATGAAATCCTAATATCATCTTCTTACACCGCACGTGATAATAAACTAGTAACACGAATACAANTNAACAGATGATATTATAGACTTTCATTCCAACACATCNNNNGACTAGTANNNNNNATATTAGTCAATAGATGATGTTNCNTATTCCAAACTATCATGGGTTTGTAAGAAAATTTATTTTGAGGGGAATTGATTACATTTCCTTTTTTTTTCAATGTACTTTGAAGTTTTTTCTTGTTTAACAATAAGCTTGCCTNNTCATTAAATTAGTGCATAAAAAAAAAGGTAAGCCGAG
>SK1
ACCGTTTTGACAACTGGTTACTTCCCTAAGACTGTTCATATTAGGATTGTCAAGACACTCCGATATTACTCGAGCCCGTAATACAACACTTTTTTTGGTAAGTAGTTTATAATAACATGTGTTGAAAGATAACAAATGCCACAAAATATCAATGGCTACTTAAAAGGGTAATTGCAAACCATTGGAATGAAATCCTAATATCATCTTCTTACACCGCACGTGATAATAAACTAGTAACACGAATACAACTAAACAGATGATATTATAGACTTTCTTTCCAACACATCTGTTGACTAGTAAGATGGATATTAGTCAATAGATGATGTTTCTTATTCCAAACTATCATGGGTTTGTAAGAAAATTTATTTTGAGGGGAATTGATTACATTTC-TTTTTTTTTCAATGTACTTTGAAGTTTTTTCTTGTTTAACAATAAGCTTGCCTAATCATTAAATTAGTGCATAAAAAAAAAGGTAAGCCGAG
>UWOPS03_461_4
nnnnnnnnnnnnnnnnnnnnnnnnnnnnnnnnnnnnnnnnnnnnnnnnnnnnnnnnnnnnnnnnnnnnnnnnnnnnnnnnnnnnnnnnnnnnnnnnnnnnnnnnnnnnnnnnnnnnnnnnnnnnnnnnnnnnnnnnnnnnnnnnnnnnnnnnnnnnnnnnnnnnnnnnnnnnnnnnnnnnnnnnnnnnnnnnnnnnnnnnnnnnnnnnnnnnnnnnnnnnnnnnnnnnnnnnnnnnnnnnnnnnnnnnnnnnnnnnnnnnnnnnnnnnnnnnnnnnnnnnnnnnnnnnnnnnnnnnnnnnnnnnnnnnnnnnnnnnnnnnnnnnnnnnnnnnnnnnnnnnnnnnnnnnnnnnnnnnnnnnnnnnnnnnnnnnnnnnnnnnnnnnnnnnnnnnnnnnnnnnnnnnnnnnnnnnnnnnnnnnnnnnnnnnnnnnnnnnnnnnnnnnnnnnnnnnnnnnnnnnnnnnnnnnnnnnnnnnnnnnnnn
>UWOPS05_217_3
nnnnnnnnnnnnnnnnnnnnnnnnnnnnnnnnnnnnnnnnnnnnnnnnnnnnnnnnnnnnnnnnnnnnnnnnnnnnnnnnnnnnnnnnnnnnnnnnnnnnnnnnnnnnnnnnnnnnnnnnnnnnnnnnnnnnnnnnnnnnnnnnnnnnnnnnnnnnnnnnnnnnnnnnnnnnnnnnnnnnnnnnnnnnnnnnnnnnnnnnnnnnnnnnnnnnnnnnnnnnnnnnnnnnnnnnnnnnnnnnnnnnnnnnnnnnnnnnnnnnnnnnnnnnnnnnnnnNNNNNNNNNNNNNNNNNNNNNNNNNNNNNNNNNNNNNNNNNNNNNNNNNNNNNNNNNNNNNNNNNNNNNNNNNNNNNNNNNNNNNNNNNNNNNNNNNNNNNNNNNNNNNNNNNNNNNNNNNNNNNNNNNNNNNNNNNNNNNNTNNNNNNNTNNNNNNNNNNNNNNNNNNNNNNNNNNNNNNNNNNNNNNAAAAAANNNNNNNNNNNNN
>UWOPS05_227_2
NNNNNNNNNNNNNNNNNNNNNNNNNNNNNNNNNNNNNNNNNNNNnnnnnnnnnnnnnnnnnnnnnnnnnnnnnnnnnnnnnnnnnnnnnnnnnnnnnnnnnnnnnnnnnnnnnnnnnnnnnnnnnnnnnnnnnnnnnnnnnnnnnnnnnnnnnnnnnnnnnnnnnnnnnnnnnnnnnnnnnnnnnnnnnnnnnnnnnnnnnnnnnnnnnnnnnnnnnnnnnnnnnnnnnnnnnnnnnnnnnnnnnnnnnnnnnnnnnnnnnnnnnnnnnnnnnnnnnnnnnnnnnnnnnnNNNNNNNNNNNNNNNNNNNNNNNNNANNNNNNNNGNNNNNNNNNNNNNNNNNNNNNNNNNNNNNNAGAAAANNNNNNNNNNNGNNAATNGANNNNNNNNCNNTNTTTTNNNNNNNNNNNNNNAAGTTTTNNNNNNNNNNNNNNNNNNNNNNNNNNNNNNNNNNNNNNNNNCNNNAAAAAAAANNNNNGCCNAG
>UWOPS83_787_3
NNNNNNTTGNNNNNNNNNNNNNNCCNNNNNNNNNNNNNNNNNNNNNNNNNCNNNNNNNNNNNNNNNNNNNNNNNNNNNNNNNNNNNNNNNNNNNNNNNNNNNNNNNNNNNNNNNNNNNNNNNNNNNNNNNNNNNNNNNNNNNNNN-NNNNNNNNNNNNNNNNNNNNNNNNNNNNNNNNNNNNNNNNNNN-NNNNNNNNNNNNNNNNNNNNNNNNNNNNNNNNNNNNNNNNNNNNNNNNNNNNNNNNNNNNNN-NNNNNNNNNNNNNNNNnnnnnnnnnnnnnnnnnnnnnnnnnnnnnnnnnnnnnnnnnnnnnnnnnnnnnnnnnnnnnnnnnnnnnnnnnnnnnnnnnnnnnnnnnnnnnnnnnnnnnnnnnnnnnnnnnnnnnnnnnnnnnnnnnnnnnnnnnnnnnnnnnnnnnnnnnnnnnnnnnnnnnnnnnnnnnnnnnnnnnnnnnnnnnnnnnnnnnnnnnnnnnnnnnnnnnn
>UWOPS87_2421
nnnnnnnnnnnnnnnnnnnnnnnnnnnnnnnnnnnnnnnnnnnnnnnnnnnnnnnnnnnnnnnnnnnnnnnnnnnnnnnnnnnnnnnnnnnnnnnnnnnnnnnnnnnnnnnnnnnnnnnnnnnnnnnnnnnnnnnnnnnnnnnnnnnnnnnnnnnnnnnnnnnnnnnnnnnnnnnnnnnnnnnnnnnnnnnnnnnnnnnnnnnnnnnnnnnnnnnnnnnnnnnnnnnnnnnnnnnnnnnnnnnnnnnnnnnnnnnnnnnnnnnnnnnnnnnnnnnnnnnnnnnnnnnnnnnnnnnnnnnnnnnnnnnnnnnnnnnNNNNNNNNNNNNNNNNNNNNNNN-NNNNNNNNGGTTNNNNNNAAAATTTATTTTGAGGGNNNNNNATTACATTTCCTTTTTTTTTNNNNNNNNNNNGAAGTTTTNNNNNGNNNNANNNNNNNCTTGNNNNNNNNTTAANNNNNNGNNNNNNAAAAAAGGTAAGCCGAG
>W303
ACCGTTTTGACAACTGGTTACTTCCCTAAGACTGTTCATATTAGGATTGTCAAGACACTCCGATATTACTCGAGCCCGTAATACANCACTTTTTTTGGTAAGTAGTTTATANTAACATGTGTTGAAAGATANCAAATNCCACAAAATATCAATGGCTACTTAAAAGGGTANTTGCAAACCNTTGGAATGAANTCCTAATATCATCTTCTTACACCGCACGTGATAATAAACTAGTAACACGAATACAACTAAACAGATGATATTATAGACTTTCATTCCAACACATCTGTTGACTAGTAAGATGGATATTAGTCAATAGATGATGTTTCTTATTCCAANCTATCATGGGTTTGNANGAAAATTTATTTNGAGGGGAATNGATNACATTTCCTTTTTTTNNCANTGTACTTTGAAGTTTTTTCTTGTTTAACANTANGCTTGCCTANTCATNAAATNAGTGCATAAAAAAAAAGGTAAGCCGAG
>Y12
nnnnnnnnnnnnnnnnnnnnnnnnnnnnnnnnnnnnnnnnnnnnnnnnnnnnnnnnnnnnnnnnnnnnnnnnnnnnnnnnnnnnnnnnnnnnnnnnnnnnnnnnnnnnnnnnnnnnnnnnnnnnnnnnnnnnnnnnnnnnnnnnnnnnnnnnnnnnnnnnnnnnnnnnnnnnnnnnnnnnnnnnnnnnnnnnnnnnnnnnnnnnnnnnnnnnnnnnnnnnnnnnnnnnnnnnnnnnnnnnnnnnnnnnnnnnnnnnnnnnnnnnnnnnnnnnnnnnnnnnnnnnnnnnnnnnnnnnnnnnnnnnnnnnnnnnnnnnnnnnnnnnnnnnnnnnnnnnnnnnnnnnnnnnnnnnnnnnnnnnnnnnnnnnnnnnnnnnnnnnnnnnnnnnnnnnnnnnnnnnnnnnnnnnnnnnnnnnnnnnnnnnnnnnnnnnnnnnnnnnnnnnnnnnnnnnnnnnnnnnnnnnnnnnnnnnnnnnnnnnnnn
>Y55
ACCGTTTTGACAACTGGTTACTTCCCTAAGACTGTTCATATTAGGATTGTCAAGACACTCCGATATTACTCGAGCCCGTAATACAACACTTTTTTTGGTAAGTAGTTTATAATAACATGTGTTGAAAGATAACAAATGCCACAAAATATCAATGGCTACTTAAAAGGGTAATTGCAAACCATTGGAATGAAATCCTAATATCATCTTCTTACACCGCACGTGATAATAAACTAGTAACACGAATACAACTAAACAGATGATATTATAGACTTTCTTTCCAACACATCTGTTGACTAGTAAGATGGATATTAGTCAATAGATGATGTTTCTTATTCCAAACTATCATGGGTTTGTAAGAAAATTTATTTTGAGGGGAATTGATTACATTTC-TTTTTTTTTCAATGTACTTTGAAGTTTTTTCTTGTTTAACAATAAGCTTGCCTAATCATTAAATTAGTGCATAAAAAAAAAGGTAAGCCGAG
>Y9
nnnnnnnnnnnnnnnnnnnnnnnnnnnnnnnnnnnnnnnnnnnnnnnnnnnnnnnnnnnnnnnnnnnnnnnnnnnnnnnnnnnnnnnnnnnnnnnnnnnnnnnnnnnnnnnnnnnnnnnnnnnnnnnnnnnnnnnnnnnnnnnnnnnnnnnnnnnnnnnnnnnnnnnnnnnnnnNNNNNNNNNNNNNNNNNNNNNNANNNNNNNNNNNTNNNNNNGCANNNNNNAATAAANNNNNNNNNNNAATANANCNNNNNNNNNGATNTTATAGACTTTCATNNNNNNNNATCTNNNNACTNNNNAGATGGATNNNNNNNANTAGATGATGTTTCTTATTCCNNNNNNNNNNNGGTTNNNNNNAAAATTTATTTTGAGGGGAATTGNNNNCNTTTCCTTTTTTTNNNNNNNNNNNTTGAAGTTTTTTCNNNNNNNNNNNNNANCTTGCCTAATCATTAANNNNNNGCATAAAAAAAAAGGTANNNNNNN
>YIIc17_E5
nnnnnnnnnnnnnnnnnnnnnnnnnnnnnnnnnnnnnnnnnnnnnnnnnnnnnnnnnnnnnnnnnnnnnnnnnnnnnnnnnnnnnnnnnnnnnnnnnnnnnnnnnnnnnnnnnnnnnnnnnnnnnnnnnnnnnnnnnnnnnnnnnnnnnnnnnnnnnnnnnnnnnnnnnnnnnnnnnnnnnnnnnnnnnnnnnnnnnnnnnnnnnnnnnnnnnnnnnnnnnnnnnnnnnnnnnnnnnnnnnnnnnnnnnnnnnnnnnnnnnnnnnnnnnnnnnnnnnnnnnnnnnnnnnnnnnnnnnnnnnnnnnnnnnnnnnnnnnnnnnnnnnnnnnnnnnnnnnnnnnnnnnnnnnnnnnnnnnnnnnnnnnnnnnnnnnnnnnnnnnnnnnnnnnnnnnnnnnnnnnnnnnnnnnnnnnnnnnnnnnnnnnnnnnnnnnnnnnnnnnnnnnnnnnnnnnnnnnnnnnnnnnnnnnnnnnnnnnnnnnnn
>YJM789
ACTGTTTTGACAACTGGTTACTTCCCTAAGACTGTTTATATTAGGATTGTCAAGACACTCCGGTATTACTCGAGCCCGTAATACAACACTTTTTTTGGTAAGTAGTTTATAATAACATCCGTTGAAGGGTAACAAATGCCACAAAATATCAATGGCTACTTAAAAGGGTAATTGCAAACCATTGGAATGAAATCCTAATATTATCTTCTTACATCGCACGTGATAATAAACTAGTAACACGAATACAACTAAACAGATGATATTATAGACTTTCATTCCAACACATCTGTTGACTAGTAAGATGGATATTAGTCAATAGATGATGTTTCTTATTCCAAACTATCATGGGTTTGTAAGAAAATTTATTTTGAGGGGAATTGATTACATTTCCTTTTTTTTTCCATGTACTTTGAAGTTTTTTCTTGTTTAACAGTAAGCTTGCCTAATCATTAAATTAGTGCATAAAAAAAA-GGTAAGCCGAG
>YJM975
nnnnnnnnnnnnnnnnnnnnnnnnnnnnnnnnnnnnnnnnnnnnnnnnnnnnnnnnnnnnnnnnnnnnnnnnnnnnnnnnnnnnnnnnnnnnnnnnnnnnnnnnnnnnnnnnnnnnnnnnnnnnnnnnnnnnnnnnnnnnnnnnnnnnnnnnnnnnnnnnnnnnnnnnnnnnnnnnnnnnnnnnnnnnnnnnnnnnnnnnnnnnnnnnnnnnnnnnnnnnnnnnnnnnnnnnnnnnnnnnnnnnnnnnnnnnnnnnnnnnnnnnnnnnnnnnnnnnnnnnnnnnnnnnnnnnnnnnnnnnnnnnnnnnnnnnnnnnnnnnnnnnnnnnnnnnnnnnnnnnnnnnnnnnnnnnnnnnnnnnnnnnnnnnnnnnnnnnnnnnnnnnnnnnnnnnnnnnnnnnnnnnnnnnnnnnnnnnnnnnnnnnnnnnnnnnnnnnnnnnnnnnnnnnnnnnnnnnnnnnnnnnnnnnnnnnnnnnnnnnnnn
>YJM978
ACCGTTTTGACAACTGGTTACTTCCCTAAGACTGTTCATATTAGGATTGTCAAGACACTCCGGTATTACTCGAGCCCGTAATACAACACTTTTTTTGGTAAGTAGTTTATAATAACATCCGTTGAAGGGTAACAAATGCCACAAAATATCAATGGCTACTTAAAAGGGTAATTGCAAACCATTGGAATGAAATCCTAATATTATCTTCTTACATCGCACGTGATAATAAACTAGTAACACGAATACAACTAAACAGATGATATTATAGACTTTCATTCCAACACATCTGTTGACTANTAAGATGGATATTNGTCAATAGATGATGTTTCTTATTCCAAACTATCATGGGTTTGTAAGAAAATTTATTTTGAGGGGAATTGATTACATTTCCTTTTTTTTTCCATGTACTTTGAAGTTTTTTCTTGTTTAACAATAAGCTTGCCTAATCATTAAATTAGNGCATAAAAAAAA-GGTAAGCCGAG
>YJM981
ACCGTNNNGACAANNGGTTACTTCCCTAAGACTGTTCANNNNNNNNNNNNNNNNNNNNNNNNNNNNNNNNNNNNCNNNNNNNNNNNNNNTTTTTTTGGTAAGTAGTTTATAATANCATCCGTTGAAGGGTAACAAATGCCACAAAATATCAATGGCTACTTAAAAGGGTAATTGCAAACCATTGGAATGAAATCCTAATATTATCTTCTNACATCGCACGTGATAATAAACTAGTAACACGAATACAACTAAACAGATGATATTATAGACTTTCATTCCAACACATCTGTTGACTAGTAAGATGGATATTAGTCAATAGATGATGTTTCTTATTCCAAACTATCATGGGTTTGTAAGAAAATTTATTTTGAGGGGANTTGATTACATTTCCTTTTTTTTTCCATGTACTTTGAAGTTTTTTCTTGTTTAACAATAAGCTTGCCTAATCATTAAATTAGTGCATAAAAAAAA-GGTAAGCCGAG
>YPS128
ACCGTTNTGACAACTGGTTACTTCCCTAAGACTGTTCATATTAGGATTGTCAAGACACTCCGGTATTACTCGAGCCCGTAATACAACACTTTTTTTGGTAAGTAGTTTATAATAACATGTGTTGAAAGATAACAAATGCCACAAAATATCAATGGCTACTTAAAAGGGTAATTGCAAACCATTGGAATGAAATCCTAATATCATCTTCTTACACCGCACGTGATAATAAACTAGTAACACGAATACAACTAAACAGATGATATTATAGACTTTCATTCCAACACATCTGTTGACTAGTAAGATGGATATTAGTCAATAGATGATGTTTCTTATTCCAAACTATCATGGGTTTGTAAGAAAATTTATTTTGAGGGGAATTGATTACATTTCCTTTTTTTTTCAATGTACTTTGAAGTTTTTTCTTGTTTAACAATAAGCTTGCCTAATCATTAAATTAGTGCATAAAAAAAAAGGTAAGCCGAG
>YPS606
ACCGTTTTGACAACTGGTTACTTCCCTAAGACTGTTCATATTAGGATTGTCAAGACACTCCGGTATTACTCGAGCCCGTAATACAACACTTTTTTTGGTAAGTAGTTTATAATAACATGTGTTGAAAGATAACAAATGCCACAAAATATCAATGGCTACTTAAAAGGGTAATTGCAAACCATTGGAATGAAATCCTAATATCATCTTCTTACACCGCACGTGATAATAAACTAGTAACNNNNNNANAACTAAANAGATGATATTATAGACTTTCATTCCAACACATCTGTTGACTAGTAAGATGGATATTAGTCAATAGATGATGTTTCTTATTCCAAACTATCATGGGTTTGTAAGAAAATTTATTTTGAGGGGAATTGATTACATTTCCTTTTTTTTTCAATGTACTTTGAAGTTTTTTCTTGTTTAACAATAAGCTTGCCTAATCATTAAATTAGTGCATAAAAAAAAAGGTAAGCCGAG
>YS2
nnnnnnnnnnnnnnnnnnnnnnnnnnnnnnnnnnnnnnnnnnnnnnnnnnnnnnnnnnnnnnnnnnnnnnnnnnnnnnnnnnnnnnnnnnnnnnnnnnnnnnnnnnnnnnnnnnnnnnnnnnnnnnnnnnnnnnnnnnnnnnnnnnnnnnnnnnnnnnnnnnnnnnnnnnnnnnnnnnnnnnnnnnnnnnnnnnnnnnnnnnnnnnnnnnnnnnnnnnnnnnnnnnnnnnnnnnnnnnnnnnnnnnnnnnnnnnnnnnnnnnnnnnnnnnnnnnnnnnnnnnnnnnnnnnnnnnnnnnnnnnnnnnnnnnnnnnnnnnnnnnnnnnnnnnnnnnnnnnnnnnnnnnnnnnnnnnnnnnnnnnnnnnnnnnnnnnnnnnnnnnnnnnnnnnnnnnnnnnnnnnnnnnnnnnnnnnnnnnnnnnnnnnnnnnnnnnnnnnnnnnnnnnnnnnnnnnnnnnnnnnnnnnnnnnnnnnnnnnnnnnn
>YS4
NCNGTTTTGANNACTGGTNANNNNNNTANGNCTGTTTATATTAGGATTGTCAAGANNCTCCGGTATTACTCGAGCCCGTAATACAACACTTTTTTTGGTAAGTAGTTTATNNNNNNNNNNNNNNNNNNNNNNCAAANNNCACAAAANNNCAATGGCTACTTAAAAGGGTAATTGCAAACCATTGGAATGAAATCCTAATATTATCTTCTTACATCGCACGTGATAATAAACTAGTAACACGAATACAACTAAACAGATGATATTATAGACTTTCATTCCAACACATCTGTTGACTAGTAAGATGGATATTAGTCAATAGATGATGTTTCTTATTCCAAACTATCATGGGTTTGTAAGAAAATTTATTTTGAGGGGAATTGATTACATTTCCTTTTTTTTTCCATGTACTTTGAAGTTTTTTCTTGTTTAACAGTAAGCTTGCCTAATCATTAAATTAGTGCATAAAAAAAA-GGTAAGCCGAG
>YS9
nnnnnnnnnnnnnnnnnnnnnnnnnnnnnnnnnnnnnnnnnnnnnnnnnnnnnnnnnnnnnnnnnnnnnnnnnnnnnnnnnnnnnnnnnnnnnnnnnnnnnnnnnnnnnnnnnnnnnnnnnnnnnnnnnnnnnnnnnnnnnnnnnnnnnnnnnnnnnnnnnnnnnnnnnnnnnnnnnnnnnnnnnnnnnnnnnnnnnnnnnnnnnnnnnnnnnnnnnnnnnnnnnnnnnnnnnnnnnnnnnnnnnnnnnnnnnnnnnnnnnnnnnnnnnnnnnnnnnnnnnnnnnnnnnnnnnnnnnnnnnnnnnnnnnnnnnnnnnnnnnnnnnnnnnnnnnnnnnnnnnnnnnnnnnnnnnnnnnnnnnnnnnnnnnnnnnnnnnnnnnnnnnnnnnnnnnnnnnnnnnnnnnnnnnnnnnnnnnnnnnnnnnnnnnnnnnnnnnnnnnnnnnnnnnnnnnnnnnnnnnnnnnnnnnnnnnnnnnnnnnnn
