# Supplementary material for: Evolutionary Genomics of Transposable Elements in Saccharomyces cerevisiae
Source: PLoS One. 2012 Nov 30;7(11):e50978. doi: 10.1371/journal.pone.0050978 (PMC3511429; doi:10.1371/journal.pone.0050978)
Supplement: File S7 — ZIP archive of SGRP strain alignments used for population genomic analyses. Alignments of the orthologous genomic region in each SGRP strain corresponding to each Ty insertion in our re-annotation of the S. cerevisiae reference genome. N’s represent low quality (<Q40 phred score) or missing data, primarily due to the low-coverage sequence of many SGRP strains. The DNA sequence of sacCer2 is included as “REF” and each alignment includes the TE locus and 200 bp of DNA sequence on either side of the Ty insertion site. A dummy sequence shows the position of each TE in the alignment with “T”s. (ZIP) [file pone.0050978.s007.zip › S7/chrII_st7+_TY1.mfa]

>REF
GAGAATCTGCGACTCCTTCGCGTCTGACATCGGTCACTACGCTTTCTCTATTCTGCTGCCGTTGCGTTACTTTGATAAATTCATTTCTTTTTTTTTGTAATACAGAAGAATTTCTGGTAAGTTTTTGGCCTGTGCGTGTTCATAAGGGAAAGACATTGCGCATATAGGAAAATGTTAGAAGTTCAACATCGATAAAATGATATTGTGTAGAAACACCGATTCCCTTTTGTAGATTTCTATATCTTTGGGTATGACTTCTAGTATTATCTGTATATCTAATATTATAGTCTCTAACAACAGTGGAAT-TGTTGGAATAAAAATCCACTATCGTCTATCAACTAATAGTTATATTATCAATATATTATCATATACGGTGTTAAGATGATGACATAAGTTATGAGAAGCTGTCATCGAAGTTAGAGGAAGCTGAAGTGCAAGGATTGATAATGTAATAGGATAATGAAACATATAAAACGGAATGAGGAATAATCGTAATATTAGTATGT
>index
-------------------------------------------------------------------------------------------------------------------------------------------------------------------------------------------------------TTTTTTTTTTTTTTTTTTTTTTTTTTTTTTTTTTTTTTTTTTTTTTTTTTTTTTTTTTTTTTTTTTTTTTTTTTTTTTTTTTTTTTTTTTTTTTTTTTTTTTTTTTT---------------------------------------------------------------------------------------------------------------------------------------------------------------------------------------------------------
>273614N
nnnnnnnnnnnnnnnnnnnnnnnnnnnnnnnnnnnnnnnnnnnnnnnnnnnnnnnnnnnnnnnnnnnnnnnnnnnnnnnnnnnnnnnnnnnnnnnnnnnnnnnnnnnnnnnnnnnnnnnnnnnnnnnnnnnnnnnnnnnnnnnnnnnnnnnnnnnnnnnnnnnnnnnnnnnnnnnnnnnnnnnnnnnnnnnnnnnnnnnnnnnnnnnnnnnnnnnnnnnnnnnnnnnnnnnnnnnnnnnnnnnnnnnnnnnnnnnnnnnnnnnnnnnnnnnnnnnnnnnnnnnnnnnnnnnnnnnnnnnnnnnnnnnnnnnnnnnnnnnnnnnnnnnnnnnnnnnnnnnnnnnnnnnnnnnnnnnnnnnnnnnnnnnnnnnnnnnnnnnnnnnnnnnnnnnnnnnnnnnnnnnnnnnnnnnnnnnnnnnnnnnnnnnnnnnnnnnnnnnnnnnnnnnnnnnnnnnnnnnnnnnnnnnnnnnnnnnnnnnnnnnnnnnnnnnnnnnnnnnnnnnnnnn
>322134S
GAGAATCTGCGACTCCTTCGCGTCTGACATCGGTCACTACGCTTTTTCTATTCTGCTGCTGTTGCGTTACTTTGATAAATTCATTTCTT------TGTAATACAGAANNNNNTCTGGNNNGNTTTTNGCCTGT-CGTNNNCANNNNNNNNNNNNNNNNCGCATANNNNNNNNNNNNNNNNNNNNNNNNNNNNNNNNNNNNNNNNNNNTAGNNNNNNNNNNNNNNNNTTNNNNNNNNNNNNNTCNNTGNNNNNNNNNNNNNNNNNNNNNNNNNNNTNNNNNNNNNNNNNNNNNNNNNNNNNNNN------------------------------------------------------------------------------------------------------------------------------------------------------------------------------------------------------------
>378604X
GANNNNNNGCGACTCCTTCGCGTCTGACATNGGTCACTACGCTTTCTCTATTCTGCTGCCGTTGCGNNNNNNTNNNNANNNCANTTNNNTTTTTTTNNAATNNNNNNNNNNNNNNNGNNNNNNTNNNNNNNNTNNNNGTNNNNNNNNNNNNNNNNNNNNNNNNNNANNNNNNNNNNNNNNNNNNNNNNNNNNNNNNNNNNNNNNNNNNNNNNNNNNNNNNNNNNNNNNNNNNNNNNNNNNNNNNNNNNNNNNNNNNNNNNNNNNNNNNNNNNNNNNNNNNNNNNNNNNNNNNNNNNNNNNNNNNNNnNNNNNNNNNNNNNNNNNNNNNNNNNNNNNNN-NNNNNNGTTATATTATCAATATATTATCATATNCGGTGTNNNNNNNNNNNNNNNNNNNNTGAGAAGCTGTCATCGAAGTTAGAGGAAGCTGAAGTGCAAGGATTGATAATGTAATAGGATAATGAAACATATAAAACGGAATGAGGAATAATCGTAATANTAGTATGT
>BC187
nnnnnnnnnnnnnnnnnnnnnnnnnnnnnnnnnnnnnnnnnnnnnnnnnnnnnnnnnnnnnnnnnnnnnnnnnnnnnnnnnnnnnnnnnnnnnnnnnnnnnnnnnnnnnnnnnnnnnnnnnnnnnnnnnnnnnnnnnnnnnnnnnnnnnnnnnnnnnnnnnnnnnnnnnnnnnnnnnnnnnnnnnnnnnnnnnnnnnnnnnnnnnnnnnnnnnnnnnnnnnnnnnnnnnnnnnnnnnnnnnnnnnnnnnnnnnnnnnnnnnnnnnnnnnnnnnnnnnnnnnnnnnnnnnnnnnnnnnnnnnnnnnnnnnnnnnnnnnnnnnnnnnnnnnnnnnnnnnnnnnnnnnnnnnnnnnnnnnnnnnnnnnnnnnnnnnnnnnnnnnnnnnnnnnnnnnnnnnnnnnnnnnnnnnnnnnnnnnnnnnnnnnnnnnnnnnnnnnnnnnnnnnnnnnnnnnnnnnnnnnnnnnnnnnnnnnnnnnnnnnnnnnnnnnnnnnnnnnnnnnnnnnnn
>DBVPG1106
nnnnnnnnnnnnnnnnnnnnnnnnnnnnnnnnnnnnnnnnnnnnnnnnnnnnnnnnnnnnnnnnnnnnnnnnnnnnnnnnnnnnnnnnnnnnnnnnnnnnnnnnnnnnnnnnnnnnnnnnnnnnnnnnnnnnnnnnnnnnnnnnnnnnnnnnnnnnnnnnnnnnnnnnnnnnnnnnnnnnnnnnnnnnnnnnnnnnnnnnnnnnnnnnnnnnnnnnnnnnnnnnnnnnnnnnnnnnnnnnnnnnnnnnnnnnnnnnnnnnnnnnnnnnnnnnnnnnnnnnnnnnnnnnnnnnnnnnnnnnnnnnnnnnnnnnnnnnnnnnnnnnnnnnnnnnnnnnnnnnnnnnnnnnnnnnnnnnnnnnnnnnnnnnnnnnnnnnnnnnnnnnnnnnnnnnnnnnnnnnnnnnnnnnnnnnnnnnnnnnnnnnnnnnnnnnnnnnnnnnnnnnnnnnnnnnnnnnnnnnnnnnnnnnnnnnnnnnnnnnnnnnnnnnnnnnnnnnnnnnnnnnnnn
>DBVPG1373
GAGAATCTGCGACTCCTTCGCGTCTGACATCGGTCACTACGCTTTTTCTATTCTGCTGCTGTTGCGTTACTTTGATAAATTCATTTCTT------TGTAATACAGAAGAATTTCTGGTAAGTTTTTGGCCTGT-CGTGTTCATAAGGGAAAGACATTGCGCATATAGGAAAATGTTAGAATTTTAACATCGATAAAATGATATTGTGTAGAAACACCGATTCCCTTTTGTAGATTTCTATATCTTTGGGTATGACTTCTAGTATTATCTGTATATCTAATATTATAGTCTCTAACAACAGTGG------------------------------------------------------------------------------------------------------------------------------------------------------------------------------------------------------------
>DBVPG1788
nnnnnnnnnnnnnnnnnnnnnnnnnnnnnnnnnnnnnnnnnnnnnnnnnnnnnnnnnnnnnnnnnnnnnnnnnnnnnnnnnnnnnnnnnnnnnnnnnnnnnnnnnnnnnnnnnnnnnnnnnnnnnnnnnnnnnnnnnnnnnnnnnnnnnnnnnnnnnnnnnnnnnnnnnnnnnnnnnnnnnnnnnnnnnnnnnnnnnnnnnnnnnnnnnnnnnnnnnnnnnnnnnnnnnnnnnnnnnnnnnnnnnnnnnnnnnnnnnnnnnnnnnnnnnnnnnnnnnnnnnnnnnnnnnnnnnnnnnnnnnnnnnnnnnnnnnnnnnnnnnnnnnnnnnnnnnnnnnnnnnnnnnnnnnnnnnnnnnnnnnnnnnnnnnnnnnnnnnnnnnnnnnnnnnnnnnnnnnnnnnnnnnnnnnnnnnnnnnnnnnnnnnnnnnnnnnnnnnnnnnnnnnnnnnnnnnnnnnnnnnnnnnnnnnnnnnnnnnnnnnnnnnnnnnnnnnnnnnnnnnnnnnnn
>DBVPG1853
GAGAATCTGCGACTCCTTCGCGTCTGACATCGGTCACTACGCTTTCTCTATTCTGCTGCTGTTGCGTTACTTTGATAAATTCATTTCTT------TGTAATACAGAAGAATTTCTGGTAAGTTTTTGGCCTGT-CGTGTTCATAAGGGAAAGNNNNNGCGNNNNNNNNNNNNNNNNNNNN-NNNNNNNNNNNNNNNnnnnnnnnnnnnnnnnnnnnnnnnnnnnnnnnnnnnnnnnnnnnnnnnnnnnnnnnnnnnnnnnnnnnnnnnnnnnnnnnnnnnnnnnnnnnnnnnnnnnnnnnnnnnnnnnnnnnnnnnnnnnnnnnnnnnnnnnnnnnnnnnnnnnnnnnnnnnnnnnnnnnnnnnnnnnnnnnnnnnnnnnnnnnnnnnnnnnnnnnnnnnnnnnnnnnnnnnnnnnnnnnnnnnnnnnnnnnnnnnnnnnnnnnnnnnnnnnnnnnnnnnnnnnnnnnnnnnnnnnnnnnnnnnnnnnnnnnnnnnnnnnnnnnnnn
>DBVPG6040
nnnnnnnnnnnnnnnnnnnnnnnnnnnnnnnnnnnnnnnnnnnnnnnnnnnnnnnnnnnnnnnnnnnnnnnnnnnnnnnnnnnnnnnnnnnnnnnnnnnnnnnnnnnnnnnnnnnnnnnnnnNNNNNNNNNNNNNNNNNNNNNNNNNNNNNNNNNNNNNNNNNNNNNNNNNNNNN-NNNNNNNNNNNNNNNNNNNNNNNNNNNNNNNNNNNNNNNNNNNNNNNNNNNNNNNNNNNNNNNNNNNNNNNNNNNNNNNNNNNNNNNNNNNNNNNNNNNNNNNNNNNNNNNNNNNNNNNNNNNNNNN------------------------------------------------------------------------------------------------------------------------------------------------------------------------------------------------------------
>DBVPG6044
GAGAATCTGCGACTCCTTCGCGTCTGACATCGGTCACTACGCTTTCTCTATTCTGCTGCCGTTGCGTTACTTTGATAAATTCATTTCTT-TTTTTTGTAATACAGAAGAATTTCTGGTAAGTTTTTGGCCTGTGCGTGTTCATAAGGGAANNNNNNTGCGCATATAGGAAAATGTTAGAAGTTCAACATCGATAAAATGATATTGTGTAGAAACACCGATTCCCTTTTGTAGATTTCTATATCTTTGGGTATGACTTCTAGTATTATCTGTATATCTAATATTATAGTCTCTAACAACAGTGG------------------------------------------------------------------------------------------------------------------------------------------------------------------------------------------------------------
>DBVPG6765
nnnnnnnnnnnnnnnnnnnnnnnnnnnnnnnnnnnnnnnnnnnnnnnnnnnnnnnnnnnnnnnnnnnnnnnnnnnnnnnnnnnnnnnnnnnnnnnnnnnnnnnnnnnnnnnnnnnnnnnnnnnnnnnnnnnnnnnnnnnnnnnnnnnnnnnnnnnnnnnnnnnnnnnnnnnnnnnnnNNNNNNNNNNNNNNNNNNANTNATANNGTGTAGANNNNNNGATTCCCTTTNNTNNNTNNNNNNNTNTNNNGNNNNNNNNNNNNNNNNNNNNNNNNNNNNNNNNNNNNNNNNNNNNNNNAACANNNN------------------------------------------------------------------------------------------------------------------------------------------------------------------------------------------------------------
>K11
NNNNNNNNNNNNNNNNNNNNnnnnnnnnnnnnnnnnnnnnnnnnnnnnnnnnnnnnnnnnnnnnnnnnnnnnnnnnnnnnnnnnnnnnnnnnnnnnnnnnnnnnnnnnnnnnnnnnnnnnnnnnnnnnnnnnnnnnnnnnnnnnnnnnnnnnnnnnnnnnnnnnnnnnnnnnnnnnnnnnnnnnnnnnnnnnnnnnnnnnnnnnnnnnnnnnnnnnnnnnnnnnnnnnnnnnnnnnnnnnnnnnnnnnnnnnnnnnnnnnnnnnnnnnnnnnnnnnnnnnnnnnnnnnnnnnnnnnnnnnnnnnnnnNNNNNNNNNNNNNNNNNNCNANCGTCTATCAACTAATAGTTATATTATCAATATATTATCATATACGGTGTTAAGATGATGACATAAGTTATGAGAAGCTGTCATCGAAGTTAGAGGAAGCTGAAGTGCAAGGATTGATAATGTAATAGGATAATGAAACATATAAAACGGAATGAGGAANAATCGTAATATTAGTATGT
>L_1374
nnnnnnnnnnnnnnnnnnnnnnnnnnnnnnnnnnnnnnnnnnnnnnnnnnnnnnnnnnnnnnnnnnnnnnnnnnnnnnnnnnnnnnnnnnnnnnnnnnnnnnnnnnnnnnnnnnnnnnnnnnnnnnnnnnnnnnnnnnnnnnnnnnnnnnnnnnnnnnnnnnnnnnnnnnnnnnnnnnnnnnnnnnnnnnnnnnnnnnnnnnnnnnnnnnnnnnNNNNNNNNCCTTNNNNNNNNNNNNNNNNNNNNNNNNNNNNNTTCTAGTATTATCNNTATATCTAATATTATAGTCTCTAACAACAGNNN------------------------------------------------------------------------------------------------------------------------------------------------------------------------------------------------------------
>L_1528
GAGAATCTGCGACNNNNNNGCGTCTGACATCGGTCACTACGCTTTTTCTNNNNTGCTGCTGTTGCGTTACTTTGATAAATTCATTTNNN------NNNNNTACAGAAGAATTTCTGGTAAGTTTTTGGCCTGT-CGTGTTCATAAGGGAAAGACATTGCGCATATAGGAAAATGTTAGNNNNNNNNCATCGATAAAATGATATTGTGTAGAAACACCGATTCCCTTTTGTAGATTTCTATATCTTTGGGTATGACTTCTAGTATTATCTGTATATCTAATATTATAGTCTCTAACAACAGNNN------------------------------------------------------------------------------------------------------------------------------------------------------------------------------------------------------------
>NCYC110
nnnnnnnnnnnnnnnnnnnnnnnnnnnnnnnnnnnnnnnnnnnnnnnnnnnnnnnnnnnnnnnnnnnnnnnnnnnnnnnnnnnnnnnnnnnnnnnnnnnnnnnnnnnnnnnnnnnnnnnnnnnnnnnnnnnnnnnnnnnnnnnnnnnnnnnnnnnnnnnnnnnnnnnnnnnnnnnnnnnnnnnnnnnnnnnnnnnnnnnnnnnnnnnnnnnnnnnnnnnnnnnnnnnnnnnnnnnnnnnnnnnnnnnnnnnnnnnnnnnnnnnnnnnnnnnnnnnnnnnnnnnnnnnnnnnnnnnnnnnnnnnnnnnnnnnnnnnnnnnnnnnnnnnnnnnnnnnnnnnnnnnnnnnnnnnnnnnnnnnnnnnnnnnnnnnnnnnnnnnnnnnnnnnnnnnnnnnnnnnnnnnnnnnnnnnnnnnnnnnnnnnnnnnnnnnnnnnnnnnnnnnnnnnnnnnnnnnnnnnnnnnnnnnnnnnnnnnnnnnnnnnnnnnnnnnnnnnnnnnnnnnnnnn
>NCYC361
nnnnnnnnnnnnnnnnnnnnnnnnnnnnnnnnnnnnnnnnnnnnnnnnnnnnnnnnnnnnnnnnnnnnnnnnnnnnnnnnnnnnnnnnnnnnnnnnnnnnnnnnnnnnnnnnnnnnnnnnnnnnnnnnnnnnnnnnnnnnnnnnnnnnnnnnnnnnnnnnnnnnnnnnnnnnnnnnnnnnnnnnnnnnnnnnnnnnnnnnnnnnnnnnnnnnnnnnnnnnnnnnnnnnnnnnnnnnnnnnnnnnnnnnnnnnnnnnnnnnnnnnnnnnnnnnnnnnnnnnnnnnnnnnnnnnnnnnnnnnnnnnnnnnnnnnnnnnnnnnnnnnnnnnnnnnnnnnnnnnnnnnnnnnnnnnnnnnnnnnnnnnnnnnnnnnnnnnnnnnnnnnnnnnnnnnnnnnnnnnnnnnnnnnnnnnnnnnnnnnnnnnnnnnnnnnnnnnnnnnnnnnnnnnnnnnnnnnnnnnnnnnnnnnnnnnnnnnnnnnnnnnnnnnnnnnnnnnnnnnnnnnnnn
>RM11_1A
GAGAATCTGCGACTCCTTCGCGTCTGACATCGGTCACTACGCTTTTTCTATTCTGCTGCTGTTGCGTTACTTTGATAAATTCATTTCTT------TGTAATACAGAAGAATTTCTGGTAAGTTTTTGGCCTGT-CGTGTTCATAAGGGAAAGACATTGCGCATATAGGAAAATGTTAGAATTTTAACATCGATAAAATGATATTGTGTAGAAACACCGATTCCCTTTTGTAGATTTCTATATCTTTGGGTATGACTTCTAGTATTATCTGTATATCTAATATTATAGTCTCTAACAACAGTGG------------------------------------------------------------------------------------------------------------------------------------------------------------------------------------------------------------
>S288c
GAGAATCTGCGACTCCTTCGCGTCTGACATCGGTCACTACGCTTTCTCTATTCTGCTGCCGTTGCGTTNCTTTGATAAATNNNNNNNNNNNNNNNNNNNNNNNAGAAGAATTTCTGGTAAGTTTTTGGCCTGTGCGTGTTCATAAGGGAAAGACATTGCGCATATAGGAAAATGTTAGAAGTTCAACATCGATANANNNNNNTTNTGTAGAAACACCGATTCCCTTTTGTAGATTTCTATATCTTTGGGTATGACTTCTAGTATTATCTGTATANNNNNNATTANAGTCTCTAACAACAGTGGAATnTGTTGNANNNNNNNNNNNNNNNNNNNNNNNNNNNNNNNNNNNNNNNNNNNNNNNNNNNNNNNNNNNNNNNNNNAGNNGATGANNNNNGNNNNNNNNNGNNNNNNNNNNNNNNNNNNNNNNNNNNNNNNNNNNNNNNNNNNNNNNNNNAGNNNNNTNNNACATANNNNNNNGAATGAGGNNNAATCGTAATATTAGTATGT
>SK1
GAGAATCTGCGACTCCTTCGCGTCTGACATCGGTCACTACGCTTTCTCTATTCTGCTGCCGTTGCGTTACTTTGATAAATTCATTTCTT-TTTTTTGTAATACAGAAGAATTTCTGGTAAGTTTTTGGCCTGTGCGTGTTCATAAGGGAAAGACATTGCGCATATAGGAAAATGTTAGAAGTTCAACATCGATAAAATGATATTGTGTAGAAACACCGATTCCCTTTTGTAGATTTCTATATCTTTGGGTATGACTTCTAGTATTATCTGTATATCTAATATTATAGTCTCTAANNNNNNNGG------------------------------------------------------------------------------------------------------------------------------------------------------------------------------------------------------------
>UWOPS03_461_4
GAGAATCTGCGACTCCTTCGCGTCTGACATCGGTCACTACGCTTTCTCTATTCTGCTGCCGTTGCGTTACTTTGATAAATTCATTTCTT-TTTTTTGTAATACAGAAGAATTTCTGGTAAGTTTTTGGCCTGTGCGTGTTCATAAAGGAAAGACATTGCGCATATAGGAAAATGTTAGAAGTTCAACATCGATAAAATGATATTGTGTAGAAACACCGATTCCCTTTTGTAGATTTCTATATCTTTGGGTATGACTTCTAGTATTATCTGTATATCTAATATTATAGTCTCTAACAACAGTGG------------------------------------------------------------------------------------------------------------------------------------------------------------------------------------------------------------
>UWOPS05_217_3
nnnnnnnnnnnnnnnnnnnnnnnnnnnnnnnnnnnnnnnnnnnnnnnnnnnnnnnnnnnnnnnnnnnnnnnnnnnnnnnnnnnnnnnnnnnnnnnnnnnnnnnnnnnnnnnnnnnnnnnnnnnnnnnnnnnnnnnnnnnnnnnnnnnnnnnnnnnnnnnnnnnnnnnnnnnnnnnnnnnnnnnnnnnnnnnnnnnnnnnnnnnnnnnnnnnnnnnnnnnnnnnnnnnnnnnnnnnnnnnnnnnnnnnnnnnnnnnnnnnnnnnnnnnnnnnnnnnnnnnnnnnnnnnnnnnnnnnnnnnnnnnnnnnnnnnnnnnnnnnnnnnnnnnnnnnnnnnnnnnnnnnnnnnnnnnnnnnnnnnnnnnnnnnnnnnnnnnnnnnnnnnnnnnnnnnnnnnnnnnnnnnnnnnnnnnnnnnnnnnnnnnnnnnnnnnnnnnnnnnnnnnnnnnnnnnnnnnnnnnnnnnnnnnnnnnnnnnnnnnnnnnnnnnnnnnnnnnnnnnnnnnnnnn
>UWOPS05_227_2
GAGNNNNNNCNNNNNNNNNGCNNNNNNCANNNNNNNNNNNNCNNNNNNNNNNCNNNNNCCGTTGCNNNNNNTTGATAAATTCATTTCTT-TTTTTNNTAATACAGAAGAATTTCTGGTAAGTTTTTGGCCTGTGCGTGTTCNTAAAGGAAAGNCATTGCGCATATAGGAAAATGTTAGAAGTTCAACATCGATAAAATGATATTGTGTAGAAACACCGATTCCCTTTTGTAGATTTCTATATCTTTGGGTATGACTTCTAGTATNATCTGTATATCTAATATTATAGTCTCTAACAACAGTGG------------------------------------------------------------------------------------------------------------------------------------------------------------------------------------------------------------
>UWOPS83_787_3
GANNNNNNGCGACACCTTCGCGTCTGACATCGGTCACTACGCTTTCTCTATTCTGCTGCTGTTGCGTTNCTTTGATAAATTCATTTCTT------TGTNNNNNNNNNNNNNNNNNNNNNNNNNTNNNNNNNGTGCGTGTTCANNNNNNNNNNNNNNNNCGCANNNNNNNNNNNNNNNNNNNNNNNNCANNNNNNNANNNNNNNNNNNTNNNNNNNNNNNNNNNNNNNNNNNNNNNNnnnnnnnnnnnnnnnnnnnnnnnnnnnnnnnnnnnnnnnnnnnnnnnnnnnnnnnnnnnnnnnnnnnnnnnNNNNNN-NNNNNNNNNNNNNNNNNNNNNNNNNNNNNNNNNNNNANTATCA-TATATTATCATATACGGTGTTAAGANGATGACATAAGTNATGANNNGCNGTCATCGANNTTAGAGGAAGCTGAAGTGCAAGGATTGATAATGTANTAGGATAATGAAACATATAAAACGNNATGAGNAATAATCGTAATATTAGTATGT
>UWOPS87_2421
GAGAATCTGCGACTCCTTCGCGTCTGACATCGGTCACTACGCTTTCTCTATTCTGCTGCTGTTGCGTTACTTTGATNNNNNNATTTCTT------TGTAATACANAANNNNNNNNNNNNNNNNTNNNNNNNGT-CNNNTTNNNNNNNNNNNNNNNNTGNNNNNNNNNNNNNNNNNNNNNNNNNNNNNNNNNNNNANNNNNNNNNNNNNNNNNNNNNNNNNNNNNNNNNNNNNNNNNNNNNNNNNNNNNNNNNNNNNNNNNNNNNNNNNNNNNNNNNNNNNNNNNNNNNNNNNNNNNNNNNNNNnnnnnnnnnnnnnnnnnnnnnnnnnnnnnnnnnnnnnnnnnnnnnnnnnnnnnnnnnnnnnnnnnnnnnnnnnnnnnnnnnnnnnnnnnnnnnnnnnnnnnnnnnnnnnnnnnnnnnnnnnnnnnnnnnnnnnnnnnnnnnnnnnnnnnnnnnnnnnnnnnnnnnnnnnnnnnnnnnnnnnnnnnnnnnnnnnnnnnnnnnnnn
>W303
NNNNNNNNNNNNNNNNNNNNNNNNNNNNNNNNNNNACTACGCTTTCTCTANNCTGCTGNCGTTGCGTTACTTTGATAAATTCATTTCNTTTTTNTNNNNNNNNNGAAGAATTTCTNNNNNNNNTTTGGCCTGTGCGTGTTCATAAGGGAAAGACATTGCGCATATAGGAAANTGTTNGAANTTCAACATCGATANANTGATATNGTGTAGAAACACCGATTCCNTTTTGTAGATTNCTANNTCTTTGGGTANGACTTNTAGTATTATCNGTATATCTAATATNATAGTCTCTAACAACAGTGGAAT-NGTTGGAATAAAAATCCACTATCGTCTATCAACTAATAGTTATATTATCAATATATTATCATATACGGTGTTAAGATGATGACATAAGTTATGAGAAGCTGTCATCGAAGTTAGAGGAAGCTGAAGTGCAAGGATTGATANTGTAATAGGATAATGAAACATATAAAACGGAATGAGGAATAATCGTAATATTAGTATGT
>Y12
NNNNNNNNNNNNNNNNNNNNNNNNNNNNNNNNNNNNNNNNNNNTTCNNNNNNNNNNNNNNNNTNNNNNNNNNTNANNNNNNNNNNNNTTTTTTTTNNNNNNNNNNNNNNNNNNNNNNNNNNNNNNNNNNNNNNNNNNNnnnnnnnnnnnnnnnnnnnnnnnnnnnnnnnnnnnnnnnnnnnnnnnnnnnnnnnnnnnnnnnnnnnnnnnnnnnnnnnnnnnnnnnnnnnnnnnnnnnnnnnnnnnnnnnnnnnnnnnnnnnnnnnnnnnnnnnnnnnnnnnnnnnnnnnnnnnnnnnnnnnnnnnnnnnnnnnnnnnnnnnnnnnnnnnnnnnnnnnnnnnnnnnnnnnnnnnnnnnnNNNNNNNNNNNNNNNNNNNNNNNNNNNATNNNNNNNNNNNNNAGAAGNNNNCATCGAANNNNNNGNANNNNNANNNNNANGGATTGATANNNNNNNNGNNNNNNGAAACNTATAAAACGGAATGAGGAATANTNGTAATNTTAGTNTGT
>Y55
GAGAATCTGCGACTCCTTCGCGTCTGACATCGGTCACTACGCTTTCTCTATTCTGCTGCCGTTGCGTTACTTTGATAAATTCATTTCTT-TTTTTTGTAATACAGAAGAATTTCTGGTAAGTTTTTGGCCTGTGCGTGTTCATAAGGGAAAGACATTGCGCATATAGGAAAATGTTAGAAGTTCAACATCGATAAAATGATATTGTGTAGAAACACCGATTCCCTTTTGTAGATTTCTATATCTTTGGGTATGACTTCTAGTNTTATCTGTNTATCTAATNTTATAGTCTCTNNCNNCAGTNN------------------------------------------------------------------------------------------------------------------------------------------------------------------------------------------------------------
>Y9
GAGAATCTGCGACTCCTTCGCGTCTGACATCGGTCACTACGCTTTCTCTATTCTNNNNNCGTTGCGTNNNNNNGATAAATTCATTTCTTTTTTTTTGTAATACAGAAGAATTTCTGGTAAGTTTTTGGCCTGTGCGTGTTCATAAGGGAANNNNNNTGCGCATATAGGAAAATGTTAGAAGTTCAACATCGATAAAATGATATTGTGTAGAAACACCGATTCCCTTTTGTAGATTTCTATATCTTTGGGTATGACTTCTAGTATTATCTGTATATCTAATATTATAGTCTCTAACAACAGNNN------------------------------------------------------------------------------------------------------------------------------------------------------------------------------------------------------------
>YIIc17_E5
nnnnnnnnnnnnnnnnnnnnnnnnnnnnnnnnnnnnnnnnnnnnnnnnnnnnnnnnnnnnnnnnnnnnnnnnnnnnnnnnnnnnnnnnnnnnnnnnnnnnnnnnnnnnnnnnnnnnnnnnnnnnnnnnnnnnnnnnnnnnnnnnnnnnnnnnnnnnnnnnnnnnnnnnnnnnnnnnnnnnnnnnnnnnnnnnnnnnnnnnnnnnnnnnnnnnnnnnnnnnnnnnnnnnnnnnnnnnnnnnnnnnnnnnnnnnnnnnnnnnnnnnnnnnnnnnnnnnnnnnnnnnnnnnnnnnnnnnnnnnnnnnnnnnnnnnnnnnnnnnnnnnnnnnnnnnnnnnnnnnnnnnnnnnnnnnnnnnnnnnnnnnnnnnnnnnnnnnnnnnnnnnnnnnnnnnnnnnnnnnnnnnnnnnnnnnnnnnnnnnnnnnnnnnnnnnnnnnnnnnnnnnnnnnnnnnnnnnnnnnnnnnnnnnnnnnnnnnnnnnnnnnnnnnnnnnnnnnnnnnnnnnnnn
>YJM789
GAGAATCTGCGACTCCTTCGCGTCTGACATCGGTCACTACGCTTTTTCTATTCTGCTGCTGTTGCGTTACTTTGATAAATTCATTTCTT------TGTAATACAGAAGAATTTCTGGTAAGTTTTTGGCCTGT-CGTGTTCATAAGGGAAAGACATTGCGCATATAGGAAAATGTTAGAATTTTAACATCGATAAAATGATATTGTGTAGAAACACCGATTCCCTTTTGTAGATTTCTATATCTTTGGGTATGACTTCTAGTATTATCTGTATATCTAATATTATAGTCTCTAACAACAGTGG------------------------------------------------------------------------------------------------------------------------------------------------------------------------------------------------------------
>YJM975
NNNNNNNNNNNNNNNNNNNNNNNNNNNNNNNNNNNNNNNNNNNNNNNNNNNNNNNNNNNNNNNNNNNNNNNNNNNNNNNNNNNNNNNNN-----NNN-NNNNNNNNNNN-NNNNNNNNNNNNNNNNNNNNNNN-NNNNN-NNNNNNNNNNNNNNNNNNNNNNNNNNN-NNNNNNNNNNNNNNNNNNNNNNNNNNNNNNNNNNNNNNNNNNNNNNNNNNNNNNNNNNNNNNNNNNNNNNNNNNNNNNNNNNNNNNNNNNNNNNNNNNNNNNNNNNNNNNNNNNNNNNNNNNNNNNNNNNNNNNN------------------------------------------------------------------------------------------------------------------------------------------------------------------------------------------------------------
>YJM978
nnnnnnnnnnnnnnnnnnnnnnnnnnnnnnnnnnnnnnnnnnnnnnnnnnnnnnnnnnnnnnnnnnnnnnnnnnnnnnnnnnnnnnnnnNNNNNNNNN-NNNNNNNNNNNNNNCTNNNNNNNNTTNNNNNNNN-NNNNNTNATAAGGGAAAGACANNNCGCATATAGGAAAATNTTAGNNNNNNNNNATCNNNNNNATNATANNNNNNNNNAACACCGATTNNNNNNNNNNNNTTNNNNNNNNTNNNGGTNNNANNNNTAGTATTATNNNTATATCTAATATTATAGTCTCTAACAACAGNNN------------------------------------------------------------------------------------------------------------------------------------------------------------------------------------------------------------
>YJM981
GAGAATCTGCGACTCCTTCGCGTCTGACATCGGTCACTACGCTTTTTCTATTCTGCTGCTGTTGCGTTACTTTGATAAATTCATTTCTT------TGTAATACAGAAGAATTTCTGGTAAGTTTTTGGCCTGT-CGTGTTCATAAGGGAAAGACATTGCGCATATAGGAAAATGTTAGAATTTTAACATCGATAAAATGATATTGNGTAGAAACACCGATTCCCTTTTNNNGNNNNNTATATCTTTNNNNNNNNNNNNNNNNNNNNNNNNNNNNNNNNNNNNNNNNNNNNNNNNNNNNNNNNN------------------------------------------------------------------------------------------------------------------------------------------------------------------------------------------------------------
>YPS128
GAGNNNNNGCGACTCCTTCGCGTCTGACATCGGTCACTACGCTTTCTCTATTCNNCTGCCGTTGCGTTACTTTGATAAATTCATTTCTT-TTTTTTGTAATACAGAAGAATTTCTGGTAAGTTTTTGGCCTGTGCGTGTTCATAAGGGAAAGACATTGCGCATATAGGAAAATGTTAGAAGTTCAACATCGATAAAATGATATTGTGTAGAAACACCGATTCCCTTTTGTAGATTTCTATATCTTTGGGTATTACTTCTAGTATTATCTGTATATCTAATATTATAGTCTCTAANNNNNNNGGAATCTGTTGGNNNNNNAATCAANNNNCNNNNNNNNNNNNNNNNNNNNNNNNNNNNNNNATTATNNNNNNNNNTGNNN-NNNNNNNNNNNNNNNNNNNNNNNNNNNNNNNNNNNNNNNNNNNNNNNNNNNNNNNNNNANNNNNNNNNNNNNNNNNNnnnnnnnnnnnnnnnnnnnnnnnnnnnnnnnnnnnnnnnnnnnnnnnnn
>YPS606
nnnnnnnnnnnnnnnnnnnnnnnnnnnnnnnnnnnnnnnnnnnnnnnnnnnnnnnnnnnnnnnnnnnnnnnnnnnnnnnnnnnnnnnnnnnnnnnnnnnnnnnnnnnnnnnnnnnnnnnnnnnnnnnnnnnnnnnnnnnnnnnnnnnnnnnnnnnnnnnnnnnnnnnnnnnnnnnnnnnnnnnnnnnnnnnnnnnnnnnnnnnnnnnnnnnnnnnnnnnnnnnnnnnnnnnnnnnnnnnnnnnnnnnnnnnnnnnnnnnnnnnnnnnnnnnnnnnnnnnnnnnnnnnnnnnnnnnnnnnnnnnnnnnnnnnnnnnnnnnnnnnnnnnnnnnnnnnnnnnnnnnnnnNNNNNNNNNNNNNNNNNNNNNNNNTACGGTNNNNNNATGANNNNNNAANNNNNNAGAANNNNNNNNCGNANNNNNNGGANNNNGANNNNNAAGGATTGATAANNNNNNAGGATAATGAAACATATAAAACGGAATGAGGNNNNNNCGTAATATTNNNNNNN
>YS2
nnnnnnnnnnnnnnnnnnnnnnnnnnnnnnnnnnnnnnnnnnnnnnnnnnnnnnnnnnnnnnnnnnnnnnnnnnnnnnnnnnnnnnnnnnnnnnnnnnnnnnnnnnnnnnnnnnnnnnnnnnnnnnnnnnnnnnnnnnnnnnnnnnnnnnnnnnnnnnnnnnnnnnnnnnnnnnnnnnnnnnnnnnnnnnnnnnnnnnnnnnnnnnnnnnnnnnnnnnnnnnnnnnnnnnnnnnnnnnnnnnnnnnnnnnnnnnnnnnnnnnnnnnnnnnnnnnnnnnnnnnnnnnnnnnnnnnnnnnnnnnnnnnnnnnNNNNNNNNNNNNNNNNNNNNNNNNNNNNNNNNNNNNNNNNNNNNNNNNNNNNNNNNNNNNNNNNNNNNNNNNNNNNNNNNNNNNNNNNNNNNNNNNNNNNNNNNNNNNNNNNNNNNNNNNNNNNNNNNNNNN-NNNNNNNNNNNNNNNNNNNNNNNNNNNNNNNNNNNNNNNNNNNNNNNNNNNNNNNNNANNNNNN
>YS4
nnnnnnnnnnnnnnnnnnnnnnnnnnnnnnnnnnnnnnnnnnnnnnnnnnnnnnnnnnnnnnnnnnnnnnnnnnnnnnnnnnnnnnnnnnnnnnnnnnnnnnnnnnnnnnnnnnnnnnnnnnnnnnnnnnnnnnnnnnnnnnnnnnnnnnnnnnnnnnnnnnnnnnnnnnnnnnnnnnnnnnnnnnnnnnnnnnnnnnnnnnnnnnnnnnnnnnnnnnnnnnnnnnnnnnnnnnnnnnnnnnnnnnnnnnnnnnnnnnnnnnnnnnnnnnnnnnnnnnnnnnnnnnnnnnnnnnnnnnnnnnnnnnnnnnnnnnnnnnnnnnnnnnnnnnnnnnnnnnnnnnnnnnnnnnnnnnnnnnnnnnnnnnnnnnnnnnnnnnnnnnnnnnnnnnnnnnnnnnnnnnnnnnnnnnnnnnnnnnnnnnnnnnnnnnnnnnnnnnnnnnnnnnnnnnnnnnnnnnnnnnnnnnnnnnnnnnnnnnnnnnnnnnnnnnnnnnnnnnnnnnnnnnn
>YS9
nnnnnnnnnnnnnnnnnnnnnnnnnnnnnnnnnnnnnnnnnnnnnnnnnnnnnnnnnnnnnnnnnnnnnnnnnnnnnnnnnnnnnnnnnnnnnnnnnnnnnnnnnnnnnnnnnnnnnnnnnnnnnnnnnnnnnnnnnnnnnnnnnnnnnnnnnnnnnnnnnnnnnnnnnnnnnnnnnnnnnnnnnnnnnnnnnnnnnnnnnnnnnnnnnnnnnnnnnnnnnnnnnnnnnnnnnnnnnnnnnnnnnnnnnnnnnnnnnnnnnnnnnnnnnnnnnnnnnnnnnnnnnnnnnnnnnnnnnnnnnnNNNN-NNNNNNNNNNNNNNNNNNNNNNNNNNNNNNNNNNNNNNNNNNNNNNNNNNNNNNNNNNNNNNNNNNNNNNNNNNNNNNNNNNNNNNNNNNNNNNNNNNNNNNNNNNNNNNNNNNNNNNNNNNNNNNNNNNNNNNNNNNNNNNNNNNNNGNNNNNNNNNNNNNNNNNNNNNNNNNNNNNNNNNNNNNNNNNNNNNNNNNNN
