# Supplementary material for: Evolutionary Genomics of Transposable Elements in Saccharomyces cerevisiae
Source: PLoS One. 2012 Nov 30;7(11):e50978. doi: 10.1371/journal.pone.0050978 (PMC3511429; doi:10.1371/journal.pone.0050978)
Supplement: File S7 — ZIP archive of SGRP strain alignments used for population genomic analyses. Alignments of the orthologous genomic region in each SGRP strain corresponding to each Ty insertion in our re-annotation of the S. cerevisiae reference genome. N’s represent low quality (<Q40 phred score) or missing data, primarily due to the low-coverage sequence of many SGRP strains. The DNA sequence of sacCer2 is included as “REF” and each alignment includes the TE locus and 200 bp of DNA sequence on either side of the Ty insertion site. A dummy sequence shows the position of each TE in the alignment with “T”s. (ZIP) [file pone.0050978.s007.zip › S7/chrII_st8-_TY1.mfa]

>REF
CCTTTTTCAACTCATGAACTCATGTTCAAAGGTACAATATATTACCCTTTCTTCAAAGTATCCGAATGATTTGAACCGCACTCTGAGGGAGCCATCAAATTCTATTGAGCGACTTCGAATCGAACAATCCAATTAAATCAGCCTTTAGCGCCATATTTCTCCTTGTATCCATTGTTTACTTCTCCCTTGTATCTTGTATATGAGAATTATGGGAATAAGATAATTGTTGGGATTCCATTGTTTTCAAAGGCTGTAATATTAGGTACAC-AGATTATACTAGAAGTTCTTTTCGAGGATATAGGAATCCACAAAAGGAAATCGATAGTTATACATAATAATATTATTGTATCTTACTTCCTTTTATATGTTGTCACTCATTATTGTGTCGTGCATTCCATTAGATTGGATGACTGTTTCTCAATCTTTATGCCATCCTCTTACACCGCATGTGATATAATAGTAACATGAGTGCTGCGAAATAGATGATATTAAAATTTCATTCCAACAAAGTTCCATATATATCCATATATATATAT----ATATTTCACGAGGATAATGAGTTAAAATACTATGTAAAGGTATTGTGGTTCATTTTTCTTTTATCAATTTTTATCCAAGTTTTTCTGATCTATAACATGTCCAATACACTTTTTCGAACTATAACCGCCAACAAATTTATCTTATAGACGAGAAACACTTTTATGATATCG
>index
-------------------------------------------------------------------------------------------------------------------------------------------------------------------------------------------------------TTTTTTTTTTTTTTTTTTTTTTTTTTTTTTTTTTTTTTTTTTTTTTTTTTTTTTTTTTTTTTTTTTTTT-TTTTTTTTTTTTTTTTTTTTTTTTTTTTTTTTTTTTTTTTTTTTTTTTTTTTTTTTTTTTTTTTTTTTTTTTTTTTTTTTTTTTTTTTTTTTTTTTTTTTTTTTTTTTTTTTTTTTTTTTTTTTTTTTTTTTTTTTTTTTTTTTTTTTTTTTTTTTTTTTTTTTTTTTTTTTTTTTTTTTTTTTTTTTTTTTTTTTTTTTTTTTTTTTTTTTTTTTTTTTTTTTTTTTTTTTTTTTTTT------------------------------------------------------------------------------------------------------------------------------------------------------------------------------------------------------------
>273614N
CCTTNTTCAACTCNNGANCTCATGTTNNNAGGTNNNATATATTACCCTTTCTTCANAGTANNCGAATGATTTGAACCGCACTCTGAGGGAGCCATCAANNNNTATTGAGCGACTTCNNANNNAACAANNNNNNNNNATNNNCCTTTAGCGCCATATNNNTCCNTGTATCCATTGTTTACNTCTCCCTTGTATTTTGTATNNGAGAATTATGGGNNNNNGATAATTGTTGGGATTCCATTGTTTTCNNNGGNTGNNNTATTAGGTANNN-AGATNNNACTAGAAGTTCTTTTNNNGGATATAGGAATCCACAAAAGGAAATCGANNNNTANNNNNNNNNNNATNANTGNNNNNNNNNTCCTTNNNNNNNNTGNNNNTCANNNNNNNNNNNNNCATTCCNNNNNNNNNGATNNNNNNNNNNNNNTCTTTGTGCNNNNNNNNNNNNNNGCATNNGATATAATAGTAACATGNNNNNNNNNNNNNNNNNNNNNNNNNNNNNNNNNNNNNNNNNNNNNNNNNNNNNNNNNNNNNNNNNNN----------NNNNNNNNNNNNNNNNNNNNNNNNNNNNNNNNNNNNNNNNNNNNNNNNNNNNNNNNNNNNNNNNNNNNNNNNNNNNNNNNNNNNNNNNNNNNNNNNNNNNNNNNNNNNNNNNNNNNNNNNNNNNNNNNNNNNNNNNNNNNNNNNNGNNNNNNNCTTTTATNATANCG
>322134S
nnnnnnnnnnnnnnnnnnnnnnnnnnnnnnnnnnnnnnnnnnnnnnnnnnnnnnnnnnnnnnnnnnnnnnnnnnnnnnnnnnnnnnnnnnnnnnnnnnnnnnnnnnnnnnnnnnnnnnnnnnnnnnnnnnnnnnnnnnnnnnnnnnnnnnnnnnnnnnnnnnnnnnnnnnnnnnnnnnnnnnnnnnnnnnnnnnnnnnnnnnnnnnnnnnnnnnnnnnnnnnnnnnnnnnnnnnnnnnnnnnnnnnnnnnnnnnnnnnnnnnnnnnnnnnnnnnnnnnnnnnnnnnnnnnnnnnnnnnnnnnnnnnnnnnnnnnnnnnnnnnnnnnnnnnnnnnnnnnnnnnnnnnnnnnnnnnnnnnnnnnnnnnnnnnnnnnnnnnnnnnnnnnnnnnnnnnnnnnnnnnnnnnnnnnnnnnnnnnnnnnnnnnnnnnnnnnnnnnnnnnnnnnnnnnnnnnnnnnnnnnnnnnnnnnnnnnnnnnnnnnnnnnnnnnnnnnnnnnnnnnnnnnnnnnnnnnnnnnnnnnnnnnnnnnnnnnnnnnnnnnnnnnnnnnnnnnnnnnnnnnnnnnnnnnnnnnnnnnnnnnnnnnnnnnnnnnnnnnnnnnnnnnnnnnnnnnnnnnnnnnnnnnnnnnnnnnnnnnnnnnnnnnnnnnnnnnnnnnnnnnnnnnnnnnnnnnnnnnnnnnnnnnnnnnnnnnnnnnnnnnnnnnnnnnnn
>378604X
CCTTTTTCAACTCATGAACTCATGTTCAAAGGTACAATATATTACCCTTTCTTCAAAGTATCCGAATGATTTGAACCGCACTCTGAGGGAGCCATCAAATTCTATTGAGCGACTTCGAATCGAACAATCCAATTAAATCAGCCTTTAGCGCCATATTTCTCCTTGTATCCATTGTTTACTTCTCCCTTGTATTTTGTATATGAGAATTATGGGAATAAGATAATTGTTGGGATTCCATTGTTTTCAAAGNNNNNNNNNNNNNNNNNNC-AGNNTATNNNNNNNNNNCTTTTCGAGNNNNNNNNNNNCCACAAANNNNAATCNNNNNNNNNNNNNNNNNNNNNNNNNNNNNNNNNNNNNNNNNNNNNNNNNNNNNNNCNNNNNNNNNNNN-NNNNNNNNnnnnnnnnnnnnnnnnnnnnnnnnnnnnnnnnnnnnnnnnnnnnnnnnnnnnnnnnnnnnnnnnnnnnnnnnnnnnnnnnnnnnnnnnnnnnnnnnnnnnnnnnnnnnnnnnnnnnnnnnnnnnnnnnnnnnnnnnnnnnnnnnnnnnnnnnnnnnnnnnnnnnnnnnnnnnnnnnnnnnnnnnnnnnnnnnnnnnnnnnnnnnnnnnnnnnnnnnnnnnnnnnnnnnnnnnnnnnnnnnnnnnnnnnnnnnnnnnnnnnnnnnnnnnnnnnnnnnnnnnnnnnnnnnnnnnnnnnnnnnnnnnnnnnnnnnnn
>BC187
nnnnnnnnnnnnnnnnnnnnnnnnnnnnnnnnnnnnnnnnnnnnnnnnnnnnnnnnnnnnnnnnnnnnnnnnnnnnnnnnnnnnnnnnnnnnnnnnnnnnnnnnnnnnnnnnnnnnnnnnnnnnnnnnnnnnnnnnnnnnnnnnnnnnnnnnnnnnnnnnnnnnnnnnnnnnnnnnnnnnnnnnnnnnnnnnnnnnnnnnnnnnnnnnnnnnnnnnnnnnnnnnnnnnnnnnnnnnnnnnnnnnnnnnnnnnnnnnnnnnnnnnnnnnnnnnnnnnnnnnnnnnnnnnnnnnnnnnnnnnnnnnnnnnnnnnnnnnnnnnnnnnnnnnnnnnnnnnnnnnnnnnnnnnnnnnnnnnnnnnnnnnnnnnnnnnnnnnnnnnnnnnnnnnnnnnnnnnnnnnnnnnnnnnnnnnnnnnnnnnnnnnnnnnnnnnnnnnnnnnnnnnnnnnnnnnnnnnnnnnnnnnnnnnnnnnnnnnnnnnnnnnnnnnnnnnnnnnnnnnnnnnnnnnnnnnnnnnnnnnnnnnnnnnnnnnnnnnnnnnnnnnnnnnnnnnnnnnnnnnnnnnnnnnnnnnnnnnnnnnnnnnnnnnnnnnnnnnnnnnnnnnnnnnnnnnnnnnnnnnnnnnnnnnnnnnnnnnnnnnnnnnnnnnnnnnnnnnnnnnnnnnnnnnnnnnnnnnnnnnnnnnnnnnnnnnnnnnnnnnnnnnnnnnnnnn
>DBVPG1106
nnnnnnnnnnnnnnnnnnnnnnnnnnnnnnnnnnnnnnnnnnnnnnnnnnnnnnnnnnnnnnnnnnnnnnnnnnnnnnnnnnnnnnnnnnnnnnnnnnnnnnnnnnnnnnnnnnnnnnnnnnnnnnnnnnnnnnnnnnnnnnnnnnnnnnnnnnnnnnnnnnnnnnnnnnnnnnnnnnnnnnnnnnnnnnnnnnnnnnnnnnnnnnnnnnnnnnnnnnnnnnnnnnnnnnnnnnnnnnnnnnnnnnnnnnnnnnnnnnnnnnnnnnnnnnnnnnnnnnnnnnnnnnnnnnnnnnnnnnnnnnnnnnnnnnnnnnnnnnnnnnnnnnnnnnnnnnnnnnnnnnnnnnnnnnnnnnnnnnnnnnnnnnnnnnnnnnnnnnnnnnnnnnnnnnnnnnnnnnnnnnnnnnnnnnnnnnnnnnnnnnnnnnnnnnnnnnnnnnnnnnnnnnnnnnnnnnnnnnnnnnnnnnnnnnnnnnnnnnnnnnnnnnnnnnnnnnnnnnnnnnnnnnnnnnnnnnnnnnnnnnnnnnnnnnnnnnnnnnnnnnnnnnnnnnnnnnnnnnnnnnnnnnnnnnnnnnnnnnnnnnnnnnnnnnnnnnnnnnnnnnnnnnnnnnnnnnnnnnnnnnnnnnnnnnnnnnnnnnnnnnnnnnnnnnnnnnnnnnnnnnnnnnnnnnnnnnnnnnnnnnnnnnnnnnnnnnnnnnnnnnnnnnnnnnnn
>DBVPG1373
NNNNNNNNNNNNNNNnnnnnnnnnnnnnnnnnnnnnnnnnnnnnnnnnnnnnnnnnnnnnnnnnnnnnnnnnnnnnnnnnnnnnnnnnnnnnnnnnnnnnnnnnnnnnnnnnnnnnnnnnnnnnnnnnnnnnnnnnnnnnnnnnnnnnnnnnnnnnnnnnnnnnnnnnnnnnnnnnnnnnnnnnnnnnnnnnnnnnnnnnnnnnnnnnnnnnnnnnnnnnnnnnnnnnnnnnnnnnnnnnnnnnnnnnnnnnnnnnnnnnnnnnnnnnnnnnnnnnnnnnnnnnnnnnnnnnnnnnnnnnnnnnnnnnnnnnnnnnnnnnnnnnnnnnnnnnnnnnnnnnnnnnnnnnnnnnnnnnnnnnnnnnnnnnnnnnnnnnnnnnnnnnnnnnnnnnnnnnnnnnnnnnnnnnnnnnnnnnnnnnnnnnnnnnnnnnnnnnnnnnnnnnnnnnnnnnnnnnnnnnnnnnnnnnnnnnnnnnnnnnnnnnnnnnnnnnnnnnnnnnnnnnnnnnnnnnnnnnnnnnnnnnnnnnnnnnnnnnnnnnnnnnnnnnnnnnnnnnnnnnnnnnnnnnnnnnnnnnnnnnnnnnnnnnnnnnnnNNNNNNNN-NNNNNNNNNNNNNNNNNNNNNNNNNNNNNNNNNNNNNNNNNNNNNNNNNNNNNNNNNNNNNNNNNNNNNNNNNNNNNNNNNNNNNNNNNNNNNNNNNNNNNNNNNNNNN
>DBVPG1788
NNNNNNNNNNNNNNNNNNNNNNNGTNNNNNNNNNNNNNNNNTTANNNNNNNNNNNNNNNNNNNNNNNNNNNNNNNNNNNNNNNNNNNNNNNNNNNNNNNNNNNNNNNNNNNNNNNnnnnnnnnnnnnnnnnnnnnnnnnnnnnnnnnnnnnnnnnnnnnnnnnnnnnnnnnnnnnnnnnnnnnnnnnnnnnnnnnnnnnnnnnnnnnnnnnnnnnnnnnnnnnnnnnnnnnnnnnnnnnnnnnnnnnnnnnnnnnnnnnnnnnnnnnnnnnnnnnnnnnnnnnnnnnnnnnnnnnnnnnnnnnnnnnnnnnnnnnnnnnnnnnnnnnnnnnnnnnnnnnnnnnnnnnnnnnnnnnnnnnnnnnnnnnnnnnnnnnnnnnnnnnnnnnnnnnnnnnnnnnnnnnnnnnnnnnnnnnnnnnnnnnnnnnnnnnnnnnnnnnnnnnnnnnnnnnnnnnnnnnnnnnnnnnnnnnnnnnnnnnnnnnnnnnnnnnnnnnnnnnnnnnnnnnnnnnnnnnnnnnnnnnnnnnnnnnnnnnnnnnnnnnnnnnnnnnnnnnnnnnnnnnnnnnnnnnnnnnnnnnnnnnnnnnnnnnnnnnnnnnnnnnnnnnnnnnnnnnnnnnnnnnnnnnnnnnnnnnnnnnnnnnnnnnnnnnnnnnnnnnnnnnnnnnnnnnnnnnnnnnnnnnnnnnnnnnnnnnnnnnnnnnnnnnnnnnn
>DBVPG1853
CCTTTTTCAACTCNNNNNNTNATGTTCAAAGGTACAATATATTACCCTTTCTTCAAAGTATCCGAATGANNNGAACCGCANNNNNNNGGNNNNNNNNNNNNNNNnnnnnnnnnnnnnnnnnnnnnnnnnnnnnnnnnnnnnnnnnnnnnnnnnnnnnnnnnnnnnnnnnnnnnnnnnnnnnnnnnnnnnnnnnnnnnnnnnnnnnnnnnnnnnnnnnnnnnnnnnnnnnnnnnnnnnnnnnnnnnnnnnnnnnnnnnnnnnnnnnnnnnnnnnnnnnnnnnnnnnnnnnnnnnnnnnnnnnnnnnnnnnnnnnnnnnnnnnnnnnnnnnnnnnnnnnnnnnnnnnnnnnnnnnnnnnnnnnnnnnnnnnnnnnnnnnnnnnnnnnnnnnnnnnnnnnnnnnnnnnnnnnnnnnnnnnnnnnnnnnnnnnnnnnnnnnnnnnnnnnnnnnnnnnnnnnnnnnnnnnnnnnnnnnnnnnnnnnnnnnnnnnnnnnnnnnnnnnnnnnnnnnnnnnnnnnnnnnnnnnnnnnnnnnnnnnnnnnnnnnnnnnnnnnnnnnnnnnnnnnnnnnnnnnnnnnnnnnnnnnnnnnnnnnnnnnnnnnnnnnnnnnnnnnnnnnnnnnnnnnnnnnnnnnnnnnnnnnnnnnnnnnnnnnnnnnnnnnnnnnnnnnnnnnnnnnnnnnnnnnnnnnnnnnnnnnnnnnnnnnnnnnnnn
>DBVPG6040
nnnnnnnnnnnnnnnnnnnnnnnnnnnnnnnnnnnnnnnnnnnnnnnnnnnnnnnnnnnnnnnnnnnnnnnnnnnnnnnnnnnnnnnnnnnnnnnnnnnnnnnnnnnnnnnnnnnnnnnnnnnnnnnnnnnnnnnnnnnnnnnnnnnnnnnnnnnnnnnnnnnnnnnnnnnnnnnnnnnnnnnnnnnnnnnnnnnnnnnnnnnnnnnnnnnnnnnnnnnnnnnnnnnnnnnnnnnnnnnnnnnnnnnnnnnnnnnnnnnnnnnnnnnnnnnnnnnnnnnnnnnnnnnnnnnnnnnnnnnnnnnnnnnnnnnnnnnnnnnnnnnnnnnnnnnnnnnnnnnnnnnnnnnnnnnnnnnnnnnnnnnnnnnnnnnnnnnnnnnnnnnnnnnnnnnnnnnnnnnnnnnnnnnnnnnnnnnnnnnnnnnnnnnnnnnnnnnnnnnnnnnnnNNNNNNNNNNNNNNNNNNNNNNNNNNNNNNNNNNNNNNNNNNNNNNNNNNNNNNNNNNNNNNNNNNNNNNNNNNNNNNNNNNNNNNNNNNNN------NNNNNNNNNNNNNNNNNNNNNNNNNNNNNNNNNNNNNNNNNNNNNNNNNNNNNNNNNNNNNNNNNNNNNNNNNNNNNNNNNNNNNNNNNNNNNNNNNNNNNNNNNNNNNNNNNNNNNNNNNNNNNNNNNNNNNNNNNNNNNNNNNNNNNNNNNNNNNNNNNNNNNNNNN
>DBVPG6044
CCTTTTTCAACTCATGAACTCATGTTCAAAGGTACAATNNNNNNNNNNNTCTTCAAAGTATCCGAATGATTTGAACCGCACNCTGAGGGAGCCATCAAATTCTATTGAGCGACTTCGAATCGAGCAATCCAATTAAATCAGCCTTTAACGCCATATTNNNNNTTGTATCCATTGTTTACTTCTCCCTTGTATCTTGTATATGAGAATTATGGGAATAAGATAATTGTTGGGATTCCATTGTTTTCAAAGGCTGTAATATTAGGTACAC-AGATTATACTAGNNNNNNTTTTCGAGGATATAGNNNNNNACAAAAGGAAATCGATAGTTATACATAATAATATTATTGTATCTTACTTCCTTTTATATGTTGTCACTCATTATCATGTCGTGCATTCCATTAGATTGGATGACTGTTTCTCAATTTTTGTGCCATCCTCTTACACCGCATGTGATATAATAGTAACATGAGTGCTGCGAANNNNNTGATATTAGAATATCATTTCGACAAAGTTCCGTATATATNNNNNNNNATATATATANNNNNNTCACGAGNNNNNNNNNNNNNNNNNNNNNNNNNNNNNNNNGTGGTTCATTTTTCTTTNATCAATTTTNATCCAAGTTTTNCTGATCTATAACATGTCCAATACACTNNNNNGAANNNNNNNNNNNNNNNNNNNNNNNNNNNNNNNNNNNNNNNNNNNNNNNNNNNNN
>DBVPG6765
CCTTTTTCAACTNANGAACTCATGTTCAANGGTACAATANATTACCCTTTCTTCAANGNATCCGAATGATTTGAACCGCNCTCTGAGGGAGCCNTCAAATTCTATTGAGCGACTTCGAATCGAACAATCCAATTAAATCAGCCTTTAGCGCCATATTTCTCCTTGTATCCATTGTTTACTTCTCCCTTGTATTTTGTATATGAGAATTATGGGAATAAGATAATTGTTGGGATTCCATTGTTTTCAAAGGCTGTAATATTAGGTACAC-AGATTATACTAGAAGTTCTTTTCGAGGATATAGGAATCCACAAAAGGAAATCGATAGTTATACATAATAATATTATTGTATCTTACTTCCTTTTATATGTTGTCACTCATTATCATGTCGTGCATTCCATTAGATTGGATGACTGTTTCTCAATCTTNGNNCCATCCTCTTACACCGCATGTGATATAATAGTAACATGAGTGCTGCGAAATAGATGATATTAGAATATCATTTCAACAAAGTTCCATATATATCCATATATATAT----------TTCACGAGGATAATGAGTTAAAATACTATGTAAAGGTATTGTGGTTCATTTTTCTTTTATCAATTTTTATCCAAGTTTTTCTGATCTATAACATGTCCAATACACTTTTTCGAACTATAACCGCCAACAAATTTATCTTATNGACGAGGAACACTTTTATGATATCG
>K11
CCTTTTTNNNCTCATGAACTCATNNNNNNNNNNNNNNTNNNNNNNCCTTTNNNNNNNNNNNNNNNNNNNNNNNNNNNNNNNNNNNNNNNNNNNNNCNNNNNNNNNNNNNNGNNNNNNNNNNNNNNNNNNNNNNNNNNNNNNNNNNNNNNNNNATATTTNNNNNNGTATCCANTNNNNNCNTCTNNNNNNNNNNNNNTATATGANNNNNNTNN-NNNNNNNNNNNNNNNNNNNNNNNNNNNNNNNNNNNNNNTGTANTNNTAGGTANNNNNNNNNNNACTAGAANTNNNNNNNNNNNNNNNANNNNNNNNNAANNNNNNNNNNATAGNNATACNNNANNNNNNNNNNNNNNNNNNNNNNNNNNTATNNNNNNNNNCTCANNNNNNNNNNNNNNNNNNNNNTAGANNNNNTGANNNNNNNNNNNNNNTTATGNNNNNNTCTTACACCGCATGTGATATAATAGTAACATGAGTGCTGCGAAATAGATGATATTNNNNNNNNNNNCCAACAAAGTTCCATATATATCCATATATNNNN------NNNNNNNNCGAGGATAATGAGTTAAAATACTATGTAAAGGTATTGTGGTTCATTTTTCTTTTATCAATTTTTATCCANNNNNNNNNNNNNNNNNNCATGTCCAATACACTTTTTCGAACTATAACCGCCAACAAATTTATCTTATAGACGAGAAACACTTTTATGATATCG
>L_1374
nnnnnnnnnnnnnnnnnnnnnnnnnnnnnnnnnnnnnnnnnnnnnnnnnnnnnnnnnnnnnnnnnnnnnnnnnnnnnnnnnnnnnnnnnnnnnnnnnnnnnnnnnnnnnnnnnnnnnnnnnnnnnnnnnnnnnnnnnnnnnnnnnnnnnnnnnnnnnnnnnnnnnnnnnnnnnnnnnnnnnnnnnnnnnnnnnnnnnnnnnnnnnnnnnnnnnnnnnnnnnnnnnnnnnnnnnnnnnnnnnnnnnnnnnnnnnnnnnnnnnnnnnnnnnnnnnnnnnnnnnnnnnnnnnnnnnnnnnnnnnnnnnnnnnnnnnnnnnnnnnnnnnnnnnnnnnnnnnnnnnnnnnnnnnnnnnnnnnnnnnnnnnnnnnnnnnnnnnnnnnnnnnnnnnnnnnnnnnnnnnnnnnnnnnnnnnnnnnnnnnnnnnnnnnnnnnnnnnnnnnnnnnnnnnnnnnnnnnnnnnnnnnnnnnnnnnnnnnnnnnnnnnnnnnnnnnnnnnnnnnnnnnnnnnnnnnnnnnnnnnnnnnnnnnnnnnnnnnnnnnnnnnnnnnnnnnnnnnnnnnnnnnnnnnnnnnnnnnnnnnnnnnnnnnnnnnnnnnnnnnnnnnnnnnnnnnnnnnnnnnnnnnnnnnnnnnnnnnnnnnnnnnnnnnnnnnnnnnnnnnnnnnnnnnnnnnnnnnnnnnnnnnnnnnnnnnnnnnnnnnnnnnnnnnnnn
>L_1528
nnnnnnnnnnnnnnnnnnnnnnnnnnnnnnnnnnnnnnnnnnnnnnnnnnnnnnnnnnnnnnnnnnnnnnnnnnnnnnnnnnnnnnnnnnnnnnnnnnnnnnnnnnnnnnnnnnnnnnnnnnnnnnnnnnnnnnnnnnnnnnnnnnnnnnnnnnnnnnnnnnnnnnnnnnnnnnnnnnnnnnnnnnnnnnnnnnnnnnnnnnnnnnnnnnnnnnnnnnnnnnnnnnnnnnnnnnnnnnnnnnnnnnnnnnnnnnnnnnnnnnnnnnnnnnnnnnnnnnnnnnnnnnnnnnnnnnnnnnnnnnnnnnnnnnnnnnnnnnnnnnnnnnnnnnnnnnnnnnnnnnnnnnnnnnnnnnnnnnnnnnnnnnnnnnnnnnnnnnnnnnnnnnnnnnnnnnnnnnnnnnnnnnnnnnnnnnnnnnnnnnnnnnnnnnnnnnnnnnnnnnnnnnnnnnnnnnnnnnnnnnnnnnnnnnnnnnnnnnnnnnnNNNNNNNNNNNNNNNNNNNNN-NNNNNNNNNNNNNNNNNNNNNNNNNNNNNN----------NNNNNNNNNNNNNNNNNNNNNNNNNCTATGTAAAGGTATTGTGGTTCATTTTTCTTTTATCNATTTTTATCCAAGTTTTTCTGATCTATAACATGTCCAATACACTTTTTCGAACTATAACCGCCAACAAATTTATCTTATAGACGAGGAACACTTTTATGATATCG
>NCYC110
nnnnnnnnnnnnnnnnnnnnnnnnnnnnnnnnnnnnnnnnnnnnnnnnnnnnnnnnnnnnnnnnnnnnnnnnnnnnnnnnnnnnnnnnnnnnnnnnnnnnnnnnnnnnnnnnnnnnnnnnnnnnnnnnnnnnnnnnnnnnnnnnnnnnnnnnnnnnnnnnnnnnnnnnnnnnnnnnnnnnnnnnnnnnnnnnnnnnnnnnnnnnnnnnnnnnnnnnnnnnnnnnnnnnnnnnnnnnnnnnnnnnnnnnnnnnnnnnnnnnnnnnnnnnnnnnnnnnnnnnnnnnnnnnnnnnnnnnnnnnnnnnnnnnnnnnnnnnnnnnnnnnnnnnnnnnnnnnnnnnnnnnnnnnnnnnnnnnnnnnnnnnnnnnnnnnnnnnnnnnnnnnnnnnnnnnnnnnnnnnnnnnnnnnnnnnnnnnnnnnnnnnnnnnnnnnnnnnnnnnnnnnnnnnnnnnnnnnnnnnnnnnnnnnnnnnnnnnnnnnnnnnnnnnnnnnnnnnnnnnnnnnnnnnnnnnnnnnnnnnnnnnnnnnnnnnnnnnnnnnnnnnnnnnnnnnnnnnnnnnnnnnnnnnnnnnnnnnnnnnnnnnnnnnnnnnnnnnnnnnnnnnnnnnnnnnnnnnnnnnnnnnnnnnnnnnnnnnnnnnnnnnnnnnnnnnnnnnnnnnnnnnnnnnnnnnnnnnnnnnnnnnnnnnnnnnnnnnnnnnnnnnnnnnnnnn
>NCYC361
nnnnnnnnnnnnnnnnnnnnnnnnnnnnnnnnnnnnnnnnnnnnnnnnnnnnnnnnnnnnnnnnnnnnnnnnnnnnnnnnnnnnnnnnnnnnnnnnnnnnnnnnnnnnnnnnnnnnnnnnnnnnnnnnnnnnnnnnnnnnnnnnnnnnnnnnnnnnnnnnnnnnnnnnnnnnnnnnnnnnnnnnnnnnnnnnnnnnnnnnnnnnnnnnnnnnnnnnnnnnnnnnnnnnnnnnnnnnnnnnnnnnnnnnnnnnnnnnnnnnnnnnnnnnnnnnnnnnnnnnnnnnnnnnnnnnnnnnnnnnnnnnnnnnnnnnnnnnnnnnnGATAGTTATACATAATAATATTATTGTATCTTACTTCCTTTTATATGTTGTCACTCATTATCATGTCGTGCATTCCATTAGATTGGATGACTGTTTCTTAATCTTTGTTCCATCCTCTTACACCGCATGTGATATAATAATAACATGAGTGCTGCGAAATAGATGATATTAGAATATCATTTCAACAAAGTTCCATATATATCCATATATATAT----------TTCACGAGGATAATGAGTTAAAATACTATGTAAAGGTATTGTGGTTCATTTTTCTTTTATCAATTTTTATCCAAGTT----------ATAACATGTCCAATACACTTTTTCGAACTATAACCGCCAACAAATTTATCTTATAGACGAGAAACACTTTTATGATATCG
>RM11_1A
CCTTTTTCAACTCATGAACTCATGTTCAAAGGTACAATATATTACCCTTTCTTCAAAGTATCCGAATGATTTGAACCGCACTCTGAGGGAGCCATCAAATTCTATTGAGCGACTTCGAATCGAACAATCCAATTAAATCAGCCTTTAGCGCCATATTTCTCCTTGTATCCATTGTTTACTTCTCCCTTGTATTTTGTATATGAGAATTATGGGAATAAGATAATTGTTGGGATTCCATTGTTTTCAAAGGCTGTAATATTAGGTACAC-AGATTATACTAGAAGTTCTTTTCGAGGATATAGGAATCCACAAAAGGAAATCGATAGTTATACATAATAATATTATTGTATCTTACTTCCTTTTATATGTTGTCACTCATTATCATGTCGTGCATTCCATTAGATTGGATGACTGTTTCTCAATCTTTGTGCCATCCTCTTACACCGCATGTGATATAATAGTAACATGAGTGCTGCGAAATAGATGATATTAGAATATCATTTCAACAAAGTTCCATATATATCCATATATATAT----------TTCACGAGGATAATGAGTTAAAATACTATGTAAAGGTATTGTGGTTCATTTTTCTTTTATCAATTTTTATCCAAGTTTTTCTGATCTATAACATGTCCAATACACTTTTTCGAACTATAACCGCCAACAAATTTATCTTATAGACGAGGAACACTTTTATGATATCG
>S288c
CCTTTTTCAACTCATGAACTCATGTTCAAAGGTACAATATATTACCCTTTCTTCAAAGTATCCGAATGATTTGAACCGCACTCTGAGGGAGCCATCAAATTCTATTGAGCGACTTCGAATCGAACAATCCAATTAAATCAGCCTTTAGCGCCATATTTCTCCTTGTATCCATTGTTTACTTCTCCCTTGTATCTTGTATATGAGAATTATGGGAATAAGATAATTGTTGGGATTCCATTGTTTTCAAAGGCTGTAATATTAGGTACAC-AGATNNNNCTAGNAGTTNTTTTCGAGGATATAGGAATCCACANNAGGNNNTCNNNNNTTATACATNNNNATATTATTGTATCTTACTTCCTTTTANATGTTGTCACTCATTATTGTGTCGTGCATTCCATTAGATTGGATGACTGTTTCTCAATCTTTATGCCATCCTCTTACACCGCATGTGATATAATAGTAACATGAGTGCTGCGAAATAGATGATATTAAAATTTCATTCCAACAAAGTTCCATATATATCCATATATATATAN----NTATNNNNCNANNNNNNTGANNNNNNANNNNNNNNNNNGNNNNNGTGGTTCATTTTTCTTTTATCAATTTTTATCCAANTTTTTCTGATCTATAACATGTCCNATACACTTTTTCGAACTATAACCGCCAACAAATTTATCTTATAGACGAGNAACACTTTTATGATATCG
>SK1
CCTTTTTCAACTCATGAACTCATGTTCAAAGGTACAATATACTGCCGTTTCTTCAAAGTATCCGAATGATTTGAACCGCACTCTGAGGGAGCCATCAAATTCTATTGAGCGACTTCGAATCGAGCAATCCAATTAAATCAGCCTTTAACGCCATATTTCTCCTTGTATCCATTGTTTACTTCTCCCTTGTATCTTGTATATGAGAATTATGGGAATAAGATAATTGTTGGGATTCCATTGTTTTCAAAGGCTGTAATATTAGGTACAC-AGATTATACTAGAAGTTCTTTTCGAGGATATAGGAATCCACAAAAGGAAATCGATAGTTATACATAATAATATTATTGTATCTTACTTCCTTTTATATGTTGTCACTCATTATCATGTCGTGCATTCCATTAGATTGGATGACTGTTTCTCAATTTTTGTGCCATCCTCTTACACCGCATGTGATATAATAGTAACATGAGTGCTGCGAAATAGATGATATTAGAATATCATTTCGACAAAGTTCCGTATATATCCATATATATATATATATATATTTCACGAGGATAATGAGTTAAAATACTATGTAAAGGTATTGTGGTTCATTTTTCTTTTATCAATTTTTATCCAAGTTTTTCTGATCTATAACATGTCCAATACACTTTTTCGAACTATAACCGCCAACAAATTTATCTTATAGACGAGGAACACTTTTATGATATCG
>UWOPS03_461_4
CCTTTTTCAACTCATGAACTCATGTTCANANGTACANTATATTACCCTTTCNNNANNGTATCCGAATGATTTGAACCGCACTCTGAGGGAGCCATCAAATNCTATTGAGCGACTTCGAATCGAACAATCCAATTAAATCAGCCTTTAGCGCCATATTTCTCCTTGTATCCATTGTTTACTTCTCCCTTGTATCTTGTATATGAGAATTATGGNNATNNNNNNNNTGTTGGGATTCCATTGTTTTCAAAGGCTGTAATATTAGGTACAN-NNNTTATACTAGAAGTTCTTTTCGAGGATATAGGAATCCACAAAAGGAAATCGATAGTTATACATAATAATATTATTGTATCTTACTTCCTTTTATATGTTGTCACTCATTATCATGTCGTGCATTCCATTAGATTAGATGACTGTTTCTCAATCTTTATGCCATCCTCTTACACCGCATGTGATATAATAGTAACATGAGTGCTGGGAAATAGATGATATTAAAATTTCATTCCAACAAAGTTCCATATATATCCATATATATATAT----ATATTTCACGAGGATAATGGGTTAAAATACTATGTAAAGGTATTGTGGTTCATTTTTCTTTTATCAATTTTTATCCAAGTTTTTCTGATCTATAACATGTCCAATACACTTTTTCGAACTATAACCGCCAACAAATTTATCTTATAGACGAGAAACACTTTTATGATATCG
>UWOPS05_217_3
CCTTTTTCAACTCATGANNNNNTGTTCAANGGTACAATATATTACCCTTTCTTCAANGTATCCGAATGATTTGAACCGCACTCTGAGGGAGCCATCAAATTCTATTGAGCGACTTCGAATCGAACAATCCAATTAAATCAGCCTTTAGCGCCATATTTCTCCTTGTATCCATTGTTTACTTCTCCCTTGTATCTTGTATATGAGAATTATGGGAATAAGATAATTGTTGGGATTCCATTGTTTTCAAAGGCTGTAATATTAGGTACAC-AGATTATACTAGAAGTTCTTTTCGAGGATATAGGAATCCACAAAAGGAAATCGATAGTTATACATAATAATATTATTGTATCTTACTTCCTTTTATATGTTGTCACTCATTATCATGTCGTGCATTCCATTAGATTAGATGACTGTTTCTCAATCTTTATGCCATCCTCTTACACCGCATGTGATATAATAGTAACATGAGTGCTGGGAAATAGATGATATTAAAATTTCATTCCAACAAAGTTCCATATATATCCATATATATATAT----ATATTTCACGAGGATAATGGGTTAAAATACTATGTAAAGGTATTGTGGTTCATTTTTCTTTTATCAATTTTTATCCAAGTTTTTCTGATCTATAACATGTCCAATACACTTTTTCGAACTATAACCGCCAACAAATTTATCTTATAGACGAGAAACACTTTTATGATATCG
>UWOPS05_227_2
CCTTTTTCAACTCATGAACTCATGTTCAAAGGTACAATATATTACCCTNNCTNNNNNNTATNNGNNTGANNNGAACNGCACTCNNNNNNNNNCATCNN-NNCTANTGAGCGANNNNNNNNNNNNNNNNNNNNNNNNNNNNNNNNNNNNNNNNNNNNNNNNNNNNNNNNNNNNNNNNNNNNNNNNNNNNNNNNNNNNNNNNNNNNNNNNNNNNNNNNNNNNNNNNNNNNNNNNNNNNNNNNNNNNNNNNNN-NNNNNNNNNNNNNNNNN--NNNNNNNNNN-NNNNNNNNNNNNNNNNNNNNNNNNNNNNNNNNNNNNNnnnnnnnnnnnnnnnnnnnnnnnnnnnnnnnnnnnnnnnnnnnnnnnnnnnnnnnnnnnnnnnnnnnnnnnnnnnnnnnnnnnnnnnnnnnnnnnnnnnnnnnnnnnnnnnnnnnnnnnnnnnnnnnnnnnnnnnnnnnnnnnnnnnnnnnnnnnnnnnnnnnnnnnnnnnnnnnnnnnnnnnnnnnnnnnnnnnnnnnnnnnnnnnnnnnnnnnnnnnnnnnnnnnnnnnnnnnnnnnnnnnnnnnnnnnnnnnnnnnnnnnnnnnnnnnnnnnnnnnnnnnnnnnnnnnnnnnnnnnnnnnnnnnnnnnnnnnnnnnnnnnnnnnnnnnnnnnnnnnnnnnnNNNNNNNNNNNNNNNNNNNNNNNNNNNNNNNNNNNNNNNNNNNNNNNNNN
>UWOPS83_787_3
nnnnnnnnnnnnnnnnnnnnnnnnnnnnnnnnnnnnnnnnnnnnnnnnnnnnnnnnnnnnnnnnnnnnnnnnnnnnnnnnnnnnnnnnnnnnnnnnnnnnnnnnnnnnnnnnnnnnnnnnnnnnnnnnnnnnnnnnnnnnnnnnnnnnnnnnnnnnnnnnnnnnnnnnnnnnnnnnnnnnnnnnnnnnnnnnnnnnnnnnnnnnnnnnnnnnnnnnnnnnnnnnnnnnnnnnnnnnnnnnnnnnnnnnnnnnnnnnnnnnnnnnnnnnnnnnnnnnnnnnnnnnnnnnnnnnnnnnnnnnnnnnnnnnnnnnnnnnnnnnnnnnnnnnnnnnnnnnnnnnnnnnnnnnnnnnnnnnnnnnnnnnnnnnnnnnnnnnnnnnnnnnnnnnnnnnnnnnnnnnnnnnnnnnnnnnnnnnnnnnnnnnnnnnnnnnnnnnnnnnnnnnnnnnnnnnnnnnnnnnnnnnnnnnnnnnnnnnnnnnnnnnnnnnnnnnnnnnnnnnnnnnnnnnnnnnnnnnnnnnnnnnnnnnnnnnnnnnnnnnnnnnnnnnnnnnnnnnnnnnnnnnnnnnnnnnnnnnnnnnnnnnnnnnnnnnnnnnnnnnnnnnnnnnnnnnnnnnnnnnnnnnnnnnnnnnnnnnnnnnnnnnnnnnnnnnnnnnnnnnnnnnnnnnnnnnnnnnnnnnnnnnnnnnnnnnnnnnnnnnnnnnnnnnnnnn
>UWOPS87_2421
CCTTTTTCANCTCATGAACTCATGTTCAAAGGTACAATATATTGCNNNNNNNNNNNNGTATCCGAATGANNNGNACCGCACTNNNAGGNNNNNNNNNNNNNNNANNNANNNNNNNNNNNNNNAGNNNNNNNNNNNNNNNNNNNNNNAGNNNNNNNNNNCTCCNNNNNNNNNNNNNTTACTTCTCCCTTGTATCNNGTATATGAGAATTATGGGAATAAGATAATTGTTGGGATTCCATTGTTTTCAAAGGCTGTAATATTAGGTACAC-AGATTATACTAGAAGTTCTTTTCGAGGATATAGNNNNNNACAAAAGGAAATCGATAGTTATACATAATAATATTATTGTATCTTACTTCCTTTTATATGTTGTCACTCATTATCATGTCGTGCATTCCATTAGATTGGATGACTGTTTCTTAATCNTTGTTNNNNNNTCTTACACCGCATGTGATATAATAATAACATGAGTGCTGCGAAATAGATGATATTAGAATATCATTTCAACAAAGTTCCATATATATCCATATATNNNN----------NNNNCGAGGATAATGAGTTAAAATACTATGTAAAGGTATTGTGGTTCATTTTTCTTTTATCAATTTTTATCCANNNN----------NNNNCATGTCCAATACACTTTTTCGAACTATAACCGCCAACAAATTTATCTNNNNNNNNNNNNACACTNNNNNNNTATCG
>W303
CCTTTTTCAACTCATGAACTCATGTTCAAAGGTACAATANATTACCCTTTCTTCAAAGTATCCGAATGATTTGAACCGCACTCTNAGGGANCCATCAAATTCTATTGAGCGACTTCGAATCGAACAATCCAATTAAATCAGCCTTTAGCGCCATATTTCTCCTTGNANCCATNGTNNACNNCTNCCTTGTATCTTGTGTATGAGAATTATGGGAATANNNNNNNNNNNNNNNNNNNNNTNNNNNNNNNNNNNNNNNNNNNNNNNNNNN-NNNNNNNNNNNNNNNNNNNNNNNNNNNNNNNNNNNNNNNNNNNNNNNNNNNNnnnnnnnnnnnnnnnnnnnnnnnnnnnnnnnnnnnnnnnnnnnnnnnnnnnnnnnnnnnnnnnnnnnnnnnnnnnnnnnnnnnnnnnnnnnnnnnnnnnnnnnnnnnnnnnnnnnnnnnnnnnnnnnnnnnnnnnnnnnnnnnnnnnnnnnnnnnnnnnnnnnnnnnnnnnnnnnnnnnnnnnnnnnnnnnnnnnnnnnnnnnnnnnnnnnnnnnnnnnnnnnnnnnnnnnnnnnnnnnnnnnnnnnnnnnnnnnnnnnnnnnnnnnnnnnnnnnnnnnnnnnnnnnnnnnnnnnnnnnnnnnnnnnnnnnnnnnnnnnnnnnnnnnnnnnnnnnnnnnnnnnnnnnnnnnnnnnnnnnnnnnnnnnnnnnnnnnnnnnnnnnnnnnnnnn
>Y12
CCTTTTTCAACTCATGAACTCATGTTCAAAGGTACAATATATTACCCTTTCTTCAAAGTATCCGAATGATTTGAACCGCACTCTGAGGGAGCCATCAAATTCTATTGAGCGACTTCGAATCGAACAATCCAATTAAATCAGCCTTTAGCGCCATATTNNNNNNTGTATCCATTGTTTACTTCTCCCTTGTATCTTGTATATGAGAATTATGGGAATAAGATAATTGTTGGGATTCCATTGTTTTCAAAGGCTGTAATATTAGGTANNNNNNNNNATACTAGAAGTTCTTTTCGAGGATATAGGAATCCACAAAAGGAAATCGATAGTTATACATAATAATATTATTGTATCTTACTTCCTTTTATATGTTGTCACTCATTATTGTGTCGTGCATTCCNNNNGATTGGANNNNNNTTTCTCAATCTTTATGCCATCCTNNNNNNNNNNNNNTNNNNNNNNNNNNNNNNNNNNNCTGCNNNNNNNNNGATNNNNNNATTTCANNNNNNCAAAGTTCNNNNNNNNNNNNNNNNNNNNNnnnnnnnnnnnnnnnnnnnnnnnnnnnnnnnnnnnnnnnnnnnnnnnnnnnnnnnnnnnnnnnnnnnnnnnnnnnnnnnnnnnnnnnnnnnnnnnnnnnnnnnnnnnnnnnnnnnnnnnnnnnnnnnnnnnnnnnnnnnnnnnnnnnnnnnnnnnnnnnnnnnnnnnnnnnnnnnnn
>Y55
CCTTTTTCAACTCATGAACTCATGTTCAAAGGTACAATATACTGCCGTTTCTTCAAAGTATCCGAATGATTTGAACCGCACTCTGAGGGAGCCATCAAATTCTATTGAGCGACTTCGAATCGAGCAATCCAATTAAATCAGCCTTTAACGCCATATTTCTCCTTGTATCCATTGTTTACTTCTCCCTTGTATCTTGTATATGAGAATTATGGGAATAAGATAATTGTTGGGATTCCATTGTTTTCAAAGGCTGTAATATTAGGTACAC-AGATTATACTAGAAGTTCTTTTCGAGGATATAGGAATCCACAAAAGGAAATCGATAGTTATACATAATAATATTATTGTATCTTACTTCCTTTTATATGTTGTCACTCATTATCATGTCGTGCATTCCATTAGATTGGATGACTGTTTCTCAATTTTTGTGCCATCCTCTTACACCGCATGTGATATAATAGTAACATGAGTGCTGCGAAATAGATGATATTAGAATATCATTTCGACAAAGTTCCGTATATATCCATATATATATATATATATATTTCACGAGGATAATGAGTTAAAATACTATGTAAAGGTATTGTGGTTCATTTTTCTTTTATCAANTTTTATCCAAGTTTTTCTGATCTATAACATGTCCAATACACTTTTTCGAACTATAACCGCCAACAAATTTATCTTATAGACGAGGAACACTTTTATGATATCG
>Y9
NNNNTTTCANCNNNNNNNNNNNTGNNNAN-GGTACAATATATTACCCTTTCTTCAANGTATCCGAATGATTTGAACCGCACTCTGAGGGAGCCATCAAATTCTATTGAGCGACTTCGAATCGAACAATCCAATTAAATCAGCCTTTAGCGCCATATTTCTCCTTGTATCCATTGTTTACTTCTCCCTTGTATCTTGTATATGAGAATTATGGGAATAAGATAATTGTTGGGATTCCATTGTTTTCAAAGGCTGTAATATTAGGTACACANGATTATACTAGAAGTTCTTTTCGAGGATATAGGANTCCACAAAAGGAAATCGATAGTTATACATAATAATATTATTGTATCNNACTTCCNTTNNNNNNNNGTNACTCATTATNGNGNCGTGCATNCCATTAGATTGGATGANNNNNNCTNNATNNTTATGNNNNNNTNNNNNNNNNNATGTGATATAATNNNNNNNNNNNNNNNGCGANNNNGNTGATATTAANATTTCATTCCAACAAAGTTCCATATATATCCATATATATATNN----NNNNNNNNCNNNGATAATGANNNAAAATNNNNTGTAAANNNNNNNNNNNNCATTTTTCTNNNNNNAATTNNNNNNNNNNTTTNNNNGANNNNNNNNNNNNNNNNNNNNCTTTTTNNNNNNNNNNNCGCNNNNAAANNNNNNNNNNNNNNNNNNNNNNNTNNNNNNNNNNNN
>YIIc17_E5
nnnnnnnnnnnnnnnnnnnnnnnnnnnnnnnnnnnnnnnnnnnnnnnnnnnnnnnnnnnnnnnnnnnnnnnnnnnnnnnnnnnnnnnnnnnnnnnnnnnnnnnnnnnnnnnnnnnnnnnnnnnnnnnnnnnnnnnnnnnnnnnnnnnnnnnnnnnnnnnnnnnnnnnnnnnnnnnnnnnnnnnnnnnnnnnnnnnnnnnnnnnnnnnnnnnnnnnnnnnnnnnnnnnnnnnnnnnnnnnnnnnnnnnnnnnnnnnnnnnnnnnnnnnnnnnnnnnnnnnnnnnnnnnnnnnnnnnnnnnnnnnnnnnnnnnnnnnnnnnnnnnnnnnnnnnnnnnnnnnnnnnnnnnnnnnnnnnnnnnnnnnnnnnnnnnnnnnnnnnnnnnnnnnnnnnnnnnnnnnnnnnnnnnnnnnnnnnnnnnnnnnnnnnnnnnnnnnnnnnnnnnnnnnnnnnnnnnnnnnnnnnnnnnnnnnnnnnnnnnnnnnnnnnnnnnnnnnnnnnnnnnnnnnnnnnnnnnnnnnnnnnnnnnnnnnnnnnnN----NNNNNNNNNNNNNNNNNNGANNNNNNNNNNNNNNNNNNGGTATTGTGNNNNNNTNNNNNNNNNTNAATTNNNNNNNNNNTTNNNNNNNNNNNNNNNATGNNNNNNNNNCTTNTTCGANNNNNNNCCGCCAACAAANNNNNNTTATAGACGAGAAACACTNNNNNNATATCG
>YJM789
CCTTTTTCAACTCATGAACTCATGTTCAAAGGTACAATATATTACCCTTTCTTCAAAGTATCCGAATGATTTGAACCGCACTCTGAGGGAGCCATCAAATTCTATTGAGCGACTTCGAATCGAACAATCCAATTAAATCAGCCTTTAGCGCCATATTTCTCCTTGTATCCATTGTTTACTTCTCCCTTGTATTTTGTATATGAGAATTATGGGAATAAGATAATTGTTGGGATTCCATTGTTTTCAAAGGCTGTAATATTAGGTACAC-AGATTATACTAGAAGTTCTTTTCGAGGATATAGGAATCCACAAAAGGAAATCGATAGTTATACATAATAATATTATTGTATCTTACTTCCTTTTATATGTTGTCACTCATTATCATGTCGTGCATTCCATTAGATTGGATGACTGTTTCTCAATCTTTGTGCCATCCTCTTACACCGCATGTGATATAATAGTAACATGAGTGCTGCGAAATAGATGATATTAGAATATCATTTCAACAAAGTTCCATATATATCCATATATATAT----------TTCACGAGGATAATGAGTTAAAATACTATGTAAAGGTATTGTGGTTCATTTTTCTTTTATCAATTTTTATCCAAGTTTTTCTGATCTATAACATGTCCAATACACTTTTTCGAACTATAACCGCCAACAAATTTATCTTATAGACGAGGAACACTTTTATGATATCG
>YJM975
nnnnnnnnnnnnnnnnnnnnnnnnnnnnnnnnnnnnnnnnnnnnnnnnnnnnnnnnnnnnnnnnnnnnnnnnnnnnnnnnnnnnnnnnnnnnnnnnnnnnnnnnnnnnnnnnnnnnnnnnnnnnnnnnnnnnnnnnnnnnnnnnnnnnnnnnnnnnnnnnnnnnnnnnnnnnnnnnnnnnnnnnnnnnnnnnnnnnnnnnnnnnnnnnnnnnnnnnnnnnnnnnnnnnnnnnnnnnnnnnnnnnnnnnnnnnnnnnnnnnnnnnnnnnnnnnnnnnnnnnnnnnnnnnnnnnnnnnnnnnnnnnnnnnnnnnnnnnnnnnnnnnnnnnnnnnnnnnnnnnnnnnnnnnnnnnnnnnnnnnnnnnnnnnnnnnnnnnnnnnnnnnnnnnnnnnnnnnnnnnnnnnnnnnnnnnnnnnnnnnnnnnnnnnnnnnnnnnnnnnnnnnnnnnnnnnnnnnnnnnnnnnnnnnnnnnnnnnnnnnnnnnnnnnnnnnnnnnnnnnnnnnnnnnnnnnnnnnnnnnnnnnnnnnnnnnnnnnnnnnnnnnnnnnnnnnnnnnnnnnnnnnnnnnnnnnnnnnnnnnnnnnnnnnnnnnnnnnnnnnnnnnnnnnnnnnnnnnnnnnnnnnnnnnnnnnnnnnnnnnnnnnnnnnnnnnnnnnnnnnnnnnnnnnnnnnnnnnnnnnnnnnnnnnnnnnnnnnnnnnnnnnnnnnnnnn
>YJM978
CCTTTTTNNNCTCATGAACTCATGTTCAAAGGTACAATATATTACCCNNNNNNNNNNGTATCNNNNNNNNNNGANNNNNNNNNNNNNNNNNNNNNNNNNNNNNNNNNNNNNNNNNNNNNNNNNNNNNNNNNNNNNNNNNNNNNTNNNNNNNNNNNNNTNNNNNNNNNNNNNNNNNNNNNNNNNNNNNNNNNNNNNNNNNNNNNNNNNNNNNNNNNNNNNNNNNNNNNNNNNNNNN-NNNNNNNNNNNNNNNNNNNNNNNNNNNNNNNN-NNNNNNNNNNNNNNNNNNNNNNNNNNNNNNNNNNNNNNNNNNNN-NNNNNNNnnnnnnnnnnnnnnnnnnnnnnnnnnnnnnnnnnnnnnnnnnnnnnnnnnnnnnnnnnnnnnnnnnnnnnnnnnnnnnnnnnnnnnnnnnnnnnnnnnnnnnnnnnnnnnnnnnnnnnnnnnnnnnnnnnnnnnnnnnnnnnnnnnnnnnnnnnnnnnnnnnnnnnnnnnnnnnnnnnnnnnnnnnnnnnnnnnnnnnnnnnnnnnnnnnnnnnnnnnnnnnnnnnnnnnnnnnnnnnnnnnnnnnnnnnnnnnnnnnnnnnnnnnnnnnnnnnnnnnnnnnnnnnnnnnnnnnnnnnnnnnnnnnnnnnnnnnnnnnnnnnnnnnnnnnNNNNNNNNNNNNN-NNNNNNNNNNNNNNNNNNNNNNNNNNNNNNNNNNNNNNNNNNNNNNN
>YJM981
nnnnnnnnnnnnnnnnnnnnnnnnnnnnnnnnnnnnnnnnnnnnnnnnnnnnnnnnnnnnnnnnnnnnnnnnnnnnnnnnnnnnnnnnnnnnnnnnnnnnnnnnnnnnnnnnnnnnnnnnnnnnnnnnnnnnnnnnnnnnnnnnnnnnnnnnnnnnnnnnnnnnnnnnnnnnnnnnnnnnnnnnnnnnnnnnnnnnnnnnnnnnnnnnnnnnnnnnnnnnnnnnnnnnnnnnnnnnnnnnnnnnnnnnnnnnnnnnnnnnnnnnnnnnnnnnnnnnnnnnnnnnnnnnnnnnnnnnnnnnnnnnnnnnnnnnnnnnnnnnnnnnnnnnnnnnnnnnnnnnnnnnnnnnnnnnnnnnnnnnnnnnnnnnnnnnnnnnnnnnnnnnnnnnnnnnnnnnnnnnnnnnnnnnnnnnnnnnnnnnnnnnnnnnnnnnnnnnnnnnnnnnnnnnnnnnnnnnnnnnnnnnnnnnnnnnnnnnnnnnnnnnnnnnnnnnnnnnnnnnnnnnnnnnnnnnnnnnnnnnnnnnnnnnnnnnnnnnnnnnnnnnnnnnnnnnnnnnnnnnnnnnnnnnnnnnnnnnnnnnnnnnnnnnnnnnnnnnnnnnnnnnnnnnnnnnnnnnnnnnnnnnnnnnnnnnnnnnnnnnnnnnnnnnnnnnnnnnnnnnnnnnnnnnnnnnnnnnnnnnnnnnnnnnnnnnnnnnnnnnnnnnnnnnnnnn
>YPS128
CCTTTTTCANCTCATGAACTCATGTTCAAAGGTACAATATATTACCCTTTCTTCAANGTATCCGAATGATTTGAACCGCACTCTGAGGGAGCCATCAAATTCTATTGAGCGACTTCGAATCGAACAATCCAATTAAATCAGCCTTTAGCGCCATATTTCTCCTTGTATCCATTGTTTACTTCTCCCTTGTATCTTGTATATGAGAATTATGGGAATAAGATAATTGTTGGGATTCCATTGTTTTCAAAGGCTGTAATATTAGGTACAC-AGATTATACTAGAAGTTCTTTTCGAAGATATAGGAATCCACAAAAGGAAATCGATAGTTATACATAATAATATTATTGTATCTTACTTCCTTTTATATGTTGTCACTCATTATCATGTCGTGCATTCCATTAGATTGGATGACTGTTTCTCAATCTTTGTGCCATCCTCTTACACCGCATGTGATATAATAGTAACATGAGTGCTGCAAAATAGATGATATTAAAATTTCATTCCAACAAAGTTCCATATATATCCATATATATATAT------ATTTCACGAGGATAATGAGTTAAAATACTATGTAAAGGTATTGTGGTTCATTTTTCTTTTATCAATTTTTATCCAAGTTTTTCTGANCNNNNNNNNGTCNNNTACACTTTTTCNNNNNNNANNNNCNNACAAATTTATCTNNNNNACGAGNNNCACTTTNNNGANNNCN
>YPS606
nnnnnnnnnnnnnnnnnnnnnnnnnnnnnnnnnnnnnnnnnnnnnnnnnnnnnnnnnnnnnnnnnnnnnnnnnnnnnnnnnnnnnnnnnnnnnnnnnnnnnnnnnnnnnnnnnnnnnnnnnnnnnnnnnnnnnnnnnnnnnnnnnnnnnnnnnnnnnnnnnnnnnnnnnnnnnnnnnnnnnnnnnnnnnnnnnnnnnnnnnnnnnnnnnnnnnnnnnnnnnnnnnnnnnnnnnnnnnnnnnnnnnnnnnnnnnnnnnnnnnnnnnnnnnnnnnnnnnnnnnnnnnnnnnnnnnnnnnnnnnnnnnnnnnnnnnnnnnnnnnnnnnnnnnnnnnnnnnnnnnnnnnnnnnnnnnnnnnnnnnnnnnnnnnnnnnnnnnnnnnnnnnnnnnnnnnnnnnnnnnnnnnnnnnnnnnnnnnnnnnnnnnnnnnnnnnnnnnnnNNNNNNNNNNNNNNNNNNNNNNNNNNNNNNNNNCTGCNNNNNNGATGATATTAANNNNNCATTNCNNNNNNNNTCNNTATATATCCATATATATATAT------NNNNNNCGAGGATAATGAGTTAAAATACTATGTAAAGGTATTGTGGTTCATNNNNNNTTTATCAATNNTTATCCAAGTTNNNCTGATCTATAACATGTCCAATACACTTTTTCGAACTATAACCGCCAACAAATTTATCTTATAGACGAGAAACACTTTTATGATATCG
>YS2
NNNTNNNNNNNNNNTGAACTCATGNTNNNNNNNANNNNNNNNNNNNNNNNNNNNANNNNNNNCGAATGATTTGAACCGCACNNNNNGGGAGCCATCAAATTCTATTGAGCGACTTCGAATCGAACAATCCAATTAAATCAGCCTTTAGCGCCATATTTCTCCTTGTATCCATTGTTTACTTCTCCCTTGTATTTTGTATATGAGAATNATGGGNATAAGNTAATTGTTGGGATTCCATTGTTTTCAAAGGCTGTAATATTAGGTACNC-AGATTATACTNGAAGTTCTTTTCGAGGATATAGGAATCCACAAAAGGAAATCGATAGTTNTACATAATAATATTATTGTATCTTACTTCCTTTTATATGTTGTCACTCANNNNNNNNNNGTGCATTCCATTAGATTGGATGACTGTTTCTCAATCTTTGTGCCATCCTCTTACACCGCATGTGATATAATAGTAACATGAGTGCTGCGAAATAGATGATATTAGNNNATCATTTCAACAAAGTTCCATATATATCCATATATATAT----------TTCACGAGGATAATGAGTTAAAATACTATGTAAAGGTATTGTGGTTCATTTTTCTTTTATCAATTTTTATCCAAGTTTTTCTGATCTATAACATGTCCAATACACTTTTTCGAACTATAACCGCCAACAAATTTATCTTATAGACGAGGAACACTTTTATGATATCG
>YS4
NNNNNNNNN-NNNNNNNNnnnnnnnnnnnnnnnnnnnnnnnnnnnnnnnnnnnnnnnnnnnnnnnnnnnnnnnnnnnnnnnnnnnnnnnnnnnnnnnnnnnnnnnnnnnnnnnnnnnnnnnnnnnnnnnnnnnnnnnnnnnnnnnnnnnnnnnnnnnnnnnnnnnnnnnnnnnnnnnnnnnnnnnnnnnnnnnnnnnnnnnnnnnnnnnnnnnnnnnnnnnnnnnnnnnnnnnnnnnnnnnnnnnnnnnnnnnnnnnnnnnnnnnnnnnnnnnnnnnnnnnnnnnnnnnnnnnnnnnnnnnnnnnnnnnnnnnnnnnnnnnnnnnnnnnnnnnnnnnnnnnnnnnnnnnnnnnnnnnnnnnnnnnnnnnnnnnnnnnnnnnnnnnnnnnnnnnnnnnnnnnnnnnnnnnnnnnnnnnnnnnnnnnnnnnnnnnnnnnnnnnnnnnnnnnnnnnnnnnnnnnnnnnnnnnnnnnnnnnnnnnnnnnnnnnnnnnnnnnnnnnnnnnnnnnnnnnnnnnnnnnnnnnnnnnnnnnnnnnnnnnnnnnnnnnnnnnnnnnnnnnnnnnnnnnnnnnnnnnnnnnnnnnnnnnnnnnnnnnnnnnnnnnnnnnnnnnnnnnnnnnnnnnnnnnnnnnnnnnnnnnnnnnnnnnnnnnnnnnnnnnnnnnnnnnnnnnnnnnnnnnnnnnnnnnnnnnnnnnnnnnnnnnnnnnnnn
>YS9
NNNNNNNNNNNNNNNNNNNNNNNNNNNNNNNNNNNNNNNNNNNNNNNNNNNNNNNNNNNNNNNNNNNNNNNNNNNNNNNNNNNNNNNNNNNNNNNNNNNNNNNNNNNNNNNNNNNNNNNNNNNNNNNNNNNNNNNNNNNNNNNNNNNNNNNNNNNNNNNNNNNNNNNNNNNNNNNNNNNNNNNNNNNNNNNNNNNNTNTNNNNNNNNNNNGGGNNNNNNNTAANNNNNNNNNNNNNANNNNNNTNNNNNNNNNNNNNNTTNNNNNNAC-AGATTATACTANNNNNNNNNNNNNAGGATATAGNNNNNNACAAAAGGAAATCGATAGTTATACATAATAATATTATTGTATCTTACTTCCTTTTATATGTTGTCACTCANNNNNNNNNNGTGCATTCCATTAGATTGGATGACTGTTTCTCAATCTTTGTGCCATCCTCTTACACCGCATGTGATATAATAGTAACATGAGTGCTGCGAAATAGATGATATTAGAATATCANTTCANCAAAGTTCCATATATNTCCATATATATAT----------TTCACGAGGATAATGAGTTAAAATANNATGTAAAGGTATTGTGGTTCATTTTTCTTTTATCAATTTTTATCCAAGTTTTTCTGATCTATAACATGTCCAATACACTTTTTCGAACTATAACCGCCAACAAATTTATCTTATAGACGAGGAACANTTTTATGATATCG
