# Supplementary material for: Evolutionary Genomics of Transposable Elements in Saccharomyces cerevisiae
Source: PLoS One. 2012 Nov 30;7(11):e50978. doi: 10.1371/journal.pone.0050978 (PMC3511429; doi:10.1371/journal.pone.0050978)
Supplement: File S7 — ZIP archive of SGRP strain alignments used for population genomic analyses. Alignments of the orthologous genomic region in each SGRP strain corresponding to each Ty insertion in our re-annotation of the S. cerevisiae reference genome. N’s represent low quality (<Q40 phred score) or missing data, primarily due to the low-coverage sequence of many SGRP strains. The DNA sequence of sacCer2 is included as “REF” and each alignment includes the TE locus and 200 bp of DNA sequence on either side of the Ty insertion site. A dummy sequence shows the position of each TE in the alignment with “T”s. (ZIP) [file pone.0050978.s007.zip › S7/chrIII_s28-_TY1.mfa]

>REF
GAATATAAACATATAAAACGGAATGAGGAATAATCGTAATATTAGTATGTAGAAATATAGATTCCATTTTGAGGATTCCTATATCCTCGAGGAGAACTTCTAGTATATTCTGTATACCTAATATTATAGCCTTTATCAACAATGGAATCCCAACAATTATCTCAACATTCACCCATTTCTCAAGTACTATTCATGTTACTTGAGAAATGGGTGAATTTTGAGATAGTTGTTGGGATTCCATTGTTGATAAAGGCTAATAATATTAGGTATACAGAATATGCTAGAGGTTCTCCTCGAGCATATAGGAATCCTCAAAATGGAATTAGCATTTCTACATAATAACCTCAATTCCCTTTTGTGGATTCACATATTCTCGATCGGAACTCCTAGCATAGTGCAGACAACACTCACATAGCTCTCCCATTTATCAAGTTGGAATTCACTCCAAGAAATTTTCTTGCTTCTCTCTTTCCCACAGAAATGAAAAGGAACAGTTTGGCGGCTATTGTTTTAGCCCTTACTTTTTGGACCCTTTGAAAAAA
>index
-------------------------------------------------------------------------------------------------------------------------------------------------------------------------------------------------------TTTTTTTTTTTTTTTTTTTTTTTTTTTTTTTTTTTTTTTTTTTTTTTTTTTTTTTTTTTTTTTTTTTTTTTTTTTTTTTTTTTTTTTTTTTTTTTTTTTTTTTTTTTTTTTTTTTTTTTTTTTTTTTTTTTTTTTTTTTTTTT--------------------------------------------------------------------------------------------------------------------------------------------------------------------------------------------------------
>273614N
---------------------------------------------------------------------------------------------------------------------------------------------------------------------------------NNN--------NNNNATGTNNNNNNAGAAATGGGTGAATTTTGANNNNNNTGTTGGGNNNNNNNNGTTNNNNNNGGCTAATAATATGANNNNNNCAGAATANNNNNNAGGTTCTCCTCGAGCATATAGGAATCCTCAAAATGGAATTAGCATTTCTACATAATAACCTCAATTCCCTTTTGTGGNNNNNNATATTCTCGATCGGAACTCCTAGCATAGTGCAGACAACACTCACATAGCTCTNNNNNNTATCAAGTTGGAATTCACTCCAAGNNNNNNTCTTGCTTCTCTCTTTCCCACAGAAATGAAAAGNNNNNNTTTGGCGGCTATTGTTTTAGCCCTTACTTTTTGGACCCTTTGAAAAAA
>322134S
---------------------------------------------------------------------------------------------------------------------------------------------------------------------------------NNN--------NNNNATGTTACTTGAGAAATGGGTGAATTTTGAGATAGTTGTTGGGATTCCATTGTTGATAAAGGCTAATAATATTAGGTATACAGAATATACTAGAGGTTCTCCTNNNNNATATAGGAATCCTCAAAATGGAATTAGCATTTCTACATnnnnnnnnnnnnnnnnnnnnnnnnnnnnnnnnnnnnnnnnnnnnnnnnnnnnnnnnnnnnnnnnnnnnnnnnnnnnnnnnnnnnnnnnnnnnnnnnnnnnnnnnnnnnnnnnnnnnnnnnnnnnnnnnnnnnnnnnnnnnnnnnnnnnnnnnnnnnnnnnnnnnnnnnnnnnnnnnnnnnnnnnnnnnnnnnnnnnnnnnnnnnn
>378604X
nnnnnnnnnnnnnnnnnnnnnnnnnnnnnnnnnnnnnnnnnnnnnnnnnnnnnnnnnnnnnnnnnnnnnnnnnnnnnnnnnnnnnnnnnnnnnnnnnnnnnnnnnnnnnnnnnnnnnnnnnnnnnnnnnnnnnnnnnnnnnnnnnnnnnnnnnnnnnnnnnnnnnnnnnnnnnnnnnnnnnnnnnnnnnnnnnnnnnnnnnnnnnnnnnnnnnnnnnnnnnnnnnnnnnnnnnnnnnnnnnnnnnnnnnnnnnnnnnnnnnnnnnnnnnnnnnnnnnnnnnnnnnnnnnnnnnnnnnnnnnnnnnnnnnnnnnnnnnnnnnnnnnnnnnnnnnnnnnnnnnnnnnnnnnnnnnnnnnnnnnnnnnnnnnnnnnnnnnnnnnnnnnnnnnnnnnnnnnnnnnnnnnnnnnnnnnnnnnnnnnnnnnnnnnnnnnnnnnnnnnnnnnnnnnnnnnnnnnnnnnnnnnnnnnnnnnnnnnnnnnnnnnnnnnnnnnnnnnnnnnnnnnnnnnnnnnnnnnnnnnnnnnnnnnnnnnnnnnnnnnn
>BC187
---------------------------------------------------------------------------------------------------------------------------------------------------------------------------------NNN--------NNNNNNNNNNNNNNNNANNNNNNNNNNNNTTGAGATAGTTGTTGGGATNCCATNGTNGANAAAGGNTAATAATNTGNGGTATNCNGAATATNNNNGAGGTTNTCCTNGAGCANNTAGGANTCCTCNAAANGGAATTNGCATTTNTACNTAATAACNTCAATTCCCTTTTGNGGATTCACATATTCTCGNTCGGANCTCCTAGCATAGTGCAGACAACACTCACATAGCTCTCCCATTTATCAAGTTGGANTTCACTCCAAGAAATTTTCTNGCTTCTCTCTTTCCCACAGAAATGAAAAGGAACAGTTTGGCGGCTATTGTTTTAGCCCTTACTTTTTGGACCCTTTGAAAAAA
>DBVPG1106
nnnnnnnnnnnnnnnnnnnnnnnnnnnnnnnnnnnnnnnnnnnnnnnnnnnnnnnnnnnnnnnnnnnnnnnnnnnnnnnnnnnnnnnnnnnnnnnnnnnnnnnnnnnnnnnnnnnnnnnnnnnnnnnnnnnnnnnnnnnnnnnnnnnnnnnnnnnnnnnnnnnnnnnnnnnnnnnnnnnnnnnnnnnnnnnnnnnnnnnnnnnnnnnnnnnnnnnnnnnnnnnnnnnnnnnnnnnnnnnnnnnnnnnnnnnnnnnnnnnnnnnnnnnnnnnnnnnnnnnnnnnnnnnnnnnnnnnnnnnnnnnnnnnnnnnnnnnnnnnnnnnnnnnnnnnnnnnnnnnnnnnnnnnnnnnnnnnnnnnnnnnnnnnnnnnnnnnnnnnnnnnnnnnnnnnnnnnnnnnnnnnnnnnnnnnnnnnnnnnnnnnnnnnnnnnnnnnnnnnnnnnnnnnnnnnnnnnnnnnnnnnnnnnnnnnnnnnnnnnnnnnnnnnnnnnnnnnnnnnnnnnnnnnnnnnnnnnnnnnnnnnnnnnnnnnnnnnnnnnnnn
>DBVPG1373
---------------------------------------------------------------------------------------------------------------------------------------------------------------------------------ACT--------ATTCATGTTACTTGAGAAATGGGTGAATTTTGAGATAGTTGTTGGGATTCCATTGTTGATAAAGGCTAATAATATGAGGTATACAGAATATGCTAGAGGTTCTCCTCGAGCATATAGGAAACCTCAAAATGGAATTAGCATTTCTACATAATAACCTCAATTCCCTTTTGTGGATTCACATATTCTCGATCGGAACTCCTAGCATAGTGCAGACAACACTCACATAGCTCTCCCATTTATCAAGTTGGAATTCACTCCAAGAAATTTTCTTGCTTCTCTCTTTCCCACAGAAATGAAAAGGAACAGTTTGGCGGCTATTGTTTTAGCCCTTACTTTTTGGACCCTTTGAAAAAA
>DBVPG1788
nnnnnnnnnnnnnnnnnnnnnnnnnnnnnnnnnnnnnnnnnnnnnnnnnnnnnnnnnnnnnnnnnnnnnnnnnnnnnnnnnnnnnnnnnnnnnnnnnnnnnnnnnnnnnnnnnnnnnnnnnnnnnnnnnnnnnnnnnnnnnnnnnnnnnnnnnnnnnnnnnnnnnnnnnnnnnnnnnnnnnn------NNNNNNNNNNNNNNNNNNNNNNNNNNNNNNNNNNNNNNNNNNNNNNNNNNNNNNNNNNNNNNNNNNNNNNNNNNNNNNNNNNNNNNNNNNNNNNNNNNNNNNNNNNNNNNNNNNNNNNNNNNNNNNNNNNNNNNNNNNNNNNNNNNNNNNNNNNNNNNNNNNNNNNNNNNNNNNNNNNNNNNNNNNNNNNNNNNNNNNNNNNNNNNNNNNNNNNNNNNNNNNNNNNNNNNNNNNNNNNNNNNNNNNNNNNNNNNNNNNNNNNNNNNNNNNNNNNNNNNNNNNNNNNNNNNNNNNNNNNNNGNNNNNNNTGGNNNNNNNNNNNNNNNNNNNNNCTTTTTGNNNNNNNNGNNAAAA
>DBVPG1853
nnnnnnnnnnnnnnnnnnnnnnnnnnnnnnnnnnnnnnnnnnnnnnnnnnnnnnnnnnnnnnnnnnnnnnnnnnnnnnnnnnnnnnnnnnnnnnnnnnnnnnnnnnnnnnnnnnnnnnnnnnnnnnnnnnnnnnnnnnnnnnnnnnnnnnnnnnnnnnnnnnnnnnnnnnnnnnnnnnnnnnnnnnnnnnnnnnnnnnnnnnnnnnnnnnnnnnnnnnnnnnnnnnnnnnnnnnnnnnnnnnnnnnnnnnnnnnnnnnnnnnnnnnnnnnnnnnnnnnnnnnnnnnnnnnnnnnnnnnnnnnnnnnnnnnnnnnnnnnnnnnnnnnnnnnnnnnnnnnnnnnnnnnnnnnnnnnnnnnnnnnnnnnnnnnnnnnnnnnnnnnnnnnnnnnnnnnnnnnnnnnnnnnnnnnnnnnnnnnnnnnnnnnnnnnnnnnnnnnnnnnnnnnnnnnnnnnnnnnnnnnnnnnnnnnnnnnnnnnnnnnnnnnnnnnnnnnnnnnnnnnnnnnnnnnnnnnnnnnnnnnnnnnnnnnnnnnnnnnnnnn
>DBVPG6040
nnnnnnnnnnnnnnnnnnnnnnnnnnnnnnnnnnnnnnnnnnnnnnnnnnnnnnnnnnnnnnnnnnnnnnnnnnnnnnnnnnnnnnnnnnnnnnnnnnnnnnnnnnnnnnnnnnnnnnnnnnnnnnnnnnnnnnnnnnnnnnnnnnnnnnnnnnnnnnnnnnnnnnnnnnnnnnnnnnnnnnnnnnnnnnnnnnnnnnnnnnnnnnnnnnnnnnnnnnnnnnnnnnnnnnnnnnnnnnnnnnnnnnnnnnnnnnnnnnnnnnnnnnnnnnnnnnnnnnnnnnnnnnnnnnnnnnnnnnnnnnnnnnnnnnnnnnnnnnnnnnnnnnnnnnnnnnnnnnnnnnnnnnnnnnnnnnnnnnnnnnnnnnnnnnnnnnnnnnnnnnnnnnnnnnnnnnnnnNNNNNNNNNCCCACATNNNNNNNCCATTTATCAANNTNNNNNNNNCNNNAAGNANNNTTCTTNNNNNNNNCTTTCNCNNNGAAATGAAAAGGAACAGTT-GGCGGCTATTGTTTTAGCCCTTACTTTTTGGACCCTTTGAAAAAA
>DBVPG6044
---------------------------------------------------------------------------------------------------------------------------------------------------------------------------------ACT--------ATTCATGTTACTTGAGAAATGGGTGAATTTTGAGATAGTTGTTGGGATCCCATTGTTGATAAAGGCTAATAATATTAGGTATACAGAATATACTAGAGGTTCTCCTCGAGCATATAGGAATCCTCAAAATGGAATTAGTATTTCTACATAATAACCTCAATTCCCTTTTGTGGATTCACATATTCTCGATCGGAACTCCTAGTATAGTGCAGACAACGCCCACATAGCTCTCCCATTTATCAAGTTGGAATTCACTCCAAGNANCTCTCTTGCTTCTCTCTTTCCCACAGAAATGANAAGGAACAGTTTGGCGGCTATTGTNNNNNNNNNNNNNTNNNNNNNNNNNNNNNNANA
>DBVPG6765
---------------------------------------------------------------------------------------------------------------------------------------------------------------------------------ACT--------ATTCATGTTACTTGAGAAATGGGTGAATTTTGAGATAGTNGTTGGGATTCCATTGTTGATAAAGGCTAATAATATGAGGTATACAGAATATGCTAGAGGTTCTCCTCGAGCATATAGGAATCCTCAAAATGGAATTAGCATTTCTACATAATAACCTCAATTCCCTTTTGTGGATTCACATATTCTCGATCGGAACTCCTAGCATAGTGCAGACAACACTCACATAGCTCTCCCATTTATCAAGTNGNAATNCACTCCAAGAAATTTTCTTGCTTCTCTCTTTCCCACAGAAATGAAAAGGAACAGTTTGGCGGCTATTGTTTTAGCCCTTACTTTTTGGACCCTTNGAAAAAA
>K11
---------------------------------------------------------------------------------------------------------------------------------------------------------------------------------ACT--------NNNNNNNNNNNNNNNGAAANNNGNNNNNNTTGAGATAGTNGNNNGGANTCNANNGNTGATAAAGGNTANTAATNTNNGGTATACAGANNATACTAGNGGNNNNNNNCGAGCATATAGNAATNCTCAAAATGGAATTAGCATTTCTACATANTAACCTCAATTCCCTTTTGTGGATTCNCGTATTCTCGATCGGAACTCCTAGCGTAGTGCAGACAACACTCACATAGCTCTCCCATTNATCAAGTTGGAATNCACTCCAAGAAATTTNCTTGCTTCTCTCTTTCCCACAGAAATGAAAAGGAACAGTTTGGCGGCTATTGTTTTAGCCCTTACTTTTNGGACCCTTCGAAAAAN
>L_1374
---------------------------------------------------------------------------------------------------------------------------------------------------------------------------------ACT--------ATTCATGTTACTTGAGAAATGGGTGAATTTTGAGATAGTTGTTGGGATTCCATTGTTGATAAAGGCTAATAATATGAGGTATACAGAATATGCTAGAGGTTCTCCTCGAGCATATAGGAATCCTCAAAATGGAATTAGCATTTCTACATAATAACCTCAATTCCCTTTTGTGGATTCACATATTCTCGATCGGAACTCCTAGCATAGTGCAGACAACACTCACATAGCTCTCCCATTTATCAAGTTGGAATTCACTCCAAGAAATTTTCTTGCTTCTCTCTTTCCCACAGAAATGAAAAGGAACAGTTTGGCGGCTATTGTTTTAGCCCTTACTTTTTGGACCCTTTGAAAAAA
>L_1528
---------------------------------------------------------------------------------------------------------------------------------------------------------------------------------ACT--------ATTCATGTTACTTGAGAAATGGGTGAATTTTGAGATAGTTGTTGGGATNCCATTGTTGATAAAGGCTAATAATATGAGGTATACAGAATATGCTAGNNNTTCTCCTCGAGCATATAGGNNNNNNNNNAATGNNNTTAGCATTTCTANNNNNNNNNNNNNNNNNNNNNNNNNNNNNNNNNNNNNNNNNNNNNNNNNNNNNNNNNNNNNNNNNNNNNNNNNNNNNNNNNNNNNNNNNNNNNNNNNNNNNNNNNNNNNNNNNNNNNNNNNNNNNNNNNNNNNNNN-NNNNNNNNNNNNNNNnnnnnnnnnnnnnnnnnnnnnnnnnnnnnnnnnnnnnnnnnnnnnnnnnnnnnnnn
>NCYC110
--------------------------------------------------------------------------------------------------------------------------------------------------------------------------------------nnnnnnNNNNNTGTTACTTGAGAAATGGGTNNNNNNTGAGNTNGTTGTTGGGNNNCCATTGTTGATAAAGGCTAATAATATTAGGTATACAGAATATACTAGNGGTNNNNNNNNNNNNNANNNNNNNNNNNNNNNNNNNNNNNNNNTTTCTNNNNNNNNNNNNNNNNNNNNNNNNNNNNNNNNNNNNNNNNNNNNNNNNNNNNNNNNNNNNNNNNNNNNNNNNNNNNNNNNNNNNNNNNNNNNNNNNNNNNNNNNNNNNNNNNNNNNNNNNNNNNNNNNNNNNNNNNNNNNNNNNNNNNNNNNNNNNNNNNNNNNNNNNNNNNNNNNNNNNNNNNNNNNNNNNNNNNNNNNNNNNNNNN-
>NCYC361
nnnnnnnnnnnnnnnnnnnnnnnnnnnnnnnnnnnnnnnnnnnnnnnnnnnnnnnnnnnnnnnnnnnnnnnnnnnnnnnnnnnnnnnnnnnnnnnnnnnnnnnnnnnnnnnnnnnnnnnnnnnnnnnnnnnnnnnnnnnnnnnnnnnnnnnnnnnnnnnnnnnnnnnnnnnnnnnnnnnnnnnnnnnnnnnnnnnnnnnnnnnnnnnnnnnnnnnnnnnnnnnnnnnnnnnnnnnnnnnnnnnnnnnnnnnnnnnnnnnnnnnnnnnnnnnnnnnnnnnnnnnnnnnnnnnnnnnnnnnnnnnnnnnnnnnnnnnnnnnnnnnnnnnnnnnnnnnnnnnnnnnnnnnnnnnnnnnnnnnnnnnnnnnnnnnnnnnnnnnnnnnnnnnnnnnnnnnnnnnnnnnnnnnnnnnnnnnnnnnnnnnnnnnnnnnnnnnnnnnnnnnnnnnnnnnnnnnnnnnnnnnnnnnnnnnnnnnnnnnnnnnnnnnnnnnnnnnnnnnnnnnnnnnnnnnnnnnnnnnnnnnnnnnnnnnnnnnnnnnnnn
>RM11_1A
---------------------------------------------------------------------------------------------------------------------------------------------------------------------------------ACT--------ATTCATGTTACTTGAGAAATGGGTGAATTTTGAGATAGTTGTTGGGATTCCATTGTTGATAAAGGCTAATAATATGAGGTATACAGAATATGCTAGAGGTTCTCCTCGAGCATATAGGAATCCTCAAAATGGAATTAGCATTTCTACATAATAACCTCAATTCCCTTTTGTGGATTCACATATTCTCGATCGGAACTCCTAGCATAGTGCAGACAACACTCACATAGCTCTCCCATTTATCAAGTTGGAATTCACTCCAAGAAATTTTCTTGCTTCTCTCTTTCCCACAGAAATGAAAAGGAACAGTTTGGCGGCTATTGTTTTAGCCCTTACTTTTTGGACCCTTTGAAAAAA
>S288c
GAATATAAACATATAAAACGGAATGAGNNNNNNTCGTAATATTAGTATGTAGAAATATAGATTCCATTTTGANNNNNNCTATATCCTNNNNNNNNNNNNCTAGTATANTNTGTANNCCTANNNTTATAGCCTNNNNNNNNNNNNNNNTCCCAACAATTNNNNNNNNNNNNNNNNATTNNNNNNNNNNNNNNCATGTTACTTGAGAAATGGGTGAATTTTGAGATAGTTGTTGGGATTNCATTGTTGATAAAGGCTAATAATATTAGGTANACAGAATATGCTAGAGGTTCTCCTCGAGCATATAGGAATCCTCAAAATGGAATTNGCANNTCTACATAATAACCTCAATTCCCTTTTGTGGATTCACATATTCTNGATCGGAACTNCTAGCATANNGCAGACAACACTCACATAGCTCTCCCATTTATCAAGTTGGAATTCACTCCAAGAAATTTTCTTGCTTCTCTCTTTCCCACAGAAATGAAAAGGAACAGTTTGGCGGCTATTGTTTTAGCCCTTACTTTTTGGACCCTTTGAAAAAA
>SK1
---------------------------------------------------------------------------------------------------------------------------------------------------------------------------------ACT--------ATTCATGTTACCTGAGAAATGGGTGAATTTTGAGATAGTTGTTGGGATTCCATTGTTGATAAAGGCTAATAATATTAGGTATACAGAATATGCTAGAGGTTCTCCTCGAGCATATAGGAATCCTCAAAATGGAATTAGCATTTCTACATAATAACCTCAATTCCCTTTTGTGGATTCACATATTCTCGATCGGAACTCCTAGCATAGTGCAGACAACACTCACATAGCTCTCCCATTTATCAAGTTGGAATTCACTCCAAGAAATTTTCTTGCTTCTCTCTTTCCCACAGAAATGAAAAGGAACAGTTTGGCGGCTATTGTTTTAGCCCTTACTTTTTGGACCCTTTGAAAAAA
>UWOPS03_461_4
nnnnnnnnnnnnnnnnnnnnnnnnnnnnnnnnnnnnnnnnnnnnnnnnnnnnnnnnnnnnnnnnnnnnnnnnnnnnnnnnnnnnnnnnnnnnnnnnnnnnnnnnnnnnnnnnnnnnnnnnnnnnnnnnnnnnnnnnnnnnnnnnnnnnnnnnnnnnnnnnnnnnnnnnnnnnnnnnnnnnnnnnnnnnnnnnnnnnnnnnnnnnnnnnnnnnnnnnnnnnnnnnnnnnnnnnnnnnnnnnnnnnnnnnnnnnnnnnnnnnnnnnnnnnnnnnnnnnnnnnnnnnnnnnnnnnnnnnnnnnnnnnnnnnnnnnnnnnnnnnnnnnnnnnnnnnnnnnnnnnnnnnnnnnnnnnnnnnnnnnnnnnnnnnnnnnnnnnnnnnnnnnnnnnnnnnnnnnnnnnnnnnnnnnnnnnnnnnnnnnnnnnnnnnnnnnnnnnnnnnnnnnnnnnnnnnnnnnnnnnnnnnnnnnnnnnnnnnnnnnnnnnnnnnnnnnnnnnnnnnnnnnnnnnnnnnnnnnnnnnnnnnnnnnnnnnnnnnnnnnnn
>UWOPS05_217_3
---------------------------------------------------------------------------------------------------------------------------------------------------------------------------------ACT--------ATTCATGTTACTTGAGAAATGGGTGAATTTTGAGATAATTGTTGGGATTCCATTGTTGATAAAGGCTAATAATATTAGGTATACAGAATATACTAGAGGTTCTCCTCGAGCA-ATAGGAATCCTCAAAATGGAATTAGTATTTCTACATAATAACCTCAATTCCCTTTTGTGGATTCACATATTCTCGATCGGAACTCCTAGCATAGTGCAGACAACACTCACATAGCTCTCCCATTTATCAAGTTGGAATTCACTCCAAGAAATTTTCTTGCTTCTCTCTTTCACACAGAAATGAAAAGGAACAGTTTGGCGGCTATTGTTTTAGCCCTTACTTTTTGGACCNTTTGAAAAAN
>UWOPS05_227_2
nnnnnnnnnnnnnnnnnnnnnnnnnnnnnnnnnnnnnnnnnnnnnnnnnnnnnnnnnnnnnnnnnnnnnnnnnnnnnnnnnnnnnnnnnnnnnnnnnnnnnnnnnnnnnnnnnnnnnnnnnnnnnnnnnnnnnnnnnnnnnnnnnnnnnnnnnnnnnnnnnnnnnnnnnnnnnnnnnnnnnnnnnnnnnnnnnnnnnnnnnnnnnnnnnnnnnnnnnnnnnnnnnnnnnnnnnnnnnnnnnnnnnnnnnnnnnnnnnnnnnnnnnnnnnnnnnnnnnnnnnnnnnnnnnnnnnnnnnnnnnnnnnnnnnnnnnnnnnnnnnnnnnnnnnnnnnnnnnnnnnnnnnnnnnnnnnnnnnnnnnnnnnnnnnnnnnnnnnnnnnnnnnnnnnnnnnnnnnnnnnnnnnnnnnnnnnnnnnnnnnnnnnnnnnnnnnnnnnnnnnnnnnnnnnnnnnnnnnnnnnnnnnnnnnnnnnnnnnnnnnnnnnnnnnnnnnnnnnnnnnnnnnnnnnnnnnnnnnnnnnnnnnnnnnnnnnnnnnnnnnn
>UWOPS83_787_3
nnnnnnnnnnnnnnnnnnnnnnnnnnnnnnnnnnnnnnnnnnnnnnnnnnnnnnnnnnnnnnnnnnnnnnnnnnnnnnnnnnnnnnnnnnnnnnnnnnnnnnnnnnnnnnnnnnnnnnnnnnnnnnnnnnnnnnnnnnnnnnnnnnnnnnnnnnnnnnnnnnnnnnnnnnnnnnnnnnnnnnnnnnnnnnnnnnnnnnnnnnnnnnnnnnnnnnnnnnnnnnnnnnnnnnnnnnnnnnnnnnnnnnnnnnnnnnnnnnnnnnnnnnnnnnnnnnnnnnnnnnnnnnnnnnnnnnnnnnnnnnnnnnnnnnnnnnnnnnnnnnnnnnnnnnnnnnnnnnnnnnnnnnnnnnnnnnnnnnnnnnnnnnnnnnnnnnnnnnnnnnnnnnnnnnnnnnnnnnnnnnnnnnnnnnnnnnnnnnnnnnnnnnnnnnnnnnnnnnnnnnnnnnnnnnnnnnnnnnnnnnnnnnnnnnnnnnnnnnnnnnnnnnnnnnnnnnnnnnnnnnnnnnnnnnnnnnnnnnnnnnnnnnnnnnnnnnnnnnnnnn
>UWOPS87_2421
nnnnnnnnnnnnnnnnnnnnnnnnnnnnnnnnnnnnnnnnnnnnnnnnnnnnnnnnnnnnnnnnnnnnnnnnnnnnnnnnnnnnnnnnnnnnnnnnnnnnnnnnnnnnnnnnnnnnnnnnnnnnnnnnnnnnnnnnnnnnnnnnnnnnnnnnnnnnnnnnnnnnnnnnnnnnnnnnnnnnnnnnnnnnnnnnnnnnnnnnnnnnnnnnnnnnnnnnnnnnnnnnnnnnnnnnnnnnnnnnnnnnnnnnnnnnnnnnnnnnnnnnnnnnnnnnnnnnnnnnnnnnnnnnnnnnnnnnnnnnnnnnnnnnnnnnnnnnnnnnnnnnnnnnnnnnnnnnnnnnnnnnnnnnnnnnnnnnnnnnnnnnnnnnnnnnnnnnnnnnnnnnnnnnnnnnnnnnnnnnnnnnnnnnnnnnnnnnnnnnnnnnnnnnnnnnnnnnnnnnnnnnnnnnnnnnnnnnnnnnnnnnnnnnnnnnnnnnnnnnnnnnnnnnnnnnnnnnnnnnnnnnnnnnnnnnnnnnnnnnnnnnnnnnnnnnnnnnnnnnnn
>W303
NNNNNNNNNNNNNNNNNNNNNNNNNnnnnnnnnnnnnnnNNNNNNNNNNNNNNNNNNNNNNNNNNNNNNNNNNNNNNNNNNNNNNNNNNNNNNNNNNNNNNNNNNnnnnnnnnnnnnnnnnnnnnnnnnnnnnnnnnnnnnnnnnnnnnnnnnnnnnnnnnnnnnnnnnnnnnnnnNNNNNNNNNNNNNNNNNNNNNNNNNNNNNNNNNNNNNNNNNNNGAGANNNNTGNNGGGNTTNNNNNNNNNNNNNNGNNNNNNNNNNNNNNNNNNNCAGAATANNNNNNNGNNNNNNNNNNAGNNNNNNNNAANNNNCAAAATGGAATTAGCATTTCTACATAATANNNTCAATTCCCTTTTGTGGATTCNCATATTCTCGATCGGAACTCCTAGCATAGTGCAGACAACACTCACATAGCTCTCCCATTTATCAAGTTGGAATTNNNNNNAAGAAATTTTCTTGCTTCTCTCTTTCCCACAGAAATGAAAAGGAACAGTTTGGCGGCTATTGTTTTAGCCCTTACTTTTTGGACCCTTTGAAAAAA
>Y12
---------------------------------------------------------------------------------------------------------------------------------------------------------------------------------ACT--------ATTCATGTTACTTGAGAAATGGGTGAATTTTGAGATAATTGTTGGGATTCCATTGTTGATAAAGGCTAATAATATTAGGTATACAGAATATACTAGAGGTTNNNCTCGAGCA-ATAGNNNNNNTCAAAATGGAATTANNNNNNCTACATAATAACCTCAATTCCCTTTTGTGGATTCACATATTCTCGATCGGAACTCCTAGCATAGTGCAGACAACACCCACATAGCTCTCCCATTTATCAAGTTGGAATTCACTCCAAGNNNNNNNNNTGCTTCTCTCTTTCCCACAGAAATGAAAAGGAACAGTT-GGCGGCTATTGTNNNNNNNCTTACTTTTTGGACCCTTTGAAAAAA
>Y55
---------------------------------------------------------------------------------------------------------------------------------------------------------------------------------ACT--------ATTCATGTTACTTGAGAAATGGGTGAATTTTGAGATAGTTGTTGGGATTCCATTGTTGATAAAGGCTAATAATATGAGGTATACAGAATATGCTNGAGGTTCTCCTCGAGCATATAGGAATCCTCAANATGGANTNAGCNTNTCTNCATAATAACCTNAATTCCCTTTTGTGGATTCACATATTCTCGANCGGAACTCCTAGCATAGTGCAGACAACACTCACATAGCTCTCCCANNNNNNNNNNNNNNNNNNNNNNNNNNNNNTTTTCNNNNTTNTCTCTTTCCCACAGAAATGAAAAGGAACAGTTTGGCGGCTATTGTTTTNGCCCTTACTTTTTGGACCCTTTGAAAAAA
>Y9
nnnnnnnnnnnnnnnnnnnnnnnnnnnnnnnnnnnnnnnnnnnnnnnnnnnnnnnnnnnnnnnnnnnnnnnnnnnnnnnnnnnnnnnnnnnnnnnnnnnnnnnnnnnnnnnnnnnnnnnnnnnnnnnnnnnnnnnnnnnnnnnnnnnnnnnnnnnnnnnnnnnnnnnnnnnnnnnnnnnnnnnnnnnnnnnnnnnnnnnnnnnnnnnnnnnnnnnnnnnnnnnnnnnnnnnnnnnnnnnnnnnnnnnnnnnnnnnnnnnnnnnnnnnnnnnnnnnnnnnnnnnnnnnnnnnnnnnnnnnnnnnnnnnnnnnnnnnnnnnnnnnnnnnnnnnnnnnnnnnnnnnnnnnnnnnnnnnnnnnnnnnnnnnnnnnnnnnnnnnnnnnnnnnnnnnnnnnnnnnnnnnnnnnnnnnnnnnnnnnnnnnnnnnnnnnnnnnnnnnnnnnnnnnnnnnnnnnnnnnnnnnnnnnnnnnnnnnnnnnnnnnnnnnnnnnnnnnnnnnnnnnnnnnnnnnnnnnnnnnnnnnnnnnnnnnnnnnnnnnnnn
>YIIc17_E5
---------------------------------------------------------------------------------------------------------------------------------------------------------------------------------NNN--------NNNNNNNNNNNNTGAGAAATGGGTGAATTTTGAGATAGTTGTTGGGATTNNNNNNNNNNNNNNGNNNNNNAATATTAGGTATACAGAATANNNNNNAGGTTCNNCTCGAGCATATAGGAATCTTCAAAATGGAATTAGCATTTCTACATAATAACCTCAATTCCCTTTTGTGGATTCACATATTCTCGATCGGAACTCCTAGCATAGTGCAGACAACACTCACATAGCTCTCCCATTTATCAAGTTGGAATTCACTCCAAGAAATTTTCTTGCTTCTCTCTTTCCCACAGAAATGAAAAGNNNNNNTTTGGCGGCTATTGTTTTAGCCCTTACTTTTTGGACCCTTTGAAAAAA
>YJM789
nnnnnnnnnnnnnnnnnnnnnnnnnnnnnnnnnnnnnnnnnnnnnnnnnnnnnnnnnnnnnnnnnnnnnnnnnnnnnnnnnnnnnnnnnnnnnnnnnnnnnnnnnnnnnnnnnnnnnnnnnnnnnnnnnnnnnnnnnnnnnnnnnNNNNNNNNNNNNNNNNNNNNNNNNNNNNNNNNNNN-----------NNNNNN----NNNNNNNNNNNNNNNNNNNNNNNNNNNNNNNNNNNNNNNNNNNNNNNNN-NNN-NNNNNNNNNNNNNNNNNNNNNNNNNNNNNNNNNNNNNNNNNNNNNNNNNNNNNNNNNNNNNNNNNNNNNNNNNNNNNNNNNNNNNNNNNNNNNNNNNNNNNNNNNNNNNNNNNNNNNNNNNNNNNNNNNNNNNNNNNNNNNNNNNNNNNNNNNNNNNNNNNNNNNNNNNNNNNNNNNNNNNNNNNNNNNNNNNNNNNNNNNNNNNNNNNNNNNNNNNNNNNNNNNNNNNNNNNNNNNNNNNNNNNNNNNNNNNNNNNNNNNNNNNNNNNNNNNNNNNNNNNNNNNNN
>YJM975
---------------------------------------------------------------------------------------------------------------------------------------------------------------------------------NNN--------NNNNATGTTACTNGAGAAATGGGTGAATTTNGAGATAGTNNTTGGGATTCCATTGTNGATAAAGGCTAATAATATGAGGTATACAGAATATGCTAGAGGTTCTCCTCGAGCATATAGGANTCCTCAAAATGGAATTAGCATTTCTACATAATANCCTCAATTCCCTTTTGTGGATTCACATATTCTCGATCGGAACTCCTAGCATAGTGCAGACAACACTCACATAGCTCTCCCATTTATCAAGTTGGAATTCACTCCAAGAAATTTTCTTGCTTCTCTCTTTCCCACAGAAATGAAAAGGAACAGTTTGGCGGCTATTGTTTTAGCCCTTACTTTTTGGACCCTTTGAAAAAA
>YJM978
---------------------------------------------------------------------------------------------------------------------------------------------------------------------------------ACT--------ATTCATGTTACTTGAGAAATGGGTGAATTTTGAGATAGTTGTTGGGATTCCATTGTTGATAAAGGCTAATAATATGAGGTATACAGAATATGCTAGAGGTTCTCCTCGAGCATATAGGAATCCTCAAAATGGAATTAGCATTTCTACATAATAACCTCAATTCCCTTTTGTGGATTCACATATTCTCGATNNNNNNNCCTAGCATAGTGCAGACAACACTCACATAGCTCTCCCATT-ATCAAGTnnnnnnnnnnnnnnnnnnnnnnnnnnnnnnnnnnnnnnnnnnnnnnnnnnnnnnnnnnnnnnnnnnnnnnnnnnnnnnnnnnnnnnnnnnnnnnnnnnnnnnnnnNNNN
>YJM981
nnnnnnnnnnnnnnnnnnnnnnnnnnnnnnnnnnnnnnnnnnnnnnnnnnnnnnnnnnnnnnnnnnnnnnnnnnnnnnnnnnnnnnnnnnnnnnnnnnnnnnnnnnnnnnnnnnnnnnnnnnnnnnnnnnnnnnnnnnnnnnnnnnnnnnnnnnnnnnnnnnnnnnnnnnnnnnnnnnnnnn------NNNNNNNNNNNNNNNNNNNNNNNNNNNNNNNNNNNNNNNNNNNNNNNNNNNNNNNNNNNNNNNNNNNNNNNNNNNNNNNNNNNNNNNNNNNNNNNNNNNNNNNNNNNNNNNNNNNNNNNNNNNNNNNNNNNNNNNNNNNNNNNNNANNNANNNNNNNNNNNNNNNNNNNNNNNNNNNNNNNNNNNNNNNNNNNNNNNNNNNGCATANNNCAGACAANNNNCACATAGNNNNCCCATTTATCAAGNNNNNNNNNACNNCAAGAAATTTTCTTGCTNNNCTCTTTCCCACAGAAATGAAAAGGAACAGTTTGGCGGCTATTGTTTTAGCCCTTACTTTTTGGACCCTTTGAAAAAA
>YPS128
nnnnnnnnnnnnnnnnnnnnnnnnnnnnnnnnnnnnnnnnnnnnnnnnnnnnnnnnnnnnnnnnnnnnnnnnnnnnnnnnnnnnnnnnnnnnnnnnnnnnnnnnnnnnnnnnnnnnnnnnnnnnnnnnnnnnnnnnnnnnnnnnnnnnnnnnnnnnnnnnnnnnnnnnnnnnnnnnnnnnnnnnnnnnnnnnnnnnnnnnnnnnnnnnnnnnnnnnnnnnnnnnnnnnnnnnnnnnnnnnnnnnnnnnnnnnnnnnnnnnnnnnnnnnnnnnnnnnnnnnnnnnnnnnnnnnnnnnnnnnnnnnnnnnnnnnnnnnnnnnnnnnnnnnnnnnnnnnnnnnnnnnnnnnnnnnnnnnnnnnnnnnnnnnnnnnnnnnnnnnnnnnnnnnnnnnnnnnnnnnnnnnnnnnnnnnnnnnnnnnnnnnnnnnnnnnnnnnnnnnnnnnnnnnnnnnnnnnnnnnnnnnnnnnnnnnnnnnnnnnnnnnnnnnnnnnnnnnnnnnnnnnnnnnnnnnnnnnnnnnnnnnnnnnnnnnnnnnnnnnnn
>YPS606
---------------------------------------------------------------------------------------------------------------------------------------------------------------------------------NNT--------ATNNNNNNNNNNTGAGAAATGGGTGAATTTTGANNNNNNTGTTGGGATTCCATTGTTGATAAAGGCTAATAATATTAGGTATACAGAATATACTAGAGGTTCTCCTCGAGCATATAGGAATCCTCAAAATGGAATTAGCATTTCTACATAATAACCTCAATTCCCTTTTGTGGATTCACATATTCTCGATCGGAACTCCTAGCATAGTGCAGACAACACCCACATAGCTCTCCCATTTATCAAGTTGGAATTCACTCCAAGNNNNNNNNNTGCTTCTCTCTTTCCCACAGAAATGAAAAGNNNNNNTT-GGCGGCTATTGTTTTAGCCCTTACTTTTTGGACCCTTTGAAAAAA
>YS2
---------------------------------------------------------------------------------------------------------------------------------------------------------------------------------NNN----nnnnnnNNNTNNNNNNNGNNNAATGGGTNNNNNNNNNNNNNNNNGTTGGGNNNNNNNNNNTGNNNNNNNNNNNNAATATNNNNNNNNNNNNNNNNNNNNNNNNNNNNNNNCGAGNNNNNNGGNANNNNNNANNNNNNNNNNNNNTTTCTANNNNNNNNNNNCAATTCNNTNNNGNNNNNNNNNNNNNNNTCGATCGGAACTCCTNNNNNNNNGNNNNNNNNNNNNNNNNANNNNNNNNNNNTNNNNNNNNNNNATNNNNNNNNNNNNNNNNTCTTGCTTCTCTCTTTCCCACNNNANNNNNNNNNNNNNNNNNNNCNGCTATTGTTNNNNNCCNNNNNNNNNNNNNNNNNNNNNNNNN
>YS4
nnnnnnnnnnnnnnnnnnnnnnnnnnnnnnnnnnnnnnnnnnnnnnnnnnnnnnnnnnnnnnnnnnnnnnnnnnnnnnnnnnnnnnnnnnnnnnnnnnnnnnnnnnnnnnnnnnnnnnnnnnnnnnnnnnnnnnnnnnnnnnnnnnnnnnnnnnnnnnnnnnnnnnnnnnnnnnnnnnnnnnnnnnnnnnnnnnnnnnnnnnnnnnnnnnnnnnnnnnnnnnnnnnnnnnnnnnnnnnnnnnnnnnnnnnnnnnnnnnnnnnnnnnnnnnnnnnnnnnnnnnnnnnnnnnnnnnnnnnnnnnnnnnnnnnnnnnnnnnnnnnnnnnnnnnnnnnnnnNNNNNCCTCAATTCCCTTTTGTGGATTCACNNNNNNNNGATCGGANNNNNTAGCATAGTGCAGACNACACCCACATAGCTCTCCCATTNNNNNAGTTGGAATTCACTCCAAGNNNNNNNNNTGCTTCTCTCTTTCCCACAGAAATGAAAAGGAACAGTT-GGCGGCTATTGTTTTAGCCCTTACTTTTTGGACCCNNTGAAAAAA
>YS9
---------------------------------------------------------------------------------------------------------------------------------------------------------------------------------NNNnnnnnnnnnnnnnnnnnnnnnnnnnnnnnnnnnnnnnnnnnnnnnnnnnnnnnnnnnnnnnnnnnnnnnnnnnnnnnnnnnnnnnnnnnnnnnnnnnnnnnnnnnnnnnnnnnnnnnnnnnnnnnnnnnnnnnnnnnnnnnnnnnnnnnnnnnnnnnnnnnnnnnnnnnnnnnnnnnnnnnnnnnnnnnnnnnnnnnnnnnnnnnnnnnnnnnnnnnnnnnnnnnnnnnnnnnnnnnnnnnnnnnnnnnnnnnnnnnnnnnnnnnnnnnnnnnnnnnnnnnnnnnnnnnnnnnnnnnnnnnnnnnnnnnnnnnnnnnnnnnnnnnnnnnnnnnnnnnnnnnnnnnnnnnnnnnnnnnnnnnn
