# Supplementary material for: Evolutionary Genomics of Transposable Elements in Saccharomyces cerevisiae
Source: PLoS One. 2012 Nov 30;7(11):e50978. doi: 10.1371/journal.pone.0050978 (PMC3511429; doi:10.1371/journal.pone.0050978)
Supplement: File S7 — ZIP archive of SGRP strain alignments used for population genomic analyses. Alignments of the orthologous genomic region in each SGRP strain corresponding to each Ty insertion in our re-annotation of the S. cerevisiae reference genome. N’s represent low quality (<Q40 phred score) or missing data, primarily due to the low-coverage sequence of many SGRP strains. The DNA sequence of sacCer2 is included as “REF” and each alignment includes the TE locus and 200 bp of DNA sequence on either side of the Ty insertion site. A dummy sequence shows the position of each TE in the alignment with “T”s. (ZIP) [file pone.0050978.s007.zip › S7/chrIII_s35-_TY4.mfa]

>REF
TTTTCCGTTATCAAAAATAGAATCCCAACAGTATCCCCATTTTCGTCAATATCTCCATAACGACAAGGTCTTCTAGATACCATATAATGACAATAACCAAGCCCACCATTTAGGTGGATTTTTTGTGTGGTTTTGAAATTAAAACATTTTTAGAGGAAAATTGTGATCACAGAATTTCACATTCCCAGTTACTTTAATAATATTCATAGTTAGAGATGAAGAGGTACTATTAATATGAAGGTTAAGTATGAATCTTCTCATGCTTCTATAAGCGAGGGATATAAAACATCGCCAACTGTTTCATCTTATTTATTATCAATATTATGTGTGTTTGGAGCTTACTATACAGTTAATGTGATAATTAATATAACTCTTGTATAACTACCATATCAATGTTCAATTAATAGATCTTAAATCGGTTTCATTACTACCTGAACTGCATGTATGAAATTTCCTTCCACATTAGGCACATTCACATGTAATACGAGATGTACATCTATATGTGATATTAGCATTTACACAGCAATCCTATATCACTATTAATGGCCACTTGTTCCAAAAAGTATATATTATGAAGCGTATTATTATTTTATACTCAGATAGCTGGTGCGATA-CGTTCGCAGATTTTGAGCGCAATGCAATGAGTATGACGGAAAGGTTCACTCATAATTTCAATAACTCAAGTTGTTTGAATTTAAAATACATTCCCCGTTAGATAAGCTATAAACATTGTTACTTGCGCTTGCGGCACATGTAATG
>index
-------------------------------------------------------------------------------------------------------------------------------------------------------------------------------------------------------TTTTTTTTTTTTTTTTTTTTTTTTTTTTTTTTTTTTTTTTTTTTTTTTTTTTTTTTTTTTTTTTTTTTTTTTTTTTTTTTTTTTTTTTTTTTTTTTTTTTTTTTTTTTTTTTTTTTTTTTTTTTTTTTTTTTTTTTTTTTTTTTTTTTTTTTTTTTTTTTTTTTTTTTTTTTTTTTTTTTTTTTTTTTTTTTTTTTTTTTTTTTTTTTTTTTTTTTTTTTTTTTTTTTTTTTTTTTTTTTTTTTTTTTTTTTTTTTTTTTTTTTTTTTTTTTTTTTTTTTTTTTTTTTTTTTTTTTTTTTTTTTTTTTTTTTTTTTTTTTTTTTTTTTTTTTTTTTTTTTTTTTTTTTTTTTTTTTTTTT---------------------------------------------------------------------------------------------------------------------------------------------------------------------------------------------------------
>273614N
TTTTCCGTTATCAAAAATAGAATCCCAACAGTATCCCCATTTTCGTCAATATCTCCATAACGACAAGGTCTTCTAGATACCATATAATGACAATAACCAAGCCCACCATTTAGGTGGATTTTTTGTGTGGTTTTGAAATTAAAACATTTTTAGAGGAAAACTGTNATCANNGAATTTCACATTCCCAGTTACTTTAATAATATTCATAGTTAGAGATGAAGAGGTACTNNNNNNATGAAGGTTAAGTATGAATCTTCTCATGCTTCTATAAGCGAGGGATATAAAACATCGCCAACTGTTTCATCTTATTTATTATCAATATTATGTGTGTTTGGAGCTTACTATACAGTTAATGTGATAATTAATATAACTCTTGTATAACTACCATATCAATGTTCANNNNNNNNNNNNNNNNNNNNNNNNNNNNNNNNNNNNNNNNNNNNNNNNNNNNNNNNNNNNNNNNNNNNNNNNNNNNCANNNNATACNNNNTGTACATCTATATGTGATATTAGCATTTACACAGCAATCCTATATCACTATTAATGGCCACTTGTTCCAAAAAGTATATATTATGAAGCGTATTATTATTTTATACTCAGATAGCTGGTGCGATAGCGTTCGCAGATTTTGAGCGCAATGCAATGAGTATGACGGAAAGGTTCACTCAGAATTTCAATAACTCAAGTTGTTTGAATTTAAAATACATTCCCCGTTAGATAAGCTATAAACATTGTTACTTGCGCTTGCGGCACATGTAATG
>322134S
NNN-NNN-NNNNNNNN-NNNNNN-NNNNNNN-NNNNNNNNNN-NNNNNN-NNNNNNNNNNNNNNN-NNNNNNNNNNNN-NNNNNNN-NNNNNNNN-NNNNNN-NNNNNN-NNNNNN-NNNNNN-NNNN-NNNNNNNNNNNNNNNNNNNNN-NNNNNNNNNNNNNNNNNNNNNNNNNNNNNNNNNNNNNNNNNNNNNNNNNNNNNNNNNNNNNNNNNNNNNNNNNNNNNNNNNNNNNNNNNNNNNNNNNNNNNNNNNNNNNNNNNNNNNNNNNNNNNGGATATAANNNNNNNNNNANNNNNNNNNNTTANNNNNNNNNNATATTATGTGCGTTTGGNNNNNNCTATACAGTTAATGTGANNNNNNATATAACTCATGTATAACTACCATATCAATGTTCAATTAATAGATCTTAAATCGGTTTCATTACTACCTGAACTGCATGTATGAAATTTCCTTCCACATTAGGCACATTCACATGTAATACGAGATGTACATCTATATGTGATATTAGCATTTACACAGCAATCCTATATCACTATTAATGGCCACTTGTTCCAAAAAGTATATATTATGAAGCGTATTATTATTTTATACTCAGATAGCTAGTGNNATAGCGTTCGCAGATTTTGAGCGCAATGCAATGAGTATGACGGAAAGGTTCACTCAGAATTTCAATAACTCAAGTTGTTTGAATTTAAAATACATTCCCCGTTAGATAAGCTATAAACATTGTTACTTGCGCTTGCGGCACATGTAATG
>378604X
nnnnnnnnnnnnnnnnnnnnnnnnnnnnnnnnnnnnnnnnnnnnnnnnnnnnnnnnnnnnnnnnnnnnnnnnnnnnnnnnnnnnnnnnnnnnnnnnnnnnnnnnnnnnnnnnnnnnnnnnnnnnnnnnnnnnnnnnnnnnnnnnnnnnnnnnnnnnnnnnnnnnnnnnnnnnnnnnnnnnnnnnnnnnnnnnnnnnnnnnnnnnnnnnnnnnnnnnnnnnnnnnnnnnnnnnnnnnnnnnnnnnnnnnnnnnnnnnnnnnnnnnnnnnnnnnnnnnnnnnnnnnnnnnnnnnnnnnnnnnnnnnnnnnnnnnnnnnnnnnnnnnnnnnnnnnnnnnnnnnnnnnnnnnnnnnnnnnnnnnnnnnnnnnnnnnnnnnnnnnnnnnnnnnnnnnnnnnnnnnnnnnnnnnnnnnnnnnnnnnnnnnnnnnnnnnnnnnnnnnnnnnnnnnnnnnnnnnnnnnnnnnnnnnnnnnnnnnnnnnnnnnnnnnnnnnnnnnnnnnnnnnnnnnnnnnnnnnnnnnnnnnnnnnnnnnnnnnnnnnnnnnnnnnnnnnnnnnnnnnnnnnnnnnnnnnnnnnnnnnnnnnnnnnnnnnnnnnnnnnnnnnnnnnnnnnnnnnnnnnnnnnnnnnnnnnnnnnnnnnnnnnnnnnnnnnnnnnnnnnnnnnnnnnnnnnnnnnnnnnnnnnnnnnnnnnnnnnnnnnnnnnnnnnnnnnnnnnnnnnnnnnnnnnnnnnnnnnnnnnnnnnnnnnnnnnnnnnnnnn
>BC187
nnnnnnnnnnnnnnnnnnnnnnnnnnnnnnnnnnnnnnnnnnnnnnnnnnnnnnnnnnnnnnnnnnnnnnnnnnnnnnnnnnnnnnnnnnnnnnnnnnnnnnnnnnnnnnnnnnnnnnnnnnnnnnnnnnnnnnnnnnnnnnnnnnnnnnnnnnnnnnnnnnnnnnnnnnnnnnnnnnnnnnnnnnnnnnnnnnnnnnnnnnnnnnnnnnnnnnnnnnnnnnnnnnnnnnnnnnnnnnnnnnnnnnnnnnnnnnnnnnnnnnnnnnnnnnnnnnnnnnnnnnnnnnnnnnnnnnnnnnnnnnnnnnnnnnnnnnnnnnnnnnnnnnnnnnnnnnnnnnnnnnnnnnnnnnnnnnnnnnnnnnnnnnnnnnnnnnnnnnnnnnnnnnnnnnnnnnnnnnnnnnnnnnnnnnnnnnnnnnnnnnnnnnnnnnnnnnnnnnnnnnnnnnnnnnnnnnnnnnnnnnnnnnnnnnnnnnnnnnnnnnnnnnnnnnnnnnnnnnnnnnnnnnnnnnnnnnnnnnnnnnnnnnnnnnnnnnnnnnnnnnnnnnnnnnnnnnnnnnnnnnnnnnnnnnnnnnnnnnnnnnnnnnnnnnnnnnnnnnnnnnnnnnnnnnnnnnnnnnnnnnnnnnnnnnnnnnnnnnnnnnnnnnnnnnnnnnnnnnnnnnnnnnnnnnnnnnnnnnnnnnnnnnnnnnnnnnnnnnnnnnnnnnnnnnnnnnnnnnnnnnnnnnnnnnnnnnnnnnnnnnnnnnnnnnnnnnnnnnnn
>DBVPG1106
nnnnnnnnnnnnnnnnnnnnnnnNNNNNNNNNNNNNNNNNNNNNNNNNNNNNNNNNNNNNNNNNNNNGTCNNNNNNNNNNNNNNNNNTGACAATNNCCAAGCCCACCANNNNNNTGGATTTTTTGTGTGGTTTTGAAATTAAAACATTNNNNNNGGAAAATTGTGATCACAGAATTTCACATTCCCANNNNNNTTAATAATATTCATAGTTAGAGATGAAGAGGTACTATTAATATGAAGGTTAAGTATGANNNNNNTCATGCTTCTATAAGCGAGGGATATAAAACATCGCCAACTGTTTCATCTTATTTATTATCAATATTATGTGTGTTTGGAGCTTACTATACAGTTAATGTGATAATTAATATAACTCTTGTATAACTACCATATCAATGTTCAATTAATAGATCTTAAATCGGTTTCATTACTACCTGAACTGCATGTATGAAATTTCCTTCCACATTAGGCACATTCACATGTAATACGAGATGTACATCTATATGTGATATTAGCATTTACACAGCAATCCTATATCACTATTAATGGCCACTTGTTCCAAAAAGTATATATTATGAAGCGTATTATTATTTTATACTCAGATAGCTGGTGCGATAGCGTTCGCAGNNNTTGAGCGCAATGCAATGAGTATGACGGANAGGTTNNNTCANNNNNNNNNNNNCTCAAGTTNNNTNNNNNNANNNNNNNNTCNNNNNNNNNNNNNNNNNNAACNNTGNNNNNNNNNNTTNNNNNNNNNNNNNNN
>DBVPG1373
nnnnnnnnnnnnnnnnnnnnnnnnnnnnnnnnnnnnnnnnnnnnnnnnnnnnnnnnnnnnnnnnnnnnnnnnnnnnnnnnnnnnnnnnnnnnnnnnnnnnnnnnnnnnnnnnnnnnnnnnnnnnnnnnnnnnnnnnnnnnnnnnnnnnnnnnnnnnnnnnnnnnnnnnnnnnnnnnnnnnnnnnnnnnnnnnnnnnnnnnnnnnnnnnnnnnnnnnnnnnnnnnnnnnnnnnnnnnnnnnnnnnnnnnnnnnnnnnnnnnnnnnnnnnnnnnnnnnnnnnnnnnnnnnnnnnnnnnnnnnnnnnnnnnnnnnnnnnnnnnnnnnnnnnnnnnnnnnnnnnnnnnnnnnnnnnnnnnnnnnnnnnnnnnnnnnnnnnnnnnnnnnnnnnnnnnnnnnnnnnnnnnnnnnnnnnnnnnnnnnnnnnnnnnnnnnnnnnnnnnnnnnnnnnnnnnnnnnnnnnnnnnnnnnnnnnnnnnnnnnnnnnnnnnnnnnnnnnnnnnnnnnnnnnnnnnnnnnnnnnnnnnnnnnnnnnnnnnnnnnnnnnnnnnnnnnnnnnnnnnnnnnnnnnnnnnnnnnnnnnnnnnnnnnnnnnnnnnnnnnnnnnnnnnnnnnnnnnnnnnnnnnnnnnnnnnnnnnnnnnnnnnnnnnnnnnnnnnnnnnnnnnnnnnnnnnnnnnnnnnnnnnnnnnnnnnnnnnnnnnnnnnnnnnnnnnnnnnnnnnnnnnnnnnnnnnnnnnnnnnnnnnnnnnnnnnnnnnnnnn
>DBVPG1788
TTTTCCGTTATCAAAAATAGAATCCCAACAGTATCCCCATTTTCGTCAATATCTCCATAACGACAAGGTCTTCTAGATACCATATAATGACAATAACCAAGCCCACCATTTAGGTGGATTTTTTGTGTGGTTTTGAAATTAAAACATTTTTAGAGGAAAATTGTGATCACAGAATTTCACATTCCCAGTTACTTTAATAATATTCATAGTTAGAGATGAAGAGGTACTATTAATATGAAGGTTAAGTATGAATCTTCTCATGCTTCTATAAGCGAGGGATATAAAACATCGCCAACTGTTTCATCTTATTTATTATCAATATTATGTGTGTTTGGAGCTTACTATACAGTTAATGTGATAATTAATATAACTCTTGTATAACTACCATATCAATGTTCAATTAATAGATCTTAAATCGGTTTCATTACTACCTGAACTGCATGTATGAAATTTCCTTCCACATTAGGCACATTCACATGTAATACGAGATGTACATCTATATGTGATATTAGCATTTACACAGCAATCCTATATCACTATTAATGGCCACTNNNNCCAAAAAGTATATATTATGAAGNNNNNNNNNNNNNNNNNNNNNNNNNNNNNNNNNNNNNNNNNNNNNNNNNNNNNNNNNNNNNNNNNNNNNNNNNNNNNNNNNNNNNNNNNnnnnnnnnnnnnnnnnnnnnnnnnnnnnnnnnnnnnnnnnnnnnnnnnnnnnnnnnnnnnnnnnnnnnnnnnnnnnnnnnnnnnnnnnnnnnnn
>DBVPG1853
NNNNNNNNNNNNNNNNNNNNNNNNNNNNNNNNNNNNNNNNNNNNNNNNNNNNNNNNNNNNNGNNNNNNNNNNNNNNNNNNNNNNNANNNNNNNNNNNNNNNNNNNNNNTTNNNNNNNNNNNTNNNNNNNNNNNNNNNNNNNNNNCATTTTTAGAGGAAAATTGTNNNCACANNNNNTCNNNNNNCCAGTTACTTTAATAATATTCATAGTTAGAGATGAAGAGGTACTATTAATATGAAGGTTAAGTATGAATCTTCTCATGCTTCTATAAGCGAGGGATATAAAACATCGCCAACTGTTTCATCTTATTTATTATCAATATTATGTGTGTTTGGAGCTTACTATACAGTTAATGTGATAATTAATATAACTCTTGTATAACTACCATATCAATGTTCAATTAATAGATCTTAAATCGGTTTCATTACTACCTGAACTGCATGTATGAAATTTCCTTCCACATTAGGCACATTCACATGTAATACGAGATGTACATCTATATGTGATATTAGCATTTACACAGCAATCCTATATCACTATTAATGGCCACTTGTTCCAAAAAGTATATATTATGAAGCGTATTATTATTTTATACTCAGATAGCTGGTGCGATAGCGTTCGCAGATTTTGAGCACAATGCAATGAGTATGACGGAAAGGTTCACTCAGAATTTCAATAACTCAAGTTGTTTGAATTTAAAATACATTCCCCGTTAGATAAGCTATAAACATTGTTACTTGCGCTTGCGGCACATGTAATG
>DBVPG6040
NNNNNNNNNNNNNNNNNNNNNNNNNNNNNNNNNNNNNNNNNNNNNNNNNNNNNNNNNNNNNNNNNNNNNNNNNNANNNNNNNNNNNNNNANNNNNNNNNNNNNNNNNNTTTAGNNNNNNNNTTTGTGTGGTTNNNNNNNNNNNNCATTTTTAGAGGAAAATTGTNNNCACAGAATTTCACATTCCCAGTTACTTTAATAATATCCATAGTTAGAGATGAAGAGGTACTATTAATATGAAGGTTAAGTATNNNNNNTCTCATGCTTCTATAAGCGAGGGATATAAAACATCGCCAACTGTTTCATCTTATTTATTATCAATATTATGTGTGTTTGGAGCTTACTATACAGTTAATGTGATAATTAATATAACTCTTGTATAACTACCATATCAATGTTCAATTAATAGATCTTAAATCGGTTTCATTACTACCTGAACTGCATGTATGAAATTTCCTTCCACATTAGGCACATTCACATGTAATACGAGATGTACATCTATATGTGATATTAGCATTTACACAGCAATCCTATATCACTATTAATGGCCACTTGTTCCAAAAAGTATATATTATGAAGNNTATTATTATTTTATACTCAGATAGCTGGTGCGNNNNNGTTCGCAGATTTTGAGNNCAATGCAATGNNNNTGACGGNNNNNNTCACTNNNNNNTTCNNNNNNTCAAGTTGTTTNNNNNNNNNATACNTTCCCCNNNNNNNNNNNNATNNNCANTGNNNNNNGCGCTTGCGGNNNNNNNNNNN
>DBVPG6044
nnnnnnnnnnnnnnnnnnnnnnnnnnnnnnnnnnnnnnnnnnnnnnnnnnnnnnnnnnnnnnnnnnnnnnnnnnnnnnnnnnnnnnnnnnnnnnnnnnnnnnnnnnnnnnnnnnnnnnnnnnnnnnnnnnnnnnnnnnnnnnnnnnnnnnnnnnnnnnnnnnnnnnnnnnnnnnnnnnnnnnnnnnnnnnnnnnnnnnnnnnnnnnnnnnnnnnnnnnnnnnnnnnnnnnnnnnnnnnnnnnnnnnnnnnnnnnnnnnnnnnnnnnnnnnnnnnnnnnnnnnnnnnnnnnnnnnnnnnnnnnnnnnnnnnnnnnnnnnnnnnnnnnnnnnnnnnnnnnnnnnnnnnnnnnnnnnnnnnnnnnnnnnnnnnnnnnnnnnnnnnnnnnnnnnnnnnnnnnnnnnnnnnnnnnnnnnnnnnnnnnnnnnnnnnnnnnnnnnnnnnnnnnnnnnnnnnnnnnnnnnnnnnnnnnnnnnnnnnnnnnnnnnnnnnnnnnnnnnnnnnnnnnnnnnnnnnnnnnnnnnnnnnnnnnnnnnnnnnnnnnnnnnnnnnnnnnnnnnnnnnnnnnnnnnnnnnnnnnnnnnnnnnnnnnnnnnnnnnnnnnnnnnnnnnnnnnnnnnnnnnnnnnnnnnnnnnnnnnnnnnnnnnnnnnnnnnnnnnnnnnnnnnnnnnnnnnnnnnnnnnnnnnnnnnnnnnnnnnnnnnnnnnnnnnnnnnnnnnnnnnnnnnnnnnnnnnnnnnnnnnnnnnnnnnnnnnnnnnnn
>DBVPG6765
TTTTCCGTTATCAAAAATAGAATCCCAACAGTATCCCCATTTTCGTCAATATCTCCATAACGACAAGGTCTTCTAGATACCATATAATGACAATAACCAAGCCCACCATTTAGGTGGATTTTTTGTGTGGTTTTGAAATTAAAACATTTTTAGAGGAAAATTGTGATCACAGAATTTCACATTCCCAGTTACTTTAATAATATTCATAGTTAGAGATGAAGAGGTACTATTAATATGAAGGTTAAGTATGAATCTTCTCATGCTTCTATAAGCGAGGGATATAAAACATCGCCAACTGTTTCATCTTATTTATTATCAATATTATGTGTGTTTGGAGCTTACTATACAGTTAATGTGATAATTAATATAACTCTTGTATAACTACCATATCAATGTTCAATTAATAGATCTTAAATCGGTTTCATTACTACCTGAACTGCATGTATGAAATTTCCTTCCACATTAGGCACATTCACATGTAATACGAGATGTACATCTATATGTGATATTAGCATTTACACAGCAATCCTATATCACTATTAATGGCCACTTGTTCCAAAAAGTATATATTATGAAGCGTATTATTATTTTATACTCAGATAGCTGGTGCGATAGCGTTCGCAGATTTTGAGCGCAATGCAATGAGTATGACGGAAAGGTTCACTCATAATTTCAATAACTCAAGTTGTTNGANTTTAAAATACATTCCCCGTTAGATAAGCTATAAACATTGTTACTTGCGCTTGCGGCACATGTAATG
>K11
nnnnnnnnnnnnnnnnnnnnnnnnnnnnnnnnnnnnnnnnnnnnnnnnnnnnnnnnnnnnnnnnnnnnnnnnnnnnnnnnnnnnnnnnnnnnnnnnnnnnnnnnnnnnnnnnnnnnnnnnnnnnnnnnnnnnnnnnnnnnnnnnnnnnnnnnnnnnnnnnnnnnnnnnnnnnnnnnnnnnnnnnnnnnnnnnnnnnnnnnnnnnnnnnnnnnnnnnnnnnnnnnnnnnnnnnnnnnnnnnnnnnnnnnnnnnnnnnnnnnnnnnnnnnnnnnnnnnnnnnnnnnnnnnnnnnnnnnnnnnnnnnnnnnnnnnnnnnnnnnnnnnnnnnnnnnnnnnnnnnnnnnnnnnnnnnnnnnnnnnnnnnnnnnnnnnnnnnnnnnnnnnnnnnnnnnnnnnnnnnnnnnnnnnnnnnnnnnnnnnnnnnnnnnnnnnnnnnnnnnnnnnnnnnnnnnnnnnnnnnnnnnnnnnnnnnnnnnnnnnnnnnnnnnnnnnnnnnnnnnnnnnnnnnnnnnnnnnnnnnnnnnnnnnnnnnnnnnnnnnnnnnnnnnnnnnnnnnnnnnnnnnnnnnnnnnnnnnnnnnnnnnnnnnnnnnnnnnnnnnnnnnnnnnnnnnnnnnnnnnnnnnnnnnnnnnnnnnnnnnnnnnnnnnnnnnnnnnnnnnnnnnnnnnnnnnnnnnnnnnnnnnnnnnnnnnnnnnnnnnnnnnnnnnnnnnnnnnnnnnnnnnnnnnnnnnnnnnnnnnnnnnnnnnnnnnnnnnnnnn
>L_1374
TTTTCCGTTATCAAAAATAGAATCCCAACAGTATCCCCATTTTCGTCAATATCTCCATAACGACAAGGTCTTCTAGATACCATATAATGACAATAACCAAGCCCACCATTTAGGTGGATTTTTTGTGTGGTTTTGAAATTAAAACATTTTTAGAGGAAAATTGTGATCACAGAATTTCACATTCCCAGTTACTTTAATAATATTCATAGTTAGAGATGAAGAGGTACTATTAATATGAAGGTTAAGTATGAATCTTCTCATGCTTCTATAAGCGAGGGATATAAAACATCGCCAACTGTTTCATCTTATTTATTATCAATATTATGTGTGTTTGGAGCTTACTATACAGTTAATGTGATAATTAATATAACTCTTGTATAACTACCATATCAATGTTCAATTAATAGATCTTAAATCGGTTTCATTACTACCTGAACTGCATGTATGAAATTTCCTTCCACATTAGGCACATTCACATGTAATACGAGATGTACATCTATATGTGATATTAGCATTTACACAGCAATCCTATATCACTATTAATGGCCACTTGTTCCAAAAAGTATATATTATGAAGCGTATTATTATTTTATACTCAGATAGCTGGTGCGATAGCGTTCGCAGATTTTGAGCGCAATGCAATGAGTATGACNGAAAGGTTCACTCATAATTTCAATAACTCAAGTTGTTTGAATTTAAAATACATTCCCCGTTAGNNNAGCTATAAACATTGTTACTTGCGCTTGCGGCACATGTANTG
>L_1528
nnnnnnnnnnnnnNNNNNNNNNNNNNNNNNNNNNN-NNNNNNNNNNNNNNNNNNNNNNNNNNNNNNNNNNNNNNNNNNNNNNNNNNNNNNNNNNNNNNNNNNNNNNNNNNNNNNNNNNNNNTNNNNNNNNNNNNNNNNNNNNNNNNNNNNNNNNNNAANNNNNNNNNNNNNNNNNNNNNNNNNNNNNNNNACTNNNNTAATATTCATAGTTAGAGATGAAGAGGTACTATTAATATGAAGGTTAAGTATGAATCTTCTCATGCTTCTATAAGCGAGGGATATAAAACATCGCCAACTGTTTCATCTTATTTATTATCAATATTATGTGTGTTTGGAGCTTACTATACAGTTAATGTGATAATTAATATAACTCTTGTATAACTACCATATCAATGTTCAATTAATAGATCTTAAATCGGTTTCATTACTACCTGAACTGCATGTATGAAATTTCCTTCCACATTAGGCACATTCACATGTAATACGAGATGTACATCTATATGTGATATTAGCATTTACACAGCAATCCTATATCACTATTAATGGCCACTTGTTCCAAAAAGTATATATTATGAAGCGTATTATTATTTTATACTCAGATAGCTGGTGCGATAGCGTTCGCAGATTTTGAGCGCAATGCAATGAGTATGACGGAAAGGTTCACTCATAATTTCAATAACTCAAGTTGTTTGAATTTAAAATACATTCCCCGTTAGATAAGCTATAAACATTGTTACTTGCGCTTGCGGCACATGTAATG
>NCYC110
TTTTCCGTTATCAAAAATAGAATCCAAACAGTATCCCCATTTTCGTCAATATCTCCATAACGACAAGGTCTTCTAGATACCATATAATGACGATAACCAAGCCCACCATTTAGGTGGATTTTTTTTGTGGTTTTGAAATTAAAACATTTTTAGAGGAAAATTGTGATCACAGAATTTCACATTCCCAGTTACTTTAATAATATTCATAGTTAGAGATGAAGAGGTACTATTAATATGAAGGTTAAGTATGAATCTTCTCATGCTTCTATAAGCGAGGGATATAAAACATCGCCAACTGTTTCATCTTATTTATTATCAATATTATGTGCGTTTGGAGCTTACTATACAGTTAATGTGATAATTAATATAACTCATGTATAACTACCATATCAATGTTCAATTAATAGATCTTAAATCGGTTTCATTACTACCTGAACTGCATGTATGAAATTTCCTTCCACATTAGGCACATTCACATGTAATACGAGATGTACATCCATATGTGATATTAGCATTTACACAGCAATCCTATATCACTATTAATGGCCACTTGTTCCAAAAAGTATATATTATGAAGCGTATTATNATTTTATACNCANNNNNNNGGTGCNNNNNNNTTCGCAGATTTNNNNNNNNNNNNNNNNNNNNNNNNGGNNNNNNNNNNNNNNNNNNnnnnnnnnnnnnnnnnnnnnnnnnnnnnnnnnnnnnnnnnnnnnnnnnnnnnnnnnnnnnnnnnnnnnnnnnnnnnnnnnnnnnnnnn
>NCYC361
nnnnnnnnnnNNNNNNNNNNNNNNNNNNNNNNNNNNNNNNNNNNNNNNNNNNNNN-NNNNNNNNNNNNNNNNNNNNNNNNNNNNNNNNNNNNNNNNNNN-NNNNNNNNNNNNNNNNNNNNNNNNN-NNNNNNNNNNNNNNNNNNNNNNNNNNNNNNNNNNNNNNNNNNNNNNNNNNNNNNNNNNNNNNNNNNNNNNNNNNNNNNNNNNNNNNNNNNNNNNNNNNNNNNNNNNNNNNNNNNNNNNNNNNNNNNNNNNNNNNNNNNNNNNNNNNNNNNNNNNNNNNNNNNNNNNNNNNNNNNNNNNNNNNNNNNNNNNNNNNNNNNNNNNNNNNNNNNNNNNNNNNNNNNNNNNNNNNNNNNNNNNNNNNNNNNNNNNNNNNNNNNNNNNNNNNNNNNNNNNNNNNNNNNNNNNNNNNNNNNNNNNNNNNNNNNNNNNNNNNNNNNNNNNNNNNNNNNNNNNNNNNNNNNNNNNNNNNNNNNNNNNNNNNNNNNNNNNCNNNNNNNNNNNNNNNNNNNNNNNNNNNNNNNNNNNNNNNNNNNNNNNNNNNNNNNNNNNNNNNNNNNNNNNNNNNNNNNNNNTATTNNNNNNTNNNNNNNNNNNNNNNNNNNNNNNNNNNNNCGNNNNNNNNNNNNNNNNNNNNNNNNNNNNNNNNNNNNNNNNNNNNNNNNNNNNCNNNNNNNNNNNNNNNNNNNNNNNNNNNNNNNNTNNNNNNNNNNNNNNNNNNNNNNNNNNNNNNNNNNNNNNNNNNNNNNNNnnnnn
>RM11_1A
TTTTCCGTTATCAAAAATAGAATCCCAACAGTATCCCCATTTTCGTCAATATCTCCATAACGACAAGGTCTTCTAGATACCATATAATGACAATAACCAAGCCCACCATTTAGGTGGATTTTTTGTGTGGTTTTGAAATTAAAACATTTTTAGAGGAAAATTGTGATCACAGAATTTCACATTCCCAGTTACTTTAATAATATTCATAGTTAGAGATGAAGAGGTACTATTAATATGAAGGTTAAGTATGAATCTTCTCATGCTTCTATAAGCGAGGGATATAAAACATCGCCAACTGTTTCATCTTATTTATTATCAATATTATGTGTGTTTGGAGCTTACTATACAGTCAATGTGATAATTAATATAACTCTTGTATAACTACCATATCAATGTTNNNNNNNNNNNNNNNNNNNNNNNNNNNNNNNNNNNNNNNNNNNNNNNNNNNNNNNNNNNNNNNNNNNNNNNNNNNNNNNNNNNNNNNNNNNNNNNNNNNNNNNNNNNNNNNNNNNNNNNNNNNNNNNNNNNNNNNNNNNNNNNNNNNNNNNNNNNNNNNNNNNNNNNNNNNNNNNNNNNNNNNNNNNNNNNNNNNNNNNNNNNNNNNNNNNNNNNNNNNNNNNNNNNNNNNNNNNNNNNNNNNNNNNNNNNNNNNNNNNNNNNNNNNNNNNNNNNNNNNNNNNNNNNNNNNNNNNNNNNNNNNNNNNNNNNNNNNNNNNNNNNNNNNNNNNNNNNNNNNNNNNNNNNNNNNNNNNNNNNNNNN
>S288c
nnnnnnnnnnnnnnnnnnnnnnnnnnnnnnnnnnnnnnnnnnnnnnnnnnnnnnnnnnnnnnnnnnnnnnnnnnnnnnnnnnnnnnnnnnnnnnnnnnnnnnnnnnnnnnnnnnnnnnnnnnnnnnnnnnnnnnnnnnnnnnnnnnnnnnnnnnnnnnnnnnnnnnnnnnnnnnnnnnnnnnnnnnnnnnnnnnnnnnnnnnnnnnnnnnnnnnnnnnnnnnnnnnnnnnnnnnnnnnnnnnnnnnnnnnnnnnnnnnnnnnnnnnnnnnnnnnnnnnnnnnnnnnnnnnnnnnnnnnnnnnnnnnnnnnnnnnnnnnnnnnnnnnnnnnnnnnnnnnnnnnnnnnnnnnnnnnnnnnnnnnnnnnnnnnnnnnnnnnnnnnnnnnnnnnnnnnnnnnnnnnnnnnnnnnnnnnnnnnnnnnnnnnnnnnnnnnnnnnnnnnnnnnnnnnnnnnnnnnnnnnnnnnnnnnnnnnnnnnnnnnnnnnnnnnnnnnnnnnnnnnnnnnnnnnnnnnnnnnnnnnnnnnnnnnnnnnnnnnnnnnnnnnnnnnnnnnnnnnnnnnnnnnnnnnnnnnnnnnnnnnnnnnnnnnnnnnnnnnnnnnnnnnnnnnnnnnnnnnnnnnnnnnnnnnnnnnnnnnnnnnnnnnnnnnnnnnnnnnnnnnnnnnnnnnnnnnnnnnnnnnnnnnnnnnnnnnnnnnnnnnnnnnnnnnnnnnnnnnnnnnnnnnnnnnnnnnnnnnnnnnnnnnnnnnnnnnnnnnnn
>SK1
TTTTCCGTTATCAAAAATAGAATCCAAACAGTATCCCCATTTTCGTCAATATCTCCATAACGACAAGGTCTTCTAGATACCATATAATGACGATAACGAAGCCCACCATTTAGGTGGATTTTTTTTGTGGTTTTGAAATTAAATCATTTTTAGAGGAAAATTGTGATCACAGAATTTCACATTCCCAGTTACTTTAATAATATTCATAGTTAGAGATGAAGAAGTACTATTAATATGAAGGTTAAGTATGAATCTTCTCATGCTTCTATAAGCGAGGGATATAAAACATCGCCAACTGTTTCATCTTATTTATTATCAATATTATGTGCGTTTGGAGCTTACTATACAGTTAATGTGATAATTAATATAACTCATGTATAACTACCATATCAATGTTCAATTAATAGATCTTAAATCGGTTTCATTACTACCTGAACTGCATGTATGAAATTTCCTTCCACATTAGGCACATTCACATGTAATACGAGATGTACATCTATATGTGATATTAGCATTTACACAGCAATCCTATATCACTATTAATGGCCACTNGTTCCAAAAAGTATATATTATGAAGCGTATTATTATTTTANACTCAGATAGCTGGTGCGATAGCGTTCGCAGATTTTGAGCGCAATGCAATGAGTATGACGGAAAGGTTCACTCAGAATTTCAATAACTCAAGTTGTTTGAATTTAAAATACATTCCCCGTTAGATAAGCTATAAACATTGTTACTTGCGCTTGCGGCACATGTAATG
>UWOPS03_461_4
nnnnnnnnnnnnnnnnnnnnnnnnnnnnnnnnnnnnnnnnnnnnnnnnnnnnnnnnnnnnnnnnnnnnnnnnnnnnnnnnnnnnnnnnnnnnnnnnnnnnnnnnnnnnnnnnnnnnnnnnnnnnnnnnnnnnnnnnnnnnnnnnnnnnnnnnnnnnnnnnnnnnnnnnnnnnnnnnnnnnnnnnnnnnnnnnnnnnnnnnnnnnnnnnnnnnnnnnnnnnnnnnnnnnnnnnnnnnnnnnnnnnnnnnnnnnnnnnnnnnnnnnnnnnnnnnnnnnnnnnnnnnnnnnnnnnnnnnnnnnnnnnnnnnnnnnnnnnnnnnnnnnnnnnnnnnnnnnnnnnnnnnnnnnnnnnnnnnnnnnnnnnnnnnnnnnnnnnnnnnnnnnnnnnnnnnnnnnnnnnnnnnnnnnnnnnnnnnnnnnnnnnnnnnnnnnnnnnnnnnnnnnnnnnnnnnnnnnnnnnnnnnnnnnnnnnnnnnnnnnnnnnnnnnnnnnnnnnnnnnnnnnnnnnnnnnnnnnnnnnnnnnnnnnnnnnnnnnnnnnnnnnnnnnnnnnnnnnnnnnnnnnnnnnnnnnnnnnnnnnnnnnnnnnnnnnnnnnnnnnnnnnnnnnnnnnnnnnnnnnnnnnnnnnnnnnnnnnnnnnnnnnnnnnnnnnnnnnnnnnnnnnnnnnnnnnnnnnnnnnnnnnnnnnnnnnnnnnnnnnnnnnnnnnnnnnnnnnnnnnnnnnnnnnnnnnnnnnnnnnnnnnnnnnnnnnnnnnnnnn
>UWOPS05_217_3
nnnnnnnnnnnnnnnnnnnnnnnnnnnnnnnnnnnnnnnnnnnnnnnnnnnnnnnnnnnnnnnnnnnnnnnnnnnnnnnnnnnnnnnnnnnnnnnnnnnnnnnnnnnnnnnnnnnnnnnnnnnnnnnnnnnnnnnnnnnnnnnnnnnnnnnnnnnnnnnnnnnnnnnnnnnnnnnnnnnnnnnnnnnnnnnnnnnnnnnnnnnnnnnnnnnnnnnnnnnnnnnnnnnnnnnnnnnnnnnnnnnnnnnnnnnnnnnnnnnnnnnnnnnnnnnnnnnnnnnnnnnnnnnnnnnnnnnnnnnnnnnnnnnnnnnnnnnnnnnnnnnnnnnnnnnnnnnnnnnnnnnnnnnnnnnnnnnnnnnnnnnnnnnnnnnnnnnnnnNNNNNNNNNNNNNNNNNNNNNNNNNNNNNNNNNNNNNNNNNNNNNNNNNNNNNNNNNNNNNNNNNNNNNNNNNNNNNNNNNNNNNNNNNNNNNNNNNNNNNNNNNNNNNNNNNNNNNNNNNNNNNNNNNNNNNNNNNNNNNNNNNNNNNNNNNNNNNNNNNNNAATNNNNNNNNNNNNNNNNNNNNNNNNNNTNNNNNNCGTANNANNNNNNNNNNNNNNGATAGCNNNNNNGATANNNNNNGCAGATTTTGAGCNNNNNGCAATGAGTATGACNNNNNNNNNNACTCAGAATTTCAATANNTCAAGTTGTNNNAATTTAAAATACATTCCCCGTTAGATAAGCTATAAACATTGTTACTTGCGCTTGCGGCACATGTAATG
>UWOPS05_227_2
TTTTCCGTTATCAAAAATAGAATCCAAACAGTATCCCCATTTTCGTCAATATCTCCATAACGACAAGGTCTTCTAGATACCATATAATGACGATAACCAAGCCCACCATTTAGGTGGATTTTTTTTGTGGTTTTGAAATTAAAACATTTTTAGAGGAAAATTGCGATCACAGAATTTCACATTCCCAGTTACTTTAATAATATTCATAGTTAGAGATGAAGAGGTACTATTAATATGAAGGTTAAGTATGAATCTTCTCATGCTTCTATAAGCGAGGGATATAAAACATCGCCAACTGTTTCATCTTATTNATTATCAATATTATGTGTGTTTGGAGCTTACTATACAGTTAATGTGATAATTAATATAACTCATGTATAACTACCATATCAATGTTCAATTAATAGATCTTAAATCGGTTTCATTACTACCTGAACTGCATGTATGAAATTTCCTTCCACATTAGGCACATTCACATGTAATACGAGATGTACATCTATATGTGATATTAGCATTTACACAGCAATCCTATATCACTATTAATGGCCACTTGTTCCAAAANNNNTATNNNNNNNNNNNTATTATTATNNNNNNNNCANNNNNNNGGTGCGNNNNNNTTCGNNNNNTTNNNNNNCAATGNNNNNNNNNNNNNNNNNNNNNNNACTCAGAATTTCNNNNNNNNNNNNNNnnnnnnnnnnnnnnnnnnnnnnnnnnnnnnnnnnnnnnnnnnnnnnnnnnnnnnnnnnnnnnnnnnnnnnnn
>UWOPS83_787_3
nnnnnnnnnnnnnnnnnnnnnnnnnnnnnnnnnnnnnnnnnnnnnnnnnnnnnnnnnnnnnnnnnnnnnnnnnnnnnnnnnnnnnnnnnnnnnnnnnnnnnnnnnnnnnnnnnnnnnnnnnnnnnnnnnnnnnnnnnnnnnnnnnnnnnnnnnnnnnnnnnnnnnnnnnnnnnnnnnnnnnnnnnnnnnnnnnnnnnnnnnnnnnnnnnnnnnnnnnnnnnnnnnnnnnnnnnnnnnnnnnnnnnnnnnnnnnnnnnnnnnnnnnnnnnnnnnnnnnnnnnnnnnnnnnnnnnnnnnnnnnnnnnnnnnnnnnnnnnnnnnnnnnnnnnnnnnnnnnnnnnnnnnnnnnnnnnnnnnnnnnnnnnnnnnnnnnnnnnnnnnnnnnnnnnnnnnnnnnnnnnnnnnnnnnnnnnnnnnnnnnnnnnnnnnnnnnnnnnnnnnnnnnnnnnnnnnnnnnnnnnnnnnnnnnnnnnnnnnnnnnnnnnnnnnnnnnnnnnnnnnnnnnnnnnnnnnnnnnnnnnnnnnnnnnnnnnnnnnnnnnnnnnnnnnnnnnnnnnnnnnnnnnnnnnnnnnnnnnnnnnnnnnnnnnnnnnnnnnnnnnnnnnnnnnnnnnnnnnnnnnnnnnnnnnnnnnnnnnnnnnnnnnnnnnnnnnnnnnnnnnnnnnnnnnnnnnnnnnnnnnnnnnnnnnnnnnnnnnnnnnnnnnnnnnnnnnnnnnnnnnnnnnnnnnnnnnnnnnnnnnnnnnnnnnnnnnnnnnnnn
>UWOPS87_2421
TTTTCCGNNNNNNAAAATANNNNNNNNNNNNNNNNNNNNNNNTCNTCAATATCTCNNNNNNNNNNNNNNNNNCTANNNNNNNNNNNNNNNNNNNNNNNNNNNNNNNNNNNNNNNNGGATTTTTTTTGTGGTNNNNNNNNNNNNNNNNTNNNNNNNGANNNNNNTGATCNNNNNNTTTNNNNNNNNNNNNNNNNNNNNNNNNNNNNNNNNNNNNNNNNNNNNNNNNNNNNNNNNNNNNNNNNNNNNNNNNNNNNNNNNNNNNNNTNNNNNNNNNNNGGNNNNNNNNNNNNNNNNNNNTGTTNNNNNNNNNNNNNNNNNNNNNNNNNNNNNNNNNNNNNNNNNNnnnnnnnnnnnnnnnnnnnnnnnnnnnnnnnnnnnnnnnnnnnnnnnnnnnnnnnnnnnnnnnnnnnnnnnnnnnnnnnnnnnnnnnnnnnnnnnnnnnnnnnnnnnnnnnnnnnnnnnnnnnnnnnnnnnnnnnnnnnnnnnnnnnnnnnnnnnnnnnnnnnnnnnnnnnnnnnnnnnnnnnnnnnnnnnnnnnnnnnnnnnnnnnnnnnnnnnnnnnnnnnnnnnnnnnnnnnnnnnnnnnnnnnnnnnnnnnnnnnnnnnnnnnnnnnnnnnnnnnnnnnnnnnnnnnnnnnnnnnnnnnnnnnnnnnnnnnnnnnnnnnnnnnnnnnnnnnnnnnnnnnnnnnnnnnnnnnnnnnnnnnnnnnnnnnnnnnnnnnnnnnnnnnnnnnnnnnnnnnnnnnnnnnnnnnnnnnnnn
>W303
nnnnnnnnnnnnnnnnnnnnnnnnnnnnnnnnnnnnnnnnnnnnnnnnnnnnnnnnnnnnnnnnnnnnnnnnnnnnnnnnnnnnnnnnnnnnnnnnnnnnnnnnnnnnnnnnnnnnnnnnnnnnnnnnnnnnnnnnnnnnnnnnnnnnnnnnnnnnnnnnnnnnnnnnnnnnnnnnnnnnnnnnnnnnnnnnnnnnnnnnnnnnnnnnnnnnnnnnnnnnnnnnnnnnnnnnnnnnnnnnnnnnnnnnnnnnnnnnnnnnnnnnnnnnnnnnnnnnnnnnnnnnnnnnnnnnnnnnnnnnnnnnnnnnnnnnnnnnnnnnnnnnnnnnnnnnnnnnnnnnnnnnnnnnnnnnnnnnnnnnnnnnnnnnnnnnnnnnnnnnnnnnnnnnnnnnnnnnnnnnnnnnnnnnnnnnnnnnnnnnnnnnnnnnnnnnnnnnnnnnnnnnnnnnnnnnnnnnnnnnnnnnnnnnnnnnnnnnnnnnnnnnnnnnnnnnnnnnnnnnnnnnnnnnnnnnnnnnnnnnnnnnnNNNNNNNNNNNNNNNNNNNNNNNNNNNNNNNNnnnnnnnnnnnnnnnnnnnnnnnnnnnnnnnnnnnnnnnnnnnnnnnnnnnnnnnnnnnnnnnnnnnnnnnnnnnnnnnnnnnnnnnnnnnnnnnnnnnnnnnnnnnnnnnnnnnnnnnnnnnnnnnnnnnnnnnnnnnnnnnnnnnnnnnnnnnnnnnnnnnnnnnnnnnnnnnnnnnnnnnnnnnnnnnnnnnnnnnnnnn
>Y12
nnnnnnnnnnnnnnnnnnnnnnnnnnnnnnnnnnnnnnnnnnnnnnnnnnnnnnnnnnnnnnnnnnnnnnnnnnnnnnnnnnnnnnnnnnnnnnnnnnnnnnnnnnnnnnnnnnnnnnnnnnnnnnnnnnnnnnnnnnnnnnnnnnnnnnnnnnnnnnnnnnnnnnnnnnnnnnnnnnnnnnnnnnnnnnnnnnnnnnnnnnnnnnnnnnnnnnnnnnnnnnnnnnnnnnnnnnnnnnnnnnnnnnnnnnnnnnnnnnnnnnnnnnnnnnnnnnnnnnnnnnnnnnnnnnnnnnnnnnnnnnnnnnnnnnnnnnnnnnnnnnnnnnnnnnnnnnnnnnnnnnnnnnnnnnnnnnnnnnnnnnnnnnnnnnnnnnnnnnnnnnnnnnnnnnnnnnnnnnnnnnnnnnnnnnnnnnnnnnnnnnnnnnnnnnnnnnnnnnnnnnnnnnnnnnnnnnnnnnnnnnnnnnnnnnnnnnnnnnnnnnnnnnnnnnnnnnnnnnnnnnnnnnnnnnnnnnnnnnnnnnnnnnnnnnnnnnnnnnnnnnnnnnnnnnnnnnnnnnnnnnnnnnnnnnnnnnnnnnnnnnnnnnnnnnnnnnnnnnnnnnnnnnnnnnnnnnnnnnnnnnnnnnnnnnnnnnnnnnnnnnnnnnnnnnnnnnnnnnnnnnnnnnnnnnnnnnnnnnnnnnnnnnnnnnnnnnnnnnnnnnnnnnnnnnnnnnnnnnnnnnnnnnnnnnnnnnnnnnnnnnnnNNNNNNNNNNNNNNNG
>Y55
TTTTCCGTTATCAAAAATAGAATCCCAACAGTATCCCCATTTTCGTCAATATCTCCATAACGACAAGGTCTTCTAGATACCATATAATGACAATAACCAAGCCCACCATTTAGGTGGATTTTTTGTGTGGTTTTGAAATTAAAACATTTTTAGAGGAAAATTGTGATCACAGAATTTCACATTCCCAGTTACTTTAATAATATTCATAGTTAGAGATGAAGAGGTACTATTAATATGAAGGTTAAGTATGAATCTTCTCATGCTTCTATAAGCGAGGGATATAAAACATCGCCAACTGTTTCATCTTATTTATTATCAATATTATGTGTGTTTGGAGCTTACTATACAGTTAATGTGATAATTAATATAACTCTTGTATAACTACCATATCAATGTTCAATTAATAGATCTTAAATCGGTTTCATTACTACCTGAACTGCATGTATGAAATTTCCTTCCACATTAGGCACATTCACATGTAATACGAGATGTACATCTATATGTGATATTAGCATTTACACAGCNNNNCTATATCANNNNNNATGGCCACTTGTTCCAAAAAGTATATATTATGAAGCGTATTATTATTTTATACTCAGATAGCNGGTGCGATAGCGTTCGCAGATTTTGAGCGCAATGCAATGAGTATGACGGAAAGGTTCACTCATAATTTCAATAACTCAAGTTGTTTGAATTTAAAATACATTCCCCGTTAGATAAGCTATAAACATTGTTACTTGCGCTTGCGGCACATGTAATG
>Y9
TTTTCCGTTATCAANNNNNNNNNNNAAACANNNTCCCNNTTNTCGNCAATANNNNCANNNNNNNNNNNNNTTCTNGNNNNNNTATNNNNNNNNNNNNNNNNNNNNNNNNNNNNNNNNNNNNNNNNNNNNNNNNNNNNNNNNNNNNNNNNNNNNNNNNNNNNNNNNNNNNNNNNNNNNNNNNNNNNNNNNNNNNNNNNNNNNNNNNNNNNNNNNNNNNNNNNNNNNNNNNNNNNTATGAAGGTTAAGTATGAATCTTCTCATGCTTCTATAAGCGAGGGATATAAAACATCGCCNACTGTTTCATCTTATTTATNATCAATATTATGTGCGTTTGGAGCTTACTATACNGTTAATGTGATAATNAATATAACTCATGTANNACTANCATATCAANGTTCAATTAATAGATCTTAAATCGGTTTCNTTACTACCTGAACTGCATGTATGAAATTTCCTTCCACATTAGGCACATTCACATGTAATACGAGATGTACATCTATATGTGATATTAGCATTTACACAGCAATCCTATATCACTATTAATGGCCACTTGTTCCAAAAAGTATATATTATGAAGCGTATTATTATTTTATACTCAGATAGCTGGTGCGATAGCGTTCGCAGATTTTGAGCGCAATGCAATGAGTATGACGGAAAGGTTCACTCAGAATTTCAATAACTCAAGTTGTTTGAATTTAAAATACATTCCCCGTTAGATAAGCTATAAACATTGTTACTTGCGCTTGCGGCACATGTAATG
>YIIc17_E5
TTTCCCGTTATCAAAAATAGAATCCAAACNNNNTCCCCATTTTCGTCAATATCTCNNNNNNGANNNNNNCTNNNNNNNNNNNNNNNNNNNNNNNNNNNNNNCCCACCATNNNNNNGGATTTTTTTNNNNNNNTNNNNNNNNNNACATTTNNNNNGGAANNNNNNNNnnnnnnnnnnnnnnnnnnnnnnnnnnnnnnnnnnnnnnnnnnnnnnnnnnnnnnnnnnnnnnnnnnnnnnnnnnnnnnnnnnnnnnnnnnnnnnnnnnnnnnnnnnnnnnnnnnnnnnnnnnnnnnnnnnnnnnnnnnnnnnnnnnnnnnnnnnnnnnnnnnnnnnnnnnnnnnnnnnnnnnnnnnnnnnnnnnnnnnnnnnnnnnnnnnnnnnnnnnnnnnnnnnnnnnnnnnnnnnnnnnnnnnnnnnnnnnnnnnnnnnnnnnnnnnnnnnnnnnnnnnnnnnnnnnnnnnnnnnnnnnnnnnnnnnnnnnnnnnnnnnnnnnnnnnnnnnnnnnnnnnnnnnnnnnnnnnnnnnnnnnnnnnnnnnnnnnnnnnnnnnnnnnnnnnnnnnnnnnnnnnnnnnnnnnnnnnnnnnnnnnnnnnnnnnnnnnnnnnnnnnnnnnnnnnnnnnnnnnnnnnnnnnnnnnnnnnnnnnnnnnnnnnnnnnnnnnnnnnnnnnnnnnnnnnnnnnnnnnnnnnnnnnnnnnnnnnnnnnnnnnnnnnnnnnnnnnnnnnnnnnnnnnnnnnnnnnnnnnnnnnnnnnnnnnnnnn
>YJM789
TTTTCCGTTATCAAAAATAGAATCCCAACAGTATCCCCATTTTCGTCAATATCTCCATAACGACAAGGTCTTCTAGATACCATATAATGACAATAACCAAGCCCACCATTTAGGTGGATTTTTTGTGTGGTTTTGAAATTAAAACATTTTTAGAGGAAAATTGTGATCACAGAATTTCACATTCCCAGTTACTTTAATAATATTCATAGTTAGAGATGAAGAGGTACTATTAATATGAAGGTTAAGTATGAATCTTCTCATGCTTCTATAAGCGAGGGATATAAAACATCGCCAACTGTTTCATCTTATTTATTATCAATATTATGTGTGTTTGGAGCTTACTATACAGTTAATGTGATAATTAATATAACTCTTGTATAACTACCATATCAATGTTCAATTAATAGATCTTAAATCGGTTTCATTACTACCTGAACTGCATGTATGAAATTTCCTTCCACATTAGGCACATTCACATGTAATACGAGATGTACATCTATATGTGATATTAGCATTTACACAGCAATCCTATATCACTATTAATGGCCACTTGTTCCAAAAAGTATATATTATGAAGCGTATTATTATTTTATACTCAGATAGCTGGTGCGATAGCGTTCGCAGATTTTGAGCGCAATGCAATGAGTATGACGGAAAGGTTCACTCATAATTTCAATAACTCAAGTTGTTTGAATTTAAAATACATTCCCCGTTAGATAAGCTATAAACATTGTTACTTGCGCTTGCGGCACATGTAATG
>YJM975
nnnnnnnnnnnnnnnnnnnnnnnnnnnnnnnnnnnnnnnnnnnnnnnnnnnnnnnnnnnnnnnnnnnnnnnnnnnnnnnnnnnnnnnnnnnnnnnnnnnnnnnnnnnnnnnnnnnnnnnnnnnnnnnnnnnnnnnnnnnnnnnnnnnnnnnnnnnnnnnnnnnnnnnnnnnnnnnnnnnnnnnnnnnnnnnnnnnnnnnnnnnnnnnnnnnnnnnnnnnnnnnnnnnnnnnnnnnnnnnnnnnnnnnnnnnnnnnnnnnnnnnnnnnnnnnnnnnnnnnnnnnnnnnnnnnnnnnnnnnnnnnnnnnnnnnnnnnnnnnnnnnnnnnnnnnnnnnnnnnnnnnnnnnnnnnnnnnnnnnnnnnnnnnnnnnnnnnnnnnnnnnnnnnnnnnnnnnnnnnnnnnnnnnnnnnnnnnnnnnnnnnnnnnnnnnnnnnnnnnnnnnnnnnnnnnnnnnnnnnnnnnnnnnnnnnnnnnnnnnnnnnnnnnnnnnnnnnnnnnnnnnnnnnnnnnnnnnnnnnnnnnnnnnnnnnnnnnnnnnnnnnnnnnnnnnnnnnnnnnnnnnnnnnnnnnnnnnnnnnnnnnnnnnnnnnnnnnnnnnnnnnnnnnnnnnnnnnnnnnnnnnnnnnnnnnnnnnnnnnnnnnnnnnnnnnnnnnnnnnnnnnnnnnnnnnnnnnnnnnnnnnnnnnnnnnnnnnnnnnnnnnnnnnnnnnnnnnnnnnnnnnnnnnnnnnnnnnnnnnnnnnnnnnnnnnnnnnnnnnn
>YJM978
nnnnnnnnnnnNNNNNNNNNNNNNNNNNNNNNNNNNNNNNNNNNNNNNNNNNNNNNNNNNNNNNNNNNNNNNNNNNNNNNNNNNNNNNNNNNNNNNNNNNNNNNNNNNNNNNNNNNNNNNNNNNNNNNNNNNNNNNNNNNNNNNNNNNNNNNNNNNNNNNNNNNNNNNNNNNNNNNNNNNNNNNNNNNNNNNNNNNNNNNNNNNNNNNNNNNNNNNNNNNNNNNNNNNNNNNNNNNNNNNNNNNNNNNNNNNNNNNNNNNNNNNNNNNNNNNNNNNNNNNNNNNNNNNNNNNNNNNNNNNNNNNNNNNNTTATNNNNNNNNNNNNNNNNNNNNNNNNNNNNNNNNNNNNNNNNNNNNNNNNNNNNNNNNNNNNNNNNNTANCNNNNNNNNNANNNNNNNNNNNNTAGANNNTNNNTCNNTTTCATTACTNNNNNNACNGCNNGTGNGNNNNNNNNNNNCNNATTAGGCACATTCACATGTAATACGANNNGTACATCTATATGTGATATTAGCATTTACACAGCAATCCTATATCACTATTAATGGCCACTTGTTCCAAAAAGTATATATTATGAAGCGTATTATTATTTTATACTCAGATAGCTGGTGCGATAGCGNNCGCAGATTTTGAGCGCAATGCAATGAGTATGACGGAAAGGTTCACTCATAATTTCAATAACTCAAGTTGTTTGAATTTAAAATACATTCCCCGTTAGATAAGCTATAAACATTGTTACTTGCGCTTGCGGCACATGTAATG
>YJM981
nnnnnnnnnnnnnnnnnnnnnnnnnnnnnnnnnnnnnnnnnnnnnnnnnnnnnnnnnnnnnnnnnnnnnnnnnnnnnnnnnnnnnnnnnnnnnnnnnnnnnnnnnnnnnnnnnnnnnnnnnnnnnnnnnnnnnnnnnnnnnnnnnnnnnnnnnnnnnnnnnnnnnnnnnnnnnnnnnnnnnnnnnnnnnnnnnnnnnnnnnnnnnnnnnnnnnnnnnnnnnnnnnnnnnnnnnnnnnnnnnnnnnnnnnnnnnnnnnnnnnnnnnnnnnnnnnnnnnnnnnnnnnnnnnnnnnnnnnnnnnnnnnnnnnnnnnnnnnnnnnnnnnnnnnnnnnnnnnnnnnnnnnnnnnnnnnnnnnnnnnnnnnnnnnnnnnnnnnnnnnnnnnnnnnnnnnnnnnnnnnnnnnnnnnnnnnnnnnnnnnnnnnnnnnnnnnnnnnnnnnnnnnnnnnnnnnnnnnnnnnnnnnnnnnnnnnnnnnnnnnnnnnnnnnnnnnnnnnnnnnnnnnnnnnnnnnnnnnnnnnnnnnnnnnnnnnnnnnnnnnnnnnnnnnnnnnnnnnnnnnnnnnnnnnnnnnnnnnnnnnnnnnnnnnnnnnnnnnnnnnnnnnnnnnnnnnnnnnnnnnnnnnnnnnnnnnnnnnnnnnnnnnnnnnnnnnnnnnnnnnnnnnnnnnnnnnnnnnnnnnnnnnnnnnnnnnnnnnnnnnnnnnnnnnnnnnnnnnnnnnnnnnnnnnnnNNNNNNN-NNNNN-NNNNNNNNNNNN-NN
>YPS128
TTTTCCGTNNNNNAAAATANNNNNNAAANNNNNNCCCCATTTTCGTCANNNNCTCCATAACGACANNNNNTTCNNNANACNNNNNNNNGANNNNNNNNNNNNNCACCATTNNNGTGGATTTTTTTTGTGGTTTTNNNNNNNNNACATTTTNNNAGGNNNNNTGTGATCNNNNNNTTTCACATNNCNNNNNNNNTNNNNNNNNNTNNNNNNNNNNNNNNNNNNNNNNNNNNNNNNNNNNNNNNNNNNNNNNNNNCTTCTNNNGCTNNNNNNNNCGAGGNNNNNNNNACATCGNNNNNNNTTNNNTCNNNTNNNNNNNNNNNNnnnnnnnnnnnnnnnnnnnnnnnnnnnnnnnnnnnnnnnnnnnnnnnnnnnnnnnnnnnnnnnnnnnnnnnnnnnnnnnnnnnnnnnnnnnnnnnnnnnnnnnnnnnnnnnnnnnnnnnnnnnnnnnnnnnnnnnnnnnnnnnnnnnnnnnnnnnnnnnnnnnnnnnnnnnnnnnnnnnnnnnnnnnnnnnnnnnnnnnnnnnnnnnnnnnnnnnnnnnnnnnnnnnnnnnnnnnnnnnnnnnnnnnnnnnnnnnnnnnnnnnnnnnnnnnnnnnnnnnnnnnnnnnnnnnnnnnnnnnnnnnnnnnnnnnnnnnnnnnnnnnnnnnnnnnnnnnnnnnnnnnnnnnnnnnnnnnnnnnNNNNNNNNNNNNNNNN-NNNNNNNNNNNNNNNNNNNNNNNNNNNNNNNNNNNNNNNNNNNNNNNNNNNNNNNNNNNNNNN
>YPS606
TTTTCCGTTATCAAAAATAGAATCCAAACAGTATCCCCATTTNCGTCAATATCTCCATAACGACAANNNNTNNNNNNNNNNNNNNNNNNNNNNNNANGAAGCCNNNNNNNNNNNNNNATTTTTTTTGTGGTTTTGAANNNNNNNNNNNNNNNNNGGAAAATTGTGATCANNGAANTTCNNNNNNNCNNNNNNNNNNNNAANNNNNNTNNNNNNNNNTGAAGAANNNNNNNNNNNNNNAAGNNNNNNNNNNNNNCTTCTNNTNNNNNNNNNNNCGAGGNNNNNNAAACNNNNCCAACTGTTTCATCTTATNNNNNNTCAATATTATGTGCGTNNNGANCNNNNNNTACAGTTAATGTGATAATTAATATAACTCATGTATAACTACCATATCAATGTTCAATTNNNNNNNNTTAAATNNNNNTCATTACTACNNNNNNTGCATGTATGAAATTTCCTTCCACATNNNNNNCNNNNNNNNGTAATACNNNNTNTACNNCTNNATGTGATATTAGCATTTACACAGCAATCCTATATCACTATTAATGGCCACTTGTTCCAAAAAGTATATATTATGAAGCGTATTATTATTTTATACTCAGATAGCTGGTGCGATAGCGTTCGCAGATTTTGAGCGCAATGCAATGAGTATGACGGAAAGGTTCACTCAGAATTTCAATAACTCAAGTTGTTTGAATTTAAAATACATTCCCCGTTAGATAAGCTATAAACATTGTTACTTGCGCTTGCGGCACATGTAATG
>YS2
NNNNNCNNNATCAAAANTANNNNCNCAACNNNNNNNNNNNNNNNNNNNNNNNNNNNNNNNNNACNNNNNNNNNNNNNNNNCANNNNNNNNNNNNNNNNNNNNNNNNNNNTTAGGTNGATTTTTTGTGNNNNNNTGAAATTAAAACATTTTTAGAGGAAAATTGTNATCACAGAATTTCNNNNNNCCAGTTACTTTAATAATATTCATAGTTAGAGATGAAGAGGTACTATTAATATGAAGGTTAAGTATGAATCTTCTCATGCTTCTATAAGCGAGGGATATAAAACATCGCCAACTGTTTCATCTTATTTATTATCAATATTATGTGTGTTTGGAGCTTACTATACAGTTAATGTGATAATTAATATANNNNNTGTATAACTACCATATCAATGTTCAATTAATAGATCTTAAATCGGTTTCATTACTACCTGAACTGCATGTATGAAATTTCCTTCCACATTAGGCACATTCACATGTAATACGAGATGTACATCTATATGTGATATTAGCATTTACACAGCAATCCTATATCACTATTAATGGCCACTTGTTCCAAAAAGTATATATTATGAAGCGTATTATTATTTTATACTCAGATAGCTGGTGCGATAGCGTTCGCAGATTTTGAGCGCAATGCAATGAGTATGACGGAAAGGTTCACTCAGAATTTCAATAACTCAAGTTGTTTGAATTTAAAATACATTCCCCGTNAGATAAGCTATAAACATTGTTACTTGCGCTTGCGGCACATGTAATG
>YS4
nnnnnnnnnnnnnnnnnnnnnnnnnnnnnnnnnnnnnnnnnnnnnnnnnnnnnnnnnnnnnnnnnnnnnnnnnnnnnnnnnnnnnnnnnnnnnnnnnnnnnnnnnnnnnnnnnnnnnnnnnnnnnnnnnnnnnnnnnnnnnnnnnnnnnnnnnnnnnnnnnnnnnnnnnnnnnnnnnnnnnnnnnnnnnnnnnnnnnnnnnnnnnnnnnnnnnnnnnnnnnnnnnnnnnnnnnnnnnnnnnnnnnnnnnnnnnnnnnnnnnnnnnnnnnnnnnnnnnnnnnnnnnnnnnnnnnnnnnnnnnnnnnnnnnnnnnnnnnnnnnnnnnnnnnnnnnnnnnnnnnnnnnnnnnnnnnnnnnnnnnnnnnnnnnnnnnnnnnnnnnnnnnnnnnnnnnnnnnnnnnnnnnnnnnnnnnNNNNNNNNNNNNNNNNNNNNNNNNNNNNNNNNNNNNNNNNNNNNNNNNNNNNNNNNNNNNNNNNNNNNNNNNNNNNNNNNNNNNNNNNNNNNNNNNNNNNNNNNNNNNNNNNNNNNNNNNNNNNNNNNNNNNNNNNNNNNNNNNNNNNNNNNNNNNNNNNNNNNNNNNNNNNNNNNNNNNNNNNNNNNNNNNNNNNNNNNNNNNNNNNNNNNNNNNNNNNNNNNNNNNNNNNNNNNNNNNNNNNNNNNNNNNNNNNNNNNNNNNNNNNNNNNNNNNNNNNNNNNNNNNNNNNNNNNNCNNNNNNNAAGCNATAAACATNNNNNCNNNNNNNNGCGGCACATGTAATG
>YS9
nnnnnnnnnnnnnnnnnnnnnnnnnnnnnnnnnnnnnnnnnnnnnnnnnnnnnnnnnnnnnnnnnnnnnnnnnnnnnnnnnnnnnnnnnnnnnnnnnnnnnnnnnnnnnnnnnnnnnnnnnnnnnnnnnnnnnnnnnnnnnnnnnnnnnnnnnnnnnnnnnnnnnnnnnnnnnnnnnnnnnnnnnnnnnnnnnnnnnnnnnnnnnnnnnnnnnnnnnnnnnnnnnnnnnnnnnnnnnnnnnnnnnnnnnnnnnnnnnnnnnnnnnnnnnnnnnnnnnnnnnnnnnnnnnnnnnnnnnnnnnnnnnnnnnnnnnnnnnnnnnnnnnnnnnnnnnnnnnnnnnnnnnnnnnnnnnnnnnnnnnnnnnnnnnnnnnnnnnnnnnnnnnnnnnnnnnnnnnnnnnnnnnnnnnnnnnnnnnnnnnnnnnnnnnnnnnnnnnnnnnnnnnnnnnnnnnnnnnnnnnnnnnnnnnnnnnnnnnnnnnnnnnnnnnnnnnnnnnnnnnnnnnnnnnnnnnnnnnnnnnnnnnnnnnnnnnnnnnnnnnnnnnnnnnnnnnnnnnnnnnnnnnnnnnnnnnnnnnnnnnnnnnnnnnnnnnnnnnnnnnnnnnnnnnnnnnnnnnnnnnnnnnnnnnnnnnnnnnnnnnnnnnnnnnnnnnnnnnnnnnnnnnnnnnnnnnnnnnnnnnnnnnnnnnnnnnnnnnnnnnnnnnnnnnnnnnnnnnnnnnnnnnnnnnnnnnnnnnnnnnnnnnnnnnnnnnnnnnnnn
