# Supplementary material for: Evolutionary Genomics of Transposable Elements in Saccharomyces cerevisiae
Source: PLoS One. 2012 Nov 30;7(11):e50978. doi: 10.1371/journal.pone.0050978 (PMC3511429; doi:10.1371/journal.pone.0050978)
Supplement: File S7 — ZIP archive of SGRP strain alignments used for population genomic analyses. Alignments of the orthologous genomic region in each SGRP strain corresponding to each Ty insertion in our re-annotation of the S. cerevisiae reference genome. N’s represent low quality (<Q40 phred score) or missing data, primarily due to the low-coverage sequence of many SGRP strains. The DNA sequence of sacCer2 is included as “REF” and each alignment includes the TE locus and 200 bp of DNA sequence on either side of the Ty insertion site. A dummy sequence shows the position of each TE in the alignment with “T”s. (ZIP) [file pone.0050978.s007.zip › S7/chrIII_s48-_TY1.mfa]

>REF
CCTTTTGATGACATTCAGTGCGTCACGACGCGAATAGGGCTTTGAAAGCCTTAATGTGGAGTAAATAAATATATGAATGCAATAAGTAAACATAAGACGAGTTCTTCTATATCCGGTGTACCTAATAATATAGATTTTGCCAACAATGGAATCTCATTACCCATCCCAAGATAAAATATTGATCAAGGCATGGGCCACCAACATAGGAATACGCAAAATAGGATTGATATTTTTACATATTATATTATCTTTCTTCTTCTGTCTCAAATATAGCTCTTCTCCTATTTAAAAAATTATCAATTCTTGAATCTCAACTTCCATTAAATTTGATGATTGTTTCCCAATATCGATGTCATCTTTTTACACTGTAAATTATAATTTACTAGGAACATGAATACTGATCAATGGATGATAGTTGATTCTTATTGCAATAAAAAGTACTTTCTAAGACGCTAGGACTTCTAAACACAGATATTATGAAAATGCCAAAAAATACAGAATATTTTCCTTCTTTTCACTATAACAAGTAGTAAGAAATTAAGCAATATGGTAATTTGAGCTTATCAGATAAAAGATCCTGGTAGTCTTGCAAAGGTGTGAGTACTTTTGATGAAACTAAGTTTCAGCGCAGCT
>index
-------------------------------------------------------------------------------------------------------------------------------------------------------------------------------------------------------TTTTTTTTTTTTTTTTTTTTTTTTTTTTTTTTTTTTTTTTTTTTTTTTTTTTTTTTTTTTTTTTTTTTTTTTTTTTTTTTTTTTTTTTTTTTTTTTTTTTTTTTTTTTTTTTTTTTTTTTTTTTTTTTTTTTTTTTTTTTTTTTTTTTTTTTTTTTTTTTTTTTTTTTTTTTTTTTTTTTTTTTTTTTTTTTTTTTTTTTTTTTTTTTTTTTTTTTTTTTTTTTTTTTTTTTTT--------------------------------------------------------------------------------------------------------------------------------------------------------------------------------------------------------
>273614N
nnnnnnnnnnnnnnnnnnnnnnnnnnnnnnnnnnnnnnnnnnnnnnnnnnnnnnnnnnnnnnnnnnnnnnnnnnnnnnnnnnnnnnnnnnnnnnnnnnnnnnnnnnnnnnnnnnnnnnnnnnnnnnnnnnnnnnnnnnnnnnnnnnnnnnnnnnnnnnnnnnnnnnnnnnnnnnnnnnnnnnnnnnnnnnnnnnnnnnnnnnnnnnnnnnnnnnnnnnnnnnnnnnnnnnnnnnnnnnnnnnnnnnnnnnnnnnnnnnnnnnnnnnnnnnnnnnnnnnnnnnnnnnnnnnnnnnnnnnnnnnnnnnnnnnnnnnnnnnnnnnnnnnnnnnnnnnnnnnnnnnnnnnnnnnnnnnnnnnnnnnnnnnnnnnnnnnnnnnnnnnnnnnnnnnnnnnnnnnnnnnnnNNNNNNNNNNNNNNNNNNNNNNNNNNNNNNNNNNNNCTTTCNNAGANNNNNNNNNNNNNNNNNNNNNNNNNNNNNNNNNNNNNNNNNNNNNNNNNNTATTTNNNNNNNNNNNNNNNNNNNNNNNNNNNNNNNNNNNNNNNNNNNNNNNNNNNNNNNNNNNNNNNNNNNNNNNNNNNNNNNNNTNNNNNNNNNNNNNNNNNNNTNNNNNNNNNNNNNNNNNNNNNNNNNN
>322134S
nnnnnnnnnnnnnnnnnnnnnnnnnnnnnnnnnnnnnnnnnnnnnnnnnnnnnnnnnnnnnnnnnnnnnnnnnnnnnnnnnnnnnnnnnnnnnnnnnnnnnnnnnnnnnnnnnnnnnnnnnnnnnnnnnnnnnnnnnnnnnnnnnnnnnnnnnnnnnnnnnnnnnnnnnnnnnnnnnnnnnnnnnnnnnnnnnnnnnnnnnnnnnnnnnnnnnnnnnnnnnnnnnnnnnnnnnnnnnnnnnnnnnnnnnnnnnnnnnnnnnnnnnnnnnnnnnnnnnnnnnnnnnnnnnnnnnnnnnnnnnnnnnnnnnnnnnnnnnnnnnnnnnnnnnnnnnnnnnnnnnnnnnnnnnnnnnnnnnnnnnnnnnnnnnnnnnnnnnnnnnnnnnnnnnnnnnnnnnnnnnnnnnnnnnnnnnnnnnnnnnnnnnnnnnnnnnnnnnnnnnnnnnnnnnnnnnnnnnnnnnnnnnnnnnnnnnnnnnnnnnnnnnnnnnnnnnnnnnnnnnnnnnnnnnnnnnnnnnnnnnnnnnnnnnnnnnnnnnnnnnnnnnnnnnnnnnnnnnnnnnnnnnnnnnnnnnnnnnnnnnnnnnnnnnnnnnnnnnnnnnnnnnnnnnnnnnnnnnnnnnnnnnnnnnnnnn
>378604X
nnnnnnnnnnnnnnnnnnnnnnnnnnnnnnnnnnnnnnnnnnnnnnnnnnnnnnnnnnnnnnnnnnnnnnnnnnnnnnnnnnnnnnnnnnnnnnnnnnnnnnnnnnnnnnnnnnnnnnnnnnnnnnnnnnnnnnnnnnnnnnnnnnnnnnnnnnnnnnnnnnnnnnnnnnnnnnnnnnnnnnnnnnnnnnnnnnnnnnnnnnnnnnnnnnnnnnnnnnnnnnnnnnnnnnnnnnnnnnnnnnnnnnnnnnnnnnnnnnnnnnnnnnnnnnnnnnnnnnnnnnnnnnnnnnnnnnnnnnnnnnnnnnnnnnnnnnnnnnnnnnnnnnnnnnnnnnnnnnnnnnnnnnnnnnnnnnnnnnnnnnnnnnnnnnnnnnnnnnnnnnnnnnnnnnnnnnnnnnnnnnnnnnnnnnnnnnnnnnnnnnnnnnnnnnnnnnnnnnnnnnnnnnnnnnnnnnnnnnnnnnnnnnnnnnnnnnnnnnnnnnnnnnnnnnnnnnnnnnnnnnnnnnnnnnnnnnnnnnnnnnnnnnnnnnnnnnnnnnnnnnnnnnnnnnnnnnnnnnnnnnnnnnnnnnnnnnnnnnnnnnnnnnnnnnnnnnnnnnnnnnnnnnnnnnnnnnnnnnnnnnnnnnnnnnnnn
>BC187
CCTTTTGNNNNNNNNNNNNNNNNNNNNNCGCGANNNNNGCTTTGNNNGCNNNNNNNNNNNNNNNNNNNNNNNNNNNNNNNNNNNNNNNNNNNNNNNNNNNNNNNNNNNNNNNNNnnnnnnnnnnnnnnnnnnnnnnnnnnnnnnnnnnnnnnnnnnnnnnnnnnnnnnnnnnnnnnnnnnnnnnnnnnnnnnnnnnnnnnnnnnnnnnnnnnnnnnnnnnnnnnnnnnnnnnnnnnnnnnnnnnnnnnnnnnnnnnnnnnnnnnnnnnnnnnnnnnnnnnnnnnnnnnnnnnnnnnnnnnnnnnnnnnnnnnnnnnnnnnnnnnnnnnnnnnnnnnnnnnnnnnnnnnnnnnnnnnnnnnnnnnnnnnnnnnnnnnnnnnnnnnnnnnnnnnnnnnnnnnnnnnnnnnnnnnnnnnnnnnnnnnnnnnnnnnnnnnnnnnnnnnnnnnnnnnnnnnnnnnnnnnnnnnnnnnnnnnnnnnnnnnnnnnnnnnnnnnnnnnnnnnnnnnnnnnnnnnnnnnnnnnnnnnnnnnnnnnnnnnnnnnnnnnnnnnnnnnnnnnnnnnnnnnnnnnnnnnnnnnnnnNNNNNNNNNNNNNNNNNNNNNNNNTGATGAANNNNNNNNNNNNNNNNNNT
>DBVPG1106
nnnnnnnnnnnnnnnnnnnnnnnnnnnnnnnnnnnnnnnnnnnnnnnnnnnnnnnnnnnnnnnnnnnnnnnnnnnnnnnnnnnnnnnnnnnnnnnnnnnnnnnnnnnnnnnnnnnnnnnnnnnnnnnnnnnnnnnnnnnnnnnnnnnnnnnnnnnnnnnnnnnnnnnnnnnnnnnnnnnnnnnnnnnnnnnnnnnnnnnnnnnnnnnnnnnnnnnnnnnnnnnnnnnnnnnnnnnnnnnnnnnnnnnnnnnnnnnnnnnnnnnnnnnnnnnnnnnnnnnnnnnnnnnnnnnnnnnnnnnnnnnnnnnnnnnnnnnnnnnnnnnnnnnnnnnnnnnnnnnnnnnnnnnnnnnnnnnnnnnnnnnnnnnnnnnnnnnnnnnnnnnnnnnnnnnnnnnnnnnnnnnnnnnnnnnnnnnnnnnnnnnnnnnnnnnnnnnnnnnnnnnnnnnnnnnnnnnnnnnnnnnnnnnnnnnnnnnnnnnnnnnnnnnnnnnnnnnnnnnnnnnnnnnnnnnnnnnnnnnnnnnnnnnnnnnnnnnnnnnnnnnnnnnnnnnnnnnnnnnnnnnnnnnnnnnnnnnnnnnnnnnnnnnnnnnnnnnnnnnnnnnnnnnnnnnnnnnnnnnnnnnnnnnnnnnnn
>DBVPG1373
CCTTTTGATGACANNNNNNNCGNNNNNNCGCGNNNNNNGCTTTGAAAGCNNNNNNGTGGNNNNNNNNNNNNNNNNNATGCAATAAGTAAACATAAGACGAGTTCTTCTATATCCGGTGTACCTAATAATATAGATTTTGCCAACAATGGAATCTCATTACCCATCCCAAGATAAAATATTGATCAAGGCATGGGCCACCAACATAGGAATACGCAAAATAGGATTGATATTTTTACATATTATATTATCTTTCTTCTTCTGTCTCAAATATAGCTCTTCTCCTATTTAAAAAATTATCAATTCTTGAATCTCAACTTCCATTAAATTTGATGATTGTTTCCCAATATCGATGTCATCTTNNNNNNCTGTAAATTATAATTTACTAGGAACATGAATACTGATCAATGGATGATAGTTGATTCTTATTGCAATAAAAAGTACTTTCTAAGACGCTAGGACTTCTAAACACAGATATTATGAAAATGCCAAAAAATACAGAATATTTTCCTTCTTTTCACTATAACAAGTAGTAAGAAATTAAGCAATATGGTAATTTGAGCTTATCAGATAAAAGATCCTGGTAGTCTTGCAAAGGTGTGAGTACTTTTGATGAAACTAAGTTTCAGCGCAGCT
>DBVPG1788
CCTTTTGATGACATTCAGTGCGTCACGACGCGAATAGGGCTTTGAAAGCCTTAATGTGGAGTAAATAAATATATNNNNNNNNTAAGTAAACATAAGACGAGTTCTTCTACATCCGGTGTACNNAATAATATAGATTTTGCCAACAATGGAATCTCATTACCCATCCCAAGATAAAATATTGATCAAGGCATGGGCCACCAACATAGGAATACGCCAAATAGGATTGATATTTTTACATATTATATTATCTTTCTTCTTCNGTCTCAAATATAGCTCTTCTCCTATNNNNNAAATTATNAATTNNNNANNNNNAANNNNCNNNNNNTTTGATGATTGTNNNCNAATATCGATGTCATCTTNNTNNNCTGTAANNNNTAATTTACTAGNNNNNNGAATANNGANNNATGGATGATAGNNGNNNNNNNTNNCAATAAAAAGTACTTTCTAAGACGNNNNNNNNNCTAAANNNNNNNNNNNTGAAAATGCCAAAAAATACAGAATATTTTCCTTCTTTTCACTATAACNNNNNNTANNNNNNNNAGCAATNNNNNNNNNNNNNNNNNNNNGATAAAAGATNNTGGTAGTCTTGCAANNNTGTGANNNNNNNNNATGNNNNNNNGTTNNNNNNNNNNN
>DBVPG1853
NNNTTTGATGACNNNNAGTNNNNNNCGACNCNAATAGGGCTTTGAAANNNNTAATGTGGAGTAAATAAATNNNNNNATNNAATAAGTAAACATAAGACGAGTTCTTCNNTATCCGGTGNNNCTANTAANNNNNATTTTGCCAACANNGNNNNNNNNNNNCNNNNCNCAAGATAAAATATTGANNNAGGCATGGGCNNNNNNNATAGGAATNNGCAAAATAGGATTGATATTTTTACATATTATANNNNNNTTCTTCTTCTGTCTCAAATATAGCTCTTCTCCNATTTAAANNNNTTNNNNNGCTTGNNNCNCAACTTCCATTAAATTTGATGATTGTTTCCNNNNNNCGATGTNNNCTTTTTACACTGTAANNNNNNANTNNNNAGGAANNNGNNTACTGATCNNNGGATGATAGTTGATTCTTNNTNNNNNNANNNNNNCTTTCNNNNACGCTNNGACTTCNNNNNNNNNANNNNNNGNNAATGCCAAAAAATACAGAATATTTTCCTTCTTTTNNNNNNNNNNNNNNNNNNNNNNNNNNNNNNNNNNNNNNNTNNNNNNNNNNNNNNNNNNNNNNCTNNNNNNNNNNNNNNNGTGTNNNNNNNTTTGNNNNNNNNNNNNNNNNNNNNNNNN
>DBVPG6040
CCTTTTGATGACATTCAGTGCGTCACGACGCGAATAGGGCTTTGAAAGCCTTAATGTGGAGTAAATAAATATATGAATGCAATAAGTAAACATAAGACGAGTTCTTCTATATCCGGTGTACCTAATAATATAGATTTTGCCAACAATGAAATCNCATTACCCATCCCAAGATAAAATATTGATCAAGGCATGGGCCACCAACATAGGAATACGCAAAATAGGATTGATATTTTTACATATTATATTATCTTTCTTCTTCTGTCTCAAATATAGCTCTTCTCCTATTTAAAAATTTATCAATTCTTGAATCTCAACTTCCATTAAATTTGATGANNNNNNCCCAATATCGATGTCATCTTTTTACACTGTAAATTATAATTTACTAGGAACATGAATACTGATCAATGGATGNNNNNTGATTNNNNNNNCNNNNNNNNNNNCTTNNNNNNNNNNNNNNNCTTTTAANNNNNNNNNNNNNNAAAATGTCAAAAAATNNNGNNTATTTTCCTTCTTTNNNNNNNNNNNNNNNNNNNNAANNNNNNCNNNNNN-NNNNN-NNNNNNNNNNNNNNNN-NNNNNnnnnnnnnnnnnnnnnnnnnnnnnnnnnnnnnnnnnnnnnnnnnnnnnnnnnnnn
>DBVPG6044
CCTTTTCATGACATTCAGTGCGTCACGACGCGAATAGGGCTTTGAAAGCCTTAATGTGGAGTAAATAAATATATGAATGCAATAAGTAAACATAAGACGAGTTCTTCTATATCTGGTGTACCTAATAATATAGATTTTGCCAACAATGGAATCTCATTACCCATCCCAAGATAAAATATTGATCAAGGCATGGGCCACCAACATAGGAATACGCAAAATAGGATTGATATTTTTATATATTATATTATCTTTCTTCTTCTGTCTCAAATATAGCTCTTCTCCTATTTAAAAAATTATCAATTCTTGAATCTCAACTTCCATTAAATTTGATGATNGTTTCCCAATATTGATGTCATCTTTTTACACTGTAAATTATAATTTACTAGGAATATGAATACTGATCAATGGATGATAGTTGATTCTTATTGCAATAAAAAGTACTTTCTAAGACGNNNNNACTNNNNNNCACAGATATTATTAAAATGCCAAAAAATACAGAATATTTTCCTTCTTTTCNNNNNNNNNNNNNNNNNNNNNNNNNNNNNNNNNNNNNNNNNNNNNNNNNNNNNNNNANNNNNNNNNNNNNNNNNNNNNNNNNNNNNNNNNNNNNNNNnnnnnnnnnnnnnnnnnnnn
>DBVPG6765
CCTTTTGATGACATTCAGTGCGTCACGACGCGAATAGGGCTTNGAAAGCCTTAATGTGGAGTAAATAAATATATGAATGCNATAAGTAAACATAAGACGAGTTCTTCTATATCCGGTGTACCTAATAATATAGATTTTGCCAACAATGGAATCTCATTACCCATCCCAAGATAAAATATTGATCAAGGCATGGGCCACCAACATAGGAATACGCAAAATAGGATTGATATTTTTACATATTATATTATCTTTCTTCTTCTGTCTCAAATATAGCTCTTCTCCTATTTAAAAAATTATCAATTCTTGAATCTCAACTTCCATTAAATTTGATGATTGTTTCCCAATATCGATGTCATCTTTTTACACTGTANNNNnnnnnnnnnnnnnnnnnnnnnnnnnnnnnnnnnnnnnnnnnnnnnnnnnnnnnnnnnnnnnnnnnnnnnnnnnnnnnnnnnnnnnnnnnnnnnnnnnnnnnnnnnnnnnnnnnnnnnnnnnnnnnnnnnnnnnnnnnnnnnnnnnnnnnnnnnnnnnnnnnnnnnnnnnnnnnnnnnnnnnnnnnnnnnnnnnnnnnnnnnnnnnnnnnnnnnnnnnnnnnnnnnnnnnnnnnnnnnnnnnnnnnnnnnnnnnnnnnnn
>K11
NNNNNNNNNNNNNNNNNNNNNNNCNNNNNNNNNNNNNNNNNNNNNNNNNNNNNNNNNNNNNNNNNNNNNNNNNNNNNNNNNNNAANNNNNNNNNNNNNNNNNNNNNNNNNNNNNNNNNNNNNNNNNNNNNNNNNNNNNNNNNNNNNNNNNNNNNNNNNNNNNNNNNNNNNNNNNNNNNNNNNNNNNNNNNNNNNNNNNNNNNNNNNNNNNNNNNNNNNNNNNNNNNNNNNNNNNNNNNNNNNNNNNNNNNNNNNNNNNNNNNNNNNNNNNNNNNNNNNNNNNNNNNNNNNN-NNNNNNNNNNNNNNN-NNNNNNNNNNNNNNNNNNNNNNNNNNNNNNNNNNNNNNNNNNNNNNNNNNNNNNNNNNNNNNNNNNnnnnnnnnnnnnnnnnnnnnnnnnnnnnnnnnnnnnnnnnnnnnnnnnnnnnnnnnnnnnnnnnnnnnnnnnnnnnnnnnnnnnnnnnnnnnnnnnnnnnnnnnnnnnnnnnnnnnnnnnnnnnnnnnnnnnnnnnnnnnnnnnnnnnnnnnnnnnnnnnnnnnnnnnnnnnnnnnnnnnnnnnnnnnnnnnnnnnnnnnnnnnnnnnnnnnnnnnnnnnnnnnnnnnnnnnnnnnnnnnnnnnnnnnnnnnnnnnnnn
>L_1374
nnnnnnnnnnnnnnnnnnnnnnnnnnnnnnnnnnnnnnnnnnnnnnnnnnnnnnnnnnnnnnnnnnnnnnnnnnnnnnnnnnnnnnnnnnnnnnnnnnnnnnnnnnnnnnnnnnnnnnnnnnnnnnnnnnnnnnnnnnnnnnnnnnnnnnnnnnnnnnnnnnnnnnnnnnnnnnnnnnnnnnnnnnnnnnnnnnnnnnnnnnnnnnnnnnnnnnnnnnnnnnnnnnnnnnnnnnnnnnnnnnnnnnnnnnnnnnnnnnnnnnnnnnnnnnnnnnnnnnnnnnnnnnnnnnnnnnnnnnnnnnnnnnnnnnnnnnnnnnnnnnnnnnnnnnnnnnnnnnnnnnnnnnnnnnnnnnnnnnnnnnnnnnnnnnnnnnnnnnnnnnnnnnnnnnnnnnnnnnnnnnnnnnnnnnnnnnnnnnnnnnnnnnnnnnnnnnnnnnnnnnnnnnnnnnnnnnnnnnnnnnnnnnnnnnnnnnnnnnnnnnnnnnnnnnnnnnnnnnnnnnnnnnnnnnnnnnnnnnnnnnnnnnnnnnnnnnnnnnnnnnnnnnnnnnnnnnnnnnnnnnnnnnnnnnnnnnnnnnnnnnnnnnnnnnnnnnnnnnnnnnnnnnnnnnnnnnnnnnnnnnnnnnnnnnnnn
>L_1528
CCTTTTGATGACATTCAGTGCGTCACGACGCGAATAGGGCTTTGAANGCCTTAATGTGGAGTAAATAAATATATGAATGCAATAAGTAANCATAAGACGAGTTCTTCTATATNCGGTGTACCTANNAATATAGATTTTGCCAACAANNNAATCTCNNNNNNCATCCCAANNNNNNATATTNNNNNNNNNNNNNNNNNCCAANNNAGGNNNNNNCAANNNNNNNNNNNNNTTNNNNNNNNNNNNNN-NNNNNnnnnnnnnnnnnnnnnnnnnnnnnnnnnnnnnnnnnnnnnnnnnnnnnnnnnnnnnnnnnnnnnnnnnnnnnnnnnnnnnnnnnnnnnnnnnnnnnnnnnnnnnnnnnnnnnnnnnnnnnnnnnnnnnnnnnnnnnnnnnnnnnnnnnnnnnnnnnnnnnnnnnnnnnnnnnnnnnnnnnnnnnnnnnnnnnnnnnnnnnnnnnnnnnnnnnnnnnnnnnnnnnnnnnnnnnnnnnnnnnnnnnnnnnnnnnnnnnnnnnnnnnnnnnnnnnnnnnnnnnnnnnnnnnnnnnnnnnnnnnnnnnnnnnnnnnnnnnnnnnnnnnnnnnnnnnnnnnnnnnnnnnnnnnnnnnnnnnnnnnnnnnnnnnnnnnnnnNNNNNNN
>NCYC110
nnnnnnnnnnnnnnnnnnnnnnnnnnnnnnnnnnnnnnnnnnnnnnnnnnnnnnnnnnnnnnnnnnnnnnnnnnnnnnnnnnnnnnnnnnnnnnnnnnnnnnnnnnnnnnnnnnnnnnnnnnnnnnnnnnnnnnnnnnnnnnnnnnnnnnnnnnnnnnnnnnnnnnnnnnnnnnnnnnnnnnnnnnnnnnnnnnnnnnnnnnnnnnnnnnnnnnnnnnnnnnnnnnnnnnnnnnnnnnnnnnnnnnnnnnnnnnnnnnnnnnnnnnnnnnnnnnnnnnnnnnnnnnnnnnnnnnnnnnnnnnnnnnnnnnnnnnnnnnnnnnnnnnnnnnnnnnnnnnnnnnnnnnnnnnnnnnnnnnnnnnnnnnnnnnnnnnnnnnnnnnnnnnnnnnnnnnnnnnnnnnnnnnnnnnnnnnnnnnnnnnnnnnnnnnnnnnnnnnnnnnnnnnnnnnnnnnnnnnnnnnnnnnnnnnnnnnnnnnnnnnnnnnnnnnnnnnnnnnnnnnnnnnnnnnnnnnnnnnnnnnnnnnnnnnnnnnnnnnnnnnnnnnnnnnnnnnnnnnnnnnnnnnnnnnnnnnnnnnnnnnnnnnnnnnnnnnnnnnnnnnnnnnnnnnnnnnnnnnnnnnnnnnnnnnnnn
>NCYC361
nnnnnnnnnnnnnnnnnnnnnnnnnnnnnnnnnnnnnnnnnnnnnnnnnnnnnnnnnnnnnnnnnnnnnnnnnnnnnnnnnnnnnnnnnnnnnnnnnnnnnnnnnnnnnnnnnnnnnnnnnnnnnnnnnnnnnnnnnnnnnnnnnnnnnnnnnnnnnnnnnnnnnnnnnnnnnnnnnnnnnnnnnnnnnnnnnnnnnnnnnnnnnnnnnnnnnnnnnnnnnnnnnnnnnnnnnnnnnnnnnnnnnnnnnnnnnnnnnnnnnnnnnnnnnnnnnnnnnnnnnnnnnnnnnnnnnnnnnnnnnnnnnnnnnnnnnnnnnnnnnnnnnnnnnnnnnnnnnnnnnnnnnnnnnnnnnnnnnnnnnnnnnnnnnnnnnnnnnnnnNNNNNGGAACATGAATACTGATCAATGGATGATAGTTGATTCTTATTGCAATAAAAAGTACTTTCTAAGACGCTAGGACTTTTAAACACAGATATTATGAAAATGCCAAAAAATACAGAATATTTTCCTTCTTTTCACTATAACAAGTAGTAAGAAATTAAGCAATATGGTAATTNNNNNNTATCAGATGAAAGATCCTGGTAGTCTTGCAAATGTGTGAGTACTTTTGATGNNACTAAGTNNNNNNGCAGCT
>RM11_1A
NNTTTTGATGACATTCAGTGCGTCACGACGCGAATAGGGCTTTGAAAGCCTTAATGTGGAGTAAATAAATATATGAATGCAATAAGTAAACATAAGACGAGTTCTTCTATATCCGGTGTACCTAATAATATAGATTTTGCCAACAATGGAATCTCATTACCCATCCCAAGATAAAATATTGATCAAGGCATGGGCCACCAACATAGGAATACGCAAAATAGGATTGATATTTTTACATATTATATTATCTTTCTTCTTCTGTCTCAAATATAGCTCTTCTCCTATTTAAAAAATTATCAATTCTTGAATCTCAACTTCCATTAAATTTGATGATTGTTTCCCAATATCGATGTCATCTTTTTACACTGTAAATTATAATTTACTAGGAACATGAATACTGATCAATGGATGATAGTTGATTCTTATTGCAATAAAAAGTACTTTCTAAGACGCTAGGACTTCTAAACACAGATATTATGAAAATGCCAAAAAATACAGAATATTTTCCTTCTTTTCACTATAACAAGTAGTAAGAAATTAAGCAATATGGTAATTTGAGCTTATCAGATAAAAGATCCTGGTAGTCTTGCAAAGGTGTGAGTACTTTTGATGAAACTAAGTTTCAGCGCAGCT
>S288c
CCTTTTGATGACATTCAGTGNGTNACGACGCGAATAGGGCTTTGAAAGCCTTAATGTGGAGTAAATAAATATATGAATGCAATAAGTAAACATAAGACGAGTTCTTCTATNTCCNNNGTACCTAATAATATAGATTTTGCCAACAATGGAATCTCATTACCCATCCCAAGATAAAATATTGATCNNNNNNTNNGCCACCANNATAGGAATACGCAAAATAGGATTGATATTTTTACATATTATATTANNTTTCTTCTTCTGTCTCAAATATAGCTCTTCTCCTATTTAAAAAATTATCAATTCTNGAATCTCAACTTCCATTAAATTTGATGATTGTTTCCCAATATCGATGTCATCTTTTTACNNTGTAAATTATAATTTACTAGGAACATGAATNCTGATCAATGGATGATAGTTGATTCTTATTGCAATAAAAAGTACTTTCTAAGACGCTAGGACTNNNNNNCACAGATATTATGAAAATGNNNNNAAATACAGNNNNNNTTCNNNNTNNNNNNNNNNACAAGTAGTAAGAAATTAAGCAATATGGTAATTTGAGCTTATCAGATAAAAGATCCTGGTAGTCTTGCAAAGGTGTGAGTACTTTTGATGAAACTAAGTTTCAGCGCAGCT
>SK1
CCTTTTGATGACATTCAGTGCGTCACGACGCGAATAGGGCTTTGAAAGCCTTAATGTGGAGTAAATAAATATATGAATGCAATAAGTAAACATAAGACGAGTTCTTCTATATCCGGTGTACCTAATAATATAGATTTTGCCAACAATGGAATCTCATTACCCATCCCAAGATAAAATATTGATCAAGGCATGGGCCACCAACATAGGAATACGCAAAATAGGATTGATATTTTTACATATTATATTATCTTTCTTCTTCTGTCTCAAATATAGCTCTTCTCCTATTTAAAAAATTATCAATTCTTGAATCTCAACTTCCATTAAATTTGATGATTGTTTCCCAATATCGATGTCATCTTTTTACACTGTAAATTATAATNNNNNNNNAACATGAATACTGATCAATGGATGATAGTTGATTCTTATTGCAATAAAAAGTACTTTCTAAGNCGCTAGGACTNCTANACACAGATATTATGAAAATGCCAAAAAATACAGAATATTTTCCTTCTTTTCACTATAACAAGTAGTAAGAAATTAAGCAATATGGTAATTTGAGCTTATCAGATAAAAGATCCTGGTAGTCTTGCAAAGGTGTGAGTACTTTTGATGAAACTAAGTTTCAGCGCAGCT
>UWOPS03_461_4
CCTTTNNNNNNCATTCAGTGCGTCACGACGCGAATAGGGCTTTGANNNNNNNNNNNNNGAGTAAATAAATATATNNNNNNNNTAAGTAAACNNNNGNNNNNNNNNNNNNNNTNNNNNNNNNNNNNNNNNNNNNNTTNNNNNNNNNNNNNNNNNNNNNNNNNNNNNNNNNNNNNNNNNNNNNNNNNNNNNNNNNNNNNNNNNNNNNNNNNNNNNNNNNNNNNNNNNNNNNNNNNNNNNNNNNNNNNNNNNNNNNNNN-NNNNNNNNNNNNNNNNNNNNNNNNNNNNNNNNNNNNNNNNNN-NNN-NNNNNNNNN-NNNNNNNNNN-NNNNNNNNNNNNNNNNNN-NNNNNNNNNNNNNNNNN-NNNNNNNNnnnnnnnnnnnnnnnnnnnnnnnnnnnnnnnnnnnnnnnnnnnnnnnnnnnnnnnnnnnnnnnnnnnnnnnnnnnnnnnnnnnnnnnnnnnnnnnnnnnnnnnnnnnnnnnnnnnnnnnnnnnnnnnnnnnnnnnnnnnnnnnnnnnnnnnnnnnnnnnnnnnnnnnnnnnnnnnnnnnnnnnnnnnnnnnnnnnnnnnnnnnnnnnnnnnnnnnnnnnnnnnnnnnnnnnnnnnnnnnnnnnnnnnnnnnnnnnnnnnnnnn
>UWOPS05_217_3
NNNNNNNATGACNNNNNNNNNNNNNNNNCGCGNNNNNNNNNN-NNNNNNNNnnnnnnnnnnnnnnnnnnnnnnnnnnnnnnnnnnnnnnnnnnnnnnnnnnnnnnnnnnnnnnnnnnnnnnnnnnnnnnnnnnnnnnnnnnnnnnnnnnnnnnnnnnnnnnnnnnnnnnnnnnnnnnnnnnnnnnnnnnnnnnnnnnnnnnnnnnnnnnnnnnnnnnnnnnnnnnnnnnnnnnnnnnnnnnnnnnnnnnnnnnnnnnnnnnnnnnnnnnnnnnnnnnnnnnnnnnnnnnnnnnnnnnnnNNNNNN-NNNNNNNNNNNNNNNNNNATTTGATGATTGTTTCCCAATATCGATGTCATCTTTTTACACTGTAAATTATAATCTACTAGGAACATGAATACTGATCAATGGATGATAGTTGATTCTTATTGCAATAAAAAGTACTTTCTAAGACGCTAGGACTTTTAAACACAGATATTATGAAAATGCCAAAAAATACAGAATATTTTCTTTCTTTTCACTATAACAAGTAGTAAGAAATTAAGCAACATGGTAATTTGAGCTTATCAGATAAAAGATCGTGGTAGTCTTGCAAAGGTGTGAGTACTTTTGATAAAACTAAGTTTTAGCGCAGCT
>UWOPS05_227_2
NNNNNNNNNNNNNNNNNNNNNNNNNNNNNNNNNNNNNNNNNN-NNNNNNNNNNNNNNNNNNNNNNNNNNNNNNNNNNNNNNNNNNN-NNNNNNNNNNNNNNNNNNNNNNNNNNNNNNNNNNNNNNNNNNNNNNNNNNNNNNNNNNNNNNNNNNNNNNNNNNNNNNNNNNNNNNNNNNNNNNNNNNNNNNNNNNNNNNNNNNNNNNNNNNNNNNNAANNNNNNNNNNATATTTTTACATATTATATTNNNNNNNNNNNNCTGTCTCAAATNNAGCTCTTCTCCTATTCNNNNNATNNNNNNNNNNNNNNNCTCAACTTCCANNNNNNNNGATGATTGTTTCCCAATATCGATGTCATCTTTTTACACTGTAAATTATNNNCTACTAGGAACATGANNNNNNATCAATGGATGATAGTTGNNNNTTATTGCAATAAAAAGTACTTTCTAAGACGCTAGGACTTTTAANNNNAGATATTATGAAAATGCCAAAAAATACAGAATATTTTCTTTCTTTTCACTATAACAAGTAGTAAGNNNNTAAGCAACANGGNNNTTTGAGCTTATCAGATAAAAGATCGTGGTAGTCTTGNNAAGGTGTGAGTACTTTTGATANNNCNNNNTTTTAGCGNNNCN
>UWOPS83_787_3
nnnnnnnnnnnnnnnnnnnnnnnnnnnnnnnnnnnnnnnnnnnnnnnnnnnnnnnnnnnnnnnnnnnnnnnnnnnnnnnnnnnnnnnnnnnnnnnnnnnnnnnnnnnnnnnnnnnnnnnnnnnnnnnnnnnnnnnnnnnnnnnnnnnnnnnnnnnnnnnnnnnnnnnnnnnnnnnnnnnnnnnnnnnnnnnnnnnnnnnnnnnnnnnnnnnnnnnnnnnnnnnnnnnnnnnnnnnnnnnnnnnnnnnnnnnnnnnnnnnnnnnnnnnnnnnnnnnnnnnnnnnnnnnnnnnnnnnnnnnnnnnnnnnnnnnnnnnnnnnnnnnnnnnnnnnnnnnnnnnnnnnnnnnnnnnnnnnnnnnnnnnnnnnnnnnnnnnnnnnnnnnnnnnnnnnnnnnnnnnnnnnnnnnnnnnnnnnnnnnnnnnnnnnnnnnnnnnnnnnnnnnnnnnnnnnnnnnnnnnnnnnnnnnnnnnnnnnnnnnnnnnnnNNNNNNNNNNNNNNNNNNNNNNNNNNNNNNNNNNNNNNNNNNNNNNNNNNNNNNNNNNNNNNNNNNNNNNNNNNNNNNNNNNNNNNNNNNNNNNNNNNNNNNNNNNNNNNNNNNNNTNCTTTTGATGNNNNTAAGTTTCAGNGCAGCT
>UWOPS87_2421
CCTTTTGATGACATTCAGTGCGTCACGACGCGAATAGGGCTTTGAAAGCCTTAATGTGGAGTAAATAAATATATGAATGCAATAAGTAAACATAAGACGAGTTCTTCTATATCCGGTGTACCTAATAATATAGATTTTGCCAACAATGGAATCTCATTACCCATCCCAAGATAAAATATTGATCAAGGCATGGGCCACCAACATAGGAATACGCAAAATAGGATTGATATTTTTACATATTATATTATCTTTCTTCTTCTGTCTCAAATATAGCTCTTCTCCTATTNAAAAAATTACCAATTCTTGAATCTCAACTTCCATTAAATTTGATGATTGTTNCCCAATATCGATGTCATCTTTTTACACTGTAAATTATAATTTACTAGGAACATGAATACTGATCAATGGATGATAGTTGATTCTTATTGCAATAAAAAGTACTTTCTAAGACGCTAGGACTTTTAAACACAGATATTATGAAAATGCCAAAAAATACAGAANNNNTTNCTNCTTTTCGCTATAACAAGTAGTAAGAAATTAAGCAATATGGTAATTTGAGCTTATNNNNNNAAAGATCCTGGTAGNNNTGCAAATGTGTGAGTACTTTTGATGAAACTAAGTTTCAGTGCAGCT
>W303
CNTTTTGATGACATTCAGTGNNTCACGACGNGAATANGGCTTTGAAANCCTTAATGTGGAGTAAATAANTATATGAATGCANTAAGTAAACATANGANGAGTTNTTNTATATCCGGNGTACCTAATAATATAGATTTTGCCAACAATGGAATNTCATTACCCATCCCAAGATAAAATATTGATCAAGGCATGGGCCACCAACATAGGAATACGCAAAATAGGATTGATATTTTNACATATTATATTATCTTTCTTCTTCTGTCTCAAATATAGCTCTTCTCCTATTTAAAAAATTATCAATTCTTGAATCTCAACTTCCATTAAATTTGATGATTGTTTCCCAATATCGATGTCATCTTTTTACACTGTAAATTATAATTTACTAGGAACATGAATACTGATCAATGGATGATAGTTGATTCTTATTGCAATAAAAAGTACTTTCTAAGACGCTAGGACTTCTAAACACAGATATTATGAAAATGCCAAAAAATACAGAATATTTTCCTTCTTTTCACTATAACAAGTAGTAAGAAATTAAGCAATATGGTAATTTGAGCTTATCAGATAAAAGATCCTGGTAGTCTTGCAAAGGTGTGAGTACTTTTGATGAAACTAAGTTTCAGCGCAGCT
>Y12
CCTTTTGATGACATTCAGTGCGTCACGACGCGAATAGGGCTTTGAAAGCCTTAATGTGGAGTAAATAAATATATGAATGCAATAAGTAAACATAAGACGAGTTCTTCTATATCCGGTGTACCTAATAATATAGATTTTGCCAACAATGGAATCTCATTACCCATCTCAAGATAAAATATGGATCAAGGCATGGGCCACCAACATAGGAATACGCAAAATAGGATTGATATTTTTACATATTATATTATCTTTCTTCTTCTGTCTCAAATATAGCTCTTCTCCTATTNAAAAATTTATCAATTCTTGAATCTCAACTTCCATTAAATTTGATGATTGTTTCCCAATATCGATGTCATCTTTTNACACTGTAAATTATAATTTACTAGGAACATGAATACTGATCAATGGATGATAGTNGATTCTTATNGCAATAAAAAGTACTTTCTAAGACGCTAGGACTTTTAAACACAGATATTATGAAAATGCCAAAAAATACAGAATATTTTCCTTCTTTTCACTATAATAAGTAGTAAGAAATTAAGCNATATGGTAATTTGAGCTTATCAGATAAAAGATCCTGGTAGTCTTGCAAAGGTGTGAGTACTTTTGATGAAACTAAGTTTCAGAGCAGCT
>Y55
CCTTTTGATGACATTCAGTGCGTCACGACGCGAATAGGGCTTTGAAAGCCTTAATGTGGAGTAAATAAATATATGAATGCAATAAGTAAACATAAGACGAGTTCTTCTATATCCGGTGTACCTAATAATATAGATTTTGCCAACAATGGAATCTCATTACCCATCCCAAGATAAAATATTGATCAAGGCATGGGCCACCAACATAGGAATACGCAAAATAGGATTGATATTTTTACATATTATATTATCTTTCTTCTTCTGTCTCAAATATAGCTCTTCTCCTATTNAAAAAATTATCANTTCTNGAATCTCAACTTCCATTAAATTTGATGATTGTTTCCCAATATCGATGTCATCTTTTTACACTGTAAATTATAATTTACTAGGAACATGAATACTGATCAATGGATGATAGTTGATTCTTATTGCAATAAAAAGTACTTTCTAAGACGCTAGGACTTCTAAACACAGATATTATGAAAATGCCAAAAAATACAGAATATTTTCCTTCTTTTCACTATAACAAGTAGTAAGAAATTAAGCAATATGGTAATTTGAGCTTATCAGATAAAAGATCCTGGTAGTCTTGCAAAGGTGTGAGTACTTTTGATGAAACTAAGTTTCAGCGCAGCT
>Y9
nnnnnnnnnnnnnnnnnnnnnnnnnnnnnnnnnnnnnnnnnnnnnnnnnnnnnnnnnnnnnnnnnnnnnnnnnnnnnnnnnnnnnnnnnnnnnnnnnnnnnnnnnnnnnnnnnnnnnnnnnnnnnnnnnnnnnnnnnnnnnnnnnnnnnnnnnnnnnnnnnnnnnnnnnnnnnnnnnnnnnnnnnnnnnnnnnnnnnnnnnnnnnnnnnnnnnnnnnnnnnnnnnnnnnnnnnnnnnnnnnnnnnnnnnnnnnnnnnnnnnnnnnnnnnnnnnnnnnnnnnnnnnnnnnnnnnnnnnnnnnnnnnnnnnnnnnnnnnnnnnnnnnnnnnnnnnnnnnnnnnnnnnnnnnnnnnnnnnnnnnnnnnnnnnnnnnnnnnnnnnnnnnnnnnnnnnnnnnnnnnnnnnnnnnnnnnnnnnnnnnnnnnnnnnnnnnnnnnnnnnnnnnnnnnnnnnnnnnnnnnnnnnnnnnnnnnnnnnnnnnnnnnnnnnnnnnnnnnnnnnnnnnnnnnnnnnnnnnnnnnnnnnnnnnnnnnnnnnnnnnnnnnnnnnnnnnnnnnnnnnnnnnnnnnnnnnnnnnnnnnnnnnnnnnnnnnnnnnnnnnnnnnnnnnnnnnnnnnnnnnnnnnnnnnnnnn
>YIIc17_E5
CCTTTNNNNNNCATTCAGTGCGTCACGACGCGAATAGGGCTTTGAAAGCCTTAATGTGGAGTAAATAAATATATGAATGCAATAAGTAAACATAAGACGAGTTCTTCTACATCCGGTGTACCTAATAATATAGATTTTGCCAACAATGGAATCTCATTACCCATCCCNNNNNNAAATATTGATCAAGGCATGGGCCACCAACATAGGAATACGCCAAATAGGATTGATATTTTTACATATTATATTATCTTTCTTCTTCTGTCTCAAATATAGCTCTTCTCCTATTTAAAAANTTATCAATTCTTGAATCTCAACTTCCATTAAATTTGATGATTGTTTCCCAATATCGATGTCATCTTTTTACACTGTAAATTATAATTTACTAGGAACATGAATACTGATCAATGGATGATAGTTGATTCTTATTGCAATAAAAAGTACTTTCTAAGACGCTAGGACTTCTAAACACAGATATTATGAAAATGCCAAAAAATACAGAATATTTTCCTTCTTTTCACTATAACAAGTAGTAAGAAATTAAGCANTATGGTAATTTGAGCTTATCAGATAAAAGATCCTGGTAGTCTTGCAAAGGTGTGAGTACTTTTGATGAAACTAAGTTTCAGCGCAGCT
>YJM789
NNNNNNNNNNNNNNNNNNNNNNNNNNNNNGCGAATAGGGCTTTGAAAGCCTTAATGTGGAGTAAATAAATATATGAATGCAATAAGTAAACATAAGACGAGTTCTTCTATATCCGGTGTACCTAATAATATAGATTTTGCCAACAATGGAATCTCATTACCCATCCCAAGATAAAATATTGATCAAGGCATGGGCCACCAACATAGGAATACGCAAAATAGGATTGATATTTTTACATATTATATTATCTTTCTTCTTCTGTCTCAAATATAGCTCTTCTCCTATTTAAAAAATTACCAATTCTTGAATCTCAACTTCCATTAAATTTGATGATTGTTTCCCAATATCGATGTCATCTTTTTACACTGTAAATTATAATTTACTAGGAACATGAATACTGATCAATGGATGATAGTTGATTCTTATTGCAATAAAAAGTACTTTCTAAGACGCTAGGACTTCTAAACACAGATATTATGAAAATGCCAAAAAATACAGAATATTTTCCTTCTTTTCACTATAACAAGTAGTAAGAAATTAAGCAATATGGTAATTTGAGCTTATCAGATAAAAAATCCTGGTAGTCTTGCAAAGGTGTGAGTACTTTTGATGAAACTAAGTTTCAGCGCAGCT
>YJM975
nnnnnnnnnnnnnnnnnnnnnnnnnnnnnnnnnnnnnnnnnnnnnnnnnnnnnnnnnnnnnnnnnnnnnnnnnnnnnnnnnnnnnnnnnnnnnnnnnnnnnnnnnnnnnnnnnnnnnnnnnnnnnnnnnnnnnnnnnnnnnnnnnnnnnnnnnnnnnnnnnnnnnnnnnnnnnnnnnnnnnnnnnnnnnnnnnnnnnnnnnnnnnnnnnnnnnnnnnnnnnnnnnnnnnnnnnnnnnnnnnnnnnnnnnnnnnnnnnnnnnnnnnnnnnnnnnnnnnnnnnnnnnnnnnnnnnnnnnnnnnnnnnnnnnnnnnnnnnnnnnnnnnnnnnnnnnnnnnnnnnnnnnnnnnnnnnnnnnnnnnnnnnnnnnnnnnnnnnnnnnnnnnnnnnnnnnnnnnnnnnnnnnnnnnnnnnnnnnnnnnnnnnnnnnnnnnnnnnnnnnnnnnnnnnnnnnnnnnnnnnnnnnnnnnnnnnnnnnnnnnnnnnnnnnnnnnnnnnnnnnnnnnnnnnnnnnnnnnnnnnnnnnnnnnnnnnnnnnnnnnnnnnnnnnnnnnnnnnnnnnnnnnnnnnnnnnnnnnnnnnnnnnnnnnnnnnnnnnnnnnnnnnnnnnnnnnnnnnnnnnnnnnnnnnnnnn
>YJM978
CCTTTTGATGACATTCAGTGCGTCACGACGCGAATAGGGCTTTGAAAGCCTTAATGTGGAGTAAATAAATATATGAATGCAATAAGTAAACATAAGACGAGTTCTTCTACATCCGGTGTACCTAATAATATAGATTTTGCCAACAATGGAATCTCATTACCCATCCCAAGATAAAATATNGATCANGGCATGGGCNACCNACATAGGANTACGCCAANTAGGATNGATATTTTNACATATNATANTATCTTTCTTCTTCTGTCTCAAATATAGCTCTTCTCNTATTTAAAAAATTATCAATTCTTGAATCTCAACTTCCATTAAATTTGATGATTGTTTCCCAATATCGATGTCATCTTTTTACACTGTAAATTATAATTTACTAGGAACATGAATACTGATCAATGGATGATAGTTGATTCTTATTGCAATAAAAAGTACTTTCTAAGACGCTAGGACTTCTAAACACAGATATTATGAAAATGCCAAAAAATACAGAATATTTTCCTTCTTTTCACTATAACAAGTAGTAAGAAATTAAGCAATATGGTAATTTGAGCTTATCAGATAAAAGATCCTGGTAGTCTTGCAAAGGTGTGAGTACTTTTGATGAAACTAAGTTTCAGCGCAGCT
>YJM981
nnnnnnnnnnnnnnnnnnnnnnnnnnnnnnnnnnnnnnnnnnnnnnnnnnnnnnnnnnnnnnnnnnnnnnnnnnnnnnnnnnnnnnnnnnnnnnnnnnnnnnnnnnnnnnnnnnnnnnnnnnnnnnnnnnnnnnnnnnnnnnnnnnnnnnnnnnnnnnnnnnnnnnnnnnnnnnnnnnnnnnnnnnnnnnnnnnnnnnnnnnnnnnnnnnnnnnnnnnnnnnnnnnnnnnnnnnnnnnnnnnnnnnnnnnnnnnnnnnnnnnnnnnnnnnnnnnnnnnnnnnnnnnnnnnnnnnnnnnnnnnnnnnnnnnnnnnnnnnnnnnnnnnnnnnnnnnnnnnnnnnnnnnnnnnnnnnnnnnnnnnnnnnnnnnnnnnnnnnnnnnnnnnnnnnnnnnnnnnnnnnnnnnnnnnnnnnnnnnnnnnnnnnnnnnnnnnnnnnnnnnnnnnnnnnnnnnnnnnnnnnnnnnnnnnnnnnnnnnnnnnnnnnnnnnnnnnnnnnnnnnnnnnnnnnnnnnnnnnnnnnnnnnnnnnnnnnnnnnnnnnnnnnnnnnnnnnnnnnnnnnnnnnnnnnnnnnnnnnnnnnnnnnnnnnnnnnnnnnnnnnnnnnnnnnnnnnnnnnnnnnnnnnnnnnnnn
>YPS128
nnnnnnnnnnnnnnnnnnnnnnnnnnnnnnnnnnnnnnnnnnnnnnnnnnnnnnnnnnnnnnnnnnnnnnnnnnnnnnnnnnnnnnnnnnnnnnnnnnnnnnnnnnnnnnnnnnnnnnnnnnnnnnnnnnnnnnnnnnnnnnnnnnnnnnnnnnnnnnnnnnnnnnnnnnnnnnnnnnnnnnnnnnnnnnnnnnnnnnnnnnnnnnnnnnnnnnnnnnnnnnnnnnnnnnnnnnnnnnnnnnnnnnnnnnnnnnnnnnnnnnnnnnnnnnnnnnnnnnnnnnnnnnnnnnnnnnnnnnnnnnnnnnnnnnnnnnnnnnnnnnnnnnnnnnnnnnnnnnnnnnnnnnnnnnnnnnnnnnnnnnnnnnnnnnnnnnnnnnnnnnnnnnnnnnnnnnnnnnnnnnnnnnnnnnnnnnnnnnnnnnnnnnnnnnnnnnnnnnnnnnnnnnnnnnnnnnnnnnnnnnnnnnnnnnnnnnnnnnnnnnnnnnnnnnnnnnnnnnnnnnNNNNNNNTCTTNNNNNNNNNNNNNNNNNNNNNNNNNNNNNNNNNNNNNNNNNNNGAGNNNNNNAGNNNAAAGANNNNNNNNNNNNNNCNNNNNNNTGANNNNNNNTGATGANNNNNNNNNTCANNNCANNN
>YPS606
NNNNNNNNNNNNNNNNNNNNNNNNNNNNNNNNNNNNNNNNNNNNNNNNNNNNNNNNNNNNNNNNNNNNNNNNNNNNNNNNNNNNNNNNNNNNNNNNNNNNNNNNNNNNNNNNNNNNNNNNNNNNNNNNNNNNNNNNNNNNNNNNNNNNNNNNNNNNNNNNNNNNNNNNNNNNNNNNNNNTNNNNNNNNNNNGGNNNNNNNNNATAGNNNNNNNNNNNNNNNNNTNNNNNNTTTNNNNNNNTATANNNNNNNNNNNNTTCTNNNNNNNATANNNNNNNNNNNNNNNTTANNNNNNNNNNNNNNNNNNNNNNNNNNNNNNNNNNNNNNTTGATGANNNNNNNNNNNNATCGATGTCATCTTTTTACACTGTAAATTATAATTTACTAGGAACATGAATACTGATCAATGGATGATAGTTGATTCTTATTGCAATAAAAAGTACTTTCTAAGACGCTAGGACTTTTAAACACAGATATTATGAAAATGCCAAAAAATACAGAATATTTTCCTTCTTTTCACTATAACAAGTAGTAAGAAATTAAGCAATATGGTAATTTGAGCTTATCAGATGAAAGATCCTGGTAGTCTTGCAAATGTGTGAGTACTTTTGATGAAACTAAGTTTCAGTGCAGCT
>YS2
nnnnnnnnnnnnnnnnnnnnnnnnnnnnnnnnnnnnnnnnnnnnnnnnnnnnnnnnnnnnnnnnnnnnnnnnnnnnnnnnnnnnnnnnnnnnnnnnnnnnnnnnnnnnnnnnnnnnnnnnnnnnnnnnnnnnnnnnnnnnnnnnnnnnnnnnnnnnnnnnnnnnnnnnnnnnnnnnnnnnnnnnnnnnnnnnnnnnnnnnnnnnnnnnnnnnnnnnnnnnnnnnnnnnnnnnnnnnnnnnnnnnnnnnnnnnnnnnnnnnnnnnnnnnnnnnnnnnnnnnnnnnnnnnnnnnnnnnnnnnnnnnnnnnnnnnnnnnnnnnnnnnnnnnnnnnnnnnnnnnnnnnnnnnnnnnnnnnnnnnnnnnnnnnnnnnnnnnnnnnnnnnnnnnnnnnnnnnnnnnnnnnnnnnnnnnnnnnnnnnnnnnnnnnnnnnnnnnnnnnnnnnnnnnnnnnnnnnnnnnnnnnnnnnnnnnnnnnnnnnnnnnnnnnnnnnnnnnnnnnnnnnnnnnnnnnnnnnnnnnnnnnnnnnnnnnnnnnnnnnnnnnnnnnnnnnnnnnnnnnnnnnnnnnnnnnnnnnnnnnnnnnnnnnnnnnnnnnnnnnnnnnnnnnnnnnnnnnnnnnnnnnnnnnnnnnn
>YS4
nnnnnnnnnnnnnnnnnnnnnnnnnnnnnnnnnnnnnnnnnnnnnnnnnnnnnnnnnnnnnnnnnnnnnnnnnnnnnnnnnnnnnnnnnnnnnnnnnnnnnnnnnnnnnnnnnnnnnnnnnnnnnnnnnnnnnnnnnnnnnnnnnnnnnnnnnnnnnnnnnnnnnnnnnnnnnnnnnnnnnnnnnnnnnnnnnnnnnnnnnnnnnnnnnnnnnnnnnnnnnnnnnnnnnnnnnnnnnnnnnnnnnnnnnnnnnnnnnnnnnnnnnnnnnnnnnnnnnnnnnnnnnnnnnnnnnnnnnnnnnnnnnnnnnnnnnnnnnnnnnnnnnnnnnnnnnnnnnnnnnnnnnnnnnnnnnnnnnnnnnnnnnnnnnnnnnnnnnnnnnnnnnnnnnnnnnnnnnnnnnnnnnnnnnnnnnnnnnnnnnnnnnnnnnnnnnnnnnnnnnnnnnnnnnnnnnnnnnnnnnnnnnnnnnnnnnnnnnnnnnnnnnnnnnnnnnnnnnnnnnnnnnnnnnnnnnnnnnnnnnnnnnnnnnnnnnnnnnnnnnnnnnnnnnnnnnnnnnnnnnnnnnnnnnnnnnnnnnnnnnnnnnnnnnnnnnnnnnnnnnnnnnnnnnnnnnnnnnnnnnnnnnnnnnnnnn
>YS9
nnnnnnnnnnnnnnnnnnnnnnnnnnnnnnnnnnnnnnnnnnnnnnnnnnnnnnnnnnnnnnnnnnnnnnnnnnnnnnnnnnnnnnnnnnnnnnnnnnnnnnnnnnnnnnnnnnnnnnnnnnnnnnnnnnnnnnnnnnnnnnnnnnnnnnnnnnnnnnnnnnnnnnnnnnnnnnnnnnnnnnnnnnnnnnnnnnnnnnnnnnnnnnnnnnnnnnnnnnnnnnnnnnnnnnnnnnnnnnnnnnnnnnnnnnnnnnnnnnnnnnnnnnnnnnnnnnnnnnnnnnnnnnnnnnnnnnnnnnnnnnnnnnnnnnnnnnnnnnnnnnnnnnnnnnnnnnnnnnnnnnnnnnnnnnnnnnnnnnnnnnnnnnnnnnnnnnnnnnnnnnnnnnnnnnnnnnnnnnnnnnnnnnnnnnnnnnnnnnnnnnnnnnnnnnnnnnnnnnnnnnnnnnnnnnnnnnnnnnnnnnnnnnnnnnnnnnnnnnnnnnnnnnnnnnnnnnnnnnnnnnnnnnnnnnnnnnnnnnnnnnnnnnnnnnnnnnnnnnnnnnnnnnnnnnnnnnnnnnnnnnnnnnnnnnnnnnnnnnnnnnnnnnnnnnnnnnnnnnnnnnnnnnnnnnnnnnnnnnnnnnnnnnnnnnnnn
