# Supplementary material for: Evolutionary Genomics of Transposable Elements in Saccharomyces cerevisiae
Source: PLoS One. 2012 Nov 30;7(11):e50978. doi: 10.1371/journal.pone.0050978 (PMC3511429; doi:10.1371/journal.pone.0050978)
Supplement: File S7 — ZIP archive of SGRP strain alignments used for population genomic analyses. Alignments of the orthologous genomic region in each SGRP strain corresponding to each Ty insertion in our re-annotation of the S. cerevisiae reference genome. N’s represent low quality (<Q40 phred score) or missing data, primarily due to the low-coverage sequence of many SGRP strains. The DNA sequence of sacCer2 is included as “REF” and each alignment includes the TE locus and 200 bp of DNA sequence on either side of the Ty insertion site. A dummy sequence shows the position of each TE in the alignment with “T”s. (ZIP) [file pone.0050978.s007.zip › S7/chrIII_st13+_TY5.mfa]

>REF
ATATTATGACATATAAGTTAGATCGTAATTCACTACGTCAACATATCCCACGATAAAAAAAATACCTTGACTCAAGTGCCGAAACAGGAAATAATGAAAGATTTCATACAAGGTTGTTTCTAAGGTGCTATATGTCCCTACGGCCTCGTTTAGCCCCATCTCGCATGCAATACCGTAACATAGGTATATACACACAGAGAAGTAGTAATTTTACGTGTCTTATACTTATTTTATATAGAAATGTCCGACACTTGCGCTACACTAAGGCATATAAGATAGATCTTAATTCCTTGTATTAACATATAAACAGACAACATAACATAGCCAGTTTATCTTACTTATCTTTTCCTGGAAGAGATGGCATTATTTGTGTGTATCAAAGAGGCCTTTTTCAATTTTCATTTTAATATTTTTTT-AATATTCTTATATTGAACACATTTTTCTCCCCTAGATTTATGTTTCCTATT-GCTCTCCATATCACATTATATCTATGAATGAATA
>index
-------------------------------------------------------------------------------------------------------------------------------------------------------------------------------------------------------TTTTTTTTTTTTTTTTTTTTTTTTTTTTTTTTTTTTTTTTTTTTTTTTTTTTTTTTTTTTTTTTTTTTTTTTTTTTTTTTTTTTTTTTTTTTTTTTTTTTTT----------------------------------------------------------------------------------------------------------------------------------------------------------------------------------------------------------
>273614N
ATATTATGACATATAAGTTNGATCGTAATTCACTACGTCAACATATCCCACGATAAAAAAANNNCCTNNNNNCAANNNCCGAAACAGGAAATAATGAAAGANNNCATACAAGGTTGTTTCTAAGGTGCTATATGTCCCTACGGCCTCGTTTAGCCCCATCTCGCATGCAATACCGTAACATAGGTATATACACACAGAGAAGTAGNNNNNNNNNNTGTCTTATACTTATTTTATATAGNNNNNNCCGNNNCTTGCGCTACACTAANNNNTATANNNNNNNNNNNNNNNNNNNNNNNNNNNNNATAAACNNNNNNCATAACATAGNNNNNNNATCTTNNNNNNNNNNNNNNNNNNNNNNNNNNNNNNNNNNNNNNNNNNNNNNNNNNNNNNNNNNNNNNNNNNNNNNNNNNNNNNNN-NNNNNNNNNNNNNNNNNNNNNNNNNNNNNNNNNNNNNNNNNNNNNNNNNNN-NNNNNNNNNNNNNNNNNNNNNNNNNNNNNNNNNN
>322134S
nnnnnnnnnnnnnnnnnnnnnnnnnnnnnnnnnnnnnnnnnnnnnnnnnnnnnnnnnnnnnnnnnnnnnnnnnnnnnnnnnnnnnnnnnnnnnnnnnnnnnnnnnnnnnnnnnnnnnnnnnnnnnnnnnnnnnnnnnnnnnnnnnnnnnnnnnnnnnnnnnnnnnnnnnnnnnnnnnnnnnnnnnnnnnnnnnnnnnnnnnnnnnnnnnnnnnnnnnnnnnnnnnnnnnnnnnnnnnnnnnnnnnnnnnnnnnnnnnnnnnnnnnnnnnnnnnnnnnnnnnnnnnnnnnnnnnnnnnnnnnnnnnnnnnnnnnnnnnnnnnnnnnnnnnnnnnnnnnnnnnnnnnnnnnnnnnnnnnnnnnnnnnnnnnnnnnnnnnnnnnnnnnnnnnnnnnnnnnnnnnnnnnnnnnnnnnnnnnnnnnnnnnnnnnnnnnnnnnnnnnnnnnnnnnnnnnnnnnnnnnnnnnnnnnnnnnnnnnnnnnnnnnnnnnnnnnnnnnnnnnnn
>378604X
nnnnnnnnnnnnnnnnnnnnnnnnnnnnnnnnnnnnnnnnnnnnnnnnnnnnnnnnnnnnnnnnnnnnnnnnnnnnnnnnnnnnnnnnnnnnnnnnnnnnnnnnnnnnnnnnnnnnnnnnnnnnnnnnnnnnnnnnnnnnnnnnnnnnnnnnnnnnnnnnnnnnnnnnnnnnnnnnnnnnnnnnnnnnnnnnnnnnnnnnnnnnnnnnnnnnnnnnnnnnnnnnnnnnnnnnnnnnnnnnnnnnnnnnnnnnnnnnnnnnnnnnnnnnnnnnnnnnnnnnnnnnnnnnnnnnnnnnnnnnnnnnnnnnnnnnnnnnnnnnnnnnnnnnnnnnnnnnnnnnnnnnnnnnnnnnnnnnnnnnnnnnnnnnnnnnnnnnnnnnnnnnnnnnnnnnnnnnnnnnnnnnnnnnnnnnnnnnnnnnnnnnnnnnnnnnnnnnnnnnnnnnnnnnnnnnnnnnnnnnnnnnnnnnnnnnnnnnnnnnnnnnnnnnnnnnnnnnnnnnnnn
>BC187
nnnnnnnnnnnnnnnnnnnnnnnnnnnnnnnnnnnnnnnnnnnnnnnnnnnnnnnnnnnnnnnnnnnnnnnnnnnnnnnnnnnnnnnnnnnnnnnnnnnnnnnnnnnnnnnnnnnnnnnnnnnnnnnnnnnnnnnnnnnnnnnnnnnnnnnnnnnnnnnnnnnnnnnnnnnnnnnnnnnnnnnnnnnnnnnnnnnnnnnnnnnnnnnnnnnnnnnnnnnnnnnnnnNNNNNNNNNNNNNAATGTCCGACANNNNNNNNNNNNNNNNGCATATNNNNNNNNNNNNNATTCCNNNNNNNNNNNNNNNNACAGACAACATAACATAGCCAGNNNNNNNNNNNTATCTTTTCCTGGAAGAGATGGCATTATTTGTGTGTATCAAAGAGGCCTTTTTCAATTTTCATNNNNNNATTTTTTT-AATATTCTTATATTGAACACATTTTTCTCNNNNNNATTTATGTTTCCTATT-GCTCTCCATATCACATTATATCTATGAATGAATA
>DBVPG1106
nnnnnnnnnnnnnnnnnnnnnnnnnnnnnnnnnnnnnnnnnnnnnnnnnnnnnnnnnnnnnnnnnnnnnnnnnnnnnnnnnnnnnnnnnnnnnnnnnnnnnnnnnnnnnnnnnnnnnnnnnnnnnnnnnnnnnnnnnnnnnnnnnnnnnnnnnnnnnnnnnnnnnnnnnnnnnnnnnnnnnnnnnnnnnnnnnnnnnnnnnnnnnnnnnnnnnnnnnnnnnnnnnnnnnnnnnnnnnnnnnnnnnnnnnnnnnnnnnnnnnnnnnnnnnnnnnnnnnnnnnnnnnnnnnnnnnnnnnnnnnnnnnnnnnnnnnnnnnnnnnnnnnnnnnnnnnnnnnnnnnnnnnnnnnnnnnnnnnnnnnnnnnnnnnnnnnnnnnnnnnnnnnnnnnnnnnnnnnnnnnnnnnnnnnnnnnnnnnnnnnnnnnnnnnnnnnnnnnnnnnnnnnnnnnnnnnnnnnnnnnnnnnnnnnnnnnnnnnnnnnnnnnnnnnnnnnnnnnnnnnnn
>DBVPG1373
nnnnnnnnnnnnnnnnnnnnnnnnnnnnnnnnnnnnnnnnnnnnnnnnnnnnnnnnnnnnnnnnnnnnnnnnnnnnnnnnnnnnnnnnnnnnnnnnnnnnnnnnnnnnnnnnnnnnnnnnnnnnnnnnnnnnnnnnnnnnnnnnnnnnnnnnnnnnnnnnnnnnnnnnnnnnnnnnnnnnnnnnnnnnnnnnnnnnnnnnnnnnnnnnnnnnnnnnnnnnnnnnnnnnnnnnnnnnnnnnnnnnnnnnnnnnnnnnnnnnnnnnnnnnnnnnnnnnnnnnnnnnnnnnnnnnnnnnnnnnnnnnnnnnnnnnnnnnnnnnnnnnnnnnnnnnnnnnnnnnnnnnnnnnnnnnnnnnnnnnnnnnnnnnnnnnnnnnnnnnnnnnnnnnnnnnnnnnnnnnnnnnnnnnnnnnnnnnnnnnnnnnnnnnnnnnnnnnnnnnnnnnnnnnnnnnnnnnnnnnnnnnnnnnnnnnnnnnnnnnnnnnnnnnnnnnnnnnnnnnnnn
>DBVPG1788
ATATTATGACATATAAGTTAGATCGTAATTCNCTACGTCAACATATCCCACGATAAAAAAAATACNTTGACTCAAGTGCCGAANCAGGAANTAATGAAAGNNNTCNTACNAGGTTGTTTCTAAGNTGCTATNTGTCCNTACNNNNTCGTTTAGCCCCATCTCGCATGNNNNNNNNNAACANAGNNNTATANNNNNNNNNNAGNNNNNNNNNNNCGNNNNNNNNNNNNNNNNNNNNNNNNNNNNNNNNNNNNNNNNNNTNNNNNNNNNNNNNNNNNNNNNNNNNNNNNNNNNNNNNNNNNNNTATAAACAGANNNCATAACATAGCCAGTTTATCTTACTTATCTTTTCCTGGNNNNNNTNGCATTATTTGTGTGTATCNNAGNNNNNNTNNNNNNNNNNNNNNNNNNNNNNTTNNN-NNNNNNCTTATATTGAACACATTTTTCTCCCCTAGATTTATGTTTCCTATT-GCTCTCCATATCACATTATATCTATGAATGAATA
>DBVPG1853
NNNNNGTGACNNNNNNNNNNNNTCGTAATTNNNNNNNTCAACNNNNNNCACGATAAAAAAAATNNNTTGACGCATGTGNNNNNACAGGAAACAATGAAAGATTTCATATAAGGTTATTNNNNNNCTGCTATATGTCCCTACGGCCTTGTCTATCCCTATCCCGCATGCAATACCGTAACATAGGTATATACACACACAGAAGTAGTAATCCTACGTGTCTTATACTTATTTTATATAGAAATGTCCGACACTTGCGCTACACTAAGGCATATAAGATAGATCTTAATTCCTTGTATCAACANATAAGCNNNNAGCATAACATAGCCAGTTTATCTTACTTATCTTTTACTGAAAGNNNNNNCATTNTTTGTGTGTATCAAANNNNNNTTTTTNNNTTTTCATNNNNNNNNNTTTTTNNNNNTTCTTATNTTGAACACATTTTTCTCGCATAANNNNN-NNN----NNN-NCTCTCCATATCANATTATNTTTATGNNTGNNNN
>DBVPG6040
ATATTATGACATATAAGTTAGATCGTAATTCACTACGTCAACATATCCCACGATAAAAAAAATACCTTGACTCAAGTGCCGAAACAGGAAATAATGAAAGATTTCATACAAGGTTGTTTCTAAGGTGCTATATGTCCCTACGGCCTCGTTTAGCCCCATCTCGCATGCAATACCGTAACATAGGTATATACACACAGAGAAGTAGTAATCCTACGTGTCTTATACTTATTTTATATAGAAATNNNNNANNCTNGCGCTACNCTAAGGCATATAAGATAGATCTTANTTCCTTGTATCAACATATAAACAGACANCATAACATAGCCAGTTTATCTTACTTATCTTTTNNNNNNNNNNNNNNNNNNNNNNNNNNNNNNNNNNNNNNNCTTTNNCAATTTTCATTTTAATATTTNNNNNAATATTCTTATATTNNNNNNNNNNNNNNNNNNNNNNNNNNNNNNNNNNNNN-GCNNNNNNNNNNNNNNNNNNNNNNNNNNTNNNNN
>DBVPG6044
nnnnnnnnnnnnnnnnnnnnnnnnnnnnnnnnnnnnnnnnnnnnnnnnnnnnnnnnnnnnnnnnnnnnnnnnnnnnnnnnnnnnnnnnnnnnnnnnnnnnnnnnnnnnnnnnnnnnnnnnnnnnnnnnnnnnnnnnnnnnnnnnnnnnnnnnnnnnnnnnnnnnnnnnnnnnnnnnnnnnnnnnnnnnnnnnnnnnnnnnnnnnnnnnnnnnnnnnnnnnnnnnnnnnnnnnnnnnnnnnnnnnnnnnnnnnnnnnnnnnnnnnnnnnnnnnnnnnnnnnnnnnnnnnnnnnnnnnnnnnnnnnnnnnnnnnnnnnnnnnnnnnnnnnnnnnnnnnnnnnnnnnnnnnnnnnnnnnnnnnnnnnnnnnnnnnnnnnnnnnnnnnnnnnnnnnnnnnnnnnnnnnnnnnnnnnnnnnnnnnnnnnnnnnnnnnnnnnnnnnnnnnnnnnnnnnnnnnnnnnnnnnnnnnnnnnnnnnnnnnnnnnnnnnnnnnnnnnnnnnnnn
>DBVPG6765
ATATTATGACATATAAGTTAGATCGTAATTCACTACGTCAACATATCCCACGATAAAAAANNNNNNNNNNNNNNNNNNNCGAAACAGGAAATAATGAAAGATTTCATACAAGGTTGTTTCTAAGGTGCTATATGTCNNNNNGGCCTCGNNNNNNCCCATCTCGCATGCAATACCGTAACATAGGTATATACACACAGAGAAGTAGTAATCCTACGTGTCTTATACTTATTTTATATAGAAATGTCCGACACTTGCGCTACACTAAGGCATATAAGATAGATCTTAATTCCTTGTATTAACATATAAACAGACAACATAACATAGCCAGTTTATCTTACTTATCTTTTCCTGGAAGAGATGGCATTATTTGTGTGTATCAAAGAGGCCTTTTTCAATTTTCATTTTAATATTTTTTT-AATATTCTNATATTGAACACATTTTTCTCCCCTAGATTTATGTTTCCTATT-GCTCTCCATATCACATTATATCTATGAATGAATA
>K11
NNNNNNNNNNNNNNNNNNNNNNNNNNNNNNNNNNNNNNNNNNNnnnnnnnnnnnnnnnnnnnnnnnnnnnnnnnnnnnnnnnnnnnnnnnnnnnnnnnnnnnnnnnnnnnnnnnnnnnnnnnnnnnnnnnnnnnnnnnnnnnnnnnnnnnnnnnnnnnnnnnnnnnnnnnnnnnnnnnnnnnnnnnnnnnnnnnnnnnnnnnnnnnnnnnnnnnnnnnnnnnnnnnnnnnnnnnnnnnnnnnnnnnnnnnnnnnnnnnnnnnnnnnnnnnnnnnnnnnnnnnnnnnnnnnnnnnnnnnnnnnnnnnnnnnnnnnnnnnnnnnnnnnnnnnnnnnnnnnnnnnnnnnnnnnnnnnnnnnnnnnnnnnnnnnnnnnnnnnnnnnnnnnnnnnnnnnnnnnnnnnnnnnnnnnnnnnnnnnnnnnnnnnnnnnnnnnnnnnnnnnnnnnnnnnnnnnnnnnnnnnnnnnnnnnnnnnnnnnnnnnnnnnnnnnnnnnnnnnnnnnn
>L_1374
ATATTATGACATATAAGTTAGATCGTAATTCACTACGTCAACATATCCCACGATAAAAAAAATACCTTGACTCAAGTGCCGAAACAGGAAATAATGAAAGATTTCATACAAGGTTGTTTCTAAGGTGCTATATGTCCCTACGGCCTCGTTTAGCCCCATCTCGCATGCAATACCGTAACATAGGTATATACACACAGAGAAGTAGTAATCCTACGTGTCTTATACTTATTTTATATAGAAATGTCCGACACTTGCGCTACACTAAGGCATATAAGATAGATCTTAATTCCTTGTATTAACATATAAACAGACAACATAACATAGCCAGTTTATCTTACTTATCTTTTCCTGGAAGANATGGCATTATTTGTGTGTATCAAAGAGGCCTTTTTCAATTTTCATTTTAATATTTTTTT-AATATTCTTATATTGAACACATTTTTCTCCCNTNGNNNNNNGTTTCCTATT-GCTCTCCATATCACATTATATCTATNNNNNNNTA
>L_1528
nnnnnnnnnnnnnnnnnnnnnnnnnnnnnnnnnnnnnnnnnnnnnnnnnnnnnnnnnnnnnnnnnnnnnnnnnnnnnnnnnnnnnnnnnnnnnnnnnnnnnnnnnnnnnnnnnnnnnnnnnnnnnnnnnnnnnnnnnnnnnnnnnnnnnnnnnnnnnnnnnnnnnnnnnnnnnnnnnnnnnnnnnnnnnnnnnnnnnnnnnnnnnnNNNNNNNNNNNNNNNNNNNNNNNNNNNNNNNNNNNNNNNNNNNNNNNNNNNNNNNNNNNNNNNNNNNNNNNNNNNNNNNNNNNNNNNNNNNNNNNNNNNNNNNNNNNNNNNNNNNNNNNNNNNNNNNNNNNCTNANNTTTTCCTGNNNNNGATNNCATTATNNNNNNNNNNNNNNNNNNCCTTTTTCAATTTTCATTTTAATATTTTTTT-AATATTCTTATATTGAACACATTTTTCTCCCCTAGATTTATGTTTCCTATT-GCTCTCCATATCACATTATATCTATGAATGAATA
>NCYC110
nnnnnnnnnnnnnnnnnnnnnnnnnnnnnnnnnnnnnnnnnnnnnnnnnnnnnnnnnnnnnnnnnnnnnnnnnnnnnnnnnnnnnnnnnnnnnnnnnnnnnnnnnnnnnnnnnnnnnnnnnnnnnnnnnnnnnnnnnnnnnnnnnnnnnnnnnnnnnnnnnnnnnnnnnnnnnnnnnnnnnnnnnnnnnnnnnnnnnnnnnnnnnnnnnnnnnnnnnnnnnnnnnnnnnnnnnnnnnnnnnnnnnnnnnnnnnnnnnnnnnnnnnnnnnnnnnnnnnnnnnnnnnnnnnnnnnnnnnnnnnnnnnnnnnnnnnnnnnnnnnnnnnnnnnnnnnnnnnnnnnnnnnnnnnnnnnnnnnnnnnnnnnnnnnnnnnnnnnnnnnnnnnnnnnnnnnnnnnnnnnnnnnnnnnnnnnnnnnnnnnnnnnnnnnnnnnnnnnnnnnnnnnnnnnnnnnnnnnnnnnnnnnnnnnnnnnnnnnnnnnnnnnnnnnnnnnnnnnnnnnnn
>NCYC361
nnnnnnnnnnnnnnnnnnnnnnnnnnnnnnnnnnnnnnnnnnnnnnnnnnnnnnnnnnnnnnnnnnnnnnnnnnnnnnnnnnnnnnnnnnnnnnnnnnnnnnnnnnnnnnnnnnnnnnnnnnnnnnnnnnnnnnnnnnnnnnnnnnnnnnnnnnnnnnnnnnnnnnnnnnnnnnnnnnnnnnnnnnnnnnnnnnnnnnnnnnnnnnnnnnnnnnnnnnnnnnnnnnnnnnnnnnnnnnnnnnnnnnnnnnnnnnnnnnnnnnnnnnnnnnnnnnnnnnnnnnnnnnnnnnnnnnnnnnnnnnnnnnnnnnnnnnnnnnnnnnnnnnnnnnnnnnnnnnnnnnnnnnnnnnnnnnnnnnnnnnnnnnnnnnnnnnnnnnnnnnnnnnnnnnnnnnnnnnnnnnnnnnnnnnnnnnnnnnnnnnnnnnnnnnnnnnnnnnnnnnnnnnnnnnnnnnnnnnnnnnnnnnnnnnnnnnnnnnnnnnnnnnnnnnnnnnnnnnnnnnn
>RM11_1A
NNNNNNNNNNNNNNNNNNNNNNNCGTAATTCACTACGTCAACATATCCCACGATAAAAAAAATACCTTGACTCAAGTGCCGAAACAGGAAATAATGAAAGATTTCATACAAGGTTGTTTCTAAGGTGCTATATGTCCCTACGGCCTCGTTTAGCCCCATCTCGCATGCAATACCGTAACATAGGTATATACACACAGAGAAGTAGTAATCCTACGTGTCTTATACTTATTTTATATAGAAATGTCCGACACTTGCGCTACACTAAGGCATATAAGATAGATCTTAATTCCTTGTATTAACATGTAAACAGACAACATAACATAGCCAGTTTATCTTACTTATCTTTTCCTGGAAGAGATGGCATTATTTGTGTGTATCAAAGAGGCCTTTTTCAATTTTCATTTTAATATTTTTTT-AATATTCTTATATTGAACACATTTTTCTCCCCTAGATTTATGTTTCCTATT-GCTCTCCATATCACATTATATCTATGAATGAATA
>S288c
NNNNNNNNNnNNNNNNNNnnnnnnnNNNNNNNNNACGTCAACATATNCNACGATAAAAAAAANACCTTGACTNANNNNNNNNNNNNNNAAATAATGAAAGATTTCATACAAGGTTGTTTCTAAGGTGCTATATGTCCCTACGGCCTCGTTTAGCCCCATCTCGCATGCAATACCGTANNNNNNNNNNNNNNNNNNNNNnnnnnnnnnnnnNNNNNNNNNNNATACTTATTTTATATAGAAATGTCCGACACTTGCGCTACACTAAGGCANNNNNNNTANNNNNNNNNTCCTTGTATTAACATATAAACAGACAACATAACATAGCCAGTTTATCTTNCTTATCTTTTCCTGGAAGAGATGGCATTATTTGTGTGTNNNNNNNNNNNNNNNNNNNNNNNNNNTTTNNNNNNNNNNNNnNNNNNNNTTANATTGAACACATTTTTCTCCCCTAGATTTNNNNNNNNNNNNnNNNNNNNNNNNNNNNNNNNNNNNNNNN-NNNNNN
>SK1
ATATTATGACATATAAGTTAGATCGTAATTCACTACGTCAACATATCCCACGATAAAAAAAATACCTTGACTCAAGTGCCGAAACAGGAAATAATGAAAGATTTCATACAAGGTTGTTTCTAAGGTGCTATATGTCCCTACGGCCTCGTTTAGCCCCATCTCGCATGCAATACCGTAACATAGGTATATACACACAGAGAAGTAGTAATCCTACGTGTCTTATNCTTATTTTATATAGAAATGTCCGACACTTGCGCTACACTAAGGCATATAAGATAGATCTTAATTCCTTGTATTAACATATAAACAGACAACATAACATAGCCAGTTTATCTTACTTATCTTTTCCTGGAAGAGATGGCATTATTTGTGTGTATCAAAGAGACCTTTTTCAATTTTCATTTTAATATTTTTTT-AATATTCTTATATTGAACACATTTTTCTCCCCTAGATTTATGTTTCCTATT-GCTCTCCATATCACATTATATCTATGAATGAATA
>UWOPS03_461_4
nnnnnnnnnnnnnnnnnnnnnnnnnnnnnnnnnnnnnnnnnnnnnnnnnnnnnnnnnnnnnnnnnnnnnnnnnnnnnnnnnnnnnnnnnnnnnnnnnnnnnnnnnnnnnnnnnnnnnnnnnnnnnnnnnnnnnnnnnnnnnnnnnnnnnnnnnnnnnnnnnnnnnnnnnnnnnnnnnnnnnnnnnnnnnnnnnnnnnnnnnnnnnnnnnnnnnnnnnnnnnnnnnnnnnnnnnnnnnnnnnnnnnnnnnnnnnnnnnnnnnnnnnnnnnnnnnnnnnnnnnnnnnnnnnnnnnnnnnnnnnnnnnnnnnnnnnnnnnnnnnnnnnnnnnnnnnnnnnnnnnnnnnnnnnnnnnnnnnnnnnnnnnnnnnnnnnnnnnnnnnnnnnnnnnnnnnnnnnnnnnnnnnnnnnnnnnnnnnnnnnnnnnnnnnnnnnnnnnnnnnnnnnnnnnnnnnnnnnnnnnnnnnnnnnnnnnnnnnnnnnnnnnnnnnnnnnnnnnnnnnnn
>UWOPS05_217_3
nnnnnnnnnnnnnnnnnnnnnnnnnnnnnnnnnnnnnnnnnnnnnnnnnnnnnnnnnnnnnnnnnnnnnnnnnnnnnnnnnnnnnnnnnnnnnnnnnnnnnnnnnnnnnnnnnnnnnnnnnnnnnnnnnnnnnnnnnnnnnnnnnnnnnnnnnnnnnnnnnnnnnnnnnnnnnnnnnnnnnnnnnnnnnnnnnnnnnnnnnnnnnnnnnnnnnnnnnnnnnnnnnnnnnnnnnnnnnnnnnnnnnnnnnnnnnnnnnnnnnnnnnnnnnnnnnnnnnnnnnnnnnnnnnnnnnnnnnnnnnnnnnnnnnnnnnnnnnnnnnnnnnnnnnnnnnnnnnnnnnnnnnnnnnnnnnnnnnnnnnnnnnnnnnnnnnnnnnnnnnnnnnnnnnnnnnnnnnnnnnnnnnnnnnnnnnnnnnnnnnnnnnnnnnnnnnnnnnnnnnnnnnnnnnnnnnnnnnnnnnnnnnnnnnnnnnnnnnnnnnnnnnnnnnnnnnnnnnnnnnnn
>UWOPS05_227_2
nnnnnnnnnnnnnnnnnnnnnnnnnnnnnnnnnnnnnnnnnnnnnnnnnnnnnnnnnnnnnnnnnnnnnnnnnnnnnnnnnnnnnnnnnnnnnnnnnnnnnnnnnnnnnnnnnnnnnnnnnnnnnnnnnnnnnnnnnnnnnnnnnnnnnnnnnnnnnnnnnnnnnnnnnnnnnnnnnnnnnnnnnnnnnnnnnnnnnnnnnnnnnnnnnnnnnnnnnnnnnnnnnnnnnnnnnnnnnnnnnnnnnnnnnnnnnnnnnnnnnnnnnnnnnnnnnnnnnnnnnnnnnnnnnnnnnnnnnnnnnnnnnnnnnnnnnnnnnnnnnnnnnnnnnnnnnnnnnnnnnnnnnnnnnnnnnnnnnnnnnnnnnnnnnnnnnnnnnnnnnnnnnnnnnnnnnnnnnnnnnnnnnnnnnnnnnnnnnnnnnnnnnnnnnnnnnnnnnnnnnnnnnnnnnnnnnnnnnnnnnnnnnnnnnnnnnnnnnnnnnnnnnnnnnnnnnnnnnnnnnnn
>UWOPS83_787_3
NNNTTGTGACATATAAGTTAGATCGTAATTCACTACGTCAACATATCCCACGATAAAAAAAATACCTTGNNNNNNNNNNNTAAACAGGAAACAATGAAAGATTTCATACAAGGTTATTTCTAAGNTGCTATATGTCCCTACNGCCTTGNNNNNNNNNATCCCGCATGCAATACCGTAACATAGGTATATACACACANAGAAGTAGTAATCCTACGTGTCTTATACTTATTTTATATAGAAATGTCCNANNCTTGCGCTACANTAAGGCATA-AAGATAGANCNTAATTCCTTGTATCAACATATAA-NAGACAGCATAA-ATANCCAGTTNATCTTACTTATCTTTTACTGNAAGAGATGGCATTATTTGTGTGTATCAAAGAGGCCTTTTTCAATTTTCATTTTAATATTTTTTTCAATATTCTTATATTGAACACATTTTTCTCGCCTAAATTTATGTTTCCTATTNGCTCTCCATATCACATTATATCTATGAATGAATA
>UWOPS87_2421
NNNNNNNNNNNNNNNNNNNNNNNNNNNNNNNNNNNNNNNNNNNNNNNNnnnnnnnnnnnnnnnnnnnnnnnnnnnnnnnnnnnnnnnnnnnnnnnnnnnnnnnnnnnnnnnnnnnnnnnnnnnnnnnnnnnnnnnnnnnnnnnnnnnnnnnnnnnnnnnnnnnnnnnnnnNNNNNNNNNNNNNNNNNNNNNNCNNNNNNNNNNNNNNNNNNNNNNNNNNNNNNNNNNNNNNNNNNNNNNNNNNNNNNNNNNNNNNNNNNNNNNNNNNNNNNNNNNNNNNNTNNNNNNNNNNNNNNNNNNNNNNNNNNNNNNNNNNNNNNNNNNNNNNNNNNNNNNNNNNNNNNNNNNNNNNNNNNAGATGGCNNNNNNNNNNNNNNNNNNNNNNNNNNTNNNNNNNTNNNNNNNNNNNNNNNTNNNNNNNNNNCTNNNNNNGAACNNNNNNTTCTCNNNNNNNNNNNNNNNNNNNATT-GNTCTCCATNNNNNNNTNNNNNNNNNNNNGAATA
>W303
ATATTATGACATATAAGTTAGATCGTAATTCACTACGTCAACATATCCCACGATAAAAAAAATACCTTGACNCAAGTGCCGAAACAGGAAATAATGNNNGATTTCATACAAGGTTNTTTCTAAGGTGCTATATGTCCCTACGGNCTCGTTTAGCCCCATCTCGCNNNCAATACCGTAACANAGGTATATNCACACAGANANNNNNNNNNTTTNNNNNTNNNNNNNNNNNNNNNNNNNNNNNNNTNNGACACTTGCGCTACACTAAGGCATATAAGATAGATCTTAATTCCNTGTATNANNANNTAANCAGNNANNNNNNNNNNNCNAGNNNNNNTTACTTATCTTTTCCTGGAAGAGATGGCATTATTTGTGTGTATCAAAGAGGCCTTTTTCAATTTTCATTTTAATATTTTTTN-AATATTCTTATATTGAACACATTTTTCTCCCCTAGATTTATGTTTCCTATT-GCTCTCCATATCACATTATATCTATGAATGAATA
>Y12
NNNN-NNNNNNNNNNNNNNNNNNNNNN-NNNNNNNNNNNN-NNNNNNN-NNNNNNNNNNNN-NN-NNNNNNNN-NNNNN-N-NNNNNNNNNNN-NN-NNNNNNNN-NNNNNNN-NNNNNNNNN-NNN-NNNNNNNNNnnnnnnnnnnnnnnnnnnnnnnnnnnnnnnnnnnnnnnnnnnnnnnnnnnnnnnnnnnnnnnnnnnnnnnnnnnnnnnnnnnnnnnnnnnnnnnnnnnnnnnnnnnnnnnnnnnnnnnnnnnnnnnnnnnnnnnnnnnnnnnnnnnnnnnnnnnnnnnnnnnnnnnnnnnnnnnnnnnnnnnnnnnnnnnnnnnnnnnnnnnnnnnnnnnnnnnnnnnnnnnnnnnnnnnnnnnnnnnnnnnnnnnnnnnnnnnnnnnnnnnnnnnnnnnnnnnnnnnnnnnnnnnnnnnnnnnnnnnnnnnnnnnnnnnnnnnnnnnnnnnnnnnnnnnnnnnnnnnnnnnnnnnnnnnnnnnnnnnnnnnnnnn
>Y55
ATATTATGACATATAAGTTAGATCGTAATTCACTACGTCAACATATCCCACGATAAAAAAAATACCTTGACTCAAGTGCCGAAACAGGAAATAATGAAAGATTTCATACAAGGTTGTTTCTAAGGTGCTATATGTCCCTACGGCCTCGTTTAGCCCCATCTCGCATGCAATACCGTAACATAGGTATATACACACAGAGAAGTAGTAATCCTACGTGTCTTATACTTATTTTATATAGAAATGTCCGACACTTGCGCTACACTAAGGCATATAAGATAGATCTTAATTCCTTGTATTAACATATAAACAGACANCATANCATAGCCAGTTTATCTTACTTATCTTTTCCTGGAAGAGATGGCATTATTTGTGTGTATCAAAGAGGCCTTTTTCAATTTTCATTTNAATATTTTTTT-AATATTCTTATATTGAACACATTTTNCTCCCCTAGATTTATGTTTCCTATT-GCTCTCCATATCACATTATATCTATGAATGAATA
>Y9
NNNNNNNGANNNNNNNNNNNNNNNNNNNNNNNNTANNNCNNNNNNNNNNNNNNNNNNNNNNNNNNNNNNNNNNNNNNNNNNNNNNNNNNNNNNNNNNNNNNNNNNNNNNNNNNNNNNNNNNNNNNNNNNNNNNNNNNNNNNNNNNNNNNNNNNNNNNNNNNNNNNNNNNNNNNNNNNNNNNNNNNNNNNNNNNNNNNNNNNNNNNNNNNnnnnnnnnnnnnnnnnnnnnnnnnnnnnnnnnnnnnnnnnnnnnnnnnnnnnnnnnnnnnnnnnnnnnnnnnnnnnnnnnnnnnnnnnnnnnnnnnnnnnnnnnnnnnnnnnnnnnnnnnnnnnnnnnnnnnnnnnnnnnnnnnnnnnnnnnnnnnnnnnnnnnnnnnnnnnnnnnnnnnnnnnnnnnnnnnnnnnnnnnnnnnnnnnnnnnnnnnnnnnnnnnnnnnnnnnnnnnnnnnnnnnnnnnnnnnnnnnnnnnnnnnnnnnnnnnnnnnnnnnnnnnnnnnnnnnnn
>YIIc17_E5
NTNNNNNNANNNNNNNNTNAGATNNNNNNTCNNNNCGTCAACATATCCCACNNNNNAAAAAATACCNTGNNNNNNNNNNNNNANNNNGNNNNNNNNNNNNATTTNNNANNNNGNTGTTTCNNNNNNGCNNNNNNNNNNNNNNGCNNNNNNNNNNNNNNNNNNGNNNNNNNNNNNNNNNNNNNNNNATATANNNNNNNAGNNNNNNNNNNNNNNNNNNNNNNNNNNNNNNNNNNNNNNNNNnnnnnnnnnnnnnnnnnnnnnnnnnnnnnnnnnnnnnnnnnnnnnnnnnnnnnnnnnnnnnnnnnnnnnnnnnnnnnnnnnnnnnnnnnnnnnnnnnnnnnnnnnnnnnnnnnnnnnnnnnnnnnnnnnnnnnnnnnnnnnnnnnnnnnnnnnnnnnnnnnnnnnnnnnnnnnnnnnnnnnnnnnnnnnnnnnnnnnnnnnnnnnnnnnnnnnnnnnnnnnnnnnnnnnnnnnnnnnnnnnnnnnnnnnnnnnnnnnnnnnnn
>YJM789
ATATTATGACATATAAGTTAGATCGTAATTCACTACGTCAACATATCCCACGATAAAAAAAATACCTTGACTCAAGTGCCGAAACAGGAAATAATGAAAGATTTCATACAAGGTTGTTTCTAAGGTGCTATATGTCCCTACGGCCTCGTTTAGCCCCATCTCGCATGCAATACCGTAACATAGGTATATACACACAGAGAAGTAGTAATCCTACGTGTCTTATACTTATTTTATATAGAAATGTCCGACACTTGCGCTACACTAAGGCATATAAGATAGATCTTAATTCCTTGTATTAACATATAAACAGACAACATAACATAGCCAGTTTATCTTACTTATCTTTTCCTGGAAGAGATGGCATTATTTGTGTGTATCAAAGAGGCCTTTTTCAATTTTCATTTTAATATTTTTTT-AATATTCTTATATTGAACACATTTTTCTCCCCTAGATTTATGTTTCCTATT-GCTCTCCATATCACATTATATCTATGAATGAATA
>YJM975
NNNNNNNNNNNNNNNNNNNNNNNNNNN-NNNNNNNNNNNN-NNNNNNN-NNNNNNNNNNNN-NNNNN-NNNNN-NNNNNNNNNNNNN-NNNNN-NNNNNnnnnnnnnnnnnnnnnnnnnnnnnnnnnnnnnnnnnnnnnnnnnnnnnnnnnnnnnnnnnnnnnnnnnnnnnnnnnnnnnnnnnnnnnnnnnnnnnnnnnnnnnnnnnnnnnnnnnnnnnnnnnnnnnnnnnnnnnnnnnnnnnnnnnnnnnnNNNNNNNNNNNNNNNNNNNNNNNNNNNNNNNNNNNTCCNNNNNNNNNNNNNNNNNNNNNNNNNNNNNNNNNNNNNNNNNNNNNNNNNNNNNNNNNNNNNNAAGAGATGGCANTNTNTGTGNNNNNNANAGAGGNNNTNNNNNNNTNTNNNNNNNNNNNTTTTTT-AATATTCTTATATTGAACACATTTTTCTCCCCTAGATTTATGTTTCCTATT-GCTCTCCATATCACATTATATCTATGAATGAATA
>YJM978
NNNNNNNNNNNNNNNNNNNNNNNNNNNNNNNNNNNNNNNNNNNNNNNNNNNNNNNNNNNNNNNNNNNNNNNNNNNNNNNNNNNNNNNNNNNNNNNNNNNNNNNNNNNNNNNNNNNNNNNNNNNNNNNNNNNNNNNNNNNNNNNNNNNNNNNN-NNNNNNNNN-NNNNNNNNNNN-NNNNNNNNNNNNNNNNNN-NNNNNNNNNNNNNnnnnnnnnnnnnnnnnnnnnnnnnnnnnnnnnnnnnnnnnnnnnnnnnnnnnnnnnnnnnnnnnnnnnnnnnnnnnnnnnnnnnnnnnnnnnnnnnnnnnnnnnnnnnnnnnnnnnnnnnnnnnnnnnnnnnnnnnnnnnnnnnnnnnnnnnnnnnnnnnnnnnnnnnnnnnnnnnnnnnnnnnnnnnnnnnnnnnnnnnnnnnnnnnnnnnnnnnnnnnnnnnnnnnnnnnnnnnnnnnnnnnnnnnnnnnnnnnnnnnnnnnnnnnnnnnnnnnnnnnnnnnnnnnnnnnnnnn
>YJM981
nnnnnnnnnnnnnnnnnnnnnnnnnnnnnnnnnnnnnnnnnnnnnnnnnnnnnnnnnnnnnnnnnnnnnnnnnnnnnnnnnnnnnnnnnnnnnnnnnnnnnnnnnnnnnnnnnnnnnnnnnnnnnnnnnnnnnnnnnnnnnnnnnnnnnnnnnnnnnnnnnnnnnnnnnnnnnnnnnnnnnnnnnnnnnnnnnnnnnnnnnnnnnnnnnnnnnnnnnnnnnnnnnnnnnnnnnnnnnnnnnnnnnnnnnnnnnnnnnnnnnnnnnnnnnnnnnnnnnnNNNNNNNNNNNNNNNNNNNNNNNNNNNNNNNNNNNNNNNNACANNNNNNNNNNNNNNNNNNNNNNTNNNNNNNNAAGAGATGGCATTATNNNNNNNNNNNAAAGAGNNNNTNNNNNNNTTTCATNNNNNNNNNTTNNN-NNNATTNNNNNNNNGAACACATTTTTCTCCCCTAGANNNNNNTTTCCTATT-GCTCTCCATATCACATTATATCTATGAATGAATA
>YPS128
nnnnnnnnnnnnnnnnnnnnnnnnnnnnnnnnnnnnnnnnnnnnnnnnnnnnnnnnnnnnnnnnnnnnnnnnnnnnnnnnnnnnnnnnnnnnnnnnnnnnnnnnnnnnnnnnnnnnnnnnnnnnnnnnnnnnnnnnnnnnnnnnnnnnnnnnnnnnnnnnnnnnnnnnnnnnnnnnnnnnnnnnnnnnnnnnnnnnnnnnnnnnnnnnnnnnnnnnnnnnnnnnnnnnnnnnnnnnnnnnnnnnnnnnnnnnnnnnnnnnnnnnnnnnnnnnnnnnnnnnnnnnnnnnnnnnnnnnnnnnnnnnnnnnnnnnnnnnnnnnnnnnnnnnnnnnnnnnnnnnnnnnnnnnnnnnnnnnnnnnnnnnnnnnnnnnnnnnnnnnnnnnnnnnnnnnnnnnnnnnnnnnnnnnnnnnnnnnnnnnnnnnnnnnnnnnnnnnnnnnnnnnnnnnnnnnnnnnnnnnnnnnnnnnnnnnnnnnnnnnnnnnnnnnnnnnnnnnnnnnnnn
>YPS606
nnnnnnnnnnnnnnnnnnnnnnnnnnnnnnnnnnnnnnnnnnnnnnnnnnnnnnnnnnnnnnnnnnnnnnnnnnnnnnnnnnnnnnnnnnnnnnnnnnnnnnnnnnnnnnnnnnnnnnnnnnnnnnnnnnnnnnnnnnnnnnNNNNNNNNNNNNNNNNNNNNNCATGCNNNNNNNNNNCANNNGTNNNNNNNNNNNNNNNNGNNNNNNNNNNNNNNNTCTTATNNNNNNNNTATATAGAAATGTCCNACACTTGCGCTACACTAAGGCATATAAGATAGATCTTAATTCCTTGTATNAACATATGAACAGACAACATAACATAGCCAGTTTATCTTACTTATCTTTTACTGGAAGAGATGGTATTATTTGTGTGTATCAAAGAGGCCTTTTTCAATTTTCATTTTAATATTTTTTTCAATATTCTTATATTGAACACATTTTTCTCGCCTAAATTTATGTTTCCTATTTGCTCTCCATACCACATTATATCTATGAATGAATA
>YS2
nnnnnnnnnnnnnnnnnnnnnnnnnnnnnnnnnnnnnnnnnnnnnnnnnnnnnnnnnnnnnnnnnnnnnnnnnnnnnnnnnnnnnnnnnnnnnnnnnnnnnnnnnnnnnnnnnnnnnnnnnnnnnnnnnnnnnnnnnnnnnnnnnnnnnnnnnnnnnnnnnnnnnnnnnnnnnnnnnnnnnnnnnnnnnnnnnnnnnnnnnnnnnnnnnnnnnnnnnnnnnnnnnnnnnnnnnnnnnnnnnnnnnnnnnnnnnnnnnnnnnnnnnnnnnnnnnnnnnnnnnnnnnnnnnnnnnnnnnnnnnnnnnnnnnnnnnnnnnnnnnnnnnnnnnnnnnnnnnnnnnnnnnnnnnnnnnnnnnnnnnnnnnnnnnnnnnnnnnnnnnnnnnnnnnnnnnnnnnnnnnnnnnnnnnnnnnnnnnnnnnnnnnnnnnnnnnnnnnnnnnnnnnnnnnnnnnnnnnnnnnnnnnnnnnnnnnnnnnnnnnnnnnnnnnnnnnnnnnnnnnnn
>YS4
nnnnnnnnnnnnnnnnnnnnnnnnnnnnnnnnnnnnnnnnnnnnnnnnnnnnnnnnnnnnnnnnnnnnnnnnnnnnnnnnnnnnnnnnnnnnnnnnnnnnnnnnnnnnnnnnnnnnnnnnnnnnnnnnnnnnnnnnnnnnnnnnnnnnnnnnnnnnnnnnnnnnnnnnnnnnnnnnnnnnnnnnnnnnnnnnnnnnnnnnnnnnnnnnnnnnnnnnnnnnnnnnnnnnnnnnnnnnnnnnnnnnnnnnnnnnnnnnnnnnnnnnnnnnnnnnnnnnnnnnnnnnnnnnnnnnnnnnnnnnnnnnnnnnnnnnnnnnnnnnnnnnnnnnnnnnnnnnnnnnnnnnnnnnnnnnnnnnnnnnnnnnnnnnnnnnnnnnnnnnnnnnnnnnnnnnnnnnnnnnnnnnnnnnnnnnnnnnnnnnnnnnnnnnnnnnnnnnnnnnnnnnnnnnnnnnnnnnnnnnnnnnnnnnnnnnnnnnnnnnnnnnnnnnnnnnnnnnnnnnnnn
>YS9
nnnnnnnnnnnnnnnnnnnnnnnnnnnnnnnnnnnnnnnnnnnnnnnnnnnnnnnnnnnnnnnnnnnnnnnnnnnnnnnnnnnnnnnnnnnnnnnnnnnnnnnnnnnnnnnnnnnnnnnnnnnnnnnnnnnnnnnnnnnnnnnnnnnnnnnnnnnnnnnnnnnnnnnnnnnnnnnnnnnnnnnnnnnnnnnnnnnnnnnnnnnnnnnnnnnnnnnnnnnnnnnnnnnnnnnnnnnnnnnnnnnnnnnnnnnnnnnnnnnnnnnnnnnnnnnnnnnnnnnnnnnnnnnnnnnnnnnnnnnnnnnnnnnnnnnnnnnnnnnnnnnnnnnnnnnnnnnnnnnnnnnnnnnnnnnnnnnnnnnnnnnnnnnnnnnnnnnnnnnnnnnnnnnnnnnnnnnnnnnnnnnnnnnnnnnnnnnnnnnnnnnnnnnnnnnnnnnnnnnnnnnnnnnnnnnnnnnnnnnnnnnnnnnnnnnnnnnnnnnnnnnnnnnnnnnnnnnnnnnnnnn
