# Supplementary material for: Evolutionary Genomics of Transposable Elements in Saccharomyces cerevisiae
Source: PLoS One. 2012 Nov 30;7(11):e50978. doi: 10.1371/journal.pone.0050978 (PMC3511429; doi:10.1371/journal.pone.0050978)
Supplement: File S7 — ZIP archive of SGRP strain alignments used for population genomic analyses. Alignments of the orthologous genomic region in each SGRP strain corresponding to each Ty insertion in our re-annotation of the S. cerevisiae reference genome. N’s represent low quality (<Q40 phred score) or missing data, primarily due to the low-coverage sequence of many SGRP strains. The DNA sequence of sacCer2 is included as “REF” and each alignment includes the TE locus and 200 bp of DNA sequence on either side of the Ty insertion site. A dummy sequence shows the position of each TE in the alignment with “T”s. (ZIP) [file pone.0050978.s007.zip › S7/chrIII_st18-_TY1.mfa]

>REF
AATTTTCATAACGAATCTCTTCTATTCTTATGTACCGTTCCGCCAAATTTTTCATGAAAAAATTTGGGAAAAAGAAAAAAAAAAAAA-A-TAGTATATAAAGTAAAAAAGATGCGCAAGCCCGGAATCGAACCGGGGGCCCAACGATGGCAACGTTGGATTTTACCACTAAACCACTTGCGCTAGTAATCTTGATACATGATTCG---------------------------------------------------------------------------------------------AGAAAAGCAA----------------------------------------------------------------------------------------------------------CAATATTATGTATACGGAATATACTAGGAGTTCTCTTCAAGGATAGAGGAATCCTCAAAATGGAATCCATATTTCTACATACTAATATTACGATTATCCCTTCTTCTATTTTATATGTTTCATTATCCTATTACATTATCAATCCTTGCACTTCAGCTTCCTCTA-ACTTCGATGACAGCTTCTCATAACTTATGTCATCATCTTAACACCGTATATGATAATATATTGATAATATAACTATTAGTTGATAGACGATAGTGGATTTCTATTCCAACAAGAACATCCTTGAAAGGTCGACTATTAACATAAGAATAAGAGAGAGTGTGTGGCCGATGCTGTTGCTATAGCTCGGTCGTAGTTTAACACCACGGCATTATTCAGCTTTAAAACAATTGAATTATAAACCTGCTTTTCTTACTACGAAAAGTGTTTCCCTTTAATAAATCTATTGTACATACTTTACAGTTGATAGTACC
>index
---------------------------------------------------------------------------------------------------------------------------------------------------------------------------------------------------------TTTT---------------------------------------------------------------------------------------------TTTTTTTTTT----------------------------------------------------------------------------------------------------------TTTTTTTTTTTTTTTTTTTTTTTTTTTTTTTTTTTTTTTTTTTTTTTTTTTTTTTTTTTTTTTTTTTTTTTTTTTTTTTTTTTTTTTTTTTTTTTTTTTTTTTTTTTTTTTTTTTTTTTTTTTTTTTTTTTTTTTTTTTTTTTTTTTTTTTTTTTTTTTTTTTTT-TTTTTTTTTTTTTTTTTTTTTTTTTTTTTTTTTTTTTTTTTTTTTTTTTTTTTTTTTTTTTTTTTTTTTTTTTTTTTTTTTTTTTTTTTTTTTTTTTTTTTTTTTTTTTTT--------------------------------------------------------------------------------------------------------------------------------------------------------------------------------------------------------
>273614N
NNNTTNCATANCGANTNNCTTNTNNNNNNNTNNNNNNNNNNNNNNNNNNNNNCNTGANANN--NNNNNNNNNNNNNNNAAANNANNN-N-NNNNNNNNNNNNNNNNNNNNNNNNNNNNNNNNNNNNNNNNNNNNNNNNNNNNNNNNNNNNNNNNNNNNNNNNNNNNNNNNNNN-NNNNNNNNNNNNNNNNNnnnnnnnnnnnnnnnnnnnnnnnnnnnnnnnnnnnnnnnnnnnnnnnnnnnnnnnnnnnnnnnnnnnnnnnnnnnnnnnnnnnnnnnnnnnnnnnnnnnnnnnnnnNNNNNNNNNNNNNNNNNNNNNNNNNNNNNNNNNNNNNNNNNNNNNNNNNNNNNNNNNNNNNNNNNNNNNNNNNNNNNNNNNNNNNNNNNNNNNNNNNNNNNNNNNNNNNNNNNNNNN----NNNNNNNNNNNNNNNNNNNNNNNNNNNNNNNNNNNNNNANNNNNNNNNNNNNNNNNNNNNNNNNATANNNCNNCATANNAATANNACNNNNNNNNNNNNNNNNNNNNNNNNNNNNNNNTNNNNNTATTNNATNNNNNNNNNNNNNNNNNNNNNTTCCTCTA-ANNNNGATGACAGCTNNTCATAANTTATGTCATNNNNNNAACACCGTATATGNNAATATATTGATAATATAACTATTAGTTGATAGACGATAGTGGANNNNNNTTCCAACAAGANCNNCNTTGAAANNNNNACTATTAACATAAGAATAAGAGAGAGTGTGCGGCCGNTGCTGTTGCTATAGCTNNNNNNTAGTTTAACACCACGGCATTATNCANCTTTAAAACAATTGAATTATAAACCTGCTTNNNNNNNNNNGAAAANNNNNNCCCTTNNNTANNNCNATTGTACATANNTTACAGTTGATANNNCC
>322134S
NNNNNnnnnnnnnnnnnnnnnnnnnnnnnnnnnnnnnnnnnnnnnnnnnnnnnnnnnnnnnnnnnnnnnnnnnnnnnnnnnnnnnnnnnnnnnnnnnnnnnnnnnnnnnnnnnnnnnnnnnnnnnnnnnnnnnnnnnnnnnnnnnnnnnnnnnnnnnnnnnnnnnnnnnnnnnnnnnnnnnnnnnnnnnnnnnnnnnnnnnnnnnnnnnnnnnnnnnnnnnnnnnnnnnnnnnnnnnnnnnnnnnnnnnnnnnnnnnnnnnnnnnnnnnnnnnnnnnnnnnnnnnnnnnnnnnnnnnnnnnnnnnnnnnnnnnnnnnnnnnnnnnnnnnnnnnnnnnnnnnnnnnnnnnnnnnnnnnnnnnnnnnnnnnnnnnnnnnnnnnnnnnnnnnnnnnnnnnnnnnnnnnnnnnnnnnnnnnnnnnnnnnnnnnnnnnnnnnnnnnnnnnnnnnnnnnnnnnnnnnnnnnnnnnnnnnnnnnnnnnnnnnnnnnnnnnnnnnnnnnnnnnnnnnnnnnnnnnnnnnnnnnnnnnnnnnnnnnnnnnnnnnnnnnnnnnnnnnnnnnnnnnnnnnnnnnnnnnnnnnnnnnnnnnnnnnnnnnnnnnnnnnnnnnnnnnnnnnnnnnnnnnnnnnnnnnnnnnnnnnnnnnnnnnnnnnnnnnnnnnnnnnnnnnnnnnnnnnnnnnnnnnnnnnnnnnnnnnnnnnnnnnnnnnnnnnnnnnnnnnnnnnnnnnnnnnnnnnnnnnnnnnnnnnnnnnnnnnnnnnnnnnnnnnnnnnnnnnnnnnnnnnnnnnnnnnnnnnnnnnnnnnnnnnnnnnnnnnnnnnnnnnnnnnnnnnnnnnnnnnnnnnnnnnnnnnnnnnnnnnnnnnnnnnnnnnnnnnnnnnnnnnnnnnnn
>378604X
nnnnnnnnnnnnnnnnnnnnnnnnnnnnnnnnnnnnnnnnnnnnnnnnnnnnnnnnnnnnnnnnnnnnnnnnnnnnnnnnnnnnnnnnnnnnnnnnnnnnnnnnnnnnnnnnnnnnnnnnnnnnnnnnnnnnnnnnnnnnnnnnnnnnnnnnnnnnnnnnnnnnnnnnnnnnnnnnnnnnnnnnnnnnnnnnnnnnnnnnnnnnnnnnnnnnnnnnnnnnnnnnnnnnnnnnnnnnnnnnnnnnnnnnnnnnnnnnnnnnnnnnnnnnnnnnnnnnnnnnnnnnnnnnnnnnnnnnnnnnnnnnnnnnnnnnnnnnnnnnnnnnnnnnnnnnnnnnnnnnnnnnnnnnnnnnnnnnnnnnnnnnnnnnnnnnnnnnnnnnnnnnnnnnnnnnnnnnnnnnnnnnnnnnnnnnnnnnnnnnnnnnnnnnnnnnnnnnnnnnnnnnnnnnnnnnnnnnnnnnnnnnnnnnnnnnnnnnnnnnnnnnnnnnnnnnnnnnnnnnnnnnnnnnnnnnnnnnnnnnnnnnnnnnnnnnnnnnnnnnnnnnnnnnnnnnnnnnnnnnnnnnnnnnnnnnnnnnnnnnnnnnnnnnnnnnnnnnnnnnnnnnnnnnnnnnnnnnnnnnnnnnnnnnnnnnnnnnnnnnnnnnnnnnnnnnnnnnnnnnnnnnnnnnnnnnnnnnnnnnnnnnnnnnnnnnnnnnnNNNNNNNNNNNNNNNNNNNNNACNNNNNNNNNNNNNNNNNNNNNCGGCCNNNNNNNNNNNNNNNGCTCNGTNNNNNNNNNANACCACGGCATTATTCNNNNNNNNAACAATTGANNNNNNANCCTGCTTTTNNNNNNNNNAAAAGTGTTTNNNNNNAATAAATCTATTGTACATACTTTACAGTTGATAGTACC
>BC187
nnnnnnnnnnnnnnnnnnnnnnnnnnnnnnnnnnnnnnnnnnnnnnnnnnnnnnnnnnnnnnnnnnnnnnnnnnnnnnnnnnnnnnnnnnnnnnnnnnnnnnnnnnnnnnnnnnnnnnnnnnnnnnnnnnnnnnnnnnnnnnnnnnnnnnnnnnnnnnnnnnnnnnnnnnnnnnnnnnnnnnnnnnnnnnnnnnnnnnnnnnnnnnnnnnnnnnnnnnnnnnnnnnnnnnnnnnnnnnnnnnnnnnnnnnnnnnnnnnnnnnnnnnnnnnnnnnnnnnnnnnnnnnnnnnnnnnnnnnnnnnnnnnnnnnnnnnnnnnnnnnnnnnnnnnnnnnnnnnnnnnnnnnnnnnnnnnnnnnnnnnnnnnnnnnnnnnnnnnnnnnnnnnnnnnnnnnnnnnnnnnnnnnnnnnnnnnnnnnnnnnnnnnnnnnnnnnnnnnnnnnnnnnnnnnnnnnnnnnnnnnnnnnnnnnnnnnnnnnnnnnnnnnnnnnnnnnnnnnnnnnnnnnnnnnnnnnnnnnnnnnnnnnnnnnnnnnnnnnnnnnnnnnnnnnnnnnnnnnnnnnnnnnnnnnnnnnnnnnnnnnnnnnnnnnnnnnnnnnnnnnnnnnnnnnnnnnnnnnnnnnnnnnnnnnnnnnnnnnnnnnnnnnnnnnnnnnnnnnnnnnnnnnnnnnnnnnnnnnnnnnnnnnnnnnnnnnnnnnnnnnnnnnnnnnnnnnnnnnnnnnnnnnnnnnnnnnnnnnnnnnnnnnnnnnnnnnnnnnnnnnnnnnnnnnnnnnnnnnnnnnnnnnnnnnnnnnnnnnnnnnnnnnnnnnnnnnnnnnnnnnnnnnnnnnnnnnnnnnnnnnnnnnnnnnnnnnnnnnnnnnnnnnnnnnnnnnnnnnnnnnnnnnnnnnn
>DBVPG1106
nnnnnnnnnnnnnnnnnnnnnnnnnnnnnnnnnnnnnnnnnnnnnnnnnnnnnnnnnnnnnnnnnnnnnnnnnnnnnnnnnnnnnnnnnnnnnnnnnnnnnnnnnnnnnnnnnnnnnnnnnnnnnnnnnnnnnnnnnnnnnnnnnnnnnnnnnnnnnnnnnnnnnnnnnnnnnnnnnnnnnnnnnnnnnnnnnnnnnnnnnnnnnnnnnnnnnnnnnnnnnnnnnnnnnnnnnnnnnnnnnnnnnnnnnnnnnnnnnnnnnnnnnnnnnnnnnnnnnnnnnnnnnnnnnnnnnnnnnnnnnnnnnnnnnnnnnnnnnnnnnnnnnnnnnnnnnnnnnnnnnnnnnnnnnnnnnnnnnnnnnnnnnnnnnnnnnnnnnnnnnnnnnnnnnnnnnnnnnnnnnnnnnnnnnnnnnnnnnnnnnnnnnnnnnnnnnnnnnnnnnnnnnnnnnnnnnnnnnnnnnnnnnnnnnnnnnnnnnnnnnnnnnnnnnnnnnnnnnnnnnnnnnnnnnnnnnnnnnnnnnnnnnnnnnnnnnnnnnnnnnnnnnnnnnnnnnnnnnnnnnnnnnnnnnnnnnnnnnnnnnnnnnnnnnnnnnnnnnnnnnnnnnnnnnnnnnnnnnnnnnnnnnnnnnnnnnnnnnnnnnnnnnnnnnnnnnnnnnnnnnnnnnnnnnnnnnnnnnnnnnnnnnnnnnnnnnnnnnnnnnnnnnnnnnnnnnnnnnnnnnnnnnnnnnnnnnnnnnnnnnnnnnnnnnnnnnnnnnnnnnnnnnnnnnnnnnnnnnnnnnnnnnnnnnnnnnnnnnnnnnnnnnnnnnnnnnnnnnnnnnnnnnnnnnnnnnnnnnnnnnnnnnnnnnnnnnnnnnnnnnnnnnnnnnnnnnnnnnnnnnnnnnnnnnnn
>DBVPG1373
ANNNTTCATAACGAATCTCTTCTATTCTTATGTACCGTTCCGCCAAATTTTTCATNNAANNATTTGGGAAANNNNNNAAAAAAAAAAAN-TAGTATATAAAGTAAAAAAGATGCGCAAGCCCGGAATCGAACCGGGGGCCCAACGATGGCAACGTTGGATTTTACCACTAAACCACTTGCGCTAGTAATCTTGATACATGATTCG---------------------------------------------------------------------------------------------AGAAAAGCAA----------------------------------------------------------------------------------------------------------CAATATTATGTATACGGAATATACTAGGAGTTCTCTTCAAGGATAGAGGNATNNTCAAAATGNAATCCATATTTCTACATACTAATATTACGATTATCCCNNCTTCTATTTTATATGTTTCATTATCCTATTACATTATCAATCCTTGCACTTCAGCTTCCTCTA-ACTTCGATGACAGCTTCTCATAACTTATGTCATCATNNNNNNNNNNNNNNNNNNNATATATTGATANNNNNNCTATTAGTTGATANNNNANAGTGGATTTCTANNNNNNNNNNNNNNNNNNNNNNAGGTCGANNNNNNNNNTAAGAATAAGAGAGAGNNNNNNNNCGATGCTGTTGCTATANNNNNNNNGTAGTTNNNNNNNNNNNNNNNNNNNNNNTTTANNNNNNNTGAATTATANNNNNGCTTTTNNNNNNNNNAAAAGTGTTNNNNNNNNNNNNNTNNNNNGNNNNNNNNNNNNNNNNGNNNNNNNN
>DBVPG1788
AATTTTCATAACGAATCTCTTCTATTCTTATGTACCGTTCCGCCAAATTTTTCATGAAAANNTTTGGGAAAAAGAAAAAAAAAAAAA-A-TAGTATATAAAGTAAAAAAGATGCGCAAGCCCGGAATCGAACCGGGGGCCCAACGATGGCAACGTTGGATTTTACCACTAAACCACTTGCGCTAGTAATCTTGATACATGATTCG---------------------------------------------------------------------------------------------AGAAAAGCAA----------------------------------------------------------------------------------------------------------CAATATTATGTATACGGAATATACTNGGAGTTNNNTTCAAGGATANNGGANNNNNNAAAATGGAATCCATATTTCTANATACTAATATTANNNTTATCCCTTCTTCTATTNNNNNTGTTTCATTATCCTATTACATTATCAATCCTTNCACTTCAGCTTCCTCTA-ACTTNNNNNACAGCTTCTCATAACTTATGTCATCATCTTAACACCGTATATGATAATATATTGATAATATAACTATTAGTTGATAGACGATAGTGGATTTCTATTCCAACAAGAACATCCTTGAAAGGTCGACTATTAACATAAGAATAAGAGAGAGTGTGCGGCCGATGCTGTTGCTATAGCTCGGTCGTAGTTTAACACCACGGCATTATTCAGCTTTAAAACAATTGAATTATAAACCTGCTTTTCTTACTACGAAAAGTGTTTCCCTTTAATAAATCTATTGTACATACTTTACAGTTGATAGTACC
>DBVPG1853
nnnnnnnnnnnnnnnnnnnnnnnnnnnnnnnnnnnnnnnnnnnnnnnnnnnnnnnnnnnnnNNNNNNNNNNNNNNNAAAAAAAANNN-NNNNNNNNNNGNNNNNNAAAAGATGNNNNAGCNCGGAATNNNACCGGGGGCCCAACGATGGCAACNNNNNNTNNNNNNNNNNNNCNNNNNNNNNNNNNNNNNNNNNNNNNNNANNCG---------------------------------------------------------------------------------------------AGAAAAGCAAAAAACATATTNNNCGATAATTNNNNTNNNNNNAGTAAAAACANNGGTGAGATATTGGTAAAGANTTNNNTAATTGTTGGGATNNCANNNNNNAGAAAANNNN----NNNNATTATGTATACGGAATATACTAGGAGTTCTCNNNNNNGATANAGNNNNNNTCAAAATGGAATCCATATTTCTACATACTAATATTACGATTATCCCTTCTTCTATTTTATATGTTTCATTATCCTACTACATTATCAATCCTTGCACTTCAGCTTCCTCTA-ACTTCGATGACAGCTTCTCATAACTTATGTCATCATCTTAACACCGTATATGATAATATATTGATAATAAAACTATTAGTTGATAGACGATAGTGGATTTCTATTCCAACAAGAACATCCTTGAAAGGTCGACTATTAACATAAGAATAAGAGAGAGTGTGCGGCCGATGCTGTTGCTATAGCTCGGTCGTAGTTTAACACCACGGCATTATTCAGCTTTAAAACAATTGAATTATAAACCTGCTTTTCTTACTACGAAAAGTGTTTCCCTTTAATAAATCTATTGTACATACTTTACAGTTGATAGTACC
>DBVPG6040
nnnnnnnnnnnnnnnnnnnnnnnnnnnnnnnnnnnnnnnnnnnnnnnnnnnnnnnnnnnnnnnnnnnnnnnnnnnnnnnnnnnnnnnnnnnnnnnnnnnnnnnnnnnnnnnnnnnnnnnnnnnnnnnnnnnnnnnnnnnnnnnnnnnnnnnnnnnnnnnnnnnnnnnnnnnnnnnnnnnnnnnnnnnnnnnnnnnnnnnnnnnnnnnnnnnnnnnnnnnnnnnnnnnnnnnnnnnnnnnnnnnnnnnnnnnnnnnnnnnnnnnnnnnnnnnnnnnnnnnnnnnnnnnnnnnnnnnnnnnnnnnnnnnnnnnnnnnnnnnnnnnnnnnnnnnnnnnnnnnnnnnnnnnnnnnnnnnnnnnnnnnnnnnnnnnnnnnnnnnnnnnnnnnnnnnnnnnnnnnnnnnnnnnnnnnnnnnnnnnnnnnnnnnnnnnnnnnnnnnnnnnnnnnnnnnnnnnnnnnnnnnnnnnnnnnnnnnnnnnnnnnnnnnnnnnnnnnnnnnnnnnnnnnnnnnnnnnnnnnnnnnnnnnnnnnnnnnnnnnnnnnnnnnnnnnnnnnnnnnnnnnnnnnnnnnnnnnnnnnnnnnnnnnnnnnnnnnnnnnnnnnnnnnnnnnnnnnnnnnnnnnnnnnnnnnnnnnnnnnnnnnnnnnnnnnnnnnnnnnnnnnnnnnnnnnnnnnnnnnnnnnnnnnnnnnnnnnnnnnnnnnnnnnnnnnnnnnnnnnnnnnnnnnnnnnnnnnnnnnnnnnnnnnnnnnnnnnnnnnnnnnnnnnnnnnnnnnnnnnnnnnnnnnnnnnnnnnnnnnnnnnnnnnnnnnnnnnnnnnnnnnnnnnnnnnnnnnnnnnnnnnnnnnnnnnnnnnnnnnnnnnnnnnnnnnnnnnnnnnnnnnnnnnnnnn
>DBVPG6044
AATTTTCATAACGAATCTCTTCTATTCTTATGTACCGTTCCGCCAAATTTTTCATGAAAAAATTTGGGAAAAAGAAAAAAAAAAAAA-A-AAGTATATAAAGTAAAAAAGATGCGCAAGCCCGGAATCGAACCGGGGGCCCAACGATGGCAACGTTGGATTTTACCACTAAACCACTTGCGCTAGTAATCTTGATACATGATTCG---------------------------------------------------------------------------------------------AGAAAAGCAAAAAAAATATTAGCCGATAATTTCTATTTTATAAGTAAAAACATTGGTGAGATATTGGTAAAGAGTTAGATAATTGTTGGGATTCCATTGTTGAGAAAGGCAATAAT----ATTATGTATACGGAATATACTAGGAGTTCTCTTCAAGGATATAGGAATGCTCAAAATGGAATCGATATTTCTACATAATAGTATTGAGATTATTCCT-CTTTTATTTTATATAATTCATTATCCTATTACATTATCAATCCTTGCATTTGAGCTTCCATTAGACTT-AATGACTATTTCTCATCATTTGCGTCATCTTC-TAACACCGTATATGATAATATACTAGTAACGTAAATACTAGTTAGTAGATGATAGTTGATTTCTATTCCAACAAGAACATCCTTGAAAGGTCGACTATTAACATAAGAATAAGAGAGAGTGTGCGGCCGATGCTGTTGCTATAGCTCGGTCGTAGTTTAACACCACGGCATTATTCAGCTTTAAAACAATTGAATTATAAACCTGCTTTTCTTACTACGAAAAGTGTTTCCCTTTAATAAATCTATTGTACATACTTTACAGTTGATAGTACC
>DBVPG6765
AATTTTCATAACGAATCTCTTCTATTCTTATGTACCGTTCCGCCAAATTTTTCATGAAAAAATTTGGGAAAAAGAAAAAAAAAAAAA-A-TAGTATATAAAGTAAAAAAGATGCGCAAGCCCGGAATCGAACCGGGGGCCCAACGATGGCAACGTTGGATTTTACCACTAAACCACTTGCGCTAGTAATCTTGATACATGATTCG---------------------------------------------------------------------------------------------AGAAAAGCAA----------------------------------------------------------------------------------------------------------CAATATTATGTATACGGAATATACTAGGAGTTCTCTTCAAGNATAGAGGAATCCTCAAAANGGAATCTATATTTCNACATACTAATATTACNATNATCCCTTCTTCTATTTTATATGTTTCATTATCCTATTACATTATCAATCCTTGCACTTCAGCTTCCTCTA-ACTTCGATGACAGCTTCTCATAACTTATGTCATCATCTTANCACCGTATATGATAATATATTGATAATATAACTATTAGTTGATAGACGATAGTGGATTTCTATTCCAACAAGAACATCCTTGAAAGGTCGACTATTAACATAAGAATAAGAGAGAGTGTGCGGCCGATGCTGTTGCTATAGCTCGGTCGTAGTTTAACACCACGGCATTATTCAGCTTTAAAACAATTGAATTNTAAACCTGCTTTTCTTACTACAAAAAGTGTTTCCCTTTAATAAATCTATTGTACATACTTTACAGTTGATAGTACC
>K11
AATTTTCATAACGAATCTCTTCTATTCTTATNTACCGCNNNNNNNNNNNNTTCATGAAAAANNNNGGGNNAAAGAAAAAAAAAANNNNN-NNNNNNNNANAGTAAAAANNNNNNNNNNNNNNNNNNNNNNNNNNNNNNNNNNNNNNNNNNNNNNNNNNNNNNNNNNNNNNNNNNNNNNNNNNNNNNNNNNNNNNNNNNNNNNNNNnnnnnnnnnnnnnnnnnnnnnnnnnnnnnnnnnnnnnnnnnnnnnnnnnnnnnnnnnnnnnnnnnnnnnnnnnnnnnnnnnnnnnnnnnnnnnnnnnnnnnnnnnnnnnnnnnnnnnnnnnnnnnnnnnnnnnnnnnnnnnnnnnnnnnnnnnnnnnnnnnnnnnnnnnnnnnnnnnnnnnnnnnnnnnnnnnnnnnnnnnnnnnnnnnnnnnnnnnnnnnnnnnnnnnnnnnnnnnnnnnnnnnnnnnnnnnnnnnnnnnnnnnnnnnnnnnnnnnnnnnnnnnnnnnnnnnnnnnnnnnnnnnnnnnnnnnnnnnnnnnnnnnnnnnnnnnnnnnnnnnnnnnnnnnnnnnnnnnnnnnnnnnnnnnnnnnnnnnnnnnnnnnnnnnnnnnnnnnnnnnnnnnnnnnnnnnnnnnnnnnnnnnnnnnnnnnnnnnnnnnnnnnnnnnnnnnnnnnnnnnnnnnnnnnnnnnnnnnnnnnnnnnnnnnnnnnnnnnnnnnnnnnnnnnnnnnnnnnnnnnnnnnnnnnnnnnnnnnnnnnnnnnnnnnnnnnnnnnnnnnnnnnnnnnnnnnnnnnnnnnnnnnnnnnnnnnnnnnnnnnnnnnnnnnnnnnnnnnnnnnnnnnnnnnnnnnnnnnnnnnnnnnnnnnnnnnnNNNNNNNNNNNNNNNNNNNNNNNNNNNNNNN-
>L_1374
AATTTTCNTAACGAATNTCTTCTATTCTNANGTACCGTTCCGCCAAATTTTTCATGAAAAAATTTGGGAAAAAGNAAAAAAAAAAAA-A-TAGTATNTAANGTAAAAAAGANGCGCAAGCCCGGAATCGAACCGGGGGCCCAACGATGGCAACGTTGGATTTTACCACTAAACCACTTGCGCTAGTAATCTTGATACATGATTCG---------------------------------------------------------------------------------------------AGAAAAGCAA----------------------------------------------------------------------------------------------------------CAATATTATGTATACGGAATATACTAGGAGTTCTCTTCAAGGATAGAGGAATCCTCAAAATGGAATCCATATTTCTACATACTAATATTACGATTATCCCTTCTTCTATTTTATATGTTTCATTATCCTATTACATTATCAATCCTTGCACTTCAGCTTCCTCTA-ACTTCGATGACAGCTTCTCATAACTTATGTCATCATCTTAACACCGTATATGATAATATATTGATAATATAACTATTAGTTGATAGACGATAGTGGATTTCTATTCCAACAAGAACATCCTTGAAAGGTCGACTATTAACATAAGAATAAGAGAGAGTGTGCGGCCGATGCTGTTGCTATAGCTCGGTCGTAGTTTAACATCACGGCATTATTCAGCTTTAAAACAATTGAATTATAAACCTGCTTTTCTTACTACGAAAAGTGTTTCCCTTTAATAAATCTATTGTACATACTTTACAGTTGATAGTACC
>L_1528
AATTTTCATAACGAATCTCTTCTATTCTTATGTACCGTTCCGCCAAATTTTTCNNGAAAAAATTTGGGAAAAAGAAAAAAAAAAAAA-A-TNNNNNNNANNNTAAAAAAGATGCGCAAGCCCGGAATCGAACCGGGGGCCCAACGATGGNNNNNNTNNNNTNNNNNNNNNNACCACTTGCGCTAGTANNNNNNATANNNNNNNCG---------------------------------------------------------------------------------------------AGAANNNNNA----------------------------------------------------------------------------------------------------------CAATATTATGTANNNNNNNNNNACTNNNNNNTNNNNNNNNNNNNNNNNNNNNNNTCAAAATGGAATCTATATTTCTACATACTAATATTNNNNNNATCCCTTCNNNNNTTTTNNNNNTNTCATTATCCTATTACATTATCAATCCTTGCACTTCAGCTTCCTCTA-ACNNNNNNNNNNGCTTCTCATAACTTATGTCATCATCTNNNNNNCGTATATNNNNNNNNNNNNNNNNNNNNNNTA-NAGNNNNNNNNNNNNNNNNNNNNNNNNNNNNNNNNNNNNNNNNNNNNNNNNNNNNNNNNNNNNNNNNNNNNNNNNNNNNNNNNNNNNNNNNNNNNNNNNNNNNNNNNNNNNNNNNNNNNNNNNNNNNNNNNNNNNNNNNNNNNNNNN-NNNNNNNNNNNNNNNNNNNNNNNNNNNNNNNNNNNNNNNNNNnnnnnnnnnnnnnnnnnnnnnnnnnnnnnnnnnnnnnnnnnnnnn
>NCYC110
nnnnnnnnnnnnnnnnnnnnnnnnnnnnnnnnnnnnnnnnnnnnnnnnnnnnnnnnnnnnnnnnnnnnnnnnnnnnnnnnnnnnnnnnnnnnnnnnnnnnnnnnnnnnnnnnnnnnnnnnnnnnnnnnnnnnnnnnnnnnnnnnnnnnnnnnnnnnnnnnnnnnnnnnnnnnnnnnnnnnnnnnnnnnnnnnnnnnnnnnnnnnnnnnnnnnnnnnnnnnnnnnnnnnnnnnnnnnnnnnnnnnnnnnnnnnnnnnnnnnnnnnnnnnnnnnnnnnnnnnnnnnnnnnnnnnnnnnnnnnnnnnnnnnnnnnnnnnnnnnnnnnnnnnnnnnnnnnnnnnnnnnnnnnnnnnnnnnnnnnnnnnnnnnnnnnnnnnnnnnnnnnnnnnnnnnnnnnnnnnnnnnnnnnnnnnnnnnnnnnnnnnnnnnnnnnnnnnnnnnnnnnnnnnnnnnnnnnnnnnnnnnnnnnnnnnnnnnnnnnnnnnnnnnnnnnnnnnnnnnnnnnnnnnnnnnnnnnnnnnnnnnnnnnnnnnnnnnnnnnnnnnnnnnnnnnnnNNNNNNNNNNNNNNNNNNNNNNNNNNNNNN-NNNNNNNNNNNNNNNNNNNNNNNNNNNNNNNN-NNNNNNNNNNNNNNNNNNNNNNNNNNNNNNNNNNNNNNNNNNNNNNNNNNNNNNNNNNNNNNNNNNNNNNNNNNNNNNNNNNNNNNNNNNNNNNNNNNNNNNNNNNGNNNNNNNNNNNNNNNNNNNCCGATGCTGTTNNNNNNNNNNNNNNNNAGTNNNNNNNNNNNNNNNNNNNNAGCNNNNNNNNNNNNNNNTTATANNNNNNNNNNNCTNNNNACGAAAANNNTTTCCCTTTAATAAANCTATTGTACATACTTTACAGTTGATAGTACC
>NCYC361
NNNNNNNNNNNNNNNNNNNNNNNNNNNNNNNNNNNNNNNNNNNNNNNNNNNNNNNNNNNNNNNNNNNNNNNNNNNNNNNNNNNNNNNNN-NNNNNNNNNNNNNNNNNNNNNNNNNNNNNNNNNNNNNNNNNNNNNNNNNNNNNNNNNNNNNNNNN-NNNNNNNNNNNNNNNNNNNNNNNNNNNNNNNNNNNNNNNNNNNNNNNNN---------------------------------------------------------------------------------------------NNNNNNNNNN----------------------------------------------------------------------------------------------------------NNNNNNNNNNNNNNNNNNNNNNNNNNNNNNNNNNNNNNNNNNNNNNNNNNNNNNNNNNNNNNNNNNNNNNNNNNNNNNNNNNNNNNNNNNNNNNNNNNNNNNNNNNNNNNNNNNNNNNNNNNNNNNNNNNNNNNNNTATNNNNNNNNNNNNNNNNNNNNNNNNTA-NNNNNNNNNANNNNNNNTCATAACTTNTGTCATCATCTTAACANNNTATNNNATAATATANNNATAATATAACTATTAGTTGATAGACGATAGTGGATTTCTATTCCAACAAGAACATCCNNNAAAGGNNNACTATTAACATAAGAATAAGAGAGAGTGTNCGGCCGATGCTGTTGCTATAGCTCGGTCGTAGTTTAACACCACGGCATTATTCAGCTTTAAAACAATTGAATTATAAACCTGCTTTTCTTACTACGAAAAGTGTTTCCCTTTAATAAATCTATTGTACATACTTTACAGTTGATAGTANC
>RM11_1A
AATTTTCATAACGAATCTCTTCTATTCTTATGTACCGTTCCGCCAAATTTTTCATGAAAAAATTTGGGAAAAAGAAAAAAAAAAAAA-A-TAGTATATAAAGTAAAAAAGATGCGCAAGCCCGGAATCGAACCGGGGGCCCAACGATGGCAACGTTGGATTTTACCANNNNNNNNNNNNNNNNNNNNNNNNNNNNNNNNNNNNNN---------------------------------------------------------------------------------------------NNNNNNNNNN----------------------------------------------------------------------------------------------------------NNNNNNNNNNNNNNNNNNNNNNNNNNNNNNNNNNNNNNNNNNNNNNNNNNNNNNNNNNNNNNNNNNNNNNNNNNNNNNNNNNNNNNNTTACGATTATNCCTNNTTCNNTTTTATATGTTTCATTATCCTATTACATTATCAATCCTTGCACTTCAGCTTCCTCTA-ACTTCGATGACAGCTTCTCATAACTTATGTCATCATCTTANNNNNNNNNNNNNNNNNNNNNNNNNNNNNNNNNNNNNNNNNNNNNNNNNNNNNNNNNNNNNNNNNNNNNNNNNNNNNNNNNNNNNNNNNNNNNNNNNNNNNNNNNNNNNNNNNNNNNNNNNNNNNNNNNNNNNNNNNNNNNNNNNNNNNNNNNNNNNNNNNNNNNNNNNNNNNNNNNNNNNNNNNNNNNNNNNNNNNNNNNNNNNNNNNNNNNNNNNNNNNNNNNNNNNNNNNNNNNNNNNNNNNNNNNNNNNNNNNNNNNNNNNNNNNNN
>S288c
AATTTTCATAACGANTCTCTTCTATTCTTATGTACCGTTCCGCCAAATTTTTCATGAAAAAATTTGGGAAAAAGAAAAAAAAAAAAA-A-TAGTATATAAAGTAAAAAAGATGCGCAAGCCCGGAATCGAACCGGGGGCCCAACGATGGCAACGTTGGATTTTACCACTAAACCACTTGCGCTAGTAATCTTGATACATGATTCG---------------------------------------------------------------------------------------------AGAAAAGCAA----------------------------------------------------------------------------------------------------------CAATATTATGTATACGGAATATACTAGGAGTTCTCTTCAAGGATAGAGGAATCCTCAAAATGGAATCCATATTTCTACATACTAATATTACGANTATCCCTTCTTCTATTTTATATGTTTCATTATCCTATTACATTATCAATCCTTGCACTTCAGCTTCCNNNN-NNNNNNNNNNCAGCTTCTCATAACTTATGTCATCATCTTAACACCGTATATNNTNNNNNNNNNATAATATANNNNNNNNNNNNNNNNNNNNNNTGGATTTCNATTCCANCAAGAACATCCTTGAAAGGTCGACTATTAACATAAGAATAAGAGAGAGTGTGCGGCCGATGCTGTTGCTATAGCTCGGTCGTAGTTTAACACCACGGCATTATTCAGCTTTAAAACAATTGAATTATAAACCTGCTTTTCTTACTACGAAAAGTGTTTCCCTTTAATAAATCTATTGTACNTACTTTACAGTTGATAGTACN
>SK1
AATTTTCATAATGAATCTCTTCTATTCTTATGTACCGTTCCGCCAAATTTTTCATGAAAAAATTTGGGAAAAAGAAAAAAAAAAAAA-A-TAGTATATAAAGTAAAAAAGATGCGCAAGCCCGGAATCGAACCGGGGGCCCAACGATGGCAACGTTGGATTTTACCACTAAACCACTTGCGCTAGTAATATTGATGCATTATCCA---------------------------------------------------------------------------------------------AGAAAAGCAAAAAACATATTAGCCGATAATTTCTATTTTATAAGTAAAAACATTGGTGAGATAGTGGTAAAGAGTTAGATAATTATTGGGATTCCATTGTTGAGAAAAGCAATAAT----ATTATGTATACGGAATATACTAGGAGTTCTCTTCAAGGATAGAGGAATCCTCAAAATGGAATCCGTATTTCTACATACTAATATTACGATTATCCCTTCTTCTATNTTATATGTTTCATTATCCTATTACATTATCAATCCNTGCANTTCNNCTTCCNNNN-NNNNCNNNNNNNNNNNNNNNNNNNNNNNNNNNNNNNNNNNNNNNNNNNNNNNNNNNNNNNNNNNNNNNNNNNNNATTAGTTGANAGACGATAGTGGNTNTCTATTCCAACAAGAACATCCTTGAAAGGTCGACTATTAACATAAGAATAAGAGAGAGTGTGTGGCCGATGCTGTTGCTATAGCTCGGTCGTAGTTTAACACCACGGCATTATTCAGCTTTAAAACAATTGAATTATNAACCTGCTTTNCTTNNNNNNNNNNNNGTTTCCCTTTAATAAATCTATTGTACATACTTTACAGTTGATAGTACC
>UWOPS03_461_4
AATTTTCATAACGAATCTCTTCTATTCTTATGTACCGTTCCGCCAAATTTTTCATGAAAAAATTTGGGAAAAAGAAAAAAAAAAAAA-ACTAGTATATAAAGTAAAAAAGATGCGCAAGCCCGGAATCGAACCGGGGGCCCAACGATGGCAACGTTGGATTTTACCACTAAACCACTTGCGCTAGTAATATTGATACATGATTGA---------------------------------------------------------------------------------------------AGAAAAGCAAAAA-CATATTAGCCGATAATTTCTATTTTATAAGTAAAAACATTGNTGAGATATTGGTAAAGAGTTAGATAATTGTTGGGATTCCATTGTTGAGAAAAGCAATAAT----ATTAGGTATACGGAATATACTAGGAGTTCTCTTCAAGGATAGAGGAATCCTCAAANTGGAATCTATATTTCTACATACTAATATTACGATTATCCCTTCTTCNATNTNNTNTGTTNCATTATCCTNTTACATTATCNATCCTTGCACNTCAGCTTCCTCTA-NNNNNNATGNCAGCTNNNNANNNNNNNTGTCATCATNNNNNNNNNGNNNNNNNNNNNNNNNNNNNAATATAACTATTANNTGNNNNNNNNNNNNNNATNNNNATNNNNNNNNNNNNNTNNNNNNNNGNNNNNNNNNNNNNNNNNNNNNNNGNNNNNNNGNGNNNNNNNNGGTGTNNNNNNNNNNNNNNNNNNNNNNNNNNNNNNNNNNNNNNNCNGCTNTNNNNNNNNNNNNNNNNNNNNNNNNNNNNCNNNNNNNNNNNNNNNNNNNNNNNNNNNNNNNNNNNNNNNNNNNNNNNNNNNNNNNNNNNNNN
>UWOPS05_217_3
ANTTTTCATAACGAATCTCTTCTATTCNTATGTACCGTTCN-NCAANNNNNNNATGAAAANNNN-NNNNAAAAGAAAAAAAAANAAA-NNNNNNNNNNNNNNNNNNNNNNNNNNNNNNNNNNNNNNNNNNNNNNNNNNNNNNNNNNNNNNNNNNNNNNNNTNNNNNNNNANNNNNNNNNNNNNNNNNATANNNNNNNNNNNNNNN---------------------------------------------------------------------------------------------NNAANNGCAAAAA-NANANNNNNNNANNNNNNCNNNTTTATANNNAAAAACATTNNNNAGATATTNNNAAAGAGTTAGATAATTGTTGGGATTCCATTGTTGAGAAAAGCAANNNN----NNNNGGTATACGGAATATACTAGGAGTNNNCTTCAAGGATAGAGNNNNNNTCAAAATGGAATCTATATTTCTACATACTAATATTACGATTATCCCTTCTTCTATTTTATATGTTTCATTATCCTATTACATTATNNNNNNTTGCACTTCAGCTTCCTCTA-ACTTCGATGACAGCTTCTCATAACTTATGTCATCATCTTAACACCGTATATGATAATATATTGATAATATAACTATTAGTTGATAGACGATAGTGGATTTCTATTCCAACAAGANNNNNNTTGAAAGGTCGACTATTAACATAAGAATAAGAGAGAGTGTGTGGCCGATGGTGTTGCTATAGCTCGGTCGTAGTTTAACACCACGGCATTATTCAGCNNNNNNACAATTGAATTATAAACCTACTTTTCTTACTACGAAAAGTGTTTCCCTTTAATAAATCTATTGTACATACTNNNNNGTTGATNNNNNN
>UWOPS05_227_2
nnnnnnnnnnnnnnnnnnnnnnnnnnnnnnnnnnnnnnnnnnnnnnnnnnnnnnnnnnnnnnnnnnnnnnnnnnnnnnnnnnnnnnnnnnnnnnnnnnnnnnnnnnnnnnnnnnnnnnnnnnnnnnnnnnnnnnnnnnnnnnnnnnnnnnnnnnnnnnnnnnnnnnnnnnnnnnnnnnnnnnnnnnnnnnnnnnnnnnnnnnnnnnnnnnnnnnnnnnnnnnnnnnnnnnnnnnnnnnnnnnnnnnnnnnnnnnnnnnnnnnnnnnnnnnnnnnnnnnnnnnnnnnnnnnnnnnnnnnnnnnnnnnnnnnnnnnnnnnnnnnnnnnnnnnnnnnnnnnnnnnnnnnnnnnnnnnnnnnnnnnnnnnnnnnnnnnnnnnnnnnnnnnnnnnnnnnnnnnnnnnnnnnnnnnnnnnnnnnnnnnnnnnnnnnnnnnnnnnnnnnnnnnnnnnnnnnnnnnnnnnnnnnnnnnnnnnnnnnnnnnnnnnnnnnnnnnnnnnnnnnnnnnnnnnnnnnnnnnnnnnnnnnnnnnnnnnnnnnnnnnnnnnnnnnnnnnnnnnnnnnnnnnnnnnnnnnnnnnnnnnnnnnnnnnnnnnnnnnnnnnnnnnnnnnnnnnnnnnnnnnnnnnnnnnnnnnnnnnnnnnnnnnnnnnnnnnnnnnnnnnnnnnnnnnnnnnnnnnnnnnnnnnnnnnnnnnnnnnnnnnnnnnnnnnnnnnnnnnnnnnnnnnnnnnnnnnnnnnnnnnnnnnnnnnnnnnnnnnnnnnnnnnnnnnnnnnnnnnnnnnnnnnnnnnnnnnnnnnnnnnnnnnnnnnnnnnnnnnnnnnnnnnnnnnnnnnnnnnnnnnnnnnnnnnnnnnnnnnnnnnnnnnnnnnnnnnnnnnnnnnnnnnnnnnn
>UWOPS83_787_3
AATTTNCATAACGAATCTCTTCNATTCTTATGTACCGTTCCGCCAAANTTTTCATGAAAAAATNNGGNNAAAAGAAAAAAAAAAAAA-A--AGTANNNAAAGTNNNN--NNNNNNNNNNNNNNNNNNNNNNNNNNNNNNNNNNNNNNNNNNNNNNNNNNNNNNNNNNNNNNNNNNNNNNNNNNNNNNNNNNNNNNNNNNNNNNNNnnnnnnnnnnnnnnnnnnnnnnnnnnnnnnnnnnnnnnnnnnnnnnnnnnnnnnnnnnnnnnnnnnnnnnnnnnnnnnnnnnnnnnnnnnnnnnnnnnnnnnnnnnnnnnnnnnnnnnnnnnnnnnnnnnnnnnnnnnnnnnnnnnnnnnnnnnnnnnnnnnnnnnnnnnnnnnnnnnnnnnnnnnnnnnnnnnnnnnnnnnnnnnnnnnnnnnnnnnnnnnnnnnnnnnnnnnnnnnnnnnnnnnnnnnnnnnnnnnnnnnnnnnnnnnnnnnnnnnnnnnnnnnnnnnnnnnnnnnnnnnnnnnnnnnnnnnnnnnnnnnnnnnnnnnnnnnnnnnnnnnnnnnnnnnnnnnnnnnnnnnnnnnnnnnnnnnnnnnnnnnnnnnnnnnnnnnnnnnnnnnnnnnnnnnnnnnnnnnnnnnnnnnnnnnnnnnnnnnnnnnnnnnnnnnnnnnnnnnnnnnnnnnnnnnnnnnnnnnnnnnnnnnnnnnnnnnnnnnnnnnnnnnnnnnnnnnnnnnnnnnnnnnnnnnnnnnnnnnnnnnnnnnnnnnnnnnnnnnnnnnnnnnnnnnnnnnnnnnnnnnnnnnnnnnnnnnnnnnnnnnnnnnnnnnnnnnnnnnnnnnnnnnnnnnnnnnnnnnnnnnnnnnnnnnnnnnnnnnnnnnnnnnnnnnnnnnnnnnnnnnnnnn
>UWOPS87_2421
nnnnnnnnnnnnnnnnnnnnnnnnnnnnnnnnnnnnnnnnnnnnnnnnnnnnnnnnnnnnnnnnnnnnnnnnnnnnnnnnnnnnnnnnnnnnnnnnnnnnnnnnnnnnnnnnnnnnnnnnnnnnnnnnnnnnnnnnnnnnnnnnnnnnnnnnnnnnnnnnnnnnnnnnnnnnnnnnnnnnnnnnnnnnnnnnnnnnnnnnnnnnnnnnnnnnnnnnnnnnnnNNNNNNNNNNNNNNNNNNNNNNNNNNNNNNNNNNNNNNNNNNNNNNNNNNNNNNNNNNNNNNNNNNNNNNNNNNNNNNNNNNNNNN-----------------------------------------------------------------------------------------------------------NNNNNNNNNNNNACNNNNNNNNNNNNNNNNNNNNNNNNNNNNNAGANNNNNNNNCAAANTNNNNNNNNNATTTCTACATACNNNNNTNNNNNNNNNNNNNNNTTCNATTTTATNNNTTNNNNNNTCCTATTACATTATNNNNNNNTGCACTNNNNNNTCCTCTA-ACTTCGATGACAGCTTCTCATAACTTATGTCATCANCTTAACACCGTATATGATAATATATTGATAATATAACTATTAGTTGATAGACGATAGTGGATTTCTATTCCANCAAGAACATCCTTGAANGGTCGACTATTATCATAAGAATAAGAGAGAGTGTGCGGCCGATGCTGTTGCTATAGCTCGGTCGTAGTTTAACACCACGGAATTATTCAGCTTTAAAACAATTGAATTATAAACCTGCTTTTCTTACTACGAAAAGTGTTTCCCTTTAATAAATCTATTGTACATACTTTACAGTTGATAGTACC
>W303
AATTTTCATAACGAATCTCTTCNATTCTTATGNACCGTTCCGCCAAATTTTNCATGAAAAAATTTGGGAAAANGAAAAAAAAAAAAA-A-TAGTATATAAAGTAAAAAAGATGCGCAAGCCCGGAATCGAACCGGGGGCCCAACGATGGCAACGTTGGATTTTANNNNNNNNNNNNNNGCGNNNNNNNNNNNNNNNNNNNNNNNNNNNNNNnnnnnnnnnnnnnnnnnnnnnnnnnnnnnnnnnnnnnnnnnnnnnnnnnnnnnnnnnnnnnnnnnnnnnnnnnnnnnnnnnnnnnnnNNNNNNNNNNnnnnnnnnnnnnnnnnnnnnnnnnnnnnnnnnnnnnnnnnnnnnnnnnnnnnnnnnnnnnnnnnnnnnnnnnnnnnnnnnnnnnnnnnnnnnnnnnnnnnnnnnnnNNNNNNNNNNNNNNNNNNNNnNNNNNNNNNNNNNNNNNNNNNNNNNNNNNNNNNNNNNNNNNNNNNNNNNNNNNNnnnnnnnnnnnnnnnnnnnnnnnNNNNNNNNNNNNNNNNNNNNNNNNNNNNNNNNNNNNNNNNNNNNNNNNNNNNNNNNNNNNNNNNNNNnNNNNNNNNNNNNNNNNNNNNNnNNnNNNNNNNNNNNNNNNNNNNNNNNNNNNNNNNNNNNNNNNNNNNNNNNNNNNNNNNNNNNNNNNNNNNNNNNNNNNNNNNNCNNNNNNNNNNNNNNNNNNNNNNNNNNNNNNNNNNNNNNNNNNAANNNAGANTGTGCGGCCGATGCTGNNNNNNNAGCTCNGTCGNNGNTTAACANCACGGCANTATTCAGCTTTAAAACAATNGAATTATAAACCTGCTNNTCTTACTACGAAAAGTGTTTCCCTTTAATAAATCTATTGTACATACTTTACAGTTGATAGTACC
>Y12
nnnnnnnnnnnnnnnnnnnnnnnnnnnnnnnnnnnnnnnnnnnnnnnnnnnnnnnnnnnnnnnnnnnnnnnnnnnnnnnnnnnnnnnnnnnnnnnnnnnnnnnnnnnnnnnnnnnnnnnnnnnnnnnnnnnnnnnnnnnnnnnnnnnnnnnnnnnnnnnnnnnnnnnnnnnnnnnnnnnnnnnnnnnnnnnnnnnnnnnnnnnnnnnnnnnnnnnnnnnnnnnnnnnnnnnnnnnnnnnnnnnnnnnnnnnnnnnnnnnnnnnnnnnnnnnnnnnnnnnnnnnnnnnnnnnnnnnnnnnnnnnnnnnnnnnnnnnnnnnnnnnnnnnnnnnnnnnnnnnnnnnnnnnnnnnnnnnnnnnnnnnnnnnnnnnnnnnnnnnnnnnnnnnnnnnnnnnnnnnnnnnnnnnnnnnnnnnnnnnnnnnnnnnnnnnnnnnnnnnnnnnnnnnnnnnnnnnnnnnnnnnnnnnnnnnnnnnnnnnnnnnnnnnnnnnnnnnnnnnnnnnnnnnnnnnnnnnnnnnnnnnnnnnnnnnnnnnnnnnnnnnnnnnnnnnnnnnnnnnnnnnnnnnnnnnnnnnnnnnnnnnnnnnnnnnnnnnnnnnnnnnnnnnnnnnnnnnnnnnnnnnnnnnnnnnnnnnnnnnnnnnnnnnnnnnnnnnnnnnnnnnnnnnnnnnnnnnnnnnnnnnnnnnnnnnnnnnnnnnnnnnnnnnnnnnnnnnnnnnnnnnnnnnnnnnnnnnnnnnnnnnnnnnnnnnnnnnnnnnnnnnnnnnnnnnnnnnnnnnnnnnnnnnnnnnnnnnnnnnnnnnnnnnnnnnnnnnnnnnnnnnnnnnnnnnnnnnnnnnnnnnnnnnnnnnnnnnnnnnnnnnnnnnnnnnnnnnnnnnnnnnnnnnnnnn
>Y55
AATTTTCATAACGAATCTCTTCTATTCTTATGTACCGTTCCGCCAAATTTTTCATGAAAAAATTTGGGAAAAAGAAAAAAAAAAAAA-A-TAGTATATAAAGTAAAAAAGATGCGCAAGCCCGGAATCGAACCGGGGGCCCAACGATGGCAACGTTGGATTTTACCACTAAACCACTTGCGCTAGTAATCTTGATACATGATTCG---------------------------------------------------------------------------------------------AGAAAAGCAA----------------------------------------------------------------------------------------------------------CAATATTATGTATACGGAATATACTAGGAGTTCTCTTCAAGGATAGAGGAATCCTCAAAATGGANTCCATATTTCTACATACTAATATTACGATTATCCCTTCTTCTATTTTATATGTTTCATTATCCTATTACATTATCAATCCTTGCACTTCAGCTTCCTCTA-ACTTCGATGACAGCTTCTCATAACTTATGTCATCATCTTAACACCGTATATGATAATATATTGATAATATAACTATTAGTTGATAGACGATAGTGGATTTCTATTCCAACAAGAACATCCTTGAAAGGTCGACTATTAACATAAGAATAAGAGAGAGTGTGCGGCCGATGCTGTTGCTATAGCTCGGTCGTAGTTTAACACCACGGCATTATTCAGCTTTAAAACAATTGAATTATAAACCTGCTTTTCTTACTACGAAAAGTGTTTCCCTTTAATAAATCTATTGTACATACTTTACAGTTGATAGTACC
>Y9
nnnnnnnnnnnnnnnnnnnnnnnnnnnnnnnnnnnnnnnnnnnnnnnnnnnnnnnnnnnnnnnnnnnnnnnnnnnnnnnnnnnnnnnnnnnnnnnnnnnnnnnnnnnnnnnnnnnnnnnnnnnnnnnnnnnnnnnnnnnnnnnnnnnnnnnnnnnnnnnnnnnnnnnnnnnnnnnnnnnnnnnnnnnnnnnnnnnnnnnnnnnnnnnnnnnnnnnnnnnnnnnnnnnnnnnnnnnnnnnnnnnnnnnnnnnnnnnnnnnnnnnnnnnnnnnnnnnnnnnnnnnnnnnnnnnnnnnnnnnnnnnnnnnnnnnnnnnnnnnnnnnnnnnnnnnnnnnnnnnnnnnnnnnnnnnnnnnnnnnnnnnnnnnnnnnnnnnnnnnnnnnnnnnnnnnnnnnnnnnnnnnnnnnnnnnnnnnnnnnnnnnnnnnnnnnnnnnnnnnnnnnnnnnnnnnnnnnnnnnnnnnnnnnnnnnnnnnnnnnnnnnnnnnnnnnnnnnnnnnnnnnnnnnnnnnnnnnnnnnnnnnnnnnnnnnnnnnnnnnnnnnnnnnnnnnnnnnnnnnnnnnnnnnnnnnnnnnnnnnnnnnnnnnnnnnnnnnnnnnnnnnnnnnnnnnnnnnnnnnnnnnnnnnnnnnnnnnnnnnnnnnnnnnnnnnnnnnnnnnnnnnnnnnnnnnnnnnnnnnnnnnnnnnnnnnnnnnnnnnnnnnnnnnnnnnnnnnnnnnnnnnnnnnnnnnnnnnnnnnnnnnnnnnnnnnnnnnnnnnnnnnnnnnnnnnnnnnnnnnnnnnnnnnnnnnnnnnnnnnnnnnnnnnnnnnnnnnnnnnnnnnnnnnnnnnnnnnnnnnnnnnnnnnnnnnnnnnnnnnnnnnnnnnnnnnnnnnnnnnnnnnnnnnnnnn
>YIIc17_E5
nnnnnnnnnnnnnnnnnnnnnnnnnnnnnnnnnnnnnnnnnnnnnnnnnnnnnnnnnnnnnnnnnnnnnnnnnnnnnnnnnnnnnnnnnnnnnnnnnnnnnnnnnnnnnnnnnnnnnnnnnnnnnnnnnnnnnnnnnnnnnnnnnnnnnnnnnnnnnnnnnnnnnnnnnnnnnnnnnnnnnnnnnnnnnnnnnnnnnnnnnnnnnnnnnnnnnnnnnnnnnnnnnnnnnnnnnnnnnnnnnnnnnnnnnnnnnnnnnnnnnnnnnnnnnnnnnnnnnnnnnnnnnnnnnnnnnnnnnnnnnnnnnnnnnnnnnnnnnnnnnnnnnnnnnnnnnnnnnnnnnnnnnnnnnnnnnnnnnnnnnnnnnnnnnnnnnnnnnnnnnnnnnnnnnnnnnnnnnnnnnnnnnnnnnnnnnnnnnnnnnnnnnnnnnnnnnnnnnnnnnnnnnnnnnnnnnnnnnnnnnnnnnnnnnnnnnnnnnnnnnnnnnnnnnnnnnnnnnnnnnnnnnnnnnnnnnnnnnnnnnnnnnnnnnnnnnnnnnnnnnnnnnnnnnnnnnnnnnnnnnnnnnnnnnnnnnnnnnnnnnnnnnnnnnnnnnnnnnnnnnnnnnnnnnnnnnnnnnnnnnnnnnnnnnnnnnnnnnnnnnnnnnnnnnnnnnnnnnnnnnnnnnnnnnnNNNNNNNNNN-NNNNNNN-NNNNNNNNNNNN-NNNNNNNNNNNNNNNN-NNNNNNNNNNNNNNNNNNNNNNNNNNNNNNNNNNNNNNNNNNNNNNNNNNNNNNNNNNNNNNNNNNNNNNNNNNNNNNNNNNNNNNNNNNNNNNNNNNNNNNNNNNNNNNNNNNNNNNNNNNNNNNNNNNNNNNNNNNNNNNNNNNNNNNNNNNNNNANNNNNNANNNNNNN
>YJM789
AATTTTCATAACGAATCTCTTCTATTCTTATGTACCGTTCCGCCAAATTTTTCATGAAAAAATTTGGGAAAAAGAAAAAAAAAAAAA-A-TAGTATATAAAGTAAAAAAGATGCGCAAGCCCGGAATCGAACCGGGGGCCCAACGATGGCAACGTTGGATTTTACCACTAAACCACTTGCGCTAGTAATCTTGATACATGATTCG---------------------------------------------------------------------------------------------AGAAAAGCAA----------------------------------------------------------------------------------------------------------CAATATTATGTATACGGAATATACTAGGAGTTCTCTTCAAGGATAGAGGAATCCTCAAAATGGAATCCATATTTCTACATACTAATATTACGATTATCCCTTCTTCTATTTTATATGTTTCATTATCCTATTACATTATCAATCCTTGCACTTCAGCTTCCTCTA-ACTTCGATGACAGCTTCTCATAACTTATGTCATCATCTTAACACCGTATATGATAATATATTGATAATATAACTATTAGTTGATAGACGATAGTGGATTTCTATTCCAACAAGAACATCCTTGAAAGGTCGACTATTAACATAAGAATAAGAGAGAGTGTGCGGCCGATGCTGTTGCTATAGCTCGGTCGTAGTTTAACACCACGGCATTATTCAGCTTTAAAACAATTGAATTATAAACCTGCTTTTCTTACTACGAAAAGTGTTTCCCTTTAATAAATCTATTGTACATACTTTACAGTTGATAGTACC
>YJM975
AATTTTCATAACGAATCTCTTCTATTCTTATGTACCGTTCCGCCAAATTTTTCATGAAAAAATTTGGGAAAAAGAAAAAAAAAAAAA-A-TAGTATATAAAGTAAAAAAGATGCGCAAGCCCGGAATCGAACCGGGGGCCCAACGATGGCAACGTTGGATTTTACCACTAAACCACTTGCGCTAGTAATCTTGATACATGATTCG---------------------------------------------------------------------------------------------AGAAAAGCAA----------------------------------------------------------------------------------------------------------CAATATTATGTATACGGAATATACTAGGAGTTCTCTTCAAGGATAGAGGAATCCTCAAAATGGAATCTATATTTCTACATACTAATATTACGATTATCCCTTCTTCTATTTTATATGTTTCATTATCCTATTACATTATCAATCCTTGCACTTCAGCTTCCTCTA-ACTTCGATGACAGCTTCTCATAACTTATGTCATCATCTTAACACCGTATATGATAATATNNNNNNNNNNNNNNNNNNNNNNNNNNNNNNNNNNNNNNNNNNNNNNNNNNNNNNNNNNNNNNNNNNNNNNNNNNNNNNNNNNNNNNNNNNNNNNNNNNNNNNNNNNNNNNNNNNNNNNNNNNNNNNNNNNNNNNNNNNNNNNNNN-NNNNNNNNNNNNNNNNNN-NNNNNNNNNNNNNNNNnnnnnnnnnnnnnnnnnnnnnnnnnnnnnnnnnnnnnnnnnnnnnnnnnnnnnnnnnnnnnnnnnnnnnnn
>YJM978
nnnnnnnnnnnnnnnnnnnnnnnnnnnnnnnnnnnnnnnnnnnnnnnnnnnnnnnnnnnnnnnnnnnnnnnnnnnnnnnnnnnnnnnnnnnnnnnnnnnnnnnnnnnnnnnnnnnnnnnnnnnnnnnnnnnnnnnnnnnnnnnnnnnnnnnnnnnnnnnnnnnnnnnnnnnnnnnnnnnnnnnnnnnnnnnnnnnnnnnnnnnnnnnnnnnnnnnnnnnnnnnnnnnnnnnnnnnnnnnnnnnnnnnnnnnnnnnnnnnnnnnnnnnnnnnnnnnnnnnnnnnnnnnnnnnnnnnnnnnnnnnnnnnnnnnnnnnnnnnnnnnnnnnnnnnnnnnnnnnnnnnnnnnnnnnnnnnnnnnnnnnnnnnnnnnnnnnnnnnnnnnnnnnnnnnnnnnnnnnnnnnnnnnnnnnnnnnnnnnnnnnnnnnnnnnnnnnnnnnnnnnnnnnnnnnnnnnnnnnnnnnnnnnnnnnnnnnnnnnnnnnnnnnnnnnnnnnnnnnnnnnnnnnnnnnnnnnnnnnnnnnnnnnnnnnnnnnnnnnnnnnnnnnnnnnnnnnnnnnnnnnnnnnnnnnnnnnnnnnnnnnnnnnnnnnnnnnnnnnnnnnnnnnnnnnnnnnnnnnnnnnnnnnnnnnnnnnnnnnnnnnnnnnnnnnnnnnnnnnnnnnnnnnnnnnnnnnnnnnnnnnnnnnnnnnnnnnnnnnnnnnnnnnnnnnnnnnnnnnnnnnnnnnnnnnnnnnnnnnnnnnnnnnnnnnnnnnnnnnnnnnnnnnnnnnnnnnnnnnnnnnnnnnnnnnnnnnnnnnnnnnnnnnnnnnnnnnnnnnnnnnnnnnnnnnnnnnnnnnnnnnnnnnnnnnnnnnnnnnnnnnnnnnnnnnnnnnnnnnnnnnnnnnnnnn
>YJM981
nnnnnnnnnnnnnnnnnnnnnnnnnnnnnnnnnnnnnnnnnnnnnnnnnnnnnnnnnnnnnnnnnnnnnnnnnnnnnnnnnnnnnnnnnnnnnnnnnnnnnnnnnnnnnnnnnnnnnnnnnnnnnnnnnnnnnnnnnnnnnnnnnnnnnnnnnnnnnnnnnnnnnnnnnnnnnnnnnnnnnnnnnnnnnnnnnnnnnnnnnnnnnnnnnnnnnnnnnnnnnnnnnnnnnnnnnnnnnnnnnnnnnnnnnnnnnnnnnnnnnnnnnnnnnnnnnnnnnnnnnnnnnnnnnnnnnnnnnnnnnnnnnnnnnnnnnnnnnnnnnnnnnnnnnnnnnnnnnnnnnnnnnnnnnnnnnnnnnnnnnnnnnnnnnnnnnnnnnnnnnnnnnnnnnnnnnnnnnnnnnnnnnnnnnnnnnnnnnnnnnnnnnnnnnnnnnnnnnnnnnnnnnnnnnnnnnnnnnnnnnnnnnnnnnnnnnnnnnnnnnnnnnnnnnnnnnnnnnnnnnnnnnnnnnnnnnnnnnnnnnnnnnnnnnnnnnnnnnnnnnnnnnnnnnnnnnnnnnnnnnnnnnnnnnnnnnnnnnnnnnnnnnnnnnnnnnnnnnnnnnnnnnnnnnnnnnnnnnnnnnnnnnnnnnnnnnnnnnnnnnnnnnnnnnnnnnnnnnnnnnnnnnnnnnnnnnnnnnnnnnnnnnnnnnnnnnnnnnnnnnnnnnnnnnnnnnnnnnnnnnnnnnnnnnnnnnnnnnnnnnnnnnnnnnnnnnnnnnnnnnnnnnnnnnnnnnnnnnnnnnnnnnnnnnnnnnnnnnnnnnnnnnnnnnnnnnnnnnnnnnnnnnnnnnnnnnnnnnnnnnnnnnnnnnnnnnnnnnnnnnnnnnnnnnnnnnnnnnnnnnnnnnnnnnnn
>YPS128
NNNNNTNNNNNNNNNTNNNNNNNNNNNNNNNNNNNNNNNNNNNNNNNNNTTNNNNNNNNNN-NNNNNNNNNNNNNNNNNNNNNNNNN---NNNNNNNNNAAGTAAAAANGATGCGCAAGCCCGGAATCGNNNNNNGGGCCNNACGATGGCAACGTTGNATTTTACCACTAAACCACTTGCGCTAGTAATCTTGATACATGATTCAAGGCAAAAAACATATTAGCCGATAATTTCTATTTAAGTAAAAACATTGGTGAGATATTGTAAAGAGTTAGATAATTGTTGGGATTCCATTGTGAGAAAAGCAA----------------------------------------------------------------------------------------------------------TAATATTATGTATACGGAATATAATAGGAGTTCTCTTCAAGGATAGAGGAATCCTCAAAATGGAATCCATATTTCTACATACTAATATTACGATTATTCCTCATTCCATTTTATATGTTTCATTATCCTATTACATTATCAATCCTTGCACTTCAGCTTCCTCTA-ACTTCGATGACAGCTTCTCATAACTTATGTCATCATCTTAACACCGTATATGATAATATATCGATAATATAACTATTAGTTGATAGACGATAGTGGATTTCTATTCCAACAAGAACATCCTTGAAAGGTCGACTATTAACATAAGAATAAGAGAGAGTGTGTGGCCGATGCTGTTGCTATAGCTCGGTCATAGTTTAACACCACGGCATTATTCAGCTTTAAAACAATTGAATTATAAACCTGCTTTTCTTACTACGAAAAGTGTTTCCCTTTAATAAATCTATTGTACATACTTTACAGTTGATAGTACC
>YPS606
AATTTTCATAACGAATCTCTTCTATTCTTATGTACCGTTCCGCCAAATTTTTCATGAAAAA-NNNGGNAAAAANNNAAAAAAAAAAN---NNNNNTATAANNNNNNAAAGATGCGCAAGCCCGGAATCGAACCGGGGGCCCAACGATGGCAACGTTGGATTTTACCNNNNNNNNNNNNGCGNNNNNNATCTTGATACATGATTCN---------------------------------------------------------------------------------------------NNNNNNNNNNNNNNNNNNNNNNNNNNNNNNNNNNNNNNNNNNNNNNNNNNNNNNNNNNNNNNNNNNNNNNNNNNNNNNNNNNNNNNNNNNNNNNNNNNNNNNNNNNNNNNNNNNNNnnnnnnnnnnnnnnnnnnnnnnnnnnnnnnnnnnnnnnnnnnnnnnnnnnnnnnnnnnnnnnnnnnnnnnnnnnnnnnnnnnnnnnnnnnnnnnnnnnnnnnnnnnnnnnnnnnnnnnnnnnnnnnnnnnnnnnnnnnnnnnnnnnnnnnnnnnnnnnnnnnnnnnnnnnnnnnnnnnnnnnnnnnnnnnnnnnnnnnnnnnnnnnnnnnnnnnnnnnnnnnnnnnnnnnnnnnnnnnnnnnnnnnnnnnnnnnnnnnnnnnnnnnnnnnnnnnnnnnnnnnnnnnnnnnnnnnnnnnnnnnnnnnnnnnnnnnnnnnnnnnnnnnnnnnnnnnnnnnnnnnnnnnnnnnnnnnnnnnnnnnnnnnnnnnnnnnnnnnnnnnnnnnnnnnnnnnnnnnnnnnnnnnnnnnnnnnnnnnnnnnnnnnnnnnnnnnnnnnnnnnnnnnnnnnnnnnnnnnnnnnnnnnnnnnnnnnnnn
>YS2
AATTTTCNNNNNGAATNNNNNNNNNNNNNNNNTNNNNNNNCGCCAAATTTNTNNNNAAAAAATTTGGGAAAAAGAAAAAAAAAAAAA---NNNNNNNTAANNNAAAAAAGATGCGCAAGCCCGGAATCGAACCGGGGGCCCAACGATGGCANCGTNGGATTTTACCACTAAACCACTTGCGCTAGTANTCTTGATACATGATTCG---------------------------------------------------------------------------------------------AGAAAAGCAA----------------------------------------------------------------------------------------------------------CAATATTATGTATACGGAATATACTAGGAGTTCTCTTCAAGGATAGAGGAATCCTCAAAATGGAATCCATATTTCTACATACTAATATTACGATTATCCCTTCTTCTATTTTATATGTTTCATTATCCTATTACATTATCAATCCGTGCACTTCAGCTTCCTCTA-ACTTCGATGACAGCTTCTCATAACTTATGTCATCATCTTAACACCGTATATGATAATATATTGATAATATAACTATTAGTTGATAGACGATAGTGGATTTCTATTCCAACAAGAACATCCTTGAAAGGTCGACTATTAACATAAGAATAAGAGAGAGTGTGCGGCCGATGCTGTTGCTATAGCTCGGTCGTAGTTTAACACCACGGCATTATTCAGCTTTAAAACAATTGAATTATAAACCTGCTTTTCTTACTACGAAAAGTGTTTCCCTTTAATAAATCTATTGTACATACTTTACAGTTGATAGTACC
>YS4
NNNNNTCNNAACNNNNNNNTTNNNNNNNNNTNTACCGNNCNNNNNNNNNNTNNNNNNNNNNNNNNNNNNNNNNNNAAAAAAAAAAAA-A-TAGTATATAAAGTAAAAAAGATGCGCAAGCCCGGAATCGAACCGGGGGCCCANCGATGGCAACGTTGGATTTTACCACTAAACCACTTGCGCTAGTAATCTTGATACATGATTTG---------------------------------------------------------------------------------------------AGAAAAGCAA----------------------------------------------------------------------------------------------------------CAATATTATGTATACGGAATATACTAGGAGTTCTCTTCAAGGATATAGGAATCCTCAAAATGGAATCTATATTTCTACATACTAATATTACGATTANCCCTTCTTCTATTTTATATGTTNCATTATCCTATTACATTATCAATCCTTGCACTTCAGCTTCCTCTA-ACTTCGATGACAGCTTCTCATAACTTATGTCATCATCTTAACACCGTATATGATAATATATTGATAATATAACTATTAGTTGATAGACGATAGTGGATTTCTATTCCAACAAGAACATCCTTGAAAGGTCGACTATTAACATAAGAATAAGAGAGAGTGTGCGGCCGATGCTGTTGCTATAGCTCGGTCGTAGTTTAACACCACGGCATTATTCAGCTTTAAAACAATTGAATTATAAACCTGCTTTTCTTACTACGAAAAGTGTTTCCCTTTAATAAATCTATTGTACATACTTTACAGTTGATAGTACC
>YS9
AATTTTCANAACNNNNNNNNNNNNNNNNTNNNNNNNNNNNCGCCAAATTTTNNNNGAAAAAATTTGGGAAAAAGAAAAAAAAAAAAA-A-TAGTATATAAAGTAAAAAAGATGCGCAAGCCCGGAATCGAACCGGGGGCCCAACGATGGCAACGTTGGATTTTACCACTAAACCACTTGCGCTAGTAATCTTGATACATGATTCG---------------------------------------------------------------------------------------------AGAAAAGCAA----------------------------------------------------------------------------------------------------------CAATATTATGTATACGGAATATACTAGNNNNNNTCTTCAAGGATAGAGGAATCCTCAAAATGGAATCCATATTTCTACATACTAATATTACGATTATCCCTTCTTCTATTTTATATGTTTCATTATCCTATTACATTATCAATCCTTGCACTTCAGCTTCCNNNN-NNTTCGATGACAGCTTCTCATAACTTATGTCATCATCTTAACACCGTATATGATAATNNNNNNATNNNNNNNNNNNNNNNTGATAGACNNNNNNGGATTTCTATTCCAANNNNNNCATCCNNNNNNNNNNNNNNNNNNNNNNNNNNNNNNNNNNNNNNNTGCNGCCGATNNNNNNNNNNNNNNNNGGTNNNNNNNNNNNNNNNNNNNNN-NNNNNNNNN-NNNNNNNnnnnnnnnnnnnnnnnnnnnnnnnnnnnnnnnnnnnnnnnnnnnnnnnnnnnnnnnnnnnnnnnnnnnnnnnnnnnnnnnnnnn
