# Supplementary material for: Evolutionary Genomics of Transposable Elements in Saccharomyces cerevisiae
Source: PLoS One. 2012 Nov 30;7(11):e50978. doi: 10.1371/journal.pone.0050978 (PMC3511429; doi:10.1371/journal.pone.0050978)
Supplement: File S7 — ZIP archive of SGRP strain alignments used for population genomic analyses. Alignments of the orthologous genomic region in each SGRP strain corresponding to each Ty insertion in our re-annotation of the S. cerevisiae reference genome. N’s represent low quality (<Q40 phred score) or missing data, primarily due to the low-coverage sequence of many SGRP strains. The DNA sequence of sacCer2 is included as “REF” and each alignment includes the TE locus and 200 bp of DNA sequence on either side of the Ty insertion site. A dummy sequence shows the position of each TE in the alignment with “T”s. (ZIP) [file pone.0050978.s007.zip › S7/chrIII_st20+_TY1.mfa]

>REF
TAATGGAACTGACGTCGTCAATTACCGGTAGCTTTTTTGCCCACATTTTTAATCATCTTTTAAGTATTTGAGTATTTGTTGTTCACTAGAGTTTTACTAATTAAGGTTCTGAGAAAATAAAGATATGCATTTAGAAAAGTCGGTTCTACACCGCAAATTTCTTTATTACAGAAACATTTTATACAAAGAGGATACATAGTTATTGGAAAGAAAATCAATTATCTTTTTGTTGGGTAGTATGAATATTACTTGTACATTATCATATACAATATAAAAAGATGTCATAGAGTTGTGAAATATTTATTATATTTAATAAAAGCTGAAGCGCAATGATTGAAAACGTTTTAGGATGATTAATGATAAAGTACAAAATGAGGAGAAGAAATAATAATAACATAAAGTGGAAATACCGGTTATCTTTTAAGGATATTATAACCTGGAGGAAAACTTCCTGGGTTCTCTGTATATTCAACACTTTTCCGTTATCAAAAATAGAATCCCAACAGTATCCCCATTTTCGTCAATATCTCCATAACGACAAGGTCTTCTAGATACCATATAATGACAATAACCAAGCCCACCATTTAGGTGGATTTTTTGTGTGGTTTTGAAATTAAAACATTTTTAGAGGAAAATTGTGATCACAGAATTTCACATTCCCAGTTACTTTAATAATATTCATAGTTAGAGATGAAGAGGTACTATTAATATGAAGGTTAAGTA
>index
-------------------------------------------------------------------------------------------------------------------------------------------------------------------------------------------------------TTTTTTTTTTTTTTTTTTTTTTTTTTTTTTTTTTTTTTTTTTTTTTTTTTTTTTTTTTTTTTTTTTTTTTTTTTTTTTTTTTTTTTTTTTTTTTTTTTTTTTTTTTTTTTTTTTTTTTTTTTTTTTTTTTTTTTTTTTTTTTTTTTTTTTTTTTTTTTTTTTTTTTTTTTTTTTTTTTTTTTTTTTTTTTTTTTTTTTTTTTTTTTTTTTTTTTTTTTTTTTTTTTTTTTTTTTTTTTTTTTTTTTTTTTTTTTTTTTTTTTTTTTTTTTTTTTTTTTTTTTTTTTTTTTTTTTTTTTTTTTTTTTTTTTTTTTTTTTTTTTTT--------------------------------------------------------------------------------------------------------------------------------------------------------------------------------------------------------
>273614N
TNNTGGAACTGACGTCGTCAATTACCGGTAGCTTTTTTGCCCACATTNNNNNTCATCNTTTAAGTATTTGAGTATTTGTTGTTCACTAGAGTTTTACTAATTAAGGNNCTGAGAAAATAAAGATATGCATTTAGAAAAGTCGGTTCTACACCGCAAATTACTTTATTACAGAAACATTTTATACAAACAGGATACATAGTTATTGGAAAGAAAATCAATTATCTTTTTGTTGGGTAGTATGAATATTACTTGTACATTATCATATACAATATAAAAAGATGTCATAGAGTTGTGAAATATTTATTATATTTAATAAAAGCTGAAGCGCAATGATTGAAAACGTTTTAGGATGATTAATGATAAAGTACAAAATGAGGAGAAGAAATAATAATAACATAAAGTGGAAATACCGGTTATCTTTTAAGGATATTATAACCTGGAGGAAAACTTCCTGGGTTCTCTGTATATTCAACACTTTTCCGTTATCAAAAATAGAATCCCAACAGTATCCCCATTTTCGTCAATATCTCCATAACGACAAGGTCTTCTAGATACCATATAATGACAATAACCAAGCCCACCATTTAGGTGGATTTTTTGTGTGGTTTTGAAATTAAAACATTTTTAGAGGAAAACTGTNATCANNGAATTTCACATTCCCAGTTACTTTAATAATATTCATAGTTAGAGATGAAGAGGTACTNNNNNNATGAAGGTTAAGTA
>322134S
TAATGGAACTGACGTCGTCAATTACTGGTAGCTTTTTTGCCCACATTTTTAATCATCTTTTAAGTATTTGAGTATTTGTTGTTCACTAGAGTTTTACTAATTAAGGTTCCGAGAAAATAAAGATATGCATTTAGAAAAGTCTGTTCTACACCGCAAATTACTTTATTACAGAAACATTTTATATAAAGAGGATACATAGTTNNNNNNAAGAAAATCAATTATCTTTTTGTTGGGTAGTATGAATATTACTTGTACATTATCATATACAATATAAAAAGATGTCATAGAGTTGTGAAACATTCATTATANNNNNNANNAGNNNNNNNNNNNNNNNNNAAAACGTTNNNNNATGNTNNNNNNTNNNNNNNNAAANNNNNNNNNNANNNNNNNNNAANNNNNNNNNGAANNNNNNNNNNNNNNNNNNNNNNNNNNNNNNNNNNNNGAANNNNNNNNNNNTTTTCNNNNNNNNNNNNNNNNN-NNN-NNNNNNNN-NNNNNN-NNNNNNN-NNNNNNNNNN-NNNNNN-NNNNNNNNNNNNNNN-NNNNNNNNNNNN-NNNNNNN-NNNNNNNN-NNNNNN-NNNNNN-NNNNNN-NNNNNN-NNNN-NNNNNNNNNNNNNNNNNNNNN-NNNNNNNNNNNNNNNNNNNNNNNNNNNNNNNNNNNNNNNNNNNNNNNNNNNNNNNNNNNNNNNNNNNNNNNNNNNNNNNNNNNNNNNNNNNNNNNNN
>378604X
nnnnnnnnnnnnnnnnnnnnnnnnnnnnnnnnnnnnnnnnnnnnnnnnnnnnnnnnnnnnnnnnnnnnnnnnnnnnnnnnnnnnnnnnnnnnnnnnnnnnnnnnnnnnnnnnnnnnnnnnnnnnnnnnnnnnnnnnnnnnnnnnnnnnnnnnnnnnnnnnnnnnnnnnnnnnnnnnnnnnnnnnnnnnnnnnnnnnnnnnnnnnnnnnnnnnnnnnnnnnnnnnnnnnnnnnnnnnnnnnnnnnnnnnnnnnnnnnnnnnnnnnnnnnnnnnnnnnnnnnnnnnnnnnnnnnnnnnnnnnnnnnnnnnnnnnnnnnnnnnnnnnnnnnnnnnnnnnnnnnnnnnnnnnnnnnnnnnnnnnnnnnnnnnnnnnnnnnnnnnnnnnnnnnnnnnnnnnnnnnnnnnnnnnnnnnnnnnnnnnnnnnnnnnnnnnnnnnnnnnnnnnnnnnnnnnnnnnnnnnnnnnnnnnnnnnnnnnnnnnnnnnnnnnnnnnnnnnnnnnnnnnnnnnnnnnnnnnnnnnnnnnnnnnnnnnnnnnnnnnnnnnnnnnnnnnnnnnnnnnnnnnnnnnnnnnnnnnnnnnnnnnnnnnnnnnnnnnnnnnnnnnnnnnnnnnnnnnnnnnnnnnnnnnnnnnnnnnnnnnnnnnnnnnnnnnnnnnnnnnnnnnnnnnnnnnnnnnnnnnnnnnnnnnnnnnnnnnnnnnnnnnnnnnnnnnnnnnnnnnnnn
>BC187
nnnnnnnnnnnnnnnnnnnnnnnnnnnnnnnnnnnnnnnnnnnnnnnnnnnnnnnnnnnnnnnnnnnnnnnnnnnnnnnnnnnnnnnnnnnnnnnnnnnnnnnnnnnnnnnnnnnnnnnnnnnnnnnnnnnnnnnnnnnnnnnnnnnnnnnnnnnnnnnnnnnnnnnnnnnnnnnnnnnnnnnnnnnnnnnnnnnnnnnnnnnnnnnnnnnnnnnnnnnnnnnnnnnnnnnnnnnnnnnnnnnnnnnnnnnnnnnnnnnnnnnnnnnnnnnnnnnnnnnnnnnnnnnnnnnnnnnnnnnnnnnnnnnnnnnnnnnnnnnnnnnnnnnnnnnnnnnnnnnnnnnnnnnnnnnnnnnnnnnnnnnnnnnnnnnnnnnnnnnnnnnnnnnnnnnnnnnnnnnnnnnnnnnnnnnnnnnnnnnnnnnnnnnnnnnnnnnnnnnnnnnnnnnnnnnnnnnnnnnnnnnnnnnnnnnnnnnnnnnnnnnnnnnnnnnnnnnnnnnnnnnnnnnnnnnnnnnnnnnnnnnnnnnnnnnnnnnnnnnnnnnnnnnnnnnnnnnnnnnnnnnnnnnnnnnnnnnnnnnnnnnnnnnnnnnnnnnnnnnnnnnnnnnnnnnnnnnnnnnnnnnnnnnnnnnnnnnnnnnnnnnnnnnnnnnnnnnnnnnnnnnnnnnnnnnnnnnnnnnnnnnnnnnnnnnnnnnnnnnnnnnnnnnnnnnnnnnnnnnnnnn
>DBVPG1106
nnnnnnnnnnnnnnnnnnnnnnnnnnnnnnnnnnnnnnnnnnnnnnnnnnnnnnnnnnnnnnnnnnnnnnnnnnnnnnnnnnnnnnnnnnnnnnnnnnnnnnnnnnnnnnnnnnnnnnnnnnnnnnnnnnnnnnnnnnnnnnnnnnnnnnnnnnnnnnnnnnnnnnnnnnnnnnnnnnnnnnnnnnnnnnnnnnnnnnnnnnnnnnnnnnnnnnnnnnnnnnnnnnnnnnnnnnnnnnnnnnnnnnnnnnnnnnnnnnnnnnnnnnnnnnnnnnnnnnnnnnnnnnnnnnnnnnnnnnnnnnnnnnnnnnnnnnnnnnnnnnnnnnnnnnnnnnnnnnnnnnnnnnnnnnnnnnnnnnnnnnnnnnnnnnnnnnnnnnnnnnnnnnnnnnnnnnnnnnnnnnnnnnnnnnnnnnnnnnnnnnnnnnnnnnnnnnnnnnnnnnnnnnnnnnnnnnnnnnnnnnnnnnnnnnnnnnnnnnnnnnnnnnnnnnnnnnnnnnNNNNNNNNNNNNNNNNNNNNNNNNNNNNNNNNNNNNNNNNNNNNGTCNNNNNNNNNNNNNNNNNTGACAATNNCCAAGCCCACCANNNNNNTGGATTTTTTGTGTGGTTTTGAAATTAAAACATTNNNNNNGGAAAATTGTGATCACAGAATTTCACATTCCCANNNNNNTTAATAATATTCATAGTTAGAGATGAAGAGGTACTATTAATATGAAGGTTAAGTA
>DBVPG1373
NNNNNNAANNNNNNTCGTNNNNNNNNNNNNNNNTTTNNNNNNNNNTNNTNNNNNNNNNNNNNNNNNNNNNNNNNNNTGNNNNNNNNNNNNNNNNNNNNNNNNNNNNNNNNNNNNNNNNNNNNNNNNNNNNNNNNNNNNNNNNNNNNNNNNNNNNNNNNNNNNNNNNNNNNNNNNNNNNNnnnnnnnnnnnnnnnnnnnnnnnnnnnnnnnnnnnnnnnnnnnnnnnnnnnnnnnnnnnnnnnnnnnnnnnnnnnnnnnnnnnnnnnnnnnnnnnnnnnnnnnnnnnnnnnnnnnnnnnnnnnnnnnnnnnnnnnnnnnnnnnnnnnnnnnnnnnnnnnnnnnnnnnnnnnnnnnnnnnnnnnnnnnnnnnnnnnnnnnnnnnnnnnnnnnnnnnnnnnnnnnnnnnnnnnnnnnnnnnnnnnnnnnnnnnnnnnnnnnnnnnnnnnnnnnnnnnnnnnnnnnnnnnnnnnnnnnnnnnnnnnnnnnnnnnnnnnnnnnnnnnnnnnnnnnnnnnnnnnnnnnnnnnnnnnnnnnnnnnnnnnnnnnnnnnnnnnnnnnnnnnnnnnnnnnnnnnnnnnnnnnnnnnnnnnnnnnnnnnnnnnnnnnnnnnnnnnnnnnnnnnnnnnnnnnnnnnnnnnnnnnnnnnnnnnnnnnnnnnnnnnnnnnnnnnnnnnnnnnnnnnnnnnnnnnnnnnnnnnnnnnnnnnnnnnnnnnnnnnnnnnn
>DBVPG1788
TAATGGAACTGACGTCGTCAATTACCGGTAGCTTTTTTGCCCACATTTTTAATCATCTTTTAAGTATTTGAGTATTTGTNGTTCACTAGAGTTTTACTAATTAAGGTTCTGAGAAAATAAAGATATGCATTTAGAAAAGTCGGTTCTACACCGCAAATTACTTTATTACAGAAACATTTTATACAAAGAGGATACATAGTTATTGGAAAGAAAATCAATTATCTTTTTGTTGGGTAGTATGAATATTACTTGTACATTATCATATACAATATAAAAAGATGTCATAGAGTTGTGAAATATTTATTATATTTAATAAAAGCTGAAGCGCAATGATTGAAAACGTTTTAGGATGATTAATGATAAAGTACAAAATGAGGAGAAGAAATAATAATAACATAAAGTGGAAATACCGGTTATCTTTTAAGGATATTATAACCTGGAGGAAAACTTCCTGGGTTCTCTGTATATTCAACACTTTTCCGTTATCAAAAATAGAATCCCAACAGTATCCCCATTTTCGTCAATATCTCCATAACGACAAGGTCTTCTAGATACCATATAATGACAATAACCAAGCCCACCATTTAGGTGGATTTTTTGTGTGGTTTTGAAATTAAAACATTTTTAGAGGAAAATTGTGATCACAGAATTTCACATTCCCAGTTACTTTAATAATATTCATAGTTAGAGATGAAGAGGTACTATTAATATGAAGGTTAAGTA
>DBVPG1853
nnnnnnnnnnnnnnnnnnnnnnnnnnnnnnnnnnnnnnnnnnnnnnnnnnnnnnnnnnnnnnnnnnnnnnnnnnnnnnnnnnnnnnnnnnnnnnnnnnnnnnnnnnnnnnnnnnnnnnnnnnnnnnnnnnnnnnnnnnnnnnnnnnnnnnnnnnnnnnnnnnnnnnnnnnnnnnnnnnnnnnnnnnnnnnnnnnnnnnnnnnnnnnnnnnnnnnnnnnnnnnnnnnnnnnnnnnnnnnnnnnnnnnnnnnnnnnnnnnnnnnnnnnnnnnnnnnnnnnnnnnnnnnnnnnnnnnnnnnnnnnnnnnnnnnnnnnnnnnnnnnnnnnnnnnnnnnNNNNNNNNNNNNNNNNNNNNNNNNNNNNNNNNNNNNNNNNNNNNNN-N-NNNNNNNNNNNNNNNNNNNNNNNNNNNNN-NNNNNNNNNNNNNNNNNNNNNNNNNNNNNNNNNNNNNNNNNNNNNNNNNNNNNNNNNNNNNNNNNNNNNNNNNNNNNNNNNNNNNNNNNNNNNNNNNNNNNNNNNNNNNNNNNNNNNNNNNNNGNNNNNNNNNNNNNNNNNNNNNNNANNNNNNNNNNNNNNNNNNNNNNTTNNNNNNNNNNNTNNNNNNNNNNNNNNNNNNNNNNCATTTTTAGAGGAAAATTGTNNNCACANNNNNTCNNNNNNCCAGTTACTTTAATAATATTCATAGTTAGAGATGAAGAGGTACTATTAATATGAAGGTTAAGTA
>DBVPG6040
nnnnnnnnnnnnnnnnnnnnnnnnnnnnnnnnnnnnnnnnnnnnnnnnnnnnnnnnnnnnnnnnnnnnnnnnnnnnnnnnnnnnnnnnnnnnnnnnnnnnnnnnnnnnnnnnnnnnnnnnnnnnnnnnnnnnnnnnnnnnnnnnnnnnnnnnnnnnnnnnnnnnnnnnnnnnnnnnnnnnnnnnnnnnnnnnnnnnnnnnnnnnnnnnnnnnnnnnnnnnnnnnnnnnnnnnnnnnnnnnnnnnnnnnnnnnnnnnnnnnnnnnnnnnnnnnnnnnnnnnnnnnnnnnnnnnnnnnnnnnnnnnnnnnnnnnnnnnnnnnnnnnnnnnnnnnnnnnnnNNNNNN-NNNNNNNNN-NNNNNNNNNNNNNNNN-NNNNNNNN-NNNNNNNNNNNNNNNNNNNNNNNNNNNNNNNNNNNNNNNNNN-NNNNNN-NNNNNNNNNNNNNNNNNN-NNNNNNNNNNNNNNNNNNNNNNNNNNNNNNNNNNNNNNNNNNNNNNNNNNNNNNNNNNNNNNNNNNNNNNNNNNNNNNNNNNNNNNNNNNNNNNNNNNNANNNNNNNNNNNNNNANNNNNNNNNNNNNNNNNNTTTAGNNNNNNNNTTTGTGTGGTTNNNNNNNNNNNNCATTTTTAGAGGAAAATTGTNNNCACAGAATTTCACATTCCCAGTTACTTTAATAATATCCATAGTTAGAGATGAAGAGGTACTATTAATATGAAGGTTAAGTA
>DBVPG6044
NNNNNNNNNNNNNNNNNNNNNNNNNNNNNNNNNNNNNNNnnnnnnnnnnnnnnnnnnnnnnnnnnnnnnnnnnnnnnnnnnnnnnnnnnnnnnnnnnnnnnnnnnnnnnnnnnnnnnnnnnnnnnnnnnnnnnnnnnnnnnnnnnnnnnnnnnnnnnnnnnnnnnnnnnnnnnnnnnnnnnnnnnnnnnnnnnnnnnnnnnnnnnnnnnnnnnnnnnnnnnnnnnnnnnnnnnnnnnnnnnnnnnnnnnnnnnnnnnnnnnnnnnnnnnnnnnnnnnnnnnnnnnnnnnnnnnnnnnnnnnnnnnnnnnnnnnnnnnnnnnnnnnnnnnnnnnnnnnnnnnnnnnnnnnnnnnnnnnnnnnnnnnnnnnnnnnnnnnnnnnnnnnnnnnnnnnnnnnnnnnnnnnnnnnnnnnnnnnnnnnnnnnnnnnnnnnnnnnnnnnnnnnnnnnnnnnnnnnnnnnnnnnnnnnnnnnnnnnnnnnnnnnnnnnnnnnnnnnnnnnnnnnnnnnnnnnnnnnnnnnnnnnnnnnnnnnnnnnnnnnnnnnnnnnnnnnnnnnnnnnnnnnnnnnnnnnnnnnnnnnnnnnnnnnnnnnnnnnnnnnnnnnnnnnnnnnnnnnnnnnnnnnnnnnnnnnnnnnnnnnnnnnnnnnnnnnnnnnnnnnnnnnnnnnnnnnnnnnnnnnnnnnnnnnnnnnnnnnnnnnnnnnnnnnnnnnnnnnnnnnnn
>DBVPG6765
TAATGGAACTGACGTCGTCAATTACNGGTAGCTTTTTNGCCCACATTTTTAATCATCTTTTAAGTATTTGAGTATTTTTTGTTCACTAGAGTTTTACTAATTAAGGTTCTGAGAAAATAAAGATATGCATTTAGAAAAGTCGGTTCTACACCGCAAATTTCTTTATTACAGAAACATTTTATACAAAGAGGATACATAGTTATTGGAAAGAAAATCAATTATCTTTTTGTTGGGTAGTATGAATATTACTTGTACATTATCATATACAATATAAAAAGATGTCATAGAGTTGTGAAATATTTATTATATTTAATAAAAGCTGAAGCGCAATGATTGAAAACGTTTTAGGATGATTAATGATAAAGTACAAAATGAGGAGAAGAAATAATAATAACATAAAGTGGAAATACCGGTTATCTTTTAAGGATATTATAACCTGGAGGAAAACTTCCTGGGTTCTCTGTATATTCAACACTTTTCCGTTATCAAAAATAGAATCCCAACAGTATCCCCATTTTCGTCAATATCTCCATAACGACAAGGTCTTCTAGATACCATATAATGACAATAACCAAGCCCACCATTTAGGTGGATTTTTTGTGTGGTTTTGAAATTAAAACATTTTTAGAGGAAAATTGTGATCACAGAATTTCACATTCCCAGTTACTTTAATAATATTCATAGTTAGAGATGAAGAGGTACTATTAATATGAAGGTTAAGTA
>K11
nnnnnnnnnnnnnnnnnnnnnnnnnnnnnnnnnnnnnnnnnnnnnnnnnnnnnnnnnnnnnnnnnnnnnnnnnnnnnnnnnnnnnnnnnnnnnnnnnnnnnnnnnnnnnnnnnnnnnnnnnnnnnnnnnnnnnnnnnnnnnnnnnnnnnnnnnnnnnnnnnnnnnnnnnnnnnnnnnnnnnnnnnnnnnnnnnnnnnnnnnnnnnnnnnnnnnnnnnnnnnnnnnnnnnnnnnnnnnnnnnnnnnnnnnnnnnnnnnnnnnnnnnnnnnnnnnnnnnnnnnnnnnnnnnnnnnnnnnnnnnnnnnnnnnnnnnnnnnnnnnnnnnnnnnnnnnnnnnnnnnnnnnnnnnnnnnnnnnnnnnnnnnnnnnnnnnnnnnnnnnnnnnnnnnnnnnnnnnnnnnnnnnnnnnnnnnnnnnnnnnnnnnnnnnnnnnnnnnnnnnnnnnnnnnnnnnnnnnnnnnnnnnnnnnnnnnnnnnnnnnnnnnnnnnnnnnnnnnnnnnnnnnnnnnnnnnnnnnnnnnnnnnnnnnnnnnnnnnnnnnnnnnnnnnnnnnnnnnnnnnnnnnnnnnnnnnnnnnnnnnnnnnnnnnnnnnnnnnnnnnnnnnnnnnnnnnnnnnnnnnnnnnnnnnnnnnnnnnnnnnnnnnnnnnnnnnnnnnnnnnnnnnnnnnnnnnnnnnnnnnnnnnnnnnnnnnnnnnnnnnnnnnnnnnnnnnnnnnnnnnnn
>L_1374
TAATGGAACTGACGTCGTCAATTACCGGTAGCTTTTTTGCCCACATTNNNNNNCATCTNNNNNNTATTTGAGTATTTGTTGTTCACTAGAGTTTTACTNATTAAGGTTCTGAGAAAATANNGATATGCATTTNNNAAAGTCGGTTCTACACCGCAAATTACTTTATTACAGAAACATTTTATACAAAGAGGATACATAGTTATTGGAAAGAAAATCAATTATCTTTTTGTTGGGTAGTATGAATATTACTTGTACATTATCATATACAATATAAAAAGATGTCATAGAGTTGTGAAATATTTATTATATTTAATAAAAGCTGAAGCGCAATGATTGAAAACGTTTTAGGATGATTAATGATAAAGTACAAAATGAGGAGAAGAAATAATAATAACATAAAGTGGAAATACCGGTTATCTTTTAAGGATATTATAACCTGGAGGAAAACTTCCTGGGTTCTCTGTATATTCAACACTTTTCCGTTATCAAAAATAGAATCCCAACAGTATCCCCATTTTCGTCAATATCTCCATAACGACAAGGTCTTCTAGATACCATATAATGACAATAACCAAGCCCACCATTTAGGTGGATTTTTTGTGTGGTTTTGAAATTAAAACATTTTTAGAGGAAAATTGTGATCACAGAATTTCACATTCCCAGTTACTTTAATAATATTCATAGTTAGAGATGAAGAGGTACTATTAATATGAAGGTTAAGTA
>L_1528
TAATGGAACTGACGTCGTCAATTACCGGTAGCTTTTTTGCCCACATTTTTAATCATCTTTTAAGTATTTGAGTATTTGTTGTTCACTAGAGTTTTACTAATTAAGGTTCTGAGAAAATAAAGATATGCATTTAGAAAAGTCGGTTCTACACCGCNNNNNNCTTTATTACAGAAACATTTTATACAAAGNNNNNACATAGTTANNNNNNNNNNNNNNAATTATCTTTNNNNNNNNNNNTATNNNNNNTACTTGTNNNNNNTCATNNNNNNNANNNNNNNNNNTNNNNNNNNNNNNNNATATTNNNNNNNNNNNNNNNNNNNNNNNNNNNNNNNNNNNNNNNNNNNNNNNNNNNNNNNNNNNNNNNNNNNNNNNNNNNNNNNNNNNNNNNNNNNNNNNNNNN-NNNNNNNNnnnnnnnnnnnnnnnnnnnnnnnnnnnnnnnnnnnnnnnnnnnnnnnnnnnnnnnnnnnnnnnnnnnnnnnnnnnnnnnNNNNNNNNNNNNNNNNNNNNNN-NNNNNNNNNNNNNNNNNNNNNNNNNNNNNNNNNNNNNNNNNNNNNNNNNNNNNNNNNNNNNNNNNNNNNNNNNNNNNNNNNNNNNTNNNNNNNNNNNNNNNNNNNNNNNNNNNNNNNNNNAANNNNNNNNNNNNNNNNNNNNNNNNNNNNNNNNACTNNNNTAATATTCATAGTTAGAGATGAAGAGGTACTATTAATATGAAGGTTAAGTA
>NCYC110
NNNNNNNNNNNNNNNNNNNNNNNNNNNNNNNNNNNNNNNNNNNNNNNNNNNNNNNNNNNNNNNNNNNNNNNNNNNNNNNTGTTCACTAGAGTTTTACTAATTAAGGTTCCGAGAAAATAAAGATATGCATTTAGAAAAGTCTGTTCTACATCGCAAATTACTTTATTACAGAAACATTTTATATAAAGAGGATACATAGTNATTGGAAAGAAANTCAATTATCTTTTTGTTGGGTAGTATGAATATTACTTGTACATTATCATATACAATATAAAAAGATATCATAGAGTTGTGAAATATTCATTATATTTAATAAAAGCTGAAGCGCAATGATTGAAAACGTTTTAGGATGATTAATGATAAAGTACAAAATGAGGAGAAGAAATAATAATAACATAAAGTGGAAATACCGGTTATCTTTTAAGGATATTATAACCTGGAGGAAAACTTCCTGGGTTTTCTGTATATTCAACACTTTTCCGTTATCAAAAATAGAATCCAAACAGTATCCCCATTTTCGTCAATATCTCCATAACGACAAGGTCTTCTAGATACCATATAATGACGATAACCAAGCCCACCATTTAGGTGGATTTTTTTTGTGGTTTTGAAATTAAAACATTTTTAGAGGAAAATTGTGATCACAGAATTTCACATTCCCAGTTACTTTAATAATATTCATAGTTAGAGATGAAGAGGTACTATTAATATGAAGGTTAAGTA
>NCYC361
nnnnnnnnnnnnnnnnnnnnnnnnnnnnnnnnnnnnnnnnnnnnnnnnnnnnnnnnnnnnnnnnnnnnnnnnnnnnnnnnnnnnnnnnnnnnnnnnnnnnnnnnnnnnnnnnnnnnnnnnnnnnnnnnnnnnnnnnnnnnnnnnnnnnnnnnnnnnnnnnnnnnnnnnnnnnnnnnnnnnnnnnnnnnnnnnnnnnnnnnnnnnnnnnnnnnnnnnnnnnnnnnnnnnnnnnnnnnnnnnnnnnnnnnnnnnnnnnnnnnnnnnnnnnnnnnnnnnnnnnnnnnnnnnnnnnnnnnnnnnnnnnnnnnnnnnnnnnnnnnnnnnnnnnnnnnnnnnnnnnnnnnnnnnnnnnnnnnnnnnnnnnnnnnnnnnnnnnnnnnnnnnnnnnnnnnnnnnnnnnnnnnnnnnnnnnnnnnnnnnnnnnnnnnnnnnnnnnnnnnnnnnnnnnnnnnnnnnnnnnnnnnnnnnnnnnnnnnnnnnnnnnnNNNNNNNNNNNNNNNNNNNNNNNNNNNNNNNNNNNNNNNNNNNNN-NNNNNNNNNNNNNNNNNNNNNNNNNNNNNNNNNNNNNNNNNNN-NNNNNNNNNNNNNNNNNNNNNNNNN-NNNNNNNNNNNNNNNNNNNNNNNNNNNNNNNNNNNNNNNNNNNNNNNNNNNNNNNNNNNNNNNNNNNNNNNNNNNNNNNNNNNNNNNNNNNNNNNNNNNNNNNNNNNNNNNNNNNNNNNNNN
>RM11_1A
TAATGGAACTGACGTCGTCAATTACCGGTAGCTTTTTTGCCCACATTTTTAATCATCTTTTAAGTATTTGAGTATTTGTTGTTCACTAGAGTTTTACTAATTAAGGTTCTGAGAAAATAAAGATATGCATTTAGAAAAGTCGGTTCTACACCGCAAATTACTTTATTACAGAAACATTTTATACAAAGAGGATACATAGTTATTGGAAAGAAAATCAATTATCTTTTTGTTGGGTAGTATGAATATTACTTGTACATTATCATATACAATATAAAAAGATGTCATAGAGTTGTGAAATATTTATTATATTTAATAAAAGCTGAAGCGCAATGATTGAAAACGTTTTAGGATGATTAATGATAAAGTACAAAATGAGGAGAAGAAATAATAATAACATAAAGTGGAAATACCGGTTATCTTTTAAGGATATTATAACCTGGAGGAAAACTTCCTGGGTTCTCTGTATATTCAACACTTTTCCGTTATCAAAAATAGAATCCCAACAGTATCCCCATTTTCGTCAATATCTCCATAACGACAAGGTCTTCTAGATACCATATAATGACAATAACCAAGCCCACCATTTAGGTGGATTTTTTGTGTGGTTTTGAAATTAAAACATTTTTAGAGGAAAATTGTGATCACAGAATTTCACATTCCCAGTTACTTTAATAATATTCATAGTTAGAGATGAAGAGGTACTATTAATATGAAGGTTAAGTA
>S288c
nnnnnnnnnnnnnnnnnnnnnnnnnnnnnnnnnnnnnnnnnnnnnnnnnnnnnnnnnnnnnnnnnnnnnnnnnnnnnnnnnnnnnnnnnnnnnnnnnnnnnnnnnnnnnnnnnnnnnnnnnnnnnnnnnnnnnnnnnnnnnnnnnnnnnnnnnnnnnnnnnnnnnnnnnnnnnnnnnnnnnnnnnnnnnnnnnnnnnnnnnnnnnnnnnnnnnnnnnnnnnnnnnnnnnnnnnnnnnnnnnnnnnnnnnnnnnnnnnnnnnnnnnnnnnnnnnnnnnnnnnnnnnnnnnnnnnnnnnnnnnnnnnnnnnnnnnnnnnnnnnnnnnnnnnnnnnnnnnnnnnnnnnnnnnnnnnnnnnnnnnnnnnnnnnnnnnnnnnnnnnnnnnnnnnnnnnnnnnnnnnnnnnnnnnnnnnnnnnnnnnnnnnnnnnnnnnnnnnnnnnnnnnnnnnnnnnnnnnnnnnnnnnnnnnnnnnnnnnnnnnnnnnnnnnnnnnnnnnnnnnnnnnnnnnnnnnnnnnnnnnnnnnnnnnnnnnnnnnnnnnnnnnnnnnnnnnnnnnnnnnnnnnnnnnnnnnnnnnnnnnnnnnnnnnnnnnnnnnnnnnnnnnnnnnnnnnnnnnnnnnnnnnnnnnnnnnnnnnnnnnnnnnnnnnnnnnnnnnnnnnnnnnnnnnnnnnnnnnnnnnnnnnnnnnnnnnnnnnnnnnnnnnnnnnnnnnnnnnnnnnnn
>SK1
TAATGGAACTGACGTCGTCAATTACTGGTAGCTTTTTTGCCCACATTTTTAATCATCTTTTAAGTATTTGAGTATTTGTTGTTCACTAGAGTTTTACTAATTAAGGTTCCGAGAAAATAAAGATATGCATTTAGAAAAGTCTGTTCTACACCGCANATTNCTTTATTACAGAAACATNTTATATAAAGAGGATACATAGTTATTGGAAAGAAAATCAATTATCTTTTTGTTGGGTAGTATGAATATTACTTGTACATTATCATATACAATATAAAAAGATGTCATAGAGTTGTGAAACATTCATTATATTTAATAAAAGCTGAAGCGCAATGATTGAAAACGTTTTAGGATGATTAATGATAAAGTACAAAATGAGGAGAAGAAATAATAATAACATAAAGTGGAAATACCGGTTATCTTTTAAGGATATTATAACCTGGAGGAAAACTTCCTGGGTTTTCTGTATATTCAACACTTTTCCGTTATCAAAAATAGAATCCAAACAGTATCCCCATTTTCGTCAATATCTCCATAACGACAAGGTCTTCTAGATACCATATAATGACGATAACGAAGCCCACCATTTAGGTGGATTTTTTTTGTGGTTTTGAAATTAAATCATTTTTAGAGGAAAATTGTGATCACAGAATTTCACATTCCCAGTTACTTTAATAATATTCATAGTTAGAGATGAAGAAGTACTATTAATATGAAGGTTAAGTA
>UWOPS03_461_4
nnnnnnnnnnnnnnnnnnnnnnnnnnnnnnnnnnnnnnnnnnnnnnnnnnnnnnnnnnnnnnnnnnnnnnnnnnnnnnnnnnnnnnnnnnnnnnnnnnnnnnnnnnnnnnnnnnnnnnnnnnnnnnnnnnnnnnnnnnnnnnnnnnnnnnnnnnnnnnnnnnnnnnnnnnnnnnnnnnnnnnnnnnnnnnnnnnnnnnnnnnnnnnnnnnnnnnnnnnnnnnnnnnnnnnnnnnnnnnnnnnnnnnnnnnnnnnnnnnnnnnnnnnnnnnnnnnnnnnnnnnnnnnnnnnnnnnnnnnnnnnnnnnnnnnnnnnnnnnnnnnnnnnnnnnnnnnnnnnnnnnnnnnnnnnnnnnnnnnnnnnnnnnnnnnnnnnnnnnnnnnnnnnnnnnnnnnnnnnnnnnnnnnnnnnnnnnnnnnnnnnnnnnnnnnnnnnnnnnnnnnnnnnnnnnnnnnnnnnnnnnnnnnnnnnnnnnnnnnnnnnnnnnnnnnnnnnnnnnnnnnnnnnnnnnnnnnnnnnnnnnnnnnnnnnnnnnnnnnnnnnnnnnnnnnnnnnnnnnnnnnnnnnnnnnnnnnnnnnnnnnnnnnnnnnnnnnnnnnnnnnnnnnnnnnnnnnnnnnnnnnnnnnnnnnnnnnnnnnnnnnnnnnnnnnnnnnnnnnnnnnnnnnnnnnnnnnnnnnnnnnnnnnnnnnnnnnnnnnnnnnnnnnnnnnnnnnnnnnnnnnn
>UWOPS05_217_3
nnnnnnnnnnnnnnnnnnnnnnnnnnnnnnnnnnnnnnnnnnnnnnnnnnnnnnnnnnnnnnnnnnnnnnnnnnnnnnnnnnnnnnnnnnnnnnnnnnnnnnnnnnnnnnnnnnnnnnnnnnnnnnnnnnnnnnnnnnnnnnnnnnnnnnnnnnnnnnnnnnnnnnnnnnnnnnnnnnnnnnnnnnnnnnnnnnnnnnnnnnnnnnnnnnnnnnnnnnnnnnnnnnnnnnnnnnnnnnnnnnnnnnnnnnnnnnnnnnnnnnnnnnnnnnnnnnnnnnnnnnnnnnnnnnnnnnnnnnnnnnnnnnnnnnnnnnnnnnnnnnnnnnnnnnnnnnnnnnnnnnnnnnnnnnnnnnnnnnnnnnnnnnnnnnnnnnnnnnnnnnnnnnnnnnnnnnnnnnnnnnnnnnnnnnnnnnnnnnnnnnnnnnnnnnnnnnnnnnnnnnnnnnnnnnnnnnnnnnnnnnnnnnnnnnnnnnnnnnnnnnnnnnnnnnnnnnnnnnnnnnnnnnnnnnnnnnnnnnnnnnnnnnnnnnnnnnnnnnnnnnnnnnnnnnnnnnnnnnnnnnnnnnnnnnnnnnnnnnnnnnnnnnnnnnnnnnnnnnnnnnnnnnnnnnnnnnnnnnnnnnnnnnnnnnnnnnnnnnnnnnnnnnnnnnnnnnnnnnnnnnnnnnnnnnnnnnnnnnnnnnnnnnnnnnnnnnnnnnnnnnnnnnnnnnnnnnnnnnnnnnn
>UWOPS05_227_2
NAATGGAACNGANGTCGNNAATNNNNNNTAGCTTTTTTGCCNACANTTTTAATNNTNTNNNNNNTATTTGAGNANTTGTTGTTCNCNAGAGTTTTANTAATTAAGGTTCCGAGAAAATAATNNNNNTCATTTAGAAANNTCNNTTNTACANCGCAAATTACTTTATTACAGAAACATTTTATNTAAAGAGGATACATAGTTATNGGAAAGAAAATCAATTATCTTTTTGTTGGGTAGTATGAATATTACTTGTACATTATCATATACAATATAAAAAGATGTCATAGAGTTGTGAAATATTCATTATATTTAATAAAAGCTGAAGCGCAATGATTGAAAACGTTTTAGGATGATTAATGATAAAGTACAAAATGAGGAGAAGAAATAATAATAACATAAAGTGGAAATACCGGTTATCTTTTAAGGATATTATAACCTGGAGGAAAACTTCCTGG-TTTTCTGTATATTCAACACTTTTCCGTTATCAAAAATAGAATCCAAACAGTATCCCCATTTTCGTCAATATCTCCATAACGACAAGGTCTTCTAGATACCATATAATGACGATAACCAAGCCCACCATTTAGGTGGATTTTTTTTGTGGTTTTGAAATTAAAACATTTTTAGAGGAAAATTGCGATCACAGAATTTCACATTCCCAGTTACTTTAATAATATTCATAGTTAGAGATGAAGAGGTACTATTAATATGAAGGTTAAGTA
>UWOPS83_787_3
nnnnnnnnnnnnnnnnnnnnnnnnnnnnnnnnnnnnnnnnnnnnnnnnnnnnnnnnnnnnnnnnnnnnnnnnnnnnnnnnnnnnnnnnnnnnnnnnnnnnnnnnnnnnnnnnnnnnnnnnnnnnnnnnnnnnnnnnnnnnnnnnnnnnnnnnnnnnnnnnnnnnnnnnnnnnnnnnnnnnnnnnnnnnnnnnnnnnnnnnnnnnnnnnnnnnnnnnnnnnnnnnnnnnnnnnnnnnnnnnnnnnnnnnnnnnnnnnnnnnnnnnnnnnnnnnnnnnnnnnnnnnnnnnnnnnnnnnnnnnnnnnnnnnnnnnnnnnnnnnnnnnnnnnnnnnnnnnnnnnnnnnnnnnnnnnnnnnnnnnnnnnnnnnnnnnnnnnnnnnnnnnnnnnnnnnnnnnnnnnnnnnnnnnnnnnnnnnnnnnnnnnnnnnnnnnnnnnnnnnnnnnnnnnnnnnnnnnnnnnnnnnnnnnnnnnnnnnnnnnnnnnnnnnnnnnnnnnnnnnnnnnnnnnnnnnnnnnnnnnnnnnnnnnnnnnnnnnnnnnnnnnnnnnnnnnnnnnnnnnnnnnnnnnnnnnnnnnnnnnnnnnnnnnnnnnnnnnnnnnnnnnnnnnnnnnnnnnnnnnnnnnnnnnnnnnnnnnnnnnnnnnnnnnnnnnnnnnnnnnnnnnnnnnnnnnnnnnnnnnnnnnnnnnnnnnnnnnnnnnnnnnnnnnnnnnnnnnnnnnnnn
>UWOPS87_2421
NNNNNNNNNNNNNNNNNNNNNNNNNNNNNNNNNNNNNNNNNNNNNNNNNNNNNNNNNNNNNNNNNNNNNNNNNNNTTGNNNNNNNNNNNNNNNNNNNNNNNNNNNNNNNNNNNNNNNNNNNNNNNNNNNNNNNNNNNNNNNNNNNNNNNNNNNNNNNNNNNNTNNNNNNNNNNNNNNTTNNNNNNNAGANNNNNNANNNNNNNNNNNAAGANNNNNNNNNNNNNTTTTGTTGGGTAGTATGAATATTACTTGTNNNNNNNNNNANNNNNTATAAAAAGANGNNNNAGAGTTGTGAAATATTTATTATATTTAATAAAAGCTGAANNNNNNNGATTGAAAACNNTTTAGGATGATTAATGATAAAGTNNNAAATGAGGAGAAGAAATAATAANANNNTAAAGTGGAANNNNNNNNNNNNNTTTAAGGATATTATNNNNNGGAGGAAAANNNNNNNGNNNNNNNNNNTANNNNNNNNTTTTCCGNNNNNNAAAATANNNNNNNNNNNNNNNNNNNNNNNTCNTCAATATCTCNNNNNNNNNNNNNNNNNCTANNNNNNNNNNNNNNNNNNNNNNNNNNNNNNNNNNNNNNNNGGATTTTTTTTGTGGTNNNNNNNNNNNNNNNNTNNNNNNNGANNNNNNTGATCNNNNNNTTTNNNNNNNNNNNNNNNNNNNNNNNNNNNNNNNNNNNNNNNNNNNNNNNNNNNNNNNNNNNNNNNNNNNNNNN
>W303
nnnnnnnnnnnnnnnnnnnnnnnnnnnnnnnnnnnnnnnnnnnnnnnnnnnnnnnnnnnnnnnnnnnnnnnnnnnnnnnnnnnnnnnnnnnnnnnnnnnnnnnnnnnnnnnnnnnnnnnnnnnnnnnnnnnnnnnnnnnnnnnnnnnnnnnnnnnnnnnnnnnnnnnnnnnnnnnnnnnnnnnnnnnnnnnnnnnnnnnnnnnnnnnnnnnnnnnnnnnnnnnnnnnnnnnnnnnnnnnnnnnnnnnnnnnnnnnnnnnnnnnnnnnnnnnnnnnnnnnnnnnnnnnnnnnnnnnnnnnnnnnnnnnnnnnnnnnnnnnnnnnnnnnnnnnnnnnnnnnnnnnnnnnnnnnnnnnnnnnnnnnnnnnnnnnnnnnnnnnnnnnnnnnnnnnnnnnnnnnnnnnnnnnnnnnnnnnnnnnnnnnnnnnnnnnnnnnnnnnnnnnnnnnnnnnnnnnnnnnnnnnnnnnnnnnnnnnnnnnnnnnnnnnnnnnnnnnnnnnnnnnnnnnnnnnnnnnnnnnnnnnnnnnnnnnnnnnnnnnnnnnnnnnnnnnnnnnnnnnnnnnnnnnnnnnnnnnnnnnnnnnnnnnnnnnnnnnnnnnnnnnnnnnnnnnnnnnnnnnnnnnnnnnnnnnnnnnnnnnnnnnnnnnnnnnnnnnnnnnnnnnnnnnnnnnnnnnnnnnnnnnnnnnnnnnnnnnnnnnnnnnnnnnnnnnnnnnnnnnnnnn
>Y12
nnnnnnnnnnnnnnnnnnnnnnnnnnnnnnnnnnnnnnnnnnnnnnnnnnnnnnnnnnnnnnnnnnnnnnnnnnnnnnnnnnnnnnnnnnnnnnnnnnnnnnnnnnnnnnnnnnnnnnnnnnnnnnnnnnnnnnnnnnnnnnnnnnnnnnnnnnnnnnnnnnnnnnnnnnnnnnnnnnnnnnnnnnnnnnnnnnnnnnnnnnnnnnnnnnnnnnnnnnnnnnnnnnnnnnnnnnnnnnnnnnnnnnnnnnnnnnnnnnnnnnnnnnnnnnnnnnnnnnnnnnnnnnnnnnnnnnnnnnnnnnnnnnnnnnnnnnnnnnnnnnnnnnnnnnnnnnnnnnnnnnnnnnnnnnnnnnnnnnnnnnnnnnnnnnnnnnnnnnnnnnnnnnnnnnnnnnnnnnnnnnnnnnnnnnnnnnnnnnnnnnnnnnnnnnnnnnnnnnnnnnnnnnnnnnnnnnnnnnnnnnnnnnnnnnnnnnnnnnnnnnnnnnnnnnnnnnnnnnnnnnnnnnnnnnnnnnnnnnnnnnnnnnnnnnnnnnnnnnnnnnnnnnnnnnnnnnnnnnnnnnnnnnnnnnnnnnnnnnnnnnnnnnnnnnnnnnnnnnnnnnnnnnnnnnnnnnnnnnnnnnnnnnnnnnnnnnnnnnnnnnnnnnnnnnnnnnnnnnnnnnnnnnnnnnnnnnnnnnnnnnnnnnnnnnnnnnnnnnnnnnnnnnnnnnnnnnnnnnnnnnn
>Y55
NNNNNNNNNNNNNNNCNNNNNNNNNNNNNNNNNNNNNNNNNNNNNNNNNNNNNNNNNNNNNNNGNNNNNNAGTNNNTTTNNNNNNNNNGAGNTTTACNNNNNNNNNNNNNGAGAAAATAAAGATATGCATNNNGAAAAGTCGNTTNNACANNGCNNNTNTCTTTATTACAGAAACATTTTATACAAAGAGGATACATAGTTATTGGAAAGAAAATCAATTATCTTTTTGTTGGGTAGTATGAATATTACTTGTACATTATCATATACAATATAAAAAGATGTCATAGAGTTGTGAAATATTTATTATATTTAATAAAAGCTGAAGCGCAATGATTGAAAACGTTTTAGGATGATTAATGATAAAGTACAAAATGAGGAGAAGAAATAATAATAACATAAAGTGGAAATACCGGTTATCTTTTAAGGATATTATAACCTGGAGGAAAACTTCCTGGGTTCTCTGTATATTCAACACTTTTCCGTTATCAAAAATAGAATCCCAACAGTATCCCCATTTTCGTCAATATCTCCATAACGACAAGGTCTTCTAGATACCATATAATGACAATAACCAAGCCCACCATTTAGGTGGATTTTTTGTGTGGTTTTGAAATTAAAACATTTTTAGAGGAAAATTGTGATCACAGAATTTCACATTCCCAGTTACTTTAATAATATTCATAGTTAGAGATGAAGAGGTACTATTAATATGAAGGTTAAGTA
>Y9
NNNNGNNNNNNNNNNNNNNNNNNNNNNNNNNNTNNTTTGNNNNNNNNNNNNNNNNNNTNNNNNNNNNNTGNNNNNNTGTTGTTNNNNNNNGTNNNNNNNNNNNNNGTNNNNNGAAAATAAAGATATGCATTTAGAAAAGTCTGTTCNNNACCGCAAATTACTTTATNANNNNNNNNNNNNNTATAAAGAGNNNNNATANTTNNNGGAAAGANNNNNAATTATCTTTTTGTTGGGTAGTATGAATATTACTTGTACATTATCATATACAATATAAAANNNNNNCANNNAGTTGTNANATATTCATTATATTTAATAAAAGCTNNNNCGCAANNNNNNAAAACGTTTTAGGATGATTAATGATAAAGTACAAANNNNNNNNNNNAAATAATAATAACATAAAGTGGNAATANNGGNNATCTTTTAANNNNNNTATAACNNNNNNNNANACTTCCTGGGTTTTCTGTNNNNNNAACACTTTTCCGTTATCAANNNNNNNNNNNAAACANNNTCCCNNTTNTCGNCAATANNNNCANNNNNNNNNNNNNTTCTNGNNNNNNTATNNNNNNNNNNNNNNNNNNNNNNNNNNNNNNNNNNNNNNNNNNNNNNNNNNNNNNNNNNNNNNNNNNNNNNNNNNNNNNNNNNNNNNNNNNNNNNNNNNNNNNNNNNNNNNNNNNNNNNNNNNNNNNNNNNNNNNNNNNNNNNNNNNNNTATGAAGGTTAAGTA
>YIIc17_E5
TAATGGAACTGACGTCGTCAATTACTGGTAGCTTTTTTGCCCACATTTTTAATCATCTTTTAAGTATTTGAGTATTTGTTGTTCACTAGAGTTTTACAAATTAAGGTTCCGAGAAAATAAAGATATGCATTTAGAAAAGTCTGTTCTACACCGCAAATTACTTTATTACAGAAACATTTTATATAAAGAGGATACATAGTTATTGGAAAGAAAATCAATTATCTTTTTGTTGGGTAGTATGAATATTACTTGTACATTATCATATACAATATAAAAAGATGTCATAGAGTTGTGAAATATTCATTATATTTAATAAAAGCTGAAGCGCAATGATTGAAAACGTTTTAGGATGATTAATGATAAAGTACAAAATGAGGAGAAGAAATAATAATAACATAAAGTGGAAATACCGGTTATCTTTTAAGGATATTATAACCTGGAGGAAAACTTCCTGGGTTTTCTGTATATTCAACACTTTCCCGTTATCAAAAATAGAATCCAAACNNNNTCCCCATTTTCGTCAATATCTCNNNNNNGANNNNNNCTNNNNNNNNNNNNNNNNNNNNNNNNNNNNNNCCCACCATNNNNNNGGATTTTTTTNNNNNNNTNNNNNNNNNNACATTTNNNNNGGAANNNNNNNNnnnnnnnnnnnnnnnnnnnnnnnnnnnnnnnnnnnnnnnnnnnnnnnnnnnnnnnnnnnnnnnnnnnnnnnnnnnnnnnnnn
>YJM789
TAATGGAACTGACGTCGTCAATTACCGGTAGCTTTTTTGCCCACATTTTTAATCATCTTTTAAGTATTTGAGTATTTTTTGTTCACTAGAGTTTTACTAATTAAGGTTCTGAGAAAATAAAGATATGCATTTAGAAAAGTCGGTTCTACACCGCAAATTTCTTTATTACAGAAACATTTTATACAAAGAGGATACATAGTTATTGGAAAGAAAATCAATTATCTTTTTGTTGGGTAGTATGAATATTACTTGTACATTATCATATACAATATAAAAAGATGTCATAGAGTTGTGAAATATTTATTATATTTAATAAAAGCTGAAGCGCAATGATTGAAAACGTTTTAGGATGATTAATGATAAAGTACAAAATGAGGAGAAGAAATAATAATAACATAAAGTGGAAATACCGGTTATCTTTTAAGGATATTATAACCTGGAGGAAAACTTCCTGGGTTCTCTGTATATTCAACACTTTTCCGTTATCAAAAATAGAATCCCAACAGTATCCCCATTTTCGTCAATATCTCCATAACGACAAGGTCTTCTAGATACCATATAATGACAATAACCAAGCCCACCATTTAGGTGGATTTTTTGTGTGGTTTTGAAATTAAAACATTTTTAGAGGAAAATTGTGATCACAGAATTTCACATTCCCAGTTACTTTAATAATATTCATAGTTAGAGATGAAGAGGTACTATTAATATGAAGGTTAAGTA
>YJM975
nnnnnnnnnnnnnnnnnnnnnnnnnnnnnnnnnnnnnnnnnnnnnnnnnnnnnnnnnnnnnnnnnnnnnnnnnnnnnnnnnnnnnnnnnnnnnnnnnnnnnnnnnnnnnnnnnnnnnnnnnnnnnnnnnnnnnnnnnnnnnnnnnnnnnnnnnnnnnnnnnnnnnnnnnnnnnnnnnnnnnnnnnnnnnnnnnnnnnnnnnnnnnnnnnnnnnnnnnnnnnnnnnnnnnnnnnnnnnnnnnnnnnnnnnnnnnnnnnnnnnnnnnnnnnnnnnnnnnnnnnnnnnnnnnnnnnnnnnnnnnnnnnnnnnnnnnnnnnnnnnnnnnnnnnnnnnnnnnnnnnnnnnnnnnnnnnnnnnnnnnnnnnnnnnnnnnnnnnnnnnnnnnnnnnnnnnnnnnnnnnnnnnnnnnnnnnnnnnnnnnnnnnnnnnnnnnnnnnnnnnnnnnnnnnnnnnnnnnnnnnnnnnnnnnnnnnnnnnnnnnnnnnnnnnnnnnnnnnnnnnnnnnnnnnnnnnnnnnnnnnnnnnnnnnnnnnnnnnnnnnnnnnnnnnnnnnnnnnnnnnnnnnnnnnnnnnnnnnnnnnnnnnnnnnnnnnnnnnnnnnnnnnnnnnnnnnnnnnnnnnnnnnnnnnnnnnnnnnnnnnnnnnnnnnnnnnnnnnnnnnnnnnnnnnnnnnnnnnnnnnnnnnnnnnnnnnnnnnnnnnnnnnnnnnnnnnnnnnnnnnnn
>YJM978
TAATGNNNNNNACGTCGTCAATTACCGNNNNNTTTTTTGCCCACATTTTTAATCATCTTTNNNNNNTTTGNNNNTTTGTTGTNNNNNNNNGTNNNNNNNNNTANNNNTCTGAGAANNNNNNNNNNNNNNNNNNNNNNNNNNNNNNNNNNNNNGCAAANNNNNNNNNNNNNNNNNnnnnnnnnnnnnnnnnnnnnnnnnnnnnnnnnnnnnnnnnnnnnnnnnnnnnnnnnnnnnnnnnnnnnnnnnnnnnnnnnnnnnnnnnnnnnnnnnnnnnnnnnnnnnnnnnnnnnnnnnnnnnnnnnnnnnnnnnnnnnnnnnnnnnnnnnnnnnnnnnnnnnnnnnnnnnnnnnnnnnnnnnnnnnnnnnnnnnnnnnnnnnnnnnnnnnnnnnnnnnnnnnnnnnnnnnnnnnnnnnnnnnnnnnnnnnnnnnnnnnnnnnnnnnnnnnnnnnnnnnnnnnnnnnnnnnnnnnnnnnnnnnnnnnnnnnNNNNNNNNNNNNNNNNNNNNNNNNNNNNNNNNNNNNNNNNNNNNNNNNNNNNNNNNNNNNNNNNNNNNNNNNNNNNNNNNNNNNNNNNNNNNNNNNNNNNNNNNNNNNNNNNNNNNNNNNNNNNNNNNNNNNNNNNNNNNNNNNNNNNNNNNNNNNNNNNNNNNNNNNNNNNNNNNNNNNNNNNNNNNNNNNNNNNNNNNNNNNNNNNNNNNNNNNNNNNNNNNNNNNNNNNNNNNN
>YJM981
nnnnnnnnnnnnnnnnnnnnnnnnnnnnnnnnnnnnnnnnnnnnnnnnnnnnnnnnnnnnnnnnnnnnnnnnnnnnnnnnnnnnnnnnnnnnnnnnnnnnnnnnnnnnnnnnnnnnnnnnnnnnnnnnnnnnnnnnnnnnnnnnnnnnnnnnnnnnnnnnnnnnnnnnnnnnnnnnnnnnnnnnnnnnnnnnnnnnnnnnnnnnnnnnnnnnnnnnnnnnnnnnnnnnnnnnnnnnnnnnnnnnnnnnnnnnnnnnnnnnnnnnnnnnnnnnnnnnnnnnnnnnnnnnnnnnnnnnnnnnnnnnnnnnnnnnnnnnnnnnnnnnnnnnnnnnnnnnnnnnnnnnnnnnnnnnnnnnnnnnnnnnnnnnnnnnnnnnnnnnnnnnnnnnnnnnnnnnnnnnnnnnnnnnnnnnnnnnnnnnnnnnnnnnnnnnnnnnnnnnnnnnnnnnnnnnnnnnnnnnnnnnnnnnnnnnnnnnnnnnnnnnnnnnnnnnnnnnnnnnnnnnnnnnnnnnnnnnnnnnnnnnnnnnnnnnnnnnnnnnnnnnnnnnnnnnnnnnnnnnnnnnnnnnnnnnnnnnnnnnnnnnnnnnnnnnnnnnnnnnnnnnnnnnnnnnnnnnnnnnnnnnnnnnnnnnnnnnnnnnnnnnnnnnnnnnnnnnnnnnnnnnnnnnnnnnnnnnnnnnnnnnnnnnnnnnnnnnnnnnnnnnnnnnnnnnnnnnnnnnnnn
>YPS128
TAATGGAACTGACGTCGTCAATTACTGGTAGCTTTTTTGCCCACATTTTTAATCATCTTTTAAGTATTTGAGTATTTGTTGTTCACTAGAGTTTTACAAATTAAGGTTCCGAGAAAATAAAGATATGCATTTAGAAAAGTCTGTTCTACACCGCAAATTACTTTATTACAGAAACATTTTATATAAAGAGGATACATAGTTATTGGAAAGAAAATCANTTATCTTTTTGTTGGGTAGTATGAATATTACTTGTACATTATCATATACAATATAAAAAGATGTCATAGAGTTGTGAAATATTCATTATATTTAATAAAAGCTGAAGCGCAATGATTGAAAACGTTTTAGGATGATTAATGATAAAGTACAAAATGAGGAGAAGAAATAATAATAACATAAAGTGGAAATACCGGTTATCTTTTAAGGATATTATAACCTGGAGGAAAACTTCCTGGGTTTTCTGTNNNNTNAACACTTTTCCGTNNNNNAAAATANNNNNNAAANNNNNNCCCCATTTTCGTCANNNNCTCCATAACGACANNNNNTTCNNNANACNNNNNNNNGANNNNNNNNNNNNNCACCATTNNNGTGGATTTTTTTTGTGGTTTTNNNNNNNNNACATTTTNNNAGGNNNNNTGTGATCNNNNNNTTTCACATNNCNNNNNNNNTNNNNNNNNNTNNNNNNNNNNNNNNNNNNNNNNNNNNNNNNNNNNNNNNNNNNNN
>YPS606
TAATGGAACTGACGTCGTCAATTACTGGTAGCTTTTTTGCCCACATTTTTAATCATCTTTTAAGTATTTGAGTATTTGTTGTTCACTAGAGTTTTACAAATTAAGGTTCCGAGAAAATAAAGATATGCATTTAGAAAAGTCTGTTCTACACCGCAAATTACTTTATTACAGAAACATTTTATATAAAGAGGATACATAGTTATTGGAAAGAAAATCAATTATCTTTTTGTTGGGTAGTATGAATATTACTTGTACATTATCATATACAATATAAAAAGATGTCATAGAGTTGTGAAATATTCATTATATTTAATAAAAGCTGAAGCGCAATGATTGAAAACGTTTTAGGATGATTAATNNNNNNGTACAAAATGAGGAGAAGAAANNNNNNNNNNNNNNNNNNGAAATACCGGTTATCTTTNNNNNNTATNNNNNNCTNNNNNNNNACTTCCTGGGTTTTCTGTATATTCAACACTTTTCCGTTATCAAAAATAGAATCCAAACAGTATCCCCATTTNCGTCAATATCTCCATAACGACAANNNNTNNNNNNNNNNNNNNNNNNNNNNNNANGAAGCCNNNNNNNNNNNNNNATTTTTTTTGTGGTTTTGAANNNNNNNNNNNNNNNNNGGAAAATTGTGATCANNGAANTTCNNNNNNNCNNNNNNNNNNNNAANNNNNNTNNNNNNNNNTGAAGAANNNNNNNNNNNNNNAAGNNNNNNNN
>YS2
NNNNNNNNNNNNNNNNNNNNNNNNNNNNNNNNTTTTNNNNNNNNNNTTTTAANNNNNNNNNNNNNNNNNNNNNNTNTGTTNNNNNNNNNNNNNNNNNNNNNNNNNNNNNNNNNNNAANNAANNNNNNNNNNNNNNAAAGNNNNNNNNNNNCCGCAANNNNCTTTNNNNNNNNNNNNNTTTANNNNNNNNNNNNNNNNNNNNNNNNNNNNNNNNNNNNATTANNNNNNNNNNNGGTAGNNNNNNNNNTNCTNGNANNNNNNNNNNNNNNATNTNNNAAGATGTNNNNGAGTTGTGAANNNTTTATTATATTTANNNANNNNNNNNNCGNNNNNNTTNNAANCGNNNNNNNNNGNNNAATGATAANNNNNNNNNTGANNNNNANNNATNNNNNNNNNNNNNNNNNNANATACNNNNNNNNNNNNAAGGATATTATANCNNNNNGGAAAACTTCNTNNNNNNNCTGTATATNCNNNANNNNNNCNNNATCAAAANTANNNNCNCAACNNNNNNNNNNNNNNNNNNNNNNNNNNNNNNNNNACNNNNNNNNNNNNNNNNCANNNNNNNNNNNNNNNNNNNNNNNNNNNTTAGGTNGATTTTTTGTGNNNNNNTGAAATTAAAACATTTTTAGAGGAAAATTGTNATCACAGAATTTCNNNNNNCCAGTTACTTTAATAATATTCATAGTTAGAGATGAAGAGGTACTATTAATATGAAGGTTAAGTA
>YS4
nnnnnnnnnnnnnnnnnnnnnnnnnnnnnnnnnnnnnnnnnnnnnnnnnnnnnnnnnnnnnnnnnnnnnnnnnnnnnnnnnnnnnnnnnnnnnnnnnnnnnnnnnnnnnnnnnnnnnnnnnnnnnnnnnnnnnnnnnnnnnnnnnnnnnnnnnnnnnnnnnnnnnnnnnnnnnnnnnnnnnnnnnnnnnnnnnnnnnnnnnnnnnnnnnnnnnnnnnnnnnnnnnnnnnnnnnnnnnnnnnnnnnnnnnnnnnnnnnnnnnnnnnnnnnnnnnnnnnnnnnnnnnnnnnnnnnnnnnnnnnnnnnnnnnnnnnnnnnnnnnnnnnnnnnnnnnnnnnnnnnnnnnnnnnnnnnnnnnnnnnnnnnnnnnnnnnnnnnnnnnnnnnnnnnnnnnnnnnnnnnnnnnnnnnnnnnnnnnnnnnnnnnnnnnnnnnnnnnnnnnnnnnnnnnnnnnnnnnnnnnnnnnnnnnnnnnnnnnnnnnnnnnnnnnnnnnnnnnnnnnnnnnnnnnnnnnnnnnnnnnnnnnnnnnnnnnnnnnnnnnnnnnnnnnnnnnnnnnnnnnnnnnnnnnnnnnnnnnnnnnnnnnnnnnnnnnnnnnnnnnnnnnnnnnnnnnnnnnnnnnnnnnnnnnnnnnnnnnnnnnnnnnnnnnnnnnnnnnnnnnnnnnnnnnnnnnnnnnnnnnnnnnnnnnnnnnnnnnnnnnnnnnnnnnnnnnnnnnnnnnnn
>YS9
nnnnnnnnnnnnnnnnnnnnnnnnnnnnnnnnnnnnnnnnnnnnnnnnnnnnnnnnnnnnnnnnnnnnnnnnnnnnnnnnnnnnnnnnnnnnnnnnnnnnnnnnnnnnnnnnnnnnnnnnnnnnnnnnnnnnnnnnnnnnnnnnnnnnnnnnnnnnnnnnnnnnnnnnnnnnnnnnnnnnnnnnnnnnnnnnnnnnnnnnnnnnnnnnnnnnnnnnnnnnnnnnnnnnnnnnnnnnnnnnnnnnnnnnnnnnnnnnnnnnnnnnnnnnnnnnnnnnnnnnnnnnnnnnnnnnnnnnnnnnnnnnnnnnnnnnnnnnnnnnnnnnnnnnnnnnnnnnnnnnnnnnnnnnnnnnnnnnnnnnnnnnnnnnnnnnnnnnnnnnnnnnnnnnnnnnnnnnnnnnnnnnnnnnnnnnnnnnnnnnnnnnnnnnnnnnnnnnnnnnnnnnnnnnnnnnnnnnnnnnnnnnnnnnnnnnnnnnnnnnnnnnnnnnnnnnnnnnnnnnnnnnnnnnnnnnnnnnnnnnnnnnnnnnnnnnnnnnnnnnnnnnnnnnnnnnnnnnnnnnnnnnnnnnnnnnnnnnnnnnnnnnnnnnnnnnnnnnnnnnnnnnnnnnnnnnnnnnnnnnnnnnnnnnnnnnnnnnnnnnnnnnnnnnnnnnnnnnnnnnnnnnnnnnnnnnnnnnnnnnnnnnnnnnnnnnnnnnnnnnnnnnnnnnnnnnnnnnnnnnnnn
