# Supplementary material for: Evolutionary Genomics of Transposable Elements in Saccharomyces cerevisiae
Source: PLoS One. 2012 Nov 30;7(11):e50978. doi: 10.1371/journal.pone.0050978 (PMC3511429; doi:10.1371/journal.pone.0050978)
Supplement: File S7 — ZIP archive of SGRP strain alignments used for population genomic analyses. Alignments of the orthologous genomic region in each SGRP strain corresponding to each Ty insertion in our re-annotation of the S. cerevisiae reference genome. N’s represent low quality (<Q40 phred score) or missing data, primarily due to the low-coverage sequence of many SGRP strains. The DNA sequence of sacCer2 is included as “REF” and each alignment includes the TE locus and 200 bp of DNA sequence on either side of the Ty insertion site. A dummy sequence shows the position of each TE in the alignment with “T”s. (ZIP) [file pone.0050978.s007.zip › S7/chrIII_st24+_TY1.mfa]

>REF
ATATAAAACGGAATGAGGAATAATCGTAATATTAGTATGTAGAAATATAGATTCCATTTTGAGGATTCCTATATCCTCGAGGAGAACTTCTAGTATATTCTGTATACCTAATATTATAGCCTTTATCAACAATGGAATCCCAACAATTATCTAATTACCCACACATTTCTCACTATT-CTCGGTAAAGGTTATAATATTAGTGTTGGAATAAAA-CTCTAAAATACCATCCATTCAGAAGTATTCATGCTACTAGCATTTTATCACATGAGGTGTAAGAAGATGACATAAAGATTGAGATACAGTCATCAAACCTAATGGAAGCGAAATGCAGGGATTGATAATGTAATAAGATAATGAAACATAAGAAACAGAAGGTAGGAGTATTATTATGTAGAAATACCGATTCCATTTTAAGGATTCCTATGTCCTCGAGTAGAACGTCTAGTATATACGAAATATTATACCCTTTAAAAAACAGTGGACCCAACGATAATCACAACATTCACCGATTTCTCACCTGAACAGATCACGATCATCCTTCAGAACATCTTGCTGTAGCCATATTAAATTCCTTTGTCTCTGGACTCTTTCTCGCGCGACTGATCTCCCAATGAAGAACTGCGTCAGGTCATCTCGTCCTCAATTTCTAACCAAAATTGGATGATTTTAGTTCTCACTGACGCTGCTTGAACGTTAACACCGAAAGAGCATGCAAT
>index
--------------------------------------------------------------------------------------------------------------------------------------------------------------------------------------------------------TTTTTTTTTTTTTT-TTTTTTTTTTTTTTTTTTTTTTTTTTTTTTTTTTTTTTTTTTTTTTTTTTTTTTTTTTTTTTTTTTTTTTTTTTTTTTTTTTTTTTTTTTTTTTTTTTTTTTTTTTTTTTTTTTTTTTTTTTTTTTTTTTTTTTTTTTTTTTTTTTTTTTTTTTTTTTTTTTTTTTTTTTTTTTTTTTTTTTTTTTTTTTTTTTTTTTTTTTTTTTTTTTTTTTTTTTTTTTTTTTTTTTTTTTTTTTTTTTTTTTTTTTTTTTTTTTTTTTTTTTTTTTTTTTTTTTTTTTTTTTTTTTTTTTTTTTTTTTT--------------------------------------------------------------------------------------------------------------------------------------------------------------------------------------------------------
>273614N
-------------------------------------------------------------------------------------------------------------------------------------------------------------------------------ATTCTCGGTAAAGGTTATAATATTAGTGTTGGAATAAAA-CTCTAAAATACCATCCATTCAGAAGTATTCATGCTACTAGCATTTTATCACATGAGGTGTAAGAAGATGACATAAAGATTGAGATACAGTCATCAAACCTAATGGAAGCGAAATGCAGGGATTGATAATGTAATAAGATAATGAAACATAAGAAACAGAAGGTAGTAGTATTATTATGTAGAAATACCGATTCCATTTTAAGGATTCCTATGTCCTCGAGTAGAACGTCTAGTATATACGAAATATTATACCCTTTAAAAAACAGTGGACCCAACGATAATCACAACATTCACCGATTTCTCACCTGAACAGATCACGATCATCCTTCAGAACATCTNGCTGTAGCCATATTAAATTCCTTTGTCTCTGGACTCTTTCTCGCGCGNNNGATCNNCCNNTNNNNNNCNGNNNNAGGNCANNNNNNNNNNNNNNNNNNNNNNNNNNNNNNNNNNNNNNNNNNNNNNNNNNNNNNNNNNNNNNNNnnnnnnnnnnnnnnnnnnnnn
>322134S
-------------------------------------------------------------------------------------------------------------------------------------------------------------------------------ATTCTCGGTAAAGGTTATAANNNNNNNNNTGGAATAAAA-CTCTAAAATACCANNNNNNCnnnnnnnnnnnnnnnnnnnnnnnnnnnnnnnnnnnnnnnnnnnnnnnnnnnnnnnnnnnnnnnnnnnnnnnnnnnnnnnnnnnnnnnnnnnnnnnnnnnnnnnnnnnnnnnnnnnnnnnnnnnnnnnnnnnnnnnnnnnnnnnnnnnnnnnnnnnnnnnnnnnnnnnnnnnnnnnnnnnnnnnnnnnnnnnnnnnnnnnnnnnnnnnnnnnnnnnnnnnnnnnnnnnnnnnnnnnnnnnnnnnnnnnnnnnnnnnnnnnnnnnNNNNNNNNNNNNNNNN-NNNNNNNNNNNNNNNNNNNNNNNNNNNNNNNNN-NNNNNNNNNNNNNNN-NNNNNNNN-NNNNNNNNNNNN-NNNNNNNNNNNNNNNN-NNNNNNNNNNNNNNNNNNNNNNNNNNNNNNNNNNNN-NNNNNNNNNNNNNNNNNNNNNNNNNNNNNNNNNNNNNNNNNNNNNNNN-NNNNNNNNNNNNNNNNNNNNNNNNNNNN
>378604X
nnnnnnnnnnnnnnnnnnnnnnnnnnnnnnnnnnnnnnnnnnnnnnnnnnnnnnnnnnnnnnnnnnnnnnnnnnnnnnnnnnnnnnnnnnnnnnnnnnnnnnnnnnnnnnnnnnnnnnnnnnnnnnnnnnnnnnnnnnnnnnnnnnnnnnnnnnnnnnnnnnnnnnnnnnnnnnnnnnnnnnnnnnnnnnnnnnnnnnnnnnnnnnnnnnnnnnnnnnnnnnnnnnnnnnnnnnnnnnnnnnnnnnnnnnnnnnnnnnnnnnnnnnnnnnnnnnnnnnnnnnnnnnnnnnnnnnnnnnnnnnnnnnnnnnnnnnnnnnnnnnnnnnnnnnnnnnnnnnnnnnnnnnnnnnnnnnnnnnnnnnnnnnnnnnnnnnnnnnnnnnnnnnnnnnnnnnnnnnnnnnnnnnnnnnnnnnnnnnnnnnnnnnnnnnnnnnnnnnnnnnnnnnnnnnnnnnnnnnnnnnnnnnnnnnnnnnnnnnnnnnnnnnnnnnnnnnnnnnnnnnnnnnnnnnnnnnnnnnnnnnnnnnnnnnnnnnnnnnnnnnnnnnnnnnnnnnnnnnnnnnnnnnnnnnnnnnnnnnnnnnnnnnnnnnnnnnnnnnnnnnnnnnnnnnnnnnnnnnnnnnnnnnnnnnnnnnnnnnnnnnnnnnnnnnnnnnnnnnnnnnnnnnnnnnnnnnnnnnnnnnnnnnnnnnnnnnnnnnnnnnnnnnnnnnnnnnnnnn
>BC187
-------------------------------------------------------------------------------------------------------------------------------------------------------------------------------ATTCTCGGTAAAGGTTATAATATTAGTGTTGGAATAAAA-CTCTAAAATACCATCCATTCAGAAGTATTCATGCTACTAGCATTTTATCACATGAGGTGTAAGAAGATGACATAAAGATTGAGATACAGTCATCAAACCTAATGGAAGCGNNNNNNAGGGATTGATAATGTAATAAGATAATGAAACATAAGAAACAGAAGGTAGGAGTATTATTATGTAGAAATACCGATTCCATTTTAANNNNNNCTATGTCCTCGAGTAGAACGTCTAGTATATACGAAATATTATACCCTTTAAAAAACAGTNNNNNNAACGATAATCACAANNNNNACCGATTTCTCACCTGAACANATCACGATCATCCTNNNNNNNNNCTTGCTGTAGCCATATTAANTTCCTTTGTCTCTGGACTCTTTCTCGCGNNNNNNNNNNNNNNNNNNNNNNNNNNNNNNNNNNNNCNCNNNNNNNNNNNNNNNNNNNNNNNNNNNNNNNNNNNNNNNNNNNNNNNNNNNNNNNNNNNNNNNNNNNNNNNNNNNNNNNNN
>DBVPG1106
nnnnnnnnnnnnnnnnnnnnnnnnnnnnnnnnnnnnnnnnnnnnnnnnnnnnnnnnnnnnnnnnnnnnnnnnnnnnnnnnnnnnnnnnnnnnnnnnnnnnnnnnnnnnnnnnnnnnnnnnnnnnnnnnnnnnnnnnnnnnnnnnnnnnnnnnnnnnnnnnnnnnnnnnnnnnnnnNNNNNNNNNNNNNNNNNNNNNNNNNNNNNNNNNNNNNNN-NNNNNNNNNNNNNNNNNNNNNNNNNNNNNNNNNNNNNNNNNNNNNNNNNNNNNNNNNNNNNNNNNNNNNNNNNNNNNNNNNNNANNNNNNNNNNNNNNNNNNNNNNNNNNNNNNNNNNGGANNNNNNNNNNNNNNNGATAATGAAANATAAGAAANNNNNNNNNNNNNTATTATTNNNTAGAAANANNNATTCCATTTTNNNNNNNNNNNTGTCCNNNAGTAGAACGTCNAGTATANACGAAATATTATACCCTTTAAAAAACANNNGACCCAACGATAATCACAACATTCACCGATTNCTCACCTGAACAGATCACGANNNNNNTTCAGAACATCTTGCTGTAGCCATATTAAATTCCTTTGTCTCTGGACTCTNNNNNGCGCGACTGATCTCCCAATGAAGAACTGCGTCAGGTCATCNNNNNNTCAATTTCTAACCAAAATTGGATGATTTNNNNNNTCACTGACGCTGCTTGAACGTTAACACCGAAAGAGCATGCAAT
>DBVPG1373
-------------------------------------------------------------------------------------------------------------------------------------------------------------------------------ATTCTCGGTAAAGGTTATAATATTAGTGTTGGAATAAAA-CTCTAAAATACCATCCATTCAGAAGTATTCATGCTACTAGCATTTTATCACATGAGGTGTAAGAAGATGACATAAAGATTGAGATACAGTCATCAAACCTAATGGAAGCGAAATGCAGGGATTGATAATGTAATAAGATAATGAAACATAAGAAACAGAAGGTAGGAGTATTATTATGTAGAAATACCGATTCCATTTTAAGGATTCCTATGTCCTCGAGTAGAACGTCTAGTATATACGAAATATTATACCCTTTAAAAAACAGTGGACCCAACGATAATCACAACATTCACCGATTTCTCACCTGAACAGATCACGATCATCCTTCAGAACATCTTGCTGTAGCCATATTAAATTCCTTTGTCTCTGGACTCTTTCTCGCGCGACTGATCTCCCAATGAAGAACTGCGTCAGGTCATCNNNNNNTCAATTTCTAACCAAAATTGGATGATTTTAGTTCTCACTGACGCTGCTTGAACGTTAACACCGAAAGAGCATGCAAT
>DBVPG1788
-------------------------------------------------------------------------------------------------------------------------------------------------------------------------------ATTCTCGNTNNNNNNNNNNNNNNNNGTGNNNNNNNNNNN-NTCNNNNNTNNNATNNANTNNNNNNNNN-NNNGCTACTNNNNNNTTNTNNNANNNNNNNNNNNNNNNNNNNNNNNnnnnnnnnnnnnnnnnnnnnnnnnnnnnnnnnnnnnnnnnnnnnnnnnnnnnnnnnnnnnnnnnnnnnnnnnnnnnnnnnnnnnnnnnnnnnnnnnnnnnnnnnnnnnnnnnnnnnnnnnnnnnnnnnnnnnnnnnnnnnnnnnnnnnnnnnnnnnnnnnnnnnnnnnnnnnnnnnnnnnnnnnnnnnnnnnnnnnnnnnnnnnnnnnnnnnnnnnnnnnnnnnnnnnnnnnnnnnnnnnnnnnnnnnnnnnnnnnnnnnnnnnnnnnnnnnnnnnnnnnnnnnnnnnnnnnnnnnnnnnnnnnnnnnnnnnnnnnnnnnnnnnnnnnnnnnnnnnnnnnnnnnnnnnnnnnnnnnnnnnnnnnnnnnnnnnnnnnnnnnnnnnnnnnnnnnnnnnnnnnnnnnnnnnnnnnnnnnnnnnnnnnnnnn
>DBVPG1853
-------------------------------------------------------------------------------------------------------------------------------------------------------------------------------ATTCTCGGTAAAGGTTATAATATTAGTGTTGGAATAAAA-CTCTAAAATACCATCCATTCAGAAGTATTCATGCTACTAGCATTTTATCACATGAGGTGTAAGAAGATGACATAAAGATTGAGATACAGTCATCAAACCTAATGGAAGCGAAATGCAGGGATTGATAATGTAATAAGATAATGAAACATAAGAAACAGAAGGTNGTAGTATTATTATGTAGAAATACCGATTCCATTTTAANNNNNNCTATNNNNNNGNGTANNNNNNCTAGTATANNNGNNNNNNNNNNCCCTTTNNANNNNNNNNNNNNNNNNNNNNNNNNNNNNNNNNNNNNNNNNNNNNNNNNNNNNNATCACGATCATCCTTCANNNCATCTTGCTGTAGCCATATTNNNTTCCTTTGTCTCNNNACTCTTTCTCGCGCGACTGATCNNNCNATGAAGNACTGCGTCNNNTCATCTCGTCCTCANTTTNTNNCCAAANTTNNNTGATTTTANNNNNNNNNNNNNNNNNNNNNNNNNNNNNANNGNNNNNNNNNNNNNN
>DBVPG6040
nnnnnnnnnnnnnnnnnnnnnnnnnnnnnnnnnnnnnnnnnnnnnnnnnnnnnnnnnnnnnnnnnnnnnnnnnnnnnnnnnnnnnnnnnnnnnnnnnnnnnnnnnnnnnnnnnnnnnnnnnnnnnnnnnnnnnnnnnnnnnnnnnnnnnnnnnnnnnnnnnnnnnnnnnnnnnnnnnnnnnnnnnnnnnnnnnnnnnnnnnnnnnnnnnnnnnnnnnnnnnnnnnnnnnnnnnnnnnnnnnnnnnnnnnnnnnnnnnnnnnnnnnnnnnnnnnnnnnnnnnnnnnnnnnnnnnnnnnnnnnnnnnnnnnnnnnnnnnnnnnnnnnnnnnnnnnnnnnnnnnnnnnnnnnnnnnnnnnnnnnnnnnnnnnnnnnnnnnnnnnnnnnnnnnnnnnnnnnnnnnnnnnnnnnnnnnnnnnnnnnnnnnnnnnnnnnnnnnnnnnnnnnnnnnnnnnnnnnnnnnnnnnnnnnnnnnnnnnnnnnnnnnnnnnnnnnnnnnnnnnnnnnnnnnnnnnnnnnnnnnnnnnnnnnnnnnnnnnnnnnnnnnnnnnnnnnnnnnnnnnnnnnnnnNNNNNNNNNNNNNNNNNNNNNTTTCTCGCGCNNNNNNNNTNNNNNNNNNNNNNNNNNNNNNNNNNNNNNNNNNNNNNNNNCTAACCAAANNNNGNNNANNNNNNNNNNNNNNNANNNNNNNNNAACGTTAACACCGAAAGANCNNNCAAT
>DBVPG6044
-------------------------------------------------------------------------------------------------------------------------------------------------------------------------------ATTCTCGGTAAAGGTTATAATATTAGTGTTGGAATAAAA-CTCTAAAATACCATCCATTCAGAAGTATTCATGCTACTAGCATTTTATCACATGAGGTGTAAGAAGATGACATAAAGATTGAGATACAGTCATCAAACCTAATGGAAGCGAAATGCAGGGATTGATAATGTAATAAGATAATGAAACATAAGAAACAGAAGGTAGTAGTATTATTATGTAGAAAGACCGATTCCATTTTAAGGATTCCTATGTCCTCGAGTAGAACGTCTAGTATATACGAAATGTTATACCCTTTAAAAAACACTGGACCCAACGATAATCACAACATTCACCGATTTCTCACCTGAACAGATCACGATCATCCTTCAGAACATCTTACTGTAGCCATATTAAATTCCTTTGTCTCTGGACTCTTTCTCGCGCGACTGATCTCCCAATGAAGAACTGCGTCAGGTCATCTCGTCCTCAATTTCTAACCAAAATTGGATGATTTTAGTTCTCACTGACGCTGCTTGAACGTTAACANCGAAAGAGCATGCAAT
>DBVPG6765
-------------------------------------------------------------------------------------------------------------------------------------------------------------------------------ATTCTCGGTAAAGGTTATAATATTAGTGTTGGAATAAAA-CTCTAAAATACCATCCATTCAGAAGTATTCATGCTACTAGCATTTTATCACATGAGGTGTAAGAAGATGACATAAAGATTGAGATACAGTCATCAAACCTAATGGAAGCGAAATGCAGGGATTGATAATGTAATAAGATAATGAAACATAAGAAACAGAAGGTAGGAGTATTATTATGTAGAAATACCGATTCCATTTTAAGGATTCCTATGTCCTCGAGTAGAACGTCTAGTATATACGAAATATTATACCCTTTAAAAAACAGTGGACCCAACGATAATCACAACATTCACCGATTTCTCACCTGAACAGATCACGATCATCCTTCAGAACATCTTGCTGTAGCCATATTAAATTCCTTTGTCTCTGGACTCTTTCTCGCGCGACTGATCTCCCAATGAAGAACTGCGTCAGGTCATCTCGTCCTCAATTTCTAACCAAAATTGGATGATTTTAGTTCTCACTGACGCTGCTTGAACGTTAACACCGAAAGAGCATGCAAT
>K11
nnnnnnnnnnnnnnnnnnnnnnnnnnnnnnnnnnnnnnnnnnnnnnnnnnnnnnnnnnnnnnnnnnnnnnnnnnnnnnnnnnnnnnnnnnnnnnnnnnnnnnnnnnnnnnnnnnnnnnnnnnnnnnnnnnnnnnnnnnnnnnnnnnnnnnnnnnnnnnnnnnnnnnnnnnnnnnnnnnnNNNNNNN-NNNNNNNNN-NNNN-NNN-NNNNNNN--NNNNNNNNNNNNNNNNNN-NNNNNNNNN-NNNNNNNNNNNNNNN-NNNNNNNNNNNNNNNNNNNNNNNNNNNNNNNNNNNNNNNNNNNNNNNNNNNNNNNNNNNNNNNNNNNNNNNNNNNNNNNNNNNNNNN-NNNNNNNNNNNN-NNNNNNNNNNNNNNNNNNNNNNNNNNNNNNNNNNNNNNNNNNNNNNNNNNNNNNNNNNNNNNNNNNNNNNNNNNNNNNNNNNNNNNNNNNNNNNNNNNNNNNNNNNNNNNNNNNNNNNNNNNNNCNNNNNNNNNNNNNNNNNNNNNNNNNNNN-NNNNNNNNNANNNNNNCNNNNNNNNNNNANNNNNNNNNGNTGTNGCCNNNNNNNNNNNCNNNNNNNNNNGNNTCNNNNNNGCGCGACTNNTNNNNNANNNAAGAACTGCTTCAGGTCANNNNGTCNTNAATTTCTAACNAAAATTGGATGATTTTAGTTCTCACTGACGCTGCTNNAACGTNAACACCGAAAGAGCATGCAAT
>L_1374
nnnnnnnnnnnnnnnnnnnnnnnnnnnnnnnnnnnnnnnnnnnnnnnnnnnnnnnnnnnnnnnnnnnnnnnnnnnnnnnnnnnnnnnnnnnnnnnnnnnnnnnnnnnnnnnnnnnnnnnnnnnnnnnnnnnnnnnnnnnnnnnnnnnnnnnnnnnnnnnnnnnnnnnnnnnnnnnNNNNNNNN-NNNNNNNNNN-NNNNNNNNNNNNNNNNNNN-NNNNNNNNNNNNNNNNNNNNNNNNNNNNNNNNNNNNNNNNNNNNNNNNNNNNNNNNN-NNNNNNNNNNNNNNNNNNNNNNNNNNNNNNNNNNNNNNNNNNNNNNNNNNNNNNNNNNNNNNNNNNNNNNNNNNNNNNNNNNNNNNNNNNNNNNNNNNNNNNNNNNNNNNNNNNNNNNNNNNNNNNNNNNNNNNNNNNNNNNNNNATTCCTATGTCCTCGAGTAGAACGTCTNNTATATACGAAATATTATANNNNNNAAAAAACAGTGGACCCAACGATAATCACAACATTCACCGATTTCTCACCTGAACAGATCACGATCATCCTTCAGAACATCTTGCTGTAGCCATATTAAATTCCTTTGTCTCTGGACTCTTTCTCGCGCGACTGATCTCCCAATGAAGAACTGCGTCAGGTCATCTCGTCCTCAATTTCTAACCAAAATTGGATGATTTTAGTTCTCACTGACGCTGCTTGAACGTTAACACCGAAAGAGCATGCAAT
>L_1528
nnnnnnnnnnnnnnnnnnnnnnnnnnnnnnnnnnnnnnnnnnnnnnnnnnnnnnnnnnnnnnnnnnnnnnnnnnnnnnnnnnnnnnnnnnnnnnnnnnnnnnnnnnnnnnnnnnnnnnnnnnnnnnnnnnnnnnnnnnnnnnnnnnnnnnnnnnnnnnnnnnnnnnnnnnnnnnnnnnnnnnnnnnnnnnnnnnnnnnnnnnnnnnnnnnnnnnnnnnnnnnnnnnnnnnnnnnnnnnnnnnnnnnnnnnnnnnnnnnnnnnnnnnnnnnnnnnnnnnnnnnnnnnnnnnnnnnnnnnnnnnnnnnnnnnnnnnnnnnnnnnnnnnnnnnnnnnnnnnnnnnnnnnnnnnnnnnnnnnnnnnnnnnnnnnnnnnnnnnnnnnnnnnnnnnnnnnnnnnnnnnnnnnnnnnnnnnnnnnnnnnnNNNNNNNNNNNNNNNNNNNNNNNNNNNNNNNNNNNNNNNNNNNNNNNNNNNNNNNNNNNNNNNNNNCNNNNNNNNNNNNNNNNNNNNNNNNNNNNNNNNNNCNNNNNNNNNNNNNNNNNNNNNNNNNNNNGNNNNNNCCANNNNNNNNNNNNNNNNNNCTNNNNNCNNNNNNNCNNNACTNNNNNCNNNNNNAAGNACTNNGTCNNNNNNNNNNNNNNTNNNNNTCTAACCAAAATTGGATGATTTNNNNNNTCACTGACGCTGCTTGAACGTTAACACCGAAANNNCATGCAAT
>NCYC110
nnnnnnnnnnnnnnnnnnnnnnnnnnnnnnnnnnnnnnnnnnnnnnnnnnnnnnnnnnnnnnnnnnnnnnnnnnnnnnnnnnnnnnnnnnnnnnnnnnnnnnnnnnnnnnnnnnnnnnnnnnnnnnnnnnnnnnnnnnnnnnnnnnnnnnnnnnnnnnnnnnnnnnnnnnnnnnnnnnnnnnnnnnnnnnnnnnnnnnnnnnnnnnnnnnnnnnnnnnnnnnnnnnnnnnnnnnnnnnnnnnnnnnnnnnnnnnnnnnnnnnnnnnnnnnnnnnnnnnnnnnnnnnnnnnnnnnnnnnnnnnnnnnnnnnnnnnnnnnnnnnnnnnnnnnnnnnnnnnnnnnnnnnnnnnnnnnnnnnnnnnnnnnnnnnnnnnnnnnnnnnnnnnnnnnnnnnnnnnnnnnnnnnnnnnnnnnnnnnnnnnnnnnnnnnnnnnnnnnnnnnnnnnnnnnnnnnnnnnnnnnnnnnnnnnnnnnnnnnnnnnnnnnnnnnnnnnnnnnnnnnnnnnnnnnnnnnnnnnnnnnnnnnnnnnnnnnnnnnnnnnnnnnnnnnnnnnnnnnnnnnnnnnnnnnnnnnnnnnnnnnnnnnnnnnnnnnnnnnnnnnnnnnnnnnnnnnnnnnnnnnnnnnnnnnnnnnnnnnnnnnnnnnnnnnnnnnnnnnnnnnnnnnnnnnnnnnnnnnnnnnnnnnnnnnnnnnnnnnnnnnnnnnnnnnnnnnnnnn
>NCYC361
-------------------------------------------------------------------------------------------------------------------------------------------------------------------------------NNNNNCNNNNNNNNNNNNNNNNNNNNTNNNNNNNNNNN-NNNNNNNNNNNNNNNNNNNNNNNNNNNNNNNNNNNNNNNNNNNNNNNNNNNNNNNNNNNNNNNNNNNNNNNNNNNNNNNNNNNnnnnnnnnnnnnnnnnnnnnnnnnnnnnnnnnnnnnnnnnnnnnnnnnnnnnnnnnnnnnnnnnnnnnnnnnnnnnnnnnnnnnnnnnnnnnnnnnnnnnnnnnnnnnnnnnnnnnnnnnnnnnnnnnnnnnnnnnnnnnnnnnnnnnnnnnnnnnnnnnnnnnnnnnnnnnnnnnnnnnnnnnnnnnnnnnnnnnnnnnnnnnnnnnnnnnnnnnnnnnnnnnnnnnnnnnnnnnnnnnnnnnnnnnnnnnnnnnnnnnnnnnnnnnnnnnnnnnnnnnnnnnnnnnnnnnnnnnnnnnnnnnnnnnnnnnnnnnnnnnnnnnnnnnnnnnnnnnnnnnnnnnnnnnnnnnnnnnnnnnnnnnnnnnnnnnnnnnnnnnnnnnnnnnnnnnnnnnnnnnnnnnnnnnnnnnnnnnnnnnn
>RM11_1A
-------------------------------------------------------------------------------------------------------------------------------------------------------------------------------ATTCTCGGTAAAGGTTATAATATTAGTGTTGGAATAAAA-CTCTAAAATACCATCCATTCAGAAGTATTCATGCTACTAGCATTTTATCACATGAGGTGTAAGAAGATGACATAAAGATTGAGATACAGTCATCAAACCTAATGGAAGCGAAATGCAGGGATTGATAATGTAATAAGATAATGAAACATAAGAAACAGAAGGTAGGAGTATTATTATGTAGAAATACCGATTCCATTTTAAGGATTCCTATGTCCTCGAGTAGAACGTCTAGTATATACGAAATATTATACCCTTTAAAAAACAGTGGACCCAACGATAATCACAACATTCACCGATTTCTCACCTGAACAGATCACGATCATCCTTCAGAACATCTTGCTGTAGCCATATTAAATTCCTTTGTCTCTGGACTCTTTCTCGCGCGACTGATCTCCCAATGAAGAACTGCGTCAGGTCATCTCGTCCTCAATTTCTAACCAAAATTGGATGATTTTAGTTCTCACTGACGCTGCTTGAACGTTAACACCGAAAGAGCATGCAAT
>S288c
NNNNNNNNNNNNNNNNNNNNNNNNNNNNNNNNNNNNNNNNNNNNNNNNNNNNNNNNNNNNNNNNNNNNNNNNNNNNNNNNNNNNNNNNNNNNNNNNNNNNNNNNNNNNNNNNNNNNNNNNNNNNNNNNNNNNNGGAATCCCAACAATTATCTAATTACCCACACATTTCTCANTNNT-CTCGGTAAAGGTTATAATATTAGTGTTGGAATAAAA-CTCTAAAATACCATCCATTCAGAAGTANTCATGCTACTAGCATTTTATCACATGAGGTGTAAGAAGATGACATAAAGATTGAGATACAGNNATCAAACCTAATGGAAGCGAAATGCAGGGATTGATAATGTAATAAGATAATGAAACATAAGAAACAGAAGGTAGGAGTATTATTATGTAGAAATACNNNNNNCATTTTAANGNNNNNNNNNNNNNNNNGTAGAACGNNNNGTATATACGAAATANNNTNNCCTTTAAANNNNNNNNNACCCAACGATAATCNCANNNNNCACCGATTTCTCACCTGAACAGATCACGATCATCCTTCAGAACATCTTGCTGTAGCCATANTAAATTCCTTTGTCTCTGGACTCTTTCTCGCGCGACTGATCTCCCAATGAAGAACTGCGTCAGGTCATCTCGTCCTCAATTTCTAACCANAATTGGATGATTTTAGTTCTCACTGACGCTGCTTGAACGTTAACACCGAAAGAGCATGCAAT
>SK1
-------------------------------------------------------------------------------------------------------------------------------------------------------------------------------ATTCTCGGTAAAGGTTATAATATCAGTGTTGGAATAAA-ACTCTAAAATACCATCCATTCAGAAGTATTCATGCTACTAGCATTTTATCACATGAGGTGTAAGAAGATGACATAAAGATTGAGATACAGTCCTCAAACCTAATGGAAGCGAAATGCAGGGATTGATAATGTAATAAGATAATGAAACATAAGAAACAGAAGGTAGTAGTATTATTATGTAGAAATACCCATTCCATTTTAAGGATTCCTATGTCCTCGAGTAGAACGTCTAGTATATACGAAATATTATACCCTTTAAAAAACACTGGACCCAACGATAATCACAACATTCACCGATTTCTCACCTGAACAGATCACGATCATCCTTCAGAACATCTTGCTGTAGCCATATTAAATTCCTTTGTCTCTGGACTCTTTCTCGCGCGACTGATCTCCCAATGAAGAATTGTGTCAGGTCATCTCGTCCTCAATTTCTAACCAAAATTGGATGATTTTAGTTCTCACTGACGCTGCTTGAACGTTAACACCGAAAGAGCATGCAAT
>UWOPS03_461_4
nnnnnnnnnnnnnnnnnnnnnnnnnnnnnnnnnnnnnnnnnnnnnnnnnnnnnnnnnnnnnnnnnnnnnnnnnnnnnnnnnnnnnnnnnnnnnnnnnnnnnnnnnnnnnnnnnnnnnnnnnnnnnnnnnnnnnnnnnnnnnnnnnnnnnnnnnnnnnnnnnnnnnnnnnnnnnnnnnnnnnnnnnnnnnnnnnnnnnnnnnnnnnnnnnnnnnnnnnnnnnnnnnnnnnnnnnnnnnnnnnnnnnnnnnnnnnnnnnnnnnnnnnnnnnnnnnnnnnnnnnnnnnnnnnnnnnnnnnnnnnnnnnnnnnnnnnnnnnnnnnnnnnnnnnnnnnnnnnnnnnnnnnnnnnnnnnnnnnnnnnnnnnnnnnnnnnnnnnnnnnnnnnnnnnnnnnnnnnnnnnnnnnnnnnnnnnnnnnnnnnnnnnnnnnnnnnnnnnnnnnnnnnnnnnnnnnnnnnnnnnnnnnnnnnnnnnnnnnnnnnnnnnnnnnnnnnnnnnnnnnnnnnnnnnnnnnnnnnnnnnnnnnnnnnnnnnnnnnnnnnnnnnnnnnnnnnnnnnnnnnnnnnnnnnnnnnnnnnnnnnnnnnnnnnnnnnnnnnnnnnnnnnnnnnnnnnnnnnnnnnnnnnnnnnnnnnnnnnnnnnnnnnnnnnnnnnnnnnnnnnnnnnnnnnnnnnnnnnnnnnnnnnnnnnnnnnnnnnnnnnnnnnnnnnnnnnnnnnn
>UWOPS05_217_3
nnnnnnnnnnnnnnnnnnnnnnnnnnnnnnnnnnnnnnnnnnnnnnnnnnnnnnnnnnnnnnnnnnnnnnnnnnnnnnnnnnnnnnnnnnnnnnnnnnnnnnnnnnnnnnnnnnnnnnnnnnnnnnnnnnnnnnnnnnnnnnnnnnnnnnnnnnnnnnnnnnnnnnnnnnnnnnnnnnnnnnnnnnnnnnnnnnnnnnnnnnnnnnnnnnnnnnnnnnnnnnnnnnnnnnnnnnnnnnnnnnnnnnnnnnnnnnnnnnnnnnnnnnnnnnnnnnnnnnnnnnnnnnnnnnnnnnnnnnnnnnnnnnnnnnnnnnnnnnnnnnnnnnnnnnnnnnnnnnnnnnnnnnnnnnnnnnnnnnnnnnnnnnnnnnnnnnnnnnnnnnnnnnnnnnnnnnnnnnnnnnnnnnnnnnnnnnnnnnnnnnnnnnnnnnnnnnnnnnnnnnnnnnnnnnnnnnnnnnnnnnnnnnnnnnnnnnnnnnnnnnnnnnnnnnnnnnnnnnnnnnnnnnnnnnnnnnnnnnnnnnnnnnnnnnnnnnnnnnnnnnnnnnnnnnnnnnnnnnnnnnnnnnnnnnnnnnnnnnnnnnnnnnnnnnnnnnnnnnnnnnnnnnnnnnnnnnnnnnnnnnnnnnnnnnnnnnnnnnnnnnNNNNNNNNNNNNNNNATTGGATGATNNNNNNNNNNNNNGACNNNNNNNNNNNNNTAACANCGAAAGAGCATGCAAT
>UWOPS05_227_2
-------------------------------------------------------------------------------------------------------------------------------------------------------------------------------NNNNNNNNNNNNNNNNNNNNNNNNNNNNNNNNNNNNNN--NNNNNNNNNNNNNNNNNNNNNNNNNNNNNNNNNNNNNNNNNNNNNNNNNNNNNNNNNNNNNNNNNNNNNNNNNNN-NNNNNNNNNNNNNNNNNNNNNNNNNNNNNNNNNNNNNNNNNNNNNNNNNNNNNNnnnnnnnnnnnnnnnnnnnnnnnnnnnnnnnnnnnnnnnnnnnnnnnNNNNNN-NNNNNNNNNNNNNNNNNNNNNNNNNNNNNNCTCNNNNNNNACNNNNNNNNNNNACGAAATNNNNNNNNNNNNNNNAAANNNNNNNNCNNNNNNTAATCACAACATTCACNNNNTTCTCNNNTGAACAGATCACGATCATCCNNNANNNCATCTTNNNNNAGCCATNNNNNNTTCCTTTGTCTCTGGACTCTTTCTCGCGCGACTGATCTCCCAATGAAGAACTGCGTCAGGTCNNNNNNTCCTCAATTTCTAACCAAAATTGGATGATTTTAGTTCTCACTGACGCTGCTTGAACGTTAACACCGAAAGAGCATGCAAT
>UWOPS83_787_3
-------------------------------------------------------------------------------------------------------------------------------------------------------------------------------ATTCTCGGTAAAGGTTATAATATTAGTGTTGGAATAAA-ACTCTAAAATACCATCCATTCAGAAGTATTCATGCTACTAGCATTTTATCACATGAGGTGTAAGAAGATGACATAAAGATTGANATANAGTCATCAAACCTAATGGAAGCGAAATGCAGTGATTNATANNNNNNNAAGATAATGAAACATAAGAAACAGAAGGTAGTAGTATTATTATGTAGAAATACCGATTCCATTTTAAGGATTCCTATGTCCTNNAGTAGAACGTCTAGTATATACGAAATGTTATACCCTTTAAAAAACAGTGGNNCCAANGATAATCACAACATTCANCGATTTCNNNCCTGAACANNNCACGATCATCCTNNNNNNNNNCTTGCTGTAGCCNNNNNAANNNNNTTTGTCTCTNNNNNNNNTCTCGCGCGNNNNNNNNNNCNNTNNNNNNNNNCGNNNNNNNNNNNNNNNNNNNNNNNNNNNNNNNNNNNNNNNNNNNNNAGNNNNNNNNNNNNNNNNNNNNNNNNNNNNNNNNNNNNNNNNNNNNNN
>UWOPS87_2421
-------------------------------------------------------------------------------------------------------------------------------------------------------------------------------ATTCTCGGTNNNGNNNNNNNNNNNNNNNNNNNNNNNNN-ACNNNNNNNNNNNATCCATNCAGANNNNTTCATGNNNNNNNNATTTTANNNNNNNNNNNNNNNNAANNNNNNNNNNNGNNNNNNnnnnnnnnnnnnnnnnnnnnnnnnnnnnnnnnnnnnnnnnnnnnnnnnnnnnnnnnnnnnnnnnnNNNNNN-NNNNNNNNNNNNNNNNNNNNNNNNNNNNNNNNNNNNNNNNNNNNNNNGATTNNNNNNNNNTCNNNNNNNACNNNNNNNNNNNNNNANANNNNNNNNNNNNNNNNAAANNNNNNANCCAACGATAATCACAACANNNNNNGATTTCTCACCTGAACAGATCACGATCATCCTTCAGAACATCTTGCTGTAGCCATATTAAATTCCTTTGTCTCTGGACTCTTTTTCGCGCNNNNNNTCTCCCAATGAAGAACTGCGTCAGGTCATCTCGTCCTCAATTNNNNNCCAAAATTGGATGATTTTAGTTCTCACTGACGCTGCTTGAACGTTAACACCGAAAGAGCATGCAAT
>W303
NNNNNNNNNNNNNNNNNNNNNNNNNNNNNNNNNNGNNNNNNNNANNNNNNNNNNNNNNNNNNNNNNNNNNNNNNNNNNNNNNNNNNNNNNNNNNNNNNNNNNNNTACCTAATATTATAGCCTTTATCAACAATGNNNNNNCAACAATNNNCNNNNNNCCCACACATTTCTCANNNNN-NTCGGTAAAGGTTATAATATTAGTGTTGGAATAAAA-CTCTAAAATACCATCCATTCAGAAGTATTCATGCTACTAGCATTTTATCACATGAGGTGTAAGAAGATGACATAAAGATTGAGATACAGTCATCAAACCTAATGGAAGCGAAATGCAGGGATTGATAATGTAATAAGATAATGAAACATAAGAAACAGAAGGTAGGAGTATTATTATGTAGAAATACCGATTCCATTTTAAGGATTCCTATGTCCTCGAGTAGAACGTCTAGTATATACGAAATATTATACCCTTTAAAAAACAGTGGACCCAACGATAATCACAACATTCACCGATTTCTCACCTGAACAGATCACGATCATCCTTCAGAACATCTTGCTGTAGCCATATTAAATTCCTTTGTCTCTGGACTCTNNNNNGCGCGACTGATCTCCCAATGAAGAACTGCGNNNGNNCATCTCGTCCTCAATTTCTNNNCANNNNNNGATGATTTNNNNNNNNNNNNNNNNTGCTTGAACGTTAACACCGAAAGANNNTGCNNN
>Y12
-------------------------------------------------------------------------------------------------------------------------------------------------------------------------------ATTCTCGGTAAAGGTTATAATATTAGTGTTGGAATAAA-ACTCTAAAATACCATCCATTCAGAAGTATTCATGCTACTAGCATTTTATCACATGAGGTGTAANNNNNNGACATAAAGATTGAGATACAGTCCTCAAACCTAATGNNAGCGAAATGCAGGGATTGATAANNNNNNNNNATAATGAAANNNNNNAAACAGAANNNNNNNNNNTTANNNNNNNNNNATACCCATTCCATTTNNNNNNTTCCTNNNNNNTNNNNNNNNNNGNNNNNNNNNNNNNAAATATNNNNNNCNNNNNNAANNNNNNNNNNCAACNNNNNNNNNNNNNnnnnnnnnnnnnnnnnnnnnnnnnnnnnnnnnnnnnnnnnnnnnnnnnnnnnnnnnnnnnnnnnnnnnnnnnnnnnnnnnnnnnnnnnnnnnnnnnnnnnnnnnnnnnnnnnnnnnnnnnnnnnnnnnnnnnnnnnnnnnnnnnnnnnnnnnnnnnnnnnnnnnnnnnnnnnnnnnnnnnnnnnnnnnnnnnnnnnnnnnnnnnnnnnnnnnnnn
>Y55
-------------------------------------------------------------------------------------------------------------------------------------------------------------------------------ATTCTCGGTAAAGGTTATAATATTAGTGTTGGAATAAAA-CTCTAAAATACCATCCATTCAGAAGTATTCATGCTACTAGCATTTTATCACATGAGGTGTAAGAAGATGACATAAAGATTGAGATACAGTCATCAAACCTAATGGAAGCGAAATGCAGGGATTGATAATGTAATAAGATAATGAAACATAAGAAACAGAAGGTAGTAGTATTATTATGTAGAAAGACCGATTCCATTTTAAGGATTCCTATGTCCTCGAGTAGAACGTCTAGTATATACGAAATGTTATACCCTTTAAAAAACACTGGACCCAACGATAATCACAACATTCACCGATTTCTCACCTGAACAGATCACGATCATCCTTCAGAACATCTTACTGTAGCCATATTAAATTCCTTTGTCTCTGGACTCTTTCTCGCGCGACTGATCTCCCAATGAAGAACTGCGTCAGGTCATCTCGTCCTCAATTTCTAACCAAAATTGGATGATTTTAGTTCTCACTGACGCTGCTTGAACGTTAACACCGAAAGAGCATGCAAT
>Y9
nnnnnnnnnnnnnnnnnnnnnnnnnnnnnnnnnnnnnnnnnnnnnnnnnnnnnnnnnnnnnnnnnnnnnnnnnnnnnnnnnnnnnnnnnnnnnnnnnnnnnnnnnnnnnnnnnnnnnnnnnnnnnnnnnnnnnnnnnnnnnnnnnnnnnnnnnnnnnnnnnnnnnnnnnnnnnnnnnnnnnnnnnnnnnnnnnnnnnnnnnnnnnnnnnnnnnnnnnnnnnnnnnnnnnnnnnnnnnnnnnnnnnnnnnnnnnnnnnnnnnnnnnnnnnnnnnnnnnnnnnnnnnnnnnnnnnnnnnnnnnnnnnnnnnnnnnnnnnnnnnnnnnnnnnnnnnnnnnnnnnnnnnnnnnnnnnnnnnnnnnnnnnnnnnnnnnnnnnnnnnnnnnnnnnnnnnnnnnnnnnnnnnnnnnnnnnnnnnnnnnnnnnnnnnnnnnnnnnnnnnnnnnnnnnnnnnnnnnnnnnnnnnnnnnnnnnnnnnnnnnnnnnnnnnnnnnnnnnnnnnnnnnnnnnnnnnnnnnnnnnnnnnnnnnnnnnnnnnnnnnnnnnnnnnnnnnnnnnnnnnnnnnnnnnnnnnnnnnnnnnnnnnnnnnnnnnnnnnnnnnnnnnnnnnnnnnnnnnnnnnnnnnnnnnnnnnnnnnnnnnnnnnnnnnnnnnnnnnnnnnnnnnnnnnnnnnnnnnnnnnnnnnnnnnnnnnnnnnnnnnnnnnnnnnnnnnnnnnn
>YIIc17_E5
nnnnnnnnnnnnnnnnnnnnnnnnnnnnnnnnnnnnnnnnnnnnnnnnnnnnnnnnnnnnnnnnnnnnnnnnnnnnnnnnnnnnnnnnnnnnnnnnnnnnnnnnnnnnnnnnnnnnnnnnnnnnnnnnnnnnnnnnnnnnnnnnnnnnnnnnnnnnnnnnnnnnnnnnnnnnnnnnnnnnnnnnnnnnnnnnnnnnnnnnnnnnnnnnnnnnnnnnnnnnnnnnnnnnnnnnnnnnnnnnnnnnnnnnnnnnnnnnnnnnnnnnnnnnnnnnnnnnnnnnnnnnnnnnnnnnnnnnnnnnnnnnnnnnnnnnnnnnnnnnnnnnnnnnnnnnnnnnnnnnnnnnnnnnnnnnnnnnnnnnnnnnnnnnnnnnnnnnnnnnnnnnnnnnnnnnnnnnnnnnnnnnnnnnnnnnnnnnnnnnnnnnnnnnnnnnnnnnnnnnnnnnnnnnnnnnnnnnnnnnnnnnnnnnnnnnnnnnnnnnnnnnnnnnnnnnnnnnnnnnnnnnnnnnnnnnnnnnnnnnnnnnnnnnnnnnnnnnnnnnnnnnnnnnnnnnnnnnnnnnnnnnnnnnnnnnnnnnnnnnnnnnnnnnnnnnnnnnNNNNNNNNNNNNNNNNNNNNNNNNNNNNNNNNNNNNNNNNNNNNNNNNNNTNNNNNNNNNNATNNNNNNNNNNNNNNNNNNNNNNNNNNNNNNNNANNNNNNANACCGAAAGAGCATGNNNT
>YJM789
-------------------------------------------------------------------------------------------------------------------------------------------------------------------------------ATTCTCGGTAAAGGTTATAATATTAGTGTTGGAATAAAA-CTCTAAAATACCATCCATTCAGAAGTATTCATGCTACTAGCATTTTATCACATGAGGTGTAAGAAGATGACATAAAGATTGAGATACAGTCATCAAACCTAATGGAAGCGAAATGCAGGGATTGATAATGTAATAAGATAATGAAACATAAGAAACAGAAGGTAGGAGTATTATTATGTAGAAATACCGATTCCATTTTAAGGATTCCTATGTCCTCGAGTAGAACGTCTAGTATATACGAAATATTATACCCTTTAAAAAACAGTGGACCCAACGATAATCACAACATTCACCGATTTCTCACCTGAACAGATCACGATCATCCTTCAGAACATCTTGCTGTAGCCATATTAAATTCCTTTGTCTCTGGACTCTTTCTCGCGCGACTGATCTCCCAATGAAGAACTGCGTCAGGTCATCTCGTCCTCAATTTCTAACCAAAATTGGATGATTTTAGTTCTCACTGACGCTGCTTGAACGTTAACACCGAAAGAGCATGCAAT
>YJM975
nnnnnnnnnnnnnnnnnnnnnnnnnnnnnnnnnnnnnnnnnnnnnnnnnnnnnnnnnnnnnnnnnnnnnnnnnnnnnnnnnnnnnnnnnnnnnnnnnnnnnnnnnnnnnnnnnnnnnnnnnnnnnnnnnnnnnnnnnnnnnnnnnnnnnnnnnnnnnnnnnnnnnnnnnnnnnnnnnNNNNNNNNNNNNNNNNNNNNN-NNNNNNNNNNNNNNN-NNNNNNNNNNNNNNNNNNNNNNNNNNNNNNNNNNNNNNNNNNNNNNNNNNNNNNNN-NNNNNNNNNNNNNNNNNNNNNNNNNNNNNNNNNNNNNNNNNNNNNNNNNNNNNNNNNNNNNNNNN-NNNNNNNNNNNNNNNNNNNNNNNNNNNNNNNNNNNNNNNNNNNNNNNNNNNNNNNNNNNNNNNNNNNNNNNNNNNNNNNNNNNNNNNNNNNNNNNNNNNNNNNNNNNANNNNNNNNGNNNNNNNNNNNNNNNNAAAAAACANNNNNNNNNNCGANNNNNNNANNNNNNNNNNNTTNNNCACCNNAACNNNNCANNNNNNNNNTTCAGAACANNTNGCTGTAGCCNNATTNNNNNNCTNNNNNNNTNNNNNNTTNNNNNCGCGACNNNNNNNCNNNNNNAGNACTGNNTNNNNTNNNNNNNTCCTNNNNTTCTAACCANNNTTGGATGATTTNNNNTCTCACTGACGCTGCTTGAACGTTAACACCGAAAGNNNNNNNAAN
>YJM978
-------------------------------------------------------------------------------------------------------------------------------------------------------------------------------NTTCNCGGTNNNNNNNNNNNTATNAGNGTNNNNNNNAAN-CTNTAANNTACCNTCCATTCAGAAGTNTTCATGCTACTAGCATTTTATCACATGAGGTGTAAGAAGATGACATAAAGATTGAGATACNGTCATCAANCNTNATGGAAGCGAAATGCAGGGATTGATANTGTNATANGATNATGAAANATANGAANCAGAAGGTAGGAGTATTATTATGTAGAANTACNNNNTCCATTTTAAGGATTCCTATGTCCTCGAGTAGAACGTCTAGTATATACGAAATATTATACCCTTTAAAAAACAGTGGACCCAACGATAATCACAACATTCACCGATTTCTCACCTGAACAGATCACGATCATCCTTCAGAACATCTTGCTGTAGCCATATTAAATTCCTTTGTCTCTGGACTCTTTCTCGCGCGACTGATCTCCCAATGAAGAACTGCGTCAGGTCATCTCGTCCTCAATTTCTAACCAAAATTGGATGATTTTAGTTCTCACTGACGCTGCTTGAACGTTAACACCGAAAGAGCATGCAAT
>YJM981
nnnnnnnnnnnnnnnnnnnnnnnnnnnnnnnnnnnnnnnnnnnnnnnnnnnnnnnnnnnnnnnnnnnnnnnnnnnnnnnnnnnnnnnnnnnnnnnnnnnnnnnnnnnnnnnnnnnnnnnnnnnnnnnnnnnnnnnnnnnnnnnnnnnnnnnnnnnnnnnnnnnnnnnnnnnnnnnnnnnnnnnnnnnnnnnnnnnnnnnnnnnnnnnnnnnnnnnnnnnnnnnnnnnnnnnnnnnnnnnnnnnnnnnnnnnnnnnnnnnnnnnnnnnnnnnnnnnnnnnnnnnnnnnnnnnnnnnnnnnnnnnnnnnnnnnnnnnnnnnnnnnnnnnnnnnnnnnnnnnnnnnnnnnnnnnnnnnnnnnnnnnnnnnnnnnnnnnnnnnnnnnnnnnnnnnnnnnnnnnnnnnnnnnnnnnnnnnnnnnnnnnnnnnnnnnnnnnnnnnnnnnnnnnnnnnnnnnnnnnnnnnnnnnnnnnnnnnnnnnnnnnnnnnnnnnnnnnnnnnnnnnnnnnnnnnnnnnnnnnnnnnnnnnnnnnnnnnnnnnnnnnnnnnnnnnnnnnnnnnnnnnnnnnnnnnnnnnnnnnnnnnnnnnnnnnnnnnnnnnnnnnnnnnnnnnnnnnnnnnnnnnnnnnnnnnnnnnnnnnnnnnnnnnnnnnnnnnnnnnnnnnnnnnnnnnnnnnnnnnnnnnnnnnnnnnnnnnnnnnnnnnnnnnnnnnnnnnnnn
>YPS128
nnnnnnnnnnnnnnnnnnnnnnnnnnnnnnnnnnnnnnnnnnnnnnnnnnnnnnnnnnnnnnnnnnnnnnnnnnnnnnnnnnnnnnnnnnnnnnnnnnnnnnnnnnnnnnnnnnnnnnnnnnnnnnnnnnnnnnnnnnnnnnnnnnnnnnnnnnnnnnnnnnnnnnnnnnnnnnnnnnnnnnnnnnnnnnnnnnnnnnnnnnnnnnnnnnnnnnnnnnnnnnnnnnnnnnnnnnnnnnnnnnnnnnnnnnnnnnnnnnnnnnnnnnnnnnnnnnnnnnnnnnnnnnnnnnnnnnnnnnnnnnnnnnnnnnnnnnnnnnnnnnnnnnnnnnnnnnnnnnnnnnnnnnnnnnnnnnnnnnnnnnnnnnnnnnnnnnnnnnnnnnnnnnnnnnnnnnnnnnnnnnnnnnnnnnnnnnnnnnnnnnnnnnnnnnnnnnnnnnnnnnnnnnnnnnnnnnnnnnnnnnnnnnnnnnnnnnnnnnnnnnnnnnnnnnnnnnnnnnnnnnnnnnnnnnnnnnnnnnnnnnnnnnnnnnnnnnnnnnnnnnnnnnnnnnnnnnnnnnnnnnnnnnnnnnnnnnnnnnnnnnnnnnnnnnnnnnnnnnnnnnnnnnnnnnnnnnnnnnnnnnnnnnnnnnnnnnnnnnnnnnnnnnnnnnnnnnnnnnnnnnnnnnnnnnnnnnnnnnnnnnnnnnnnnnnnnnnnnnnnnnnnnnnnnnnnnnnnnn
>YPS606
nnnnnnnnnnnnnnnnnnnnnnnnnnnnnnnnnnnnnnnnnnnnnnnnnnnnnnnnnnnnnnnnnnnnnnnnnnnnnnnnnnnnnnnnnnnnnnnnnnnnnnnnnnnnnnnnnnnnnnnnnnnnnnnnnnnnnnnnnnnnnnnnnnnnnnnnnnnnnnnnnnnnnnnnnnnnnnnnnnnnnnnnnnnnnnnnnnnnnnnnNNNNNNNNNNNNN--NNNNNNNNNNNNNNNNNNNNNNNNNNNNNCATGCNNNNNNNNNNNNNNNNNNNNNNNNNNNNNAAGATGACATAAAGATTGAGATANNNNNNTCAAANNNNNTGGAAGCGAAATGCAGGGATTGATAANNNNNNAAGATAATGAAACATAAGAAACAGAAGGTAGTAGTATTATTATGTAGAAATACCGATTCCATTTTAAGGATTCCTATGNNNNNNAGTAGAACGTCTAGTATATACGAAATATTATACCCTTTAAAAAACACTGGACCCAACGATAATCACAACATTCACCGATTTCTCACCTGAACAGATCACGATCATCCTTCAGAACATCTTGCTGTAGCCATATTAAATTCCTTTGTCTCTGGACTCTTTCTCGCGCGACTGATCTCCCAATGAAGAACTGCGTCAGGTCATCTCGTCCTCAATTTCTAACCAAAATTGGATGATTTTAGTTCTCACTGACGCTGCTTGAACGTTAACACCGAAAGAGCATGCAAT
>YS2
-------------------------------------------------------------------------------------------------------------------------------------------------------------------------------ATTCTCGGTAAAGGTTATAATATCAGTGTTGGAATAAA-ACTCTAAAATACCATCCATTCAGAAGTATTCATGCTACTAGCATTTTATCACATGANNNNNNNNAAGATGACATNNNGATTGAGNNNNNNTCCTCAAANNNNNNGNNNNCGAAATGCAGGGATTNNNNNNNNNNNNNNNNNNNNNNNNNNNNNAANCAGAANNNNNNNNNNTTNNNNNNNNNNAATACCCNNNNNNNNTTAAGGATTNNNNNNNNNTCNNNNNNNNNNNNNNNNNnnnnnnnnnnnnnnnnnnnnnnnnnnnnnnnnnnnnnnnnnnnnnnnnnnnnnnnnnnnnnnnnnnnnnnnnnnnnnnnnnnnnnnnnnnnnnnnnnnnnnnnnnnnnnnnnnnnnnnnnnnnnnnnnnnnnnnnnnnnnnnnnnnnnnnnnnnnnnnnnnnnnnnnnnnnnnnnnnnnnnnnnnnnnnnnnnnnnnnnnnnnnnnnnnnnnnnnnnnnnnnnnnnnnnnnnnnnnnnnnnnnnnnnnnnnnnnnnnnnnnnnnnnnnn
>YS4
nnnnnnnnnnnnnnnnnnnnnnnnnnnnnnnnnnnnnnnnnnnnnnnnnnnnnnnnnnnnnnnnnnnnnnnnnnnnnnnnnnnnnnnnnnnnnnnnnnnnnnnnnnnnnnnnnnnnnnnnnnnnnnnnnnnnnnnnnnnnnnnnnnnnnnnnnnnnnnnnnnnnnnnnnnnnnnnnnnnnnnnnnnnnnnnnnnnnnnnnnnnnnnnnnnnnnnnnnnnnnnnnnnnnnnnnnnnnnnnnnnnnnnnnnnnnnnnnnnnnnnnnnnnnnnnnnnnnnnnnnnnnnnnnnnnnnnnnnnnnnnnnnnnnnnnnnnnnnnnnnnnnnnnnnnnnnnnnnnnnnnnnnnnnnnnnnnnnnnnnnnnnnnnnnnnnnnnnnnnnnnnnnnnnnnnnnnnnnnnnnnnnnnnnnnnnnnnnnnnnnnnnnnnnnnnnnnnnnnnnnnnnnnnnnnnnnnnnnnnnnnnnnnnnnnnnnnnnnnnnnnnnnnnnnnnnnnnnnnnnnnnnnnnnnnnnnnnnnnnnnnnnnnnnnnnnnnnnnnnnnnnnnnnnnnnnnnnnnnnnnnnnnnnnnnnnnnnnnnnnnnnnnnnnnnnnnnnnnnnnnnnnnnnnnnnnnnnnnnnnnnnnnnnnnnnnnnnnnnnnnnnnnnnnnnnnnnnnnnnnnnnnnnnnnnnnnnnnnnnnnnnnnnnnnnnnnnnnnnnnnnnnnnnnnnnnnnnnnn
>YS9
nnnnnnnnnnnnnnnnnnnnnnnnnnnnnnnnnnnnnnnnnnnnnnnnnnnnnnnnnnnnnnnnnnnnnnnnnnnnnnnnnnnnnnnnnnnnnnnnnnnnnnnnnnnnnnnnnnnnnnnnnnnnnnnnnnnnnnnnnnnnnnnnnnnnnnnnnnnnnnnnnnnnnnnnnnnnnnnnnnnnnnnnnnnnnnnnnnnnnnnnnnnnnnnnnnnnnnnnnnnnnnnnnnnnnnnnnnnnnnnnnnnnnnnnnnnnnnnnnnnnnnnnnnnnnnnnnnnnnnnnnnnnnnnnnnnnnnnnnnnnnnnnnnnnnnnnnnnnnnnnnnnnnnnnnnnnnnnnnnnnnnnnnnnnnnnnnnnnnnnnnnnnnnnnnnnnnnnnnnnnnnnnnnnnnnnnnnnnnnnnnnnnnnnnnnnnnnnnnnnnnnnnnnnnnnnnnnnnnnnnnnnnnnnnnnnnnnnnnnnnnnnnnnnnnnnnnnnnnnnnnnnnnnnnnnnnnnnnnnnnnnnnnnnnnnnnnnnnnnnnnnnnnnnnnnnnnnnnnnnnnnnnnnnnnnnnnnnnnnnnnnnnnnnnnnnnnnnnnnnnnnnnnnnnnnnnnnnnnnnnnnnnnnnnnnnnnnnnnnnnnnnnnnnnnnnnnnnnnnnnnnnnnnnnnnnnnnnnnnnnnnnnnnnnnnnnnnnnnnnnnnnnnnnnnnnnnnnnnnnnnnnnnnnnnnnnnnnnnn
