# Supplementary material for: Evolutionary Genomics of Transposable Elements in Saccharomyces cerevisiae
Source: PLoS One. 2012 Nov 30;7(11):e50978. doi: 10.1371/journal.pone.0050978 (PMC3511429; doi:10.1371/journal.pone.0050978)
Supplement: File S7 — ZIP archive of SGRP strain alignments used for population genomic analyses. Alignments of the orthologous genomic region in each SGRP strain corresponding to each Ty insertion in our re-annotation of the S. cerevisiae reference genome. N’s represent low quality (<Q40 phred score) or missing data, primarily due to the low-coverage sequence of many SGRP strains. The DNA sequence of sacCer2 is included as “REF” and each alignment includes the TE locus and 200 bp of DNA sequence on either side of the Ty insertion site. A dummy sequence shows the position of each TE in the alignment with “T”s. (ZIP) [file pone.0050978.s007.zip › S7/chrIII_st25+_TY1.mfa]

>REF
CTAAGCAAGAAATATATCATGACAAGCCCAAA-TATTATATTGTTATGTTTACAAAAAAAAA-ATGGCTATATACATCAAGTCTGGAGGCTTTTTATAACAAGCAAGTGGGGTAACTTAGACATAAGATTGACTTCTTTGAATTCAACAAAAATACATA-CTTTTGATGATTTCAATGGTAGAAGCAGTAGTAACTATGCCGATGAAATAAAATCCTGATATCATCTATATAGTAGTACTCACGTTACTAGTATATCATCTATAAGATGTAGGAAAATGTCATAAGAAATGAGAAACAGTCATTAAATTTAATGGAAACGAAATGCAAGGATTGGTGATGAGATAAGATAATGAAACATAGAAAACGAAAGGAGAAATAACAGTAGTATTATTATTATTATTATTATGTAGAAATATTGACTC-TCTCTTGTAGATTCATATATCTTCAAGGGGAACTTCTTGTACATTTTGTATACCTATATTATAGCGTTTAACAACAATGGAATCCCAACAATTACCAAAATTTTCACACATTCCTCATATAAAATCTAAGCAATGACTAGAGAACTATCGCTAAATTATATAGAGCAAGGAAACCGAATAATTACATGTGTCAGATAAGAAAAAAATAAAGAAAACAACGCGTCATGAAAAAGAGTTACTGAACCTTCAG----------------------------------------------------------------------------------------------------------------------------ATCCTACTTATTGTAATGCTTCGCGACATCCAATCCATTTAATAATCAATTTAAAACTAGAGTTGGT
>index
----------------------------------------------------------------------------------------------------------------------------------------------------------------------------------------------------------TTTTTTTTTTTTTTTTTTTTTTTTTTTTTTTTTTTTTTTTTTTTTTTTTTTTTTTTTTTTTTTTTTTTTTTTTTTTTTTTTTTTTTTTTTTTTTTTTTTTTTTTTTTTTTTTTTTTTTTTTTTTTTTTTTTTTTTTTTTTTTTTTTTTTTTTTTTTTTTTTTTTTTTTTTTTTTTTTTTTTTTTTTTTTTTTTTTTTTTTTTTTTTTTTTTTTTTTTTTTT-TTTTTTTTTTTTTTTTTTTTTTTTTTTTTTTTTTTTTTTTTTTTTTTTTTTTTTTTTTTTTTTTTTTTTTTTTTTTTTTTTTTTTTTTTTTTTTTTTTTTTTTTTTTTTTTTTTTTT------------------------------------------------------------------------------------------------------------------------------------------------------------------------------------------------------------------------------------------------------------------------------------------------------------------------------------
>273614N
NNNNNNNNNNNNNNNNNNNNNNNNNNNNNNNN-NNNNNNNNNNNNNNNNNNNNNNNNNNNNN-NNNNNNNNNNNNNNNNNNNNNNNNNNNNNNNNNTAANANGNNNNNNNNNNNNNNNNGACNNANGANNNNNNNNNNNNNNNNNNNCAAAAATACANN-NNNNNNANGATTNCAANGGTNGAAGCAGTNGTAACTATGCCGATGAAANANNNTNNNGATNTCATCTATATAGTAGTACTCNCGTTACTAGTATATCATCTATAAGATGTAGGAAAATGTCATAAGAAATGAGAAACAGTCNTTAAATTTAATGGAAACGAAATGCAAGGATTGGTGATGAGATAAGATAATGAAACATAGAAAACGAAAGGAGAAATAACAGTAGTATTATTATTATTATTATTATGTAGAAATATTGACTC-TCTCTTGTAGATTCATATATCTTCAAGGGGAACTTCTTGTACATTTTGTATACCTATATTATAGCGTTTAACAACAATGGAATCCCAACAATTACCAAAATTTTCACACATTCCTCATATAAAATCTAAGCAATGACTAGAGAACTATCGCTAAATTATATAGAGCAAGGAAACCGAATAATTACATGTGTCAGATAAGAAAAAAATAAAGAAAACAACGCGTCATGAAAAAGAGTTACTGAACCTTCAG----------------------------------------------------------------------------------------------------------------------------ATCCTACTTATTGTAATGCTTCGCGACATCCAATCCATTTAATAATCAATTTAAAACTAGAGTTGGT
>322134S
nnnnnnnnnnnnnnnnnnnnnnnnnnnnnnnnnnnnnnnnnnnnnnnnnnnnnnnnnnnnnnnnnnnnnnnnnnnnnnnnnnnnnnnnnnnnnnnnnnnnnnnnnnnnnnnnnnnnnnnnnnnnnnnnnnnnnnnnnnnnnnnnnnnnnnnnnnnnnnnnnnnnnnnnnnnnnnnnnnnnnnnnnnnnnnnnnnnnnnnnnnnnnnnnnnnnnnnnnnnnnnnnnnnnnnnnnnnnnnnnnnnnnnnnnnnnnnnnnnnnnnnnnnnnnnnnnnnnnnnnnnnnnnnnnnnnnnnnnnnnnnnnnnnnnnnnnnnnnnnnnnnnnnnnnnnnnnnnnnnnnnnnnnnnnnnnnnnnnnnnnnnnnnnnnnnnnnnnnnnnnnnnnnnnnnnnnnnnnnnnnnnnnnnnnnnnnnnnnnnnnnnnnnnnnnnnnnnnnnnnnnnnnnnnnnnnnnnnnnnnnnnnnnnnnnnnnnnnnnnnnnnnnnnnnnnnnnnnnnnnnnnnnnnnnnnnnnnnnnnnnnnnnnnnnnnnnnnnnnnnnnnnnnnnnnnnnnnnnnnnnnnnnnnnnnnnnnnnnnnnnnnnnnnnnnnnnnnnnnnnnnnnnnnnnnnnnnnnnnnnnnnnnnnnnnnnnnnnnnnnnnnnnnnnnnnnnnnnnnnnnnnnnnnnnnnnnnnnnnnnnnnnnnnnnnnnnnnnnnnnnnnnnnnnnnnnnnnnnnnnnnnnnnnnnnnnnnnnnnnnnnnnnnnnnnnnnnnnnnnnnnnnnnnnnnnnnnnnnnnnnnnnnnnnnnnnnnnnnnnnnnnnnnnnnnnnnnnnnnnnnnnnnnnnnnnnnnnnnnnnnnnnnnnnnnnnnnnnnnnnnnnnn
>378604X
nnnnnnnnnnnnnnnnnnnnnnnnnnnnnnnnnnnnnnnnnnnnnnnnnnnnnnnnnnnnnnnnnnnnnnnnnnnnnnnnnnnnnnnnnnnnnnnnnnnnnnnnnnnnnnnnnnnnnnnnnnnnnnnnnnnnnnnnnnnnnnnnnnnnnnnnnnnnnnnnnnnnnnnnnnNNNNNNNNNNNNNNNNNNNNNNNNNNNNNNNNNNNNNNNNNNNNNNNNNNNNNNNNNNNNNNNNNNNNNNNNNNNNNNNNNNNNNNNNNNNNNNNNNNNNNNNNNNNNNNNNNNNNNNNNNNNNNNNNNNNNNNNNNNNNNNNNNNNNNNNANNNNNNNNNNNNNNNATGAGATAAGATAATNNNNNNNANNNNNNGAAAGNNNAAATNNNNNNNNNNNNNNNNNNNNNNNNNNNNNNNNNNNNNNNNNNNNN-NNNNNNNNNNNNNNNTNNNNNNNCAAGGGGAANNNNNNGTNNANNNTNTATACCTATATTATAGCGTTTAACAACAATGNNNNNNCAANNNNNNCCAAATTTTTCACACATTCNNCATATAAAATNNNAGCAANNNCTAGAGAACTATCGCTAAATTATATAGAGCAAGGAAACCGAATAATTACATGTGTCAGATAAGAAAAAAATAAAGAAAACAACGCGTCATGAAAAAGAGTTACTGAACCTTCAN----------------------------------------------------------------------------------------------------------------------------ATCCTACTTATTGTAATGNTTCGCGACATCCAATCCATTTAATAATCAATTTAAAACTAGAGTTGGT
>BC187
CTAAGCAAGAAATATATCATGACAAGCNNNNN-TATTATATTGTTATGTTTACAAAAAAAAA-ATGGCTATATACATCAAGTCTGGAGGCTTTTTATAACAAGCAAGTGGGGTAACTTAGACATANNNNNNNNNTNNNTNNNNNNNNCAANNNNNNNNA-CTTTTGNNNNNNNNNNNNNNNNNNNNNNTAGNNNNNNTGCCGNNNNNNNNNNNTNNNGNNNNNNTCTATATAGTAGNANNNNNNNNANNNNNNNNNNNNNNNNNNNNNNNNNNNNNNNNNNNNNNNNNNNNNNNNNNNNNNNNNNNNNNNNNNNNNNNNNNNNNNNNNNNNNNNNNNNNNNNNNNNNnnnnnnnnnnnnnnnnnnnnnnnnnnnnnnnnnnnnnnnnnnnnnnnnnnnnnnnnnnnnnnnnnnnnnnnnnnnnnnnnnnnnnnnnnnnnnnnnnnnnnnnnnnnnnnnnnnnnnnnnnnnnnnnnnnnnnnnnnNNNNNNNNNNNNN-NNNNNNNNNNNNN-NNNNNNNNNNNNNNNNNNNNNNNNNNNNNNNNNNNNNNNNNNNNNNNACNNNNNNNNNNNNNNNNNNNNNNNNNNNNNNNNNNNNNNNNNNNNNNACATNNNNNNGATAAGAAAAAAANNNNNNANNNNNNNNNTCATGAAAAAGAGTTACTGNACCTTCAG----------------------------------------------------------------------------------------------------------------------------ATCCTACTTATTGTAATGCTTCGCGACATCCAATCCATTTAATAATCAATTTAAAACTAGAGTTGGT
>DBVPG1106
nnnnnnnnnnnnnnnnnnnnnnnnnnnnnnnnnnnnnnnnnnnnnnnnnnnnnnnnnnnnnnnnnnnnnnnnnnnnnnnnnnnnnnnnnnnnnnnnnnnnnnnnnnnnnnnnnnnnnnnnnnnnnnnnnnnnnnnnnnnnnnnnnnnnnnnnnnnnnnnnnnnnnnnnnnnnnnnnnnnnnnnnnnnnnnnnnnnnnnnnnnnnnnnnnnnnnnnnnnnnnnnnnnnnnnnnnnnnnnnnnnnnnnnnnnnnnnnnnnnnnnnnnnnnnnnnnnnnnnnnnnnnnnnnnnnnnnnnnnnnnnnnnnnnnnnnnnnnnnnnnnnnnnnnnnnnnnnnnnnnnnnnnnnnnnnnnnnnnnnnnnnnnnnnnnnnnnnnnnnnnnnnnnnnnnnnnnnnnnnnnnnnnnnnnnnnnnnnnnnnnnnnnnnnnnnnnnnnnnnnnnnnnnnnnnnnnnnnnnnnnnnnnnnnnnnnnnnnnnnnnnnnnnnnnnnnnnnnnnnnnnnnnnnnnnnnnnnnnnnnnnnnnnnnnnnnnnnnnnnnnnnnnnnnnnnnnnnnnnnnnnnnnnnnnnnnnnnnnnnnnnnnnnnnnnnnnnnnnnnnnnnnnnnnnnnnnnnnnnnnnnnnnnnnnnnnnnnnnnnnnnnnnnnnnnnnnnnnnnnnnnnnnnnnnnnnnnnnnnnnnnnnnnnnnnnnnnnnnnnnnnnnnnnnnnnnnnnnnnnnnnnnnnnnnnnnnnnnnnnnnnnnnnnnnnnnnnnnnnnnnnnnnnnnnnnnnnnnnnnnnnnnnnnnnnnnnnnnnnnnnnnnnnnnnnnnnnnnnnnnnnnnnnnnnnnnnnnnnnnnnnnnnnnnnnnnnnnnnnnnnnnnn
>DBVPG1373
CTAAGCAAGAAATATATCATGACAAGCCCAAA-TATTATATTGTTATGTTTACAAAAAAAAA-ATGGCTATATACATCAAGTCTNNNNNCTTNNNNNNNNNNNNNNNNNGNNNNNNNNNNNNNNNNNANNNNNNTCTTTGAATTCAACAAAAATANNNN-NNNTTGATGATTTCNNNNNNNNNNNNNNNNNNNNNNNNNNNNnnnnnnnnnnnnnnnnnnnnnnnnnnnnnnnnnnnnnnnnnnnnnnnnnnnnnnnnnnnnnnnnnnnnnnnnnnnnnnnnnnnnnnnnnnnnnnnnnnnnnnnnnnnnnnnnnnnnnnnnnnnnnnnnnnnnnnnnnnnnnnnnnnnnnnnnnnnnnnnnnnnnnnnnnnnnnnnnnnnnnnnnnnnnnnnnnnnnnnnnnnnnnnnnnnnnnnnnnnnnnnnnnnnnnnnnnnnnnnnnnnnnnnnnnnnnnnnnnnnnnnnnnnnnnnnnnnnnnnnnnnnnnnnnnnnnnnnnnnnnnnnnnnnnnnnnnnnnnnnnnnnnnnnnnnnnnnnnnnnnnnNNNNNNNNNNNNNNNNNNNNNNNNNNNNNNNNNNNNNNNNNNNNNNNNNNNANNCNNNNNNTNNNNNNNNNNNNNNNNNNNNNNNNNNNNGANNNNNNNNNNNNNTGANNNNNNNNNNNNNNNNNNNNAG----------------------------------------------------------------------------------------------------------------------------ATNNNNNNNNNNNNNNNNNNNNNNNNNNNNNNNNNNNNNNNNNNNNNNANNNNNNNNNNNNNNNNNN
>DBVPG1788
CTAAGCAAGAAATATATCATGACAAGCCCAAA-TATTATATTGTTATGTTTACAAAAAAAAA-ATGGCTATATACATCAAGTCTGGAGGCTTTTTATAACAAGCAAGTGGGGTAACTTAGACATAAGATTGACTTCTTTGAATTCAACAAAAATACATA-CTTTTGATGATTTCAATGGTAGAAGCAGTAGTAACTATGCCGATGAAATAAAATCCTGATATCATCTATATAGTAGTACTCACGTTACTAGTATATCATCTATAAGATGTAGGAAAATGTCATAAGAAATGAGAAACAGTCATTAAATTTAATGGAAACGAAATGCAAGGATTGGTGATGAGATAAGATAATGAAACATAGAAAACGAAAGGAGAAATAACAGTAGTATTATTATTATTATTATTATGTAGAAATATTGACTC-TCTCTTGTAGATTCATATATCTTCAAGGGGAACTTCTTGTACATTTTGTATACCTATATTATAGCGTTTAACAACAATGGAATCCCAACAATTACCAAAATTTTCACACATTCCTCATATAAAATCTAAGCAATGACTAGAGAACTATCGCTAAATTATATAGAGCAAGGAAACCGAATAATTACATGTGTCAGATAAGAAAAAAATAAAGAAAACAACGCGTCATGAAAAAGAGTTACTGAACCTTCAG----------------------------------------------------------------------------------------------------------------------------ATCCTACTTATTGTAATGCTTCGCGACATCCAATCCATTTAATAATCAATTTAAAACTAGAGTTGGT
>DBVPG1853
CTAAGCAAGAAATATATCATGACAAGANNNNNATATTATATTGTTGTGTTTACAAAAAAAAAAATGGCTATATACATCAAGTCTGGAGGCTTTTTATAACAAGCAAGTGGGGTAACTTAGACATAAGATTGACTTCTTTGAATTCAACAAAAATACATA-CTTTTGATGATTTCAATGGTAGAAGCAGTAGTAACTATGCCGATGAAATAAAATCCTGATATCATCTATATAGTAGTACTCACGTTACTAGTATATCATCTATAAGATGTAGGAAAATGTCATAAGAAATGAGAAACAGTCATTAAATTTAATGGAAACGAAATGCAAGGATTGGTGATGAGATAAGATAATGAAACATAGAAAACGAAAGGAGAAATAACAGTATTATTATTATTATTATTATTATGTAGAAATATTGACTC-TCTCTTGTAGATTCATATATCTTCAAGGGGAACTTCTTGTACATTTTGTATACCTATATTATAGCGTTTAACAACAATGGAATCCCAACAATTACCAAAATTTTCACACATTCCTCATATAAAATCTAAGCAATGACTAGAGAACTATCGCTAAATTATATAGAGCAAGGAAACCGAATAATTACATGTATCAGATAAGAAAAAAATAAAGAAAACAACACGTCATGAAAAAGAGTTACTGAACCTTCAG----------------------------------------------------------------------------------------------------------------------------ATCCTACTTATTGTAATGCTTCGCGACATCCAATCCATTTAATAATCAATTTAAAACTAGAGTTGGT
>DBVPG6040
CTAAGCAAGAAATATATCGTGACAAGACCAAAATATAATATTGTTGTGTTTACAAAAAAAAA-ATGGCTATATACATCAAGTCTG-AGGCTTTTTATAACAAGCAAGTAGGGTAACTTAGACATAAGATTGACTTCTTTGAATTCAATAAAAATACATA-CTTTTGATGATTTCAATGGTAGAAGCNNNNGTAACTATGCCGATGAAATAAAATCCTGATATCATCTNNNNNNNNNNNNNNACGNNNNNNNNNTATCANNNNNNNNNNNNNNNNAAATGTNNNNNNNNNNNNNNNNNNNNNNNNNNNNNNNNNNNNNNNNNNNNNNNNNNNNNNN-NNNNNNNNNNNNNNNTGAAACATAGAAAACGAAAGGAGAAATAACAGTATTATNNNNNNNNNNNNNNNNNN-N---NNNNNN-N----N-NNNNNNNNNNTNNNNNNNNNNNAAGGGNNNNNNNNNNNNNNTTTTGNNNNNNNNNNNTATAGCGNNNNNNAACAATGGAATCCCAACAATTACCNNNNNNNNNACNNATTCATCATATAAAATCTAAGTAATGACTAGAGAACTATCGCTAAATTATATAGAGCAAGGAAACCGAATAATTACATGTGTCAGATAAGAAAAAAATAAAGAAAACAACGCGTCATGAAAAAGAGTTACTGAACCTTCAG----------------------------------------------------------------------------------------------------------------------------AACCTACTTATTGTAATTCTTCGCGACACCCAATCCATTTAATAATCAATTTAAAACTAGAGTTGGT
>DBVPG6044
NNNNNCAAGANNNNNNNNNNNNNNnnnnnnnnnnnnnnnnnnnnnnnnnnnnnnnnnnnnnnnnnnnNNNNNNNNNNNNNNNNNNNNNNNNNNNNNNNNNNNNNNNNNNNGGTNNNNNNNNNNTNNNATNNNNNNCNNNGANNNNNACAAAAATNNNNN-NNNNTGATGATTTCAATGGTAGAAGCAGTAGTNNNNNNGCCGATGAAATAAAATCCTGATATCANNNNNATAGTAGNNNNCACATTACNNNNNNATCATCTATAAGATGTAGGAAAATGTCATAAGAAATGAGAAACAGTCATTAAATTTAATGGAAACGAAATGCAAGGATTGGTGATGAGATAAGATAATGAAACATAGAAAACGAAAGGAGAAATAACAGTATTATTATTATTATNNNNNNNNTGTAGAAATATTGACTCTNNNNNNNNNGATTCATATATCTTCAAGGGNNNNNNTTTGTACATTTTGTATACCTATATTATAGCGTTTAGCAACAATGGAATCACAACAATTACCAAATTTTTCACACATTCCTCATATAAAATCTAAGCAATGACTAGAGAACTATCGTTAAACTATATAGAGCAAGGAAACCGAATAATTACATGTGTCAGATAAGAAAAAAATAAAGAAAACAACGCGTCATGAAAAAGAGTTACTGAACCTTCAG----------------------------------------------------------------------------------------------------------------------------ATCCTACTTATTGTAATGCTTCGCGACATCCAATCCATTTAATAATCAATTTAAAACTAGAGTTGGT
>DBVPG6765
CTAAGCAAGAAATATATCATGACAAGCCCAAA-TATTATATTGTTATGTTTACAAAAAAAAA-ATGGCTATATACATCAAGTCTGGAGGCTTTTTATAACAAGCAAGTGGGGTAACTTAGACATAAGATTGACTTCTTTGAATTCAACAAAAATACATA-CTTTTGATGATTTCAATGGTAGAAGCAGTAGTAACTATGCCGATGAAATAAAATCCTGATATCATCTATATAGTAGTACTCACGTTACTAGTATATCATCTATAAGATGTAGGAAAATGTCATAAGAAATGAGAAACAGTCATTAAATTTAATGGAAACGAAATGCAAGGATTGGTGATGAGATAAGATAATGAAACATAGAAAACGAAAGGAGAAATAACAGTAGTATTATTATTATTATTATTATGTAGAAATATTGACTC-TCTCTTGTAGATTCATATATCTTCAAGGGGAACTTCTTGTACATTTTGTATACCTATATTATAGCGTTTAACAANAATGGAATCCCAANAATTACCAAAATTTTCACACATTCCTCATATAAAATNTAAGCANTGACTAGAGAACTATCGCTAAATTATATAGAGCAAGGAAACCGAATAATTACATGTNTCAGATAAGAAAAAAATAAAGAAAACANCGCGTCATGAAAAAGNGTTACTGAACCTTCAG----------------------------------------------------------------------------------------------------------------------------ATCCTACTTATNGTAATGCTTCGCGACATCCAATCCATTTAATAATCAATTTAAAACTAGAGTTGGT
>K11
NNNNNNNNNNNNN-NNNNNNNNNNNN-NNNNN-NNNNNNNNNNNNNNNNNNNNNNNAAAANNNNNNNNNNNNNNNNNNNNNNNNN-NNNNNNNNNNNNNNNNNNNNNNNNNNNNNNNNNNNNNNNNNNN-NNNNNNNNNNNNN-NNNNNNNNNNNNNNN-NNNN-NNTNNNN-NNNNNNNANAAGNNGTAGNNNNNNNNNNNNNGANATAAANNNNNNATATCATCTATATAGTAGNNNNCACGTTACTAGTATATCATCNATAAGATGTAGGAAAATGTCATAAGAAATGAGAAACAGTCATTAAATTTAATGGAAACGAAATGCAAGGATTGGTGATGAGATAAGATAATGAAACATAGAAAACGAAAGGAGAAATAACAGTNGTATTATTATTATTATTNNTATGTAGAAATATTGACTC-TCTCTTGTAGATTCATATATCTTCAAGGGGAACTTCTTGTACATTTTGTATACCTATATTATAGCGTTTAACAACAATGGAATCCCAACAATTACCAAATTTTTCACACATTCCTCATATAAAATCTAAGCAATGACTAGAGAACTATCGCTAAATTATATAGAGCAAGGAAACCGAATAATTACATGTGTCAGATAAGAAAAAAATAAAGAAAACAACGCGTCATGAAAAAGAGTTACTGAACCTTCAG----------------------------------------------------------------------------------------------------------------------------ATCCTACTTATTGTAATGCTTCGCGACATCCAATCCATTTAATAATCAATTTAAAACTAGAGTTGGT
>L_1374
nnnnnnnnnnnnnnnnnnnnnnnnnnnnnnnnnnnnnnnnnnnnnnnnnnnnnnnnnnnnnnnnnnnnnnnnnnnnnnnnnnnnnnnnnnnnnnnnnnnnnnnnnnnnnnnnnnnnnnnnnnnnnnnnnnnnnnnnnnnnnnnnnnnnnnnnnnnnnnnnnnnnnnnnnnnnnnnnnnnnnnnnnnnnnnnnnnnnnnnnnnnnnnnnnnnnnnnnnnnnnnnnnnnnnnnnnnnnnnnnnnnnnnnnnnnnnnnnnnnnnnnnnnnnnnnnnnnnnnnnnnnnnnnnnnnnnnnnnnnnnnnnnnnnnnnnnnnnnnnnnnnnnnnnnnnnnnnnnnnnnnnnnnnnnnnnnnnnnnnnnnnnnnnnnnnnnnnnnnnnnnnnnnnnnnnnnnnnnnnnnnnnnnnnnnnnnnnnnnnnnnnnnnnnnnnnnnnnnnnnnnnnnnnnnnnnnnnnnnnnnnnnnnnnnnnnnnnnnnnnnnnnnnnnnnnnnnnnnnnnnnnnnnnnnnnnnnnnnnnnnnnnnnnnnnnnnnnnnnnnnnnnnnnnnnnnnnnnnnnnnnnnnnnnnnnnnnnnnnnnnnnnnnnnnnnnnnnnnnnnnnnnnnnnnnnnnnnnnnnnnnnnnnnnnnnnnnnnnnnnnnnnnnnnnnnnnnnnnnnnnnnnnnnnnnnnnnnnnnnnnnnnnnnnnnnnnnnnnnnnnnnnnnnnnnnnnnnnnnnnnnnnnnnnnnnnnnnnnnnnnnnnnnnnnnnnnnnnnnnnnnnnnnnnnnnnnnnnnnnnnnnnnnnnnnnnnnnnnnnnnnnnnnnnnnnnnnnnnnnnnnnnnnnnnnnnnnnnnnnnnnnnnnnnnnnnnnnnnnnnnnnnn
>L_1528
CTAAGCAAGAAATATATCATGACAAGCCCAAA-TATTATATTGTTATGTTTACAAAAAAAAA-ATGGCTATATACATCAAGTCTGGAGGCTTTTTATAACAAGCAAGTGGGGTAACTTAGACATAAGATTGACTTCTTTGAATTCAACAAAAATACATA-CTTTTGATGATTTCAATGGTAGAAGCAGTAGTAACTATGCCGATGAAATAAAATCCTGATATCATCTNNNNNNNNNNNNNNNNNNNNNNNNNNNNNNNNNNNNNNNNNNNNNNAANNNNNNNNNNNANNNNNNNnnnnnnnnnnnnnnnnnnnnnnnnnnnnnnnnnnnnnnnnnnnnnnnnnnnnnnnnnnnnnnnnnnnnnnnnnnnnnnnnnnnnnnnnnnnnnnnnnnnnnnnnnnnnnnnnnnnnnnnnnnnnnnnnnnnnnnnnnnnnnnnnnnnnnnNNNNN-NNNNNNNNNNNNNNNNNNNTNNNNNNNNNNTNNNNNNNNGNNNNNNAANNNNNNNNTCCCAACAATTACCAAAATTTTCACACATTCCTCATATAAAATCTAAGCAATGACTAGAGAACTATCGCTAAATTATATAGAGCAAGGAAACCGAATAATTACATGTGTCAGATAAGAAAAAAATAAAGAAAACAACGCGTCATGAAAAAGAGTTACTGAACCTTCAG----------------------------------------------------------------------------------------------------------------------------ATCCTACTTATTGTAATGCTTCGCGACATCCAATCCATTTAATAATCAATTTAAAACTAGAGTTGGT
>NCYC110
nnnnnnnnnnnnnnnnnnnnnnnnnnnnnnnnnnnnnnnnnnnnnnnnnnnnnnnnnnnnnnnnnnnnnnnnnnnnnnnnnnnnnnnnnnnnnnnnnnnnnnnnnnnnnnnnnnnnnnnnnnnnnnnnnnnnnnnnnnnnnnnnnnnnnnnnnnnnnnnnnnnnnnnnnnnnnnnnnnnnnnnnnnnnnnnnnnnnnnnnnnnnnnnnnnnnnnnnnnnnnnnnnnnnnnnnnnnnnnnnnnnnnnnnnnnnnnnnnnnnnnnnnnnnnnnnnnnnnnnnnnnnnnnnnnnnnnnnnnnnnnnnnnnnnnnnnnnnnnnnnnnnnnnnnnnnnnnnnnnnnnnnnnnnnnnnnnnnnnnnnnnnnnnnnnnnnnnnnnnnnnnnnnnnnnnnnnnnnnnnnnnnnnnnnnnnnnnnnnnnnnnnnnnnnnnnnnnnnnnnnnnnnnnnnnnnnnnnnnnnnnnnnnnnnnnnnnnnnnnnnnnnnnnnnnnnnnnnnnnnnnnnnnnnnnnnnnnnnnnnnnnnnnnnnnnnnnnnnnnnnnnnnnnnnnnnnnnnnnnnnnnnnnnnnnnnnnnnnnnnnnnnnnnnnnnnnnnnnnnnnnnnnnnnnnnnnnnnnnnnnnnnnnnnnnnnnnnnnnnnnnnnnnnnnnnnnnnnnnnnnnnnnnnnnnnnnnnnnnnnnnnnnnnnnnnnnnnnnnnnnnnnnnnnnnnnnnnnnnnnnnnnnnnnnnnnnnnnnnnnnnnnnnnnnnnnnnnnnnnnnnnnnnnnnnnnnnnnnnnnnnnnnnnnnnnnnnnnnnnnnnnnnnnnnnnnnnnnnnnnnnnnnnnnnnnnnnnnnnnnnnnnnnnnnnnnnnnnnnnnnnnnn
>NCYC361
nnnnnnnnnnnnnnnnnnnnnnnnnnnnnnnnnnnnnnnnnnnnnnnnnnnnnnnnnnnnnnnnnnnnnnnnnnnnnnnnnnnnnnnnnnnnnnnnnnnnnnnnnnnnnnnnnnnnnnnnnnnnnnnnnnnnnnnnnnnnnnnnnnnnnnnnnnnnnnnnnnnnnnnnnnnnnnnnnnnnnnnnnnnnnnnnnnnnnnnnnnnnnnnnnnnnnnnnnnnnnnnnnnnnnnnnnnnnnnnnnnnnnnnnnnnnnnnnnnnnnnnnnnnnnnnnnnnnnnnnnnnnnnnnnnnnnnnnnnnnnnnnnnnnnnnnnnnnnnnnnnnnnnnnnnnnnnnnnnnnnnnnnnnnnnnnnnnnnnnnnnnnnnnnnnnnnnnnnnnnnnnnnnnnnnnnnnnnnnnnnnnnnnnnnnnnnnnnnnnnnnnnnnnnnnnnnnnnnnnnnnnnnnnnnnnnnnnnnnnnnnnnnnnnnnnnnnnnnnnnnnnnnnnnnnnnnnnnnnnnnnnnnnnnnnnnnnnnnnnnnnnnnnnnnnnnnnnnnnnnnnnnnnnnnnnnnnnnnnnnnnnnnnnnnnnnnnnnnnnnnnnnnnnnnnnnnnnnnnnnnnnnnnnnnnnnnnnnnnnnnnnnnnnnnnnnnnnnnnnnnnnnnnnnnnnnnnnnnnnnnnnnnnnnnnnnnnnnnnnnnnnnnnnnnnnnnnnnnnnnnnnnnnnnnnnnnnnnnnnnnnnnnnnnnnnnnnnnnnnnnnnnnnnnnnnnnnnnnnnnnnnnnnnnnnnnnnnnnnnnnnnnnnnnnnnnnnnnnnnnnnnnnnnnnnnnnnnnnnnnnnnnnnnnnnnnnnnnnnnnnnnnnnnnnnnnnnnnnnnnnnnnn
>RM11_1A
CTAAGCAAGAAATATATCATGACAAGCCCAAA-TATTATATTGTTATGTTTACAAAAAAAAA-ATGGCTATATACATCAAGTCTGGAGGCTTTTTATAACAAGCAAGTGGGGTAACTTAGACATAAGATTGACTTCTTTGAATTCAACAAAAATACATA-CTTTTGATGATTTCAATGGTAGAAGCAGTAGTAACTATGCCGATGAAATAAAATCATGATATCATCTATATAGTAGTACTCACGTTACTAGTATATCATCTATAAGATGTAGGAAAATGTCATAAGAAATGAGAAACAGTCATTAAATTTAATGGAAACGAAATGCAAGGATTGGTGATGAGATAAGATAATGAAACATAGAAAACGAAAGAAGAAATAACAGTAGTATTATTATTATTATTATTATGTAGAAATATTGACTC-TCTCTTGTAGATTCATATATCTTCAAGGGGAACTTCTTGTACATTTTGTATACCTATATTATAGCGTTTAACAACAATGGAATCCCAACAATTACCAAAATTTTCACACATTCCTCATATAAAATCTAAGCAATGACTAGAGAACTATCGCTAAATTATATAGAGCAAGGAAACCGAATAATTACATGTGTCAGATAAGAAAAAAATAAAGAAAACAACGCGTCATGAANAAGAGTTACTGAACCTTCAG----------------------------------------------------------------------------------------------------------------------------NNNNNNNNNNNNNNNNNNNNNNNNNNNNNNNNNNNNNNNNNNNNNNNNNNNNNNNNNNNNNNNNNNN
>S288c
CTAAGCAAGAAATATATCATGACAAGCCCAAA-TATTATATTGTTATGTTTACAAAAAAAAA-ATGGCTATATACATCAAGTCTGGAGGCTTTTTATAACAAGCAAGTGGGGTAACTTAGACATAAGATTGACTTCTTTGAATTCAACAAAAATACATA-CTTTTGATGATTTCAATGGTAGAAGCAGTAGTAACTATGCCGATGAAATAAAATCCTGATATCATCTATATAGTAGTACTCACGTTACTAGTATATCATCTATAAGATGTAGGAAAATGTCATAAGAAATGAGAAACAGTCATTAAATTTAATGGAAACGAAATGCAAGGATTGGTGATGAGATAAGATAATGAAACATAGAAAACGAAAGGAGAAATAACAGTAGTATTATTATTATTATTATTATGTAGAAATATTGACTC-TCTCTTGTAGATTCATATATCTTCAAGGGGAACTTCTTGTACATTTTGTATACCTATATTATAGCGTTTAACAACAATGGAATCCCAACAATTACCAAAATTTTCACACATTCCTCATATAAAATCTAAGCAATGACTAGAGAACTATCGCTAAATTATATAGAGCAAGGAAACCGAATAATTACATGTGTCAGATAAGAAAAAAATAAAGAAAACAACGCGTCATGAAAAAGAGTTACTGAACCTTCAG----------------------------------------------------------------------------------------------------------------------------ATCCTACTTATTGTAATGCTTCGCGACATCCAATCCATTTAATAATCAATTTAAAACTAGAGTTGGT
>SK1
CTAAGCAAGAAATATATCNTGACAAGACCAAAATATTATATTGTTGTGTTTACAAAAAAAAA-ATGGCTATATACATCAAGTCTGGAGGCTTTTTATAACAAGCAAGTGGGGTAACTTAGACATAAGATTGACTTCTTTGAATTCAACAAAAATACATA-CTTTTGATGATTTCAATGGTAGAAGCAGTAGTAACTATGCCGATGAAATAAAATCCTGATATCATCTATATAGTAGTACTCACGTTACTAGTATATCATCTATAAGATGTAGGAAAATGTCATAAGAAATGAGAAACAGTCATTAAATTTAATGGAAACGAAATGCAAGGATTGGTGATGAGATAAGATAATGAAACATAGAAAACGAAAGGAGAAATAACAGTAGTATTATTATTATTATTATTATGTAGAAATATTGACTC-TCTCTTGTAGATTCATATATCTTCAAGGGGAACTTCTTGTACATTTTGTATACCTATATTATAGCGTTTAACAACAATGGAATCCCAACAATTACCAAAATTTTCACACATTCCTCATATAAAATCTAAGCAATGACTAGAGAACTATCGCTAAATTATATAGAGCAAGGAAACCGAATAATTACATGTGTCAGATAAGAAAAAAATAAAGAAAACAACGCGTCATGAAAAAGAGTTACTGAACCTTCAG----------------------------------------------------------------------------------------------------------------------------ATCCTACTTATTGTAATGCTTCGCGACATCCAATCCATTTAATAATCAATTTAAAACTAGAGTTGGT
>UWOPS03_461_4
CTAAGCAAGAAATATATCATGACAAGACCAAAATATTATATTGTTGTGTTTACAAAAAAAAA--TGGCTATATACATCAAGTCTG-AGGCTTTTTATAACAAGCAAGTAGGGTAACTTAGACATAAGATTGACTTCTTTGAATTCAATAAAAATACATAACTTTTGATGATTTCAATGGTAGAAGCAGTAGTAACTATGCCGATGAAATAAAATCCTGATATCATCTATATAGTNNNNNNCACGNNNNNNNNNTATCANNNNNNNNANNNNNNNAAATGTNNNNNNAAANNNNNNNNNNNCNNNNNNNNNNNNNNNAACGAAATGCAANGNNNNNNNNNNNNNNNNNNNNNNNNNNNNNNNNNNnnnnnnnnnnnnnnnnnnnnnnnnnnnnnnnnnnnnnnnnnnnnnnnnnnnnnnnnnnnnnnnnnnnnnnnnnnnnnnnnnnnnnnnnnnnnnnnnnnnnnnnnnnnnnnnnnnnnnnnnnnnnnnnnnnnnnnnnnnnnnnnnnnnnnnnnnnnnnnnnnnnnnnnnnnnnnnnnnnnnnnnnnnnnnnnnnnnnnnnnnnnnnnnnnnnnnnnnnnnnnnnnnnnnnnnnnnnnnnnnnnnnnnnnnnnnnnnnnnnnnnnnnnnnnnnnnnnnnnnnnnnnnnnnnnnnnnnnnnnnnnnnnnnnnnnnnnnnnnnnnnnnnnnnnnnnnnnnnnnnnnnnnnnnnnnnnnnnnnnnnnnnnnnnnnnnnnnnnnnnnnnnnnnnnnnnnnnnnnnnnnnnnnnnnnnnnnnnnnnnnnnnnnnnnnnnnnnnnnnnnnnnnnnnnnnnnnnnnnnnnnnnnnnnnnnnnnnnnnnnnnnnnnnnnnnnnnnnnnnnn
>UWOPS05_217_3
nnnnnnnnnnnnnnnnnnnnnnnnnnnnnnnnnnnnnnnnnnnnnnnnnnnnnnnnnnnnnnnnnnnnnnnnnnnnnnnnnnnnnnnnnnnnnnnnnnnnnnnnnnnnnnnnnnnnnnnnnnnnnnnnnnnnnnnnnnnnnnnnnnnnnnnnnnnnnnnnnnnnnnnnnnnnnnnnnnnnnnnnnnnnnnnnnnnnnnnnnnnnnnnnnnnnnnnnnnnnnnnnnnnnnnnnnnnnnnnnnnnnnnnnnnnnnnnnnnnnnnnnnnnnnnnnnnnnnnnnnnnnnnnnnnnnnnnnnnnnnnnnnnnnnnnnnnnnnnnnnnnnnnnnnnnnnnnnnnnnnnnnnnnnnnnnnnnnnnnnnnnnnnnnnnnnnnnnnnnnnnnnnnnnnnnnnnnnnnnnnnnnnnnnnnnnnnnnnnnnnnnnnnnnnnnnnnnnnnnnnnnnnnnnnnnnnnnnnnnnnnnnnnnnnnnnnnnnnnnnnnnnnnnnnnnnnnnnnnnnnnnnnnnnnnnnnnnnnnnnnnnnnnnnnnnnnnnnnnnnnnnnnnnnnnnnnnnnnnnnnnnnnnnnnnnnnnnnnnnnnnnnnnnnnnnnnnnnnnnnnnnnnnnnnnnnnnnnnnnnnnnnnnnnnnnnnnnnnnnnnnnnnnnnnnnnnnnnnnnnnnnnnnnnnnnnnnNNNNNNNNNNNNNNNNNNNNNNNNNNNNNNNNNNNNNNNNNNNNNNNNNNNNNNNNNNNNNNNNNNNNNNNNNNNNNNNNNNNNNNNNNNNNNNNNNNNNNNNNNNNNNNNNNNNNNNNNNNNNNNNNNNNNNNNNNNNNNGCTTCGCGACNNNNNATCCANNNNNNAATCAANNNNNNNNNNNNGTTGGT
>UWOPS05_227_2
CTAAGCAAGAAATATATCATGACAAGANNNNNATATTATATTGTTGTGTNNNNNAAAAAAAA--TGGCNNNNNNNNTCAAGTNNN-NNNCTTNNNNNNNNANNNNNNNNNNNNNNNNNNNNNNNNNNNNNNNNNTCTTTGAATTCNNNNNNNNNNNNNNNNTNNNNNNNNNNNNNNNNNNNNNNNNNNNNNNNNNNNNNNNNnnnnnnnnnnnnnnnnnnnnnnnnnnnnnnnnnnnnnnnnnnnnnnnnnnnnnnnnnnnnnnnnnnnnnnnnnnnnnnnnnnnnnnnnnnnnnnnnnnnnnnnnnnnnnnnnnnnnnnnnnnnnnnnnnnnnnnnnnnnnnnnnnnnnnnnnnnnnnnnnnnnnnnnnnnnnnnnnnnnnnnnnnnnnnnnnnnnnnnnnnnnnnnnnnnnnnnnnnnnnnnnnnnnnnnnnnnnnnnnnnnnnnnnnnnnnnnnnnnnnnnnnnnnnnnnnnnnnnnnnnnnnnnnnnnnnnnnnnnnnnnnnnnnnnnnnnnnnnnnnnnnnnnnnnnnnnnnnnnnnnnnnnnnnnnnnnnnnnnnnnnnnnnnnnnnnnnnnnnnnnnnnnnnnnnnnnnnnnnnnnnnnnnnnnnnnnnnnnnnnnnnnnnnnnnnnnnnnnnnnnnnnnnnnnnnnnnnnnnnnnnnnnnnnnnnnGAAACATATAAAACGGAATGAGGAATAATTAGTATGTAGAAGCTTTTGAGGCTCCTCGGAACCCTAATGCCTTTATCAACAATGGAATCCCAACAATTATCTCAACATTCACCCATTTCTCAAAAACCCANNNNTTGTAATGCTTCGNNNCNNCCAATCCATTTAATAATCAATTTAAAACNNNNNNTGGT
>UWOPS83_787_3
NNNNNNNNNNNNNNNNNNNNNNNNNNNNNNNNNNNNNNNNNTGNNNNNNNNNNNAAAAAAAA-ATGGCNNNNNANNNNNNNNNNN-NGGCTTTTTATAACAAGCAAGTTGGGTAACTTAGACATAAGATTNNNNNNTTTGAATTCAATAAAAATACATAACTTTTGATGATTTCAATGGTAGAAGCAGTAGNNNCTATGCCGATGAAATAAAATTCTGATATCATCTATATAGTAGTAATCACGTTACTAG-ATATCATCTATAAGATGTAGGAAAATGTCATAAAAAATGAGAAACAGNCATTAAATCTAATGGAAACGAAATGGAAGGATTGGTGATGAGATAAGATAATGAAACATAGAAAACGAAAGGAGAAATAACAGTATTATTATTATTATTATTANNNN-------NNNN---------NNNNNNNNNTCATATATCTTCAAGGGGAACTTCTTGTACATTTTGTATACCTATATTATAGCGTTTAACAACAATGGAATCCCAACAATTACCAAATTTTTCACACATTCCTCATATAAAATCNNNNCAATGANNNNNGAACTATCGCTAAATTANNNNNNGCAAGGAAACCGAATAATTACATATGTCAGATAAGAAAAANNNNNNGAAAANNNNGCGTCATGAANAAGAGTTACTGAACCTTNNN----------------------------------------------------------------------------------------------------------------------------NNNNNNNNNNNNNNNNNNNNTCNNNNNNTCCAATCCANNNNNNAATCAANNNNNNNNNNNNNNNNNN
>UWOPS87_2421
CTAAGCAAGAAATATATCGTGACAAGACCAAAATATAATATTGTTGTGTTTACAAAAAAAAA-ATGGCTATATACATCAAGTCTG-AGGCTTTTTATAACAAGCAAGTAGGGTAACTTAGACATAAGATTGACTTCTTTGAATTCAATAAAAATACATA-CTTTTGATGATTTCAATGGTAGAAGCAGTAGTAACTATGCCGATGAAATAAAATCCTGATATCATCTATATAGTAGTACTCACGTTACTAGTATATCATCTATAAGATGTAGGAAAATGTCATAAGAAATGAGAAACAGTCATTAAATTTAATGGAAACGAAATGCAAGGATTGGTGATGAGATAAGGTAATGAAACATAGAAAACGAAAGGAGAAATAACAGTA---TTATTATTATTATTATTAT-T---ATNANN-N----N-NATTATATATTNNNNNNNNNNNNNNNNNNACTTCTTGTACATTTTGTATNNNNNNNNNNNNNNNNNNNNNNNNNNNNNNNNNNNNNNNNNNNNNNNNNNNNNNNNNNNNNNNNNNNNNNNNNNNNNNNNNNNNNNNNNNNNNNNNNNNNNNNNNNNNNNNNNNNNNNNNNNNNNNNNNNNNNNNNNNNNNNNNNNNNNNNNNN-NNNNNNNN-NN-NNNNNNNNNNNNNNNNNNNNNNNNNNNNNNNN----------------------------------------------------------------------------------------------------------------------------NNNNNNN-NNNNNNNN-NNNNNNNNNNNNNNNNNNNNNNNNNNN-NNNNNNNNNN-NNNNNNNNNNN
>W303
NNNAGCAAGAAATATATCATGACAAGCCCAAA-TATTATATTGTTANNNNNNCAAAANNNNN-NNNNNNNNNNNNNNNNNNNNNNNNNNNNNNNNNNNNNNNNNNNNNNNNNNNNNNNNNNNNNNNNNNNNNNNNNNNNNNNNNNNNNNNNAATANANNnNNNNNNNNNNNNNNNNNNNNNNNNNNNNNNNNNNNNNNNNNNNNNNNNNNNNNNNNNNNNNNNNNNNNNnnnnnnnnnnnnnNNNNNNNNNNNNNNNNNNNNNNNNNNNNNNNNNNNNNNNNNNNNNNNNNNNNNNNNNNNNNNNNNNNNNNnnnnnnnnnnnNNNNNNNNNNNNNNNNNNNNNNNNNNNNNNNNNNNNNNNNNNNNNNNNNNNNNNNNNNNNnnnnnnnnnnnnnnnnnnnnnNNNNNNNNNNNNNNNNNNNnNNNNNNNNNNNNNNNNNNNNNNNNNNNNNNNNNNNNNNNnnnnnnnnnnnnnnnnnnnnnnnnnnnnnnnnnnnnnnnnnnnnnnnnnnnnnnnnnnnnnnnnnnnnnnnnnnnnnnnnnnnnnnnnnnnnNNNNNNNNNNNNNNNNNNNNNNNNNNNNNNNNNNNNNNNNNNnnnnnnnnnnnnnnnnnnnnnnnnnnNNNNNNNNNNNNNNNNNNNNNNNNNNNNNNNNNNNNNNNNNNNNNNNNNNNnnnnnnnnnnnnnnnnnnnnnnnnnnnnnnnnnnnnnnnnnnnnnnnnnnnnnnnnnnnnnnnnnnnnnnnnnnnnnnnnnnnnnnnnnnnnnnnnnnnnnnnnnnnnnnnnnnnnnnnnnnnnNnnnnnnnnnnnnnnNNNNNNNNNNNNNNNNNNNNNNNNNNNNNNNNnnnnnnnnnnnnnnnnNNNN
>Y12
nnnnnnnnnnnnnnnnnnnnnnnnnnnnnnnnnnnnnnnnnnnnnnnnnnnnnnnnnnnnnnnnnnnnnnnnnnnnnnnnnnnnnnnnnnnnnnnnnnnnnnnnnnnnnnnnnnnnnnnnnnnnnnnnnnnnnnnnnnnnnnnnnnnnnnnnnnnnnnnnnnnnnnnnnnnnnnnnnnnnnnnnnnnnnnnnnnnnnnnnnnnnnnnnnnnnnnnnnnnnnnnnnnnnnnnnnnnnnnnnnnnnnnnnnnnnnnnnnnnnnnnnnnnnnnnnnnnnnnnnnnnnnnnnnnnnnnnnnnnnnnnnnnnnnnnnnnnnnnnnnnnnnnnnnnnnnnnnnnnnnnnnnnnnnnnnnnnnnnnnnnnnnnnnnnnnnnnnnnnnnnnnnnnnnnnnnnnnnnnnnnnnnnnnnnnnnnnnnnnnnnnnnnnnnnnnnnnnnnnnnnnnnnnnnnnnnnnnnnnnnnnnnnnnnnnnnnnnnnnnnnnnnnnnnnnnnnnnnnnnnnnnnnnnnnnnnnnnnnnnnnnnnnnnnnnnnnnnnnnnnnnnnnnnnnnnnnnnnnnnnnnnnnnnnnnnnnnnnnnnnnnnnnnnnnnnnnnnnnnnnnnnnnnnnnnnnnnnnnnnnnnnnnnnnnnnnnnnnnnnnnnnnnnnnnnnnnnnnnnnnnnnnnnnnnnnnnnnnnnnnnnnnnnnnnnnnnnnnnnnnnnnnnnnnnnnnnnnnnnnnnnnnnnnnnnnnnnnnnnnnnnnnnnnnnnnnnnnnnnnnnnnnnnnnnnnnnnnnnnnnnnnnnnnnnnnnnnnnnnnnnnnnnnnnnnnnnnnnnnnnnnnnnnnnnnnnnnnnnnnnnnnnnnnnnnnnnnnnnnnnnnnn
>Y55
CTAAGCAAGAAATATATCATGACAAGCCCAAA-TATTATATTGTTATGTTNACAAAAAAAAA-ATGCCTATATACATCAAGTCTGGAGGCTTTTTATAACAAGCAAGTGGGGTAACTTAGACATAAGATTGACTTCTTTGAATTCAACAAAAATACATA-CTTTTGATGATTTCAATGGTAGAAGCAGTAGTAACTATGCCGATGAAATAAAATCCTGATATCATCTATATAGTAGTACTCACGTTACTAGTATATCATCTATAAGATGTAGGAAAATGTCATAAGAAATGAGAAACAGTCATTAAATTTAATGGAAACGAAATGCAAGGATTGGTGATGAGATAAGATAATGAAACATAGAAAACGAAAGGAGAAATAACAGTAGTATTATTATTATTATTATTATGTAGAAATATTGACTC-TCTCTTGTAGATTCATATATCTTCAAGGGGAACTTCTTGTACATTTTGTATACCTATATTATAGCGTTTANCAACAATGGAATCCCAACAATTACCAAAATTTTCACACATTCCTCATATAAAATCTAAGCAATGACTAGAGAACTATCGCTAAATTATATAGAGCAAGGAAACCGAATAATTACATGTGTCAGATAAGAAAAAAATAAAGAAAACAACGCGTCATGAAAAAGAGTTACTGAACCTTCAG----------------------------------------------------------------------------------------------------------------------------ATCCTACTTATTGTAATGCTTCGCGACATCCAATCCATTTAATAATCAATTNAAAACTAGAGTTGGT
>Y9
nnnnnnnnnnnnnnnnnnnnnnnnnnnnnnnnnnnnnnnnnnnnnnnnnnnnnnnnnnnnnnnnnnnnnnnnnnnnnnnnnnnnnnnnnnnnnnnnnnnnnnnnnnnnnnnnnnnnnnnnnnnnnnnnnnnnnnnnnnnnnnnnnnnnnnnnnnnnnnnnnnnnnnnnnnnnnnnnnnnnnnnnnnnnnnnnnnnnnnnnnnnnnnnnnnnnnnnnnnnnnnnnnnnnnnnnnnnnnnnnnnnnnnnnnnnnnnnnnnnnnnnnnnnnnnnnnnnnnnnnnnnnnnnnnnnnnnnnnnnnnnnnnnnnnnnnnnnnnnnnnnnnnnnnnnnnnnnnnnnnnnnnnnnnnnnnnnnnnnnnnnnnnnnnnnnnnnnnnnnnnnnnnnnnnnnnnnnnnnnnnnnnnnnnnnnnnnnnnnnnnnnnnnnnnnnnnnnnnnnnnnnnnnnnnnnnnnnnnnnnnnnnnnnnnnnnnnnnnnnnnnnnnnnnnnnnnnnnnnnnnnnnnnnnnnnnnnnnnnnnnnnnnnnnnnnnnnnnnnnnnnnnnnnnnnnnnnnnnnnnnnnnnnnnnnnnnnnnnnnnnnnnnnnnnnnnnnnnnnnnnnnnnnnnnnnnnnnnnnnnnnnnnnnnnnnnnnnnnnnnnnnnnnnnnnnnnnnnnnnnnnnnnnnnnnnnnnnnnnnnnnnnnnnnnnnnnnnnnnnnnnnnnnnnnnnnnnnnnnnnnnnnnnnnnnnnnnnnnnnnnnnnnnnnnnnnnnnnnnnnnnnnnnnnnnnnnnnnnnnnnnnnnnnnnnnnnnnnnnnnnnnnnnnnnnnnnnnnnnnnnnnnnnnnnnnnnnnnnnnnnnnnnnnnnnnnnnnnnnnnnnnnn
>YIIc17_E5
CTAAGCAAGAAATATATCATGACAAGACCAAAATATTATATTGTTGTGTTTACAAAAAAAAAAATGGCTATATACATCAAGTCTGGAGGCTTTTTATAACAAGCAAGTGGGGTAACTTAGACATANGATTGACTTCTTTGAATNCAACAAAAATACATA-CTTTTGATGATTNCAACGGTAGAAGCAGTAGTAACTATGCCGATGAAATAAAATCTNGATATCATCTATATAGTAGTACTCACGTTACTAGTATATCATCTATAAGATGTAGGAAAATGTCATAAGAAATGAGAAACAGTCATTAAATTTAATGGAAACGAAATGCAAGGATTGGTGATGAGATANGATAATGAAACATAGAAAATGAAAGGAGAAATAACAGTAGTATTATTATTATTATTATNATGTAGAAATATTGACTC-TCTCNTGTAGATTCATATATCTTCAAGGGGAACTTCTTGTACATTTTGTATACCTATATTATAGCGTTTAACAACAATGGAATCCCAACAATTACCAAAATTTTCACACATTCCTCATATAAAATCTAAGCAATGACTAGAGAACTATCGCTAAATTATATAGAGCAAGGAAACCGAATAATTACATGTGTCAGATAAGAAAAAAATAAAGAAAACAACGCGTCATGAAAAAGAGTTACTGAACCTTCAG----------------------------------------------------------------------------------------------------------------------------ATCCTACTTATTGTAATGCTTCGCGACATCCAATCCATTTAATAATCAATTTAAAACTAGAGTTGGT
>YJM789
CTAAGCAAGAAATATATCATGACAAGACTAAA-TATTATATTGTTGTGTTTACAAAAAAAAA-ATGGCTATACACATCAAGCCTG-AGGCTTTTTATAACAAGCAAGTAGGGTAACTTAGACATNNNNNNNNNNNNNNNNNNNNNNNNNNNNNNNNNNNNNNNNNNNNNNNNNNNNNNNNNNNNNNNNNNNNNNNNNNNNNNNNNNNNNNNNNNNNNNNNNNNNNNNNNNNNNNNNNNNNNNNNNNNNNNN-NNNNNNNNNNNNNNNNNNNNNNNNNNNNNNNNNNNNNNNNNNNNNNNNNNNNNNNNNNNNNNNNNNNNNNNNNNNNNNNNNNNNNNNNNNNNNNNNNNNNNNNNNNNNNNNNNNNNNNNNNNNNNNNNNNNNNNNNNNNNNNNNNNNNNNNN--------------NNNNNNNNN--NNNNNNNNNNNNNNNNNNNNNNNNNNNNNNNNNNNNNNNNNNNNNNNNNNNNNNNNNNNNNNNNNNNNNNNNNNNNNNNNNNNNNNNNNNNNNNNNNNNNNNNNNNNNNNNNNNNNNNNNNNNNNNNNNNNNNNNNNNNNNNNNNNNNNNNNNNNNNNNNNNNNNNNNNNNNNNNNNNNNNNNNNNNNNNNNNNNNNNNNNNNNNNNNNNNNNNNNNNNNNNNNNNNNNNNNNNNNNNNNNNNNN----------------------------------------------------------------------------------------------------------------------------NNNNNNNNNNNNNNNNNNNNNNNNNNNNNNNNNNNNNNNNNNNNNNNNNNNNNNNNNNNNNNNNNNN
>YJM975
CTAAGCAAGAAATATATCATGACAAGACCAAAATATTATATTGTTGTGTTTACAAAAAAAAAAATGGCTATATACATCAAGTCTGGAGGCTTTTTATAACAAGNNNNTGGNNNNNNTTAGACANNNNANTGACTTCTTTGAATTCAACAAANNNNNNNN-NNTTTGATGATTTCAACNNNNNNNNNNNNNNNNNNNNTGCNNNNNNNNNNNNATCTTGATATNATCNNNNNNNNNNNNNNNNNNNNNNNNNNNTATNANNNNNNNNNNNNNNNAANNNNNNNNNNNNNNnnnnnnnnnnnnnnnnnnnnnnnnnnnnnnnnnnnnnnnnnnnnnnnnnnnnnnnnnnnnnnnnnnnnnnnnnnnnnnnnnnnnnnnnnnnnnnnnnnnnnnnnnnnnnnnnnnnnnnnnnnnnnnnnnnnnnnnnnnnnnnnnnnnnnnnnnnnnnnnnnnnnnnnnnnnnnnnnnnnnnnnnnnnnnnnnnnnnnnnnnnnnnnnnnnnnnnnnnnnnnnnnnnnnnnnnnnnnnnnnnnnnnnnnnnnnnnnnnnnnnnnnnnnnnnnnnnnnnnnnnnnnnnnnnnnnnnnnnnnnnnnnnnnnnnnnnnnnnnnnnnnnnnnnnnnnnnnnnnnnnnnnnnnnnnnnnnnnnnnnnnnnnnnnnnnnnnnnnnnnnnnnnnnnnnnnnnnnnnnnnnnnnnnnnnnnnnnnnnnnnnnnnnnnnnnnnnnnnnnnnnnnnnnnnnnnnnnnnnnnnnnnnnnnnnnnnnnnnnnnnnnnnnnnnnnnnnnnnnnnnnnnnnnnnnnnnnnnnnnnnnnnnnnnnnnnnnnnnnnnnnnnnnnnnnnnnnnnnnnnnnnnnnnnnnnnnnnn
>YJM978
CTAAGCAAGAAATATATCATGACAAGACCAAAATATTATATTGTTGTGTTTACAAAAAAAAAAATGGCTATATACATCAAGTCTGGAGGCTTTTTATAACAAGCAAGTGGGGTAACTTAGACATAAGATTGACTTCTTTGAATTCAACAAAAATACATA-CTTTTGATGATTTCAACGGTAGAAGCAGTAGTAACTATGCCGATGAAATAAAATCTTGATATCATCTATATAGTAGTACTCACGTTACTAGTATATCATCTATAAGATGTAGGAAAATGTCATAAGAAATGAGAAACAGTCATTAAATTTAATGGAAACGAAATGCAAGGATTGGTGATGAGATAAGATAATGAAACATAGAAAATGAAAGGAGAAATAACAGTAGTATTATTATTATTATTATTATGTAGAAATATTGACTC-TCTCTTGTAGATTCATATATCTTCAAGGGGAACTTCTTGTACATTTTGTATACCTATATTATAGCGTTTAACAACAATGGAATCCCANCAATTACCAAAATTTNCACACATTCCTCATATAAANTCTAAGNNATGACTAGNNNACTATCGCTANNNNATATAGAGCAAGGAAACCGAATAATNACATGTGTCAGNNNNNNNNAAA-TAANNNNNNNNNNNCGNCNTGAAAANNNNNNNCNGNACNTNNNN----------------------------------------------------------------------------------------------------------------------------NNNNNANNNNNNNN-NTGCNNNNNNNNNNNNNNNNNNNNNN-NNNNNNNNNNNNN-NNNNNNNNNNN
>YJM981
CTAAGCAAGAAATATATCATGACAANNNCAAAATATTATATTGTTGTGTTTACAAAAAAAAAAATGGCTATATACATCAAGTCTGGAGGCTTTTTATAACAAGCAAGTGGGGTAACTTAGACATAAGATTGACTTCTTTGAATTCAACAAAAATACATA-CTTTTGATGATTTCAACGGTAGAAGCAGTAGTAACTATGCCGATGAAATAAAATCTTGATATCATCTATATAGTAGTACTCACGTTACTAGTATATCATCTATAAGATGTAGGAAAATGTCATAAGAAATGAGAAACAGTCATTAAATTTAATGGAAACGAAATGCAAGGATTGGTGATGAGATAAGATAATGAAACATAGAAAATGAAAGGAGAAATAACAGTAGTATTATTATTATTATTATTATGTAGAAATATTGACTC-TCTCTTGTAGATTCATATATCTTCAAGGGGAACTTCTTGTACATTTTGTATACCTATATTATAGCGTTTAACA---ATGGAATCCCAACAATTACCAAAATTTTCACACATTCCTCATATAAAATCTAAGCAATGACTAGAGAACTATCGCTAAATTATATAGAGCAAGGAAACCGAATAATTACATGTGTCAGATAAGAAAAAAATAAAGAAAACAACGCGTCATGAAAAANAGTTACTGAACCTTCAG----------------------------------------------------------------------------------------------------------------------------ATCCTACTTATTGTANNNNTTCGCGACATCCAATCCATTTAATAATCANNN-NNNNNNNNNNNnnnn
>YPS128
CTAAGCAAGAANNANATCGTGNNNAGANNNNNNNNNNNTATTGTNNNNNNNNNNAAAAAAAA-ATGGCNNNATACATCAAGNNNG-AGGCTTTNNATNNNAAGCNNNNNGNNTNNNTTAGANATAAGANNNANNTCTTTGAATNNNNNNNNAATANNNN-NNTTTGATGATTTCAATNNNNNNNNNNNNNNNNNNNNNNNNNNNNNNNNNNAATCNNNATATCATNNNNNNNNNNNNNNNNNNNNNNNNNNNNTNNNNNNNNNNNNNNNNNNNNNNNNNNNNNNNNNNNNNNNNNNNNNTCNNNNNNNNNNNNNNNNNNNNNNNNNNNNNNnnnnnnnnnnnnnnnnnnnnnnnnnnnnnnnnnnnnnnnnnnnnnnnnnnnnnnnnnnnnnnnnnnnnnnnnnnnnnnnnnnnnnnnnnnnnnnnnnnnnnnnnnnnnnnnnnnnnnnnnnnnnnnnnnnnnnnnnnnnnnnnnnnnnnnnnnnnnnnnnnnnnnnnnnnnnnnnnnnnnnnnnnnnnnnnnnnnnnnnnnnnnnnnnnnnnnnnnnnnnnnnnnnnnnnnnnnnnnnnnnnNNNNNNNNNNNNNN-NNNNNN-NNNNNNNNNNNNNNNNNNNNNNNNNNNNNNNNNN-NNNNNNNNNNNNNNNNNNNNNNNNNNNNNN-NNNNNNNNNNNNN----------------------------------------------------------------------------------------------------------------------------NNNNNNNNNNNNNNNNNNNNNNNNNNNNNNNNNNNNNNNNNNNNNNNNNNNNNNN-NNNNNNNNNNN
>YPS606
CTAAGCAAGAAATATATCGTGACAAGACCAAAATATAATATTGTTGTGTTTACAAAAAAAAA-ATGGCTATATACATCAAGTCTG-AGGCTTTTTATAACAAGCAAGTAGGGTAACTTAGACATAAGATTGACTTCTTTGAATTCAATAAAAATACATA-CTTTTGATGATTTCAATGGTAGAAGCAGTAGTAACTATGCCGATGAAATAAAATCCTGATATCATCTATATAGTAGTACTCACGTTACTAGTATATCATCTATAAGATGTAGGAAAATGTCATAAGAAATGAGAAACAGTCATTAAATTTAATGGAAACGAAATGCAAGGATTGGTGATGAGATAAGATAATGAAACATAGAAAACGAAAGGAGAAATAACAGTA---TTATTATTATTATTATTAT----------------------TATATATTCATATATCTTCAAGGGGAACTTCTTGTACATTTTGTATACCTATATTATAGCGTTTAACAACAATGGAATCCCAACAATTACCAAATTTTTCACACATTCCTCATATAAAATCTAAGCAATGACTAGAGAACTATCGCTAAATTATATAGAGCAAGGAAACCGAATAATTACATGTGTCAGATAAGAAAAAAATAAAGAAAACANCGCGTCATGAAAAAGAGTTACTGAACCTTCAG----------------------------------------------------------------------------------------------------------------------------ATCCTACTTATTGTAATGCTTCGCGACATCCAATCCATTTAACAATCAATTTAAAACTAGAGTNGGT
>YS2
nnnnnnnnnnnnnnnnnnnnnnnnnnnnnnnnnnnnnnnnnnnnnnnnnnnnnnnnnnnnnnnnnnnnnnnnnnnnnnnnnnnnnnnnnnnnnnnnnnnnnnnnnnnnnnnnnnnnnnnnnnnnnnnnnnnnnnnnnnnnnnnnnnnnnnnnnnnnnnnnnnnnnnnnnnnnnnnnnnnnnnnnnnnnnnnnnnnnnnnnnnnnnnnnnnnnnnnnnnnnnnnnnnnnnnnnnnnnnnnnnnnnnnnnnnnnnnnnnnnnnnnnnnnnnnnnnnnnnnnnnnnnnnnnnnnnnnnnnnnnnnnnnnnnnnnnnnnnnnnnnnnnnnnnnnnnnnnnnnnnnnnnnnnnnnnnnnnnnnnnnnnnnnnnnnnnnnnnnnnnnnnnnnnnnnnnnnnnnnnnnnnnnnnnnnnnnnnnnnnnnnnnnnnnnnnnnnnnnnnnnnnnnnnnnnnnnnnnnnnnnnnnnnnnnnnnnnnnnnnnnnnnnnnnnnnnnnnnnnnnnnnnnnnnnnnnnnnnnnnnnnnnnnnnnnnnnnnnnnnnnnnnnnnnnnnnnnnnnnnnnnnnnnnnnnnnnnnnnnnnnnnnnnnnnnnnnnnnnnnnnnnnnnnnnnnnnnnnnnnnnnnnnnnnnnnnnnnnnnnnnnnnnnnnnnnnnnnnnnnnnnnnnnnnnnnnnnnnnnnnnnnnnnnnnnnnnnnnnnnnnnnnnnnnnnnnnnnnnnnnnnnnnnnnnnnnnnnnnnnnnnnnnnnnnnnnnnnnnnnnnnnnnnnnnnnnnnnnnnnnnnnnnnnnnnnnnnnnnnnnnnnnnnnnnnnnnnnnnnnnnnnnnnnnnnnnnnnnnnnnnnnnnnnnnnnnnnnnnnnnnnnnn
>YS4
nnnnnnnnnnnnnnnnnnnnnnnnnnnnnnnnnnnnnnnnnnnnnnnnnnnnnnnnnnnnnnnnnnnnnnnnnnnnnnnnnnnnnnnnnnnnnnnnnnnnnnnnnnnnnnnnnnnnnnnnnnnnnnnnnnnnnnnnnnnnnnnnnnnnnnnnnnnnnnnnnnnnnnnnnnnnnnnnnnnnnnnnnnnnnnnnnnnnnnnnnnnnnnnnnnnnnnnnnnnnnnnnnnnnnnnnnnnnnnnnnnnnnnnnnnnnnnnnnnnnnnnnnnnnnnnnnnnnnnnnnnnnnnnnnnnnnnnnnnnnnnnnnnnnnnnnnnnnnnnnnnnnnnnnnnnnnnnnnnnnnnnnnnnnnnnnnnnnnnnnnnnnnnnnnnnnnnnnnnnnnnnnnnnnnnnnnnnnnnnnnnnnnnnnnnnnnnnnnnnnnnnnnnnnnnnnnnnnnnnnnnnnnnnnnnnnnnnnnnnnnnnnnnnnnnnnnnnnnnnnnnnnnnnnnnnnnnnnnnnnnnnnnnnnnnnnnnnnnnnnnnnnnnnnnnnnnnnnnnnnnnnnnnnnnnnnnnnnnnnnnnnnnnnnnnnnnnnnnnnnnnnnnnnnnnnnnnnnnnnnnnnnnnnnnnnnnnnnnnnnnnnnnnnnnnnnnnnnnnnnnnnnnnnnnnnnnnnnnnnnnnnnnnnnnnnnnnnnnnnnnnnnnnnnnnnnnnnnnnnnnnnnnnnnnnnnnnnnnnnnnnnnnnnnnnnnnnnnnnnnnnnnnnnnnnnnnnnnnnnnnnnnnnnnnnnnnnnnnnnnnnnnnnnnnnnnnnnnnnnnnnnnnnnnnnnnnnnnnnnnnnnnnnnnnnnnnnnnnnnnnnnnnnnnnnnnnnnnnnnnnnnnn
>YS9
nnnnnnnnnnnnnnnnnnnnnnnnnnnnnnnnnnnnnnnnnnnnnnnnnnnnnnnnnnnnnnnnnnnnnnnnnnnnnnnnnnnnnnnnnnnnnnnnnnnnnnnnnnnnnnnnnnnnnnnnnnnnnnnnnnnnnnnnnnnnnnnnnnnnnnnnnnnnnnnnnnnnnnnnnnnnnnnnnnnnnnnnnnnnnnnnnnnnnnnnnnNNNNNNTANNATCCTNNNNNNNNNNNNANNNNNNNNNNNNNNNNNNNNNNNNANNNNNNNNNANNNNNNNNAAAATGTNNNAAGAAATGAGAAANNNNNNNTAAANNNNNNGGAAACGAAATGCAAGGATTGGTGATGAGATAAGATAATGAAANNNAGAAAACGAAAGGAGAAATAANNNTAGTATTATTATTATTATTATTATGTAGAAATATTGACTC-TCTCTTGTAGATTCATATATCTTNAAGGGGAACTTCTTGTACATTTTGTATACCTATATTATAGCGTTTAACAACAATGGAATCCCAACAATTACCAAAATTTTCACACATTCCTCATATAAAATCTAAGCAATGACTAGAGAACTATCGCTAAATTATATAGAGCAAGGAAACCGAATAATTACATGTGTCAGATAAGAAAAAAATAAAGAAAACAACGCGTCATGAAAAAGAGTTACTGAACCTTCAG----------------------------------------------------------------------------------------------------------------------------ATCCTACTTATTGTAATGCTTCGCGACATCCAATCCATTTAATAATCAATTTAAAACTAGAGTTGGT
