# Supplementary material for: Evolutionary Genomics of Transposable Elements in Saccharomyces cerevisiae
Source: PLoS One. 2012 Nov 30;7(11):e50978. doi: 10.1371/journal.pone.0050978 (PMC3511429; doi:10.1371/journal.pone.0050978)
Supplement: File S7 — ZIP archive of SGRP strain alignments used for population genomic analyses. Alignments of the orthologous genomic region in each SGRP strain corresponding to each Ty insertion in our re-annotation of the S. cerevisiae reference genome. N’s represent low quality (<Q40 phred score) or missing data, primarily due to the low-coverage sequence of many SGRP strains. The DNA sequence of sacCer2 is included as “REF” and each alignment includes the TE locus and 200 bp of DNA sequence on either side of the Ty insertion site. A dummy sequence shows the position of each TE in the alignment with “T”s. (ZIP) [file pone.0050978.s007.zip › S7/chrIII_st26+_TY5.mfa]

>REF
TAAGCAATGACTAGAGAACTATCGCTAAATTATATAGAGCAAGGAAACCGAATAATTACATGTGTCAGATAAGAAAAAAATAAAGAAAACAACGCGTCATGAAAAAGAGTTACTGAACCTTCAG----------------------------------------------------------------------------------------------------------------------------ATCCTACTTATTGTAATGCTTCGCGACATCCAATCCATTTAATAATCAATTTAAAACTAGAGTTGGTAGAGTTCCTTGTTGAACGTGATAACCCAAAAGCATAATACGAGTAATGTTTCAGTATTGCTATTATATGTTTACACAAGGAAAACATATAATAACAAACCTCTAATCCGGTAGTACTTAAGAAACTATAGTTTCTATGTACAAAAAGGTAACTATGTAATTCTTACATTTACATAACATATAGAAGGGTCCAATAAACTTACTAAACTTACTACCTTGTTGTATATAGGCTAGATCGTAATCCACTACGTCAACATAAAAAAAA--CTTAAGGAGTTTGAATTTTATGTACAAACAGATTGTTAAAATATAATATAAGATTATGGAAACGAACTTGCTCTAAAAAAAATTTAAAGTTTTATAAAATCCTCGCACTATCGCTGTTATACATGATGTCCCCAAAGCGTGTACAAATAATTTTGTAGTATTGTATCGGTAATATCATACAAGAAGAAAAT
>index
-----------------------------------------------------------------------------------------------------------------------------------------------------------------------------------------------------------------------------------------------------------------------------------------------------------------------------------TTTTTTTTTTTTTTTTTTTTTTTTTTTTTTTTTTTTTTTTTTTTTTTTTTTTTTTTTTTTTTTTTTTTTTTTTTTTTTTTTTTTTTTTTTTTTTTTTTTTTTTTTTTTTTTTTTTTTTTTTTTTTTTTTTTTTTTTTTTTTTTTTTTTTTTTTTTTTTTTTTTTTTTTTTTTTTTTTTTTTTTTTTTTTTTTTTTTTTTTTTTTTTTTTTTTTTTTTTTTTTTTTTTTTTTTTTTTTTTTTTTTTTT----------------------------------------------------------------------------------------------------------------------------------------------------------------------------------------------------------
>273614N
TAAGCAATGACTAGAGAACTATCGCTAAATTATATAGAGCAAGGAAACCGAATAATTACATGTGTCAGATAAGAAAAAAATAAAGAAAACAACGCGTCATGAAAAAGAGTTACTGAACCTTCAG----------------------------------------------------------------------------------------------------------------------------ATCCTACTTATTGTAATGCTTCGCGACATCCAATCCATTTAATAATCAATTTAAAACTAGAGTTGGTAGAGTTCCTTGTTGAACGTGATAACCCAAAAGCATAATACGAGTAATGTTTCAGTATTGCTATTATATGTTTACACAAGGAAAACATATAATAACAAACCTCTAATCCGGTNGTACTTAAGAAACTATAGTTTCTNTGTACAAAAAGGTAACTNNGTAATTCTTACATTTACATAACATATAGAAGGGTCCAATAAACTTNNTANNNTTNNNACCTTGTTGTATATAGGCTAGATCGTNNNNNNNNNCGTCAACATAAAAAAAA--CTTAAGGAGTTTGAATTTTATGTACNAACAGATTGTTAAAATATAATATAAGATNNNNNAAACGAACTTGCNNNNNNAAAAANNNNNNGTTTNNNNNNATCCTCGNNNNNTCGCTNNTNNNNNNGNNNNNNNNNNNNNNNNNNNNNNNNNNTTTGTAGTANNNTATCNNNNNNATNNNNNNAGAAGAANNN
>322134S
nnnnnnnnnnnnnnnnnnnnnnnnnnnnnnnnnnnnnnnnnnnnnnnnnnnnnnnnnnnnnnnnnnnnnnnnnnnnnnnnnnnnnnnnnnnnnnnnnnnnnnnnnnnnnnnnnnnnnnnnnnnnnnnnnnnnnnnnnnnnnnnnnnnnnnnnnnnnnnnnnnnnnnnnnnnnnnnnnnnnnnnnnnnnnnnnnnnnnnnnnnnnnnnnnnnnnnnnnnnnnnnnnnnnnnnnnnnnnnnnnnnnnnnnnnnnnnnnnnnnnnnnnnnnnnnnnnnnnnnnnnnnnnnnnnnnnnnnnnnnnnnnnnnnnnnnnnnnnnnnnnnnnnnnnnnnnnnnnnnnnnnnnnnnnnnnnnnnnnnnnnnnnnnnnnnnnnnnnnnnnnnnnnnnnnnnnnnnnnnnnnnnnnnnnnnnnnnnnnnnnnnnnnnnnnnnnnnnnnnnnnnnnnnnnnnnnnnnnnnnnnnnnnnnnnnnnnnnnnnnnnnnnnnnnnnnnnnnnnnnnnnnnnnnnnnnnnnnnnnnnnnnnnnnnnnnnnnnnnnnnnnnnnnnnnnnnnnnnnnnnnnnnnnnnnnnnnnnnnnnnnnnnnnnnnnnnnnnnnnnnnnnnnnnnnnnnnnnnnnnnnnnnnnnnnnnnnnnnnnnnnnnnnnnnnnnnnnnnnnnnnnnnnnnnnnnnnnnnnnnnnnnnnnnnnnnnnnnnnnnnnnnnnnnnnnnnnnnnnnnnnnnnnnnnnnnnnnnnnnnnnnnnnnnnnnnnnnnnnnnnnnnnnnnnnnn
>378604X
NNAGCAANNNCTAGAGAACTATCGCTAAATTATATAGAGCAAGGAAACCGAATAATTACATGTGTCAGATAAGAAAAAAATAAAGAAAACAACGCGTCATGAAAAAGAGTTACTGAACCTTCAN----------------------------------------------------------------------------------------------------------------------------ATCCTACTTATTGTAATGNTTCGCGACATCCAATCCATTTAATAATCAATTTAAAACTAGAGTTGGTAGAGTTCCTTGTTGAACGTGATAACCCAAAAGCATAATACGAGTAATGTTNCAGTATTGCTATTATATGTTTACACAAGGAAAACATATAATAACAAACCTCTAATCCGGTAGTACNTAAGAAACTATAGTTTCTATGTACAAAAAGGTAACTATGTAATTCTTACATTTACATAACATATAGAAGGGTCCAATAAACTTACTAAACTTACTACCTTGTTGTATATAGGCTAGATCGTAATCCACTACGTCAACATAAAAAAAA--ATTAAGAAGTNTGAATTTTATGTACAAACAGATTGTNAAAATATAATATAAGATTATGGAAACGAACTTGCTCTAAAAAAAATTTAAAGTTTTATAAAATCNTCGCACTATNNNTGTTATACATGNNNNNCCCAAAGCGTGTACAAATAATTTTGTAGTATTGTATCGGTAATATCATACAAGAAGAAAAT
>BC187
NNNNNNNNNACNNNNNNNNNNNNNNNNNNNNNNNNNNNNNNNNNNNNNNNNNNNNNNACATNNNNNNGATAAGAAAAAAANNNNNNANNNNNNNNNTCATGAAAAAGAGTTACTGNACCTTCAG----------------------------------------------------------------------------------------------------------------------------ATCCTACTTATTGTAATGCTTCGCGACATCCAATCCATTTAATAATCAATTTAAAACTAGAGTTGGTAGAGTTCCTTGTTGAACGTGATAACCCAAAAGCATAATACGAGTAATGTTTCAGTATTGCTATTATATGTTTACACAAGGAAAACATATAATAACAAACCTCTAATCCGGTAGTACTTAAGAAACTATAGTTTCTANNNNNNAAAANNNAACTATGTAATTCTTACATTTACATAACATATAGAAGGGTCCAATAAACTTACTAAACTTACTACCTTGTTNNNNNNNNNNNNNNTCGTAATCCNNNNCGTCAANNNNNNANNNNNNNNNNNNAAGNNTGAATNNNNNNNNNNAACAGNNNNNNNNNNNNNNNNNNNNNNNNNNNNNAACNNNNNNNNNNNNNNAAAAANNNNNNGTNNNNNNNNNNNNNNNNNNNNNNNNNnnnnnnnnnnnnnnnnnnnnnnnnnnnnnnnnnnnnnnnnnnnnnnnnnnnnnnnnnnnnnnnnnnnnnnnnnnnn
>DBVPG1106
nnnnnnnnnnnnnnnnnnnnnnnnnnnnnnnnnnnnnnnnnnnnnnnnnnnnnnnnnnnnnnnnnnnnnnnnnnnnnnnnnnnnnnnnnnnnnnnnnnnnnnnnnnnnnnnnnnnnnnnnnnnnnnnnnnnnnnnnnnnnnnnnnnnnnnnnnnnnnnnnnnnnnnnnnnnnnnnnnnnnnnnnnnnnnnnnnnnnnnnnnnnnnnnnnnnnnnnnnnnnnnnnnnnnnnnnnnnnnnnnnnnnnnnnnnnnnnnnnnnnnnnnnnnnnnnnnnnnnnnnnnnnnnnnnnnnnnnnnnnnnnnnnnnnnnnnnnnnnnnnnnnnnnnnnnnnnnnnnnnnnnnnnnnnnnnnnnnnnnnnnnnnnnnnnnnnnnnnnnnnnnnnnnnnnnnnnnnnnnnnnnnnnnnnnnnnnnnnnnnnnnnnnnnnnnnnnnnnnnnnnnnnnnnnnnnnnnnnnnnnnnnnnnnnnnnnnnnnnnnnnnnnnnnnnnnnnnnnnnnnnnnnnnnnnnnnnnnnnnnnnnnnnnnnnnnnnnnnnnnnnnnnnnnnnnnnnnnnnnnnnnnnnnnnnnnnnnnnnnnnnnnnnnnnnnnnnnnnnnnnnnnnnnnnnnnnnnnnnnnnnnnnnnnnnnnnnnnnnnnnnnnnnnnnnnnnnnnnnnnnnnnnnnnnnnnnnnnnnnnnnnnnnnnnnnnnnnnnnnnnnnnnnnnnnnnnnnnnnnnnnnnnnnnnnnnnnnnnnnnnnnnnnnnnnnnnnnnnnnnnnnnnnnnnnnnn
>DBVPG1373
NNNNNNNNNNNNNNNNNNNNNNNNNNNNNNNNNNNNNNNNNNNNNANNCNNNNNNTNNNNNNNNNNNNNNNNNNNNNNNNNNNNGANNNNNNNNNNNNNTGANNNNNNNNNNNNNNNNNNNNAG----------------------------------------------------------------------------------------------------------------------------ATNNNNNNNNNNNNNNNNNNNNNNNNNNNNNNNNNNNNNNNNNNNNNNANNNNNNNNNNNNNNNNNNNNNNNNNNNNNNNNNNNNNNNNNNNNNNNNNNNNNNNNNNNNNNNNNNNNNNNNNNNNNNNNNNNNNNNNNNNNNNNNNNNNNNNNNNNNNNNNNNNNNNNNNNNNNNNNNNNNNNNNNNNNNNNNNNNNNNNNNNNNNNNNNNNNNNNNNNNNNNNNNnnnnnnnnnnnnnnnnnnnnnnnnnnnnnnnnnnnnnnnnnnnnnnnnnnnnnnnnnnnnnnnnnnnnnnnnnnnnnnnnnnnnnnnnnnnnnnnnnnnnnnnnnnnnnnnnnnnnnnnnnnnnnnnnnnnnnnnnnnnnnnnnnnnnnnnnnnnnnnnnnnnnnnnnnnnnnnnnnnnnnnnnnnnnnnnnnnnnnnnnnnnnnnnnnnnnnnnnnnnnnnnnnnnnnnnnnnnnnnnnnnnnnnnnnnnnnnnnnnnnnnnnnnnnnnnnnnnnnnnnnnnnnnnnnnnnnnnnnn
>DBVPG1788
TAAGCAATGACTAGAGAACTATCGCTAAATTATATAGAGCAAGGAAACCGAATAATTACATGTGTCAGATAAGAAAAAAATAAAGAAAACAACGCGTCATGAAAAAGAGTTACTGAACCTTCAG----------------------------------------------------------------------------------------------------------------------------ATCCTACTTATTGTAATGCTTCGCGACATCCAATCCATTTAATAATCAATTTAAAACTAGAGTTGGTAGAGTTCCTTGTTGAACGTGATAACCCAAAAGCATAATACGAGTAATGTTTCAGTATTGCTATTATATGTTTACACAAGGAAAACATATAATAACAAACCTCTAATCCGGTAGTACTTAAGAAACTATAGTTTCTATGTACAAAAAGGTAACTATGTAATTCTTACATTTACATAACATATAGAAGGGTCCAATAAACTTACTAAACTTACTACCTTGTTGTATATAGGCTAGATCGTAATCCACTACGTCAACATAAAAAAAA--CTTAAGGAGTTTGAATTTTATGTACAAACAGATTGTTAAAATATAATATAAGATTATGGAANNNNNNTTGCTCTAAAAAAAATTTAAAGTTTTATAAAATCCTCGCACTATCGCTGTTATACATGATGTCCCCNNNGTGTGTACNNNNNNNTTTNNNNNATTGTATCGGTAATATCATACAAGAAGAAAAT
>DBVPG1853
TAAGCAATGACTAGAGAACTATCGCTAAATTATATAGAGCAAGGAAACCGAATAATTACATGTATCAGATAAGAAAAAAATAAAGAAAACAACACGTCATGAAAAAGAGTTACTGAACCTTCAG----------------------------------------------------------------------------------------------------------------------------ATCCTACTTATTGTAATGCTTCGCGACATCCAATCCATTTAATAATCAATTTAAAACTAGAGTTGGTAGAGTTCCTTGTTGAACGTGATAACCCAAAAGCATAATACGAGTAATGTTTCAGTATTGTTATTATATGTTTACACAAGGAAAACATATAATAACAAACCTCTAATCCGGTNGTACTTAAGAAACTATAGTTTCTATGTACAAAAAGGTAACTATGTAATTCTTACATTTACATAACATATAGAAGGGTCCAATAAACTTACTAAACTTACTACCTTGTTGTATATAGGCTAGATCGTAATCCACTACGTCAACATAAAAAAAA--CTTAAGGAGTTTGAATTTTATGTACAAACAGATTGTTAAAATATAATATAAGATTATGGAAACGAACTTGCTCTAAAAAAAATTTAAAGTTTTATAAAATCCTCGCACTATCGCTGTTATACATGATGTCCCCAAAGCGTGTACAAATAATTTTGTAGTATTGTATCGGTAATATCATACAAGAAGAAAAT
>DBVPG6040
TAAGTAATGACTAGAGAACTATCGCTAAATTATATAGAGCAAGGAAACCGAATAATTACATGTGTCAGATAAGAAAAAAATAAAGAAAACAACGCGTCATGAAAAAGAGTTACTGAACCTTCAG----------------------------------------------------------------------------------------------------------------------------AACCTACTTATTGTAATTCTTCGCGACACCCAATCCATTTAATAATCAATTTAAAACTAGAGTTGGTAGAGTTCCTTGTTGAACGTGATAACCCAAAAGCATAATACGAGTAATGTTTCAGTATTGCTATTATATGTTTACACAAGGAAAACATATAATAACAAACCTCTAATCCGGTAGTACTTAAGAAACTATAGTTTCTATGTACAAAAAGGTAACTATGTAATTCTTAAATTTACATAACATATAGAAGGGTCCAATAAACTTACTAAACTTACTACCTTGTTGTATATAGGCTAGATCGTAATCCACTACGTCAACATAAAAAAAA--CTNNNNNNNNNTNNNNNNTATGTANNNANNNNNNNTTAAAATATAATATANNNNNNTGGANANNNNNNNGNNNNNNNNANNNNNNNNNNNNTCNNNNNNNNNNNNNNNNNNNNNNNNNNNNNNNNNNNNNNNNNNNNNNNNNNNNNNNNNNNNNNNNNNNNNNNNTNNNNNNNNNNNNNNNNNNNNNNNNN
>DBVPG6044
TAAGCAATGACTAGAGAACTATCGTTAAACTATATAGAGCAAGGAAACCGAATAATTACATGTGTCAGATAAGAAAAAAATAAAGAAAACAACGCGTCATGAAAAAGAGTTACTGAACCTTCAG----------------------------------------------------------------------------------------------------------------------------ATCCTACTTATTGTAATGCTTCGCGACATCCAATCCATTTAATAATCAATTTAAAACTAGAGTTGGTAGAGTTCCTTGTTGAATGTGATAACCCAAAAGCATAATACGAGTAATGTTTCAGTACTGCTATTATATGTTTACACAAGGAAAACATATAATAACAAACCTCTAATCCGGTAGTACTTAAGAAACTATAGTTTCTATGTACAAAAAGGTAACTATGTAATTCTTACATTTACATANCATATAGAAGGGTCCAATAANCTTACTAANCTTACTACCTTGTNGTATATAGNCTAGANCGTNATCCNCTACGTCAACATAAAAAAAA--CTTAANNNNNNTNNNNNNNNTNNNNNNACNNATNNNNNNNNNNNNNNNNNNNNNNNNGGNNNNNNNNNNNNNNNNNNNNNNNNNNNNNNNNNNNNNNNNNNNNNNNNNNNNNNNNNNNNNNNNNNNNNNNNNNNNNNNNNNNNNNNNNNNNNNNNNNNNNNNNNNNNNNNNNNNNNNNNNNNNNNNNNNNN
>DBVPG6765
TAAGCANTGACTAGAGAACTATCGCTAAATTATATAGAGCAAGGAAACCGAATAATTACATGTNTCAGATAAGAAAAAAATAAAGAAAACANCGCGTCATGAAAAAGNGTTACTGAACCTTCAG----------------------------------------------------------------------------------------------------------------------------ATCCTACTTATNGTAATGCTTCGCGACATCCAATCCATTTAATAATCAATTTAAAACTAGAGTTGGTAGAGTTCCTTGTTGAACGTGATAACCCAAAAGCATAATACGAGTAATGTTTCAGTATTGCTATTATATGTTTACACAAGGAAAACATATAATAACAAACCTCTAATCCGGTAGTACTTAAGAAACTATAGTTTCTATGTACAAAAAGGTAACTATGTAATTCTTACATTTACATAACATATAGAAGGGTCCAATAAACTTACTAAACTTACTACCTTGTTGTATATAGGCTAGATCGTAATCCACTACGTCAACATAAAAAAAA--CTTAAGAAGTTTGAATTTTATGTACAAACAGATTGTTAAAATATAATATAAGATTATGGAAACGAACTTGGTCTAAAAAAAATTTAAAGTTTTATAAAATCCTCGAACTATCGCTGTTATACATGATGTCCCCAAAGCGTGTNCAAATAATTTTGTAGTATTGTATCGGTAATATCATACAANNAGAAAAT
>K11
TAAGCAATGACTAGAGAACTATCGCTAAATTATATAGAGCAAGGAAACCGAATAATTACATGTGTCAGATAAGAAAAAAATAAAGAAAACAACGCGTCATGAAAAAGAGTTACTGAACCTTCAG----------------------------------------------------------------------------------------------------------------------------ATCCTACTTATTGTAATGCTTCGCGACATCCAATCCATTTAATAATCAATTTAAAACTAGAGTTGGTAGAGTTCCTTGTTGAACGTGATAACCCAAAAGCATAATACGAGTAATGTTTCAGTATTGCTATTATATGTTTACACAAGGAAAACATATAATAACAAACCTCTAATCCGGTAGTACTTAAGAAACTATAGTTTCTATGTACAAAAANGTAACNATGTNNTTCTTACATTTACATAACATATAGAAGGGTCCANNNNNNNNNNNNNNNNNNNNNNNNNNNNNNNNNNNNNNNNNNNNnnnnnnnnnnnnnnnnnnnnnnnnnnnnnnnnnnnnnnnnnnnnnnnnnnnnnnnnnnnnnnnnnnnnnnnnnnnnnnnnnnnnnnnnnnnnnnnnnnnnnnnnnnnnnnnnnnnnnnnnnnnnnnnnnnnnnnnnnnnnnnnnnnnnnnnnnnnnnnnnnnnnnnnnnnnnnnnnnnnnnnnnnnnnnnnnnnnnnnnnnnnnnnnnnnnnnnnnnnnnn
>L_1374
nnnnnnnnnnnnnnnnnnnnnnnnnnnnnnnnnnnnnnnnnnnnnnnnnnnnnnnnnnnnnnnnnnnnnnnnnnnnnnnnnnnnnnnnnnnnnnnnnnnnnnnnnnnnnnnnnnnnnnnnnnnnnnnnnnnnnnnnnnnnnnnnnnnnnnnnnnnnnnnnnnnnnnnnnnnnnnnnnnnnnnnnnnnnnnnnnnnnnnnnnnnnnnnnnnnnnnnnnnnnnnnnnnnnnnnnnnnnnnnnnnnnnnnnnnnnnnnnnnnnnnnnnnnnnnnnnnnnnnnnnnnnnnnnnnnnnnnnnnnnnnnnnnnnnnnnnnnnnnnnnnnnnnnnnnnnnnnnnnnnnnnnnnnnnnnnnnnnnnnnnnnnnnnnnnnnnnnnnnnnnnnnnnnnnnnnnnnnnnnnnnnnnnnnnnnnnnnnnnnnnnnnnnnnnnnnnnnnnnnnnnnnnnnnnnnnnnnnnnnnnnnnnnnnnnnnnnnnnnnnnnnnnnnnnnnnnnnnnnnnnnnnnnnnnnnnnnnnnnnnnnnnnnnnnnnnnnnnnnnnnnnnnnnnnnnnnnnnnnnnnnnnnnnnnnnnnnnnnnnnnnnnnnnnnnnnnnnnnnnnnnnnnnnnnnnnnnnnnnnnnnnnnnnnnnnnnnnnnnnnnnnnnnnnnnnnnnnnnnnnnnnnnnnnnnnnnnnnnnnnnnnnnnnnnnnnnnnnnnnnnnnnnnnnnnnnnnnnnnnnnnnnnnnnnnnnnnnnnnnnnnnnnnnnnnnnnnnnnnnnnnnnnnnnnnnn
>L_1528
TAAGCAATGACTAGAGAACTATCGCTAAATTATATAGAGCAAGGAAACCGAATAATTACATGTGTCAGATAAGAAAAAAATAAAGAAAACAACGCGTCATGAAAAAGAGTTACTGAACCTTCAG----------------------------------------------------------------------------------------------------------------------------ATCCTACTTATTGTAATGCTTCGCGACATCCAATCCATTTAATAATCAATTTAAAACTAGAGTTGGTAGAGTTCCTTGTTGAACGTGATAACCCAAAAGCATAATACGAGTAATGTTTCAGTATTGCTATTATATGTTTACACAAGGAAAACATATAATAACAAACCTCTAATCCGGTAGTACTTAAGAAACTATAGTTTCTATGTACAAAAAGGTAACTATGTAATTCTTACATTTACATAACATATAGAAGGGTCCAATAAACTTACTAAACTTACTACCTTGTTGTATATAGGCTAGATCGTAATCCACTACGTCAACATAAAAAAAAAACTTAAGAAGTTTGAATTTTATGTACAAACAGATTGTTAAAATATAATATAAGATTATGGAAACGAACTTGGTCTAAAAAAAATTTAAAGTTTTATAAAATCCTCGAACTATCGCTGTTATACATGATGTCCCCAAAGCGTGTACAAATAATTTTGTAGTATTGTATCGGTAATATCATACAAGAAGAAAAT
>NCYC110
nnnnnnnnnnnnnnnnnnnnnnnnnnnnnnnnnnnnnnnnnnnnnnnnnnnnnnnnnnnnnnnnnnnnnnnnnnnnnnnnnnnnnnnnnnnnnnnnnnnnnnnnnnnnnnnnnnnnnnnnnnnnnnnnnnnnnnnnnnnnnnnnnnnnnnnnnnnnnnnnnnnnnnnnnnnnnnnnnnnnnnnnnnnnnnnnnnnnnnnnnnnnnnnnnnnnnnnnnnnnnnnnnnnnnnnnnnnnnnnnnnnnnnnnnnnnnnnnnnnnnnnnnnnnnnnnnnnnnnnnnnnnnnnnnnnnnnnnnnnnnnnnnnnnnnnnnnnnnnnnnnnnnnnnnnnnnnnnnnnnnnnnnnnnnnnnnnnnnnnnnnnnnnnnnnnnnnnnnnnnnnnnnnnnnnnnnnnnnnnnnnnnnnnnnnnnnnnnnnnnnnnnnnnnnnnnnnnnnnnnnnnnnnnnnnnnnnnnnnnnnnnnnnnnnnnnnnnnnnnnnnnnnnnnnnnnnnnnnnnnnnnnnnnnnnnnnnnnnnnnnnnnnnnnnnnnnnnnnnnnnnnnnnnnnnnnnnnnnnnnnnnnnnnnnnnnnnnnnnnnnnnnnnnnnnnnnnnnnnnnnnnnnnnnnnnnnnnnnnnnnnnnnnnnnnnnnnnnnnnnnnnnnnnnnnnnnnnnnnnnnnnnnnnnnnnnnnnnnnnnnnnnnnnnnnnnnnnnnnnnnnnnnnnnnnnnnnnnnnnnnnnnnnnnnnnnnnnnnnnnnnnnnnnnnnnnnnnnnnnnnnnnnnnnnnnn
>NCYC361
nnnnnnnnnnnnnnnnnnnnnnnnnnnnnnnnnnnnnnnnnnnnnnnnnnnnnnnnnnnnnnnnnnnnnnnnnnnnnnnnnnnnnnnnnnnnnnnnnnnnnnnnnnnnnnnnnnnnnnnnnnnnnnnnnnnnnnnnnnnnnnnnnnnnnnnnnnnnnnnnnnnnnnnnnnnnnnnnnnnnnnnnnnnnnnnnnnnnnnnnnnnnnnnnnnnnnnnnnnnnnnnnnnnnnnnnnnnnnnnnnnnnnnnnnnnnnnnnnnnnnnnnnnnnnnnnnnnnnnnnnnnnnnnnnnnnnnnnnnnnnnnnnnnnnnnnnnnnnnnnnnnnnnnnnnnnnnnnnnnnnnnnnnnnnnnnnnnnnnnnnnnnnnnnnnnnnnnnnnnnnnnnnnnnnnnnnnnnnnnnnnnnnnnnnnnnnnnnnnnnnnnnnnnnnnnnnnnnnnnnnnnnnnnnnnnnnnnnnnnnnnnnnnnnnnnnnnnnnnnnnnnnnnnnnnnnnnnnnnnnnnnnnnnnnnnnnnnnnnnnnnnnnnnnnnnnnnnnnnnnnnnnnnnnnnnnnnnnnnnnnnnnnnnnnnnnnnnnnnnnnnnnnnnnnnnnnnnnnnnnnnnnnnnnnnnnnnnnnnnnnnnnnnnnnnnnnnnnnnnnnnnnnnnnnnnnnnnnnnnnnnnnnnnnnnnnnnnnnnnnnnnnnnnnnnnnnnnnnnnnnnnnnnnnnnnnnnnnnnnnnnnnnnnnnnnnnnnnnnnnnnnnnnnnnnnnnnnnnnnnnnnnnnnnnnnn
>RM11_1A
TAAGCAATGACTAGAGAACTATCGCTAAATTATATAGAGCAAGGAAACCGAATAATTACATGTGTCAGATAAGAAAAAAATAAAGAAAACAACGCGTCATGAANAAGAGTTACTGAACCTTCAG----------------------------------------------------------------------------------------------------------------------------NNNNNNNNNNNNNNNNNNNNNNNNNNNNNNNNNNNNNNNNNNNNNNNNNNNNNNNNNNNNNNNNNNNNNNNNNNNNNNNNNNNNNNNNNNNNNNNNNNNNNNNNNNNNNNNNNNNNNNNNNNNNNNNNNNNNNNNNNNNNNNNNNNNNNNNNNNNNNNNNNNNNNNNNNNNNNNNNNNNNNNNNNNNNNNNNNNNNNNNNNNNNNNNNNNNNNNNNNNNNNNNNNNNNNNNNNNNNNNNNNNNNNNNNNNNNNNNNNNNNNNNNNNNNNNNNNNNNNNNNNNNNNNNNNNNNNNNNNNNNNNNNNNNNNNNNNNNNNNNNNNNNNNNNNNNNNNNNNNNNNNNNNNNNNNNNNNNNNNNNNNNNNNNNNNNNNNNNNNNNNNNNNNNNNNNNNNNNNNNNNNNNNNNNNNNNNNNNNNNNNNNNNNNNNNNNNNNNNNNNNNNNNNNNNNNNNNNNNNNNNNNNNNNNNNNNNNNNNNNNNNNNNNNNNNNNNNNNNNNNNNNNNNNNNNNNNNNNNNNNNNNN
>S288c
TAAGCAATGACTAGAGAACTATCGCTAAATTATATAGAGCAAGGAAACCGAATAATTACATGTGTCAGATAAGAAAAAAATAAAGAAAACAACGCGTCATGAAAAAGAGTTACTGAACCTTCAG----------------------------------------------------------------------------------------------------------------------------ATCCTACTTATTGTAATGCTTCGCGACATCCAATCCATTTAATAATCAATTTAAAACTAGAGTTGGTAGAGTTCCTTGTTGAACGTGATAACCCAAAAGCATAATACGAGTAATGTTTCAGTATTGCTATTATATGTTTACACAAGGAAANCATATAATAACAAACNTCTAATCCGGTAGTACTTAAGAAACTATAGTTTCTATGTACAAAAAGNTAACTATGTAATTCTNACATTNACATAACATATAGAAGGGTCCAATAAACTTACTAAACTTACTACCTTGTTGTATATAGGCTAGATCGTAATCCACTACGTCAACATAAAAAAAA--CTTAAGGAGTTTGAATTTTATGTACAAACAGATTGTTAAAATATAATATAAGATTATGGAAACGAACTTGCTCTAAAAAAAATTTAAAGTTTTATAAAATCNTCGCACTATCGCTGTTATACATGATGTCCCCAAAGCGTGTACAAATAATTTTGTAGTATTGTATCGGTAATATCATACAAGAAGAAAAT
>SK1
TAAGCAATGACTAGAGAACTATCGCTAAATTATATAGAGCAAGGAAACCGAATAATTACATGTGTCAGATAAGAAAAAAATAAAGAAAACAACGCGTCATGAAAAAGAGTTACTGAACCTTCAG----------------------------------------------------------------------------------------------------------------------------ATCCTACTTATTGTAATGCTTCGCGACATCCAATCCATTTAATAATCAATTTAAAACTAGAGTTGGTAGAGTTCCTTGTTGAACGTGATAACCCAAAAGCATAATACGAGTAATGTTTCAGTATTGCTATTATATGTTTACACAAGGAAAACATATAATAACAAACCTCTAATCCGGTAGTACTTAAGAAACTATAGTTTCTATGTACAAAAAGGTAACTATGTAATTCTTACATTTACATAACATATAGAAGGGTCCAATAAACTTACTAAACTTACTACCTTGTTGTATATAGGCTAGATCGTAATCCACTACGTCAACATAAAAAAAA--CTTAAGAAGTTTGAATTTTATGTACAAACAGATTGTTAAAATATAATATAAGATTATGGAAACGAACTTGCTCTAAAAAAAATTTAAAGTTTTATAAAATCCTCGAACTATCGCTGTTATACATGATGTCCCCAAAGCGTGTACAAATAATTTTGTAGTATTGTATCGGTAATATCATACAAGAAGAAAAT
>UWOPS03_461_4
nnnnnnnnnnnnnnnnnnnnnnnnnnnnnnnnnnnnnnnnnnnnnnnnnnnnnnnnnnnnnnnnnnnnnnnnnnnnnnnnnnnnnnnnnnnnnnnnnnnnnnnnnnnnnnnnnnnnnnnnnnnnnnnnnnnnnnnnnnnnnnnnnnnnnnnnnnnnnnnnnnnnnnnnnnnnnnnnnnnnnnnnnnnnnnnnnnnnnnnnnnnnnnnnnnnnnnnnnnnnnnnnnnnnnnnnnnnnnnnnnnnnnnnnnnnnnnnnnnnnnnnnnnnnnnnnnnnnnnnnnnnnnnnnnnnnnnnnnnnnnnnnnnnnnnnnnnnnnnnnnnnnnnnnnnnnnnnnnnnnnnnnnnnnnnnnnnnnnnnnnnnnnnnnnnnnnnnnnnnnnnnnnnnnnnnnnnnnnnnnnnnnnnnnnnnnnnnnnnnnnnnnnnnnnnnnnnnnnnnnnnnnnnnnnnnnnnnnnnnnnnnnnnnnnnnnnnnnnnnnnnnnnnnnnnnnnnnnnnnnnnnnnnnnnnnnnnnnnnnnnnnnnnnnnnnnnnnnnnnnnnnnnnnnnnnnnnnnnnnnnnnnnnnnnnnnnnnnnnnnnnnnnnnnnnnnnnnnnnnnnnnnnnnnnnnnnnnnnnnnnnnnnnnnnnnnnnnnnnnnnnnnnnnnnnnnnnnnnnnnnnnnnnnnnnnnnnnnnnnnnnnnnnnnnnnnnnnnnnnnnnnnnnnnnnnnnnnnnnnnnnnnnnnnnnnnnnnnnnnnnnnnnnnnnnnnnnnnnnnnnnnnnnnnnnnn
>UWOPS05_217_3
nnnnnnnnnnnnnnnnnnnnnnnnnnnnnnnnnnnnnnnnnnnnnnnnnnnnnnnnnnnnnnnnnnnnnnnnnnnnnnnnnnnnnnnnnnnnnnnnnnnnnnnnnnnnnnnnnnnnnnnnnnnnNNNNNNNNNNNNNNNNNNNNNNNNNNNNNNNNNNNNNNNNNNNNNNNNNNNNNNNNNNNNNNNNNNNNNNNNNNNNNNNNNNNNNNNNNNNNNNNNNNNNNNNNNNNNNNNNNNNNNNNNNNNNNNNNNNNNNNNNNNNNNGCTTCGCGACNNNNNATCCANNNNNNAATCAANNNNNNNNNNNNGTTGGTAGAGTTCCTTGTTGAATGTNNTNNNCCAAANNCANNATACGAGTAATGTTTCANNNNTGCTATTATATGTNNNNNCANGNNNNNANNNTAATAACAAACCTCTAATCCGNNNNNACTNAAGAAACTATAGTTTCTATGTACAAAACGGTAACTATGTAATTCTTACATTTACATAACATATANNNGGGTCCAATAAACTT-CTAAACTTACTACCTTGTTGTATATAGGCTNGANNNTAATCCACTACGTCAACATAAAAAAAA--CTTAANNAGTTTAAATNNTATATACAAACAGATTGTAAAAATATAATATNNGATTATGGAAACGAACTTACTCTAAAANNNNNNNNNAGTTTTATANNNNNNTCGNNNTATCGCTGTTATGCATGNNNTCCCCNNAGCGTNNNNNNNNNNNNNTGTNNNNNNNNNNNNNNNNNNNNNNANNNNNNNNNNNN
>UWOPS05_227_2
nnnnnnnnnnnnnnnnnnnnnnnnnnnnnnnnnnnnnnnnnnnnnnnnnnnnnnnnnnnnnnnnnnnnnnnnnnnnnnnnnnnnnnnnnnnnnnnnnnnnnnnnnnnnnnnnnnnnnnnnnnnnGAAACATATAAAACGGAATGAGGAATAATTAGTATGTAGAAGCTTTTGAGGCTCCTCGGAACCCTAATGCCTTTATCAACAATGGAATCCCAACAATTATCTCAACATTCACCCATTTCTCAAAAACCCANNNNTTGTAATGCTTCGNNNCNNCCAATCCATTTAATAATCAATTTAAAACNNNNNNTGGTAGAGTTCCTTGNNNNNNGTGANNACCCAAAAGCATAATNNNNNNAATGTTTCAGTGTTGCTATTATATGTTTACACAAGGAAAAAATATAATAACAAACCTCTAATCCGNNNNNNCTTNNNNAANNNTAGTTTCTATNNNCAAAACGGTAACTATGNNNNNNTTACATTTACATAACATANNNNNNNNNNCAATAAACTT-CTAAACTTANNNCNNTGTTNNNNNNNNNNNNNNNNNTANNNCANNNNNNCAACNNNAAAAAAN--NNNNNNNNNNNNNANNNNNNNNNNNNNNNNNNNNNNNAAANNNNNNNNNNNNNNNNNNNNNNNNNNNNNNNNNNNNNNNNNNNNNNNNNNNNNNNNNNNNNNNNNNNNNNNNNNNNNNNNNNNNNNNNNNNNNNNNNNNNNNNNNNNNNNNNNNNNNNNNNNNNNNNNNNNNNNNNNNNNNNNNNNNNNNN
>UWOPS83_787_3
NNNNCAATGANNNNNGAACTATCGCTAAATTANNNNNNGCAAGGAAACCGAATAATTACATATGTCAGATAAGAAAAANNNNNNGAAAANNNNGCGTCATGAANAAGAGTTACTGAACCTTNNN----------------------------------------------------------------------------------------------------------------------------NNNNNNNNNNNNNNNNNNNNTCNNNNNNTCCAATCCANNNNNNAATCAANNNNNNNNNNNNNNNNNNNNNNNNNNNTNNNNNNNNNNNNNNNCCANNNNNNnnnnnnnnnnnnnnnnnnnnnnnnnnnnnnnnnnnnnnnnnnnnnnnnnnnnnnnnnnnnnnnnnnnnnnnnnnnnnnnnnnnnnnnnnnnnnnnnnnnnnnnnnnnnnnnnnnnnnnnnnnnnnnnnnnnnnnnnnnnnnnnnnnnnnnnnnnnnnnnnnnnnnnnnnnnnnnnnnnnnnnnnnnnnnnnnnnnnnnnnnnnnnnnnnnnnnnnnnnnnnnnnnnnnnnnnnnnnnnnnnnnnnnnnnnnnnnnnnnnnnnnnnnnnnnnnnnnnnnnnnnnnnnnnnnnnnnnnnnnnnnnnnnnnnnnnnnnnnnnnnnnnnnnnnnnnnnnnnnnnnNNNNNNNNNNNNNNNNNNNNNNNNNNNGCNNNNNNNNNNNNNTTTGNNNNNNNGTANNNNNNNNANNNNNNNAGAAGAAAAN
>UWOPS87_2421
NNNNNNNNNNNNNNNNNNNNNNNNNNNNNNNNNNNNNNNNNNNNNNNNNNNNNNNNNNNNNNNNNNNNNNNNNNNNNNN-NNNNNNNN-NN-NNNNNNNNNNNNNNNNNNNNNNNNNNNNNNNN----------------------------------------------------------------------------------------------------------------------------NNNNNNN-NNNNNNNN-NNNNNNNNNNNNNNNNNNNNNNNNNNN-NNNNNNNNNN-NNNNNNNNNNNNNN-NNNNNNNNNNNNNNNNN-NNNNN-NNNNNNNNN-NNNNNNNNNNNNnnnnnnnnnnnnnnnnnnnnnnnnnnnnnnnnnnnnnnnnnnnnnnnnnnnnnnnnnnnnnnnnnnnnnnnnnnnnnnnnnnnnnnnnnnnnnnnnnnnnnnnnnnnnnnnnnnnnnnnnnnnnnnnnnnnnnnnnnnnnnnnnnnnnnnnnnnnnnnnnnnnnnnnnnnnnnnnnnnnnnnnnnnnnnnnnnnnnnnnnnnnnnnnnnnnnnnnnnnnnnnnnnnnnnnnnnnnnnnnnnnnnnnnnnnnnnnnnnnnnnnnnnnnnnnnnnnnnnnnnnnnnnnnnnnnnnnnnnnnnnnnnnnnnnnnnnnnnnnnnnnnnnnnnnnnnnnnnnnnnnnnnnnnnnnnnnnnnnnnnnnnnnnnnnnnnnnnnnnnnnnnnnnnnnnnnnnnnnnnnnnnnnnn
>W303
nnnnnNNNNNNNNNNNNNNNNNNNNNNNNNNNNNNNNNNNNNNNNNNnnnnnnnnnnnnnnnnnnnnnnnnnnNNNNNNNNNNNNNNNNNNNNNNNNNNNNNNNNNNNNNNNNNNNNNNNNNNNnnnnnnnnnnnnnnnnnnnnnnnnnnnnnnnnnnnnnnnnnnnnnnnnnnnnnnnnnnnnnnnnnnnnnnnnnnnnnnnnnnnnnnnnnnnnnnnnnnnnnnnnnnnnnnnnnnnnnnnnnnnnNnnnnnnnnnnnnnnNNNNNNNNNNNNNNNNNNNNNNNNNNNNNNNNnnnnnnnnnnnnnnnnNNNNNNNNNNNNNNNNNNNNNNNNNNNNNNNNNNNNNNNNNnNNNNNNNNNNNNNNNNNNNNNNNNNNNNNNNNNNNNNNNNNNNNNNNNNNNNNNNNCAAACCTCTANNNNNNNNNNNNNNNNNNNNNNNNNNNNNNNNNNNNNAAAAnGGTAACTATGTAATTCTTACATTTACNNNNNNNNNNNNNNNNNNNNNNNNNNNNNNNNNNNNNNNNNNNNNNNNNNNNNNNNNNNNNNNNNNNNNNNNNNNNNNNNNNNNNNNNnnnnnnnnNNNNNNNNNNNNNNNNNNNNNNNNNNNNNNNNnnnnnnnnnNNNNNNNNNNNNNNNNNNNNNNNNNNNNNNNNnnnnnnnnnnnnnnnnnnnnnnnnnnnnnnnnnnnnnnnnnnnnnnnnnnnnnnnnnnnnnnnnnnNNNNNNNNNNNNNNNNNNNNNNNNNNNNNNNNNNNNNNNNNNNNNNNNNN
>Y12
nnnnnnnnnnnnnnnnnnnnnnnnnnnnnnnnnnnnnnnnnnnnnnnnnnnnnnnnnnnnnnnnnnnnnnnnnnnnnnnnnnnnnnnnnnnnnnnnnnnnnnnnnnnnnnnnnnnnnnnnnnnnnnnnnnnnnnnnnnnnnnnnnnnnnnnnnnnnnnnnnnnnnnnnnnnnnnnnnnnnnnnnnnnnnnnnnnnnnnnnnnnnnnnnnnnnnnnnnnnnnnnnnnnnnnnnnnnnnnnnnnnnnnnnnnnnnnnnnnnnnnnnnnnnnnnnnnnnnnnnnnnnnnnnnnnnnnnnnnnnnnnnnnnnnnnnnnnnnnnnnnnnnnnnnnnnnnnnnnnnnnnnnnnnnnnnnnnnnnnnnnnnnnnnnnnnnnnnnnnnnnnnnnnnnnnnnnnnnnnnnnnnnnnnnnnnnnnnnnnnnnnnnnnnnnnnnnnnnnnnnnnnnnnnnnnnnnnnnnnnnnnnnnnnnnnnnnnnnnnnnnnnnnnnnnnnnnnnnnnnnnnnnnnnnnnnnnnnNNNNNNNNNNNNNNNNNNNNNNNNNNNNNNNNNTNGTAATCNNNNNNNNNNACATAAAAAAAA--ATTAAGAAGATTGAATNNNNNNNNNNAACAGATTNNNNNNATANNNNNNAAGNNNNNNGAAACGAACTTGCNNNNNAAAAAANNNNNNGTTTTATAAAATCCTCGCNNNNNCGCTGTTATACATGATGTCCCCAAAGCGTGTACAAATAATTTTGTAGTATTGTATCGGTAATATCATACAAGAAGAAAAT
>Y55
TAAGCAATGACTAGAGAACTATCGCTAAATTATATAGAGCAAGGAAACCGAATAATTACATGTGTCAGATAAGAAAAAAATAAAGAAAACAACGCGTCATGAAAAAGAGTTACTGAACCTTCAG----------------------------------------------------------------------------------------------------------------------------ATCCTACTTATTGTAATGCTTCGCGACATCCAATCCATTTAATAATCAATTNAAAACTAGAGTTGGTAGAGTTCCTTGTTGAACGTGATAACCCAAAAGCATAATACGAGTAATGTTTCAGTATTGCTATTATATGTTTACACAAGGAAAACATATAATAACAAACCTCTAATCCGGTAGTACTTAAGAAACTATAGTTTCTATGTACAAAAAGGTAACTATGTAATTCTTACATTTACATAACATATAGAAGGGTCCAATAAACTTACTAAACTTACTACCTTGTTGTATATAGGCTAGATCGTAATCCACTACGTCAACATAAAAAAAA--CTTAAGGAGTTTGAATTTTATGTACAAACAGATTGTTAAAATATAATATAAGATTATGGAAACGAACTTGCTCTAAAAAAAATTTAAAGTTTTATAAAATCCTCGCACTATCGCTGTTATACATGATGTCCCCAAAGCGTGTACAAATAATTTTGTAGTATTGTATCGGTAATATCATACAAGAAGAAAAT
>Y9
nnnnnnnnnnnnnnnnnnnnnnnnnnnnnnnnnnnnnnnnnnnnnnnnnnnnnnnnnnnnnnnnnnnnnnnnnnnnnnnnnnnnnnnnnnnnnnnnnnnnnnnnnnnnnnnnnnnnnnnnnnnnnnnnnnnnnnnnnnnnnnnnnnnnnnnnnnnnnnnnnnnnnnnnnnnnnnnnnnnnnnnnnnnnnnnnnnnnnnnnnnnnnnnnnnnnnnnnnnnnnnnnnnnnnnnnnnnnnnnnnnnnnnnnnnnnnnnnnnnnnnnnnnnnnnnnnnnnnnnnnnnnnnnnnnnnnnnnnnnnnnnnnnnnnnnnnnnnnnnnnnnnnnnnnnnnnnnnnnnnnnnnnnnnnnnnnnnnnnnnnnnnnnnnnnnnnnnnnnnnnnnnnnnnnnnnnnnnnnnnnnnnnnnnnnnnnnnnnnnnnnnnnnnnnnnnnnnnnnnnnnnnnnnnnnnnnnnnnnnnnnnnnnnnnnnnnnnnnnnnnnnnnnnnnnnnnnnnnnnnnnnnnnnnnnnnnnnnnnnnnnnnnnnnnnnnnnnnnnnnnnnnnnnnnnnnnnnnnnnnnnnnnnnnnnnnnnnNNNN--NNNNNNNNNNN-NNNNNNNNNNNN-NNNNNNNNNNN-NNNNNNN-NNNNNNNNN-NNNNNNNNNNNNNNNNNNNNNNNNNN-NNNNNNNNNN-NNNNNNNNNNNNNNNNNNNNNNNNNNNNNNNNNNNNNNNNNNNNNNNNNNNNNNNNNNNNNNNNNNNNNNNNNNNNNNNNNNNNNNNNNNNNNNNNNN
>YIIc17_E5
TAAGCAATGACTAGAGAACTATCGCTAAATTATATAGAGCAAGGAAACCGAATAATTACATGTGTCAGATAAGAAAAAAATAAAGAAAACAACGCGTCATGAAAAAGAGTTACTGAACCTTCAG----------------------------------------------------------------------------------------------------------------------------ATCCTACTTATTGTAATGCTTCGCGACATCCAATCCATTTAATAATCAATTTAAAACTAGAGTTGGTAGAGTTCCTTGTTGAACGTGATAACCCAAAAGCATAATACGAGTAATGTTTCAGTATTGCTATTATATGTTTACACAAGGAAAACATATAATAACAAACCTCTAATCCGGTAGTACTTAAGAAACTATAGTTTCTATGTACAAAAAGGTAACTATGTAATTCTTACATTTACATAACATATAGAAGGGTCCAATAAACTTACTAAACTTACTACCTTGTTGTATATAGGCTAGATCGTAATCCACTACGTCAACATAAAAAAAA--CTTAAGAAGTTTGAATTTTATGNACAAACAGATTNTTAAAANNNNNNATAAGATTATGGAAACGAACNNGGNNNNNNAAAAANNNNNNGTNNNNNNNNATCCTCGAACTATCGCTGTNNNNNNNNNNNNNNNNNNNNNNNNNNNNNATAATTTTNNNNNNNNNTATCGGTAATATNNNNNNAGAAGAANNN
>YJM789
NNNNNNNNNNNNNNNNNNNNNNNNNNNNNNNNNNNNNNNNNNNNNNNNNNNNNNNNNNNNNNNNNNNNNNNNNNNNNNNNNNNNNNNNNNNNNNNNNNNNNNNNNNNNNNNNNNNNNNNNNNNN----------------------------------------------------------------------------------------------------------------------------NNNNNNNNNNNNNNNNNNNNNNNNNNNNNNNNNNNNNNNNNNNNNNNNNNNNNNNNNNNNNNNNNNNNNNNNNNNNNNNNNNNNNNNNNNNNNNNNNNNNNNNNNNNNNNNNNNNNNNNNNNNNNNNNNNNNNNNNNNNNNNNNNNNNNNNNNNNNNNNNNNNNNNNNNNNNNNNNNNNNNNNNNNNNNNNNNNNNNNNNNNNNNNNNNNNNNNNNNNNNNNNNNNNNNNNNNNNNNNNNNNNNNNNNNNNNNNNNNNNNNNNNNNNNNNNNNNNNNNNNNNNNNNNNNNNNNNNNNNNNNNNNNNNNNNNNNNNNNNNNNNNNNNNNNNN--NNNNNNNNNNNNNNNNNNNNNNNNNNNNNNNNNNNNNNNNNNNNNNNNNNNNNNNNNNNNNNNNNNNNNNNNNNNNNNNNNNNNNNNNNNNNNNNNNNNNNNNNNNNNNNNNNNNNNNNNNNNNNNNNNNNNNNNAGCGTGTATAAATAATTTTGTAGTATTGTATCGGTAATATCATACAAGAAGAAAAT
>YJM975
nnnnnnnnnnnnnnnnnnnnnnnnnnnnnnnnnnnnnnnnnnnnnnnnnnnnnnnnnnnnnnnnnnnnnnnnnnnnnnnnnnnnnnnnnnnnnnnnnnnnnnnnnnnnnnnnnnnnnnnnnnnnnnnnnnnnnnnnnnnnnnnnnnnnnnnnnnnnnnnnnnnnnnnnnnnnnnnnnnnnnnnnnnnnnnnnnnnnnnnnnnnnnnnnnnnnnnnnnnnnnnnnnnnnnnnnnnnnnnnnnnnnnnnnnnnnnnnnnnnnnnnnnnnnnnnnnnnnnnnnnnnnnnnnnnnnnnnnnnnnnnnnnnnnnnnnnnnnnnnnnnnnnnnnnnnnnnnnnnnnnnnnnnnnnnnnnnnnnnnnnnnnnnnnnnnnnnnnnnnnnnnnnnnnnnnnnnnnnnnnnnnnnnnnnnnnnnnnnnnnNNNNNNNNNNNNNNNNNNNNNNNNNNNNNNNNNNNNNNNNNNNNNNNNNNNNNNNNNNNNNNNNNNNNNNNNNNNNNNNNNNNNNNNNNNNNNNNNNNNNNNNNNNNNNNNNNNNNNNNNNNNNNNNNNNNNNNNNNNNNNNNNNNNNNNNNNANNNNN--NNNNNNNNNNNNNNNNNNNNNNNNNNNNNNNNNNNNNNNN-NNNNNNNNNNNNNNNNNNNNNNN-NNNNNNNNNNNNNNNNNNNNNNNNNNNNNNNNNNNNNNNNNNNNNNNNNNNNNNNNNNNNNNNNNNNNNNNNNNNNNNNNNNNNNNNNNGTAGTNNNNTATCNNTNNNNNCATNNNNGNNNAAAAT
>YJM978
TAAGNNATGACTAGNNNACTATCGCTANNNNATATAGAGCAAGGAAACCGAATAATNACATGTGTCAGNNNNNNNNAAA-TAANNNNNNNNNNNCGNCNTGAAAANNNNNNNCNGNACNTNNNN----------------------------------------------------------------------------------------------------------------------------NNNNNANNNNNNNN-NTGCNNNNNNNNNNNNNNNNNNNNNN-NNNNNNNNNNNNN-NNNNNNNNNNNNNNNNNNNNNNNNNNNNNNNNNNNNNNNNNNNNNNN-NNNNNNNNNNNNNNNNNNNNNNNNnnnnnnnnnnnnnnnnnnnnnnnnnnnnnnnnnnnnnnnnnnnnnnnnnnnnnnnnnnnnnnnnnnnnnnnnnnnnnnnnnnnnnNNNNNNNNNNNNNNNN-NNNN-NNNNNNNNNNNNNNNNNNNNNNNNNNNNNNNNNNNNNNNNNNNNNNN-NNNNNNNNNNNNN-NNNNN-NNNNNNNNNNNNNNNNNNNNNNNNNNNN-NNNNNNNNNNNNNNNNNNNNNNNNNNNNNNNNNNNNNNNNNNNNNNNNNNNNNNNNNNNNNNNNNNNNNN-NNNNNNNNNNNNNNNNNNNNNNNNNNNNNNNNNNNNNNNNNNNNNNNNNNNNNNNNNNNNNNNNNNNNNNNNNNNNNNNNTNNNNNNNNNNNNNNNNNNNNNNNNNNNNNNNNNNNNNNNN
>YJM981
TAAGCAATGACTAGAGAACTATCGCTAAATTATATAGAGCAAGGAAACCGAATAATTACATGTGTCAGATAAGAAAAAAATAAAGAAAACAACGCGTCATGAAAAANAGTTACTGAACCTTCAG----------------------------------------------------------------------------------------------------------------------------ATCCTACTTATTGTANNNNTTCGCGACATCCAATCCATTTAATAATCANNN-NNNNNNNNNNNnnnnnnnnnnnnnnnnnnnnnnnnnnnnnnnnnnnnnnnnnnnnnnnnnnnnnnnnnnnnnnnnnnnnnnnnnnnnnnnnnnnnnnnnnnnnnnnnnnnnnnnnnnnnnnnnnnnnnnnnnnnnnnnnnnnnnnnnnnnnnnnnnnnnnnnnnnnnnnnnnnnnnnnnnnnnnnnnnnnnnnnnnnnnnnnnnnnnnnnnnnnnnnnnnnnnnnnnnnnnnnnnnnnnnnnnnnnnnnnnnnnnnnnnnnnnnnnnnnnnnnnnnnnnnnnnnnnnnnnnnnnnnnnnnnnnnnnnnnnnnnnnnnnnnnnnnnnnnnnnnnnnnnnnnnnnnnnnnnnnnnnnnnnnnnnnnnnnnnnnnnnnnnnnnnnnnnnnnnnnnnnnnnnnnnnnnnnnnnnnnnnnnnnnnnnnnnnnnnnnnnnnnnnnnnnnnnnnnnnnnnnnnnnnnnnnnnnnnnnnn
>YPS128
nnnnnnnnnnnnnnnnnnnnnnnNNNNNNNNNNNNNN-NNNNNN-NNNNNNNNNNNNNNNNNNNNNNNNNNNNNNNNNN-NNNNNNNNNNNNNNNNNNNNNNNNNNNNNN-NNNNNNNNNNNNN----------------------------------------------------------------------------------------------------------------------------NNNNNNNNNNNNNNNNNNNNNNNNNNNNNNNNNNNNNNNNNNNNNNNNNNNNNNN-NNNNNNNNNNNNNNNNNNNNNNNNNNNNNNNNNNNNNNNNNNNNNNNNNNNNNNNNNNNNNNCAGTANNNNNNNNNNNNNNNNANNNAANNNNNNNANNTAATNNNNNNNCNNTAATCNNNNNNNNNNNNNNNAACTATAGTTTCTATGTACAAAAAGGTAACTATGNNNNNNTTACATTTACATAACATATAGAAGGGTCCAATAAACTTACTAAACTTACTACCTTGTTGTATATAGGCTAGATCGTAATCCACTACGTCAACATAAAAAAAA--CTTAAAAAGTTTGAATTTTACGTACAAACAGATTGTTAAAATATAATATAAGATTATGGAAACGAACTTGCTCTAAAAAAAATTTAAAGTTTTATAAAATCCTCGCACTATCGCTGTTATACATGATGTCCCCAAAGCGTGTACAANTAATTTTGTAGTATTGTATCGGTAATATCATACAAGAAGAAAAT
>YPS606
TAAGCAATGACTAGAGAACTATCGCTAAATTATATAGAGCAAGGAAACCGAATAATTACATGTGTCAGATAAGAAAAAAATAAAGAAAACANCGCGTCATGAAAAAGAGTTACTGAACCTTCAG----------------------------------------------------------------------------------------------------------------------------ATCCTACTTATTGTAATGCTTCGCGACATCCAATCCATTTAACAATCAATTTAAAACTAGAGTNGGTAGAGTTCCTTGTTGAACGTGATAACCCAAAAGCATAATACGAGNNNNGTTTCAGTATTGCTATTATATGTTTACACAAGGAAAACATATAATAACAAACCTCTAATCCGGTAGTACTTAAGAAACTATAGTTTCTATGTACAAAAAGGTAACTATGTAATTCTTACATTTACATAACATATAGAAGGGTCCAATAAACTTACTAAACTTACTACCTTGTTGTATATAGNCTAGATCGTAATCCACTACGTCAACATAAAAAAAA--CTTAAAAAGTTTGAATTTTACGTACAAACAGATTGTTAAAATATAATATAAGATTATGGAAACGAACTTGCTCTAAAAAAAATTTAAAGTTTTATAAAATCCTCGCACTATCGCTGTTATACATGATGTCCCCAAAGCGTGTACAAATAATTTTGTAGTATTGTATCGGTAATATCATACAAGAAGAAAAT
>YS2
nnnnnnnnnnnnnnnnnnnnnnnnnnnnnnnnnnnnnnnnnnnnnnnnnnnnnnnnnnnnnnnnnnnnnnnnnnnnnnnnnnnnnnnnnnnnnnnnnnnnnnnnnnnnnnnnnnnnnnnnnnnnnnnnnnnnnnnnnnnnnnnnnnnnnnnnnnnnnnnnnnnnnnnnnnnnnnnnnnnnnnnnnnnnnnnnnnnnnnnnnnnnnnnnnnnnnnnnnnnnnnnnnnnnnnnnnnnnnnnnnnnnnnnnnnnnnnnnnnnnnnnnnnnnnnnnnnnnnnnnnnnnnnnnnnnnnnnnnnnnnnnnnnnnnnnnnnnnnnnnnnnnnnnnnnnnnnnnnnnnnnnnnnnnnnnnnnnnnnnnnnnnnnnnnnnnnnnnnnnnnnnnnnnnnnnnnnnnnnnnnnnnnnnnnnnnnnnnnnnnnnnnnnnnnnnnnnnnnnnnnnnnnnnnnnnnnnnnnnnnnnnnnnnnnnnnnnnnnnnnnnnnnnnnnnnnnnnnnnnnnnnnnnnnnnnnnnnnnnnnnnnnnnnnnnnnnnnnnnnnnnnnnnnnnnnnnnnnnnnnnnnnnnnnnnnnnnnnnnnnnnnnnnnnnnnnnnnnnnnnnnnnnnnnnnnnnnnnnnnnnnnnnnnnnnnnnnnnnnnnnnnnnnnnnnnnnnnnnnnnnnnnnnnnnnnnnnnnnnnnnnnnnnnnnnnnnnnnnnnnnnnnnnnnnnnnnnnnnnnnnnnnnnnnnnnnnnnnnnnnnnnnnnnnnnnnnnnnnnnnnnnnnnnnnnnn
>YS4
nnnnnnnnnnnnnnnnnnnnnnnnnnnnnnnnnnnnnnnnnnnnnnnnnnnnnnnnnnnnnnnnnnnnnnnnnnnnnnnnnnnnnnnnnnnnnnnnnnnnnnnnnnnnnnnnnnnnnnnnnnnnnnnnnnnnnnnnnnnnnnnnnnnnnnnnnnnnnnnnnnnnnnnnnnnnnnnnnnnnnnnnnnnnnnnnnnnnnnnnnnnnnnnnnnnnnnnnnnnnnnnnnnnnnnnnnnnnnnnnnnnnnnnnnnnnnnnnnnnnnnnnnnnnnnnnnnnnnnnnnnnnnnnnnnnnnnnnnnnnnnnnnnnnnnnnnnnnnnnnnnnnnnnnnnnnnnnnnnnnnnnnnnnnnnnnnnnnnnnnnnnnnnnnnnnnnnnnnnnnnnnnnnnnnnnnnnnnnnnnnnnnnnnnnnnnnnnnnnnnnnnnnnnnnnnnnnnnnnnnnnnnnnnnnnnnnnnnnnnnnnnnnnnnnnnnnnnnnnnnnnnnnnnnnnnnnnnnnnnnnnnnnnnnnnnnnnnnnnnnnnnnnnnnnnnnnnnnnnnnnnnnnnnnnnnnnnnnnnnnnnnnnnnnnnnnnnnnnnnnnnnnnnnnnnnnnnnnnnnnnnnnnnnnnnnnnnnnnnnnnnnnnnnnnnnnnnnnnnnnnnnnnnnnnnnnnnnnnnnnnnnnnnnnnnnnnnnnnnnnnnnnnnnnnnnnnnnnnnnnnnnnnnnnnnnnnnnnnnnnnnnnnnnnnnnnnnnnnnnnnnnnnnnnnnnnnnnnnnnnnnnnnnnnnnnn
>YS9
TAAGCAATGACTAGAGAACTATCGCTAAATTATATAGAGCAAGGAAACCGAATAATTACATGTGTCAGATAAGAAAAAAATAAAGAAAACAACGCGTCATGAAAAAGAGTTACTGAACCTTCAG----------------------------------------------------------------------------------------------------------------------------ATCCTACTTATTGTAATGCTTCGCGACATCCAATCCATTTAATAATCAATTTAAAACTAGAGTTGGTAGAGTTCCTTGTTGAACGTGATAACCCAAAAGCATAATACGAGTAATGTTTCAGTATTGCTNTTATATGTTTANNNAAGGAAAACATATAATAACAAACCTCTAATCCGGTAGTACTTANNAAACTATAGTTTCTATGTACNNNNNNNNAACTATGTAATTCTTACANNNNNATAACATATAGNNNNNNNCAATAAACTNACNAAACTTACTACCNNNNNNTNTATAGGCTNNNTCGTAATCNNCTACNNNNNNNNNNNNNNNN--NNNN-NNAGNNNGAANNNNATGNNNNNNNNNNNNNNTNNNNNNNNNNNNNNNNNNNTGGAANNNNNNTTGCTCNNNAAAANNNNNNNNNNNNNNNNNNNNNNNNNNNNNNNNNNNNNNNNNNNNNNNNNNNNNNNNNNNNNNNNNNNNNNNNNNNNNNNNNNNNNNNNNNNNNNNNNNNNNNNNNNNNNNN
