# Supplementary material for: Evolutionary Genomics of Transposable Elements in Saccharomyces cerevisiae
Source: PLoS One. 2012 Nov 30;7(11):e50978. doi: 10.1371/journal.pone.0050978 (PMC3511429; doi:10.1371/journal.pone.0050978)
Supplement: File S7 — ZIP archive of SGRP strain alignments used for population genomic analyses. Alignments of the orthologous genomic region in each SGRP strain corresponding to each Ty insertion in our re-annotation of the S. cerevisiae reference genome. N’s represent low quality (<Q40 phred score) or missing data, primarily due to the low-coverage sequence of many SGRP strains. The DNA sequence of sacCer2 is included as “REF” and each alignment includes the TE locus and 200 bp of DNA sequence on either side of the Ty insertion site. A dummy sequence shows the position of each TE in the alignment with “T”s. (ZIP) [file pone.0050978.s007.zip › S7/chrIII_st27+_TY5.mfa]

>REF
TATAGAAGGGTCCAATAAACTTACTAAACTTACTACCTTGTTGTATATAGGCTAGATCGTAATCCACTACGTCAACATAAAAAAAA--CTTAAGGAGTTTGAATTTTATGTACAAACAGATTGTTAAAATATAATATAAGATTATGGAAACGAACTTGCTCTAAAAAAAATTTAAAGTTTTATAAAATCCTCGCACTATCGCTGTTATACATGATGTCCCCAAAGCGTGTACAAATAATTTTGTAGTATTGTATCGGTAATATCATACAAGAAGAAAATAGTTGCAAATCTCTAACCCACTAGTACTTAAAAAAACTGTAGTTTCAGTGCAAAAAAGTTTTAACATTACGTATCTTGTACCCTTTTT-ATTGCATATAGAAAGGTCAAATAATCCTTCACATCATGAAATATAAGCTAAATCGCATTTCTTTTCGTCCACATTTGCAAACAAAACTTTTCAATAATAATTTTATAAATAGTATCAATATATATATATATATATATATTTATTTGTTTACTTTTTCTATCAGTGTTTTCAATTTT--TTATTAAACAATGTTTGATTTTTTAAATCGCAATTTAATACCTAAATATAAAAAATGTTATTATATTGCAAAAACCCATCAACCTTGAA---AAAAA-GTA
>index
---------------------------------------------------------------------------------------------------------------------------------------------------------------------------------------------------------TTTTTTTTTTTTTTTTTTTTTTTTTTTTTTTTTTTTTTTTTTTTTTTTTTTTTTTTTTTTTTTTTTTTTTTTTTTTTTTTTTTTTTTTTTTTTTTTTTTTTTTTTTTTTTTTTTTTTTTTTTTTTTTTTTTTTTTTTTTTTTTTTTTTTTTTTTTTTTTTTTTTTT-TTTTTTTTTTTTTTTTTTTTTTTTTTTTTTTTTTTTTTTTTTTTTTTTTTTTTTTTTTTTTTTTTTTTTTTTT--------------------------------------------------------------------------------------------------------------------------------------------------------------------------------------------------------------
>273614N
TATAGAAGGGTCCAATAAACTTNNTANNNTTNNNACCTTGTTGTATATAGGCTAGATCGTNNNNNNNNNCGTCAACATAAAAAAAA--CTTAAGGAGTTTGAATTTTATGTACNAACAGATTGTTAAAATATAATATAAGATNNNNNAAACGAACTTGCNNNNNNAAAAANNNNNNGTTTNNNNNNATCCTCGNNNNNTCGCTNNTNNNNNNGNNNNNNNNNNNNNNNNNNNNNNNNNNTTTGTAGTANNNTATCNNNNNNATNNNNNNAGAAGAANNNNNNNGCAAATCNNNNNNNNNNNNNNNNNNNNNNnnnnnnnnnnnnnnnnnnnnnnnnnnnnnnnnnnnnnnnnnnnnnnnnnnnnnnnnnnnnnnnnnnnnnnnnnnnnnnnnnnnnnnnnnnnnnnnnnnnnnnnnnnnnnnnnnnnnnnnnnnnnnnnnnnnnnnnnnnnnnnnnnnnnnnnnnnnnnnnnnnnnnnnnnnnnnnnnnnnnnnnnnnnnnnnnnnnnnnnnnnnnnnnnnnnnnnnnnnnnnnnnnnnnnnnnnnnnnnnnnnnnnnnnnnnnnnnnnnnnnnnnnnnnnnnnnnnnnnnnnnnnnnnnnnnnnnnnnnnnnnnnnnnnnnnnnnnnnnnnnnnnnnnnnnnnnnn
>322134S
nnnnnnnnnnnnnnnnnnnnnnnnnnnnnnnnnnnnnnnnnnnnnnnnnnnnnnnnnnnnnnnnnnnnnnnnnnnnnnnnnnnnnnnnnnnnnnnnnnnnnnnnnnnnnnnnnnnnnnnnnnnnnnnnnnnnnnnnnnnnnnnnnnnnnnnnnnnnnnnnnnnnnnnnnnnnnnnnnnnnnnnnnnnnnnnnnnnnnnnnnnnnnnnnnnnnnnnnnnnnnnnnnnnnnnnnnnnnnnnnnnnnnnnnnnnnnnnnnnnnnnnnnnnnnnnnnnnnnnnnnnnnnnnnnnnnnnnnnnnnnnnnnnnnnnnnnnnnnnnnnnnnnnnnnnnnnnnnnnnnnnnnnnnnnnnnnnnnnnnnnnnnnnnnnnnnnnnnnnnnnnnnnnnnnnnnnnnnnnnnnnnnnnnnnnnnnnnnnnnnnnnnnnnnnnnnnnnnnnnnnnnnnnnnnnnnnnnnnnnnnnnnnnnnnnnnnnnnnnnnnnnnnnnnnnnnnnnnnnnnnnnnnnnnnnnnnnnnnnnnnnnnnnnnnnnnnnnnnnnnnnnnnnnnnnnnnnnnnnnnnnnnnnnnnnnnnnnnnnnnnnnnnnnnnnnnnnnnnnnnnnnnnnnnnnnnnnnnnnnnnnnnnnnnnnnnnnnnnnnnnnnnnnn
>378604X
TATAGAAGGGTCCAATAAACTTACTAAACTTACTACCTTGTTGTATATAGGCTAGATCGTAATCCACTACGTCAACATAAAAAAAA--ATTAAGAAGTNTGAATTTTATGTACAAACAGATTGTNAAAATATAATATAAGATTATGGAAACGAACTTGCTCTAAAAAAAATTTAAAGTTTTATAAAATCNTCGCACTATNNNTGTTATACATGNNNNNCCCAAAGCGTGTACAAATAATTTTGTAGTATTGTATCGGTAATATCATACAAGAAGAAAATAGTTGCAAATCTCTAACCCACTAGTACTTAAAAAAACTGTAGTTTCAGTGCAAAAAAGTTTTAATATTACGNNNNTNNNNCTCTTTTT-ATTGCATATAGAAAGGTCAAANNNNNNTACACATCATGAANTATAAGCTAAATCGCATTTCTTTTCGTCCACATNNGCAAACAAAACTTTTCAATAATAATTTTATAAATAGTATCAATATATATATANNNNNNNNNNNNNNNNNNNNNNNNNNNNNNNNNNNNNNNNNNNNNNNNNNNNNNNNNNNNNNNTTTGATTTTTTAA-NCGCAANNNNNNANNNNNNNNNNNNANNNNNNNNNNNNNNNNNANNANNNNNNNNNNNNNNNNNNNNNNN-NNN
>BC187
TATAGAAGGGTCCAATAAACTTACTAAACTTACTACCTTGTTNNNNNNNNNNNNNNTCGTAATCCNNNNCGTCAANNNNNNANNNNNNNNNNNNAAGNNTGAATNNNNNNNNNNAACAGNNNNNNNNNNNNNNNNNNNNNNNNNNNNNAACNNNNNNNNNNNNNNAAAAANNNNNNGTNNNNNNNNNNNNNNNNNNNNNNNNNnnnnnnnnnnnnnnnnnnnnnnnnnnnnnnnnnnnnnnnnnnnnnnnnnnnnnnnnnnnnnnnnnnnnnnnnnnnnnnnnnnnnnnnnnnnnnnnnnnnnnnnnnnnnnnnnnnnnnnnnnnnnnnnnnnnnnnnnnnnnnnnnnnnnnnnnnnnnnnnnnnnnnnnnnnnnnnnnnnnnnnnnnnnnnnnnnnnnnnnnnnnnnnnnnnnnnnnnnnnnnnnnnnnnnnnnnnnnnnnnnnnnnnnnnnnnnnnnnnnnnnnnnnnnnnnnnnnnnnnnnnnnnnnnnnnnnnnnnnnnnnnnnnnnnnnnnnnnnnnnnnnnnnnnnnnnnnnnnnnnnnnnnnnnnnnnnnnnnnnnnnnnnnnnnnnnnnnnnnnnnnnnnnnnnnnnnnnnnnnnnnnnnnnnnnnnnnnnnnnnnnnnnnnnnnnnnnnnnnnnnnnn
>DBVPG1106
nnnnnnnnnnnnnnnnnnnnnnnnnnnnnnnnnnnnnnnnnnnnnnnnnnnnnnnnnnnnnnnnnnnnnnnnnnnnnnnnnnnnnnnnnnnnnnnnnnnnnnnnnnnnnnnnnnnnnnnnnnnnnnnnnnnnnnnnnnnnnnnnnnnnnnnnnnnnnnnnnnnnnnnnnnnnnnnnnnnnnnnnnnnnnnnnnnnnnnnnnnnnnnnnnnnnnnnnnnnnnnnnnnnnnnnnnnnnnnnnnnnnnnnnnnnnnnnnnnnnnnnnnnnnnnnnnnnnnnnnnnnnnnnnnnnnnnnnnnnnnnnnnnnnnnnnnnnnnnnnnnnnnnnnnnnnnnnnnnnnnnnnnnnnnnnnnnnnnnnnnnnnnnnnnnnnnnnnnnnnnnnnnnnnnnnnnnnnnnnnnnnnnnnnnnnnnnnnnnnnnnnnnnnnnnnnnnnnnnnnnnnnnnnnnnnnnnnnnnnnnnnnnnnnnnnnnnnnnnnnnnnnnnnnnnnnnnnnnnnnnnnnnnnnnnnnnnnnnnnnnnnnnnnnnnnnnnnnnnnnnnnnnnnnnnnnnnnnnnnnnnnnnnnnnnnnnnnnnnnnnnnnnnnnnnnnnnnnnnnnnnnnnnnnnnnnnnnnnnnnnnnnnnnnnnnnnnnnnnnnnnnnnnn
>DBVPG1373
nnnnnnnnnnnnnnnnnnnnnnnnnnnnnnnnnnnnnnnnnnnnnnnnnnnnnnnnnnnnnnnnnnnnnnnnnnnnnnnnnnnnnnnnnnnnnnnnnnnnnnnnnnnnnnnnnnnnnnnnnnnnnnnnnnnnnnnnnnnnnnnnnnnnnnnnnnnnnnnnnnnnnnnnnnnnnnnnnnnnnnnnnnnnnnnnnnnnnnnnnnnnnnnnnnnnnnnnnnnnnnnnnnnnnnnnnnnnnnnnnnnnnnnnnnnnnnnnnnnnnnnnnnnnnnnnnnnnnnnnnnnnnnnnnnnnnnnnnnnnnnnnnnnnnnnnnnnnnnnnnnnnnnnnnnnnnnnnnnnnnnnnnnnnnnnnnnnnnnnnnnnnnnnnnnnnnnnnnnnnnnnnnnnnnnnnnnnnnnnnnnnnnnnnnnnnnnnnnnnnnnnnnnnnnnnnnnnnnnnnnnnnnnnnnnnnnnnnnnnnnnnnnnnnnnnnnnnnnnnnnnnnnnnnnnnnnnnnnnnnnnnnnnnnnnnnnnnnnnnnnnnnnnnnnnnnnnnnnnnnnnnnnnnnnnnnnnnnnnnnnnnnnnnnnnnnnnnnnnnnnnnnnnnnnnnnnnnnnnnnnnnnnnnnnnnnnnnnnnnnnnnnnnnnnnnnnnnnnnnnnnnnnnn
>DBVPG1788
TATAGAAGGGTCCAATAAACTTACTAAACTTACTACCTTGTTGTATATAGGCTAGATCGTAATCCACTACGTCAACATAAAAAAAA--CTTAAGGAGTTTGAATTTTATGTACAAACAGATTGTTAAAATATAATATAAGATTATGGAANNNNNNTTGCTCTAAAAAAAATTTAAAGTTTTATAAAATCCTCGCACTATCGCTGTTATACATGATGTCCCCNNNGTGTGTACNNNNNNNTTTNNNNNATTGTATCGGTAATATCATACAAGAAGAAAATAGTTGCAAATCTCTAACCCACTAGTACTTAAAAAAACTGTAGTTTCAGTGCAAAAAAGTTTTAACATTACGTATCTTGTACCCTTTTT-ATTGCATATAGAAAGGTCAAATAATCCNNNNNNNNATGAAATATAAGCTAAATCGCATTTCTTTTCGTCCACATTTGCAAACAAAACTTTTCAATANTAATTTTATAAATAGTATCAATATATATATATATATATATATTTATTTGTTTACTTTTTCTATCAGTGTTTTCANTTTT--TTATTAAACAATGTTTGATTTTTTAANTCGCAATTTAATACCTAAATATAAAAAATGTTATTATATTGCAAAAACCCATCAACCTTGAA---AAAAA-GTA
>DBVPG1853
TATAGAAGGGTCCAATAAACTTACTAAACTTACTACCTTGTTGTATATAGGCTAGATCGTAATCCACTACGTCAACATAAAAAAAA--CTTAAGGAGTTTGAATTTTATGTACAAACAGATTGTTAAAATATAATATAAGATTATGGAAACGAACTTGCTCTAAAAAAAATTTAAAGTTTTATAAAATCCTCGCACTATCGCTGTTATACATGATGTCCCCAAAGCGTGTACAAATAATTTTGTAGTATTGTATCGGTAATATCATACAAGAAGAAAATAATTGCAAATCTCTAACCCACTAGTACTTAAAAAAACTGTAGTTTCAGTGCAAAAAAGTTTTAACATTACGTATCTTGTACCCTTTTT-ATTGCATATAGAAAGGTCAAATAATCCTTCACATCATGAAATATAAGCTAAATCGCATTTCTTTTCGTCCACATTNGCAAACAAAACTTTTCAANNATAATNNNNNNNNTAGTATCAANNNNNNNNNNNNN--NNNNN-Nnnnnnnnnnnnnnnnnnnnnnnnnnnnnnnnnnnnnnnnnnnnnnnnnnnnnnnnnnnnnnnnnnnnnnnnnnnnnnnnnnnnnnnnnnnnnnnnnnnnnnnnnnnnnnnnnnnnnnnnnnnnnnnnnnnnnnnnnnnn
>DBVPG6040
TATAGAAGGGTCCAATAAACTTACTAAACTTACTACCTTGTTGTATATAGGCTAGATCGTAATCCACTACGTCAACATAAAAAAAA--CTNNNNNNNNNTNNNNNNTATGTANNNANNNNNNNTTAAAATATAATATANNNNNNTGGANANNNNNNNGNNNNNNNNANNNNNNNNNNNNTCNNNNNNNNNNNNNNNNNNNNNNNNNNNNNNNNNNNNNNNNNNNNNNNNNNNNNNNNNNNNNNNNNNNNNNNNTNNNNNNNNNNNNNNNNNNNNNNNNNNNNNNNNNNNNNNNNNNNNNNNNNNNNNNNNNNNNNNNNNNNNNNNNNNNNNNNNNNNNNNNNNNNNNNNNNNNNNNNNNNNNNNNNNNN-NNNNNNNNNNNNNNNNNNNNNNNNNNNNNNNNNNNNNNNNNNNNNNNNNNNNNNNNNNNNNNNNNNNNNNNNNNNNNNNNNNNNNNNNNNNNNNNNNNNNNNNNNNNNNNNN-NNNNNNNNNNN-NNNN-NNNN-NNNNNNNNNNNNNN-NNNNNNNNNNNNNNNNNNNNNNNN--NNNNNNNNNNNN-NNNNNNNNNNNNN-NNNNNNNNNNNNNNNNNNNNNNNNNNnnnnnnnnnnnnnnnnnnnnnnnnnnnnnnnnnnnnnnnnnnnnnnnn
>DBVPG6044
TATAGAAGGGTCCAATAANCTTACTAANCTTACTACCTTGTNGTATATAGNCTAGANCGTNATCCNCTACGTCAACATAAAAAAAA--CTTAANNNNNNTNNNNNNNNTNNNNNNACNNATNNNNNNNNNNNNNNNNNNNNNNNNGGNNNNNNNNNNNNNNNNNNNNNNNNNNNNNNNNNNNNNNNNNNNNNNNNNNNNNNNNNNNNNNNNNNNNNNNNNNNNNNNNNNNNNNNNNNNNNNNNNNNNNNNNNNNNNNNNNNNNNNNNNNNNNNNNNNNNNNNNNNNNNNNNNNN-NNNNNNNNNNnnnnnnnnnnnnnnnnnnnnnnnnnnnnnnnnnnnnnnnnnnnnnnnnnnnnnnnnnnnnnnnnnnnnnnnnnnnnnnnnnnnnnnnnnnnnnnnnnnnnnnnnnnnnnnnnnnnnnnnnnnnnNNNNNNNNNNNNNNNNNNNNNNNNNNNNNNNNNNNNNNNNNNNNNNNNNNNNN-NNNNNNNNNNNN-NNN----N-N-NNNNNNNNNNNNNNNNN-NNNNNNNNNNNNNNNNNNNN---NNNNNNNNNNNNNNNNNNNNNNNN-NNNNNNNNNNNNNNNNNNNNNNNNNNNNNNNNNNNNNNNNNNNNNNNNNNNNNNNNNNN-NN---NNNNN-NNN
>DBVPG6765
TATAGAAGGGTCCAATAAACTTACTAAACTTACTACCTTGTTGTATATAGGCTAGATCGTAATCCACTACGTCAACATAAAAAAAA--CTTAAGAAGTTTGAATTTTATGTACAAACAGATTGTTAAAATATAATATAAGATTATGGAAACGAACTTGGTCTAAAAAAAATTTAAAGTTTTATAAAATCCTCGAACTATCGCTGTTATACATGATGTCCCCAAAGCGTGTNCAAATAATTTTGTAGTATTGTATCGGTAATATCATACAANNAGAAAATAGTTGCAAATCNCTAACCCNCTAGNACTTAAAAAANCTGTNGTTTCNGTGCAAAAANNTTTTAACATNACGNANCTTGTACCCTTTTT-ATTGCATATAGAAAGGTCAAATAATCCTTCACATCATGAAATATAAGCTAAATCGCATTTCTTTTCGTCCACATTTGCAAACAAAACTTTTCAATAATAATTTTATAAATAGTATCAATATATATATATAT----ATATTTATTTGTTTACTTTTTCTATCAGTGTTTTCAATTTT--TTATTAAACAATGTTTGATTTTTTAAATCGCAATTTAATACCTAAATATAAAAAATGTTATTATATTGCAAAAACCCATCAACCTTGAA---AAAAAAGTA
>K11
TATAGAAGGGTCCANNNNNNNNNNNNNNNNNNNNNNNNNNNNNNNNNNNNNNNNNNNNnnnnnnnnnnnnnnnnnnnnnnnnnnnnnnnnnnnnnnnnnnnnnnnnnnnnnnnnnnnnnnnnnnnnnnnnnnnnnnnnnnnnnnnnnnnnnnnnnnnnnnnnnnnnnnnnnnnnnnnnnnnnnnnnnnnnnnnnnnnnnnnnnnnnnnnnnnnnnnnnnnnnnnnnnnnnnnnnnnnnnnnnnnnnnnnnnnnnnnnnnnnnnnnnnnnnnnnnnnnnnnnnnnnnnnnnnnnnnnnnnnnnnnnnnnnnnnnnnnnnnnnnnnnnnnnnnnnnnnnnnnnnnnnnnnnnnnnnnnnnnnnnnnnnnnnnnnnnnnnnnnnnnnnnnnnnnnnnnnnnnnnnnnnnnnnnnnnnnnnnnnnnnnnnnnnnnnnnnnnnnnnnnnnnnnnnnnnnnnnnnnnnnnnnnnnnnnnnnnnnnnnnnnnnnnnnnnnnnnnnnnnnnnnnnnnnnnnnnnnnnnnnnnnnnnnnnnnnnnnnnnnnnnnnnnnnnnnnnnnnnnnnnnnnnnnnnnnnnnnnnnnnnnnnnnnnnnnnnnnnnnnnnnnnnnnnnnnnnnnnnnnnnnnnnnnnnnnnnnnnnnnnnnnnn
>L_1374
nnnnnnnnnnnnnnnnnnnnnnnnnnnnnnnnnnnnnnnnnnnnnnnnnnnnnnnnnnnnnnnnnnnnnnnnnnnnnnnnnnnnnnnnnnnnnnnnnnnnnnnnnnnnnnnnnnnnnnnnnnnnnnnnnnnnnnnnnnnnnnnnnnnnnnnnnnnnnnnnnnnnnnnnnnnnnnnnnnnnnnnnnnnnnnnnnnnnnnnnnnnnnnnnnnnnnnnnnnnnnnnnnnnnnnnnnnnnnnnnnnnnnnnnnnnnnnnnnnnnnnnnnnnnnnnnnnnnnnnnnnnnnnnnnnnnnnnnnnnnnnnnnnnnnnnnnnnnnnnnnnnnnnnnnnnnnnnnnnnnnnnnnnnnnnnnnnnnnnnnnnnnnnnnnnnnnnnnnnnnnnnnnnnnnnnnnnnnnnnnnnnnnnnnnnnnnnnnnnnnnnnnnnnnnnnnnnnnnnnnnnnnnnnnnnnnnnnnnnnnnnnnnnnnnnnnnnnnnnnnnnnnnnnnnnnnnnnnnnnnnnnnnnnnnnnnnnnnnnnnnnnnnnnnnnnnnnnnnnnnnnnnnnnnnnnnnnnnnnnnnnnnnnnnnnnnnnnnnnnnnnnnnnnnnnnnnnnnnnnnnnnnnnnnnNNNNNNNNNNANNNNNNNNNNNNNNN---NAAAN-NNN
>L_1528
TATAGAAGGGTCCAATAAACTTACTAAACTTACTACCTTGTTGTATATAGGCTAGATCGTAATCCACTACGTCAACATAAAAAAAAAACTTAAGAAGTTTGAATTTTATGTACAAACAGATTGTTAAAATATAATATAAGATTATGGAAACGAACTTGGTCTAAAAAAAATTTAAAGTTTTATAAAATCCTCGAACTATCGCTGTTATACATGATGTCCCCAAAGCGTGTACAAATAATTTTGTAGTATTGTATCGGTAATATCATACAAGAAGAAAATAGTTGCAAATCTCTAACCCACTAGTACTTAAAAAAACTGTAGTTTCAGTGCAAAAAAGTTTTAACATTACGTATCTTGTACCCTTTTN-ANTGCATATNGAAAGGTCAAATAATCCNNNNCATCATGNNNTNNNNGCTNNNNNNNNNNNNNNNNNNNNNNNNNNNN-NNNNNNNNNNNNNNNNNNNNNNNNNNNNNNNNNNNNNNNNNNNNNNNnnnnnnnnnnnnnnnnnnnnnnnnnnnnnnnnnnnnnnnnnnnnnnnnnnnnnnnnnnnnnnnnnnnnnnnnnnnnnnnnnnnnnnnnnnnnnnnnnnnnnnnnnnnnnnnnnnnnnnnnnnnnnnnnnnnnnnnnnnnnnnnnnnnnnnnnnn
>NCYC110
nnnnnnnnnnnnnnnnnnnnnnnnnnnnnnnnnnnnnnnnnnnnnnnnnnnnnnnnnnnnnnnnnnnnnnnnnnnnnnnnnnnnnnnnnnnnnnnnnnnnnnnnnnnnnnnnnnnnnnnnnnnnnnnnnnnnnnnnnnnnnnnnnnnnnnnnnnnnnnnnnnnnnnnnnnnnnnnnnnnnnnnnnnnnnnnnnnnnnnnnnnnnnnnnnnnnnnnnnnnnnnnnnnnnnnnnnnnnnnnnnnnnnnnnnnnnnnnnnnnnnnnnnnnnnnnnnnnnnnnnnnnnnnnnnnnnnnnnnnnnnnnnnnnnnnnnnnnnnnnnnnnnnnnnnnnnnnnnnnnnnnnnnnnnnnnnnnnnnnnnnnnnnnnnnnnnnnnnnnnnnnnnnnnnnnnnnnnnnnnnnnnnnnnnnnnnnnnnnnnnnnnnnnnnnnnnnnnnnnnnnnnnnnnnnnnnnnnnnnnnnnnnnnnnnnnnnnnnnnnnnnnnnnnnnnnnnnnnnnnnnnnnnnnnnnnnnnnnnnnnnnnnnnnnnnnnnnnnnnnnnnnnnnnnnnnnnnnnnnnnnnnnnnnnnnnnnnnnnnnnnnnnnnnnnnnnnnnnnnnnnnnnnnnnnnnnnnnnnnnnnnnnnnnnnnnnnnnnnnnnnnnnnnn
>NCYC361
nnnnnnnnnnnnnnnnnnnnnnnnnnnnnnnnnnnnnnnnnnnnnnnnnnnnnnnnnnnnnnnnnnnnnnnnnnnnnnnnnnnnnnnnnnnnnnnnnnnnnnnnnnnnnnnnnnnnnnnnnnnnnnnnnnnnnnnnnnnnnnnnnnnnnnnnnnnnnnnnnnnnnnnnnnnnnnnnnnnnnnnnnnnnnnnnnnnnnnnnnnnnnnnnnnnnnnnnnnnnnnnnnnnnnnnnnnnnnnnnnnnnnnnnnnnnnnnnnnnnnnnnnnnnnnnnnnnnnnnnnnnnnnnnnnnnnnnnnnnnnnnnnnnnnnnnnnnnnnnnnnnnnnnnnnnnnnnnnnnnnnnnnnnnnnnnnnnnnnnnnnnnnnnnnnnnnnnnnnnnnnnnnnnnnnnnnnnnnnnnnnnnnnnnnnnnnnnnnnnnnnnnnnnnnnnnnnnnnnnnnnnnnnnnnnnnnnnnnnnnnnnnnnnnnnnnnnnnnnnnnnnnnnnnnnnnnnnnnnnnnnnnnnnnnnnnnnnnnnnnnnnnnnnnnnnnnnnnnnnnnnnnnnnnnnnnnnnnnnnnnnnnnnnnnnnnnnnnnnnnnnnnnnnnnnnnnnnnnnnnnnnnnnnnnnnnnnnnnnnnnnnnnnnnnnnnnnnnnnnnnnnnnnn
>RM11_1A
NNNNNNNNNNNNNNNNNNNNNNNNNNNNNNNNNNNNNNNNNNNNNNNNNNNNNNNNNNNNNNNNNNNNNNNNNNNNNNNNNNNNNNNNNNNNNNNNNNNNNNNNNNNNNNNNNNNNNNNNNNNNNNNNNNNNNNNNNNNNNNNNNNNNNNNNNNNNNNNNNNNNNNNNNNNNNNNNNNNNNNNNNNNNNNNNNNNNNNNNNNNNNNNNNNNNNNNNNNNNNNNNNNNNNNNNNNNNNNNNNNNNNNNNNNNNNNNNNNNNNNNNNNNNNNNNNNNNNNNNNNNNNNNNNNNNNNNNNNNNNNNNNNNNNNNNNNNNNNNNNNNNNNNNNNNNNNNNNNNNNNNNNNNNNNNNNNNNNNNNNNNNNNN-NNNNNNNNNNNNNNNNNNNNNNNNNNNNNNNNNNNNNNNNNNNNNNNNNNNNNNNNNNNNNNNNNNNNNNNNNNNNNNNNNNNNNNNNNNNNNNNNNNNNNNNNNNNNNNNNNNNNNNNNNNNNNNNNNNN----NNNNNNNNNNNNNNNNNNNNNNNNNNNNNNNNNNNNNNNNN--NNNNNNNNNNNNNNNNNNNNNNNNNNNNNNNNNNNNNNNNNNNNNNNNNNNNNNNNNNNNNNNNNNNNNNAAAACCCATCAACCTTGAA---AAAAANGTA
>S288c
TATAGAAGGGTCCAATAAACTTACTAAACTTACTACCTTGTTGTATATAGGCTAGATCGTAATCCACTACGTCAACATAAAAAAAA--CTTAAGGAGTTTGAATTTTATGTACAAACAGATTGTTAAAATATAATATAAGATTATGGAAACGAACTTGCTCTAAAAAAAATTTAAAGTTTTATAAAATCNTCGCACTATCGCTGTTATACATGATGTCCCCAAAGCGTGTACAAATAATTTTGTAGTATTGTATCGGTAATATCATACAAGAAGAAAATAGTTGCAAATCTCTAACCCACTAGTACTTAAAAAAACTGTAGTTTCAGTGCAAAAAAGTTTTAACATTACGTATCTTGTACCCTTTTT-ATTGCATATAGAAAGGTCAAATAATCCTTCACATCATNNNATATAAGCTAAATCGCATTTCTTTTCGTCCACATTTGCAAACAAAACTTTTCAATAATAATTTTATAAATAGTATCAATATATATATATATATATATATTTATTTGTTTACTTTTTCTATCAGTGTTTTCAATTTT--TTATTAAACAATGTTTGATTTTTTAAATCGCAATTTAATACCTAAATATAAAAAATNNTATTATATNNNNNAAACCCATCAACCTTGAA---AAAAA-GTA
>SK1
TATAGAAGGGTCCAATAAACTTACTAAACTTACTACCTTGTTGTATATAGGCTAGATCGTAATCCACTACGTCAACATAAAAAAAA--CTTAAGAAGTTTGAATTTTATGTACAAACAGATTGTTAAAATATAATATAAGATTATGGAAACGAACTTGCTCTAAAAAAAATTTAAAGTTTTATAAAATCCTCGAACTATCGCTGTTATACATGATGTCCCCAAAGCGTGTACAAATAATTTTGTAGTATTGTATCGGTAATATCATACAAGAAGAAAATAGTTGCAAATCTCTAACCCACTAGTACTTAAAAAAACTGTAGTTTCAGTGCAAAAAAGTTTTAACATTACGTATCTTGTACCCTTTTT-ATTGCATATAGAAAGGTCAAATAATCCTTCACATCATGAAATATAAGCTAAATCGCATTTCTTTTCGTCCACATTTGCAAACAAAACTTTTCAATAATAATTTTATAAATAGTATCAATATATATATATAT----ATATTTATTTGTTTACTTTTTCNATCAGTGTTTTCAATTTT--TTATTAAACAATGTTTGATTTTTTNA-TCGCAATTTAATACCTAAATATAAAAAATGTTATTATATTGCAAAAACCCATCAACCTTGAA---AAAAA-GTA
>UWOPS03_461_4
nnnnnnnnnnnnnnnnnnnnnnnnnnnnnnnnnnnnnnnnnnnnnnnnnnnnnnnnnnnnnnnnnnnnnnnnnnnnnnnnnnnnnnnnnnnnnnnnnnnnnnnnnnnnnnnnnnnnnnnnnnnnnnnnnnnnnnnnnnnnnnnnnnnnnnnnnnnnnnnnnnnnnnnnnnnnnnnnnnnnnnnnnnnnnnnnnnnnnnnnnnnnnnnnnnnnnnnnnnnnnnnnnnnnnnnnnnnnnnnnnnnnnnnnnnnnnnnnnnnnnnnnnnnnnnnnnnnnnnnnnnnnnnnnnnnnnnnnnnnnnnnnnnnnnnnnnnnnnnnnnnnnnnnnnnnnnnnnnnnnnnnnnnnnnnnnnnnnnnnnnnnnnnnnnnnnnnnnnnnnnnnnnnnnnnnnnnnnnnnnnnnnnnnnnnnnnnnnnnnnnnnnnnnnnnnnnnnnnnnnnnnnnnnnnnnnnnnnnnnnnnnnnnnnnnnnnnnnnnnnnnnnnnnnnnnnnnnnnnnnnnnnnnnnnnnnnnnnnnnnnnnnnnnnnnnnnnnnnnnnnnnnnnnnnnnnnnnnnnnnnnnnnnnnnnnnnnnnnnnnnnnnnnnnnnnnnnnnnnnnnnnnnnnnnnnnnnnnnnnnnnnnnnnnnnnnnnnnnnnnnnnnnnn
>UWOPS05_217_3
TATANNNGGGTCCAATAAACTT-CTAAACTTACTACCTTGTTGTATATAGGCTNGANNNTAATCCACTACGTCAACATAAAAAAAA--CTTAANNAGTTTAAATNNTATATACAAACAGATTGTAAAAATATAATATNNGATTATGGAAACGAACTTACTCTAAAANNNNNNNNNAGTTTTATANNNNNNTCGNNNTATCGCTGTTATGCATGNNNTCCCCNNAGCGTNNNNNNNNNNNNNTGTNNNNNNNNNNNNNNNNNNNNNNANNNNNNNNNNNNNNNNNNNNNNNNNNNNNNNNNTAGNNNNNNNNNNNNNNNNNNNNNNNNNNNNNAANNNNNNNNNNNNNNNNNNNNNNNNNNN-NNNNN-NNNNNNNNNNNNN-NNNNNNNNNNNN-NNNNNNNNNNNNNNNNNNNNNNNNNNNNNNNNNNNNNNNNNN-NNNNNNNNnnnnnnnnnnnnnnnnnnnnnnnnnnnnnnnnnnnnnnnnnnnnnnnnnnnnnnnnnnnnnnnnnnnnnnnnnnnnnnnnnnnnnnnnnnnnnnnnnnnnnnnnnnnnnnnnnnnnnnnnnnnnnnnnnnnnnnnnnnnnnnnnnnnnnnnnnnnnnnnnnnnnnnnnnnnnnnnnnnnnnnnnnnnnnnnnnnnnnnnnn
>UWOPS05_227_2
TANNNNNNNNNNCAATAAACTT-CTAAACTTANNNCNNTGTTNNNNNNNNNNNNNNNNNTANNNCANNNNNNCAACNNNAAAAAAN--NNNNNNNNNNNNNANNNNNNNNNNNNNNNNNNNNNNNAAANNNNNNNNNNNNNNNNNNNNNNNNNNNNNNNNNNNNNNNNNNNNNNNNNNNNNNNNNNNNNNNNNNNNNNNNNNNNNNNNNNNNNNNNNNNNNNNNNNNNNNNNNNNNNNNNNNNNNNNNNNNNNNNNNNNNNNNNNNNNNNNNNNNNNNNN-NNNNNNNNNNNNNNNN-NNNNNNNNNNNNNNNN-NNNNNNNNNN-NNNNNNNNNNNNNNNNNNNNNN-NNNNNNNNNNNN--NNNN-NNNNNNNN-NNNNNNNNNNNNNNNNNNNNNNN-NNNNNNNNNNNNNNNNN--NNNNNNNN-NNNNNNNNNNNNNNNN-NNNNNNNNNNNNNNNNNNNNNN-NNNNNNNNNNNNNNNN---NNNNNNNNNNNNNNNNNNNNNNNNNNNNNNNNNNNNNNNNNNNNNNNNNNNNNNNNN--NNNNNNNNNNNNNNNNNNNNNNNNNNN-NNNNNNNNNNNNNNNNNNNNNNNNNNNNNNNNNNNNNNNNNNNNNNNNNNNNNNNNNNNNNANNNNNN-NNN
>UWOPS83_787_3
nnnnnnnnnnnnnnnnnnnnnnnnnnnnnnnnnnnnnnnnnnnnnnnnnnnnnnnnnnnnnnnnnnnnnnnnnnnnnnnnnnnnnnnnnnnnnnnnnnnnnnnnnnnnnnnnnnnnnnnnnnnnnnnnnnnnnnnnnnnnnnnnnnnnnnnnnnnnnnnnnnnnnnnnnnnnnnnnnnnnnnnnnnnnnnnnnnnnnNNNNNNNNNNNNNNNNNNNNNNNNNNNGCNNNNNNNNNNNNNTTTGNNNNNNNGTANNNNNNNNANNNNNNNAGAAGAAAANNNNTGCANNNNNNNNNNCNNNNNNNNNNNNNAAAAACTGTAGNNNNNNNGCAAAAAAGTTTTANNNNNNNNNNNNTNNNNNNCNNNNTCATTGCATATAGAAAGGTCAAATAATCCTACACATCATGAAATATAAGCTAAATCGCATTTCTNNNNNNCCACATTTGCAAACAAAACTTTTCAATAATAATTTTATAAATAGTATCAATATATATATATAT----NNNNNNNNTTGTTTACTTTTTCTATCAGTGTTTTCAATTTT--TTATTAAACAATGTTTGATTTTTTAA-TCGCAATTTAATACCTAAATATAAAAAATGTTATTATATTGCAAAAACCCATCAACCTNNNNNNNNNNNA-GTA
>UWOPS87_2421
nnnnnnnnnnnnnnnnnnnnnnnnnnnnnnnnnnnnnnnnnnnnnnnnnnnnnnnnnnnnnnnnnnnnnnnnnnnnnnnnnnnnnnnnnnnnnnnnnnnnnnnnnnnnnnnnnnnnnnnnnnnnnnnnnnnnnnnnnnnnnnnnnnnnnnnnnnnnnnnnnnnnnnnnnnnnnnnnnnnnnnnnnnnnnnnnnnnnnnnnnnnnnnnnnnnnnnnnnnnnnnnnnnnnnnnnnnnnnnnnnnnnnnnnnnnnnnnnnnnnnnnnnnnnnnnnnnnnnnnnnnnnnnnnnnnnnnnnnnnnnnnnnnnnnnnnnnnnnnnnnnnnnnnnnnnnnnnnnnnnnnnnnnnnnnnnnnnnnnnnnnnnnnnnnnnnnnnnnnnnnnnnnnnnnnnnnnnnnnnnnnnnnnnnnnnnnnnnnnnnnnnnnnnnnnnnnnnnnnnnnnnnnnnnnnnnnnnnnnnnnnnnnnnnnnnnnnnnnnnnnnnnnnnnnnnnnnnnnnnnnnnnnnnnnnnnnnnnnnnnnnnnnnnnnnnnnnnnnnnnnnnnnnnnnnnnnnnnnnnnnnnnnnnnnnnnnnnnnnnnnnnnnnnnnnnnnnnnnnnnnnnnnnnnnnnnnnnnnnnnnnnnnnnnnnnnnnnnnnnnnnnnnnn
>W303
NNNNNNNNNNNNNNNNNNNNNNNNNNNNNNNNNNNNNNNNNNNNNNNNNNNNNNNNNNNNNNNNNNNNNNNNNNNNNNNNNNnnnnnnnnNNNNNNNNNNNNNNNNNNNNNNNNNNNNNNNNnnnnnnnnnNNNNNNNNNNNNNNNNNNNNNNNNNNNNNNNNnnnnnnnnnnnnnnnnnnnnnnnnnnnnnnnnnnnnnnnnnnnnnnnnnnnnnnnnnnnnnnnnnnNNNNNNNNNNNNNNNNNNNNNNNNNNNNNNNNNNNNNNNNNNNNNNNNNNNNNNNNNNNNNNNNNNNNNNNNNNNNNNNNNNNNNNNNNNNNNNNNNNNNNNNNNNNNNNNNNNNNNNNNNNNNNNNNNNNNNTNNNN-NNNNNNNNNNNNNNNNNNNNNNNNNCCNNNNNNNNNNNNNNTANNNNNNAAATCGCATTTCTNNNNNNCCNNNNNNGCAAACAAAACTNNNNNNNNNNNNNNNNNNNNNTAGTATNNNNNNATATATATAT----ATANNNNNNTGNNNNNNTNNNNNNNNNNNGTTTTCAATTTT--TTATTAAACAATGTTTGATTTTTTAAATCGCAATTTAATACCTAAATATAAAAAATGTTATTATATTGCAAAAACCCATCAACCTTGAA---AAAAAAGTA
>Y12
nnnnnnnnnnnnnnnnnnnnnnnNNNNNNNNNNNNNNNNNNNNNNNNNNNNNNNNNTNGTAATCNNNNNNNNNNACATAAAAAAAA--ATTAAGAAGATTGAATNNNNNNNNNNAACAGATTNNNNNNATANNNNNNAAGNNNNNNGAAACGAACTTGCNNNNNAAAAAANNNNNNGTTTTATAAAATCCTCGCNNNNNCGCTGTTATACATGATGTCCCCAAAGCGTGTACAAATAATTTTGTAGTATTGTATCGGTAATATCATACAAGAAGAAAATAGTTGCAAATCTCTAACCCACTAGTACTTAAAAAAACTGTAGTTTCAGTGCAAAAAAGTTTTAATATTACGTATCTTGTACTCTTTTT-ATTGCATATAGAAAGGTCAAATAATCCTACACATCATGAAATATAAGCTAAATCGCATTTCTTTTCGTCCACATTTGCAAACAAAACTTTTCAATAATAATTTTATA-------------------------TATA--TTTATTTGTTTACTTTTTCTATCAGTGTTTTCAATTTT--TTATTAAACAATGTTTGATTTTTTAAATCGCAATTTAATACCTAAATATAAAAAATGTTATTATNTTGCAAAAACCCATCAACCTTGAACAAAAAAA-GTA
>Y55
TATAGAAGGGTCCAATAAACTTACTAAACTTACTACCTTGTTGTATATAGGCTAGATCGTAATCCACTACGTCAACATAAAAAAAA--CTTAAGGAGTTTGAATTTTATGTACAAACAGATTGTTAAAATATAATATAAGATTATGGAAACGAACTTGCTCTAAAAAAAATTTAAAGTTTTATAAAATCCTCGCACTATCGCTGTTATACATGATGTCCCCAAAGCGTGTACAAATAATTTTGTAGTATTGTATCGGTAATATCATACAAGAAGAAAATAGTTGCAAATCTCTAACCCACTAGTACTTAAAAAAACTGTAGTTTCAGTGCAAAAAAGTTTTAACATTACGTATCTTGTACCCTTTTT-ATTGCATATAGAAAGGTCAAATAATCCTTCACATCATGAAATATAAGCTAAATCGCATTTCTTTTCGTCCACATTTGCAAACAAAACTTTTCAATAATAATTTTATAAATAGTATCAATATATATATATATATATATATTTATTTGTTTACTTTTTCTATCAGTGTTTTCAATTTT--TTATTAAACAATGTTTGATTTTTTAAATCGCAATTTAATACCTAAATATAAAAAATGTTATTATATTGCAAAAACCCATCAACCTTGAA---AAAAA-GTA
>Y9
nnnnnnnnnnnnnnnnnnnnnnnnnnnnnnnnnnnnnnnnnnnnnnnnnnnnnnnnnnnnnnnnnnnnnnnnnnnnnnnnnnNNNN--NNNNNNNNNNN-NNNNNNNNNNNN-NNNNNNNNNNN-NNNNNNN-NNNNNNNNN-NNNNNNNNNNNNNNNNNNNNNNNNNN-NNNNNNNNNN-NNNNNNNNNNNNNNNNNNNNNNNNNNNNNNNNNNNNNNNNNNNNNNNNNNNNNNNNNNNNNNNNNNNNNNNNNNNNNNNNNNNNNNNNNNNNNNNNNNNNN-NNNNNNNNNNNNNNNNNNNNNNNNNNNNNNNNNNNNNNNNNNNNNNNNNNNNNNNNNNNNNNNNNNNNNNNNNNNNNNNNNNNN-NNNNNNNNNNNNANNNNNNNNNNNNNNNNNNNNNCNTGANNNNNAANNNNNNNNNNNNNNNNTNNNNNNNNNNNNNNNAAACAAAACTTTTNNNNAANNNNNNNNNN-------------------------NNNN--TTTATTNNNTTACTTTTTCTATCNNNNNTTTCAATTTT--TTATTAAACAANNNTNNNTTTTTTANNNNNCAATTTAATACCTAAATATAAAAAATGTTATTATATTGCAAAAACCCATCAACCTNNNNNNNNNNNA-GTA
>YIIc17_E5
TATAGAAGGGTCCAATAAACTTACTAAACTTACTACCTTGTTGTATATAGGCTAGATCGTAATCCACTACGTCAACATAAAAAAAA--CTTAAGAAGTTTGAATTTTATGNACAAACAGATTNTTAAAANNNNNNATAAGATTATGGAAACGAACNNGGNNNNNNAAAAANNNNNNGTNNNNNNNNATCCTCGAACTATCGCTGTNNNNNNNNNNNNNNNNNNNNNNNNNNNNNATAATTTTNNNNNNNNNTATCGGTAATATNNNNNNAGAAGAANNNNNNNNNNAATCNNNNNNNNNNNNNNNNNNNNNNNNnnnnnnnnnnnnnnnnnnnnnnnnnnnnnnnnnnnnnnnnnnnnnnnnnnnnnnnnnnnnnnnnnnnnnnnnnnnnnnnnnnnnnnnnnnnnnnnnnnnnnnnnnnnnnnnnnnnnnnnnnnnnnnnnnnnnnnnnnnnnnnnnnnnnnnnnnnnnnnnnnnnnnnnnnnnnnnnnnnnnnnnnnnnnnnnnnnnnnnnnnnnnnnnnnnnnnnnnnnnnnnnnnnnnnnnnnnnnnnnnnnnnnnnnnnnnnnnnnnnnnnnnnnnnnnnnnnnnnnnnnnnnnnnnnnnnnnnnnnnnnnnnnnnnnnnnnnnnnnnnnnnnnnnnnnnnn
>YJM789
NNNNNNNNNNNNNNNNNNNNNNNNNNNNNNNNNNNNNNNNNNNNNNNNNNNNNNNNNNNNNNNNNNNNNNNNNNNNNNNNNNNNNN--NNNNNNNNNNNNNNNNNNNNNNNNNNNNNNNNNNNNNNNNNNNNNNNNNNNNNNNNNNNNNNNNNNNNNNNNNNNNNNNNNNNNNNNNNNNNNNNNNNNNNNNNNNNNNNNNNNNNNNNNNNNNNNNNNNNNNNNAGCGTGTATAAATAATTTTGTAGTATTGTATCGGTAATATCATACAAGAAGAAAATAGTTGCAAATCTCTAACCCACTAGTACTTAAAAAAACTGTAGTTTCAGTGCAAAAAAGTTTTAACATTACGTATCTTGTACTCTTTTT-ATTGTATATAGAAAAATCAAATAATCCTACACATCATGAAATATAAGCTAAATCGCATTTCTTTTCGTCCACATTTGCAAACAAAACTTTTCAATAATAATTTTATAAATAGTATCAATATATATATATAT------ATTTATTTCTTTACTTTTTCTATTAGGGTTTTCAGTTTTCA--ATTAAACAATGTTTGATTTTTTAA-TCGCAATTTAATACCTAAATATAAAAAATGTTATTATATTGCAAAAACCCATCAACCTTCAA---AAAAA-GTA
>YJM975
NNNNNNNNNNNNNNNNNNNNNNNNNNNNNNNNNNNNNNNNNNNNNNNNNNNNNNNNNNNNNNNNNNNNNNNNNNNNNNNNANNNNN--NNNNNNNNNNNNNNNNNNNNNNNNNNNNNNNNNNNNNNNN-NNNNNNNNNNNNNNNNNNNNNNN-NNNNNNNNNNNNNNNNNNNNNNNNNNNNNNNNNNNNNNNNNNNNNNNNNNNNNNNNNNNNNNNNNNNNNNNNNNNNNNNNNNNNNNNNNGTAGTNNNNTATCNNTNNNNNCATNNNNGNNNAAAATANNNGCANNNNNCNAACCNACTAGTACNTNNAANANCTGTAGTTTCAGTGCAAAAAAGTTTTAACATTACGTNNCNNGTACCCTTTTT-ATTGCATATAGAAAGGTCAAATAATCCTTCACATCATGAAATATAAGCTAAATCGCATTTCTTTTCGTCCACATTTGCAAACAAAACTTTTCAATAATAATTTTATAAATAGTATCAATATATATATATAT--ATATATTTATTTGTTTACTTTTTCTATCAGTGTTTTCAATTTT--TTATTAAACAATGTTTGATTTTTTAAATCGCAATTTAATACCTAAATATAAAAAATGTTATTATATTGCAAAAACCCATCAACCTTGAA---AAAAAAGTA
>YJM978
NNNNNNNNNNNNNNNNNNNNNNNNNNNNNNNNNNNNN-NNNNNNNNNNNNN-NNNNN-NNNNNNNNNNNNNNNNNNNNNNNNNNNN-NNNNNNNNNNNNNNNNNNNNNNNNNNNNNNNNNNNNNNNNNNNNNNNNNNNNNNNNNNNNNNNNNNNNNN-NNNNNNNNNNNNNNNNNNNNNNNNNNNNNNNNNNNNNNNNNNNNNNNNNNNNNNNNNNNNNNNNNNNNNNNNNNNNNNNNTNNNNNNNNNNNNNNNNNNNNNNNNNNNNNNNNNNNNNNNNNNNNNNNNNNNNNNNNNNNNNNNNNNNNNNNNNNNNNNNNNNNNNNNNNNNNNNAANNNNNNNNNNNNNNNNNNNNNNNNNNNNNNNN-NNNNNNNNNAGAANNNNNNNANNNNNNTTCACANNNNNNNNNATNNNNNNNNNCNNNNNNCNNNNNNNCNNNNNNNNCANNNNNNNNNNNTNNNNNNNNNNNNNNNNAANNGNNNNNNNNTATATATATAT--ATATANNNNNNNNNNNACTTNNNNNNNCNNTGTTTTCAATTTT--TTATNNNNNNNNNNNNNANNNNTTAAATCGCAATTTAATACCTAAATATAAANANNNTTATTATATTGCAAAAANNNNNNNNCNNNNNN---AAAANNNNN
>YJM981
nnnnnnnnnnnnnnnnnnnnnnnnnnnnnnnnnnnnnnnnnnnnnnnnnnnnnnnnnnnnnnnnnnnnnnnnnnnnnnnnnnnnnnnnnnnnnnnnnnnnnnnnnnnnnnnnnnnnnnnnnnnnnnnnnnnnnnnnnnnnnnnnnnnnnnnnnnnnnnnnnnnnnnnnnnnnnnnnnnnnnnnnnnnnnnnnnnnnnnnnnnnnnnnnnnnnnnnnnnnnnnnnnnnnnnnnnnnnnnnnnnnnnnnnnnnnnnnnnnnnnnnnnnnnnnnnnnnnnnnnnnnnnnnnnnnnnnnnnnnnnnnnnnnnnnnnnnnnnnnnnnnnnnnnnnnnnnnnnnnnnnnnnnnnnnnnnnnnnnnnnnnnnnnnnnnnnnnnnnnnnnnnnnnnnnnnnnnnnnnnnnnnnnnnnnnNNNNNNNNNNNNCNNNTNTNNNNNNNNNNNNNNNNNNNNNNNACTTNNNNNNNNNNNNNNNNNNNNNNNNNTNNNNNNNNNNNNNNNN--NNNNNNNNNNNTGNNNNNNNNNNNNNNNNNNNNNNNNNNNTTN--NNNNNNNNNNANGTTTGATTTNNNNNNNNGCAANNNNNNNNNNNNNNNNNNNAAATGTTATTNNNNNNCAAAAACNNNNNNNNNNNNAA---AAAAANNNN
>YPS128
TATAGAAGGGTCCAATAAACTTACTAAACTTACTACCTTGTTGTATATAGGCTAGATCGTAATCCACTACGTCAACATAAAAAAAA--CTTAAAAAGTTTGAATTTTACGTACAAACAGATTGTTAAAATATAATATAAGATTATGGAAACGAACTTGCTCTAAAAAAAATTTAAAGTTTTATAAAATCCTCGCACTATCGCTGTTATACATGATGTCCCCAAAGCGTGTACAANTAATTTTGTAGTATTGTATCGGTAATATCATACAAGAAGAAAATAGTTGCAAATCTCTAACCCACTAGTACTTAAAAAAACTGTAGTTTCAGTGCAAAAAAGTTTTAACATTACGTATCTTGTACTCTTTTTCATTGCATATAGAAAGGTCAAATAATCCTACACATCATGAAATATAAGCTAAATCGCATTTCTTTTCGTCCACATTTGCAAACAAAACTTTTCAATAATAATTTTATAAATAGTATCAATATATATATATAT----ATATTTATTTGTTTACTTTTTCTATCAGTGTTTTCAATTTT--TTATTAAACAATGTTTGATTTTTTAA-TCGCAATTTAATACCTAAATATAAAAAATGTTATTATATTGCAAAAACCCATCAACCTNNNNNNNNNNNA-GTA
>YPS606
TATAGAAGGGTCCAATAAACTTACTAAACTTACTACCTTGTTGTATATAGNCTAGATCGTAATCCACTACGTCAACATAAAAAAAA--CTTAAAAAGTTTGAATTTTACGTACAAACAGATTGTTAAAATATAATATAAGATTATGGAAACGAACTTGCTCTAAAAAAAATTTAAAGTTTTATAAAATCCTCGCACTATCGCTGTTATACATGATGTCCCCAAAGCGTGTACAAATAATTTTGTAGTATTGTATCGGTAATATCATACAAGAAGAAAATAGTTGCAAATCTCTAACCCACTAGTACTTAAAAAAACTGTAGTTTCAGTGCAAAAAAGTTTTAACATTACGTATCTTGTACTCTTTTTCATTGCATATAGAAAGGTCAAATAATCCTACACATCATGAAATATAAGCTAAATCNNATTTCTTTTCGTCCACATTTGCAAACAAAACTTTTCAATAATAATTTTATAAATAGTATCAATATATATATATAT----ATATTTATTTGTTTACTTTTTCTATCAGTGTTTTCAATTTT--TTATTAAACAATGTTTGATTTTTTAA-TCGCAANTTAATACCTAAANNNNNNANNNNNTATTNNNNNGCAAAAACCCATCAACNNNNNNCAAAAANN-NNN
>YS2
nnnnnnnnnnnnnnnnnnnnnnnnnnnnnnnnnnnnnnnnnnnnnnnnnnnnnnnnnnnnnnnnnnnnnnnnnnnnnnnnnnnnnnnnnnnnnnnnnnnnnnnnnnnnnnnnnnnnnnnnnnnnnnnnnnnnnnnnnnnnnnnnnnnnnnnnnnnnnnnnnnnnnnnnnnnnnnnnnnnnnnnnnnnnnnnnnnnnnnnnnnnnnnnnnnnnnnnnnnnnnnnnnnnnnnnnnnnnnnnnnnnnnnnnnnnnnnnnnnnnnnnnnnnnnnnnnnnnnnnnnnnnnnnnnnnnnnnnnnnnnnnnnnnnnnnnnnnnnnnnnnnnnnnnnnnnnnnnnnnnnnnnnnnnnnnnnnnnnnnnnnnnnnnnnnnnnnnnnnnnnnnnnnnnnnnnnnnnnnnnnnnnnnnnnnnnnnnnnnnnnnnnnnnnnnnnnnnnnnnnnnnnnnnnnnnnnnnnnnnnnnnnnnnnnnnnnnnnnnnnnnnnnnnnnnnnnnnnnnnnnnnnnnnnnnnnnnnnnnnnnnnnnnnnnnnnnnnnnnnnnnnnnnnnnnnnnnnnnnnnnnnnnnnnnnnnnnnnnnnnnnnnnnnnnnnnnnnnnnnnnnnnnnnnnnnnnnnnnnnnnnnnnnnnnnnnnnnnnnnnnnnnnnn
>YS4
nnnnnnnnnnnnnnnnnnnnnnnnnnnnnnnnnnnnnnnnnnnnnnnnnnnnnnnnnnnnnnnnnnnnnnnnnnnnnnnnnnnnnnnnnnnnnnnnnnnnnnnnnnnnnnnnnnnnnnnnnnnnnnnnnnnnnnnnnnnnnnnnnnnnnnnnnnnnnnnnnnnnnnnnnnnnnnnnnnnnnnnnnnnnnnnnnnnnnnnnnnnnnnnnnnnnnnnnnnnnnnnnnnnnnnnnnnnnnnnnnnnnnnnnnnnnnnnnnnnnnnnnnnnnnnnnnnnnnnnnnnnnnnnnnnnnnnnnnnnnnnnnnnnnnnnnnnnnnnnnnnnnnnnnnnnnnnnnnnnnnnnnnnnnnnnnnnnnnnnnnnnnnnnnnnnnnnnnnnnnnnnnnnnnnnnnnnnnnnnnnnnnnnnnnnnnnnnnnnnnnnnnnnnnnnnnnnnnnnnnnnnnnnnnnnnnnnnnnnnnnnnnnnnnnnnnnnnnnnnnnnnnnnnnnnnnnnnnnnnnnnnnnnnnnnnnnnnnnnnnnnnnnnnnnnnnnnnnnnnnnnnnnnnnnnnnnnnnnnnnnnnnnnnnnnnnnnnnnnnnnnnnnnnnnnnnnnnnnnnnnnnnnnnnnnnnnnnnnnnnnnnnnnnnnnnnnnnnnnnnnnnnnnn
>YS9
TATAGNNNNNNNCAATAAACTNACNAAACTTACTACCNNNNNNTNTATAGGCTNNNTCGTAATCNNCTACNNNNNNNNNNNNNNNN--NNNN-NNAGNNNGAANNNNATGNNNNNNNNNNNNNNTNNNNNNNNNNNNNNNNNNNTGGAANNNNNNTTGCTCNNNAAAANNNNNNNNNNNNNNNNNNNNNNNNNNNNNNNNNNNNNNNNNNNNNNNNNNNNNNNNNNNNNNNNNNNNNNNNNNNNNNNNNNNNNNNNNNNNNNNNNNNNNNNNNNNNNNNNNNNNNNNNNNNNNNNNNNNNNNNNNNNNNNNNNNNNNNNNNNNNNNNNNNNNNNNNNNNNNNNNNNNNNNNNNNNNNNNNNNNNNNN-NNNNNNNNNNNNNNNNNNNNNNNNNNNNNNNNNNNNNNNNNNNNNNNNNNNNNNNNNNNNNNNNNNNNNNNNNNNNNNNNNNNNNNCTTNNNNNNNNNNNTTTTANNNNTAGTATCAATATATATATATAN--ATATNNNNNNTNNNNTACNTTTTCTANNNNNNNNTTNNNTTNN--NTATTAAACAATGTTTGATTTTNTAAATCGCAATTTAATACCTAANTATNAAAAATGTTATTATATTGCAAAAACCCATCAACCTTGAA---AAAAA-GTA
