# Supplementary material for: Evolutionary Genomics of Transposable Elements in Saccharomyces cerevisiae
Source: PLoS One. 2012 Nov 30;7(11):e50978. doi: 10.1371/journal.pone.0050978 (PMC3511429; doi:10.1371/journal.pone.0050978)
Supplement: File S7 — ZIP archive of SGRP strain alignments used for population genomic analyses. Alignments of the orthologous genomic region in each SGRP strain corresponding to each Ty insertion in our re-annotation of the S. cerevisiae reference genome. N’s represent low quality (<Q40 phred score) or missing data, primarily due to the low-coverage sequence of many SGRP strains. The DNA sequence of sacCer2 is included as “REF” and each alignment includes the TE locus and 200 bp of DNA sequence on either side of the Ty insertion site. A dummy sequence shows the position of each TE in the alignment with “T”s. (ZIP) [file pone.0050978.s007.zip › S7/chrIII_st29+_TY1.mfa]

>REF
TTCCATGTTCCATAAGTCTTCAATAATACTTTTGTATATTAAATTTACCGTTATTCGGAGATCTCTTACGGCTTATGATTTTCTTTACATTCCAGGCCGCCTTTTGATGACATTCAGTGCGTCACGACGCGAATAGGGCTTTGAAAGCCTTAATGTGGAGTAAATAAATATATGAATGCAATAAGTAAACATAAGACGAGTTCTTCTATATCCGGTGTACCTAATAATATAGATTTTGCCAACAATGGAATCTCATTACCCATCCCAAGATAAAATATTGATCAAGGCATGGGCCACCAACATAGGAATACGCAAAATAGGATTGATATTTTTACATATTATATTATCTTTCTTCTTCTGTCTCAAATATAGCTCTTCTCCTATTTAAAAAATTATCAATTCTTGAATCTCAACTTCCATTAAATTTGATGATTGTTTCCCAATATCGATGTCATCTTTTTACACTGTAAA
>index
-------------------------------------------------------------------------------------------------------------------------------------------------------------------------------------------------------TTTTTTTTTTTTTTTTTTTTTTTTTTTTTTTTTTTTTTTTTTTTTTTTTTTTTTTTTTTTTTTTTTTTTTTT--------------------------------------------------------------------------------------------------------------------------------------------------------------------------------------------------------
>273614N
nnnnnnnnnnnnnnnnnnnnnnnnnnnnnnnnnnnnnnnnnnnnnnnnnnnnnnnnnnnnnnnnnnnnnnnnnnnnnnnnnnnnnnnnnnnnnnnnnnnnnnnnnnnnnnnnnnnnnnnnnnnnnnnnnnnnnnnnnnnnnnnnnnnnnnnnnnnnnnnnnnnnnnnnnnnnnnnnnnnnnnnnnnnnnnnnnnnnnnnnnnnnnnnnnnnnnnnnnnnnnnnnnnnnnnnnnnnnnnnnnnnnnnnnnnnnnnnnnnnnnnnnnnnnnnnnnnnnnnnnnnnnnnnnnnnnnnnnnnnnnnnnnnnnnnnnnnnnnnnnnnnnnnnnnnnnnnnnnnnnnnnnnnnnnnnnnnnnnnnnnnnnnnnnnnnnnnnnnnnnnnnnnnnnnnnnnnnnnnnnnnnnnnnnnnnnnnnnnnnnnnnnnnnnnnnnnnnnnnnnnnnnnnnnnnnnnnnnnnnnnnnnnnnnnnn
>322134S
nnnnnnnnnnnnnnnnnnnnnnnnnnnnnnnnnnnnnnnnnnnnnnnnnnnnnnnnnnnnnnnnnnnnnnnnnnnnnnnnnnnnnnnnnnnnnnnnnnnnnnnnnnnnnnnnnnnnnnnnnnnnnnnnnnnnnnnnnnnnnnnnnnnnnnnnnnnnnnnnnnnnnnnnnnnnnnnnnnnnnnnnnnnnnnnnnnnnnnnnnnnnnnnnnnnnnnnnnnnnnnnnnnnnnnnnnnnnnnnnnnnnnnnnnnnnnnnnnnnnnnnnnnnnnnnnnnnnnnnnnnnnnnnnnnnnnnnnnnnnnnnnnnnnnnnnnnnnnnnnnnnnnnnnnnnnnnnnnnnnnnnnnnnnnnnnnnnnnnnnnnnnnnnnnnnnnnnnnnnnnnnnnnnnnnnnnnnnnnnnnnnnnnnnnnnnnnnnnnnnnnnnnnnnnnnnnnnnnnnnnnnnnnnnnnnnnnnnnnnnnnnnnnnnnnn
>378604X
nnnnnnnnnnnnnnnnnnnnnnnnnnnnnnnnnnnnnnnnnnnnnnnnnnnnnnnnnnnnnnnnnnnnnnnnnnnnnnnnnnnnnnnnnnnnnnnnnnnnnnnnnnnnnnnnnnnnnnnnnnnnnnnnnnnnnnnnnnnnnnnnnnnnnnnnnnnnnnnnnnnnnnnnnnnnnnnnnnnnnnnnnnnnnnnnnnnnnnnnnnnnnnnnnnnnnnnnnnnnnnnnnnnnnnnnnnnnnnnnnnnnnnnnnnnnnnnnnnnnnnnnnnnnnnnnnnnnnnnnnnnnnnnnnnnnnnnnnnnnnnnnnnnnnnnnnnnnnnnnnnnnnnnnnnnnnnnnnnnnnnnnnnnnnnnnnnnnnnnnnnnnnnnnnnnnnnnnnnnnnnnnnnnnnnnnnnnnnnnnnnnnnnnnnnnnnnnnnnnnnnnnnnnnnnnnnnnnnnnnnnnnnnnnnnnnnnnnnnnnnnnnnnnnnnn
>BC187
TTCCATGTTCCATAAGTCTTCAATAATACTTTTGTATATTAAATTTACCGTTATTCGGAGATCTNNNNNNGCTTATGATTTTCTTTACATTNNNNNNCGCCTTTTGNNNNNNNNNNNNNNNNNNNNNCGCGANNNNNGCTTTGNNNGCNNNNNNNNNNNNNNNNNNNNNNNNNNNNNNNNNNNNNNNNNNNNNNNNNNNNNNNNNNNNNNNNNnnnnnnnnnnnnnnnnnnnnnnnnnnnnnnnnnnnnnnnnnnnnnnnnnnnnnnnnnnnnnnnnnnnnnnnnnnnnnnnnnnnnnnnnnnnnnnnnnnnnnnnnnnnnnnnnnnnnnnnnnnnnnnnnnnnnnnnnnnnnnnnnnnnnnnnnnnnnnnnnnnnnnnnnnnnnnnnnnnnnnnnnnnnnnnnnnnnnnnnnnnnnnnnnnnnnnnnnnnnnnnnnnnnnnnnnnnnnnnnnnnnnnnnnnnnnnnnnnn
>DBVPG1106
nnnnnnnnnnnnnnnnnnnnnnnnnnnnnnnnnnnnnnnnnnnnnnnnnnnnnnnnnnnnnnnnnnnnnnnnnnnnnnnnnnnnnnnnnnnnnnnnnnnnnnnnnnnnnnnnnnnnnnnnnnnnnnnnnnnnnnnnnnnnnnnnnnnnnnnnnnnnnnnnnnnnnnnnnnnnnnnnnnnnnnnnnnnnnnnnnnnnnnnnnnnnnnnnnnnnnnnnnnnnnnnnnnnnnnnnnnnnnnnnnnnnnnnnnnnnnnnnnnnnnnnnnnnnnnnnnnnnnnnnnnnnnnnnnnnnnnnnnnnnnnnnnnnnnnnnnnnnnnnnnnnnnnnnnnnnnnnnnnnnnnnnnnnnnnnnnnnnnnnnnnnnnnnnnnnnnnnnnnnnnnnnnnnnnnnnnnnnnnnnnnnnnnnnnnnnnnnnnnnnnnnnnnnnnnnnnnnnnnnnnnnnnnnnnnnnnnnnnnnnnnnnnnnnnnn
>DBVPG1373
TTCCATGTTCCATAAGTCTTCAATAATACTTTTGTATATTAAATTTACCGTTATTCGGAGATCTCTTACGGCTTATGATTTTCTTTACATTCCAGGCCGCCTTTTGATGACANNNNNNNCGNNNNNNCGCGNNNNNNGCTTTGAAAGCNNNNNNGTGGNNNNNNNNNNNNNNNNNATGCAATAAGTAAACATAAGACGAGTTCTTCTATATCCGGTGTACCTAATAATATAGATTTTGCCAACAATGGAATCTCATTACCCATCCCAAGATAAAATATTGATCAAGGCATGGGCCACCAACATAGGAATACGCAAAATAGGATTGATATTTTTACATATTATATTATCTTTCTTCTTCTGTCTCAAATATAGCTCTTCTCCTATTTAAAAAATTATCAATTCTTGAATCTCAACTTCCATTAAATTTGATGATTGTTTCCCAATATCGATGTCATCTTNNNNNNCTGTAAA
>DBVPG1788
TTCCATGTTCCATAAGTCTTCAATAATACTTTTGTATATTAAATTTACCGTTATTCGGAGATCTCTTACGGCTTATGATTTTCTTTACATTCCAGGCCGCCTTTTGATGACATTCAGTGCGTCACGACGCGAATAGGGCTTTGAAAGCCTTAATGTGGAGTAAATAAATATATNNNNNNNNTAAGTAAACATAAGACGAGTTCTTCTACATCCGGTGTACNNAATAATATAGATTTTGCCAACAATGGAATCTCATTACCCATCCCAAGATAAAATATTGATCAAGGCATGGGCCACCAACATAGGAATACGCCAAATAGGATTGATATTTTTACATATTATATTATCTTTCTTCTTCNGTCTCAAATATAGCTCTTCTCCTATNNNNNAAATTATNAATTNNNNANNNNNAANNNNCNNNNNNTTTGATGATTGTNNNCNAATATCGATGTCATCTTNNTNNNCTGTAAN
>DBVPG1853
NNNNNNNNNNNNNNNNNNNNNNNNNNNNNNNNNGTNNNNNNNNNNNNNNNNNNNNNNNNNNNNNNNNNNNNNNNANNNNNNNNTNNNNNNNNNNNNNNNNNNTTTGATGACNNNNAGTNNNNNNCGACNCNAATAGGGCTTTGAAANNNNTAATGTGGAGTAAATAAATNNNNNNATNNAATAAGTAAACATAAGACGAGTTCTTCNNTATCCGGTGNNNCTANTAANNNNNATTTTGCCAACANNGNNNNNNNNNNNCNNNNCNCAAGATAAAATATTGANNNAGGCATGGGCNNNNNNNATAGGAATNNGCAAAATAGGATTGATATTTTTACATATTATANNNNNNTTCTTCTTCTGTCTCAAATATAGCTCTTCTCCNATTTAAANNNNTTNNNNNGCTTGNNNCNCAACTTCCATTAAATTTGATGATTGTTTCCNNNNNNCGATGTNNNCTTTTTACACTGTAAN
>DBVPG6040
NNNCNNNTTCCNNNNNNCNTTAANNNNNNTTTTGTATATTAAATATACCGTTATTCGGNNNNNNCTTACGGCTTATGATTTTCTTTACATTCCAGGCCGCCTTTTGATGACATTCAGTGCGTCACGACGCGAATAGGGCTTTGAAAGCCTTAATGTGGAGTAAATAAATATATGAATGCAATAAGTAAACATAAGACGAGTTCTTCTATATCCGGTGTACCTAATAATATAGATTTTGCCAACAATGAAATCNCATTACCCATCCCAAGATAAAATATTGATCAAGGCATGGGCCACCAACATAGGAATACGCAAAATAGGATTGATATTTTTACATATTATATTATCTTTCTTCTTCTGTCTCAAATATAGCTCTTCTCCTATTTAAAAATTTATCAATTCTTGAATCTCAACTTCCATTAAATTTGATGANNNNNNCCCAATATCGATGTCATCTTTTTACACTGTAAA
>DBVPG6044
TNNCNTGTTCNATANNTCTTCAATNNNN----------NNNNATTTACCGTTATTCGGAGANCTCTTACCGCTTATGATTCTCTTTACATTCCAGGCCGCCTTTTCATGACATTCAGTGCGTCACGACGCGAATAGGGCTTTGAAAGCCTTAATGTGGAGTAAATAAATATATGAATGCAATAAGTAAACATAAGACGAGTTCTTCTATATCTGGTGTACCTAATAATATAGATTTTGCCAACAATGGAATCTCATTACCCATCCCAAGATAAAATATTGATCAAGGCATGGGCCACCAACATAGGAATACGCAAAATAGGATTGATATTTTTATATATTATATTATCTTTCTTCTTCTGTCTCAAATATAGCTCTTCTCCTATTTAAAAAATTATCAATTCTTGAATCTCAACTTCCATTAAATTTGATGATNGTTTCCCAATATTGATGTCATCTTTTTACACTGTAAA
>DBVPG6765
TTCCATGTTCCATAAGTCTTCAATAATACTTTTGTATATTAAATTTACCGTTATTCGGAGATCTCTTACGGCTTATGATTTTCTTTACATTCCAGGCCGCCTTTTGATGACATTCAGTGCGTCACGACGCGAATAGGGCTTNGAAAGCCTTAATGTGGAGTAAATAAATATATGAATGCNATAAGTAAACATAAGACGAGTTCTTCTATATCCGGTGTACCTAATAATATAGATTTTGCCAACAATGGAATCTCATTACCCATCCCAAGATAAAATATTGATCAAGGCATGGGCCACCAACATAGGAATACGCAAAATAGGATTGATATTTTTACATATTATATTATCTTTCTTCTTCTGTCTCAAATATAGCTCTTCTCCTATTTAAAAAATTATCAATTCTTGAATCTCAACTTCCATTAAATTTGATGATTGTTTCCCAATATCGATGTCATCTTTTTACACTGTANN
>K11
NNCNATGTTCCATAAGTCTTCAATAATACTTTTGTATATTAAATATANNGNNNNNNNNNNNNNNNNNNNNNNNNNNNNNNNNNNNNNNNNNNNNNNNNNNNNNNNNNNNNNNNNNNNNNNNNCNNNNNNNNNNNNNNNNNNNNNNNNNNNNNNNNNNNNNNNNNNNNNNNNNNNNNNNNNNNAANNNNNNNNNNNNNNNNNNNNNNNNNNNNNNNNNNNNNNNNNNNNNNNNNNNNNNNNNNNNNNNNNNNNNNNNNNNNNNNNNNNNNNNNNNNNNNNNNNNNNNNNNNNNNNNNNNNNNNNNNNNNNNNNNNNNNNNNNNNNNNNNNNNNNNNNNNNNNNNNNNNNNNNNNNNNNNNNNNNNNNNNNNNNNNNNNNNNNNNNNNNNNN-NNNNNNNNNNNNNNN-NNNNNNNNNNNNNNNNNNNNNNNNNNNNNNNNNNNNNNNNNNNNNNNNNNNNNNNNNNNNNNNN
>L_1374
nnnnnnnnnnnnnnnnnnnnnnnnnnnnnnnnnnnnnnnnnnnnnnnnnnnnnnnnnnnnnnnnnnnnnnnnnnnnnnnnnnnnnnnnnnnnnnnnnnnnnnnnnnnnnnnnnnnnnnnnnnnnnnnnnnnnnnnnnnnnnnnnnnnnnnnnnnnnnnnnnnnnnnnnnnnnnnnnnnnnnnnnnnnnnnnnnnnnnnnnnnnnnnnnnnnnnnnnnnnnnnnnnnnnnnnnnnnnnnnnnnnnnnnnnnnnnnnnnnnnnnnnnnnnnnnnnnnnnnnnnnnnnnnnnnnnnnnnnnnnnnnnnnnnnnnnnnnnnnnnnnnnnnnnnnnnnnnnnnnnnnnnnnnnnnnnnnnnnnnnnnnnnnnnnnnnnnnnnnnnnnnnnnnnnnnnnnnnnnnnnnnnnnnnnnnnnnnnnnnnnnnnnnnnnnnnnnnnnnnnnnnnnnnnnnnnnnnnnnnnnnnnnnnnnnn
>L_1528
TTCCATGTTCCATAAGTCTTCAATAATACTTTTGTATATTAAATTTACCGTTATTCGGAGATCTCTTACGGCTTATGATTTTCTTTACATTCCAGGCCGCCTTTTGATGACATTCAGTGCGTCACGACGCGAATAGGGCTTTGAANGCCTTAATGTGGAGTAAATAAATATATGAATGCAATAAGTAANCATAAGACGAGTTCTTCTATATNCGGTGTACCTANNAATATAGATTTTGCCAACAANNNAATCTCNNNNNNCATCCCAANNNNNNATATTNNNNNNNNNNNNNNNNNCCAANNNAGGNNNNNNCAANNNNNNNNNNNNNTTNNNNNNNNNNNNNN-NNNNNnnnnnnnnnnnnnnnnnnnnnnnnnnnnnnnnnnnnnnnnnnnnnnnnnnnnnnnnnnnnnnnnnnnnnnnnnnnnnnnnnnnnnnnnnnnnnnnnnnnnnnnnnnnnnnnnnnnnnnnnn
>NCYC110
nnnnnnnnnnnnnnnnnnnnnnnnnnnnnnnnnnnnnnnnnnnnnnnnnnnnnnnnnnnnnnnnnnnnnnnnnnnnnnnnnnnnnnnnnnnnnnnnnnnnnnnnnnnnnnnnnnnnnnnnnnnnnnnnnnnnnnnnnnnnnnnnnnnnnnnnnnnnnnnnnnnnnnnnnnnnnnnnnnnnnnnnnnnnnnnnnnnnnnnnnnnnnnnnnnnnnnnnnnnnnnnnnnnnnnnnnnnnnnnnnnnnnnnnnnnnnnnnnnnnnnnnnnnnnnnnnnnnnnnnnnnnnnnnnnnnnnnnnnnnnnnnnnnnnnnnnnnnnnnnnnnnnnnnnnnnnnnnnnnnnnnnnnnnnnnnnnnnnnnnnnnnnnnnnnnnnnnnnnnnnnnnnnnnnnnnnnnnnnnnnnnnnnnnnnnnnnnnnnnnnnnnnnnnnnnnnnnnnnnnnnnnnnnnnnnnnnnnnnnnnnnnnnnnnnn
>NCYC361
nnnnnnnnnnnnnnnnnnnnnnnnnnnnnnnnnnnnnnnnnnnnnnnnnnnnnnnnnnnnnnnnnnnnnnnnnnnnnnnnnnnnnnnnnnnnnnnnnnnnnnnnnnnnnnnnnnnnnnnnnnnnnnnnnnnnnnnnnnnnnnnnnnnnnnnnnnnnnnnnnnnnnnnnnnnnnnnnnnnnnnnnnnnnnnnnnnnnnnnnnnnnnnnnnnnnnnnnnnnnnnnnnnnnnnnnnnnnnnnnnnnnnnnnnnnnnnnnnnnnnnnnnnnnnnnnnnnnnnnnnnnnnnnnnnnnnnnnnnnnnnnnnnnnnnnnnnnnnnnnnnnnnnnnnnnnnnnnnnnnnnnnnnnnnnnnnnnnnnnnnnnnnnnnnnnnnnnnnnnnnnnnnnnnnnnnnnnnnnnnnnnnnnnnnnnnnnnnnnnnnnnnnnnnnnnnnnnnnnnnnnnnnnnnnnnnnnnnnnnnnnnnnnnnnnn
>RM11_1A
NNNNNNNNNNNNNNNNNNNNNNNNNNNNNNNNNNNNNNNNNNNNNNNNNNNNNNNNNNNNNNNNNNNNNNNNNNNNNNNNNNNNNNNNNNNNNNNNNNNNNTTTTGATGACATTCAGTGCGTCACGACGCGAATAGGGCTTTGAAAGCCTTAATGTGGAGTAAATAAATATATGAATGCAATAAGTAAACATAAGACGAGTTCTTCTATATCCGGTGTACCTAATAATATAGATTTTGCCAACAATGGAATCTCATTACCCATCCCAAGATAAAATATTGATCAAGGCATGGGCCACCAACATAGGAATACGCAAAATAGGATTGATATTTTTACATATTATATTATCTTTCTTCTTCTGTCTCAAATATAGCTCTTCTCCTATTTAAAAAATTATCAATTCTTGAATCTCAACTTCCATTAAATTTGATGATTGTTTCCCAATATCGATGTCATCTTTTTACACTGTAAA
>S288c
TTCCATGTTCCATAAGTCTTCAATNNNNNTTTTGTATATTAAATTTACCGTTATTCGGAGATCTCTTACGGCTTATGATTTTCTTTACATTCCAGGCCGCCTTTTGATGACATTCAGTGNGTNACGACGCGAATAGGGCTTTGAAAGCCTTAATGTGGAGTAAATAAATATATGAATGCAATAAGTAAACATAAGACGAGTTCTTCTATNTCCNNNGTACCTAATAATATAGATTTTGCCAACAATGGAATCTCATTACCCATCCCAAGATAAAATATTGATCNNNNNNTNNGCCACCANNATAGGAATACGCAAAATAGGATTGATATTTTTACATATTATATTANNTTTCTTCTTCTGTCTCAAATATAGCTCTTCTCCTATTTAAAAAATTATCAATTCTNGAATCTCAACTTCCATTAAATTTGATGATTGTTTCCCAATATCGATGTCATCTTTTTACNNTGTAAA
>SK1
TTCCATGTTCCATAAGTCTTCAATAATACTTTTGTATATTAAATTTACCGTTATTCGGAGATCTCTTACGGCTTATGATTTTCTTTACATTCCAGGCCGCCTTTTGATGACATTCAGTGCGTCACGACGCGAATAGGGCTTTGAAAGCCTTAATGTGGAGTAAATAAATATATGAATGCAATAAGTAAACATAAGACGAGTTCTTCTATATCCGGTGTACCTAATAATATAGATTTTGCCAACAATGGAATCTCATTACCCATCCCAAGATAAAATATTGATCAAGGCATGGGCCACCAACATAGGAATACGCAAAATAGGATTGATATTTTTACATATTATATTATCTTTCTTCTTCTGTCTCAAATATAGCTCTTCTCCTATTTAAAAAATTATCAATTCTTGAATCTCAACTTCCATTAAATTTGATGATTGTTTCCCAATATCGATGTCATCTTTTTACACTGTAAA
>UWOPS03_461_4
TTCCATGTTCCATAAGTCTTCAACAATACTTTTGTACATNNNATTTACCGTTATTCGGAGATCTCTTACAGCTTATGNNNCTCTTTACATTCCAGGCCGCCTTTNNNNNNCATTCAGTGCGTCACGACGCGAATAGGGCTTTGANNNNNNNNNNNNNGAGTAAATAAATATATNNNNNNNNTAAGTAAACNNNNGNNNNNNNNNNNNNNNTNNNNNNNNNNNNNNNNNNNNNNTTNNNNNNNNNNNNNNNNNNNNNNNNNNNNNNNNNNNNNNNNNNNNNNNNNNNNNNNNNNNNNNNNNNNNNNNNNNNNNNNNNNNNNNNNNNNNNNNNNNNNNNNNNNNNNNNNNNNNNNNN-NNNNNNNNNNNNNNNNNNNNNNNNNNNNNNNNNNNNNNNNNN-NNN-NNNNNNNNN-NNNNNNNNNN-NNNNNNNNNNNNNNNNNN-NNNNNNNNNNNNNNNNN-NNNNNNNNnn
>UWOPS05_217_3
NTNNNNGNNNNNNNNNNNTTCAACNNNNNNTTNNNNNNNNNNNNNNNNNNNNNNNNNNNNNNNNNNNNNNNNNNNNNNTNCTCNNNNNNNNNNNNNNNNNNNNNNNATGACNNNNNNNNNNNNNNNNCGCGNNNNNNNNNN-NNNNNNNNnnnnnnnnnnnnnnnnnnnnnnnnnnnnnnnnnnnnnnnnnnnnnnnnnnnnnnnnnnnnnnnnnnnnnnnnnnnnnnnnnnnnnnnnnnnnnnnnnnnnnnnnnnnnnnnnnnnnnnnnnnnnnnnnnnnnnnnnnnnnnnnnnnnnnnnnnnnnnnnnnnnnnnnnnnnnnnnnnnnnnnnnnnnnnnnnnnnnnnnnnnnnnnnnnnnnnnnnnnnnnnnnnnnnnnnnnnnnnnnnnnnnnnnnNNNNNN-NNNNNNNNNNNNNNNNNNATTTGATGATTGTTTCCCAATATCGATGTCATCTTTTTACACTGTAAA
>UWOPS05_227_2
NNNNN-NNNN-NNNNNNNNNNNNNNNNNNNNN-NNNNNNNNNNNNNNNNNNNNNNNNNNNNNNNNN-NNNNNNNNNNNNNNNNNNNNNNNNNNNNNNNNNNNNNNNNNNNNNNNNNNNNNNNNNNNNNNNNNNNNNNNNNN-NNNNNNNNNNNNNNNNNNNNNNNNNNNNNNNNNNNNNNNNNNN-NNNNNNNNNNNNNNNNNNNNNNNNNNNNNNNNNNNNNNNNNNNNNNNNNNNNNNNNNNNNNNNNNNNNNNNNNNNNNNNNNNNNNNNNNNNNNNNNNNNNNNNNNNNNNNNNNNNNNNNNNNNNNNNAANNNNNNNNNNATATTTTTACATATTATATTNNNNNNNNNNNNCTGTCTCAAATNNAGCTCTTCTCCTATTCNNNNNATNNNNNNNNNNNNNNNCTCAACTTCCANNNNNNNNGATGATTGTTTCCCAATATCGATGTCATCTTTTTACACTGTAAA
>UWOPS83_787_3
nnnnnnnnnnnnnnnnnnnnnnnnnnnnnnnnnnnnnnnnnnnnnnnnnnnnnnnnnnnnnnnnnnnnnnnnnnnnnnnnnnnnnnnnnnnnnnnnnnnnnnnnnnnnnnnnnnnnnnnnnnnnnnnnnnnnnnnnnnnnnnnnnnnnnnnnnnnnnnnnnnnnnnnnnnnnnnnnnnnnnnnnnnnnnnnnnnnnnnnnnnnnnnnnnnnnnnnnnnnnnnnnnnnnnnnnnnnnnnnnnnnnnnnnnnnnnnnnnnnnnnnnnnnnnnnnnnnnnnnnnnnnnnnnnnnnnnnnnnnnnnnnnnnnnnnnnnnnnnnnnnnnnnnnnnnnnnnnnnnnnnnnnnnnnnnnnnnnnnnnnnnnnnnnnnnnnnnnnnnnnnnnnnnnnnnnnnnnnnnnnnnnnnnnnnnnnnnnnnnnnnnnnnnnnnnnnnnnnnnnnnnnnnnnnnnnnnnnnnnnnnnnnnnnnnn
>UWOPS87_2421
NNNNNNNNTCCATNNNNNNTCAATAATACTTTTNTATATTAAATTTACCGTTATTCGGAGANCTCTTACGGCTTATGATTCTCTTTACATTCCAGGCCGCCTTTTGATGACATTCAGTGCGTCACGACGCGAATAGGGCTTTGAAAGCCTTAATGTGGAGTAAATAAATATATGAATGCAATAAGTAAACATAAGACGAGTTCTTCTATATCCGGTGTACCTAATAATATAGATTTTGCCAACAATGGAATCTCATTACCCATCCCAAGATAAAATATTGATCAAGGCATGGGCCACCAACATAGGAATACGCAAAATAGGATTGATATTTTTACATATTATATTATCTTTCTTCTTCTGTCTCAAATATAGCTCTTCTCCTATTNAAAAAATTACCAATTCTTGAATCTCAACTTCCATTAAATTTGATGATTGTTNCCCAATATCGATGTCATCTTTTTACACTGTAAA
>W303
NNNNNNNNNNNNNNNNNNNNNNNNNNNNNNTNNNNNNANNNNNNNNNNNNNNNNNNNNNNNNNNNNTACGGCTTANNATTTTNTTTACANNNNNNNCNGCNTTTTGATGACATTCAGTGNNTCACGACGNGAATANGGCTTTGAAANCCTTAATGTGGAGTAAATAANTATATGAATGCANTAAGTAAACATANGANGAGTTNTTNTATATCCGGNGTACCTAATAATATAGATTTTGCCAACAATGGAATNTCATTACCCATCCCAAGATAAAATATTGATCAAGGCATGGGCCACCAACATAGGAATACGCAAAATAGGATTGATATTTTNACATATTATATTATCTTTCTTCTTCTGTCTCAAATATAGCTCTTCTCCTATTTAAAAAATTATCAATTCTTGAATCTCAACTTCCATTAAATTTGATGATTGTTTCCCAATATCGATGTCATCTTTTTACACTGTAAA
>Y12
TTCCANGTTCCATAAGTCTTCAATAATACTTTTGTATATTAAATATACCGTTATTCGGAGATCTCTTACGGCTTATGATTTTCTTTACATTCCAGGCCGCCTTTTGATGACATTCAGTGCGTCACGACGCGAATAGGGCTTTGAAAGCCTTAATGTGGAGTAAATAAATATATGAATGCAATAAGTAAACATAAGACGAGTTCTTCTATATCCGGTGTACCTAATAATATAGATTTTGCCAACAATGGAATCTCATTACCCATCTCAAGATAAAATATGGATCAAGGCATGGGCCACCAACATAGGAATACGCAAAATAGGATTGATATTTTTACATATTATATTATCTTTCTTCTTCTGTCTCAAATATAGCTCTTCTCCTATTNAAAAATTTATCAATTCTTGAATCTCAACTTCCATTAAATTTGATGATTGTTTCCCAATATCGATGTCATCTTTTNACACTGTAAA
>Y55
TTCCATGTTCCATAAGTCTTCAATAATACTTTTGTATATTAAATTTACCGTTATTCGGAGATCTCTTACGGCTTATGATTTTCTTTACATTCCAGGCCGCCTTTTGATGACATTCAGTGCGTCACGACGCGAATAGGGCTTTGAAAGCCTTAATGTGGAGTAAATAAATATATGAATGCAATAAGTAAACATAAGACGAGTTCTTCTATATCCGGTGTACCTAATAATATAGATTTTGCCAACAATGGAATCTCATTACCCATCCCAAGATAAAATATTGATCAAGGCATGGGCCACCAACATAGGAATACGCAAAATAGGATTGATATTTTTACATATTATATTATCTTTCTTCTTCTGTCTCAAATATAGCTCTTCTCCTATTNAAAAAATTATCANTTCTNGAATCTCAACTTCCATTAAATTTGATGATTGTTTCCCAATATCGATGTCATCTTTTTACACTGTAAA
>Y9
nnnnnnnnnnnnnnnnnnnnnnnnnnnnnnnnnnnnnnnnnnnnnnnnnnnnnnnnnnnnnnnnnnnnnnnnnnnnnnnnnnnnnnnnnnnnnnnnnnnnnnnnnnnnnnnnnnnnnnnnnnnnnnnnnnnnnnnnnnnnnnnnnnnnnnnnnnnnnnnnnnnnnnnnnnnnnnnnnnnnnnnnnnnnnnnnnnnnnnnnnnnnnnnnnnnnnnnnnnnnnnnnnnnnnnnnnnnnnnnnnnnnnnnnnnnnnnnnnnnnnnnnnnnnnnnnnnnnnnnnnnnnnnnnnnnnnnnnnnnnnnnnnnnnnnnnnnnnnnnnnnnnnnnnnnnnnnnnnnnnnnnnnnnnnnnnnnnnnnnnnnnnnnnnnnnnnnnnnnnnnnnnnnnnnnnnnnnnnnnnnnnnnnnnnnnnnnnnnnnnnnnnnnnnnnnnnnnnnnnnnnnnnnnnnnnnnnnnnnnnnnnnnnnnnnn
>YIIc17_E5
TTCCATGTTCCNNNAGTCTTCANTAATACTTTTGTATATTAAATTTACCGTTATTCGGAGATCTCTTACGGCTTATGATTTTCTTTACATTCCAGGCCGCCTTTNNNNNNCATTCAGTGCGTCACGACGCGAATAGGGCTTTGAAAGCCTTAATGTGGAGTAAATAAATATATGAATGCAATAAGTAAACATAAGACGAGTTCTTCTACATCCGGTGTACCTAATAATATAGATTTTGCCAACAATGGAATCTCATTACCCATCCCNNNNNNAAATATTGATCAAGGCATGGGCCACCAACATAGGAATACGCCAAATAGGATTGATATTTTTACATATTATATTATCTTTCTTCTTCTGTCTCAAATATAGCTCTTCTCCTATTTAAAAANTTATCAATTCTTGAATCTCAACTTCCATTAAATTTGATGATTGTTTCCCAATATCGATGTCATCTTTTTACACTGTAAA
>YJM789
NNNNNNNNNNNNNNNNNNNNNNNNNNNNNNNNNNNNNNNNNNNNNNNNNNNNNNNNNNNNNNNNNNNNNNNNNNNNNNNNNNNNNNNNNNNNNNNNNNNNNNNNNNNNNNNNNNNNNNNNNNNNNNNNGCGAATAGGGCTTTGAAAGCCTTAATGTGGAGTAAATAAATATATGAATGCAATAAGTAAACATAAGACGAGTTCTTCTATATCCGGTGTACCTAATAATATAGATTTTGCCAACAATGGAATCTCATTACCCATCCCAAGATAAAATATTGATCAAGGCATGGGCCACCAACATAGGAATACGCAAAATAGGATTGATATTTTTACATATTATATTATCTTTCTTCTTCTGTCTCAAATATAGCTCTTCTCCTATTTAAAAAATTACCAATTCTTGAATCTCAACTTCCATTAAATTTGATGATTGTTTCCCAATATCGATGTCATCTTTTTACACTGTAAA
>YJM975
NNNNNNNNNNNnnnnnnnnnnnnnnnnnnnnnnnnnnnnnnnnnnnnnnnnnnnnnnnnnnnnnnnnnnnnnnnnnnnnnnnnnnnnnnnnnnnnnnnnnnnnnnnnnnnnnnnnnnnnnnnnnnnnnnnnnnnnnnnnnnnnnnnnnnnnnnnnnnnnnnnnnnnnnnnnnnnnnnnnnnnnnnnnnnnnnnnnnnnnnnnnnnnnnnnnnnnnnnnnnnnnnnnnnnnnnnnnnnnnnnnnnnnnnnnnnnnnnnnnnnnnnnnnnnnnnnnnnnnnnnnnnnnnnnnnnnnnnnnnnnnnnnnnnnnnnnnnnnnnnnnnnnnnnnnnnnnnnnnnnnnnnnnnnnnnnnnnnnnnnnnnnnnnnnnnnnnnnnnnnnnnnnnnnnnnnnnnnnnnnnnnnnnnnnnnnnnnnnnnnnnnnnnnnnnnnnnnnnnnnnnnnnnnnnnnnnnnnnnnnnnnnnnnnnnn
>YJM978
NNNNNNNNNNNNNNNNNNNNNNNTANNNNNNNNNTATATNNNNNNNACCGTTATTCGGAGATCTCTTACGGCTTATGATTTTCTTTNNNNNNNAGGCCGCCTTTTGATGACATTCAGTGCGTCACGACGCGAATAGGGCTTTGAAAGCCTTAATGTGGAGTAAATAAATATATGAATGCAATAAGTAAACATAAGACGAGTTCTTCTACATCCGGTGTACCTAATAATATAGATTTTGCCAACAATGGAATCTCATTACCCATCCCAAGATAAAATATNGATCANGGCATGGGCNACCNACATAGGANTACGCCAANTAGGATNGATATTTTNACATATNATANTATCTTTCTTCTTCTGTCTCAAATATAGCTCTTCTCNTATTTAAAAAATTATCAATTCTTGAATCTCAACTTCCATTAAATTTGATGATTGTTTCCCAATATCGATGTCATCTTTTTACACTGTAAA
>YJM981
nnnnnnnnnnnnnnnnnnnnnnnnnnnnnnnnnnnnnnnnnnnnnnnnnnnnnnnnnnnnnnnnnnnnnnnnnnnnnnnnnnnnnnnnnnnnnnnnnnnnnnnnnnnnnnnnnnnnnnnnnnnnnnnnnnnnnnnnnnnnnnnnnnnnnnnnnnnnnnnnnnnnnnnnnnnnnnnnnnnnnnnnnnnnnnnnnnnnnnnnnnnnnnnnnnnnnnnnnnnnnnnnnnnnnnnnnnnnnnnnnnnnnnnnnnnnnnnnnnnnnnnnnnnnnnnnnnnnnnnnnnnnnnnnnnnnnnnnnnnnnnnnnnnnnnnnnnnnnnnnnnnnnnnnnnnnnnnnnnnnnnnnnnnnnnnnnnnnnnnnnnnnnnnnnnnnnnnnnnnnnnnnnnnnnnnnnnnnnnnnnnnnnnnnnnnnnnnnnnnnnnnnnnnnnnnnnnnnnnnnnnnnnnnnnnnnnnnnnnnnnnnnnnnnnnn
>YPS128
nnnnnnnnnnnnnnnnnnnnnnnnnnnnnnnnnnnnnnnnnnnnnnnnnnnnnnnnnnnnnnnnnnnnnnnnnnnnnnnnnnnnnnnnnnnnnnnnnnnnnnnnnnnnnnnnnnnnnnnnnnnnnnnnnnnnnnnnnnnnnnnnnnnnnnnnnnnnnnnnnnnnnnnnnnnnnnnnnnnnnnnnnnnnnnnnnnnnnnnnnnnnnnnnnnnnnnnnnnnnnnnnnnnnnnnnnnnnnnnnnnnnnnnnnnnnnnnnnnnnnnnnnnnnnnnnnnnnnnnnnnnnnnnnnnnnnnnnnnnnnnnnnnnnnnnnnnnnnnnnnnnnnnnnnnnnnnnnnnnnnnnnnnnnnnnnnnnnnnnnnnnnnnnnnnnnnnnnnnnnnnnnnnnnnnnnnnnnnnnnnnnnnnnnnnnnnnnnnnnnnnnnnnnnnnnnnnnnnnnnnnnnnnnnnnnnnnnnnnnnnnnnnnnnnnn
>YPS606
NNNNNNNNNNNANNNNNNNNNNNNNNNNNNNNNNNNNNNNNNNN-NNNNNNNNNNNNNNNNNNNNNNNNNNNNNNNNNNNNNNNNNNNNNNNNNNNNNNNNNNNNNNNNNNNNNNNNNNNNNNNNNNNNNNNNNNNNNNNNNNNNNNNNNNNNNNNNNNNNNNNNNNNNNNNNNNNNNNNNNNNNNNNNNNNNNNNNNNNNNNNNNNNNNNNNNNNNNNNNNNNNNNNNNNNNNNNNNNNNNNNNNNNNNNNNNNNNNNNNNNNNNNNNNNNNNNNNNTNNNNNNNNNNNGGNNNNNNNNNATAGNNNNNNNNNNNNNNNNNTNNNNNNTTTNNNNNNNTATANNNNNNNNNNNNTTCTNNNNNNNATANNNNNNNNNNNNNNNTTANNNNNNNNNNNNNNNNNNNNNNNNNNNNNNNNNNNNNNTTGATGANNNNNNNNNNNNATCGATGTCATCTTTTTACACTGTAAA
>YS2
nnnnnnnnnnnnnnnnnnnnnnnnnnnnnnnnnnnnnnnnnnnnnnnnnnnnnnnnnnnnnnnnnnnnnnnnnnnnnnnnnnnnnnnnnnnnnnnnnnnnnnnnnnnnnnnnnnnnnnnnnnnnnnnnnnnnnnnnnnnnnnnnnnnnnnnnnnnnnnnnnnnnnnnnnnnnnnnnnnnnnnnnnnnnnnnnnnnnnnnnnnnnnnnnnnnnnnnnnnnnnnnnnnnnnnnnnnnnnnnnnnnnnnnnnnnnnnnnnnnnnnnnnnnnnnnnnnnnnnnnnnnnnnnnnnnnnnnnnnnnnnnnnnnnnnnnnnnnnnnnnnnnnnnnnnnnnnnnnnnnnnnnnnnnnnnnnnnnnnnnnnnnnnnnnnnnnnnnnnnnnnnnnnnnnnnnnnnnnnnnnnnnnnnnnnnnnnnnnnnnnnnnnnnnnnnnnnnnnnnnnnnnnnnnnnnnnnnnnnnnnnnnnnnnnnn
>YS4
nnnnnnnnnnnnnnnnnnnnnnnnnnnnnnnnnnnnnnnnnnnnnnnnnnnnnnnnnnnnnnnnnnnnnnnnnnnnnnnnnnnnnnnnnnnnnnnnnnnnnnnnnnnnnnnnnnnnnnnnnnnnnnnnnnnnnnnnnnnnnnnnnnnnnnnnnnnnnnnnnnnnnnnnnnnnnnnnnnnnnnnnnnnnnnnnnnnnnnnnnnnnnnnnnnnnnnnnnnnnnnnnnnnnnnnnnnnnnnnnnnnnnnnnnnnnnnnnnnnnnnnnnnnnnnnnnnnnnnnnnnnnnnnnnnnnnnnnnnnnnnnnnnnnnnnnnnnnnnnnnnnnnnnnnnnnnnnnnnnnnnnnnnnnnnnnnnnnnnnnnnnnnnnnnnnnnnnnnnnnnnnnnnnnnnnnnnnnnnnnnnnnnnnnnnnnnnnnnnnnnnnnnnnnnnnnnnnnnnnnnnnnnnnnnnnnnnnnnnnnnnnnnnnnnnn
>YS9
nnnnnnnnnnnnnnnnnnnnnnnnnnnnnnnnnnnnnnnnnnnnnnnnnnnnnnnnnnnnnnnnnnnnnnnnnnnnnnnnnnnnnnnnnnnnnnnnnnnnnnnnnnnnnnnnnnnnnnnnnnnnnnnnnnnnnnnnnnnnnnnnnnnnnnnnnnnnnnnnnnnnnnnnnnnnnnnnnnnnnnnnnnnnnnnnnnnnnnnnnnnnnnnnnnnnnnnnnnnnnnnnnnnnnnnnnnnnnnnnnnnnnnnnnnnnnnnnnnnnnnnnnnnnnnnnnnnnnnnnnnnnnnnnnnnnnnnnnnnnnnnnnnnnnnnnnnnnnnnnnnnnnnnnnnnnnnnnnnnnnnnnnnnnnnnnnnnnnnnnnnnnnnnnnnnnnnnnnnnnnnnnnnnnnnnnnnnnnnnnnnnnnnnnnnnnnnnnnnnnnnnnnnnnnnnnnnnnnnnnnnnnnnnnnnnnnnnnnnnnnnnnnnnnnnn
