# Supplementary material for: Evolutionary Genomics of Transposable Elements in Saccharomyces cerevisiae
Source: PLoS One. 2012 Nov 30;7(11):e50978. doi: 10.1371/journal.pone.0050978 (PMC3511429; doi:10.1371/journal.pone.0050978)
Supplement: File S7 — ZIP archive of SGRP strain alignments used for population genomic analyses. Alignments of the orthologous genomic region in each SGRP strain corresponding to each Ty insertion in our re-annotation of the S. cerevisiae reference genome. N’s represent low quality (<Q40 phred score) or missing data, primarily due to the low-coverage sequence of many SGRP strains. The DNA sequence of sacCer2 is included as “REF” and each alignment includes the TE locus and 200 bp of DNA sequence on either side of the Ty insertion site. A dummy sequence shows the position of each TE in the alignment with “T”s. (ZIP) [file pone.0050978.s007.zip › S7/chrIV_s52-_TY1.mfa]

>REF
GGCGTGTTGCATAGAAGGAAGCATGAATTACAAGATCAGTAGAACAAAAAGTTCAACTGTTTGGAATTTAGTTGAACATGTGACGAAAGCTCTGCTACTAAGACAGGGGCAAAAAATAACAATATGTAAGCATAAGAAATGGGTCAATGTTGGGATACTTGGTGAATTCCGTTCTTTTTAGAAGCGGATTTTCTTATTCGTTTATATGTTGCCATTCATTACCCTATCATATTATGAATCTTCACATTTTATTTTCCATAAGATCTGATGACTGTTTCCCAATCACCTTACATCATATATGATAATGTACAATTGATATGAAGAATAGCAGTCGATGGATGATATTTTATTCTTATTATCAACATGTACAAAGTGTTGGAACGGTAAAGACCAGTGCAAATCTGATAAAACTTTAAAATAACATGGACAAATTTATGTCCAGGATTCTCCGAAGAACTCATCCTTGTTAGCTCAGTTGGTAGAGCGTTCGGCTTTTAAGCGCATTTGCTTAAGCAAGGATACCGAAATGTCAGGGGTTCGAGCCCCCTATGAGGAGTTCTTTCT
>index
-------------------------------------------------------------------------------------------------------------------------------------------------------------------------------------------------------TTTTTTTTTTTTTTTTTTTTTTTTTTTTTTTTTTTTTTTTTTTTTTTTTTTTTTTTTTTTTTTTTTTTTTTTTTTTTTTTTTTTTTTTTTTTTTTTTTTTTTTTTTTTTTTTTTTTTTTTTTTTTTTTTTTTTTTTTTTTTTTTTTTTTTTTTTTTTTTTTTTTT--------------------------------------------------------------------------------------------------------------------------------------------------------------------------------------------------------
>273614N
nnnnnnnnnnnnnnnnnnnnnnnnnnnnnnnnnnnnnnnnnnnnnnnnnnnnnnnnnnnnnnnnnnnnnnnnnnnnnnnnnnnnnnnnnnnnnnnnnnnnnnnnnnnnnnnnnnnnnnnnnnnnnnnnnnnnnnnnnnnnnnnnnnnnnnnnnnnnnnnnnnnnnnnnnnnnnnnnnnnnnnnnnnnnnnnnnnnnnnnnnnnnnnnnnnnnnnnnnnnnnnnnnnnnnnnnnnnnnnnnnnnnnnnnnnnnnnnnnnnnnnnnnnnnnnnnnnnnnnnnnnnnnnnnnnnnnnnnnnnnnnnnnnnnnnnnnnnnnnnnnnnnnnnnnnnnnnnnnnnnnnnnnnnnnnnnnnnnnnnnnnnnnnnnnnnnnnnnnnnnnnnnnnnnnnnnnnnnnnnnnnnnnnnnnnnnnnnnnnnnnnnnnnnnnnnnnnnnnnnnnnnnnnnnnnnnnnnnnnnnnnnnnnnnnnnnnnnnnnnnnnnnnnnnnnnnnnnnnnnnnnnnnnnnnnnnnnnnnnnnnnnnnnnnnnnnnnnnnnnnnnnnnnnnnnnnnnnnnnnnnnnn
>322134S
nnnnnnnnnnnnnnnnnnnnnnnnnnnnnnnnnnnnnnnnnnnnnnnnnnnnnnnnnnnnnnnnnnnnnnnnnnnnnnnnnnnnnnnnnnnnnnnnnnnnnnnnnnnnnnnnnnnnnnnnnnnnnnnnnnnnnnnnnnnnnnnnnnnnnnnnnnnnnnnnnnnnnnnnnnnnnnnnnnnnnnnnnnnnnnnnnnnnnnnnnnnnnnnnnnnnnnnnnnnnnnnnnnnnnnnnnnnnnnnnnnnnnnnnnnnnnnnnnnnnnnnnnnnnnnnnnnnnnnnnnnnnnnnnnnnnnnnnnnnnnnnnnnnnnnnnnnnnnnnnnnnnnnnnnnnnnnnnnnnnnnnnnnnnnnnnnnnnnnnnnnnnnnnnnnnnnnnnnnnnnnnnnnnnnnnnnnnnnnnnnnnnnnnnnnnnnnnnnnnnnnnnnnnnnnnnnnnnnnnnnnnnnnnnnnnnnnnnnnnnnnnnnnnnnnnnnnnnnnnnnnnnnnnnnnnnnnnnnnnnnnnnnnnnnnnnnnnnnnnnnnnnnnnnnnnnnnnnnnnnnnnnnnnnnnnnnnnnnnnnnnnn
>378604X
nnnnnnnnnnnnnnnnnnnnnnnnnnnnnnnnnnnnnnnnnnnnnnnnnnnnnnnnnnnnnnnnnnnnnnnnnnnnnnnnnnnnnnnnnnnnnnnnnnnnnnnnnnnnnnnnnnnnnnnnnnnnnnnnnnnnnnnnnnnnnnnnnnnnnnnnnnnnnnnnnnnnnnnnnnnnnnnnnnnnnnnnnnnnnnnnnnnnnnnnnnnnnnnnnnnnnnnnnnnnnnnnnnnnnnnnnnnnnnnnnnnnnnnnnnnnnnnnnnnnnnnnnnnnnnnnnnnnnnnnnnnnnnnnnnnnnnnnnnnnnnnnnnnnnnnnnnnnnnnnnnnnnnnnnnnnnnnnnnnnnnnnnnnnnnnnnnnnnnnnnnnnnnnnnnnnnnnnnnnnnnnnnnnnnnnnnnnnnnnnnnnnnnnnnnnnnnnnnnnnnnnnnnnnnnnnnnnnnnnnnnnnnnnnnnnnnnnnnnnnnnnnnnnnnnnnnnnnnnnnnnnnnnnnnnnnnnnnnnnnnnnnnnnnnnnnnnnnnnnnnnnnnnnnnnnnnnnnnnnnnnnnnnnnnnnnnnnnnnnnnnnn
>BC187
GGCGTGTTGCATAGAAGGAAGCATGAATTACAAGATCAGTAGAACAAAAAGTTCAACTGTTTGGAATTTAGTTGAACATGTGACGAAAGCTCTGCTACTAAGACAGGGGCAAAAAATAACAATATGTAAGCATAAGAAATNNGTCAATGTTGNGNTACTTGGTNNNNNNCGTTCTTTTTAGAAGCGGNNNTTCTTNNTCGTTTATATGTTGCCATTCATTACCCTATCATNTTNNNAATCTTNNNATTTTNNNNTCCATANNNNNTGATGNNNNNNNNNNNNTNNNNTTACNNCATATANNNNNNTNNNNNNNNNNNNNNNNNNNNNNNNNNNNNNNNNNNNNNNNNNNNNNNNNNNNNNNNNNNNNNNNNNNNNNNNNNNNNNNNNNNNNNNNNNNNNNNNNNNNNNNNNNNNNNNNNNNNNNNNNNNNNNNNNNNNNNNNNNNNNNNNNNNNNNNNNNNNNNNNNNNNNNNNNNNNNNNNNNNNNNNNNNNNNNNNNNNNNNNNNNNNNNNNNNNNNNNNNNNNNNNNNNNNNNNNNNNNNNNNNNN-NNNNNNNNNNNNNN
>DBVPG1106
GGCGTGTNNCATAGAAGGAAGCATGAATTACAAGATCAGTAGAACAAAAAGTTCAACTGTTTGGAATTTAGTTGAACATGTGACGAAAGCTCTGCTACTAAGACAGGGGCAAAAAATAACAATATGTAAGCATAAGAAATGGGTCAATGTTGGGATACTTGGTGAATTCCGTTCTTTTTAGAAGCGGATTTTCTTATTCGTTTATATGTTGCCATTCATTACCCTATCATATTATGAATCTTCACATTTTATTTTCCATAAGATCTGATGACTGTTTCCCAATCACCTTACATCATATATGANNNTGTACAATTGATATGAAGAATAGCNNTCGATGGATGATATTTTANNNTTANNNNNNNCATGTACAAAGTGTTGGAACGGTAAAGACCAGTGCAAANNNNATAAAACTTTAAAATAACATGGACAAATTTNNNNNCAGGATTCNCCGAAGAACTNNNNNNNNNNAGCNCNGTTGGTAGAGCGTTCGGCTTTNNNNNNCATTTGCTNNNNCANNNNNNNCGAAATGTCAGGGGTTCNNNCCCCCTNNNNNNNNNNNTTTCT
>DBVPG1373
GGCGTGTTGCATAGAAGGAAGCATGAATTACAAGATCAGTAGAACAAAAAGTTCAACTGTTTGGAATTTAGTTGAACATGTGACGAAAGCTCTGCTACTAAGACAGGGGCAAAAAATAACAATATGTAAGCATAAGAAATGGGTCAATGTTGGGATACTTGGTGAATTCCGTTCTTTTTAGAAGCGGATTTTCTTATTCGTTTATATGTTGCCATTCATTACCCTATCATATTATGAATCTTCACATTTTATTTNCCNTAAGATCTGATGACTGTTNCCCAATCACCTNACATCATATATGATAATGTACAATTGATATGAAGAATAGCAGTCGATGGATGATATTTTATTCTTATTATCAACATGTACAAAGTGTTGGAACGGTAAAGACCAGTGCAAATCTGATAAAACTTTAAAATAACATGGACAAATTTATGTCCAGGATTCTCCGAAGAACTCATCCTTGTTAGCTCAGTTGGTAGAGCGTTCGGCTTTTAAGCGCATTTGCTTAAGCAAGGATACCGAAATGTCAGGGGTTCGAGCCCCCTATGAGGAGTTCTTTCT
>DBVPG1788
GGCGTGTTGCATAGAAGGAAGCATGAATTACAAGATCAGTAGAACAAAAAGTTCAACTGTTTGGAATTTAGTTGAACATGTGACGAAAGCTCTGCTACTAAGACAGGGGCAAAAAATAACAATATGTAAGCATAAGAAATGGGTCAATGTTGGGATACTTGGTGAATTCCGTTCTTTTTAGAAGCGGATTTTCTTATTCGTTTATATGTTGCCATTCATTACCCTATCATATTATNNNNNNTCNNNNNNNNNNNTCCATAAGANCTGATGACTGTTTCCNNNNNNCCTTACATCATATATGATAATGTACAATTGATATGAAGAATAGCAGTCGATGGATGATATTTTATTCTTATTATCAACATGTACAAAGTGTTGGAACGGTAAAGACCAGTGCAAATCTGATAAAACTTTAAAATAACATGGACAAATTTATGTCCAGGATTCTCCGAAGAACTCATCCTTGTTAGCTCAGTTGGTAGAGCGTTCGGCTTTTAAGCGCATTTGCTTAAGCAAGGATACCGAAATGTCAGGGGTTCGAGCCCCCTATGAGGAGTTCTTTCT
>DBVPG1853
GGCGTGTTGCATAGAAGGAAGCATGAATTACAAGATCAGTAGAACAAAAAGTTCAACTGTTTGGAATTTAGTTGAACATGTGACGAAAGCTCTGCTACTAAGACAGGGGCAAAAAATAACAATATGTAAGCATAAGAAATGGGTCAATGTTGGGATACTTGGTGAATTCCGTTCTTTATAGAAGCGGATTTTCTTATTCGTTTATATGTTGCCATTCATTACCCTATCATATTATGAATCTTCACATTTTATTTTCCATAAGATCTGATGACTGTTTCCCAATCACCTTACATCATATATGATAATGTACAATTGATATGAAGAATAGCAGTCGATGGATGATATTTTATTCTTATTATCAACATGTACNAAGTGTTGGAACGGTAAAGACCAGTGCAAATCTGATAAAACTTTAAAATAACATGGACNAATTTATGTCCAGGATTCTCCGAAGAACTCATCCTTGNNNNNNNNNNNNNNNNNGCGTTCGGCTTTNNNNNNCATTTGCNNNNNNNNNNNNNNNGAAANNNNNNNNGTTNNNNNNCCCTANNAGNNNNNNTTTCT
>DBVPG6040
GGCGTGTTGCATAGAAGGAAGCATGAATTACAAGATCAGTAGAACAAAAAGTTCAACTGTTTGGAATTTAGTTGAACATGTGACGAAAGCTCTGCTACTAAGACAGGGGCAAAAAATAACAATATGTAAGCATAAGAAATGGGTCAATGTTGGGATACTTGGTGNNTTCCGTTCTTTTTAGAAGCGGATTTTCTTATTCGTTTATATGTTGCCATTCATTACCCTATCATATTATGAATCTTCACATTTTATTTNCCATANGNTCTGATGACTGTTTCCCNATCACCTTACATCATATATGATAATGTNCAATTGATATGANNNNTAGCAGTCGATGGATGATANNNNATTCTTATTATCANCATGTNNNNNNNNNTGGAANNGTAANGANCAGTGCAAANNNNNTNNNNNNTTAAANNNNCANNNNNNNNTTTATGNNNNNNNNNNNNNNNNGNNCTCATCNNNNNNNNNNNNNNNNNNNNNNNNNNNNGCTNNNNNNNNNNNNNNNNNNAGNNNNNNNNNNNNNNNNNNNNGNGTTNNNNNNNCCTATGAAGAGNNNNNNNN
>DBVPG6044
GGCGTGTTGCATAGAAGGAAGCATGAATTACAAGATCAGTAGAACAAAAAATTCAACTGTTTGGAATTTAGTTGAACATGTGACGAAAGCTCTGCTACTAAGACAGGGGCAAAAAATATCAACATGTAAGCATAAGAAATGGGTCAATGTTGGGATACTTGGTGAATTCCGTTCTTGTTAGAAGCGGATTTTCTTATTCGTTTATATGTTGCCATTCATTACCCTATCATATTATGAATCTTCACATTTTATTTTCCATAAGATCTGATGACTGTTTCCCAATCATCTTACATCTTATATGATAATGTACAATTGATATGAAGAATAGCAGTCGATGGATGATATTTTATTCTTATTATCAAAATGTACAAAGTGTTGGAACGGTAAAGACCAGTGCAAATCTGATAAAACTCTAAATTAACATGGACAAATTTATGTCCAGGATTCTCCGAAGAACTCATCCTTGTTAGCTCAGTTGGTNNNGCGTTCGGCTTTNNNNCGCATTTGCNNNNNNNAGNNNNNNGAAATGNNNNNNGTTCGAGCCCNNNNNNNNNNNNNCTTTCT
>DBVPG6765
GGCGTGTTGCATAGAAGGAAGCATGAATTACAAGATCAGTAGAACAAAAAGTTCAACTGTTTGGAATTTAGTTGAACATGTGACGAAAGCTCTGCTACTAAGACAGGGGCAAAAAATAACAATATGTAAGNNNNNNAAATGGGTCAATGTTGGGATACTTGGTGAATTCCGTTCTTTTTAGAAGCGGATTTTCTTATTCGTTTATATGTTGCCATTCATTACCCTATCATATTATGAATCTTCACATTTTATTTTCNNNNNGATCTGATGACTGTTNCCCAATCACNNNNNNTNNNNNNNNNNNNNNNNNNATTNATATGAAGANNNNNNNNCNNNNNNNNNNNNNTTATTCTTATTATCAACATGTACAAAGTGTNGGAACGGNAAAGACCAGTGCAAATCNNNNNAAANNNNNNNNNNACNNNNNNNANNNNNNNTCCNNNNNNNNNNNAANNNCTCATCNNNNNNNNNNNNNNNNNNNNNGCNNNNNNNNNNNNANCGCATTNNNNNNAGCAAGGATNNNNAAATGTCAGGGNTTCGAGCCCCCTANGAGGAGTTCTTNCT
>K11
GGCGTGTTGCATAGAAGGAAGCATGAATTACANNNNNAGTAGAACAAAAAGTTCAACTGTTTGGAATTTAGTTGAACATGTGACGAANNNTCTGCTACNAAGNNNGGGGCAAAAAATAACAATATGTAAGCANNNNNNNNNNGTCAATGTTGGGNNNNTTNNNNNNNNNNNTNNNTGNNNNNNNNNNNNNTTCTTNNNCGTTTNNNTGTNNNNNNNNNNNNCCCTATCATANNNNNNNNNNTNNNATTNNNNNNNNNNNNNNNNNNNNNNNNNNNNNNNNNNNNNNNNNNNNNNNNNNNNNNNNNTNNNNNNNNNNNNNNNNNNNNNNNNNNNNNNNNNNNNNNNNNNNNNNNNNNNNNNNNNNNNNNNNNNNNNNNNNNNNNNNNN-NNNNNNNNNNNNNNNNNNNNNNNNNNNNNNNNNNNNNNNNNNNNNNNNNNNNNNNNNNNNNNNNNNNNNNNNNNNNNNNNNNNNNNNNNNNNNNNNNNNNNNNNNNNN-NNNNNNNNNNNNNNNNNNNNNNNNNNNNNNNNNNNNNNNNNNNNNNNNNNNNNNNNNNNNNNNNNNN
>L_1374
nnnnnnnnnnnnnnnnnnnnnnnnnnnnnnnnnnnnnnnnnnnnnnnnnnnnnnnnnnnnnnnnnnnnnnnnnnnnnnnnnnnnnnnnnnnnnnnnnnnnnnnnnnnnnnnnnnnnnnnnnnnnnnnnnnnnnnnnnnnnnnnnnnnnnnnnnnnnnnnnnnnnnnnnnnnnnnnnnnnnnnnnnnnnnnnnnnnnnnnnnnnnnnnnnnnnnnnnnnnnnnnnnnnnnnnnnnnnnnnnnnnnnnnnnnnnnnnnnnnnnnnnnnnnNNNNNNNNNNNNNNNNNNNNNNNNNNNNNNNNNNNNNNNNNNNNNNNNNNNNNNNNNNNNNNNNNNNNNNNNNNNNNNNNNNNNNNNNNNNNNNNNNNNNNNNNNNNNNN-NNNNNNNNNNNNNNNNNNNNNNNNNNNNNNNNNTNNNNNNNNNNNNNNNNNNNNNNNNNNNNNNNNNNNNNNNNNNNNNNNNNNNNNNNANNNCNNTTNNNNNNNNNNNNNNNNNNNNNNNNNNNNNNNNNNNNNNNNNNNNNNNNAANNNNNNNNNNNNNNNCCNNNNNTGAGNNNNNNTNNCT
>L_1528
nnnnnnnnnnnnnnnnnnnnnnnnnnnnnnnnnnnnnnnnnnnnnnnnnnnnnnnnnnnnnnnnnnnnnnnnnnnnnnnnnnnnnnnnnnnnnnnnnnnnnnnnnnnnnnnnnnnnnnnnnnnnnnnnnnnnnnnnnnnnnnnnnnnnnnnnnnnnnnnnnnnnnnnnNNNNNNNNNNNNNNAGCGGATTTTNNNNNNCGNNNNNNNNTTGNNNNNNNNNNNNNNNNCATATTATGAATCTTCNNNNNNNNNNTTNNNNNNNATCTGATNNNNNNNNCCNNNNNNNNNNNNNNNNTATATNNNNNNGTACAATTGATATGAAGAATAGCAGTCGATGGATGATATTTTATTCTTNNNNNNAACATGTACAAAGTGTTGGAACGGTAAAAACCAGTGCAAATCTGATAAAACTTTAAAATAACATGGACAAATTTATGTCCAGGATTCTCCGAAGAACTCATCCTTGTTAGCTCAGTTGGTAGAGCGTTCGGCTTTTAAGCGCATTTGCTTAAGCAANNNNNNCGAAATGTCAGGGGTTCGAGCCCCCTATGAGGAGTTCTTTCT
>NCYC110
GGCNNNNNNCATAGANNNNNNNATGAATTACAAGATCAGTANNNNNNAAAATTCAACTGTTTGNNNNNNAGTTGAACATGTGACGAAAGCTCTGCTACTAAGACAGGGGCAAAAAATNNNNNNNTGTAAGCATAAGAAATGGGTCAATGTTGGGATACTTGGTGAATTCCGTTCTTGTTAGAAGCGGATTTTCTTATTCGTTTATATGTTGCCATTCATTACCCTATCATATTATGAATCTTCACATTTTATTTTCCATAAGATCTGATGACTGTTTCCCAATCATCTTNNATCTTATATGATAATGTACAATTGATATGAAGAATAGCAGTCGATGGATGATATTTTATTCTTATTATCAAAATGTACAAAGTNNNNNNACGGTAAAGACCAGTGCAAATCTGATAAAACTNNNNNNTAACATGGACAAATTTATGTCCAGGATTCTCCGAAGAACTCATCCTTGTTAGCTCAGTTGGTAGAGCGTTCGGCTTTTAAGCGCATTTGCTTAAGCAAGGATACCGAAATNNNNNNGGTTCGAGCCCCCTANNNNNNNNNCTTTCT
>NCYC361
nnnnnnnnnnnnnnnnnnnnnnnnnnnnnnnnnnnnnnnnnnnnnnnnnnnnnnnnnnnnnnnnnnnnnnnnnnnnnnnnnnnnnnnnnnnnnnnnnnnnnnnnnnnnnnnnnnnnnnnnnnnnnnnnnnnnnnnnnnnnnnnnnnnnnnnnnnnnnnnnnnnnnnnnnnnnnnnnnnnnnnnnnnnnnnnnnnnnnnnnnnnnnnnnnnnnnnnnnnnnnnnnnnnnnnnnnnnnnnnnnnnnnnnnnnnnnnnnnnnnnnnnnnnnnnnnnnnnnnnnnnnnnnnnnnnnnnnnnnnnnnnnnnnnnnnnnnnnnnnnnnnnnnnnnnnnnnnnnnnnnnnnnnnnnnnnnnnnnnnnnnnnnnnnnnnnnnnnnnnnnnnnnnnnnnnnnnnnnnnnnnnnnnnnnnnnnnnnnnnnnnnnnnnnnnnnnnnnnnnnnnnnnnnnnnnnnnnnnnnnnnnnnnnnnnnnnnnnnnnnnnnnnnnnnnnnnnnnnnnnnnnnnnnnnnnnnnnnnnnnnnnnnnnnnnnnnnnnnnnnnnnnnnnnnnnnnnnnnnnnnnnn
>RM11_1A
GGCGTGTTGCATAGAAGGAAGCATGAATTACAAGATCAGTAGAACAAAAAGTTCAACTGTTTGGAATTTAGTTGAACATGTGACGAAAGCTCTGCTACTAAGACAGGGGCAAAAAATAACAATATGTAAGCATAAGAAATGGGTCAATGTTGGGATACTTGGTGAATTCCGTTCTTTTTAGAAGCGGATTTTCTTATTCGTTTATATGTTGCCATTCATTACCCTATCATATTATGAATCTTCACATTTTATTTTCCATAAGATCTGATGACTGTTTCCCAATCACCTTACATCATATATGATAATGTACAATTGATATGAAGAATAGCAGTCGATGGATGATATTTTATTCTTATTATCAACATGTACAAAGTGTTGGAACGGTAAAGACCAGTGCAAATCTGATAAAACTTTAAAATAACATGGACAAATTTATGTCCAGGATTCTCCGAAGAACTCATCCTTGTTAGCTCAGTTGGTAGAGCGTTCGGCTTTTAAGCGCATTTGCTTAAGCAAGGATACCGAAATGTCAGGGGTTCGAGCCCCCTATGAGGAGTTCTTTCT
>S288c
GGCGTGTTGCATAGAAGGAAGCATGAATTACAAGATCAGTAGAACAAAAAGTTCAACTGTTTGGAATTTAGTTGAACATGTGACGAAAGCTCTGCTACTAAGACAGGGGCAAAAAATAACAATATGTAAGCATAAGAAATGGGTCAATGTTGGGATACTTGGTGAATTCCGTTCTTTTTAGAAGCGGATTTTCTTATTCGTTTATATGTTGCCATTCATTACCCTATCATATTATGAATCTTCACATTTTATTTTCCATAAGATCTGATGACTGTTTCCCAATCACCTTACATCATATATGATAATGTACAATTGATATGAAGAATAGCAGTCGATGGATGATATTTTATTCTTATTATCAACATGTACAAAGTGTTGGAACGGTAAAGACCAGTGCAAATCTGATAAAACTTTAAAATAACATGGACAAATTTATGTCCAGGATTCTCCGAAGAACTCATCCTTGTTAGCTCAGTTGGTAGAGCGTTCGGCTTTTAAGCGCATTTGCTTAAGCAAGGATACCGAAATGTCAGGGGTTCGAGCCCCCTATGAGGAGTTCTTTCT
>SK1
GGCGTGTTGCATAGAAGGAAGCATGAATTACAAGATCAGTAGAACAAAAAATTCAACTGTTTGGAATTTAGTTGAACATGTGACGAAAGCTCTGCTACTAAGACAGGGGCAAAAAATATCAACATGTAAGCATAAGAAATGGGTCAATGTTGGGATACTTGGTGAATTCCGTTCTTGTTAGAAGCGGATTTTCTTATTCGTTTATATGTTGCCATTCATTACCCTATCATATTATGAATCTTCACATTTTATTTTCCATAAGATCTGATGACTGTTTCCCAATCATCTTACATCTTATATGATAATGTACAATTGATATGAAGAATAGCAGTCGATGGATGATATTTTATTCTTATTATCAAAATGTACAAAGTGTTGGAACGGTAAAGACCAGTGCAAATCTGATAAAACTCTAAATTAACATGGACAAATTTATGTCCAGGATTCTCCGAAGAACTCATCCTTGTTAGCTCAGTTGGTAGAGCGTTCGGCTTTTANGCGCATTTGCTTAAGCAAGGATACCGAAATGTCAGGGGTTCGAGCCCCCTATGAGGAGTTCTTTCT
>UWOPS03_461_4
nnnnnnnnnnnnnnnnnnnnnnnnnnnnnnnnnnnnnnnnnnnnnnnnnnnnnnnnnnnnnnnnnnnnnnnnnnnnnnnnnnnnnnnnnnnnnnnnnnnnnnnnnnnnnnnnnnnnnnnnnnnnnnnnnnnnnnnnnnnnnnnnnnnnnnnnnnnnnnnnnnnnnnnnnnnnnnnnnnnnnnnnnnnnnnnnnnnnnnnnnnnnnnnnnnnnnnnnnnnnnnnnnnnnnnnnnnnnnnnnnnnnnnnnnnnnnnnnnnnnnnnnnnnnnnnnnnnnnnnnnnnnnnnnnnnnnnnnnnnnnnnnnnnnnnnnnnnnnnnnnnnnnnnnnnnnnnnnnnnnnnnnnnnnnnnnnnnnnnnnnnnnnnnnnnnnnnnnnnnnnnnnnnnnnnnnnnnnnnnnnnnnnnnnnnnnnnnnnnnnnnnnnnnnnnnnnnnnnnnnnnnnnnnnnnnnnnnnnnnnnnnnnnnnnnnnnnnnnnnnnnnnnnnnnnnnnnnnnnnnnnnnnnnnnnnnnnnnnnnnnnnnnnnnnnnnnnnnnnnnnnnnnnnnnnnnnnnnnnnnnnnn
>UWOPS05_217_3
NGCGTGTTGNANNGNAGGAAGNNNGAATTACNNNNNNAGNNNNNNNNNNNNNNNNNNNGTNNNNNNNNNNNNTGNNCATGTGNNNNNNGCNNNNNNNNNNNNNNNNNNNNNNNNNNNNNNNNNNNNNNNNNNNNNNNNNNNNNNNNNNNNNNNNNNNNNNNNNNNNNNNNNNNNNNNNNNNNNNNNNNNNNNNNNNNNNNNNNNNNNNNNNNNNNNNNNNNNNNNNNNNNNNNNNNNNNNNNNNNNNNNNNNNNNNNNNNNNNNNNNNNNNNNNNNNNNNNNNNNNNNNNNNNNNNNNNNNNNNNNNNNNNNNNNNNNNNNNNNNNNNNNNNNNNNNNNNNNNNNNNNNNNNNNNNNNNNNNNNNNNNNNNNNNNNNNNNNNNNN-NNNNNNNNNNNNNNNNNNNNNNNNNNNNNN-NNNNNNNNNNNNNNNNNNNNNNNNNNNNNNNNNNNNNNNNN-NNNNNNNNNNNNNNNNNNNNNNNNNNNNNNNNNNNNNNNNNNNNNNNNNNNNNNNNNNNNNNNNNNNNNNNNNNNNNNNNNNNNNNNNNNNNNNNNNnnnnnnnn
>UWOPS05_227_2
nnnnnnnnnnnnnnnnnnnnnnnnnnnnnnnnnnnnnnnnnnnnnnnnnnnnnnnnnnnnnnnnnnnnnnnnnnnnnnnnnnnnnnnnnnnnnnnnnnnnnnnnnnnnnnnnnnnnnnnnnnnnnnnnnnnnnnnnnnnnnnnnnnnnnnnnnnnnnnnnnnnnnnnnnnnnnnnnnnnnnnnnnnnnnnnnnnnnnnnnnnnnnnnnnnnnnnnnnnnnnnnnnnnnnnnnnnnnnnnnnnnnnnnnnnnnnNNNNNNNNNNNNNNNNNNNNNNNNNNNNNNNNNNNNNNNNNNNNNNNNNNNNNNNNNNNNNNNNNNNNNNNNNNNNNNNNNNNNNNNNNNNNN-NNNNNNNNNNNNNNNNNNNNNNNNNNNNNNNNN-NNNNNNNNNNNNNNNNNNNNNNNNNNNNNNNNNNNNNNNNNNNNNNNNNNNNNNNNNNNNNNNNNNNNNNNNNNNNNNNNNNNNNNNNNNNNNNNNNNNNNNNNNNNNNNNNNNNNNNNNNNNNNNNNNNNNCNNNNNNNNNNNNNNNNNNNNNNNNNNNNNNNNNNNNNNNNNNNNNTNNNN
>UWOPS83_787_3
nnnnnnnnnnnnnnnnnnnnnnnnnnnnnnnnnnnnnnnnnnnnnnnnnnnnnnnnnnnnnnnnnnnnnnnnnnnnnnnnnnnnnnnnnnnnnnnnnnnnnnnnnnnnnnnnnnnnnnnnnnnnnnnnnnnnnnnnnnnnnnnnnnnnnnnnnnnnnnnnnnnnnnnnnnnnnnnnnnnnnnnnnnnnnnnnnnnnnnnnnnnnnnnnnnnnnnnnnnnnnnnnnnnnnnnnnnnnnnnnnnnnnnnnnnnnnnnnnnnnnnnnnnnnnnnnnnnnnnnnnnnnnnnnnnnnnnnnnnnnnnnnnnnnnnnnnnnnnnnnnnnnnnnnnnnnnnnnnnnnnnnnnnnnnnnnnnnnnnnnnnnnnnnnnnnnnnnnnnnnnnnnnnnnnnnnnnnnnnnnnnnnnnnnnnnnnnnnnnnnnnnnnnnnnnnnnnnnnnnnnnnnnnnnnnnnnnnnnnnnnnnnnnnnnnnnnnnnnnnnnnnnnnnnnnnnnnnnnnnnnnnnnnnnnnnnnnnnnnnnnnnnnnnnnnnnnnnnnnnnnnnnnnnnnnnnnnnnnnnnnnnn
>UWOPS87_2421
nnnnnnnNNNNNNNNNNNNNNNNNNNNNNNNNNNNNNNNNNNNNNNNNNNNNNNNNNNNNNNNNNNNN-NNNNNNNNNNNNNNNNNNNNNNNNNNNNNNNNNNNNNNNNNNNNNNNNNNNNNNNNNNNNNNNNNNNNNNNNNNNNNNNNNNNNNNNNNNNNNNNNNNNNNNNNNNNNNNNNNNNNNNNNNNNNNNNNNNNNNNNNNNNNNNNNNNNNNNNNNNNNNNNNNNTTNNNNNNNNNNNNATTTNNNNNNCCNNNNNNNNNNNNNANNNNNNNNNNNNNNNNNNNNNNCTTATATGATAATGTACGATTGATATGAAGAATAGCAGTCGATGGATGATATTNNNNNNTTATTATCAACATGTATAAAGTGTTGGAACGGTAAAGACCAGTGCAAATCTGATAAAACTTTAAATTAACATGGACAAATTTANNNNNGGGATTCTCTGAAGANCTCATCCTTGTTAGCTCAGTTGGTAGAGCGTTCGGCTTTTAAGCGCATTTGCTTAAGCAAGGATACCGAAATGTCAGGGGTTCGAGCCCCCTATGAGGAGTTCTTTCT
>W303
GGCGTGTTGCATAGAAGGAAGCATGAATTACAAGATCAGTAGAACAAAAAGTTCAACTGTTTGGAATTTAGTTGAACATGTGACGAAAGCTCTGCTACTAAGACAGGGGCAAAAAATAACAATATGTAAGCANAAGAAATGGGTCAATGTTGGGATACTTGGTGAATTCCGTTCTTTTNAGAAGCGGATTTTCTTATTCGTTTATATGTTGCCATTCATTACCCTATCATATTATGAATCTTCACATTTTATTTTCCATAAGATCTGATGACTGTTTCCCAATCACCTTACATCATATATGATAATGTACAATTGATATGAAGAATAGCAGTCGATGGATGATATTTTATTCTTATTATCAACATGTACAAAGTGTTGGAACGGTAAAGACCAGTGCAAATCTGATAAAACTTTAAAATAACATGGACAAATTTATGTCCAGGATTCTCCGAAGAACTCATCCTTGTTAGCTCAGTTGNNNNNGCGTTCGGCTNNNNNNCGCATTTGCTNNNNNNAGGATACCGAAATGNNNNNGGTTNNNNNNCNNNNNNNNNNNNNCTTTCT
>Y12
NNNNNNNNNNNNNNNNNGAAGCNNNNNNNNNNNNNNNNNNNNAACAAAAANNNNNNNNNNNNGGAATTNNNNTGAACATGNNNCGAAAGCTCTNNNNNNNNNACAGGGGCAAAAAATAACAATATGTAAGCATAAGAAATGGGTCAATGTTGGGATACTTGGTGAATTCCGTTCTTGTTAGAAGCGGATTTTCTTATTCGNNNNNNTGTTGCCATTCATTACCCTATCATATTATGAATCTTCACATTTTATTTTCCATAAGATCTGANNNNNNTTTCCCAATCATCTTNNATCTTATATGATAATGTACGATTGATATGAAGAATAGCAGTCGATGGATGATATTTTATTCTTATTATCAACATNTACAAAGNGTTGGNACGGTAAAGACCNNNGCAAATNTGATAAAACTTTAAATTANCANGGACAAATTTANNNNNNNNNNTNTCCGAANAACTCATCCTTGTTAGCTCAGTTGGTAGNNCGTTCGGCTTTTAAGCGCATTTGNTTANGCAAGGNTACCNAAATGTCNGGGGTTCGAGCCCCCNANGAGGAGTTCTTNCT
>Y55
GGCGTGTTGCATAGAAGGAAGCATGAATTACAAGATCAGTAGAACAAAAAATTCAACTGTTTGGAATTTAGTTGAACATGTGACGAAAGCTCTGCTACTAAGACAGGGGCAAAAAATATCAACATGTAAGCATAAGAAATGGGTCAATGTTGGGATACTTGGTGAATTCCGTTCTTGTTAGAAGCGGATTTTCTTATTCGTTTATATGTTGCCATTCATTACCCTATCATATTATGAATCTTCACATTTTATTTTCCATAAGATCTGATGACTGTTTCCCAATCATCTTACATCTTATATGATAATGTACAATTGATATGAAGAATAGCAGTCGATGGATGATATTTTATTCTTATTATCAAAATGTACAAAGTGTTGGAACGGTAAAGACCAGTGCAAATCTGATAAAACTCTAAATTAACATGGACAAATTTATGTCCAGGATTCTCCGAAGAACTCATCCTTGTTAGCTCAGTTGGTAGAGCGTTCGGCTTTTAAGCGCATTTGCTTAAGCAAGGATACCGAAATGTCAGGGGTTCGAGCCCCCTATGAGGAGTTCTTTCT
>Y9
GGCGTGTTGCATAGAAGGAAGCATGAATTNCAAGATCAGTAGAACAAAAAGTTCAACTGTTTGGAATTTAGTTGAACATGTGGCGAAAGCTCTGCTACTAAGACAGGGGCAAAAAATAACAATATGTAAGCATAAGAAATGGGTCAATGTTGGGATACTTGGTGAATTCCGTTCTTGTTAGAAGCGGATTNTCTTATTCGTTTATATGTTGCCATTCATTACCCTATCATATTATGAATCTTCACATTTTATTTTCCATAAGATCTGATGACTGTTTCCCAATCATCTTACATCTTATATGATAATGTACGATTGATATGAAGAATAGCAGTCGATGGATGATATTTTATTCTTATTATCAACATGTACAAAGTGNNNGAACGGTAAAGANNAGTGCAAATCTGATAAAACTTTAANTTAACATGGACAAATTTATGTCAGGNNNNNTCCGANNAANNCATNNNNNNNNGCTCAGNNNNNNNNNNGTTCGGCTTNNANNNNNATTTGCTTAANNNAGGNNNNNNNNANNNNNNGGNNTCGAGCCCCCTATNNNGAGNNNNTNNN
>YIIc17_E5
GGCGTGTTGCATAGAAGGAAGCATGAATTACAAGATCAGTAGAACAAAAAGTTCAACTGTTTGGAATTTAGTTGAACATGTGACGAAAGCTCTGCTACTAAGACAGGGGCAAAAAATAACAATATGTAAGCATAAGAAATGGGTCAATGTTGGGATACTTGGTGAATTCCGTTCTTTTTAGAAGCGGATTTTCTTATTCGTTTATATGTTGCCATTCATTACCCTATCATATTATGAATCTTCACATTTTATTTTCCATAAGATCTGATGACTGTTTCCCAATCACCTTACATCATATATGATAATGTACAATTGATATGAAGAATAGCAGTCGATGGATGATATTTTATTCTTATTATCAACATGTACAAAGTGTTGGAACGGTAAAGACCAGTGCAAATCTGATAAAACTTTAAAATAACATGGACAAATTTATGTCCAGGATTCTCCGAAGAACTCATCCTTGTTAGCTCAGTTGGTAGAGCGTTCGGCTTTTAAGCGCATTTGCTTAAGCAAGNATACCGAAATGTCAGGGGTTCGAGCCCCCTATGAGGAGTTCTTTCT
>YJM789
GGCGTGTTGCATAGAAGGAAGCATGAATTACAAGATCAGTAGAACAAAAAGTTCAACTGTTTGGAATTTAGTTGAACATGTGACGAAAGCTCTGCTACTAAGACAGGGGCAAAAAATAACAATATGTAAGCATAAGAAATGGGTCAATGTTGGGATACTTGGTGAATTCCGTTCTTTTTAGAAGCGGATTTTCTTATTCGTTTATATGTTGCCATTCATTACCCTATCATATTATGAATCTTCACATTTTATTTTCCATAAGATCTGATGACTGTTTCCCAATCACCTTACATCATATATGATAATGTACAATTGATATGAAGAATAGCAGTCGATGGATGATATTTTATTCTTATTATCAACATGTACAAAGTGTTGGAACGGTAAAGACCAGTGCAAATCTGATAAAACTTTAAAATAACATGGACAAATTTATGTCCAGGATTCTCCGAAGAACTCATCCTTGTTAGCTCAGTTGGTAGAGCGTTCGGCTTTTAAGCGCATTTGCTTAAGCAAGGATACCGAAATGTCAGGGGTTCGAGCCCCCTATGAGGAGTTCTTTCT
>YJM975
nnnnnnnnnnnnnnnnnnnnnnnnnnnnnnnnnnnnnnnnnnnnnnnnnnnnnnnnnnnnnnnnnnnnnnnnnnnnnnnnnnnnnnnnnnnnnnnnnnnnnnnnnnnnnnnnnnnnnnnnnnnnnnnnnnnnnnnnnnnnnnnnnnnnnnnnnnnnnnnnnnnnnnnnnnnnnnnnnnnnnnnnnnnnnnnnnnnnnnnnnnnnnnnnnnnnnnnnnnnnnnnnnnnnnnnnnnnnnnnnnnnnnnnnnnnnnnnnnnnnnnnnnnnnnnnnnnnnnnnnnnnnnnnnnnnnnnnnnnnnnnnnnnnnnnnnnnnnnnnnnnnnnnnnnnnnnnnnnnnnnnnnnnnnnnnnnnnnnnnnnnnnnnnnnnnnnnnnnnnnnnnnnnnnnnnnnnnnnnnnnnnnnnnnnnnnnnnnnnnnnnnnnnnnnnnnnnnnnnNNNNNNNNNNNNNNNNNNNNNNNNNNNNNNNNNNNNNNNNGTAGAGCGTNNNNNNNNNNNNNNCATTNNNNNNAGCAAGGATACCGAAATGTCAGGGNNNNNNGCCCNNNNNGAGGANNNNNNTCT
>YJM978
NNNNNNNNNNNNNNNNNNNNNNNNNN-NNNNNNNNNNNNNNNNNNNNNNNNNNNN-NNNNNNNNNNNNNNNNNNNNNNNNNNNNNNNNNNNNNNNNNNNNNNNNNNNNNNNNNNN-NNNNNNNNNNNNnnnnnnnnnnnnnnnnnnnnnnnnnnnnnnnnnnnnnnnnnnnnnnnnnnnnnnnnnnnnnnnnnnnnnnnnnnnnnnnnnnnnnnnnnnnnnnnnnnnnnnnnnnnnnnnnnnnnnnnnnnnnnnnnnnnnnnnnnnnnnnnnnnnnnnnnnnnnnnnnnnnnnnnnnnnnnnnnnnnnnnnnnnnnnnnnnnnnnnnnnnnnnnnnnnnnnnnnnnnnnnnnnnnnnnnnnnnnnnnnnnnnnnnnnnnnnnnnnnnnnnnnnnnnnnnnnnnnnnnnnnnnnnnnnnnnnnnnnnnnnnnnnnnnnnnnnnnnnnnnnnnnnnnnnnnnnnnnnnnnnnnnnnnnnnnnnnnnnnnnnnnnnnnnnnnnnnnnnnnnnnnnnnnnnnnnnnnnnnnnnnnnnnnnnnnnnnnnnnnnnnnnnnnnnnnnnnnn
>YJM981
nnnnnnnnnnnnnnnnnnnnnnnnnnnnnnnnnnnnnnnnnnnnnnNNNNNNNNNNNNNNNNGGAANNNNNNNNAACNNNTGACGAAANNNNNNNNNNNNNNNNNGGGGCAAAANNNNNNNNNNNNNNNNCATAAGAAATGGGTCAATGTTGGGANNNNNGGTGAATTCCGNNCTTTTTAGAAGCGGATTTTCTTATTCGTTTATATGTTGCCATTCATTACCCTATCATATTATGAATCTTCACATTTTATTTTCCATAAGATCTGATGACTGTTTCCCAATCACCTTACATCATATATGATAATGTACAATTGATATGAAGAATAGCAGTCGATGGATGATATTTTATTCTTATTATCAACATGTACAAAGTGTTGGAACGGTAAAGACCAGTGCAAATCTGATAAAACTTTAAAATAACATGGACAAATTTATGTCCAGGATTCTCCGAAGAACTCATCCTTGTTAGCTCAGTTGGTAGAGCGTTCGGCTTTTAAGCGCATTTGCTTAAGCAAGGATACCGAAATGTCAGGGGTTCGAGCCCCCTATGAGGAGTTCTTTCT
>YPS128
nnnnnnnnnnnnnnnnnnnnnnnnnnnnnnnnnnnnnnnnnnnnnnnnnnnnnnnnnnnnnnnnnnnnnnnnnnnnnnnnnnnnnnnnnnnnnnnnnnnnnnnnnnnnnnnnnnnnnnnnnnnnnnnnnnnnnnnnnnnnnnnnnnnnnnnnnnnnnnnnnnnnnnnnnnnnnnnnnnnnnnnnnnnnnnnnnnnnnnnnnnnnnnnnnnnnnnnnnnnnnnnnnnnnnnnnnnnnnnnnnnnnnnnnnnnnnnnnnnnnnnnnnnnnnnnnnnnnnnnnnnnnnnnnnnnnnnnnnnnnnnnnnnnnnnnnnnnnnnnnnnnnnnnnnnnnnnnnnnnnnnnnnnnnnnnnnnnnnnnnnnnnnnnnnnnnnnnnnnnnnnnnnnnnnnnnnnnnnnnnnnnnnnnnnnnnnnnnnnnnnnnnnnnnnnnnnnnnnnnnnnnnnnnnnnnnnnnnnnnnnnnnNNNNNNNNNNNN-NNNNNNNNNNNNNNNNNNNNNNNNNNNNNNNNNNNNNNNNNNNNNNNNNNNNNNNNNNNNNNNNNNNNNNNNNNNNNNNNNNNNNNN
>YPS606
NNNNNGTTGCNTANNNNNNNNCANNNNNNNNNNNNNNNNNNNNNNNNNNNNNNNNNNNNNNNNNNNNNNNNNNNNNNNNNNNNCNNNNNNNCNNNNNNNNNNNNNNNNNNNNNNNNNNNNNNNNNNNNNNNNNNNNNNNNNNNNNNNNNNNNNNNNNNNNNNNNNNNNNNNNNNNNNNNNNNNNNNNNNNNNNNNNNNNNNNNNNNNNNNNNNNNNNNNNNNNNNNNNNNNNNNNNNNNNNNNNNNNNNNNNNNNNNNNNNNNNNNNNNNNNNNNNNCNNNNNNNNNNNNNNNNNNNNNNNNNNNNNNNNNNNNNNNNNNNNNNNNNNNNNNNNNNNNNNNNNNNNNNNNNCNNNNNNNNNNNNNNNNNNNNNNNNNNNNNNNNNNNNNNNNANNNNNNNNNNGANNNNNNNNNNNNNNNNNNNNNNNNNNNNNNNNNNNNNNNNNNNNNNNNNNNNTNNNNNNNNNNNNNNNNNNNNNNNNNNNNNNNNNNNNNNNNNNNNNNNNNNNNNNGNNNNGNNNNNNNNNNNNNNNNNNNNNNNNNNNCCTNNNNNNNNNNNNNNNN
>YS2
GGCGTGTTGCATAGAAGGAAGCATGAATTACAAGATCAGTAGAACAAAAAGTTCAACTGTTTGGAATTTAGTTGAACATGTGACGAAAGCTCTGCTACTAAGACAGGGGCAAAAAATAACAATATGTAAGCATAAGAAATGGGTCAATGTTGGGATACTTGGTGAATTCCGTTCTTGTTAGAAGCGGATTTTCTTATTCGTTTATATGTTGCCATTCATTACCCTATCATATTATGAATCTTCACATTTTATTTTCCATAAGATCTGATGACTGTTTCCCAATCATCTTACATCTTATATGATAATGTACGATTGATATGAAGAATAGCAGTCGATGGATGATATTTTATTCTTATTATCAACATGTACAAAGTGTTGGAACGGTAAAGACCAGTGCAAATCTGATAAAACTTTAAATTAACATGGACAAATTTATGTCAGGGATTCTCCGAAGAACTCATCCTTGTTAGCTCAGTTGGTAGAGCGTTCGGCTTTTAAGCGCATTTGCTTAANNNAGGATACCGAAATGTCANGGGTTCGAGCCCCCTATGAGNAGTTCTTTCT
>YS4
GGCGTGNNGCATAGAAGGAAGCATNNNNTACAAGATCAGTAGAACAAAAAGTTCAACTGTTTGGAATTTAGTTGAACATGTGACGAAAGCTCTGCTACAAAGACAGGGGCAAAAAATAACAATATGTAAGCATAAGAAATGGGTCAATGTTGGGATACTTGGTGAATTCCGTTCTTTTTAGAAGCGGATTTTCTTATTCGTTTATATGTTGCCATTCATTACCCTATCATATTATGAATCTTCACATTTTATTTTCCATAAGATCTGATGACTGTTTCCCAATCATCTTACATCATATATGATAATGTACAATTGATATGAAGAATAGCAGTCGATGGATGATATTTTATTCTTATTATCAACGTGTACAAAGTGTTGGAACGGTAAAGANNNNNNCAAATCTGATAAAACTTTAAATTAACATGGACAGATTTATGTCCAGGATTCTCCGAAGAACTCATCCTTNNNNNNNNNNTTNNNNNNGCGTTCGGNTTTNANGCGCATTTGNTTAAGCAAGGATNCCGAAATNTCAGGGGTTCGNGCCCCCTANNAGGAGTTCTTTCT
>YS9
nnnnnnnnnnnnnnnnnnnnnnnnnnnnnnnnnnnnnnnnnnnnnnnnnnnnnnnnnnnnnnnnnnnnnnnnnnnnnnnnnnnnnnnnnnnnnnnnnnnnnnnnnnnnnnnnnnnnnnnnnnnnnnnnnnnnnnnnnnnnnnnnnnnnnnnnnnnnnnnnnnnnnnnnnnnnnnnnnnnnnnnnnnnnnnnnnnnnnnnnnnnnnnnnnnnnnnnnnnnnnnnnnnnnnnnnnnnnnnnnnnnnnnnnnnnnnnnnnnnnnnnnnnnnnnnnnnnnnnnnnnnnnnnnnnnnnnnnnnnnnnnnnnnnnnnnnnnnnnnnnnnnnnnnnnNNNNNNNNNNNNNNNNNNNNNNNNNNNNNNNNNNNNNNNNNNNNNNNNNNNNNNNNNNNNNNNNNNNNNNNNNNNNNNNNNNNNNNNNNNNNNNNNNNNNNNNNNNNNNNNNNNNNNNNNNNNNNNNNNNNNNNNNNNNNNNNNNNNNNNNNNNNNNTNNNNNNNNNNNNNNNNNNNNNNNNNNNNNNNNNNNNANNNNNNNNNNNNNNNNNNNNNNNNNNNNNNNNNNNNNNN
