# Supplementary material for: Evolutionary Genomics of Transposable Elements in Saccharomyces cerevisiae
Source: PLoS One. 2012 Nov 30;7(11):e50978. doi: 10.1371/journal.pone.0050978 (PMC3511429; doi:10.1371/journal.pone.0050978)
Supplement: File S7 — ZIP archive of SGRP strain alignments used for population genomic analyses. Alignments of the orthologous genomic region in each SGRP strain corresponding to each Ty insertion in our re-annotation of the S. cerevisiae reference genome. N’s represent low quality (<Q40 phred score) or missing data, primarily due to the low-coverage sequence of many SGRP strains. The DNA sequence of sacCer2 is included as “REF” and each alignment includes the TE locus and 200 bp of DNA sequence on either side of the Ty insertion site. A dummy sequence shows the position of each TE in the alignment with “T”s. (ZIP) [file pone.0050978.s007.zip › S7/chrIV_s55+_TY1.mfa]

>REF
AGATAGCGGGAATATTACTGGGTATTCAGTATATCACAACGTCTCTTACAAGATAGAGGATACTACAAGAGGGAAGCAAGAATCATACATGGTAATGTTGTTTTTTCTTCCCCACATTTTTTGTTATCATTCGTTATTTATTATATTTTCAATGCTTGCATTTGCAGCTTCCATCTCATCTGATGACTGTTTCTCAATTCTTATAGTGTGTTATCATGTACGGTATTAGATGATGACATAAGGTTATGAGAAATTGTCGTCGAAGTTAAAGGAAGCTGTATTCTGTATACATAATACTATAGAATTTACAAACAGTGGAATTGCAACAATTATCAAAT-----------------------------------------------------------------------------------------------------------------------------------------------------------------------------------------------------------------------------------TATTCACCTAATAATCACCTTTAACATTCAGGGAGGTTTATTTTTGCTTCCGAAATTTTTACAGTCTACAGGGAAGAAATAAATATTTAGTTGAGAAAGTTTTGTTTATTTGTAAGTTATTAATTTGAAAAATAAATACCATAACTAGCGCAAAGCTTATAAAAGAGATGTT-----------TGTTGAAAAATGCAGAAACCCCATATATAAAACCATGA
>index
-------------------------------------------------------------------------------------------------------------------------------------------------------------------------------------------------------TTTTTTTTTTTTTTTTTTTTTTTTTTTTTTTTTTTTTTTTTTTTTTTTTTTTTTTTTTTTTTTTTTTTTTTTTTTTTTTTTTTTTTTTTTTTTTTTTTTTTTTTTTTTTTTTTTTTTTTTTTTTTTTTTTTTTTTTTTT-----------------------------------------------------------------------------------------------------------------------------------------------------------------------------------------------------------------------------------TTTTTTTTTT-------------------------------------------------------------------------------------------------------------------------------------------------------------------------------------------------------------------
>273614N
nnnnnnnnnnnnnnnnnnnnnnnnnnnnnnnnnnnnnnnnnnnnnnnnnnnnnnnnnnnnnnnnnnnnnnnnnnnnnnnnnnnnnnnnnnnnnnnnnnnnnnnnnnnnnnnnnnnnnnnnnnnnnnnnnnnnnnnnnnnnnnnnnnnnnnnnnnnnnnnnnnnnnnnnnnnnnnnnnnnnnnnnnnnnnnnnnnnnnnnnnnnnnnnnnnnnnnnnnnnnnnnnnnnnnnnnnnnnnnnnnnnnnnnnnnnnnnnnnnnnnnnnnnnnnnnnnnnnnnnnnnnnnnnnnnnnnnnnnnnnnnnnnnnnnnnnnnnnnnnnnnnnnnnnnnnnnnnnnnnnnnnnnnnnnnnnnnnnnnnnnnnnnnnnnnnnnnnnnnnnnnnnnnnnnnnnnnnnnnnnnnnnnnnnnnnnnnnnnnnnnnnnnnnnnnnnnnnnnnnnnnnnnnnnnnnnnnnnnnnnnnnnnnnnnnnnnnnnnnnnnnnnnnnnnnnnnnnnnnnnnnnnnnnnnnnnnnnnnnnnnnnnnnnnnnnnnnnnnnnnnnnnnnnnnnnnnnnnnnnnnnnnnnnnnnnnnnnnnnnnnNNNNNTAATATTCAGGGNNNNTTATTTTTGCTTCTGAAATTTTTACAGTCTACAGGGAAGAAATAAATATTTAGNNNNNAAAGTTTTGTTTATTTGTCAGTTNNNNNNNNNAAANNNNNNTACNNNNNNNNNNNCAAAGNNNNNNNNAGAGATGTTCGNNNNNNNNNTNNNNNNNAATGCAAAAACCCNNNNNNNNNNNNNNNNN
>322134S
NNNNNNNNNNNNNNNNNNNNNNNNNNNNNNNNNNNNNNNNNNNNNNNNNNNNNNNNNNNNNNNNNnnnnnnnnnnnnnnnnnnnnnnnnnnnnnnnnnnnnnnnnnnnnnnnnnnnnnnnnnnnnnnnnnnnnnnnnnnnnnnnnnnnnnnnnnnnnnnnnnnnnnnnnnnnnnnnnnnnnnnnnnnnnnnnnnnnnnnnnnnnnnnnnnnnnnnnnnnnnnnnnnnnnnnnnnnnnnnnnnnnnnnnnnnnnnnnnnnnnnnnnnnnnnnnnnnnnnnnnnnnnnnnnnnnnnnnnnnnnnnnnnnnnnnnnnnnnnnnnnnnnnnnnnnnnnnnnnnnnnnnnnnnnnnnnnnnnnnnnnnnnnnnnnnnnnnnnnnnnnnnnnnnnnnnnnnnnnnnnnnnnnnnnnnnnnnnnnnnnnnnnnnnnnnnnnnnnnnnnnnnnnnnnnnnnnnnnnnnnnnnnnnnnnnnnnnnnnnnnnnnnnnnnnnnnnnnnnnnnnnnnnnnnnnnnnnnnnnnnnnnnnnnnnnnnnnnnnnnnnnnnnnnnnnnnnnnnnnnnnnnnnnnnnnnnnnnnnnnnnnnnnnnnnnnnnnnnnnnnnnnnnnnnnnnnnnnnnnnnnnnnnnnnnnnnnnnnnnnnnnnnnnnnnnnnnnnnnnnnnnnnnnnnnnnnnnnnnnnnnnnnnnnnnnnnnnnnnnnnnnnnnnnnnnnnnnnnnnnnnnnnnnnnnnnnnnnnnnnnnnnnnnnnnnnnnnnnnnnnnnnnnnnnnnnnnnnnnnnnnnnnn
>378604X
NNNNNNNNNGNANNNNNNNNNNNNNNNNNNNNANNNNNNNNNNNNNNNNNNNNNNNNNNNNNNNNNNNNNNNNNNNNNNNNNNNNNNNNNNNNNNNNNNNNNNNNTNNNNNNNNNNNNNNNNNNNNNNNNNNNNNNNNNNNNNNNNNNNNNNNNNNNNNNNNNNNNNNNNNNNNNNNNNNNNNNNNN-NNNNNNNNNNNNNNNNNnnnnnnnnnnnnnnnnnnnnnnnnnnnnnnnnnnnnnnnnnnnnnnnnnnnnnnnnnnnnnnnnnnnnnnnnnnnnnnnnnnnnnnnnnnnnnnnnnnnnnnnnnnnnnnnnnnnnnnnnnnnnnnnnnnnnnnnnnnnnnnnnnnnnnnnnnnnnnnnnnnnnnnnnnnnnnnnnnnnnnnnnnnnnnnnnnnnnnnnnnnnnnnnnnnnnnnnnnnnnnnnnnnnnnnnnnnnnnnnnnnnnnnnnnnnnnnnnnnnnnnnnnnnnnnnnnnnnnnnnnnnnnnnnnnnnnnnnnnnnnnnnnnnnnnnnnnnnnnnnnnnnnnnnnnnnnnnnnnnnnnnnnnnnnnnnnnnnnnnnNNNNNNNNNN-NNNNNNN-NNNNNNNNNNNNNNNNNNNNNNNNN-NNNNNNNNNNNNNNNNNNNNNNNNNNNNNNNNNNNNNNNNNNNNNNNNNNNNNNNNNNNNNNNNNNNNNNNNNNNNNNNNNNNNNNNNNNNNNNNNNNNNNNNNNNNNNNNNNNNNNNNNNNNNNNN-----------NNNNNNNNNNNNNAGNNNNNNNNNANNNANNNNNNNGN
>BC187
NNNNNNNNGGNNTNNNNNNNGGTANNNANNNNNNNACANNNNNNNNNNNNANNNNNNNNNNNNNNNNNNNNN-NNNNNNNNNnnnnnnnnnnnnnnnnnnnnnnnnnnnnnnnnnnnnnnnnnnnnnnnnnnnnnnnnnnnnnnnnnnnnnnnnnnnnnnnnnnnnnnnnnnnnnnnnnnnnnnnnnnnnnnnnnnnnnnnnnnnnnnnnnnnnnnnnnnnnnnnnnnnnnnnnnnnnnnnnnnnnnnnnnnnnnnnnnnnnnnnnnnnnnnnnnnnnnnnnnnnnnnnnnnnnnnnnnnnnnnnnnnnnnnnnnnnnnnnnnnnnnnnnnnnnnnnnnnnnnnnnnnnnnnnnnnnnnnnnnnnnnnnnnnnnnnnnnnnnnnnnnnnnnnnnnnnnnnnnnnnnnnnnnnnnnnnnnnnnnnnnnnnnnnnnnnnnnnnnnnnnnnnnnnnnnnnnnnnnnnnnnnnnnnnnnnnnnnnnnnnnnnnnnnnnnnnnnnnnnnnnnnnnnnnnnnnnnnnnnnnnnnnnnnnnnnnnnnnnnnnnnnnnnnnnnnnnnnnnnnnnnnnnnnnnnnnnnnnnnnnnnnnnnnnnnnnnnnnnnnnnnnnnnnnnnnnnnnnnnnnnnnnnnnnnnnnnnnnnnnnnnnnnnnnnnnnnnnnnnnnnnnnnnnnnnnnnnNNNNNNNNNNNNNNNNNNNNNNNNNNNNNNNNNNNNNNNNNNNNNNNNNNNNNNNNNN-----------NNNNNNNNNNNNNNNNNNNNNNn---------------
>DBVPG1106
nnnnnnnnnnnnnnnnnnnnnnnnnnnnnnnnnnnnnnnnnnnnnnnnnnnnnnnnnnnnnnnnnnnnnnnnnnnnnnnnnnnnnnnnnnnnnnnnnnnnnnnnnnnnnnnnnnnnnnnnnnnnnnnnnnnnnnnnnnnnnnnnnnnnnnnnnnnnnnnnnnnnnnnnnnnnnnnnnnnnnnnnnnnnnnnnnnnnnnnnnnnnnnnnnnnnnnnnnnnnnnnnnnnnnnnnnnnnnnnnnnnnnnnnnnnnnnnnnnnnnnnnnnnnnnnnnnnnnnnnnnnnnnnnnnnnnnnnnnnnnnnnnnnnnnnnnnnnnnnnnnnnnnnnnnnnnnnnnnnnnnnnnnnnnnnnnnnnnnnnnnnnnnnnnnnnnnnnnnnnnnnnnnnnnnnnnnnnnnnnnnnnnnnnnnnnnnnnnnnnnnnnnnnnnnnnnnnnnnnnnnnnnnnnnnnnnnnnnnnnnnnnnnnnnnnnnnnnnnnnnnnnnnnnnnnnnnnnnnnnnnnnnnnnnnnnnnnnnnnnnnnnnnnnnnnnnnnnnnnnnnnnnnnnnnnnnnnnnnnnnnnnnnnnnnnnnnnnnnnnnnnnnnnnnnnnnnnnnnnnnnnnnnnnnnnnnnnnnnnnnnnnnnnnnnnnnnnnnnnnnnnnnnnnnnnnnnnnnnnnnnnnnnnnnnnnnnnnnnnnnnnnnnnnnnnnnnnnnnnnnnnnnnnnnnnnnnnnnnnnnnnnnnnnnnnnnnnnnnnnnnnnnnnnnnnnnnnnnnnnnnnnnnnnnnnnnnnnnnnnnnnnnn
>DBVPG1373
nnnnnnnnnnnnnnnnnnnnnnnnnnnnnnnnnnnnnnnnnnnnnnnnnnnnnnnnnnnnnnnnnnnnnnnnnnnnnnnnnnnnnnnnnnnnnnnnnnnnnnnnnnnnnnnnnnnnnnnnnnnnnnnnnnnnnnnnnnnnnnnnnnnnnnnnnnnnnnnnnnnnnnnnnnnnnnnnnnnnnnnnnnnnnnnnnnnnnnnnnnnnnnnnnnnnnnnnnnnnnnnnnnnnnnnnnnnnnnnnnnnnnnnnnnnnnnnnnnnnnnnnnnnnnnnnnnnnnnnnnnnnnnnnnnnnnnnnnnnnnnnnnnnnnnnnnnnnnnnnnnnnnnnnnnnnnnnnnnnnnnnnnnnnnnnnnnnnnnnnnnnnnnnnnnnnnnnnnnnnnnnnnnnnnnnnnnnnnnnnnnnnnnnnnnnnnnnnnnnnnnnnnnnnnnnnnnnnnnnnnnnnnnnnnnnnnnnnnnnnnnnnnnnnnnnnnnnnnnnnnnnnnnnnnnnnnnnnnnnnnnnnnnnnnnnnnnnnnnnnnnnnnnnnnnnnnnnnnnnnnnnnnnnnnnnnnnnnnnnnnnnnnNNNNNNNNTNNNNNTCNNNNNNNNNNNNNNNNGAGGTTTATTTTTGNNNNCGAAATTNNNNNNNNNNNNNGGGAAGAAATAAATANNNNNNTGAGAAAGTTTTGNNNNNNTTTNNNNNNNNNNNNNNNNNAATAAATANNNNNNNNNNCGCAAAGCTNATAAAAGAGATGTT-----------TGTTGAAAAATGCAGAAACCCCA---------------
>DBVPG1788
AGATAGCGGGAATATTACTGGGTATACAGTATATCACANNNNNNCTTACAAGATAGAGGATACTACAAGAGGGAAGCAAGAATTATACATGGTAATGTTGTTTTTTCTTCCCCTCATTTTTTGTTATCATTCGTTATTTATTATATTTTCAATGCTTGCATTTGCAGCTTCCATCTCATCTGATGACTGTTTCTCAATTCTTATAGTGTGTTATCATGTACGGTATTAGATGATGACATAAGGTTATGAGAAATTGTCGTCGAAGTTAAAGGAAGCTGTATTCTGTATACATAATACTATAGAATTTACAAACAGTGGAATCGCAACAATTATCAAAT-----------------------------------------------------------------------------------------------------------------------------------------------------------------------------------------------------------------------------------TATTCACCTAATAATCACCTTTAACATTCAGGGAGGTTTATTTTTGCTTCCGAAATTTTTACAGTCTACAGGGAAGAAATAAATATTTAGTTGAGAAAGTTTTGTTTATTTTTCAGTTATTAATTTGAAAAATAAATACCATANNNNNNNCAAAGCTNNNNNNAGANNNNNN-----------TGTTGAAAAATGCAGAAACCNNN---------------
>DBVPG1853
nnnnnnnnnnnnnnnnnnnnnnnnnnnnnnnnnnnnnnnnnnnnnnnnnnnnnnnnnnnnnnnnnnnnnnnnnnnnnnnnnnnnnnnnnnnnnnnnnnnnnnnnnnnnnnnnnnnnnnnnnnnnnnnnnnnnnnnnnnnnnnnnnnnnnnnnnnnnnnnnnnnnnnnnnnnnnnnnnnnnnnnnnnnnnnnnnnnnnnnnnnnnnnnnnnnnnnnnnnnnnnnnnnnnnnnnnnnnnnnnnnnnnnnnnnnnnnnnnnnnnnnnnnnnnnnnnnnnnnnnnnnnnnnnnnnnnnnnnnnnnnnnnnnnnnnnnnnnnnnnnnnnnnnnnnnnnnnnnnnnnnnnnnnnnnnnnnnnnnnnnnnnnnnnnnnnnnnnnnnnnnnnnnnnnnnnnnnnnnnnnnnnnnnnnnnnnnnnnnnnnnnnnnnnnnnnnnnnnnnnnnnnnnnnnnnnnnnnnnnnnnnnnnnnnnnnnnnnnnnnnnnnnnnnnnnnnnnnnnnnnnnnnnnnnnnnnnnnnnnnnnnnnnnnnnnnnnnnnnnnnnnnnnnnnnnnnnnnnnnnnnnnnnnnnnnnnnnnnnnnnnnnnnnnnnnnnnnnnnnnnnnnnnnnnnnnnnnnNNAATTTTTACAGTCTACAGGGAAGAAATANNNNNTTAGTTGAGAAAGGTTTGTTAATTTGTCAGTTATTAATACGAAAAATAAATACCATAACTAGCGCAAAACTTATAAAAGAGATGTTCGAATAGTGAATGTTGAAAAATGCAAAAACCCCATATATAAAACCATGA
>DBVPG6040
nnnnnnnnnnnnnnnnnnnnnnnnnnnnnnnnnnnnnnnnnnnnnnnnnnnnnnnnnnnnnnnnnnnnnnnnnnnnnnnnnnnnnnnnnnnnnnnnnnnnnnnnnnnnnnnnnnnnnnnnnnnnnnnnnnnnnnnnnnnnnnnnnnnnnnnnnnnnnnnnnnnnnnnnnnnnnnnnnnnnnnnnnnnnnnnnnnnnnnnnnnnnnnnnnnnnnnnnnnnnnnnnnnnnnnnnnnnnnnnnnnnnnnnnnnnnnnnnnnnnnnnnnnnnnnnnnnnnnnnnnnnnnnnnnnnnnnnnnnnnnnnnnnnnnnnnnnnnnnnnnnnnnnnnnnnnnnnnnnnnnnnnnnnnnnnnnnnnnnnnnnnnnnnnnnnnnnnnnnnnnnnnnnnnnnnnnnnnnnnnnnnnnnnnnnnnnnnnnnnnnnnnnnnnnnnnnnnnnnnnnnnnnnnnnnnnnnnnnnnnnnnnnnnnnnnnnnnnnnnnnnnnnnnnnnnnnnnnnnnnnnnnnnnnnnnnnnnnnnnnnnnnnnnnnnnnnnnnnnnnnnnnnnnnnnnnnnnnnnnnnnnnnnnnNNNNNNNNNNNNNNNNNNNNNNNNNNNNNNNNNNNNNNNNNNNNNNNNNNNNNNNNNNNNNNNNNNNNNNNNNNNNNNNNNNNNNNNNNNNNNNNNNNNNNNNNNNNNNNNNNNNNNNNNNNNNNNNNNNNNNNNNNNNNNNNNNNNNNNNNNNNNNNNNNNNNNNNNNNNNNNNNNNNNNNNNNNNNNNNNNNANNNNNNNNNNNNNNNNNNNNNNN
>DBVPG6044
nnnnnnnnnnnnnnnnnnnnnnnnnnnnnnnnnnnnnnnnnnnnnnnnnnnnnnnnnnnnnnnnnnnnnnnnnnnnnnnnnnnnnnnnnnnnnnnnnnnnnnnnnnnnnnnnnnnnnnnnnnnnnnnnnnnnnnnnnnnnnnnnnnnnnnnnnnnnnnnnnnnnnnnnnnnnnnnnnnnnnnnnnnnnnnnnnnnnnnnnnnnnnnnnnnnnnnnnnnnnnnnnnnnnnnnnnnnnnnnnnnnnnnnnnnnnnnnnnnnnnnnnnnnnnnnnnnnnnnnnnnnnnnnnnnnnnnnnnnnnnnnnnnnnnnnnnnnnnnnnnnnnnnnnnnnnnnnnnnnnnnnnnnnnnnnnnnnnnnnnnnnnnnnnnnnnnnnnnnnnnnnnnnnnnnnnnnnnnnnnnnnnnnnnnnnnnnnnnnnnnnnnnnnnnnnnnnnnnnnnnnnnnnnnnnnnnnnnnnnnnnnnnnnnnnnnnnnnnnnnnnnnnnnnnnnnnnnnnnnnnnnnnnnnnnnnnnnnnnnnnnnnnnnnnnnnnnnnnnnnnnnnnnnnnnnnnnnnnnnnnnnnnnnnnnnnnnnnnnnnnnnnnnnnnnnnnnnnnnnnnnnnnnnnnnnnnnnnnnnnnnnnnnnnnnnnnnnnnnnnnnnnnnnnnnnnnnnnnnnnnnnnnnnnnnnnnnnnnnnnnnnnnnnnnnnnnnnnnnnnnnnnnnnnnnnnnnnnnnnnnnnnnnnnnnnnnnnnnnnnnnnnnnnnnnnnnnnnnnnnnnnnnnnnnnnnnnnnnnnnnnnnnn
>DBVPG6765
AGATAGCGGNAATATTACTGGGTATACAGTATATCACAACGTCTCTTACAAGATAGAGGATACTACAAGAGGGAAGCAAGAATTATACATGGTAATGTTGTTTTTTCTTCCCCTCATTTTTTGTTATCATTCGTTATTTATTATATTTTCAATGCTTGCATTTGCAGCTTCCATCTCATCTGATGACTGTTTCTCAATTCTTATAGTGTGTTATCATGTACGGTATTAGANGANGACATAAGGTTATGAGAAATTGTCGTCGAAGTTAAAGGAAGCTGTATTCTGTATACATAATACTATAGAATNTACAAACAGTGGAATCGCAACAATTATCAAAT-----------------------------------------------------------------------------------------------------------------------------------------------------------------------------------------------------------------------------------NATTCACCTAATAATCACCTTTAACATTCAGGGAGGTTTATTTTTGCTTCCGAAATTTTTACAGTCTACAGGGAAGAAATAAATATTTAGTTGAGAAAGTTTTGTTTATTTTTCAGTTATTAATTTGAAAAATAAATACCATAACTAGCGCAAAGCTCATAAAAGAGATGTT-----------TGTTGAAAAATGCAGAAACCCCA---------------
>K11
nnnnnnnnnnnnnnnnnnnnnnnnnnnnnnnnnnnnnnnnnnnnnnnnnnnnnnnnnnnnnnnnnnnnnnnnnnnnnnnnnnnnnnnnnnnnnnnnnnnnnnnnnnnnnnnnnnnnnnnnnnnnnnnnnnnnnnnnnnnnnnnnnnnnnnnnnnnnnnnnnnnnnnnnnnnnnnnnnnnnnnnnnnnnnnnnnnnnnnnnnnnnnnnnnnnnnnnnnnnnnnnnnnnnnnnnnnnnnnnnnnnnnnnnnnnnnnnnnnnnnnnnnnnnnnnnnnnnnnnnnnnnnnnnnnnnnnnnnnnnnnnnnnnnnnnnnnnnnnnnnnnnnnnnnnnnnnnnnnnnnnnnnnnnnnnnnnnnnnnnnnnnnnnnnnnnnnnnnnnnnnnnnnnnnnnnnnnnnnnnnnnnnnnnnnnnnnnnnnnnnnnnnnnnnnnnnnnnnnnnnnnnnnnnnnnnnnnnnnnnnnnnnnnnnnnnnnnnnnnnnnnnnnnnnnnnnnnnnnnnnnnnnnnnnnnnnnnnnnnnnnnnnnnnnnnnnnnnnnnnnnnnnnnnnnnnnnnnnnnnnnnnnnnnnnnnnnnnnnnnnnnnnnnnnnnnnnnnnnnnnnnnnnnnnnnnnnnnnnnnnnnnnnnnnnnnnnnnnnnnnnnnnnnnnnnnnnnnnnnnnnnnnnnnnnnnnnnnnnnnnnnnnnnnnnnnnnnnnnnnnnnnnnnnnnnnnnnnnnnnnnnnnnnnnnnnnnnnnnnnnnnnnnnnnnnnnnnnnnnnnnnnnnnnnnnnnnnnnnnnnnnnnn
>L_1374
AGATAGCGGGAATACTACTGGGTATACAGTATATCACAACGTCTCTTACAAGATAGAGGATACTACAAGAGGGAAGCAAGAATTATACATGGTAATGTTGTTTTTTCTTCCCCTCATTTTTTGTTATCATTCGTTATTTATTATATTTTCAATGCTTGCATTTGCAGCTTCCATCTCATCTGATGACTGTTTCTCAATTCTTATAGTGTGTTATCATGTACGGTATTAGATGATGACATAAGGTTATGAGAAATTGTCGTCGAAGTTAAAGGAAGCTGTATTCTGTATACATAATACTATANANNNNANNAACAGTGGAATCGCAACNNNNNNNNNNN-----------------------------------------------------------------------------------------------------------------------------------------------------------------------------------------------------------------------------------NNNTNNNNNNNTNNNCNNNNTTNNCNNNNNNNNNNNNNNNNNTTNNNNNNNNNNNNNTNNNNNNNNNNNNNNNNNNNNNNNNNNNNNNANNNNNNNNNNNNNNNNNNNNNNNNNNNNNNNNNNNNNNNNNNNNNNNNNNNNNNNNNNNNNNNNNNNNNNNNNNNNNNNNNNN-----------NNNNNNNNNNNNNNNNNNNNNNN---------------
>L_1528
AGNNNNNGGGAATANNNNNGGGTATACAGTATATCACAACGTCTNNNNNNANNNNNNNNNTNNNNNNNNNNNNNNNCAAGANNNNNNNNNNNNNNNGTTGTTTTTTCTTCCCCTCATTTTTTGTTATCATTCGTTATTTATNNTNTNTTCANNNNNNNNNNNNNNNGCNNNNNNNNNNNNNNNNNNnnnnnnnnnnnnnnnnnnnnnnnnnnnnnnnnnnnnnnnnnnnnnnnnnnnnnnnnnnnnnnnnnnnnnnnnnnnnnnnnnnnnnnnnnnnnnnnnnnnnnnnnnnnnnnnnnnnnnnnnnnnnnnnnnnnnnnnnnnnnnnnnnnnnnnnnnnnnnnnnnnnnnnnnnnnnnnnnnnnnnnnnnnnnnnnnnnnnnnnnnnnnnnnnnnnnnnnnnnnnnnnnnnnnnnnnnnnnnnnnnnnnnnnnnnnnnnnnnnnnnnnnnnnnnnnnnnnnnnnnnnnnnnnnnnnnnnnnnnnnnnnnnnnnnnnnnnnnnnnnnnnnnnnnnnnnnnnnnnnnnnnnnnnnnnnnnnnnnnnnnnnnnnnnnnnnnnnnnnnnnnnnnnnnnnnnnnnnnnnnnnnnnnnnnnnnnnnnnnnnnnnnnnnnnnnnnnnnnnnnnnnnnnnnnnnnnnnnnnnnnnnnnnnnnnnnnnnnnnnnnnnnnnnnnnnnnnnnnnnnnnnnnnnnnnnnnnnnnnnnnnnnnnnnnnnnnnnnnnnnnnnnnnnnnnnnnnnnnnnnnnnnnnnnnnnnnnnnnnnnnnnnnnnnnnnnnnnnnnnn
>NCYC110
--------------------------------------------------------------------------------------------------------------------------------------N------------NNNNNNNNNNNNNNNNNNNNNNNNNNNNNNNNNNNNNNNNNNNNNNNNNNNNNNNNNNNNNNNN-NNNNNNNNNNNNNNNNNNNNNNNnnnnnnnnnnnnnnnnnnnnnnnnnnnnnnnnnnnnnnnnnnnnnnnnnnnnnnnnnnnnnnnnnnnnnnnnnnnnnnnnnnnnnnnnnnnnnnnnnnnnnnnnnnnnnnnnnnnnnnnnnnnnnnnnnnnnnnnnnnnnnnnnNNNNNNNNNNNNACATATAAAACGGAATGAGGAATAATCGTAATATTAGTATGTAGAAATATAGATTCCATTTTGAGGATTCCTATATCCTCGAGGAGAACTTCTAGTATATTCTNTATACCTAATATTATAGCCTTTATCAACAATGGAATCCCAACAATTATCTAATTACCCACACATTTCTCATATTCACCTAATAATCACCTTTAATATTCAGGGAGGTTTATTTTTGCTTCTGAAATTTTTACAGTCTACAGGGAAGAAATAAATATTTAGTTGAGAAAGTTTTGTTTATTTGTCAGTTATTAATACGAAAAATAAATACCANNNNNNNNNCAAAGCTTATANNNNNNNTGNN-----------NNNNNNAAAATGCAAAAACCCCATANNNNNNACCATGA
>NCYC361
--------------------------------------------------------------------------------------------------------------------------------------T-----------TT-CAATGCTTGCATTTGCAGCTTTCATCTCATCTGGTGACTGTTTCTCAGTTCTTATAGTGTGTTATCATGTACGATANNNNNTGATGACATAAGGTTATGAGAAACTGTCGTCGAAGTTAAAGGAAGCTGTATTCTGTATACATAATACTANNNNNnnnnnnnnnnnnnnnnnnnnnnnnnnnnnnnnnnnnnnnnnnnnnnnnnnnnnnnnnnnnnnnnnnnnnnnnnnnnnnnnnnnnnnnnnnnnnnnnnnnnnnnnnnnnnnnnnnnnnnnnnnnnnnnnnnnnnnnnnnnnnnnnnnnnnnnnnnnnnnnnnnnnnnnnnnnnnnnnnnnnnnnnnnnnnnnnnnnnnnnnnnnnnnnnnnnnnnnnnnnnnnnnnnnnnnnnnnnnnnnnnnnnnnnnnnnnnnnnnnnnnNNNTCNNNNNNNNNNNNNNNNNAATATTCAGGGAGGTTTATTTTTGCTTCTGAAATTTTTACAGTCTACAGGGAAGAAATAAATATTTAGTNGAGAAAGTTTTGTTTATTTGTCAGTTATTAATNNGAAAAATAAATACCATAACTAGCGCAAAGCTTATAAAAGAGATGTTNNNNNNNNNNNNGTTGAAAAATGCAAAAACCCCATATATAAANCCATGA
>RM11_1A
AGATAGCGGGAATATTACTGGGTATACAGTATATCACAACGTCTCTTACAAGATAGAGGATACTACAAGAGGGAAGCAAGAATTATACATGGTAATGTTGTTTTTTCTTCCCCTCATTTTTTGTTATCATTCGTTATTTATTATATTTTCAATGCTTGCATTTGCAGCTTCCATCTCATCTGATGACTGTTTCTCAATTCTTATAGTGTGTTATCATGTACGGTATTAGATGATGACATAAGGTTATGAGAAATTGTCGTCGAAGTTAAAGGAAGCTGTATTCTGTATACATAATACTATAGAATTTACAAACAGTGGAATCGCAACAATTATCAAAT-----------------------------------------------------------------------------------------------------------------------------------------------------------------------------------------------------------------------------------TATTCACCTAATAATCACCTTTAACATTCAGGGAGGTTTATTTTTGCTTCCGAAATTTTTACAGTCTACAGGGAAGAAATAAATATTTAGTTGAGAAAGTTTTGTTTATTTTTCAGTTATTAATTTGAAAAATAAATACCATAACTAGCGCAAAGCTCATAAAAGAGATGTT-----------TGTTGAAAAATGCAGAAACCCCA---------------
>S288c
AGATAGCGGGAATATNACTGGGTATTCAGTATATCACAACGTCTCTTACAAGATAGAGGATACTACAAGAGGGAAGCAAGAATCATACATGGTAATGTTGTTTTTTCTTCCCCACATTTTTTGTTATCATTCGTTATTTATTATATTTTCAATGCTTGCATTTGCAGCTTCCATCTCATCTGATGACTGTTTCTCAATTCTTATAGTGTGTTATCATGTACGGTATTAGATGATGACATAAGGTTATGAGAAATTGTCGTCGAAGTTAAAGGAAGCTGTATTCTGTATACATAATACTATAGAATTTACAAACAGTGGAATTGCAACAATTATCAAAT-----------------------------------------------------------------------------------------------------------------------------------------------------------------------------------------------------------------------------------TATTCACCTAATAATCACCTTTAACATTCAGGGAGGTTTATTTTTGCTTCCGAAATTTTTACAGTCTACAGGGAAGAAATAAATATTTAGTTGAGAAAGTTTTGTTTATTTGTAAGTTATTAATTTGAAAAATAAATACCATAACTAGCGCAAAGCTTATAAAAGAGATGTT-----------TGTTGAAAAATGCAGAAACCCCATATATAAAACCATGA
>SK1
--------------------------------------------------------------------------------------------------------------------------------------T------------TTCAATGCTTGCATTTGCAGCTTTCATCTCATCTGATGACTGTTTCTCAGTTCTTATAGTGTGTTATCATGTACGGTATTAGATGATGACATAAGGTTATGAGAAACTGTCGTCGAAGTTAAAGGAAGCTGTATTCTGTATACATAATACTATAGAANTTACAAACAGTGGAATCGCAACAATTATCAAATTATTCTGTGGAATAGAAANNNNNNNNNNNNNNNNNNNNNNNNNnnnnNNNNNNNNNNNNNNNNNNNNNNNNNNNNNNATCGTAATATTAGTATGTAGAAATATAGATTCCATTTTGAGGATTCCTATATCCTCGAGGAGAACTTCTAGTATATTCTGTATACCTAATATTATAGCCTTTATCAACAATGGAATCCCAACAATTATCTAATTACCCACACATTTCTCATATTCACCTAATAATCACCTTTAATATTCAGGGAGGTTTATTTTTGCTTCTGAAATTTTTACAGTCTACAGGGAAGAAATAAATATTTAGTTGAGAAAGTTTTGTTTATTTGTCAGTTATTAATACGAAAAATAAATACCATAACTAGCGCAAAGCTTATAAAAGAGATGTTCGAATAGTGAATGTTGAAAAATGCAAAAACCCCATATATAAAACCATGA
>UWOPS03_461_4
NNNNNNNNNNNNNNNNNNNNNNNNNNNNNNNNNNNNNNN-NNNNNNNNNNNNNNNNNNNNNNNNNNNNNNNNNNNNNNNNNNNNNNNNNNNNNNNNNNTNNNNNNNNNNNNNNNNNNNNNNNNNNNNNNNNCGNNNNNNNNNATATNNNNNNNNNNNNNNNNNNNNNNNNNNNNNNNNNCNNANNNNNNNNNCTNNNNNNNTATAGTGTGTTATCATGTACGGTATTAGATGATGACATAAGGTTATGAGAAACTGTCGTCGAAGTTAAAGGAAGCTGTATTCTGTATACATAATACTATAGAATTTACAAACAGTGGAATCGCAACAATTATCAAAT-----------------------------------------------------------------------------------------------------------------------------------------------------------------------------------------------------------------------------------TATTCACCTAATAATCACCTTTAACATTCAGGGAGATTTATTTTTGCTTCTGAAATTTTTACAGTCTACAGGGAAGAAATAAATATTTAGTTGAGAAAGTTTTGTTTATTTGTCAGTTATNNNNNNNAAAAATAAATACCATAACTAGCGCAAAGTTTATAAAAGAGATGTT-----------TGTTGAAAAATGCAGAAACCCCATATATAAAACNATGA
>UWOPS05_217_3
AGCTAGAGGGAATATTACTGGGTACACAGTATATCACAACGTCTCTTACAAGATAGAGGATACTACAAGAGGGAAGCAAGAATTATACATGGTAATGTTGTTTTTTCTTCCCCTCATTTTTTGTNATCATTCGTTATTTATTATATTTTCAATGCTTGCATTTGCAGCTTCCATCTCATCTAATGACTGTTTCTCAATTCTTATAGTGTGTTATCATGTACGGTATTAGATGATGACATAAGGTTATGAGAAACTGTCGTCGAAGTTAAAGGAAGCTGTATTCTGTATACATAATACTATAGAATTNACAAACAGTGGAATCGCAACAATTATCAAAT-----------------------------------------------------------------------------------------------------------------------------------------------------------------------------------------------------------------------------------TATTCACCTAATAATCACCTTTAACATTCAGGGAGATTTATTTTNGCTTNTGAAATTTTTACAGTNTACAGGGAAGAAATAAATATTTAGTTGAGAAAGTTTTGTTTATTTGNCAGTTATTTATATGAAAAATAAATACCATAACTAGCGCAAAGTTTATAAAAGAGATGTT-----------TGTTGAAAAATGCAGAAACCCCATATATAAAACCATGA
>UWOPS05_227_2
NNNNNNNNGGAATATTACTGGGTACACAGTATATCACAACGTCTCTTACAAGATAGAGGATACTACAAGAGGGAAGCAAGAATTATACATGGTAATGTTGTTTTTTCTTCCCCTCATTTTTTGTTATCATTCGTTATTTATTATATTTTCAATGCTTGCATTTGCAGCTTCCATCTCATCTAATGACTGTTTCTCAATTCTTATAGTGTGTTATCATGTACGGTATTAGATGATGACATAAGGTTATGAGAAACTGTCGTCGAAGTTAAAGGAAGCTGTATTCTGTATACATAATACTATAGAATTTACAAACAGTGGAATCGCAACAATTATCAAAT-----------------------------------------------------------------------------------------------------------------------------------------------------------------------------------------------------------------------------------TATTCACCTAATAATCACCTTTAACATTCAGGGNNNNNNATTTTTGCTTCTGNNNNNNTTACAGTCTANNNNNNNNNNNNNNATATTTAGTTGAGNNNNNNNTGTNNNNNTGTNNNNNNNNNATATGNNNNNNNNANNNNNNNNCTAGCGCNNNNNNNNNNNNNNNNNNNNN-----------NNNNNNNNNNNNNNNNNNNNNNNNNNNNNNNNNNNNNN
>UWOPS83_787_3
nnnnnnnnnnnnnnnnnnnnnnnnnnnnnnnnnnnnnnnnnnnnnnnnnnnnnnnnnnnnnnnnnnnnnnnnnnnnnnnnnnnnnnnnnnnnnnnnnnnnnnnnnnnnnnnnnnnnnnnnnnnnnnnnnnnnnnnnnnnnnnnnnnnnnnnnnnnnnnnnnnnnnnnnnnnnnnnnnnnnnnnnnnnnnnnnnnnnnnnnnnnnnnnnnnnnnnnnnnnnnnnnnnnnnnnnnnnnnnnnnnnnnnnnnnnnnnnnnnnnnnnnnnnnnnnnnnnnnnnnnnnnnnnnnnnnnnnnnnnnnnnnnnnnnnnnnnnnnnnnnnnnnnnnnnnnnnnnnnnnnnnnnnnnnnnnnnnnnnnnnnnnnnnnnnnnnnnnnnnnnnnnnnnnnnnnnnnnnnnnnnnnnnnnnnnnnnnnnnnnnnnnnnnnnnnnnnnnnnnnnnnnnnnnnnnnnnnnnnnnnnnnnnnnnnnnnnnnnnnnnnnnnnnnnnnnnnnnnnnnnnnnnnnnnnnnnnnnnnnnnnnnnnnnnnnnnnnnnnnnnnnnnnnnnnnnnnnnnnnnnnnnnnnnnnnnnnnnnnnnnnnnnnnnnnnnnnnnnnnnnnnnnnnnnnnnnnnnnnnnnnnnnnnnnnnnnnnnnnnnnnnnnnnnnnnnnnnnnnnnnnnnnnnnnnnnnnnnnnnnnnnnnnnnnnnnnnnnnnnnnnnnnnnnnnnnnnnnnnnnnnnnnnnnnnnnnnnnnnnnnnnnnnnnnnnnnnnnnnnnnnnnnnnnnnnnnnnnnnnnnnnnnn
>UWOPS87_2421
--------------------------------------------------------------------------------------------------------------------------------------N------------NNNNATGCTTGCATTTGCAGCTTTCATCTCATCTGATGACTGTTTCTCAGTTCTTATAGTGTGTTATCATGTACGGTATTAGATGATGACATAAGGTTATGAGAAACTGTCGTCGAAGTTAAAGGAAGCTGTATTCTGTATACATAATACTATAGAATTTACAAACAGTGGAATCGCAACAATTATCAANNNn----------------------------------------------------------------------------------------------------------------------------------------------------------------------------------------------------------------------------------NNNNACCTAATAATCACCTTTAATATTCAGGGAGGTTTATTTTTGCTTCTGAAATTTTTACAGTCTNNNNNNAAGAAATAAATATTTAGTTGAGAAAGTTTTGTTTATTTGTCAGTTATTAATACGAAAAATAAATACCANNNNNNGCGCNNNGNNNNNNNNNNNNNNNNN-----------NNNNGAAAAATGCAAAAACCCNNNNNNNNNNNNNNNNN
>W303
AGATAGCGGGAATATTACTGGGTATTCAGTATATCACAACGTCTCTTACNAGATAGAGGATACTACAAGAGGGAAGCAAGANTCATACATGGTAATGTTGTTTTTTCTTCCCCNCATTTTTTGTTATCATTCGTNATTTATTATATTTNCAATGCTTGCATTTGCAGCTTCCATCTCATCTGATGACTGTTTCTCAATTCTTATAGTGTGTTATCATGTACGGTATTAGATGATGACATAAGGTTATGAGAAATTGTCGTCGAAGTTAAAGGAAGCTGTATTCTGTATACATAATACTATAGAATTTACAAACAGTGGAATTGCAACAATTATCAAAT-----------------------------------------------------------------------------------------------------------------------------------------------------------------------------------------------------------------------------------TATTCACCTAATAATCACCTTTAACATTCAGGGAGGTTTATTTTTGCTTCCGAAATTTTTACAGTCTACAGGGAAGAAATAAATATTTAGTTGAGAAAGTTTTGTTTATTTGTAAGTTATTAATTTGAAAAATAAATACCATAACTAGCGCAAAGCTTATAAAAGAGATGTT-----------TGTTGAAAAATGCAGAAACCCCATATATAAAACCATGA
>Y12
nnnnnnnnnnnnnnnnnnnnnnnnnnnnnnnnnnnnnnnnnnnnnnnnnnnnnnnnnnnnnnnnnnnnnnnnnnnnnnnnnnnnnnnnnnnnnnnnnnnnnnnnnnnnnnnnnnnnnnnnnnnnnnnnnnnnnnnnnnnnnnnNNNNNNNNNNNN-NNNNNNNNNNNNNNNNNNNNNNNNNNNNNNNNNNNNNNNNNNNNNNNNNNNNNNNNNNNNNNNNNNNNNNNNNNNNNNNNNNNNNNNNNNNNNNNNNNNNNNNNNNNNNNNNNNNNNNNNNNNNNNNNNNNNNNNNNNNNNNNNNNNNNNNNNNNNNNNNNNNNNNNNNNNNNNNNNNNNNN-----------------------------------------------------------------------------------------------------------------------------------------------------------------------------------------------------------------------------------NNNNNNNNNNNNNNNNNNNNNNNNNNNNNNNNNNNNNNNNNNNNNNNNNNNNNNNNNNNNNNNNNNNNNANNGNNNNNNNNNNNNNNNAGNNGAGAAAGTTTTGTTTATTTGTCANTTANNNNNNCGAAAAATANNNNNNNNANNNAGCGCAAAGCTTATAAAAGAGATGTTCGAATAGTGAA--TTGAAAAATGCAAAAACCCCATATATAAAACCATGA
>Y55
--------------------------------------------------------------------------------------------------------------------------------------T------------TTCAATGCTTGCATTTGCAGCTTTCATCTCATCTGATGACTGTTTCTCAGTTCTTATAGTGTGTTATCATGTACGGTATTAGATGATGACATAAGGTTATGAGAAACTGTCGTCGAAGTTAAAGGAAGCTGTATTCTGTATACATAATACTATAGAATTTACAAACAGTGGAATCGCAACAATTATCAAATTNNTNNNNNNNNNNNNNNACTATCATCTACTCATCTATTTCCGATGTGTATAAACATATAAAACGGAATGAGGAANAATCGTAATATTAGTATGTAGAAATATAGATTCCATTTTGAGGATTCCTATATCCTCGAGGAGAACTTCTAGTATATTCTGTATACCTAATATTATAGCCTTTATCAACAATGGAATCCCAACAATTATCTAATTACCCACACATTTCTCATATTCACCTAATAATCACCTTTAATATTCAGGGAGGTTTATTTTTGCTTCTGAAATTTTTACAGTCTACAGGGAAGAAATAAATATTTAGTTGAGAAAGTTTTGTTTATTTGTCAGTTATTAATACGAAAAATAAATACCATAACTAGCGCAAAGCTTATAAAAGAGATGTTCGAATAGTGAATGTTGAAAAATGCAAAAACCCCATATATAAAACCATGA
>Y9
nnnnnnnnnnnnnnnnnnnnnnnnnnnnnnnnnnnnnnnnnnnnnnnnnnnnnnnnnnnnnnnnnnnnnnnnnnnnnnnnnnnnnnnnnnnnnnnnnnnnnnnnnnnnnnnnnnnnnnnnnnnnnnnnnnnnnnnnnnnnnnnnnnnnnnnnnnnnnnnnnnnnnnnnnnnnnnnnnnnnnnnnnnnnnnnnnnnnnnnnnnnnnnnnnnnnnnnnnnnnnnnnnnnnnnnnnnnnnnnnnnnnnnnnnnnnnnnnnnnnnnnnnnnnnnnnnnnnnnnnnnnnnnnnnnnnnnnnnnnnnnnnnnnnnnnnnnnnnnnnnnnnnnnnnnnnnnnnnnnnnnnnnnnnnnnnnnnnnnnnnnnnnnnnnnnnnnnnnnnnnnnnnnnnnnnnnnnnnnnnnnnnnnnnnnnnnnnnnnnnnnnnnnnnnnnnnnnnnnnnnnnnnnnnnnnnnnnnnnnnnnnnnnnnnnnnnnnnnnnnnnnnnnnnnnnnnnnnnnnnnnnnnnnnnnnnnnnnnnnnnnnnnnnnnnnnnnnnnnnnnnnnnnnnnnnnnnnnnnnnnnnnnnnnnnnnnnnnnnnnnnnnnnnnnnnnnnnnnnnnnnnnnnnnnnnnnnnnnnnnnnnnnnnnnnnnnnnnnnnnnnnnnnnnnnnnnnnnnnnnnnnnnnnnnnnnnnnnnnnnnnnnnnnnnnnnnnnnnnnnnnnnnnnnnnnnnnnnnnnnnnnnnnnnnnnnnnnnnnnnnnnnnnnnnnnnnnnnnnnnnnnnnnnnnnnnnnnnnnnnnnnnnn
>YIIc17_E5
NNNNNNNGGGAATANNNNNNNNNNNNNNNNNNNNNNNNNNNNNNNNNNNNNNNNNNNNNNnnnnnnnnnnnnnnnnnnnnnnnnnnnnnnnnnnnnnnnnnnnnnnnnnnnnnnnnnnnnnnnnnnnnnnnnnnnnnnnnnnnnnnnnnnnnnnnnnnnnnnnnnnnnnnnnnnnnnnnnnnnnnnnnnnnnnnnnnnnnnnnnnnnnnnnnnnnnnnnnnnnnnnnnnnnnnnnnnnnnnnnnnnnnnnnnnnnnnnnnnnnnnnnnnnnnnnnnnnnnnnnnnnnnnnnnnnnnnnnnnnnnnnnnnnnnnnnnnnnnnnnnnnnnnnnnnnnnnnnnnnnnnnnnnnnnnnnnnnnnnnnnnnnnnnnnnnnnnnnnnnnnnnnnnnnnnnnnnnnnnnnnnnnnnnnnnnnnnnnnnnnnnnnnnnnnnnnnnnnnnnnnnnnnnnnnnnnnnnnnnnnnnnnnnnnnnnnnnnnnnnnnnnnnnnnnnnnnnnnnnnnnnnnnnnnnnnnnnnnnnnnnnnnnnnnnnnnnnnnnnnnnnnnnnnnnnnnnnnnnnnnnnNNNNNNNNNNNNNNNNNNNNNNNNNN-NNNNNNNNNNNNNNNNNNNNNNNNNNNNNNNNNNNNNNNNNNNNNNNNNNNNNNNNNNNNNNNNNNNNNNNNNNNNNNNNNNNNNNNNNNNNNNNNNNNNNNNNNNNNNNNNNNNNNNNNNNNNNNNNNNCNNNNAAGAGANNNN-----------NNNNNNNAAANNNNNNNNNNNNNTANNNNNNNNNNTGN
>YJM789
AGATAGCGGGAATATTACTGGGTATACAGTATATCACAACGTCTCTTACAAGATAGAGGATACTACAAGAGGGAAGCAAGAATTATACATGGTAATGTTGTTTTTTCTTCCCCTCATTTTTTGTTATCATTCGTTATTTATTATATTTTCAATGCTTGCATTTGCAGCTTCCATCTCATCTGATGACTGTTTCTCAATTCTTATAGTGTGTTATCATGTACGGTATTAGATGATGACATAAGGTTATGAGAAATTGTCGTCGAAGTTAAAGGAAGCTGTATTCTGTATACATAATACTATAGAATTTACAAACAGTGGAATCGCAACAATTATCAAAT-----------------------------------------------------------------------------------------------------------------------------------------------------------------------------------------------------------------------------------TATTCACCTAATAATCACCTTTAACATTCAGGGAGGTTTATTTTTGCTTCCGAAATTTTTACAGTCTACAGGGAAGAAATAAATATTTAGTTGAGAAAGTTTTGTTTATTTTTCAGTTATTAATTTGAAAAATAAATACCATAACTAGCGCAAAGCTCATAAAAGAGATGTT-----------TGTTGAAAAATGCAGAAACCCCA---------------
>YJM975
nnnnnnnnnnnnnnnnnnnnnnnnnnnnnnnnnnnnnnnnnnnnnnnnnnnnnnnnnnnnnnnnnnnnnnnnnnnnnnnnnnnnnnnnnnnnnnnnnnnnnnnnnnnnnnnnnnnnnnnnnnnnnnnnnnnnnnnnnnnnnnnnnnnnnnnnnnnnnnnnnnnnnnnnnnnnnnnnnnnnnnnnnnnnnnnnnnnnnnnnnnnnnnnnnnnnnnnnnnnnnnnnnnnnnnnnnnnnnnnnnnnnnnnnnnnnnnnnnnnnnnnnnnnnnnnnnnnnnnnnnnnnnnnnnnnnnnnnnnnnnnnnnnnnnnnnnnnnnnnnnnnnnnnnnnnnnnnnnnnnnnnnnnnnnnnnnnnnnnnnnnnnnnnnnnnnnnnnnnnnnnnnnnnnnnnnnnnnnnnnnnnnnnnnnnnnnnnnnnnnnnnnnnnnnnnnnnnnnnnnnnnnnnnnnnnnnnnnnnnnnnnnnnnnnnnnnnnnnnnnnnnnnnnnnnnnnnnnnnnnnnnnnnnnnnnnnnnnnnnnnnnnnnnnnnnnnnnnnnnnnnnnnnnnnnnnnnnnnnnnnnnnnnnnnnnnnnnnnnnnnnnnnnnnnnnnnnnnnnnnnnnnnnnnnnnnnnnnnnnnnnnnnnnnnnnnnnnnnnnnnnnnnnnnnnnnnnnnnnnnnnnnnnnnnnnnnnnnnnnnnnnnnnnnnnnnnnnnnnnnnnnnnnnnnnnnnnnnnnnnnnnnnnnnnnnnnnnnnnnnnnnnnnnnnnnnnnnnnnnnnnnnnnnnnnnnnnnnnnnnnnnnnn
>YJM978
nnnnnnnnnnnnnnnnnnnnnnnnnnnnnnnnnnnnnnnnnnnnnnnnnnnnnnnnnnnnnnnnnnnnnnnnnnnnnnnnnnnnnnnnnnnnnnnnnnnnnnnnnnnnnnnnnnnnnnnnnnnnnnnnnnnnnnnnnnnnnnnnnnnnnnnnnnnnnnnnnnnnnnnnnnnnnnnnnnnnnnnnnnnnnnnnnnnnnnnnnnnnnnnnnnnnnnnnnnnnnnnnnnnnnnnnnnnnnnnnnnnnnnnnnnnnnnnnnnnnnnnnnnnnnnnnnnnnnnnnnnnnnnnnnnnnnnnnnnnnnnnnnnnnnnnnnnnnnnnnnnnnnnnnnnnnnnnnnnnnnnnnnnnnnnnnnnnnnnnnnnnnnnnnnnnnnnnnnnnnnnnnnnnnnnnnnnnnnnnnnnnnnnnnnnnnnnnnnnnnnnnnnnnnnnnnnnnnnnnnnnnnnnnnnnnnnnnnnnnnnnnnnnnnnnnnnnnnnnnnnnnnnnnnnnnnnnnnnnnnnnnnnnnnnnnnnnnnnnnnnnnnnnnnnnnnnnnnnnnnnnnnnnnnnnnnnnnnnnnnnnnnnnnnnnnnnnnnnnnnnnnnnnnnnnnnnnnnnnnnnnnnnnnnnnnnnnnnnnnnnnnnnnnnnnnnnnnnnnnnnnnnnnnnnnnnnnnnnnnnnnnnnnnnnnnnnnnnnnnnnnnnnnnnnnnnnnnnnnNNNNNNNNNNNNNNNNNNNNNGNNNNNNNNNNNNNNNNN-----------NNNNGAAAAATGCAGNAACCNNN---------------
>YJM981
nnnnnnnnnnnnnnnnnnnnnnnnnnnnnnnnnnnnnnnnnnnnnnnnnnnnnnnnnnnnnnnnnnnnnnnnnnnnnnnnnnnnnnnnnnnnnnnnnnnnnnnnnnnnnnnnnnnnnnnnnnnnnnnnnnnnnnnnnnnnnnnnnnnnnnnnnnnnnnnnnnnnnnnnnnnnnnnnnnnnnnnnnnnnnnnnnnnnnnnnnnnnnnnnnnnnnnnnnnnnnnnnnnnnnnnnnnnnnnnnnnnnnnnnnnnnnnnnnnnnnnnnnnnnnnnnnnnnnnnnnnnnnnnnnnnnnnnnnnnnnnnnnnnnnnnnnnnnnnnnnnnnnnnnnnnnnnnnnnnnnnnnnnnnnnnnnnnnnnnnnnnnnnnnnnnnnnnnnnnnnnnnnnnnnnnnnnnnnnnnnnnnnnnnnnnnnnnnnnnnnnnnnnnnnnnnnnnnnnnnnnnnnnnnnnnnnnnnnnnnnnnnnnnnnnnnnnnnnnnnnnnnnnnnnnnnnnnnnnnnnnnnnnnnnnnnnnnnnnnnnnnnnnnnnnnnnnnnnnnnnnnnnnnnnnnnnnnnnnnnnnnnnnnnnnnnnnnnnnnnnnnnnnnnnnnnnnnnnnnnnnnnnnnnnnnnnnnnnnnnnnnnnnnnnnnnnnnnnnnnnnnnnnnnnnnnnnnnnnnnnnnnnnnnnnnnnnnnnnnnnnnnnnnnnnnnnnnnnnnnnnnnnnnnnnnnnnnnnnnnnnnnnnnnnnnnnnnnnnnnnnnnnnnnnnnnnnnnnnnnnnnnnnnnnnnnnnnnnnnnnnnnnn
>YPS128
--------------------------------------------------------------------------------------------------------------------------------------T-----------NTNCAATGCTTGCATTTGCAGCTTTCATCTCATCTGGTGACTGTTTCTCAGTTCTTATAGTGTGTTATCATGTACGATATTAGATGATGACATAAGGTTATGAAAAACTGTCGTCGAAGTTAAAGGANGCTGTATTCTGTATACATAATACTATAGAATTTACAAACAGTGGAATCGCAACAATTATCAAAT-----------------------------------------------------------------------------------------------------------------------------------------------------------------------------------------------------------------------------------TATTCACCTAATAATCACCTTTAATATTCAGGGAGGTTTATTTTTGCTTCTGAAATTTTTACAGTCTACAGGGAAGAAATAAATATTTAGTTGAGAAAGTTTTGTTTATTTGTCAGTTATTAATACGAAAAATAAATACCATAACTAGCGCAAAGCTTATAAAAGAGATGTTCGAATAGTGAATGTTGAAAAATGCAAAAACCCCATATATAAAACCATGA
>YPS606
nnnnnnnnnnnnnnnnnnnnnnnnnnnnnnnnnnnnnnnnnnnnnnnnnnnnnnnnnnnnnnnnnnnnnnnnnnnnnnnnnnnnnnnnnnnnnnnnnnnnnnnnnnnnnnnnnnnnnnnnnnnnnnnnnnnnnnnnnnnnnnnnnnnnnnnnnnnnnnnnnnnnnnnnnnnnnnnnnnnnnnnnnnnnnnnnnnnnnnnnnnnnnnnnnnnnnnnnnnnnnnnnnnnnnnnnnnnnnnnnnnnnnnnnnnnnnnnnnnnnnnnnnnnnnnnnnnnnnnnnnnnnnnnnnnnnnnnnnnnnnnnnnnnnnnnnnnnnnnnnnnnnnnnnnnnnnnnnnnnnnnnnnnnnnnnnnnnnnnnnnnnnnnnnnnnnnnnnnnnnnnnnnnnnnnnnnnnnnnnnnnnnnnnnnnnnnnnnnnnnnnnnnnnnnnnnnnnnnnnnnnnnnnnnnnnnnnnnnnnnnnnnnnnnnnnnnnnnnnnnnnnnnnnnnnnnnnnnnnnnnnnnnnnnnnnnnnnnnnnnnnnnnnnnnnnnnnnnnnnnnnnnnnnnnnnnnnnnnnnnnnnnnnnnnnnnnnnnnnnnnnnnnnnnnnnnnnnnnnnnnnnnnnnnnnnnnnnnnnnnnnnnnnnnnnnnnnnnnnnnnnnnnnnnnnnnnnnnnnnnnnnnnnnnnnnnnnnnnnnnnnnnnnnnnnnnnnnnnnnnnnnnnnnnnnnnnnnnnnnnnnnnnnnnnnnnnnnnnnnnnnnnnnnnnnnnnnnnnnnnnnnnnnnnnnnnnnnnnnnnnnnnnn
>YS2
nnnnnnnnnnnnnnnnnnnnnnnnnnnnnnnnnnnnnnnnnnnnnnnnnnnnnnnnnnnnnnnnnnnnnnnnnnnnnnnnnnnnnnnnnnnnnnnnnnnnnnnnnnnnnnnnnnnnnnnnnnnnnnnnnnnnnnnnnnnnnnnnnnnnnnnnnnnnnnnnnnnnnnnnnnnnnnnnnnnnnnnnnnnnnnnnnnnnnnnnnnnnnnnnnnnnnnnnnnnnnnnnnnnnnnnnnnnnnnnnnnnnnnnnnnnnnnnnnnnnnnnnnnnnnnnnnnnnnnnnnnnnnnnnnnnnnnnnnnnnnnnnnnnnnnnnnnnnnnnnnnnnnnnnnnnnnnnnnnnnnnnnnnnnnnnnnnnnnnnnnnnnnnnnnnnnnnnnnnnnnnnnnnnnnnnnnnnnnnnnnnnnnnnnnnnnnnnnnnnnnnnnnnnnnnnnnnnnnnnnnnnnnnnnnnnnnnnnnnnnnnnnnnnnnnnnnnnnnnnnnnnnnnnnnnnnnnnnnnnnnnnnnnnnnnnnnnnnnnnnnnnnnnnnnnnnnnnnnnnnnnnnnnnnnnnnnnnnnnnnnnnnnnnnnnnnnnnnnnnnnnnnnnnnnnnnnnnnnnnnnnnnnnnnnnnnnnnnnnnnnnnnnnnnnnnnnnnnnnnnnnnnnnnnnnnnnnnnnnnnnnnnnnnnnnnnnnnnnnnnnnnnnnnnnnnnnnnnnnnnnnnnnnnnnnnnnnnnnnnnnnnnnnnnnnnnnnnnnnnnnnnnnnnnnnnnnnnnnnnnnnnnnnnnnnnnnnnnnnnnnnnnnn
>YS4
AGATAGCGGGAATATTACTGGGTATACAGTATATCACAACGTCTCTTACAAGATAGAGGATACTACAAGAGGGAAGCAAGAATTATACATGGTAATGTTGTTTTTTCTTCCCCTCATTTTTTGTTATCATTCGTTATTTATTATATTTTCAATGCTTGCATTTGCAGCTTCCATCTCATCTGATGACTGTTTCTCAATTCTTATAGTGTGTTATCATGTACGGTATTAGATGATGACATAAGGTTATGAGAAATTGTCGTCGAAGTTAAAGGAAGCTGTATTCTGTATACATAATACTATAGAATTTACAAACAGTGGAATCGCAACAATTATCAAAT-----------------------------------------------------------------------------------------------------------------------------------------------------------------------------------------------------------------------------------TATTCACCTAATAATCACCTTTAACATTCAGGGAGGTTTATTTTTGCTTCCGAAATTTTTACAGTCTACAGGGAAGAAATAAATATTTAGTTGAGAAAGTTTTGTTTATTTTTCAGTTATTAATTTGAAAAATAAATACCATAACTAGCACAAAGCTCATAAAAGAGATGTT-----------TGTTGAAAAATGCAGAAACCCCA---------------
>YS9
nnnnnnnnnnnnnnnnnnnnnnnnnnnnnnnnnnnnnnnnnnnnnnnnnnnnnnnnnnnnnnnnnnnnnnnnnnnnnnnnnnnnnnnnnnnnnnnnnnnnnnnnnnnnnnnnnnnnnnnnnnnnnnnnnnnnnnnnnnnnnnnnnnnnnnnnnnnnnnnnnnnnnnnnnnnnnnnnnnnnnnnnnnnnnnnnnnnnnnnnnnnnnnnnnnnnnnnnnnnnnnnnnnnnnnnnnnnnnnnnnnnnnnnnnnnnnnnnnnnnnnnnnnnnnnnnnnnnnnnnnnnnnnnnnnnnnnnnnnnnnnnnnnnnnnnnnnnnnnnnnnnnnnnnnnnnnnnnnnnnnnnnnnnnnnnnnnnnnnnnnnnnnnnnnnnnnnnnnnnnnnnnnnnnnnnnnnnnnnnnnnnnnnnnnnnnnnnnnnnnnnnnnnnnnnnnnnnnnnnnnnnnnnnnnnnnnnnnnnnnnnnnnnnnnnnnnnnnnnnnnnnnnnnnnnnnnnnnnnnnnnnnnnnnnnnnnnnnnnnnnnnnnnnnnnnnnnnnnnnnnnnnnnnnnnnnnnnnnnnnnnnnnnnnnnnnnnnnnnnnnnnnnnnnnnnnnnnnnnnnnnnnnnnnnnnnnnnnnnnnnnnnnnnnnnnnnnnnnnnnnnnnnnnnnnnnnnnnnnnnnnnnnnnnnnnnnnnnnnnnnnnnnnnnnnnnnnnnnnnnnnnnnnnnnnnnnnnnnnnnnnnnnnnnnnnnnnnnnnnnnnnnnnnnnnnnnnnnnnnnnnnnnnnnnnnnnnnnnnnnnnnnnn
