# Supplementary material for: Evolutionary Genomics of Transposable Elements in Saccharomyces cerevisiae
Source: PLoS One. 2012 Nov 30;7(11):e50978. doi: 10.1371/journal.pone.0050978 (PMC3511429; doi:10.1371/journal.pone.0050978)
Supplement: File S7 — ZIP archive of SGRP strain alignments used for population genomic analyses. Alignments of the orthologous genomic region in each SGRP strain corresponding to each Ty insertion in our re-annotation of the S. cerevisiae reference genome. N’s represent low quality (<Q40 phred score) or missing data, primarily due to the low-coverage sequence of many SGRP strains. The DNA sequence of sacCer2 is included as “REF” and each alignment includes the TE locus and 200 bp of DNA sequence on either side of the Ty insertion site. A dummy sequence shows the position of each TE in the alignment with “T”s. (ZIP) [file pone.0050978.s007.zip › S7/chrIV_s63-_TY1.mfa]

>REF
CAGTTAAAGAATCAATAGAACCTTTTTCAAATCTCCATATGGAGCGGCCTCAATGAGTAGCAACGAGGGAAATAATTACTTGCTTCGGCTGCATTCAGTGATTAGTTAAAAAGTCGTCACCCTAAGTTTTTCTGTCGTATTTTAGGCATTTTCATTTTGAGGAAATATCGTATACCTGGTAATTGCCTATATTTTGAGATGAAGACTGTTTCTCATTTCTTTTTGGTCATCTCCTTGCAGAGCATTTGATAATATAGTAGTAATAATGAATTGTAGTCGATAAATGTTAGTTGATTC----------------------------------------------------------------------------------------------------------------TCATTCCTATCGTATCGATAAGGAAACCTGAGAAATACCAAGGTTCAACGATAATGGCAAACATGCTTCATTAATCGGTATTCTTGATCAAATACTTCCTTGCCTGCCATACGGCATCCCTTAATCGCAAAATAGTAATATTCTTTCCAACTATATAACCGTTATTTTAACACACATTTCTCAAGAGACCCCTTTCTAGAAATGGCA
>index
-------------------------------------------------------------------------------------------------------------------------------------------------------------------------------------------------------TTTTTTTTTTTTTTTTTTTTTTTTTTTTTTTTTTTTTTTTTTTTTTTTTTTTTTTTTTTTTTTTTTTTTTTTTTTTTTTTTTTTTTTTTTTTTTTTTT----------------------------------------------------------------------------------------------------------------TTTTTTT--------------------------------------------------------------------------------------------------------------------------------------------------------------------------------------------------------
>273614N
CAGTTAAAGAATCAATAGAACCTTTTTCAAATCTCCATATGGAGCGGCCTCAATGAGTAGCAACGAGGGAAATAATTACTTGCTTCGGCTGCATTCAGTGATTAGTTAAAAAGTCGTCACCCTAAGTTTTTCTGTCGTATTTTAGGCATTTTCATTTTGAGGAAATATCGTATACCTGGTAATTGCCTATATTTTGAGATGAAGACTGTTTCTCATTTCTTTTTGGTCATCTCCTTGCAGAGCATTTGATAATATAGTAGTAATAATGAATTGTAGTCGATAAATGTTAGTTGATTC----------------------------------------------------------------------------------------------------------------TCATTCCTATCGTATCGATAAGGAAACCTGAGAAATACCANGGTTCAACGATAATGGCAAACATGCTTCATTAATCGGTATTCTTGATCAAATACTTCCTTGCCTGCCATACGGCATCCCTTAATCGCAAAATAGTAATATTCTTTCCAACTATATAACCGTTATTTTAACACACATTTNTCNAGAGACCNCTTTCTAGAAATGGCN
>322134S
nnnnnnnnnnnnnnnnnnnnnnnnnnnnnnnnnnnnnnnnnnnnnnnnnnnnnnnnnnnnnnnnnnnnnnnnnnnnnnnnnnnnnnnnnnnnnnnnnnnnnnnnnnnnnnnnnnnnnnnnnnnnnnnnnnnnnnnnnnnnnnnnnnnnnnnnnnnnnnnnnnnnnnnnnnnnnnnnnnnnnnnnnnnnnnnnnnnnnnnnnnnnnnnnnnnnnnnnnnnnnnnnnnnnnnnnnnnnnnnnnnnnnnnnnnnnnnnnnnnnnnnnnnnnnnnnnnnnnnnnnnnnnnnnnnnnnnnnnnnnnnnnnnnnnnnnnnnnnnnnnnnnnnnnnnnnnnnnnnnnnnnnnnnnnnnnnnnnnnnnnnnnnnnnnnnnnnnnnnnnnnnnnnnnnnnnnnnnnnnnnnnnnnnnnnnnnnnnnnnnnnnnnnnnnnnnnnnnnnnnnnnnnnnnnnnnnnnnnnnnnnnnnnnnnnnnnnnnnnnnnnnnnnnnnnnnnnnnnnnnnnnnnnnnnnnnnnnnnnnnnnnnnnnnnnnnnnnnnnnnnnnnnnnnnnnnnnnnnnnnnnnnnnnnnnnnnnnnnnnnnnnnnnnnnnnnnnnnnnnnnnnnnnnnnnnnnnnn
>378604X
NNNNNNNNGAATCAATNNNNCCTTTTTCNNNNNNNNNNNNNNNNNNNNNNNNNNGAGTAGCAACGAGGGNNNTAANNNNNNNNNNNNNNNNNNNNNNNNNNNNNNNNNNNNNNNNNNNNNNNNNNNNNNNNNNNNNNNATNNNNNNCATTTNNNNNTTGAGGAAATATCGTATNNNNNNTAATTGNNNNNATTTTGAGATGAAGACTGTTTCTCATTTCTTTTTGGTCATCTCCTTGCAGNNNATTAGATAATATAGTAGTAATAATGAATTGTAGTTGATAAATGTTAGTTGATTC----------------------------------------------------------------------------------------------------------------TCATTCCTATCGTATCGATAAGGAAACCTGAGAAATACCAAGGTTCAACGATAATGGCAAACATGCTTCATTAATCGGTATTCTTGATCAAATACTTCCTTGCCTGCCATACGGCATCCCTTAATCGCAAAATAGTAATATTCTTTCCAACTATATAACCGTTATTTTAACACATATTTCTCAAGAGNNNNCTTTCTAGAAATGGCA
>BC187
nnnnnnnnnnnnnnnnnnnnnnnnnnnnnnnnnnnnnnnnnnnnnnnnnnnnnnnnnnnnnnnnnnnnnnnnnnnnnnnnnnnnnnnnnnnnnnnnnnnnnnnnnnnnnnnnnnnnnnnnnnnnnnnnnnnnnnnnnnnnnnnnnnnnnnnnnnnnnnnnnnnnnnnnnnnnnnnnnnnnnnnnnnnnnnnnnnnnnnnnnnnnnnnnnnnnnnnnnnnnnnnnnnnnnnnnnnnnnnnnnnnnnnnnnnnnnnnnNNNNNNNNNNNNNNNNNNNNNNNNNNNNNNNNNNNNNNNNN----------------------------------------------------------------------------------------------------------------NNNNNNNNNNNNNNNNNNNNNNNNNNNNNNNNNNNNNNNNNNNNNNNNNNNNNNNNNCNNNNNNNNNNNNNNNNNNNNNNNNNNNNNNNNNNNNNNNNNNNNNNNNNNNNNNNNNNNNNNNNNNNNNNAAAATAGNNNNNNNNNNNNNNNCTANNNNNNNNNNNNNNNNNNNNNNNNNNNNNNAGAGACNNNNNNNNNGAAATGGCN
>DBVPG1106
nnnnnnnnnnnnnnnnnnnnnnnnnnnnnnnnnnnnnnnnnnnnnnnnnnnnnnnnnnnnnnnnnnnnnnnnnnnnnnnnnnnnnnnnnnnnnnnnnnnnnnnnnnnnnnnnnnnnnnnnnnnnnnnnnnnnnnnnnnnnnnnnnnnnnnnnnnnnnnnnnnnnnnnnnnnnnnnnnnnnnnnnnnnnnnnnnnnnnnnnnnnnnnnnnnnnnnnnnnnnnnnnnnnnnnnnnnnnnnnnnnnnnnnnnnnnnnnnnnnnnnnnnnnnnnnnnnnnnnnnnnnnnnnnnnnnnnnnnTAATTTAGATGACTATTTCTCATCATTTGCGTCATCTTCTAACACCGTATATGATAATATACTAGTAACGTAAATACTAGTTAGTAGATGATAGTTGATTTTTATTCCAACATCATTCCTATCGTATCGATAAGGAAACCTGAGAAATACCAAGGTTCAACGATAATGGCAAACATGCTTCATTAATCGGTATTCTTGATCAAATACTTCCTTGCCTGCCATACGGCATCCCTTAATCGCAAAATAGTAATATTCTTTCCAACTATATAACCGTTATTTTAACACACATTTCTCAAGAGACCCCTTTCTAGAAATGGCA
>DBVPG1373
NNNNNNNNNNNNNNNNNN-NNNNNNNNNNNNNNNNNNNNNNNNNNNNNNNNNNNNNNNNNNNNNNNNNNNNNNNNNNNNNNNNNNNNNNNNNNNNNNNNNNNNNNNNNNANNNNNNNNNNNNNNNNNNNNNNNNNNNNNNNNNNNNNNNNNNNNNNNNNNNNNNNNNNNNNNNANNNNNNNNNNNNNNNNNNNNNNNNNNNNNNNNNNNNNCNNNNNNCTTTTNNNNNNNNNNNNNNNNNAGCATTTGNNNNTATAGTAGTAATAANNNANNGNNNTCGATNNNNNNNNGTNNNNNN----------------------------------------------------------------------------------------------------------------NNNNNNCTATCGTATCGATAAGGAAACCTGAGNNNNNNNNAGGTTCAACGATAATGGCAAACATGCTTCATTAATCGGTATTCTTGATCAAATACTTCCTTGCCTGCCATACGGCATCCCTTAATCGCAAAATAGTANNNNNNTTTCCAACTATATAACCGTTATTTTAACACACATTTCTCAAGAGACCCCTTTCTAGAAATGGCA
>DBVPG1788
nnnnnnnnnnnnnnnnnnnnnnnnnnnnnnnnnnnnnnnnnnnnnnnnnnnnnnnnnnnnnnnnnnnnnnnnnnnnnnnnnnnnnnnnnnnnnnnnnnnnnnnnnnnnnnnnnnnnnnnnnnnnnnnnnnnnnnnnnnnnnnnnnnnnnnnnnnnnnnnnnnnnnnnnnnnnnnnnnnnnnnnnnnnnnnnnnnnnnnnnnnnnnnnnnnnnnnnnnnnnnnnnnnnnnnnnnnnnnnnnnnnnnnnnnnnnnnnnnnnnnnnnnnnnnnnnnnnnnnnnnnnnnnnnnnnnnnnnnnnnnnnnnnnnnnnnnnnnnnnnnnnnnnnnnnnnnnnnnnnnnnnnnnnnnnnnnnnnnnnnnnnnnnnnnnnnnnnnnnnnnnnnnnnnnnnnnnnnnnnnnnnnnnnnnnnnnnnnnnnnnnnnnnnnnnnnnnnnnnnnnnnnnnnnnnnnnnnnnnnnnnnnnnnnnnnnnnnnnnnnnnnnnnnnnnnnnnnnnnnnnnnnnnnnnnnnnnnnnnnnnnnnnnnnnnnnnnnnnnnnnnnnnnnnnnnnnnnnnnnnnnnnnnnnnnnnnnnnnnnnnnnnnnnnnnnnnnnnnnnnnnnnnnnnnnnnnnnn
>DBVPG1853
NNNNNAAANAATCAATAGNNNNNNNTTCNNNNNNNNATANNNNNNNNNNNNAATGAGTNGNNNCGAGGGAAATAATTACTNNNNNNNNCTGCNNNNAGTGATTAGTTAAAAANNNNTNNNCNNAAGTTTTTCTGTCGTATTTTAGGCATTTTCATTTTGAGGAAATATCGTATACCTGGTAATTGCCTATATTTTGAGATGAAGACTGTTTCTCATTTCTTTTNNNNNNNNNNCNNNCAGAGCATTTGATAATATAGTAGTAATAATGAATTGTAGTCGATAAATGTTAGTNNNNNN----------------------------------------------------------------------------------------------------------------TCATTCCTATCGTATCGATAAGGAAACCTGAGAAATACCAAGGTTCAACGATAATGGCAAACATGCTTCATTAATCGGTATTCTTGATCAAATACTTCCTTGCCTGCCATACGGCATCCCTTAATCGCAAANNNNNAATATTCTTTCCAACTATATAACCGTTATTTTAACACATATTTCTCNNNNNACCCCTTTCTAGAAATGGCA
>DBVPG6040
nnnnnnnnnnnnnnnnnnnnnnnnnnnnnnnnnnnnnnnnnnnnnnnnnnnnnnnnnnnnnnnnnnnnnnnnnnnnnnnnnnnnnnnnnnnnnnnnnnnnnnnnnnnnnnnnnnnnnnnnnnnnnnnnnnnnnnnnnnnnnnnnnnnnnnnnnnnnnnnnnnnnnnnnnnnnnnnnnnnnnnnnnnnnnnnnnnnnnnnnnnnnnnnnnnnnnnnnnnnnnnnnnnnnnnnnnnnnnnnnnnnnnnnnnnnnnnnnnnnnnnnnnnnnnnnnnnnnnnnnnnnnnnnnnnnnnnnnnnnnnnnnnnnnnnnnnnnnnnnnnnnnnnnnnnnnnnnnnnnnnnnnnnnnnnnnnnnnnnnnnnnnnnnnnnnnnnnnnnnnnnnnnnnnnnnnnnnnnnnnnnnnnnnnnnnnnnnnnnnnnnnnnnnnnnnnnnnnnnnnnnnnnnnnnnnnnnnnnnnnnnnnnnnnnnnnnnnnnnnnnnnnnnnnnnnnnnnnnnnnnnnnnnnnnnnnnnnnnnnnnnnnnnnnnnnnnnnnnnnnnnnnnnnnnnnnnnnnnnnnnnnnnnnnnnnnnnnnnnnnnnnnnnnnnnnnnnnnnnnnnnnnnnnnnnnnnnnn
>DBVPG6044
nnnnnnnnnnnnnnnnnnnnnnnnnnnnnnnnnnnnnnnnnnnnnnnnnnnnnnnnnnnnnnnnnnnnnnnnnnnnnnnnnnnnnnnnnnnnnnnnnnnnnnnnnnnnnnnnnnnnnnnnnnnnnnnnnnnnnnnnnnnnnnnnnnnnnnnnnnnnnnnnnnnnnnnnnnnnnnnnnnnnnnnnnnnnnnnnnnnnnnnnnnnnnnnnnnnnnnnnnnnnnnnnnnnnnnnnnnnnnnnnnnnnnnnnnnnnnnnnNNNNNNNNNNNNNNNNNNAGTCGNNNNNNNNNNN-NNNNNN----------------------------------------------------------------------------------------------------------------NNNNNNNNNNNNNNNNNNNNNNNNN-NNNNNNNN-NNNNNNNNNNNN-NNNNNNNNNNNNNNATGNTNNNNNANNNNNNNNNNNNGATCNNNNNNNNNNTTGCCTGCCATACNNNNNNNNNTNATCGCAAAATAGTAATANNCNTTCCAACTATATAACCGTTATNNNAACACATANNNNTCAAGAGACCCCTTTCTAGAAATGGCA
>DBVPG6765
CAGTTAAAGAATCAATAGAACCTTTTTCAAATCTCCATATGGAGCGGCCTCAATGAGTAGCAACGAGGGAAATAATTACTTGCTTCGGCTGCATTCAGTGATTAGTTAAAAAGTCGTCACCCTAAGTTTTTCTGTCGTATTTTAGGCATTTTCATTTNGAGGAAATATCGTATACCTGGTAATTGCCTATATTTTGAGATGAAGACTGTTTCTCATTTCTTTTTGGTCATCTCCTTGCAGAGCATTTGATAATATAGTAGTANTAATGAATTGTAGTCGANAAATGTTAGTTGATNC----------------------------------------------------------------------------------------------------------------TCATTCCTATCGNATCGATAAGGAANCCTGANAAATACCAAGGTTCAACNATAATGGCAAANATGCTTCATTANTCGGTANTCTTGATCAAANACTTCCTTGCCTGCCATACGGCATCCCTTAATCGCAAAATAGTAATATTCTTTCCAACTATATAACCGTTATTTTAACACACATTTCTCAAGAGACCCCTTTCTAGAAATGGCA
>K11
CAGTTAAAGAANNNATAGGACCTTTTTCAANTCTCCATATGGAGCGGCCTCANTGAGTAGTAACGAGGGAAATAATTACTTGCTTCGNCTGCATNCAGTGATNAGTNAAAAAGTCGNCACCCTAANTTTTTCTGTCGTATTTTAGNCATTTTCANNTTGAGGAAATATCGNNNNCCTGGNNNNNNTCTATATTTNNNNNNNAAGACTGTTTCTCATTTCTTTTTGGNNNTCNCNNNGCAGAGCATTTGATAATATAGTAGTAATAATNNNNNNTAGTCGNNNAATGTTAGTTGNNNC----------------------------------------------------------------------------------------------------------------TCATTCCTATCGTATCGANNNGGNNNNNNGANNNNNNNCAAGGTTCANNGANNATGGCAAACATGCTTCATTAATCGGTATTCTNNNNNNAATACTTCCTTGCCTGCCATACGNNATCCCTTAATCGCANNATANNNNNNNNNTTNNNNNNTATANNNCNNTNNNTTTAACACATATTTCTCANNNNNNNCCTNNNNNNNAANNNNN
>L_1374
nnnnnnnnnnnnnnnnnnnnnnnnnnnnnnnnnnnnnnnnnnnnnnnnnnnnnnnnnnnnnnnnnnnnnnnnnnnnnnnnnnnnnnnnnnnnnnnnnnnnnnnnnnnnnnnnnnnnnnnnnnnnnnnnnnnnnnnnnnnnnnnnnnnnnnnnnnnnnnnnnnnnnnnnnnnnnnnnnnnnnnnnnnnnnnnnnnnnnnnnnnnnnnnnnnnnnnnnnnnnnnnnnnnnnnnnnnnnnnnnnnnnnnnnnnnnnnnnnnnnnnnnnnnnnnnnnnnnnnnnnnnnnnnnnnnnnnnnnnnnnnnnnnnnnnnnnnnnnnnnnnnnnnnnnnnnnnnnnnnnnnnnnnnnnnnnnnnnnnnnnnnnnnnnnnnnnnnnnnnnnnnnnnnnnnnnnnnnnnnnnnnnnnnnnnnnnnnnnnnnnnnnnnnnnnnnnnnnnnnnnnnnnnnnnnnnnnnnnnnnnnnnnnnnnnnnnnnnnnnnnnnnnnnnnnnnnnnnnnnnnnnnnnnnnnnnnnnnnnnnnnnnnnnnnnnnnnnnnnnnnnnnnnnnnnnnnnnnnnnnnnnnnnnnnnnnnnnnnnnnnnnnnnnnnnnnnnnnnnnnnnnnnnnnnnnnnnnn
>L_1528
CAGTTAAAGAATCAATAGAACCTTTTTCAAATCTCCATATGGAGCGGCCTCAATGAGTAGCAACGAGGGAAATAATTACTTGCTTCGGCTGCATTCAGTGATTAGTTAAAAAGTCGTCACCCTAAGTTTTTCTGTCGTATTTTAGGCATTTTCATTTTGAGGAAATATCGTATACCTGGTAATTGCCTATATTTTGAGATGAAGACTGTTTCTCATTTCTTTTTGGTCATCTCCTTGCAGAGCATTTGATAATATAGTAGTAATAATGAATTGTAGTCGATAAATGTTAGTTGATTC----------------------------------------------------------------------------------------------------------------TCATTCCTATCGTATCGATAAGGAAACCTGAGAAATACCAAGGTTCAACGATAATGGCAAACATGCTTCATTAATCGGTNTTCTTGATCAAATACTTCCTTGCCTGCCATACGGCATCNCTNNNNCGCAAAATAGTAATATNNTTTCNAACTATATAACCGTTATTTTAACACACATTTCTCAAGAGACCCCTTTCTAGAAATGGCA
>NCYC110
nnnnnnnnnnnnnnnnnnnnnnnnnnnnnnnnnnnnnnnnnnnnnnnnnnnnnnnnnnnnnnnnnnnnnnnnnnnnnnnnnnnnnnnnnnnnnnnnnnnnnnnnnnnnnnnnnnnnnnnnnnnnnnnnnnnnnnnnnnnnnnnnnnnnnnnnnnnnnnnnnnnnnnnnnnnnnnnnnnnnnnnnnnnnnnnnnnnnnnnnnnnnnnnnnnnnnnnnnnnnnnnnnnnnnnnnnnnnnnnnnnnnnnnnnnnnnnnnnnnnnnnnnnnnnnnnnnnnnnnnnnnnnnnnnnnnnnnnnnnnnnnnnnnnnnnnnnnnnnnnnnnnnnnnnnnnnnnnnnnnnnnnnnnnnnnnnnnnnnnnnnnnnnnnnnnnnnnnnnnnnnnnnnnnnnnnnnnnnnnnnnnnnnnnnnnnnnnnnnnnnnnnnnnnnnnnnnnnnnnnnnnnnnnnnnnnnnnnnnnnnnnnnnnnnnnnnnnnnnnnnnnnnnnnnnnnnnnnnnnnnnnnnnnnnnnnnnnnnnnnnnnnnnnnnnnnnnnnnnnnnnnnnnnnnnnnnnnnnnnnnnnnnnnnnnnnnnnnnnnnnnnnnnnnnnnnnnnnnnnnnnnnnnnnnnnnnnnn
>NCYC361
nnnnnnnnnnnnnnnnnnnnnnnnnnnnnnnnnnnnnnnnnnnnnnnnnnnnnnnnnnnnnnnnnnnnnnnnnnnnnnnnnnnnnnnnnnnnnnnnnnnnnnnnnnnnnnnnnnnnnnnnnnnnnnnnnnnnnnnnnnnnnnnnnnnnnnnnnnnnnnnnnnnnnnnnnnnnnnnnnnnnnnnnnnnnnnnnnnnnnnnnnnnnnnnnnnnnnnnnnnnnnnnnnnnnnnnnnnnnnnnnnnnnnnnnnnnnnnnnnnnnnnnnnnnnnnnnnnnnnnnnnnnnnnnnnnnnnnnnnnnnnnnnnnnnnnnnnnnnnnnnnnnnnnnnnnnnnnnnnnnnnnnnnnnnnnnnnnnnnnnnnnnnnnnnnnnnnnnnnnnnnnnnnnnnnnnnnnnnnnnnnnnnnnnnnnnnnnnnnnnnnnnnnnnnnnnnnnnnnnnnnnnnnnnnnnnnnnnnnnnnnnnnnnnnnnnnnnnnnnnnnnnnnnnnnnnnnnnnnnnnnnnnnnnnnnnnnnnnnnnnnnnnnnnnnnnnnnnnnnnnnnnnnnnnnnnnnnnnnnnnnnnnnnnnnnnnnnnnnnnnnnnnnnnnnnnnnnnnnnnnnnnnnnnnnnnnnnnn
>RM11_1A
CAGTTAAAGAATCAATAGAACCTTTTTCAAATCTCCATATGGAGCGGCCTCAATGAGTAGCAACGAGGGAAATAATTACTTGCTTCGGCTGCATTCAGTGATTAGTTAAAAAGTCGTCACCCTAAGTTTTTCTGTCGTATTTTAGGCATTTTCATTTTGAGGAAATATCGTATACCTGGTAATTGCCTATATTTTGAGATGAAGACTGTTTCTCATTTCTTTTTGGTCATCTCCTTGCAGAGCATTTGATAATATAGTAGTAATAATGAATTGTAGTCGATAAATGTTAGTTGATTC----------------------------------------------------------------------------------------------------------------TCATTCCTATCGTATCGATAAGGAAACCTGAGAAATACCAAGGTTCAACGATAATGGCAAACATGCTTCATTAATCGGTATTCTTGATCAAATACTTCCTTGCCTGCCATACGGCATCCCTTNATCGCGAAATAGTAATATTCTTTCCNACTATATNACCGTTATTTTAACACACNTTTCTCANGAGACCCCTTTCTAGNAATGGCN
>S288c
CAGTTAAAGAATCAATAGAACCTTTTNCAAATCTCCATATGGAGCGGCCTCAATGAGTAGCAACGAGGGAAATAATTACTTGCTTCGGNTGCATTCAGTGATTAGTTAAAAAGTCGTCACCCTAAGTTTTTCTGTCGTATTTTAGGCATTTTCATTTTGAGGAAATATCGTATACCTGGTAATTGCCTATATTTTGAGATGAAGACTGTTTCTCATTTCTTTTTGGTCATCTCCTTGCAGANCATTTGATAATATAGTAGTAATAATGAATTGTAGTCGATAAATGTTAGTTGATTC----------------------------------------------------------------------------------------------------------------TCATTCCTATCGTATCGATAAGGAAACCTGAGAAATNNNNNGGTTCAACGATAATGGCAAACATGCTTCATTAATCGGTNTNNTTGATCAAATACTTCCTTGCCTGCNATACGGCATCCCTTAATCGCAAAATANNAATATTCTTTCCAACTATATAACCGTTATTTTAACANACATTTCTCAAGAGNCCCCTTTCTAGAAATGGCA
>SK1
CAGTTAAAGAATCAATAGGACCTTTTTCAAATCTCCATATGGAGCGGCCTCAATGAGTAGCAACGAGGGAAATAATTACTTGCTTCGGCTGCATTCAGTGATTAGTTAAAAAGTCGTCACCCTAAGTTTTTCTGTCGTATTTTAGGCATTTTCATTTTGAGGAAATATCGTATACCTGGTAATTGTCTATATTTTGAGATGAAGACTGTTTCTCATTTCTTTTTGGTCNNCTCCTTGCAGAGCATTTGATAATATAGTAGTAATAATGAATTGTAGTCGATAAATGTTAGTTGATTG----------------------------------------------------------------------------------------------------------------TCATTCCTATCGTATCGATAAGGAAACCTGAGAAATACCAAGGTTCAACGACAATGGCAAACATGCTTCATTAATCGGTATTCTTGATCAAATACTTCCTTGCCTGCCATACGGCATCCCTTAATCGCAAAATAGTAATATTCTTTCCAACTATATAACCGTTAATTTAACACATATTTCTCAAGAGACCCCTTTCTAGAAATGGCA
>UWOPS03_461_4
NAGNNNNNNNNNNNNNNNNNNNNNNTTCNNNNNNCNATNNNGAGNNNNNNNNNNNNNNNNCNNNGAGGGAAANNNNNNCNNNNNNNGGCTGCATTCAGTGATTAGTTAAAAAGTCGTCACCCTAAGTTTTTCTGTCGTATTTTAGGTATTTTCATTTTGAGGAAATATCGTATACCTGGTAATTGCCTATATTTTGAGATGAAGACTGTTTCTCATTTCTTTTTGGTCANNNNNTTGCAGAGCATTTGATAATATAGTAGTAATAATGAATTGTAGTCGATAAATGTTAGTTGATTC----------------------------------------------------------------------------------------------------------------TCATTCCTATCGTATCGATAATGAAACCTGAGAAATACCAAGGTTCAACGATAATGGCAAACATGCTTCATTAATCGGTATTCTTGATCAAATACTTCCTTGCCTGCCATACGNNNNNNCTTAATCGCAAAATAGTAATATTCTTTCCAACTATATAACCGTTATTTTAACACATATTTCTCAANNNNNNCCTTTNNNNNNATGGCA
>UWOPS05_217_3
NNNNNNNNNNNNNNNNNNNNNNNNNNNNNNNNNNNNNNNNNNNNNNNNNNNN-NNNNNNNNNNNNNNNNNNNNNNN-NNNNNNNNNNNNNNNNNNNNNNNNNNNNNNNNNNNNNNNNNNNNNNNNNNNNNNNNNNNNNNNNNNNNNNNNNNNNNNNNNNNNNNN-NNNNNNNNNNNNNNNNNN-NNNNN-NNNNNNNNNNNNNNNNNNNN-NNNNNN-NNNNNnnnnnnnnnnnnnnnnnnnnnnnnnnnnnnnnnnnnnnnnnnnnnnnnnnnnnnnnnnnnnnnnnnnnnnnnnnnnnnnnnnnnnnnnnnnnnnnnnnnnnnnnnnnnnnnnnnnnnnnnnnnnnnnnnnnnnnnnnnnnnnnnnnnnnnnnnnnnnnnnnnnnnnnnnnnnnnnnnnnnnnnnnnnnnnnnnnnnnnnnnnnnnnnnnnnnnnnnnnnnnnnnnnnnnnnnnnnnnnnnnnnnnnnnnnnnnnnnnnnnnnnnnnnnnnnnnnnnnnnnnnnnnnnnnnnnnnnnnnnnnnnnnnnnnnnnnnnnnnnnnnnnnnnnnnnnnnnnnnnnnnnnnnnnnnnnnnnnnnnnnnnnnnnnnnnnnnnnnnnnnnnnnnnnnnnnn
>UWOPS05_227_2
CAGTTAAAGAATCAATAGGACCTTTTTCAAATCTCCATATGGAGCGGCCTCAATGAGTAGCAACGAGGGAAATAATTACNNGCTTCGGCTGCANNNNNNGNNNNNNNNNNNNNNNGTCACCNNNNNTTNNNNNNNNNNNNNTNANNNATNTTCANNNNNNNNNNNNNNNnnnnnnnnnnnnnnnnnnnnnnnnnnnnnnnnnnnnnnnnnnnnnnnnnnnnnnnnnnnnnnnnnnnnnnnnnnnnnnnnnnnnnnnnnnnnnnnnnnnnnnnnnnnnnnnnnnnnnnnnnnnnnnnnnnnnnnnnnnnnnnnnnnnnnnnnnnnnnnnnnnnnnnnnnnnnnnnnnnnnnnnnnnnnnnnnnnnnnnnnnnnnnnnnnnnnnnnnnnnnnnnnnnnnnnnnnnnnnnnnnnnnnnnnnnnnnnnnnnnnnnnnnnnnnnnnnnnnnnnnnnnnnnnnnnnnnnnnnnnnnnnnnnnnnnnnnnnnnnnnnnnnnnnnnnnnnnnnnnnnnnnnnnnnnnnnnnnnnnnnnnnnnnnnnnnnnnnnnnnnnnnnnnnnnnnnnnnnnnnnnnnnnnnnnnnnnnnnnnnnnnnnnnnnnnnnnnnnnnnnnnnnnnn
>UWOPS83_787_3
nnnnnnnnnnnnnnnnnnnnnnnnnnnnnnnnnnnnnnnnnnnnnnnnnnnnnnnnnnnnnnnnnnnnnnnnnnnnnnnnnnnnnnnnnnnnnnnnnnnnnnnnnnnnnnnnnnnnnnnnnnnnnnnnnnnnnnnnnnnnnnnnnnnnnnnnnnnnnnnnnnnnnnnnnnnnnnnnnnnnnnnnnnnnnnnnnnnnnnnnnnnnnnnnnnnnnnnnnnnnnnnnnnnnnnnnnnnnnnnnnnnnnnnnnnnnnnnnnnnnnnnnnnnnnnnnnnnnNNNNNNNNNNNNNNNNNNNNN----------------------------------------------------------------------------------------------------------------NNNNNNNNNNNNNNNNNNNNNNNNNNNNNNNNNNNNNNNNNNNNNNNNNNNNNNNNNNNNNNNNNNNNNNNNNNNNNNNNNNNNNNNNNNNNNNNNNNNNNNNNNNNNNNNNNNNNNNNNNNNNNNNNNNNNNNNNNNNNNNNNNNNNNNNNNNNNNNNNNNNNNNNNNNNNNNNNNNNNNNNNNNNNNNNNNNNNNNNNNNNNNNN
>UWOPS87_2421
NNNNNNNNNNNTNNNNNNNNNNNTTTTCAAATCTCNNNNNNNNNNNGCNNNNNNNNNNNNNNNNNNNNNNNNNNNNNNNNNNNNNNNNNNNNNnnnnnnnnnnnnnnnnnnnnnnnnnnnnnnnnnnnnnnnnnnnnnnnnnnnnnnnnnnnnnnnnnnnnnnnnnnnnnnnnnnnnnnnnnnnnnnnnnnnnnnnnnnnnnnnnnnnnnnnnnnnnnnnnnnnnnnnnnnnnnnnnnnnnnnnnnnnnnnnnnnnnnnnnnnnnnnnnnnnnnnnnnnnnnnnnnnnnnnnnnnnnnnnnnnnnnnnnnnnnnnnnnnnnnnnnnnnnnnnnnnnnnnnnnnnnnnnnnnnnnnnnnnnnnnnnnnnnnnnnnnnnnnnnnnnnnnnnnnnnnnnnnnnnnnnnnnnnnnnnnnnnnnnnnnnnnnnnnnnnnnnnnnnnnnnnnnnnnnnnnnnnnnnnnnnnnnnnnnnnnnnnnnnnnnnnnnnnnnnnnnnnnnnnnnnnnnnnnnnnnnnnnnnnnnnnnnnnnnnnnnnnnnnnnnnnnnnnnnnnnnnnnnnnnnnnnnnnnnnnnnnnnnnnnnnnnnnnnnnnnnnnnnnnnnnnnnnnnnnnnnn
>W303
CAGTTAAAGAATCAATAGAACCTTTTTCAANTCTCCATATGGAGCGGCCTCAATGAGTAGCAACGAGGGAAATAATTACTTGCTTCGGCTGCATTCAGTGATTAGTTAAAAAGTCGTCACCCTAAGTTTTTCTGTCGTATTTTAGGCATTTTCATTTTGAGGAAATATCGTATACCTGGTAATTGCCTATATTTTGAGATGAAGACTGTTTCTCATTTCTTTTTGGTCATCTCCTTGCAGAGCATTTGATAATATAGTAGTAATAATGAATTGTAGTCGATAAATGTTAGTTGATTC----------------------------------------------------------------------------------------------------------------TCATTCCTATCGTATCGATAAGGAAACCTGAGAAATACCAAGGTTCAACGATAATGGCAAACATGCTTCATTAATCGGTATTCTTGATCAAATACTTCCTTGCCTGCCATACGGCATCCCTTAATCGCAAAATAGTAATATTCTTTCCAACTATATAACCGTTATTTTAACACACATTTCTCAAGAGACCCCTTTCTAGAAATGGCA
>Y12
nnnnnnnnnnnnnnnnnnnnnnnnnnnnnnnnnnnnnnnnnnnnnnnnnnnnnnnnnnnnnnnnnnnnnnnnnnnnnnnnnnnnnnnnnnnnnnnnnnnnnnnnnnnnnnnnnnnnnnnnnnnnnnnnnnnnnnnnnnnnnnnnnnnnnnnnnnnnnnnnnnnnnnnnnnnnnnnnnnnnnnnnnnnnnnnnnnnnnnnnnnnnnnnnnnnnnnnnnnnnnnnnnnnnnnnnnnnnnnnnnnnnnnnnnnnnnnnnnnnnnnnnnnnnnnnnnnnnnnnnnnnnnnnnnnnnnnnnnnnnnnnnnnnnnnnnnnnnnnnnnnnnnnnnnnnnnnnnnnnnnnnnnnnnnnnnnnnnnnnnnnnnnnnnnnnnnnnnnnnnnnnnnnnnnnnnnnnnnnnnnnnnnnnnnnnnnnnnnnnnnnnnnnnnnnnnnnnnnnnnnnnnnnnnnnnnnnnnnnnnnnnnnnnnnnnnnnnnnnnnnnnnnnnnnnnnnnnnnnnnnnnnnnnnnnnnnnnnnnnnnnnnnnnnnnnnnnnnnnnnnnnnnnnnnnnnnnnnnnnnnnnnnnnnnnnnnnnnnnnnnnnnnnnnnnnnnnnnnnnnnnnnnnnnnnnnnnnn
>Y55
CAGTTAAAGAATCAATAGGACCTTTTTCAAATCTCCATATGGAGCGGCCTCAATGAGTAGCAACGAGGGAAATAATTCCTTGCTTCAGCTGCATTCAGTGATTAGTTAAAAAGTCGTCACCCTAAATTTTTCTGTCGTATTTTAGGCATTTTCATTTTGAGGAAATATCGTATACCTGGTAATTGCCTATATTTTGAGATGAAGACTGTTTCTCATTTCTTTTNGGTCATCTCCTTGCAGAGCATTTGATAATATAGTAGTGATAATGAATTGTAGTCGATAAATGTTACTTGACTC----------------------------------------------------------------------------------------------------------------TCATTCCTATCGTATCGATAAGGAAACCAGAGAAATACCAAGGTTCAACGATAATGGCAAACATGCTTCATTAATCGGTATTCTTGATCAAATACTTCCTTGCCTGCCATACGGCATCCCTTAATCGCAAAATAGTAATATTCTTTCCAACTATATAACCGTTATTTTAACACATATTTCTCAAGAGACCCCTTTCTAGAAATGGCA
>Y9
nnnnnnnnnnnnnnnnnnnnnnnnnnnnnnnnnnnnnnnnnnnnnnnnnnnnnnnnnnnnnnnnnnnnnnnnnnnnnnnnnnnnnnnnnnnnnnnnnnnnnnnnnnnnnnnnnnnnnnnnnnnnnnnnnnnnnnnnnnnnnnnnnnnnnnnnnnnnnnnnnnnnnnnnnnnnnnnnnnnnnnnnnnnnnnnnnnnnnnnnnnnnnnnnnnnnnnnnnnnnnnnnnnnnnnnnnnnnnnnnnnnnnnnnnnnnnnnnnnnnnnnnnnnnnnnnnnnnnnnnnnnnnnnnnnnnnnnnnnnnnnnnnnnnnnnnnnnnnnnnnnnnnnnnnnnnnnnnnnnnnnnnnnnnnnnnnnnnnnnnnnnnnnnnnnnnnnnnnnnnnnnnnnnnnnnnnnnnnnnnnnnnnnnnnNNNNNNNNNNNNNNNNNNNNNNNNNNNNNNNNNNNNNNNNNNNNNNNNNNNNNNNNNNNNNNNNNNNNNNNNNNNNNNNNNNNNNNNNNNNNNNNNNNNNNNNNNNNNNNNNNNNNNNNNNNNNNNNNNNNNNNNNNNNNNNNNNNNNNNNNNNNNNNNNNNNNNNNNNNNNNNNNNNNNNNNNNNNNNNNNNNNNNNNNNNNNNNN
>YIIc17_E5
NNNNNNN-NNNNNNNNNNNNNNNNNNNNNN-NNNNNNNNNNNNNNNNNNNNNNNNNNNNNNNNNNNNNNNNNNNNNNNNN-NNNNNNNNNNNNNNNNNNNNNNNNNNNNNNNNNNNNNNNNNNNNNNNNNNNNNNCGNNNNNNNNNNANNT-CNNNNNNNNNNNNNNNNNNNNNNNTNNNNNNNNNNNNTNNNNNNAGATNAAGACTNNNNNNCANNNCTTTTTGNNCATCNNNNTGCAGAGCATTTGATAATATAGTAGTAATAATGAATTGTAGTCGATAAATGTTAGTTGANNC----------------------------------------------------------------------------------------------------------------TCATTCCTATCGTATCGATAAGGAAANNTGAGAAATACCAAGGTTCAACGATAATGGCAAACATGCTTCATTAATCGGTANNCTTGATCAAATACTTCCTTGCCTGCCATACGGCATCCCTTAATCGCAAAATAGTAATATTCTTTCCAACTATATAACCGTTATTTTAACACATATTTCTCAAGAGACCCCTTTCTAGAAATGGCA
>YJM789
CAGTTAAAGAATCAATAGAACCTTTTTCAAATCTCCATATGGAGCGGCCTCAATGAGTAGCAACGAGGGAAATAATTACTTGCTTCGGCTGCATTCAGTGATTAGTTAAAAAGTCGTCACCCTAAGTTTTTCTGTCGTATTTTAGGCATTTTCATTTTGAGGAAATATCGTATACCTGGTAATTGCCTATATTTTGAGATGAAGACTGTTTCTCATTTCTTTTTGGTTATCTCCTTGCAGAGCATTTGATAATATAGTAGTAATAATGAATTGTAGTCGATAAATGTTAGTTGATTC----------------------------------------------------------------------------------------------------------------TCATTCCTATCGTATCGATAAGGAAACCTGAGAAATACCAAGGTTCAACGATAATGGCAAACATGCTTCATTAATCGGTATTCTTGATCAAATACTTCCTTGCCTGCCATACGGCATCCCTTAATCGCAAAATAGTAATATTCTTTCCAACTATATAACCGTTATTTTAACACACATTTCTCAAGAGACCCCTTTCTAGAAATGGCA
>YJM975
NNNNNNNNNNNNNNNNNNNNNNNNNNNNNNNNNNNNNNNNNNNNNNNNNNNNNNNNNNNNNNNNNNNNNNNNNNNNNNNNNNNNNNNNNNNNNNNNNNNNNNNNNNNNNNNNNNNNNNNNNNNNNNNNNNNNNNNNNNNNNNNNNNNNNNNNNNNNNNNNNNNNNNNNNNNNNNNNNNNNNNNNNNNNNNNNNNNNNNNNNNNNNNNNNN-NNNNNNNNNNNN--NNNNNNNNNN-NNNNN-NNNN-NNNN-NNN-NNNNNNNNN-NNNNN-NNNN-NNNNNNnnnnnnnnnnnnnnnnnnnnnnnnnnnnnnnnnnnnnnnnnnnnnnnnnnnnnnnnnnnnnnnnnnnnnnnnnnnnnnnnnnnnnnnnnnnnnnnnnnnnnnnnnnnnnnnnnnnnnnnnnnnnnnnnnnnnnnnnnnnnnnnnnnnnnnnnnnnnnnnnnnnnnnnnnnnnnnnnnnnnnnnnnnnnnnnnnnnnnnnnnnnnnnnnnnnnnnnnnnnnnnnnnnnnnnnnnnnnnnnnnnnnnnnnnnnnnnnnnnnnnnnnnnnnnnnnnnnnnnnnnnnnnnnnnnnnnnnnnnnnnnnnnnnnnnnnnnnnnnnnnnnnnnnnnnnnn
>YJM978
nnnnnnnnnnnnnnnnnnnnnnnnnnnnnnnnnnnnnnnnnnnnnnnnnnnnnnnnnnnnnnnnnnnnnnnnnnnnnnnnnnnnnnnnnnnnnnnnnnnnnnnnnnnnnnnnnnnnnnnnnnnnnnnnnnnnnnnnnnnnnnnnnnnnnnnnnnnnnnnnnnnnnNNNNNNNNNNNTNNNNNNTGNNNNNNNTTTGAGATGAAGACTGTTTCTCATTTCTTTTTNNTNATNTCCTTGCAGAGCATTTGATAATATAGTAGTAATAATGAATTGTAGTCGATAAATGTTAGTTGATTC----------------------------------------------------------------------------------------------------------------TCATTCCTATCGTATCGATAAGGAAACCTGAGAAATACCAAGGTTCAACGATAATGGCAAACATGCTTCATTAATCGGTATTCTTGATCAAATACTTCCTTGCCTGCCATACGGCATCCCTTAATCGCAAAATAGTAATATTCTTTCCAACTATATAACCGTTATTTTAACACACATTTCTCAAGAGACCCCTTTCTAGAAATGGCA
>YJM981
nnnnnnnnnnnnnnnnnnnnnnnnnnnnnnnnnnnnnnnnnnnnnnnnnnnnnnnnnnnnnnnnnnnnnnnnnnnnnnnnnnnnnnnnnnnnnnnnnnnnnnnnnnnnnnnnnnnnnnnnnnnnnnnnnnnnnnnnnnnnnnnnnnnnnnnnnnnnnnnnnnnnnnnnnnnnnnnnnnnnnnnnnnnnnnnnnnnnnnnnnnnnnnnnnnnnnnnnnnnnnnnnnnnnnnnnnnnnnnnnnnnnnnnnnnnnnnnnnnnnnnnnnnnnnnnnnnnnnnnnnnnnnnnnnnnnnnnnnnnnnnnnnnnnnnnnnnnnnnnnnnnnnnnnnnnnnnnnnnnnnnnnnnnnnnnnnnnnnnnnnnnnnnnnnnnnnnnnnnnnnnnnnnnnnnnnnnnnnnnnnnnnnnnnnnnnnnnnnnnnnnnnnnnnnnnnnnnnnnnnnnnnnnnnnnnnnnnnnnnnnnnnnnnnnnnnnnnnnnnnnnnnnnnnnnnnnnnnnnnnnnnnnnnnnnnnnnnnnnnnnnnnnnnnnnnnnnnnnnnnnnnnnnnnnnnnnnnnnnnnnnnnnnnnnnnnnnnnnnnnnnnnnnnnnnnnnnnnnnnnnnnnnnnnnnnnnnnn
>YPS128
CAGTTAAAGAATCAATAGGACCTTTTTCAAATCTCCATATGGAGCGGCCTCAATGAGTAGCAACGAGGGAAATAATTCCTTNNTTCAGCTGCATTCAGTGATTAGTTAAAAAGTCGTCACCCTAAATTTTTCTGTCGTATTTTAGGCATTTTCATTTTGAGGNNNNNNCGTATACCTGGNNNNNNCCTATATTTTGAGNNNAAGNCTGNNNNNNNTTTCTTTTTGGNNNNNNCCTTGCAGAGCATTTGATAATATAGTAGTAATAATGAATTGTAGTCGATAAATGTTAGTTGATTC----------------------------------------------------------------------------------------------------------------TCATTCCTATCGTATCGATAAGGAAACCTGAGAAATACCAAGGTTCAACGATAATGGCAAACATGCTTCATTAATCGGTATTCTTGATCAAATACTTCCTTGCCTGCCATACGGCATCCCTTAATCGCAAAATAGTAATATTCTTTCCANCTATATAACCGTTATTTTAACACATATTTCTCAAGAGACCCCTTTCTAGAAATGGCA
>YPS606
CAGTTAAAGAATCAATAGGACCTTTTTCAAATCTCCATATGGAGCGGCCTCAATGAGTAGCAACGAGGGAAATAATTCCTTGCTTCAGCTGCATTCAGTGATTAGTTAAAAAGTCGTCACCCTAAATTTTTCTGTCGTATTTTAGGCATTTTCATTTTGAGGAAATATCGTATACCTGGTAATTGCCTATATTTTGAGATGAAGACTGTTTCTCATTTCTTTTTGGTCATCTCCTTGCAGAGCATTTGATAATATAGTAGTAATAATGAATTGTAGTCGATAAATGTTAGTTGATTC----------------------------------------------------------------------------------------------------------------TCATTCCTATCGTATCGATAAGGAAACCTGAGAAATACCAAGGTTCAACGATAATGGCAAACATGCTTCATTAATCGGTATTCTTGATCAAATACTTCCTTGCCTGCCATACGGCATCCCTTAATCGCAAAATAGTAATATTCTTTCCAACTATATAACCGTTATTTTAACACATATTTCTCAAGAGACCCCTTTCTAGAAATGGCA
>YS2
NNNNNNNNGAATCANNNNNNNNTTTTTCAAATCTCCATATNNNNNNGCCTCAATGNNNNNNNNNNNGGGANNNNNNNNNNNNNNNNNNNNNNNNNNNNnnnnnnnnnnnnnnnnnnnnnnnnnnnnnnnnnnnnnnnnnnnnnnnnnnnnnnnnnnnnnnnnnnnnnnnnnnnnnnnnnnnnnnnnnnnnnnnnnnnnnnnnnnnnnnnnnnnnnnnnnnnnnnnnnnnnnnnnnnnnnnnnnnnnnnnnnnnnnnnnnnnnnnnnnnnnnnnnnnnnnnnnnnnnnnnnnnnnnnnnnnnnnnnnnnnnnnnnnnnnnnnnnnnnnnnnnnnnnnnnnnnnnnnnnnnnnnnnnnnnnnnnnnnnnnnnnnnnnnnnnnnnnnnnnnnnnnnnnnnnnnnnnnnnnnnnnnnnnnnnnnnnnnnnnnnnnnnnnnnnnnnnnnnnnnnnnnnnnnnnnnnnnnnnnnnnnnnnnnnnnnnnnnnnnnnnnnnnnnnnnnnnnnnnnnnnnnnnnnnnnnnnnnnnnnnnnnnnnnnnnnnnnnnnnnnnnnnnnnnnnnnnnnnnnnnnnnnnnnnnnnnnnnnnnnnnnnnnnnnnnnnnnnnnnnnnnnnnnn
>YS4
CAGTTAAAGAATCAATAGNACCTTTTTCAAATCTCCATATGGAGCGGCCTCAATGAGTAGCAACGAGGGAAATAATTACTTGCTTCNGCTGCATTCAGTGATTAGTTAAAAAGTCGTCACCCTAAGTTTTTCTGTCGTATTTTAGGCATTTTCATTTTGAGGAAATATCGTATACCTGGTAATTGCATATATTTTGAGATGAAGACTGTTTCTCATTTCTTTTTGGTCGTCTCCTTGCAGAGCATTTGATAATATAGTAGTAATAATGAATTGTAGTCGATAAATGNTAGTTGATTC----------------------------------------------------------------------------------------------------------------TCATTCCTATCGTATCGATAAGGAAACCTGAGAAATACCAAGGTTCAACGATANTGGCAAACATGCTTCACTAATCGGTATTCTNGATCAAATACTNCCTTGCNTGNCATACGGCATCCNTTAATCGCAAANTAGTANTATTCTTNCCAACTATATAACCGTTATTTNANCACATATTNCTNNNNNNNNNNNTTTCTAGAANTNNNN
>YS9
CANNNNNNGAATCAATAGAACCTTTTTCAAATCTCNNNNNNNNNNNGCCTCANNNNNNNNNNNNNNNNNANNNNNNNNNNNGCTTCGGCTGCNNNNNNNNNNNNNNNNNNAAGNNGTCNCNNNNNGTTNNNNNNNNNNNNNTTAGGCATTTTNNNNNNNNNNANNNNNNnnnnnnnnnnnnnnnnnnnnnnnnnnnnnnnnnnnnnnnnnnnnnnnnnnnnnnnnnnnnnnnnnnnnnnnnnnnnnnnnnnnnnnnnnnnnnnnnnnnnnnnnnnnnnnnnnnnnnnnnnnnnnnnnnnnnnnnnnnnnnnnnnnnnnnnnnnnnnnnnnnnnnnnnnnnnnnnnnnnnnnnnnnnnnnnnnnnnnnnnnnnnnnnnnnnnnnnnnnnnnnnnnnnnnnnnnnnnnnnnnnnnnnnnnnnnnnnnnnnnnnnnnnnnnnnnnnnnnnnnnnnnnnnnnnnnnnnnnnnnnnnnnnnnnnnnnNNNNNNNNNNNNNNNNNN-NNNNTCNNNNNNTNNNNNNNNGCATNCNNNNATCGCAAAATAGTAATATTCNNNNNNNNNNNNNNNNCNNNNNNNNNNCACNNNNNNNNNNAGAGACNNCNNNNNNNNAATGGCA
