# Supplementary material for: Evolutionary Genomics of Transposable Elements in Saccharomyces cerevisiae
Source: PLoS One. 2012 Nov 30;7(11):e50978. doi: 10.1371/journal.pone.0050978 (PMC3511429; doi:10.1371/journal.pone.0050978)
Supplement: File S7 — ZIP archive of SGRP strain alignments used for population genomic analyses. Alignments of the orthologous genomic region in each SGRP strain corresponding to each Ty insertion in our re-annotation of the S. cerevisiae reference genome. N’s represent low quality (<Q40 phred score) or missing data, primarily due to the low-coverage sequence of many SGRP strains. The DNA sequence of sacCer2 is included as “REF” and each alignment includes the TE locus and 200 bp of DNA sequence on either side of the Ty insertion site. A dummy sequence shows the position of each TE in the alignment with “T”s. (ZIP) [file pone.0050978.s007.zip › S7/chrIV_s67+_TY1.mfa]

>REF
GTAATACAACAGAAA--GTTAACCATTAATATTTCACCTAATTACACACTCTCCTAAAGAATTTGGATTTGATAACTATCATGTCATTTGAAAGAGTAACTCGTTTTCAGATTTATTATTGCCGGAATAAAAATAAATAAATATATCGAATAATATTCTTTATTATTAATGTCGAATGAGTTGTTAGAAGACTTCATAACAATTATCGGATTTAATGGAAGCTGAAGTGCAAGAATTGATAATTTAATAAGATAATGAATTTAATATAAAATATAAACGGAGAGAGAATAATGTTGTTATATAGAATTGTTGATTCCCTTTTGCGGATTTCTTATATCCTCGAGGAAAACTTCTAATATATATCCAATATAATCGTTTCCAAATTGTGAAAGAAAAAAAAATCTTCAATACAGTGTATTAGTGCTACATAAAAACGCGTTAAAACTTGCATTCCAATTTATCAAAAAGTTTGCCAGGACATATAGGATATAAATGCATTGCGAAGTAAAACACTTCTCAAAAAATTAAAAAAAAAAAAAAAA--ATAAAACTAACGTATTCAC
>index
---------------------------------------------------------------------------------------------------------------------------------------------------------------------------------------------------------TTTTTTTTTTTTTTTTTTTTTTTTTTTTTTTTTTTTTTTTTTTTTTTTTTTTTTTTTTTTTTTTTTTTTTTTTTTTTTTTTTTTTTTTTTTTTTTTTTTTTTTTTTTTTTTTTTTTTTTTTTTTTTTTTTTTTTTTTTTTTTTTTTTTTTTTTTTTTTTT----------------------------------------------------------------------------------------------------------------------------------------------------------------------------------------------------------
>273614N
GTAATACAACAGAAA--GTTAACCATTAATATTTCACCTAATTACACACTCTCCTAAAGAATTTGGATTTGATAACTATCATGTCATTTGAAAGAGTAACTCGTTTTCAGATTTATTATTGCCGGAATAAAAATAAATAAATATATCGAATAATATTCCTTATTATTAATGTCGAATGAGTTGTTAGAAGACTTCATAACAATTATCGGATTTAATGGAAGCTGAAGTGCAAGAATTGATAATTTAATAAGATAATGAATTTATTATAAAATATAAACGGAGAGAGANTAATGTTGTTATATAGAATTGTTGATTCCCTTTTGCGGATTTCTTATATCCTCGAGGAAAACTTCTAATATATATCCAATATAATCGTTTCCAAATTGTGAAAGAAAAAAAA-TCTTCAATACAGTGTATTAGTGCTACATAAAAACGCGTTAAAACTTGCATTCCAATTTATCAAAAAGTTTGCCAGGACATATAGGATATAAATGCATTGCGAAGTAAAACACTTCTCAAAAAATAAAAAAAAAAAAAAAAAAAATAAAACTAACGTATTCAC
>322134S
NNNNNNNNNNNNNNN--NNNNNNNNNNNNNNNNNNNNNNNNNNNNNNNNNNNNNNNNNNNNTNNNNNNNNNNNNNNNNNNNNNNNNNNNNNNAGANNANNNNNNNNTNNNNNNNNNNNNNNNNNGNNNNNNNNNNNATNNNNNNNNNNNNNNNNNNNNNNNNNNNNNNNNNNNNNNTNNNNNNNNNNNNNNNNNCNTAACAANNNNNNNNNNNNNNNNNNNNNNNNNNNNNNNNNNNNNNNNNNNNNNNNNNNANNNNANNNNNNNNNNNNNNTANNNNNNNNNNNNNNNNNNNNGTNNNNNNNNNNNNNNNNNNNNCNNNNNNNNNNNNNNNNNNTCCTNNNNNNNNNNNNNNNNTATATNNNNNNNNNNNNNNNNNNNNNNNNNNNNNNNNNNANNNN-NNNNCNNNNNNNNNNNNNNNNNNNNNNNNNNNNNNNNNNNNNNNNNNNNNNNNNNNNNNNNNNNNNN---NNNNNNNNNNNNNNNNNNNNNNnnnnnnnnnnnnnnnnnnnnnnnnnnnnnnnnnnnnnnnnnnnnnnnnnnnnnnnnnnnnnnnnnnnnnn
>378604X
nnnnnnnnnnnnnnnnnnnnnnnnnnnnnnnnnnnnnnnnnnnnnnnnnnnnnnnnnnnnnnnnnnnnnnnnnnnnnnnnnnnnnnnnnnnnnnnnnnnnnnnnnnnnnnnnnnnnnnnnnnnnnnnnnnnnnnnnnnnnnnnnnnnnnnnnnnnnnnnnnnnnnnnnnnnnnnnnnnnnnnnnnnnnnnnnnnnnnnnnnnnnnnnnnnnnnnNNNNNNNNNNN-N-NNNNNNNNNN-NNNNNNNNNNNNNNNNNNNNNNNN-NNNNNNNN-NNNNNNNNNNNNNNNNNNNNNNNN-NNNN-NNNNNNNNN-NNNNNNNNNNNNNNNNNNNNNNNNNNNNNNNNNNNNNNNNNNNNNNNNNNNNNN-NNNNNNNNNNNNNNNNNNNNNN-NNNNNNNNNNNNNNNNNNNNNNNNNNNNNNNNNNNNNNNNNNNNNNNN-NNNNNN-NNNNNNNNNNNNNNNNNNNNNNNNNNNNNNNNNNNNNNNNNNNNNNNNNNNNNNNNNNNNNNNNNNNNNNNNNNNNNNNNNNNNNNNNNNNNNNN---NNNNNNNNNNNNNNNNNN
>BC187
GTAATACAACAGAAA--GTTAACCATTAATATTTCACCTAATTACACACTCTCCTAAANNNNNNGGATTTGATAACTATCATGTCATTTGAAAGAGTAACTCGTTTTCAGATTTATTATTGCCGGAATAAAAATAAATAAATATATCGAATAATATTCTTTATNNNNNNNNNCGAATGAGTTGTTAGNNNNNNNCATAANNNNNNNNNNNNNNNNNNNNNGNNNNNNNNCNNNNNNNNNNNNNNNNNNNNNNNNNNNNNNNNNNNNNNNANNNNNNNNNNNNNNNNNNNNNNNNNNNNNNNNNNNNNNNNNNNNNNNNNNNNNNNNNNNNNNNNNNNNNNNNNNNNNN-NNNNNNNNNNNNNNNNNNNNNNNNNNNNNNNNNNNNNNNNNNNNNNNNNNN-NNNNNNnnnnnnnnnnnnnnnnnnnnnnnnnnnnnnnnnnNNNNNNNNNNNNNNNNNNNNNNNNNNNNNNNNNNNNNNNNNNNNNNNNNNNNNNNNNNNNNNNNNNNNNNNNNNNNNNNNNNNNNNNNNNNNNNNNNNNNN--NNNNNNNNNNNNNNNNNNN
>DBVPG1106
nnnnnnnnnnnnnnnnnnnnnnnnnnnnnnnnnnnnnnnnnnnnnnnnnnnnnnnnnnnnnnnnnnnnnnnnnnnnnnnnnnnnnnnnnnnnnnnnnnnnnnnnnnnnnnnnnnnnnnnnnnnnnnnnnnnnnnnnnnnnnnnnnnnnnnnnnnnnnnnnnnnnnnnnnnnnnnnnnnnnnnnnnnnnnnnnnnnnnnnnnnnnnnnnnnnnnnnnnnnnnnnnnnnnnnnnnnnnnnnnnnnnnnnnnnnnnnnnnnnnnnnnnnnnnnnnnnnnnnnnnnnnnnnnnnnnnnnnnnnnnnnnnnnnnnnnnnnnnnnnnnnnnnnnnnnnnnnnnnnnnnnnnnnnnnnnnnnnnnnnnnnnnnnnnnnnnnnnnnnnnnnnnnnnnnnnnnnnnnnnnnnnnnnnnnnnnnnnnnnnnnnnnnnnnnnnnnnnnnnnnnnnnnnnnnnnnnnnnnnnnnnnnnnnnnnnnnnnnnnnnnnnnnnnnnnnnnnnnnnnnnnnnnnnnnnnnnnnnnnnnnnnnnnnnnnnnnnnnnnnnnnnnnnnnnnnnnnnnnnnnnn
>DBVPG1373
GTAATACAACANNNN--NTTAACCATTAATATTTCACCTAATTACACACTCTCCTAAAGAATTTGGATTTGATAACTATCATGTCATTTGAAAGAGTAACTCNNTTTCANATTTATTATTGCCGGAATAAAAATAAATAAATATANCGAATAANATNCTTTATTATTAATGTCGAATGAGTTGTTAGAAGACTTCATAACAATTATCGGATTTAATGGAAGCTGAAGTGCAAGAATTGATAATTTAATAAGATAATGAATTTATTATAAAATATAAACGGAGAGAGAATAATGTTGTTATATAGAATTGTTGATTCCCTTTTGCGGATTTCTTATATCCTCGAGGAAAACTTCTAATATATATCCAATATAATCGTTTCCAAATTGTGAAAGAAAAAAAA-TCTTCAATACAGTGTATTAGTGCTACATAAAAACGCGTTAAAACTTGCATTCCAATTTATCAAAAAGTTTGCCAGGACATATAGGATATAAATGCATTGCGAAGTAAAACACTTCTCAAAAAATAAAAAAAAAAAAAAAAAAAATAAAACTAACGTATTCAC
>DBVPG1788
GTAATACAACAGAAA--GTTAACCATTAATATTTCACCTAATTACACACTCTCCTAAAGAATTTGGATTTGATAACTATCATGTCATTTGAAAGAGTAACTCGTTTTCAGATTTATTATTGCCGGAATAAAAATAAATAAATATATCGAATAATATTCTTTATTATTAATGTCGAATGAGTTGTTAGAAGACTTCATAACAATTATCGGATTTAATGGAAGCTGAAGTGCAAGAATTGATAATTTAATAAGATAATGAATTTATTATAAAATATAAACGGAGAGAGAATAATGTTGTTATATAGAATTGTTGATTCCCTTTTGCGGATTTCTTATATCCTCGAGGAAAACTTCTAATATATATCCAATATAATCGTTTCCAAATTGTGAAAGAAAAAAAA-TCTTCAATACAGTGTATTAGTGCTACATAAAAACGCGTTAAAACTTGCATTCCAATTTATCAAAAAGTTTGCCAGGACATATAGGATATAAATGCATTGCGAAGTAAAACACTTCTCAAAAAATTAAAAAAAAAAAAAAAA--ATAAAACTAACGTATTCAC
>DBVPG1853
nnnnnnnnnnnnnnnnnnnnnnnnnnnnnnnnnnnnnnnnnnnnnnnnnnnnnnnnnnnnnnnnnnnnnnnnnnnnnnnnnnnnnnnnnnnnnnnnnnnnnnnnnnnnnnnnnnnnnnnnnnnnnnnnnnnnnnnnnnnnnnnnnnnnnnnnnnnnnnnnnnnnnnnnnnnnnnnnnnnnnnnnnnnnnnnnnnnnnnnnnnnnnnnnnnnnnnnnnnnnNNNNNNNNNNNNNNNNNNNNNNNNNNNNNNNNNNNNNNNNNNNNNNNNNNNNNNNNNNNNNNNNNNNNNNNNNNNNNNNNNNNNNNNNNNNNNNNNNNNNNNNNNNNNNNNNNNNNNNNNNNNNNNNNNNNNNNNNNNNNNNNNNNNNNNNNNNNNNTCNAANNNNNNAAA-AAAAAANN-NNNNNANNNNNNNNNNNNNNNNCTACATAAAAACGCATTAAAACTTNNATTCCAATTNNNNNAAAAGTTTGCCAGGACATATAGGATATAAATGCATTGCGAAGTAAAACACTTNNNNNAANNNNNAAAAAAAAAAAAAAA--ATAAAACTAACGTATTCAC
>DBVPG6040
NTAATACAACAGAAA--GTTAACCATTAATATTTCACCTAATTACACACTCNNNNNNAGAATTTGGATTTGATAACTATCATGTCANNNGAAAGAGTANCTCGTTTTCAGATTTATTATTGCCGGAATAAAAATAAATAAATATATCGAATAATATTCTTTATTATTAATGTCGAATGAGTTGNNNNNNGACTTCATAACAATTATCGGATTTAATGNNNNCTGAAGTGCAAGAATTGANAANNNNNNNNNNNAATNNNNNNNNNNNNNNNNNNNNNNNNNNNNNNNNTAATNNTGTNNNNNNNNATNNNNNNNNNNCTTTTGNNNATNTNTTATATNNNNNNNNNNNACTTCTAATATATNNNNNNTATAATCGTNNNNNNNNNNNNNNNNAANNNNNnnnnnnnnnnnnnnnnnnnnnnnnnnnnnnnnnnnnnnnnnnnnnnnnnnnnnnnnnnnnnnnnnnnnnnnnnnnnnnnnnnnnnnnnnnnnnnnnnnnnnnnnnnnnnnnnnnnnnnnnnnnnnnnnnnnnnnnnnnnnnnnnnnnnnnnnnnnnnnnnnnnn
>DBVPG6044
---------------AAGTTAACCATTAATATTTCACCTAATTACACACTCTTCTAAAGAATTTGGATTTGATAACTATCATGTCATTTGAAAGAGTAACTCGTTTTCAGATTTATTATTGCCGGAATAACAATAAATAAATATATCGAATAATATTCTTTATTATTAATGTCGAATGAGTTGTTAGAAGACTTCATAACAAATATCGGATTTAATGGAAGCTGAAGTGCAAGAATTGATAATTTAATAAGATAATGAATTTAATATAAAATATAAACGGAGAGAGAATAATGTTGTTATATAGAATTGTTGATTCCCTTTTGCGGATTTCTTATATCCTCGAGGAAAACTTCTAATATATATCCAATATAATCGTTTCCAAATTGTGAAA-AAAAAAAAATCTTCAATACAGTGTATTAGTGCTACATAAAAACGCGTTAAAACTTGCATTCCAATTTATCAAAAAGTTTGCCAGGACATATAGGATATAAATGCATTGCGAAGTAAAACACTTCTCAAAANNNNNAAAAAAAAAAAAAAA--ATAAAACTAACGTATTCAC
>DBVPG6765
GTAATACAACAGAAA--GTTAACCATTAATATTTCACCTAATTACACACTCTCCTAAAGAATTTGGATTTGATAACTATCATGTCATTTGAAAGAGTAACTCGTTTTCAGATTTATTATTGCCGGAATAAAAATAAATAAATATATCGAATAATATTCTTTATTATTAATGTCGAATGAGTTGTTAGAAGACTTCATAACAATTATCGGATTTAATGNAAGCTGAAGTGCANGAATTGATAATTTAATAAGATAATGAATTTAATATAAAATATAAACGGAGAGAGAATAATGTTGTTATATAGAATTGTTGATTCCCTTTNGCGGATTTCTTATATCNTCGAGGAAANCTTCTAANATATATCCAATATAATCGTTTCCAANTTGTGAAAGAAAAAAAA-NCTTCAATACAGTGTATTAGTGCTACATAAAAACGCGTTAAAACTTGCATTCCAATTTATCAAAAANTTTGCCAGGACATNTAGGATATAAATGCATTGCGAAGTAAAACACTTCTCAAAAANTTAAAAAAAAAAAAAAAA--ATAAAACTAACGTATTCAC
>K11
nnnnnnnnnnnnnnnnnnnnnnnnnnnnnnnnnnnnnnnnnnnnnnnnnnnnnnnnnnnnnnnnnnnnnnnnnnnnnnnnnnnnnnnnnnnnnnnnnnnnnnnnnnnnnnnnnnnnnnnnnnnnnnnnnnnnnnnnnnnnnnnnnnnnnnnnnnnnnnnnnnnnnnnnnnnnnnnnnnnnnnnnnnnnnnnnnnnnnnnnnnnnnnnnnnnnnnnnnnnnnnnnnnnnnnnnnnnnnnnnnnnnnnnnnnnnnnnnnnnnnnnnnnnnnnnnnnnnnnnnnnnnnnnnnnnnnnnnnnnnnnnnnnnnnnnnnnnnnnnnnnnnnnnnnnnnnnnnnnnnnnnnnnnnnnnnnnnnnnnnnnnnnnnnnnnnnnnnnnnnnnnnnnnnnnnnnnnnnnnnnnnnnnnnnnnnnnnnnnnnnnnnnnnnnnnnnnnnnnnnnnnnnnnnnnnnnnnnnnnnnnnnnnnnnnnnnnnnnnnnnnnnnnnnnnnnnnnnnnnnnnnnnnnnnnnnnnnnnnnnnnnnnnnnnnnnnnnnnnnnnnnnnnnnnnnnnnnnnnnnnnn
>L_1374
GTAATACAACAGAAA--GTTAACCATTAATATTTCACCTAATTACACACTCTCCTAAAGAATTTGGATTTGATAACTATCATGTCATTTGAAAGAGTAACTCGTTTTCAGATTTATTATTGCCGGAATAAAAATAAATAAATATATCGAATAATATTCTTTATTATTAATGTCGAATGAGTTGTTAGAAGACTTCATAACAATTATCGGATTTAATGGAAGCTGANNNNNNNNNNNNNATAATTTAATNNNATAATGAATTTATTATAAAATATAAACGGAGAGAGAATNNNNNNNNNNNNNNNNNNNNNNNNNNNNNNNNNNNNNNNNNNNNNNNNNnnnnnnnnnnnnnnnnnnnnnnnnnnnnnnnnnnnnnnnnnnnnnnnnnnnnnnnnnnnnnnnnnnnnnnnnnnnnnnnnnnnnnnnnnnnnnnnnnnnnnnnnnnnnnnnnnnnnnnnnnnnnnnnnnnnnnnnnnnnnnnnnnnnnnnnnnnnnnnnnnnnnnnnnnnnnnnnnnnnnnnnnnnnnnnnnnnnnnnnnnnnnnnnnnnnnnnnnnnnnnnnnn
>L_1528
nnnnnnnnnnnnnnnnnnnnnnnnnnnnnnnnnnnnnnnnnnnnnnnnnnnnnnnnnnnnnnnnnnnnnnnnnnnnnnnnnnnnnnnnnnnnnnnnnnnnnnnnnnnnnnnnnnnnnnnnnnnnnnnNNNNNNNNNNNNNNNNNNNNNNNNNNNNNNNNNNNNNNNNNNNNNNNNNNNNNNNNNNNNNNNNNNNNNNNNNNNNNNNNNNNNNNNNNNNNNNNNNNNNNNNNNNNNNNNATNNNNNNNNNNNNNANNNNNTTTAATNTAAAATNTAAANGNNNNGNGNATAATGTTNTTANATAGAANNGNTGATTCCCTTTTGCNNNNTTCTTATNTCCTCGAGGAAAACTTCTAATANATATCCAATATAATCGTTTCCAAATTGNGAAAGAAAAAAAA-TCTTCAATACAGTGTATTAGTGCTACATAAAAATGCGTTAAAACTTGCATTCCAATTTATCAAAAAGTTTGCCAGGACATATAGGATATAAATGCATTGCGAAGTAAAACACTTCTCAAAAAATTAAAAAAAAAAAAAAAA--ATAAAACTAACGTATTCAC
>NCYC110
nnnnnnnnnnnnnnnnnnnnnnnnnnnnnnnnnnnnnnnnnnnnnnnnnnnnnnnnnnnnnnnnnnnnnnnnnnnnnnnnnnnnnnnnnnnnnnnnnnnnnnnnnnnnnnnnnnnnnnnnnnnnnnnnnnnnnnnnnnnnnnnnnnnnnnnnnnnnnnnnnnnnnnnnnnnnnnnnnnnnnnnnnnnnnnnnnnnnnnnnnnnnnnnnnnnnnnnnnnnnnnnnnnnnnnnnnnnnnnnnnnnnnnnnnnnnnnnnnnnnnnnnnnnnnnnnnnnnnnnnnnnnnnnnnnnnnnnnnnnnnnnnnnnnnnnnnnnnnnnnnnnnnnnnnnnnnnnnnnnnnnnnnnnnnnnnnnnnnnnnnnnnnnnnnnnnnnnnnnnnnnnnnnnnnnnnnnnnnnnnnnnnnnnnnnnnnnnnnnnnnnnnnnnnnnnnnnnnnnnnnnnnnnnnnnnnnnnnnnnnnnnnnnnnnnnnnnnnnnnnnnnnnnnnnnnnnnnnnnnnnnnnnnnnnnnnnnnnnnnnnnnnnnnnnnnnnnnnnnnnnnnnnnnnnnnnnnnnnnnnnnn
>NCYC361
nnnnnnnnnnnnnnnnnnnnnnnnnnnnnnnnnnnnnnnnnnnnnnnnnnnnnnnnnnnnnnnnnnnnnnnnnnnnnnnnnnnnnnnnnnnnnnnnnnnnnnnnnnnnnnnnnnnnnnnnnnnnnnnnnnnnnnnnnnnnnnnnnnnnnnnnnnnnnnnnnnnnnnnnnnnnnnnnnnnnnnnnnnnnnnnnnnnnnnnnnnnnnnnnnnnnnnnnnnnnnnnnnnnnnnnnnnnnnnnnnnnnnnnnnnnnnnnnnnnnnnnnnnnnnnnnnnnnnnnnnnnnnnnnnnnnnnnnnnnNNNNNNNNNNNNNNNNNNNNNNNNNNNNNNNNNNNNNNNNNNNNNNNNNNNNNNNNNNNNNNNNNNNNNNNNNNNNNNNNNNNNNNN-NNNNNNNNNNNNN-NNNNNNNNNNNNNNNNNNNNNNNNNNNNNNNNNNNNNNNNNNNNNNNNNNNNNNNNNNNNNNNANNNNNNNNNNNNNNNNNNNNNNNNNAANNNNNNNNNNNNNNNNNNNNNNNNNNNNNNNNNNNNNNNNAAAAAAANNNNNNNNNNACTAACGTATNNNN
>RM11_1A
GTAATACAACAGAAA--GTTAACCATTAATATTTCACCTNATTACACACTCTCCTAAAGAATTTGGATTTGATAACTATCATGTCATTTGAAAGAGTAACTCGTTTTCAGATTTATTATTGCCGGAATAAAAATAAATAAATATATCGAATAATATTCTTTATTATTAATGTCGAATGAGTTGTTAGAAGACTTCATAACAATTATCGGATTTAATGGAAGCTGAAGTGCAAGAATTGATAATTTAATAAGATAATGAATTTAATATAAAATATAAACGGAGAGAGAATAATGTTGTTATATAGAATTGTTGATTCCCTTTTGCGGATTTCTTATATCCTCGAGGAAAACTTCTAATATATATCCAATATAATCGTTTCCAAATTGTGAAAGAAAAAAAA-TCTTCAATACAGTGTATTAGTGCTACATAAAAACGCGTTAAAACTTGCATTCCAATTTATCAAAAAGTTTGCCAGGACATATAGGATATAAATGCATTGCGAAGTAAAACACTTCTCAAAAAATTAAAAAAAAAAAAAAAA--ATAAAACTAACGTATTCAC
>S288c
GTAATACAACAGAAAnnGTTAACNNNNNNNNNNNNNNNNNNNNNNNNNNNNNNNNNNNNNNNNNNNNNNNNNNNNNNNNNATGNCATTTGAAAGAGTNNNNNNNNNNNNNNNNNNNNNNNnnnnnnnnnnnnnNNNNNNAATATATCGAATAATATTCTTTATTATTAATGTCGAATGAGTTGTTAGAAGACTTCATAACAATTNTNNNNNNNNNNNNNNNNNNNNNNNNNNNNNNNNNNNNNNNNNNNNNNNNNNNNNNNNNNNNNNNNNNNNNNNNNNNNNNNGANTAATGTTNTNNNNNNNNNNNNNNNNNNNNNNNNNNNNNNNNNNNNNNNNNNNNNNNNNNNNNNNNNNNNNNNNNNNNNATATAATCGTTTCCAAATTGTGAAAGAAAAAAAAATCTTCAATACAGTGTATTAGTGCTACATAAAAACGCGTTAAANNNTGCNNTCCAATTTATCAAAAAGTTTGCCAGGACATATNNNNNNNNNNNNNNNNNNNNNNNNNNNNNNNNNNNNNNAAANNAAAAAAAAAAAAAAAA--ATAAANCNAANNTNTTCAC
>SK1
---------------AAGTNAACCATTAATATTTCACCTAATTACACACTCTTCTAAAGAATTTGGATTTGATAACTATCATGTCATTTGAAAGAGTAACTCGTTTTCNGATTTATTATTGCCGGAATAACAATAAATAAATATATCGAATAATATTCTTTATTATTAATGTCGAATGAGTTGTTAGAAGACTTCATAACAAATATCGGATTTAATGGAAGCTGAAGTGCAAGAATTGATAATTTAATAAGATAATGAATTTAATATAAAATATAAACGGAGAGAGAANAATGTTGTTATATAGAATTGTTGATTCCCTTTTGCGGATTTCTTATATCCTCGAGGAAAACTTCTAATATATATCCAATATAATCGTTTCCAAATTGTGAAA-AAAAAAAAATCTTCAATACAGTGTATTAGTGCTACATAAAAACGCGTTAAAACTTGCATTCCAATTTATCAAAAAGTTTGCCAGGACATATAGGATATAAATGCATTGCGAAGTAAAACACNTCTCAAAAAATAAAAAAAAAAAAAAAAA--ATAAAACTAACGTATTCAC
>UWOPS03_461_4
nnnnnnnnnnnnnnnnnnnnnnnnnnnnnnnnnnnnnnnnnnnnnnnnnnnnnnnnnnnnnnnnnnnnnnnnnnnnnnnnnnnnnnnnnnnnnnnnnnnnnnnnnnnnnnnNNNNNNNNNNNNNNNNNNNNAATNNNTAANNNNNTCGAATAACATNCNNNNNTATTAATGTCGAATGAGTTGTNAGAANNCTTCATAACANNNNNCGGANTTANNGGAAGCTNAAGTGCAAGAATTGATAATTTAATAAGATAATGAATTTAATATNAAATATAAACGGAGAGAGAATAATGTTGTTATATAGAATTGTTGATTCCCTTTTGCGGATTTCTTATATCCTCGAGGAAAACTTCTAATATATATCCAACATAATCGTTTCCAAATTGTGAAA-AAAAAAAA-TCTTCAATACAGTGTATTAGTGCTACATAAAAACGCATTAAAACTTGCATTCCAATTTATCAAAAAGTTTGCCAGGACATATAGGATATATATGCATTGCGAAGTAAAACACTTCTCAAAAAATAAAAAAAAAAAAAAAAA--ATAAAACTAACGTATTCAT
>UWOPS05_217_3
nnnnnnnnnnnnnnnnnnnnnnnnnnnnnnnnnnnnnnnnnnnnnnnnnnnnnnnnnnnnnnnnnnnnnnnnnnnnnnnnnnnnnnnnnnnnnnnnnnnnnnnnnnnnnnnnnnnnnnnnnnnnnnnnnnnnnnnnnnnnnnnnnnnnnnnnnnnnnnnnnnnnnnnnnnnnnnnnnnnnnnnnnnnnnnnnnnnnnnnnnnnnnnnnnnnnnnnnnnnnnnnnnNNNNN-NNNNNNNNNNNNNNNNNNNNNNNNNGAANNNNNNNNNNNNNNNNNNNNNNNNNAGAATAATGTTNNNNNNTAGAATTGTTGATTCCCTNNTGCGGATNNNNNNNNNNNNCGAGGAAAACTNNNNNNATATATCCANNNNNNTCGTTNNNNNNTTGTGAAA-AAAAAAAA-TCTTCAATACAGTGTATTANNNNNNNATAAAAACGCATTAAAACTTGCATTCCAATTTATCAAAAAGTTTGCCAGGACATATAGGATATATATGCATTGCGAAGTAAAACACTTCTCAAAAAATAAAAAAAAAAAAAANNN--NNNNNACTAACGTATTCAT
>UWOPS05_227_2
---------------NNNNNNNCCNTTAATATTTCACCTNNNNNNACACTCTCCTAAANNNNNNGGATTTGATAACTATNNNGNNNNNNNNNAGAGNNNNNNNNNNNNNNNNNNNNNNNNNNNNNNNNNNNNNNNNNNNNNNNTNNCNNNNNNNNNNNNNNNNNNNNNNNNNNNNNNNNNNNNNNNNNNNNNNNNNTNNNNNNNNNNNNNNNNNNNNNNNNNNNNNNNNNNNNNNNNNNNNNNNNNNNNNNNNNNNNNNNNNNNNNNNNNNNNNNNNNNNNNNNNNNNNNNNNNNNNNNNNNNnnnnnnnnnnnnnnnnnnnnnnnnnnnnnnnnnnnnnnnnnnnnnnnnnnnnnnnnnnnnnnnnnnnnnnnnnnnnnnnnnnnnnnnnnnnnnnnnnnnnnnnnnnnnnnnnnnnnnnnnnnnnnnnnnnnnnnnnnnnnnnnnnnnnnnnnnnnnnnnnnnnnnnnnnnnnnnnnnnnnnnnnnnnnnnnnnnnnnnnnnnnnnnnnnnnnnnnnnnnnnnnnnnnnnnnnnnnnnnnnnnnnnnnnnnnnnnnnnnnn
>UWOPS83_787_3
---------------AAGTTAACCATTAATATTTCACCTAATTACACACTCTTCTAAAGAATTTGGATTTGATAACTATCATGTCATTTGAAAGAGTAACTCGTTTTCAGATTTATTATTGCCGGAANNACAATAAATAAATATATCGAATAATATTCTTTATTATTAATGTCGAATGAGTTGTTAGAAGACTTCATAACAAATATCGGATTTAATGGAAGCTGAAGTGCANGAATTGATANTTTAATAAGATANTGAATTTAATATAAAATATAAACGGAGAGAGAATAATGTTGTTATATAGAANTGTTGATTNCCNTTTGCGGATTTCTNATATCCTCGAGNAAAACTTCTAATATATATCCANTATAATCGTTNCNNNNNNNTNNN--NNNANAAANNNNTNNNNACNGNGTATNANTGCTACATAAAANCNNNTNNNNANTTGNNNNNNNNNNNATCNAAANNNNTNNNNNNNNNNNNNNNNNNNNNATNNNNNNNNNNNNNNNNNNNNNNNNNNNNNNNNNNNNNNNNNNNNNNNN-NNNNNNNNNNNNNNNNNNNN
>UWOPS87_2421
nnnnnnnnnnnnnnnnnnnnnnnnnnnnnnnnnnnnnnnnnnnnnnnnnnnnnnnnnnnnnnnnnnnnnnnnnnnnnnnnnnnnnnnnnnnnnnnnnnnnnnnnnnnnnnnnnnnnnnnnnnnnnnnnnnnnnnnnnnnnnnnnnnnnnnnnnnnnnnnnnnnnnnnnnnnnnnnnnnnnnnnnnnnnnnnnnnnnnnnnnnnnnnnnnnnnnnnnnnnnnnnnnnnnnnnnnnnnnnnnnnnnnnnnnnnnnnnnnnnnnnnnnnnnnnnnnnnnnnnnnnnnnnnnnnnnnnnnnnnnnnnnnnnnnnnnnnnnnnnnnnnnnnnnnnnnnnnnnnnnnnnnnnnnnnnnnnnnnnnnnnnnnnnnnnnnnnnnnnnnnnnnnnnnnnnnnnnnnnnnnnnnnnnnnnnnnnnnnnnnnnnnnnnnnnnnnnnnnnnnnnnnnnnnNNNNNNNNNNNNNNNNNNNNNNNNNNNNNNNNNNNNNNNNNNNNNNNNNNNNNNNNNNNNNNNNNNNNNNNNNNNNNNNNNNNNNNNNNNNNNN-NNNNNNNNNNNNNNNNNNNN
>W303
nnnnnnnnnnnnnnnnnnNNNNNNNNNNNNNNNNNNNNNNNNNNNNNNNNNNNNNNNNNNNnnnnnnnnnnnnnnnnNNNNNNNNNNNNNNNNNNNNNNNNNNNNNNNNNNNNNNNNNNNNNNNNNNNNNNNNNNNNNNNnnnnnnnnnnnnnnnnnnnnnnnnnnnnNNNNNNNNNNNNNNNNNNNNNNNNNNNNNNNNNNNNNNNNNNNNNNNNNNNNNNNNNNNNNNNNNNNNNNNNNNNNNNNNNNNNNNNNNNNNNNNNNNNNNNNNNNNNNNNNNNNNNNNNNAATGTTGNNNNNNNNNNNNNNNNNNNNNNNNNNNNNNNNNNNNNNNNNNNNNNNNNNNNnnnnnnnnnnnnnnnnnnNNNNNNNNNNNNNNNNNNNNNNNNNNNNNNNNnnnnnnnNNNNNNNNNNNNNNNNNNNNNNNNNNNNNNNNNNNNNNNNNNNNNNNNNNNNNNNNNNNNNNNNNNNNNNNNNNNNNNNNNNNNNNNNNNNNNNNNNNNNNNNNNNNNNNNNNNNNNNNNNNNNNNNNNNNNAANNN--NNNNNNNNNNNNNNNNNNN
>Y12
nnnnnnnnnnnnnnnnnnnnnnnnnnnnnnnnnnnnnnnnnnnnnnnnnnnnnnnnnnnnnnnnnnnnnnnnnnnnnnnnnnnnnnnnnnnnnnnnnnnnnnnnnnnnnnnnnnnnnnnnnnnnnnnnnnnnnnnnnnnnnnnnnnnnnnnnnnnnnnnnnnnnnnnnnnnnnnnnnnnnnnnnnnnnnnnnnnnnnnnnnnnnnnnnnnnnnnnnnnnnnnnnnnnnnnnnnnnnnnnnnnnnnnnnnnnnnnnnnnnnnnnnnnnnnnnnnnnnnnnnnnnnnnnnnnnnnnnnnnnnnnnnnnnnnnnnnnnnnnnnnnnnnnnnnnnnnnnnnnnnnnnnnnnnnnnnnnnnnnnnnnnnnnnnnnnnnnnnnnnnnnnnnnnnnnnnnnnnnnnnnnnnnnnnnnnnnnnnnnnnnnnnnnnnnnnnnnnnnnnnnnnnnnnnnnnnnnnnnnnnnnnnnnnnnnnnnnnnnnnnnnnnnnnnnnnnnnnnnnnnnnnnnnnnnnnnnnnnnnnnnnnnnnnnnnnnnnnnnnnnnnnnnnnnnnnnnnnnnnnnnnn
>Y55
---------------ANGTTAACCATTAATATTTCACCTAATTACACACTCTTCTAAAGAATTTGGATTTGATAACTATCATGTCATTTGAAAGAGTAACTCGTTTTCAGATTTATTATTGCCGGAATAACAATAAATAAATATATCGAATAATATTCTTTATTATTAATGTCGAATGAGTTGTTAGAAGACTTCATAACAAATATCGGATTTAATGGAAGCTGAAGTGCAAGAATTGATAATTTAATAAGATAATGAATTTAATATAAAATATAAACGGAGAGAGAATAATGTTGTTATATAGAATTGTTGATTCCCTTTTGCGGATTTCTTATATCCTCGAGGAAAACTTCTAATATATATCCAATATAATCGTTTCCAAATTGTGAAA-AAAAAAAAATCTTCAATACAGTGTATTAGTGCTACATAAAAACGCGTTAAAACTNGCANTCCAATTTATCAAAAAGTTTGCCAGGACATATAGGATATAAATGCATTGCGAAGTAAAACACTTCTCAAAAAATAAAAAAAAAAAAAAAAA--ATAAAACTAACGTATTCAC
>Y9
---------------AAGTTAACCATTAATATTTCACCTAATTACACACTCTTCTACAGAATTTGGATTTGATAACTATCATGTCATTTGAAAGAGTAACTCGTTTTCAGATTTATTATTGCCGGAATAACAATAAATAAATATATCGAATAATATTCTTTATTATTAATGTCGAATGAGTTGTTAGAAGACTTCATAACAAATATCGGATTTAATGGAAGCTGAAGTGCAAGAATTGATAATTTAATAAGATAATGAATTTAATATAAAATATAAACGGAGAGAGAATAATGTTGTTATATAGAATTGTTGATTCCCTTTTGCGGATTTCTTATATCCTCGAGGAAAACTTCTAATATATATCCNATATAATCGTTTCCAAATNNNNAA--AAAAANAAATCTTCAATACAGTGTATTAGTGCTACATAAAAACGCATNAAAACNNNNATTCCAATTNNNCAAAAANTNNNNCAGGACANNNNGGATATAANNNCNNNNNNNNNNNNNACANNNNNNNNNNNNNNNNNNNNNAAAAAAANN---NNNNNNNNNNNNNNNCAC
>YIIc17_E5
nnnnnnnnnnnnnnnnnnnnnnnnnnnnnnnnnnnnnnnnnnnnnnnnnnnnnnnnnnnnnnnnnnnnnnnnnnnnnnnnnnnnnnnnnnnnnnnnnnnnnnnnnnnnnnnnnnnnnnnnnnnnnnnnnnnnnnnnnnnnnnnnnnnnnnnnnnnnnnnnnnnnnnnnnnnnnnnnnnnnnnnnnnnnnnnnnnnnnnnnnnnnnnnnnnnnnnnnnnnnnnnnnnnnnnnnnnnnnnnnnnnnnnnnnnnnnnnnnnnnnnnnnnnnnnnnnnnnnnnnnnnnnnnnnnnnnnnnnnnnnnnnnnnnnnnnnnnnnnnnnnnnnnnnnnnnnnnnnnnnnnnnnnnnnnnnnnnnnnnnnnnnnnnnnnnnnnnnnnnnnnnnnnnnnnnnnnnnnnnnnnnnnnnnnnnnnnnnnnnnnnnnnnnnnnnnnnnnnnnnnnnnnnnnnnnnnnnnnnnnnnnnnnnnnnnnnnnnnnnnnnnnnnnnnnnnnnnnnnnnnnnnnnnnnnnnnnnnnnnnnnnnnnnnnnnnnnnnnnnnnnnnnnnnnnnnnnnnnnnnnnn
>YJM789
---------------AAGTTAACCATTAATATTTCACCTAATTACACACTCTTCTAAAGAATTTGGATTTGATAACTATCATGTCATTTGAAAGAGTAACTCGTTTTCAGATTTATTATTGCCGGAATAACAATAAATAAATATATCGAATAATATTCTTTATTATTAATGTCGAATGAGTTGTTAGAAGACTTCATAACAAATATCGGATTTAATGGAAGCTGAAGTGCAAGAATTGATAATTTAATAAGATAATGAATTTAATATAAAATATAAACGGAGAGAGAATAATGTTGTTATATAGAATTGTTGATTCCCTTTTGCGGATTTCTTATATCCTCGAGGAAAACTTCTAATATATATCCAATATAATCGTTTCCAAATTGTGAA--AAAAAAAAATCTTCAATACAGTGTATTAGTGCTACATAAAAACGCATTAAAACTTGCATTCCAATTTATCAAAAAGTTTGCCAGGACATATAGGATATAAATGCATTGCGAAGTAAAACACTTCTCAAAAAATAAAAAAAAAAAAAAAAA--ATAAAACTAACGTATTCAC
>YJM975
nnnnnnnnnnnnnnnnnnnnnnnnnnnnnnnnnnnnnnnnnnnnnnnnnnnnnnnnnnnnnnnnnnnnnnnnnnnnnnnnnnnnnnnnnnnnnnnnnnnnnnnnnnnnnnnnnnnnnnnnnnnnnnnnnnnnnnnnnnnnnnnnnnnnnnnnnnnnnnnnnnnnnnnnnnnnnnnnnnnnnnnnnnnnnnnnnnnnnnnnnnnnnnnnnnnnnnnnnnnnnnnnnnnnnnnnnnnnnnnnnnnnnnnnnnnnnnnnnnnnnnnnnnnnnnnnnnnnnnnnnnnnnnnnnnnnnnnnnnnnnnnnnnnnnnnnnnnnnnnnnnnnnnnnnnnnnnnnnnnnnnnnnnnnnnnnnnnnnnnnnnnnnnnnnnnnnnnnnnnnnnnnnnnnnnnnnnnnnnnnnnnnnnnnnnnnnnnnnnnnnnnnnnnnnnnnnnnnnnnnnnnnnnnnnnnnnnnnnnnnnnnnnnnnnnnnnnnnnnnnnnnnnnnnnnnnnnnnnnnnnnnnnnnnnnnnnnnnnnnnnnnnnnnnnnnnnnnnnnnnnnnnnnnnnnnnnnnnnnnnnnn
>YJM978
GTAATACAACAGAAA--GTTAACCATTAATATTTCACCTAATTACACACTCTCCTAAAGAATTTGGATTTGATAACTATCATGTCATTTGAAAGAGTAACTCGTTTTCAGATTTATTATTGCCGGAATAAAAATAAATAAATATATCGAATAATATTCTNTATTATTAATGTCGAATGAGTTGTTAGAAGACTNNNTAACNATTATCGGATTTAATGGAAGCTGAAGTGCAAGAATTGATAATTTAATAAGATAATGAATTTATTATAAAATATAAACGGAGAGAGAATAATGTTGTTATATAGAATTGTTGATTCCCTTTTGCGGATTTCTTATATCCTCGAGGAAAACTTCTAAAATATATCCAATATAATCGTTTCCAAATTGTGAAAGAAAAAAAA-TCTTCAATACAGTGTATTAGTGCTACATAAAAACGCGTTAAAACTTGCATTCCAATTTATCAAAAAGTTTGCCAGGACATATAGGATATAAATGCATTGCGAAGTAAAACACTTCTCAAAAAATTAAAAAAAAAAAAAAAA--ATAAAACTAACGTATTCAC
>YJM981
NNNNNACAACAGAAA--NNNNNNCNNNNNNNNNNCNNNNNNNNNNNNNNNNNNNNNNNGAATTTGGATTTGATNNNNNNCATGTCATTTGAAAGAGTNNNTCGTNNTCNNNTTTATTATTGCCGGAATAAAAATAAATAAATATATCGAATAATATTCTTTATTATNAATNNNGAATGAGTTGTTAGAAGACTTCATAACAATTATCGGATTTAATGGAAGCTGAAGTGCAAGAATTGATAATTTAANNNNATAATGAATTTATTATAAAATATAAACGGAGAGAGAATAATGTTGTTATATAGAATTGTTGATTCCCTTTTGCGGATTTCTTATATCCTCGAGGAAAACTTCTAAAATATATCCAATATAATCGTTTCCAAATTGTGAAAGAAAAAAAA-TCTTCAATACAGTGTATTAGTGCTACATAAAAACGCGTTAAAACTTGCATTCCAATTTATCAAAAAGTTTGCCAGGACATATAGGATATAAATGCATTGCGAAGTAAAACACTTCTCAAAAAATTAAAAAAAAAAAAAAAA--ATAAAACTAACGTATTCAC
>YPS128
nnnnnnnnnnnnnnnnnnnnnnnnnnnnnnnnnnnnnnnnnnnnnnnnnnnnnnnnnnnnnnnnnnnnnnnnnnnnnnnnnnnnnnnnnnnnnnnnnnnnnnnnnnnnnnnnnnnnnnnnnnnnnnnnnnnnnnnnnnnnnnnnnnnnnnnnnnnnnnnnnnnnnnnnnnnnnnnnnnnnnnnnnnnnnnnnnnnnnnnnnnnnnnnnnnnnnnnnnnnnnnnnnnnnnnnnnnnnnnnnnnnnnnnnnnnnnnnnnnnnnnnnnnnnnnnnnnnnnnnnnnnnnnnnnnnnnnnnnnnnnnnnnnnnnnnnnnnnnnnnnnnnnnnnnnnnnnnnnnnnnnnnnnnnnnnnnnnnnnnnnnnnnnnnnnnnnnnnnnnnnnnnnnnnnnnnnnnnnnnnnnnnnnnnnnnnnnnnnnnnnnnnnnnnnnnnnnnnnnnnnnnnnnnnnnnnnnnnnnnnnnnnnnnnnnnnnnnnnnnnnnnnnnnnnnnnnnnnnnnnnnnnnnnnnnnnnnnnnnnnnnnnnnnnnnnnnnnnNNNNNA-NNNNNNNCTAACGTATTCAC
>YPS606
nnnnnnnnnnnnnnnnnnnnnnnnnnnnnnnnnnnnnnnnnnnnnnnnnnnnnnnnnnnnnnnnnnnnnnnnnnnnnnnnnnnnnnnnnnnnnnnnnnnnnnnnnnnnnnnnnnnnnnnnnnnnnnnnnnnnnnnnnnnnnnnnnnnnnnnnnnnnnnnnnnnnnnnnnnnnnnnnnnnnnnnnnnnnnnnnnnnnnnnnnnnnnnnnnnnnnnnnnnnnnnnnnnnnnnnnnnnnnnnnnnnnnnnnnnnnnnnnnnnnnnnnnnnnnnnnnnnnnnnnnnnnnnnnnnnnnnnnnnnnnnnnnnnnnnnnnnnnnnnnnnnnnnnnnnnnnnnnnnnnnnnnnnnnnnnnnnnnnnnnnnnnnnnnnnnnnnnnnnnnnnnnnnnnnnnnnnnnnnnnnnnnnnnnnnnnnnnnnnnnnnnnnnnnnnnnnnnnnnnnnnnnnnnnnnnnnnnnnnnnnnnnnnnnnnnnnnnnnnnnnnnnnnnnnnnnnnnnnnnnnnnnnnnnnnnnnnnnnnnnnnnnnnnnnnnnnnnnnnnnnnnnnnnnnnnnnnnnnnnnnnn
>YS2
nnnnnnnnnnnnnnnnnnnnnnnnnnnnnnnnnnnnnnnnnnnnnnnnnnnnnnnnnnnnnnnnnnnnnnnnnnnnnnnnnnnnnnnnnnnnnnnnnnnnnnnnnnnnnnnnnnnnnnnnnnnnnnnnnnnnnnnnnnnnnnnnnnnnnnnnnnnnnnnnnnnnnnnnnnnnnnnnnnnnnnnnnnnnnnnnnnnnnnnnnnnnnnnnnnnnnnnnnnnnnnnnnnnnnnnnnnnnnnnnnnnnnnnnnnnnnnnnnnnnnnnnnnnnnnnnnnnnnnnnnnnnnnnnnnnnnnnnnnnnnnnnnnnnnnnnnnnnnnnnnnnnnnnnnnnnnnnnnnnnnnnnnnnnnnnnnnnnnnnnnnnnnnnnnnnnnnnnnnnnnnnnnnnnnnnnnnnnnnnnnnnnnnnnnnnnnnnnnnnnnnnnnnnnnnnnnnnnnnnnnnnnnnnnnnnnnnnnnnnnnnnnnnnnnnnnnnnnnnnnnnnnnnnnnnnnnnnnnnnnnnnnnnnnnnnnnnnnnnnnnnnnnnnnnnnnnnnnnnnnnnnnnnnnnnnnnnnnnnnnnnn
>YS4
nnnnnnnnnnnnnnnnnnnnnnnnnnnnnnnnnnnnnnnnnnnnnnnnnnnnnnnnnnnnnnnnnnnnnnnnnnnnnnnnnnnnnnnnnnnnnnnnnnnnnnnnnnnnnnnnnnnnnnnnnnnnnnnnnnnnnnnnnnnnnnnnnnnnnnnnnnnnnnnnnnnnnnnnnnnnnnnnnnnnnnnnnnnnnnnnnnnnnnnnnnnnnnnnnnnnnnnnnnnnnnnnnnnnnnnnnnnnnnnnnnnnnnnnnnnnnnnnnnnnnnnnnnnnnnnnnnnnnnnnnnnnnnnnnnnnnnnnnnnnnnnnnnnnnnnnnnnnnnnnnnnnnnnnnnnnnnnnnnnnnnnnnnnnnnnnnnnnnnnnnnnnnnnnnnnnnnnnnnnnnnnnnnnnnnnnnnnnnnnnnnnnnnnnnnnnnnnnnnnnnnnnnnnnnnnnnnnnnnnnnnnnnnnnnnnnnnnnnnnnnnnnnnnnnnnnnnnnnnnnnnnnnnnnnnnnnnnnnnnnnnnnnnnnnnnnnnnnnnnnnnnnnnnnnnnnnnnnnnnnnnnnnnnnnnnnnnnnnnnnnnn
>YS9
GTAATACANCAGAAA--GTTAACCATTAATATTTCACCTAATTACACACTCTCCTAAAGAATTTGGATTTGATAACTATCATGTCATTTGAAAGAGTAACTCGTTTTCAGATTTATTATTGCCGGAATNNAAATAAATAAATATATCGANNNNNNNNCNNNNNNNNNNNNNNNGAATNANNNNNNNNNANNNNNNNNNNNNNNNNNNNNNNNNNNNGGNNNNNNAAGTGCAAGAATTGATAANNNNNNNNNATAATGAATNNNNNNNNAAATATAAACGGAGAGAGNNNNNNGTTNNNNNNTAGAATTGTTGATTCCCTTTTGCGGATTTCTTATATCCTCGAGGANNNNNNCTAATATATATCCAATATAATCGTTNNNNNNTTGTGAAANNNNNNAAA-TCTTCAATACAGNNNNNNNNNNNTACATAAAAACGNNNNANAACNNNNNNTCCAATTTATCAAAAAGTTTGCNNNNNNNNNNNNNNNNNNNANGNATTGCNNNNNNANANNNNNNNNNNNNNNNNNNNNNNNNNNNNNNNN--NNNNNNNNNACGTATTCAC
