# Supplementary material for: Evolutionary Genomics of Transposable Elements in Saccharomyces cerevisiae
Source: PLoS One. 2012 Nov 30;7(11):e50978. doi: 10.1371/journal.pone.0050978 (PMC3511429; doi:10.1371/journal.pone.0050978)
Supplement: File S7 — ZIP archive of SGRP strain alignments used for population genomic analyses. Alignments of the orthologous genomic region in each SGRP strain corresponding to each Ty insertion in our re-annotation of the S. cerevisiae reference genome. N’s represent low quality (<Q40 phred score) or missing data, primarily due to the low-coverage sequence of many SGRP strains. The DNA sequence of sacCer2 is included as “REF” and each alignment includes the TE locus and 200 bp of DNA sequence on either side of the Ty insertion site. A dummy sequence shows the position of each TE in the alignment with “T”s. (ZIP) [file pone.0050978.s007.zip › S7/chrIV_s69-_TY1.mfa]

>REF
GTAGTGGTTTACCGAACCATTTATGGTTCTCTGCAATCGAATTTTCTACTATTGTGAGAAATTCACTAGCTTCACCTAAAAGCAAAAAATCTCAAAATTCCCAATATTCACATAGTCTAAAGTACCGATAGCAACCAACATATATAAACAGTAGTATTTTACGAAGCTGAATTGCAAGATTAGTGAGAGGAGAATAACCGGATAATTTTTTTGGATTACGTTATTGTTAAAGGCTATAATATTAGGTGAAACAGAATGTCCTAGAAGTTTTTTTCTTTCATGTTAAATTTATTGATTCTTGCGCTTCAGCTTTTATAAAACATAAGAACTGTTTCTTCACGTTAACTTCTTGTGCCACATATAATGATGTACTAGTAATATGGGTACTATTTGGCAGATGATATTTGATTTTTATTCAAGACGGTTACTGTTTCTACGATTGATATTTTCATTCCTGGATATCATCTTGCCAGATCACTTACAATTTAGGCCGCGCCTGAATTGAAGAGTACTTCAATACGTAGTGTACTGTCCAAACTCTCTTCCAAATTTTTAATATTTAGCTGGGGTTGGGTAACAAGTGAGCAAGGGAAAAAGTGAACATTTTAAGAAGAACA
>index
-------------------------------------------------------------------------------------------------------------------------------------------------------------------------------------------------------TTTTTTTTTTTTTTTTTTTTTTTTTTTTTTTTTTTTTTTTTTTTTTTTTTTTTTTTTTTTTTTTTTTTTTTTTTTTTTTTTTTTTTTTTTTTTTTTTTTTTTTTTTTTTTTTTTTTTTTTTTTTTTTTTTTTTTTTTTTTTTTTTTTTTTTTTTTTTTTTTTTTTTTTTTTTTTTTTTTTTTTTTTTTTTTTTTTTTTTTTTTTTTTTTTTTTTTTTT--------------------------------------------------------------------------------------------------------------------------------------------------------------------------------------------------------
>273614N
nnnnnnnnnnnnnnnnnnnnnnnnnnnnnnnnnnnnnnnnnnnnnnnnnnnnnnnnnnnnnnnnnnnnnnnnnnnnnnnnnnnnnnnnnnnnnnnnnnnnnnnnnnnnnnnnnnnnnnnnnnnnnnnnnnnnnnnnnnnnnnnnnnnnnnnnnnnnnnnnnnnnnnnnnnnnnnnnnnnnnnnnnnnnnnnnnnnnnnnnnnnnnnnnnnnnnnnnnnnnnnnnnnnnnnnnnnnnnnnnnnnnnnnnnnnnnnnnnnnnnnnnnnnnnnnnnnnnnnnnnnnnnnnnnnnnnnnnnnnnnnnnnnnnnnnnnnnnnnnnnnnnnnnnnnnnnnnnnnnnnnnnnnnnnnnnnnnnnnnnnNNNNNNNNNNNNNNNNNTNNNNNNNNNNTTTGGCAGATGATATNTGATTNNNNNNCAAGACGNNNNNNNNNNNNNNNATTNNNNNNTTCATNNNNNNNNNNNNNCTTGCCAGATNNNNNNNNANNNNNNCCGCGCNNNNNTTGAAGAGTACTTNNNNNNGNNNNNNNNNGNCCAAACTCTCTNNCNNNTTNNNNNNATTTAGCTGGGGTTGGGTAACAAGTGAGCAAGGGAAAAAGTGAACATTTTAAGAAGAACA
>322134S
NNNNNNNNN-NNNNNNNNnnnnnnnnnnnnnnnnnnnnnnnnnnnnnnnnnnnnnnnnnnnnnnnnnnnnnnnnnnnnnnnnnnnnnnnnnnnnnnnnnnnnnnnnnnnnnnnnnnnnnnnnnnnnnnnnnnnnnnnnnnnnnnnnnnnnnnnnnnnnnnnnnnnnnnnnnnnnnnnnnnnnnnnnnnnnnnnnnnnnnnnnnnnnnnnnnnnnnnnnnnnnnnnnnnnnnnnnnnnnnnnnnnnnnnnnnnnnnnnnnnnnnnnnnnnnnnnnnnnnnnnnnnnnnnnnnnnnnnnnnnnnnnnnnnnnnnnnnnnnnnnnnnnnnnnnnnnnnnnnnnnnnnnnnnnnnnnnnnnnnnnnnnnnnnnnnnnnnnnnnnnnnnnnnnnnnnnnnnnnnnnnnnnnnnnnnnnnnnnnnnnnnnnnnnnnnnnnnnnnnnnnnnnnnnnnnnnnnnnnnnnnnnnnnnnnnnnnnnnnnnnnnnnnnnnnnnnnnnnnnnnnnnnnnnnnnnnnnnnnnnnnnnnnnnnnnnnnnnnnnnnnnnnnnnnnnnnnnnnnnnnnnnnnnnnnnnnnnnnnnnnnnnnnnnnnnnnnnnnnnnnnnnnnnnnnnnnnnnn
>378604X
GTAGTGGTTTACCGAACCATTTATGGTTCTCTGCAATCGAATTTTCTACTATTGTGAGAAATTCACTAGCTTCACCTAAAAGCAAAAAATCTCAAAATTCCCAATATTCACATAGTCTAAAGTACCGATAGCAACCAACATATATAAACAGTAGTATTTTACGAAGCTGAATTGCAAGATTAGTGAGAGGAGAATAACCGGATAATTTTTTTGGATTACGTTATTGTTAAAGGCTATAATATTAGGTGAAACAGAATGTCCTAGAAGTTTTTTTCTTTCATGTTAAATTTATTGATTCTTGCGCTTCAGCTTTTATAAAACATAAGAACTGTTTCTTCACGTTAACTTCTTGTGCCACATATAATGATGTACTAGTAATATGGGTACTATTTGGCAGATGATATTTGATTTTTATTCAAGACGGTTACTGTTTCTACGATTGATATTTTCATTCCTGGATATCATCTTGCCAGATCACTTACAATTTAGGCCGCGCCTGAATTGAAGAGTACTTCAATACGTAGTGTACTGTCCAAACTCTCTTCCAAATTTTTAATATTTAGCTGGGGTTGGGTAACAAGTGAGCAAGGGAAAAAGTGAACATTTTAAGAAGAACA
>BC187
nnnnnnnnnnnnnnnnnnnnnnnnnnnnnnnnnnnnnnnnnnnnnnnnnnnnnnnnnnnnnnnnnnnnnnnnnnnnnnnnnnnnnnnnnnnnnnnnnnnnnnnnnnnnnnnnnnnnnnnnnnnnnnnnnnnnnnnnnnnnnnnnnnnnnnnnnnnnnnnnnnnnnnnnnnnnnnnnnnnnnnnnnnnnnnnnnnnnnnnnnnnnnnnnnnnnnnnnnnnnnnnnnnnnnnnnnnnnnnnnnnnnnnnnnnnnnnnnnnnnnnnnnnnnnnnnnnnnnnnnnnnnnnnnnnnnnnnnnnnnnnnnnnnnnnnnnnnnnnnnnnnnnnnnnnnnnnnnnnnnnnnnnnnnnnnnnnnnnnnnnnnnnnnnnnnnnnnnnnnnnnnnnnnnnnnnnnnnnnnnnnnnnnnnnnnnnnnnnnnnnnnnnnnnnnnnnnnnnnnnnnnnnnnnnnnnnnnnnnnnnnnnnnnnnnnnnnnnnnnnnnnnnnnnnnnnnnnnnnnnnnnnnnnnnnnnnnnnnnnnnnnnnnnnnnnnnnnnnnnnnnnnnnnnnnnnnnnnnnnnnnnnnnnnnnnnnnnnnnnnnnnnnnnnnnnnnnnnnnnnnnnnnnnnnnnnnnnnn
>DBVPG1106
nnnnnnnnnnnnnnnnnnnnnnnnnnnnnnnnnnnnnnnnnnnnnnnnnnnnnnnnnnnnnnnnnnnnnnnnnnnnnnnnnnnnnnnnnnnnnnnnnnnnnnnnnnnnnnnnnnnnnnnnnnnnnnnnnnnnnnnnnnnnnnnnnnnnnnnnnnnnnnnnnnnnnnnnnnnnnnnnnnnnnnnnnnnnnnnnnnnnnnnnnnnnnnnnnnnnnnnnnnnnnnnnnnnnnnnnnnnnnnnnnnnnnnnnnnnnnnnnnnnnnnnnnnnnnnnnnnnnnnnnnnnnnnnnnnnnnnnnnnnnnnnnnnnnnnnnnnnnnnnnnnnnnnnnnnnnnnnnnnnnnnnnnnnnnnnnnnnnnnnnnnnnnnnnnnnnnnnnnnnnnnnnnnnnnnnnnnnnnnnnnnnnnnnnnnnnnnnnnnnnnnnnnnnnnnnnnnnnnnnnnnnnnnnnnnnnnnnnnnnnnnnnnnnnnnnnnnnnnnnnnnnnnnnnnnnnnnnnnnnnnnnnnnnnnnnnnnnnnnnnnnnnnnnnnnnnnnnnnnnnnnnnnnnnnnnnnnnnnnnnnnnnnnnnnnnnnnnnnnnnnnnnnnnnnnnnnnnnnnnnnnnnnnnnnnnnnnnnn
>DBVPG1373
GTAGTGGTTTACCGAACCATTTATGGTTCTCTGCAATCGAATTTTCTACTATTGTGAGAAATTCACTAGCTTCACCTAAAAGCAAAAAATCTCAAAATTCCCAATATTCACATAGTCTAAAGTACCGATAGCAACCAACATATATAANCAGTAGTATTTTACGAAGCTGAATTGCAAGATTAGTGAGAGGAGAATAACCGGATAATTTTTTTGGATTACGNNNNNNNNNNNGGNNNNNNNNNNNNNNGAAACAGAATGTNNNNNNAGTTTTTTTCTTTCATGTNANATTNATNNNTTCTNGCGCTTCAGCTTTTATAAAACNTANNNNNNNNN-NNNNNNNNNNNNNNNNNNTGCCACANATAATNNNNNNNNNNNNNNNNNNNNNNNNNNNNNNNNNNNNNNNNNNNNNNN-NNNNNNNNNNNNNNNNNNNNNNNNNNNNNNNNNNN-NNNNNNNNNNNNNNNNNNNNNNNNNNNNNN-NNNNNNNNNNNNNNNNNNNNNNNNNNNNNNNNNNNNNNNNNNNNNNNNNNNNNNNNNNNNNNNNNNNNNNNTNNNNNNNNNNNNNNNNNNNNNNNNNNNNNNNNNNNNNNNNNNNNNNNNNNNNNNNNNNNNNNNNN
>DBVPG1788
GTAGTGGTTTACCGAACCATTTATGGTTCTCTGCAATCGAATTTTCTACTATTGTGAGAAATTCACTAGCTTCACCTAAAAGCAAAAAATCTCAAAATTCCCAATATTCACATAGTCTAAAGTACCGATAGCAACCAACATATATAAACAGTAGTATTTTACGAAGCTGAATTGCAAGATTAGTGAGAGGANNNNNNCCGGATAATTTTTTTGGATTACGTTATTGTTAAAGGCTATAATATTAGGTGAAACANNNNNNCCTAGAAGTTTTTTTCTTTCATGTTAAATTTATTGATTCTTGCGCTTCAGCTTTTATAAAACATNNNNNNNNTTTCTTCANNNNNNCTTCTTGTGCCACATATAATGATGTACTANNNNNNNNGGNACTATTTNNNNNNNNNNNNNNNNNNNNNNNNNNNNNNNNNNNNNNNNNNNNNNNNNNNNNNNNNNNNNNNNNNNNNTNNNNNNNNNNNNNNNNNNNNNNNNNNNNNNNNNNNNNNNNNNNNNNNNNNNNNNNNNNNNNNNNNNNNnnnnnnnnnnnnnnnnnnnnnnnnnnnnnnnnnnnnnnnnnnnnnnnnnnNNNNNNNNNNNNNNNNNNNN-NNNNNNNNNNNNNNNN
>DBVPG1853
NNNNNNGTTNNNNNNNNNNNNNNNNNNNNNNNNNNNNNNNNNNNNNNNNNNNNNNNNNNNNNNNNNNNNNNNNNNNNNNNNNNNNNNNNNNNNNNNNNNNNNNNNNNNNNNNNNNNNNNNNNNNNNNNNNNNNNNNNNNNNNNNNNNNNNNNNNNNNNNNNNNNNNNNNNNNNNNNNNNNNNNNNNNNNNNNNNNNNNNNNNNNNNNNNNNNNNNNNNNNNNNN-NNNNNNNNNNNNNNNnnnnnnnnnnnnnnnnnnnnnnnnnnnnnnnnnnnnnnnnnnnnnnnnnnnnnnnnnnnnnnnnnnnnnnnnnnnnnnnnnnnnnnnnnnnnnnnnnnnnnnnnnnnnnnnnnnnnnnnnnnnnnnnnnnnnnnnnnnnnnnnnnnnnnnnnnnnnnnnnnnnnnnnnnnnnnnnnnnnnnnnnnnnnnnnnnnnnnnnnnnnnnnnnnnnnnnnnnnnnnnnnnnnnnnnnnnnnnnnnnnnnnnnnnnnnnnnnnnnnnnnnnnnnnnnnnnnnnnnnnnnnnnnnnnnnnnnnnnnnnnnnnnnnnnnnnnnnnnnnnnnnnnnnnnnnnnnnnnnnnnnnnnnnnnnnnnnnnnnnnnnnnnnnnnnnnnnnn
>DBVPG6040
NNNNNNNNNNNNNNNNNNNNNNNNN-NNNNNNNNNNNNNNNNNNNNNNNNNNNNNNNNNNNNNNNNNNNNNNNNN-NNNNNNNNNNNN-NNNNNNNNNNNNNN-NN-NNNNNNNNNNNNNNNNNNNNNNNNNN-NN-NNNNNNNNNNNNNNNNNNNNNNNNNNNNNNNNNNNNnnnnnnnnnnnnnnnnnnnnnnnnnnnnnnnnnnnnnnnnnnnnnnnnnnnnnnnnnnnnnnnnnnnnnnnnnnnnnnnnnnnnnnnnnnnnnnnnnnnnnnnnnnnnnnnnnnnnnnnnnnnnnnnnnnnnnnnnnnnnnnnnnnnnnnnnnnnnnnnnnnnnnnnnnnnnnnnnnnnnnnnnnnnnnnnnnnnnnnnnnnnnnnnnnnnnnnnnnnnnnnnnnnnnnnnnnnnnnnnnnnnnnnnnnnnnnnnnnnnnnnnnnnnnnnnnnnnnnnnnnnnnnnnnnnnnnnnnnnnnnnnnnnnnnnnnnnnnnnnnnnnnnnnnnnnnnnnnnnnnnnnnnnnnnnnnnnnnnnnnnnnnnnnnnnnnnnnnnnnnnnnnnnnnnnnnnnnnnnnnnnnnnnnnnnnnnnnnnnnnnnnnnnnnnnnnnnnnnnnnnnnn
>DBVPG6044
nnnnnnnnnnnnnnnnnnnnnnnnnnnnnnnnnnnnnnnnnnnnnnnnnnnnnnnnnnnnnnnnnnnnnnnnnnnnnnnnnnnnnnnnnnnnnnnnnnnnnnnnnnnnnnnnnnnnnnnnnnnnnnnnnnnnnnnnnnnnnnnnnnnnnnnnnnnnnnnnnnnnnnnnnnnnnnnnnnnnnnnNNNNNN-NNNNNNNNNNNNNNNNNNNNNNNNNNNNNNNNNNNNNNNNNNNNNNNNNNNNNNNNNNNNNNNNNNNNNNNNNNNNNNNNNNNNNNNNNNNNNNNNNNNNNNNNNNNNNNNNNNNNNNNNNNNNNNNNNNNNNNNGNNNNNNNNNNNNNNNNNNNNNNNNNNNNCCACNNNNNNNNNNGTNNNAGTAATATGGGTANTATTTGGCAGATGATATTTGATTTTTATTCAAGACGGTTACTGTTTCTACGATNGATATTTTCATTCCTGGATATCATCTTGCCAGATCACTTACAATTTAGGCCGCGCCTGAATTGAAGAGTACTTCAATACGTAGTGTACTGTCCAAACTCTCTTCCAAATTTTTAATATTTAGCTGGGGTTGGGTAACAAGTGATCAAGGGAAAAAGTGAACATTTTAAGAAGAACA
>DBVPG6765
GTAGTGGTTTACCGAACCATTTATGGTTCTCTGCAATCGAATTTTCTACTATTGTGAGAAATTCACTAGCTTCACCTAAAAGCAAAAANTCTCAAAATTCCCAATATTCACATAGTCTAAAGTACCGATAGCAACCAACATATATAAACAGTAGTATTTTACGAAGCTGAATTGCAAGATTAGTGAGAGGAGAATAACCGGATAATTTTTTTGGATTACGTTATTGTTAAAGGCTATAATANTAGGTGAAACAGANTGTNNNNNNAGTTTTTTTCTTTCATNTTAAATTTANNNATTCNNGCGCTTNNNCTNNNNNNNNANATAANNNNNNNNTCTTCACNNNNNNNNNNNNNNNNNNNNNNNNNNnnnnnNNNNNNNNNNNNNNNNNNNNNNNNNNNTGATATTTGATTNNNNNNNNNNACGNNNNNNNNNNNNNNNATTGATATTTTCATNNNNGNNNNNNATNNNNCCAGATNNNNNNNNANNNNNNCCGCNNCTGAATTGAAGNNNNNNNNAATACGNNNNNNNNNGTCCAAACTCTCTNNNNNNTTNNNNNNATTTAGCTGGGGTTGGGTAACAAGTGAGCAAGGGAAAAAGTGAACATTTTAAGAAGAACA
>K11
nnnnnnnnnnnnnnnnnnnnnnnnnnnnnnnnnnnnnnnnnnnnnnnnnnnnnnnnnnnnnnnnnnnnnnnnnnnnnnnnnnnnnnnnnnnnnnnnnnnnnnnnnnnnnnnnnnnnnnnnnnnnnnnnnnnnnnnnnnnnnnnnnnnnnnnnnnnnnnnnnnnnnnnnnnnnnnnnnnnnnnnnnnnnnnnnnnnnnnnnnnnnnnnnnnnnnnnnnnnnnnnnnnnnnnnnnnnnnnnnnnnnnnnnnnnnnnnnnnnnnnnnnnnnnnnnnnnnnnnnnnnnnnnnnnnnnnnnnnnnnnnnnnnnnnnnnnnnnnnnnnnnnnnnnnnnnnnnnnnnnnnnnnnnnnnnnnnnnnnnnnnnnnnnnnnnnnnnnnnnnnnnnnnnnnnnnnnnnnnnnnnnnnnnnnnnnnnnnnnnnnnnnnnnnnnnnnnnnnnnnnnnnnnnnnnnnnnnnnnnnnnnnnnnnnnnnnnnnnnnnnnnnnnnnnnnnnnnnnnnnnnnnnnnnnnnnnnnnnnnnnnnnnnnnnnnnnnnnnnnnnnnnnnnnnnnnnnnnnnnnnnnnnnnnnnnnnnnnnnnnnnnnnnnnnnnnnnnnnnnnnnnnnnnnnnnnnnnn
>L_1374
GTAGTGGTTTACCGAACCATTTATGGTTCTCTGCAATCGAATTTTCNACTATTGNGAGAAATTCACTAGCTTCNCCTAAAAGCAAAAAATCTCANNNNNNCCAATATTCACATNNNNNAAAGTACCGATAGCAACCAACATATATAAACAGTAGTATTTTACGAAGCTGAATTGCAAGATTAGTGAGAGGAGAATAACCGGATAATTTTTTTGGATTACGTTATTGTTAAAGGCTATAATATTAGGTGAAACAGAATGTCCTAGAAGTCTTTTTCTTTCATGTTAAATTTATTGATTCTTGCGCTTCAGCTTTTATAAAACATAAGAACTGTTTCTTCACGTTAACTTCTTGTGCCACATANNNNNNNNNNNNNGTANNNNNNGTACTATTTGNNAGATNNTATTTGATTNNNNNNNNNNNNNNNNNNNNNNNNNNNNATTGATATTTTCATTCCTGGATATCATCTTGCCAGATCACTTACAATTTAGGCCGCGCCTGAATTGAAGNNNNNNNCAATNNNNNNNNNNNNNNNNANNNNNNNNNNNNNNTTNNNNNNNNNNNNNTGGGGTTGGGTAACAAGTGAGCAAGGGAAAAAGTGAACATTTTAAGAAGAACA
>L_1528
GTAGTGGTTTACCGAACCATTTATGGTTCTCTGCAATCGAATTTTCTACTATTGTGAGAAATTCACTAGCTTCACCTAAAAGCAAAAAATCTCAAAATTCCCAATATTCACATAGTCTAAAGTACCGATAGCAACCAACATATATAAACAGTAGTATTTTACGAAGCTGAATTGCAAGATTAGTGAGAGGAGAATAACCGGATAATTTTTTTGGATTACGTTATTGTNAAAGNCNATAATATNNNNNNNNNNNNNNNNNCCTANNNNNTTTTTTCTNNCANNNNNNNNNNNTNNNNNNTTGCGCTTCNNNTTNNNNNAANNNNANNNNNNNTNNNNNNNNNTNNNNNNNNNNNNNNNNNNNNNNNNNNNNNNNNNNNNNNNNNNNNNNNNNNNNNNNNNNNNNNNNNNNNNNNNNNNNNNNNNNNNNNNNNnnnnnnnnnnnnnnnnnnnnnnnnnnnnnnnnnnnnnnnnnnnnnnnnnnnnnnnnnnnnnnnnnnnnnnnnnnnnnnnnnnnnnnnnnnnnnnnnnnnnnnnnnnnnnnnnnnnnnnnnnnnnnnnnnnnnnnnnnnnnnnnnnnnnnnnnnnnnnnnnnnnnnnnnnnnnnnnnnnnnnnnnnn
>NCYC110
nnnnnnnnnnnnnnnnnnnnnnnnnnnnnnnnnnnnnnnnnnnnnnnnnnnnnnnnnnnnnnnnnnnnnnnnnnnnnnnnnnnnnnnnnnnnnnnnnnnnnnnnnnnnnnnnnnnnnnnnnnnnnnnnnnnnnnnnnnnnnnnnnnnnnnnnnnnnnnnnnnnnnnnnnnnnnnnnnnnnnnnnnnnnnnnnnnnnnnnnnnnnnnnnnnnnnnnnnnnnnnnnnnnnnnnnnnnnnnnnnnnnnnnnnnnnnnnnnnnnnnnnnnnnnnnnnnnnnnnnnnnnnnnnnnnnnnnnnnnnnnnnnnnnnnnnnnnnnnnnnnnnnnnnnnnnnnnnnnnnnnnnnnnnnnnnnnnnnnnnnnnnnnnnnnnnnnnnnnnnnnnnnnnnnnnnnnnnnnnnnnnnnnnnnnnnnnnnnnnnnnnnnnnnnnnnnnnnnnnnnnnnnnnnnnnnnnnnnnnnnnnnnnnnnnnnnnnnnnnnnnnNNNNNNNNNNNNNNNNNNNNNNNNNNNNNNNNNNNNNNNNNNNNNNNNNNNANNCTCTCTNNNNNNTTNNNNNNNNNNNNNTGGGGTTGGGNNNNNNNNNNTCAAGGGAAAAAGTGAACATNNNNNNAAGAACA
>NCYC361
nnnnnnnnnnnnnnnnnnnnnnnnnnnnnnnnnnnnnnnnnnnnnnnnnnnnnnnnnnnnnnnnnnnnnnnnnnnnnnnnnnnnnnnnnnnnnnnnnnnnnnnnnnnnnnnnnnnnnnnnnnnnnnnnnnnnnnnnnnnnnnnnnnnnnnnnnnnnnnnnnnnnnnnnnnnnnnnnnnnnnnnnnnnnnnnnnnnnnnnnnnnnnnnnnnnnnnnnnnnnnnnnnnnnnnnnnnnnnnnnnnnnnnnnnnnnnnnnnnnnnnnnnnnnnnnnnnnnnnnnnnnnnnnnnnnnnnnnnnnnnnnnnnnnnnnnnnnnnnnnnnnnnnnnnnnnnnnnnnnnnnnnnnnnnnnnnnnnnnnnnnnnnnnnnnnnnnnnnnnnnnnnnnnnnnnnnnnnnnnnnnnnnnnnnnnnnnnnnnnnnnnnnnnnnnnnnnnnnnnnnnnnnnnnnnnnnnnnnnnnnnNNNNNNNNNNNNNNNNNNNNNNNNNNNNNNNNNNNNNNNNNNNAGNNNNNNNNNNTNNNNNNNNNNNNNNNNANNNNNNNTTCCAAATTTTTANNATTNNGCTGGGGTTGGNTAACAAGTGAGCAAGGGAAAAAGTGAACATTTTANGAAGAACA
>RM11_1A
GTAGTGGTTTACCGAACCATTTATGGTTCTCTGCAATCGAATTTTCTACTATTGTGAGAAATTCACTAGCTTCACCTAAAAGCAAAAAATCTCAAAATTCCCAATATTCACATAGTCTAAAGTACCGATAGCAACCAACATATATAAACAGTAGTATTTTACGAAGCTGAATTGCAAGATTAGTGAGAGGAGAATAACCGGATAATTTTTTTGGATTACGTTATTGTTAAAGGCTATAATATTAGGTGAAACAGAATGTCCTAGAAGTTTTTTTCTTTCATGTTAAATTTATTGATTCTTGCGCTTCAGCTTTTATAAAACATAAGAACTGTTTCTTCACGTTANCTTCTTGTGCCACATATAATGATGTACTAGTAATATGGGTACTATTTGGCAGATGATATTTGATTTTTATTCAAGACGGTTACTGTTTCTACGATTGATATNTTCATTCCTGGATATCATCTTGCCAGATCACTTACAATTTAGGCCGCGCCTGAATTGAAGAGTACTTCAATACGTAGTGTACTGTCCAAACTCTCTTCCAAATTTTTAATATTTAGCTGGGGTTGGGTAACAAGTGAGCAAGGGAAAAAGTGAACATTTTAAGAAGAACA
>S288c
NNNNNNNNNNNNNNNNNNNNNNNNNNNNNNNNNNNNNNNNNNNNNNNNNNNNNNNNNNNNNNNnnnnnnnnnnnNNNNAAAGCAAAAAATCTCAAAATTCCCAATATTCACATAGTCTAAAGTACCGATAGCAACCAACATATATAAANNNNNNNNNNNNNNNAAGCTGAATTGCAAGATTAGTGAGAGGAGAATAACCGGATAATTTTTTTGGNTTACGTTANTGNTAAAGGCTATAATATTAGGTGAAACAGAATGTCCTAGAAGTTTTTTTCTTTCATGTNNNNNNNNNNNNNTCTTGCGCTTCAGNTTTTATAAAACANAAGNACTGTNNNNNNNNGTTAACTTCTTGTGCCACATATAATGATGTACTAGTAATATGGGTACTATTTGGCAGNNNNNNNNNNnnnnNNNNNNNNNNCGGTTACTGTTTCTACGATTGATATTTTCATTCCTGGATATCATCTTGCCAGATCACTTACAATTTAGGCCGCGCCTGAATTGAAGAGTACTTNANNACGTAGTGTACTGTCCAAACTCTCTTCCAAATTTTTAATATTTAGCTGGNNNTGGGTANCAAGTGANCAAGGGAAAAAGNGAACATTNNNNNNNNNNNN
>SK1
GTAGNNNTTTACCGAACCATTTATGGTTCTCGGCAATCGAATTTTCTACTATTGTGAAAAATTCACTAGCTTCACCTAAAAGCAAAAAATCTCAAAATTCTCAATATTCACATAGTCTAAAGTACCGATGGCAACCAACATATATAAACAGTAGTATTTTACGAAGCTGAATTGCAAGATTAGTGAGAGGAGANTAACCGGATAATTTTTTTGGATTACGTTATTGTTAAAGGCTATAATGTTAGGTGAAACAGAATGTCCTAGAAGTTTTTTTCTTTCATGTTAAATTTATTGATTCTTGCGCTTCAGCTTTTATAAAACATAAGAACTGTTTCTTCACGTTAACTTCTTGTGCCACATATAATGATGTACTAGTAATATGGGTACTATTTGGCAGATGATATTTGATTTTTATTCAAGACGGTTACTGTTTCTACGATTGATATTTTCATTCCTGGATATCATCTTGCCAGATCACTTACAATTTAGGCCGCGCCTGAATTGAAGAGTACTTCAATACGTAGTGTACTGTCCAAACTCTCTTCCAAATTTTTAATATTTAGCTGGGGTTGGGTAACAAGTGATCAAGGGAAAAAGTGAACATTTTAAGAAGAACA
>UWOPS03_461_4
nnnnnnnnnnnnnnnnnnnnnnnnnnnnnnnnnnnnnnnnnnnnnnnnnnnnnnnnnnnnnnnnnnnnnnnnnnnnnnnnnnnnnnnnnnnnnnnnnnnnnnnnnnnnnnnnnnnnnnnnnnnnnnnnnnnnnnnnnnnnnnnnnnnnnnnnnnnnnnnnnnnnnnnnnnnnnnnnnnnnnnnnnnnnnnnnnnnnnnnnnnnnnnnnnnnnnnnnnnnnnnnnnnnnnnnnnnnnnnnnnnnnnnnnnnnnnnnnnnnnnnnnnnnnnnnnnnnnnnnnnnnnnnnnnnnnnnnnnnnnnnnnnnnnnnnnnnnnnnnnnnnnnnnnnnnnnnnnnnnnnnnnnnnnnnnnnnnnnnnnnnnnnnnnnnnnnnnnnnnnnnnnnnnnnNNNNNNNNNNNNNNNNTGATTNNNNNNNN-NNCGNNNNNNNNNNNNNNNNNNNNNNNNNNNNNNNNNNNNNNNNNNNNNNNNNNNNNNNNNNNNNNNNNNNCCGCGNNNNNATTGAAGNNNNNNNNNNNNNGNNNNNNNNNNNNNANNCTCTNNTCCNNATTNNNNNNATTTAGGTGGGGTTGGGNNNCAAGTGATCAAGGGAAAAAGTGAACATTTTAAGAAGAACC
>UWOPS05_217_3
nnnnnnnnnnnnnnnnnnnnnnnnnnnnnnnnnnnnnnnnnnnnnnnnnnnnnnnnnnnnnnnnnnnnnnnnnnnnnnnnnnnnnnnnnnnnnnnnnnnnnnnnnnnnnnnnnnnnnnnnnnnnnnnnnnnnnnnnnnnnnnnnnnnnnnnnnnnnnnnnnnnnnnnnnnnnnnnnnnnnnnnnnnnnnnnnnnnnnnnnnnnnnnnnnnnnnnnnnnnnnnnnnnnnnnnnnnnnnnnnnnnnnnnnnnnnnnnnnnnnnnnnnnnnnnnnnnnnnnnnnnnnnnnnnnnnnnnnnnnnnnnnnnnnnnnnnnnnnnnnnnnnnnnnnnnnnnnnnnnnnnnnnnnnnnnnnnnnnnnnnnnnnnnnnnnnnnnnnnnnnnnnnnnnnnnnnnnnnnnnnnnnnnnnnnnnnnnnnnnnnnnnnnnnnnnnnnnnnnnnnnnnnnnnnnnnnnnnnnnnnnnnnnnnnnnnnnnnnnnnnnNNNNNNNNNNNNNNNNNNNNNNNNNNNNNNNNNNNNNNNNNNNNNNNNNNNNNNNNNNNNNNNNNNNNNNNNNNNNNNNNNNNNNNNNNNNNNNNNNNNNNNNNNNNNNNNNNNNNNA-NNNNNNNNNNNNNNNN
>UWOPS05_227_2
nnnnnnnnnnnnnnnnnnnnnnnnnnnnnnnnnnnnnnnnnnnnnnnnnnnnnnnnnnnnnnnnnnnnnnnnnnnnnnnnnnnnnnnnnnnnnnnnnnnnnnnnnnnnnnnnnnnnnnnnnnnnnnnnnnnnnnnnnnnnnnnnnnnnnnnnnnnnnnnnnnnnnnnnnnnnnnnnnnnnnnnnnnnnnnnnnnnnnnnnnnnnnnnnnnnnnnnnnnnnnnnnnnnnnnnnnnnnnnnnnnnnnnnnnnnnnnnnnnnnnnnnnnnnnnnnnnnnnnnnnnnnnnnnnnnnnnnnnnnnnnnnnnnnnnnnnnnnnnnnnnnnnnnnnnnnnnnnnnnnnnnnnnnnnnnnnnnnnnnnnnnnnnnnnnnnnnnnnnnnnnnnnnnnnnnnnnnnnnnnnnnnnnnnnnnnnnnnnnnnnnnnnnnnnnnnnnnnnnnnnnnnnnnnnnnnnnnnnnnnnnnnnnnnnnnnnnnnnnnnnnnnnnnnnnnnnnnnnnnnnnnnnnnnnnnnnnnnnnnnnnnnnnnnnnnnnnnnnnnnnnnnnnnnnnnnnnnnnnnnnnnnnnnnnnnnnnnnnnnnnnnnnnnnnnnnnnnnnnnnnnnnnnnnnnnnnnnnn
>UWOPS83_787_3
nnnnnnnnnnnnnnnnnnnnnnnnnnnnnnnnnnnnnnnnnnnnnnnnnnnnnnnnnnnnnnnnnnnnnnnnnnnnnnnnnnnnnnnnnnnnnnnnnnnnnnnnnnnnnnnnnnnnnnnnnnnnnnnnnnnnnnnnnnnnnnnnnnnnnnnnnnnnnnnnnnnnnnnnnnnnnnnnnnnnnnnnnnnnnnnnnnnnnnnnnnnnnnnnnnnnnnnnnnnnnnnnnnnnnnnnnnnnnnnnnnnnnnnnnnnnnnnnnnnnnnnnnnnnnnnnnnnnnnnnnnnnnnnnnnnnnnnnnnnnnnnnnnnnnnnnnnnnnnnnnnnnnnnnnnnnnnnnnnnnnnnnnnnnnnnnnnnnnnnnnnnnnnnnnnnnnnnnnnnnnnnnnnnnnnnnnnnnnnnnnnnnnnnnnnnnnnnnnnnnnnnnnnnnnnnnnnnnnnnnnnnnnnnnnnnnnnnnnnnnnnnnnnnnnnnnNNNNNNN-NNNNNNNN-NNNNNNNNNNNNNNNNNNNNNNNNNNNNNNNNNNNNNNNNNNNNNNNNNNNNNN-NNNNNNNNNNNNNNNNNNNNNNNNNNNNNNNNNNNNNNNNNNNNNNNNNNNNNNNNNNNNNNNNNNNNNNNNN
>UWOPS87_2421
GNNNNNNNNNNNNGANNNANNNNNNGTTCTCGGCAATCNNNNNNTCTACTATTGTGAAAAANNNACNAGNNNNNNCTAAAAGCAAANNNNNNCAAAATTCTCAATATTCACATAGTCTAAANNNNNNNNNNNNNCCAACATATATAAACAGNNNTANTTTACNNNNNNNNNNTGCAAAATTNNNNNNNNNNNNANNNNNGGNNNNTTTTTTTGNNNTACNTNNNNNTTAAAGGCTATAATGTTAGGTGAAACNNNNNNNCCNAGAAGTTTTTCTCTTTCATGTTAAATTTATNNNNTCTTGCGCTNNNNNTTTTNNNAAACATANNNNNNNTTNCTTNNNGTNNNNNNNNNNNNNNNNANNNNNNGATGTANNNNNNNNNNNGNNNNNNNNNNNNNNNNNNNNNNNNNNNTTNNNNNNNNNNNNNNNNNNNNTNNNNNNNNNNNNNNNNNNNNNNNNNNNNNNNNNNNNNNNNNNNNNNNNNNNNNNNNNNNNNNNNNNNNNNNNNNNNNNNNNNNNNNNNNNNNNNNNNNNNNNNNNNNNNNNNNNN-NNNNNNNNNNN-NNNNNNNNNNNNN-NNNNNNNNNNNNNNNNNNNN-NNNNNNNNNNNNNNNNNNNNN
>W303
GTAGTGGTTTACCGAACCATTTATGGTTCTCTGCANTCGAATTTTCTACTATTGTGAGAAATTCACTAGCTTCACCTAAAAGCAAAAAATCTCAAAATTCCCAATATTCACATAGTCTAAAGTACCGATAGCAACCAACATATATAAACAGTAGTATTTTACGAAGCTGAATTGCAAGATTAGTGAGAGGAGAATAACCGGATAATTTTTTTGGATTACGTTATTGTTAAAGGCTATAATATTAGGTGAAACAGAATGTCCTAGAAGTTTTTTTCTTTCATGTTAAATTTATTGATTCTTGCGCTTCAGCTTTTATAAAACATAAGAACTGTTTCTTCACGTTAACTTCTTGTGCCACATATAATGATGTACTAGTAATATGGGTACTATTTGGCAGATGATATTTGATTTTTATTCAAGACGGTTACTGTTTCTACGATTGATATTTTCATTCCTGGATATCATCTTGCCAGATCACTTACAATTTAGGCCGCGCCTGAATTGAAGAGTACTTCNATACGTAGTGTACTGTCCAAACTCTCTNNNNNNNNNTTAATNNNNNNNNNNNNTTGGGTAACAAGTGAGNNNNNNNNNNNNNNNNNNNNNNNNNNNNNNNN
>Y12
GTAGTGGTTTACCGAACCATTTATGGTTCTCGGCNNTCNAATTNNNTACTATTGTGAANNATCNACNNNCTTCACCTAAAAGCAAAAAATCTCAAAATTCTCAATATTCACATAGTCTNAAGTACCGATAGCANNNNNCATATATAAACAGTAGTATTTTACGAAGCTGAATTGCAAAATTAGTGAGAGGAGAATAANCGGATAATTTTTTTGGATTACGTTATTGTTAAAGGCTATAATGNNNNNNGAAACAGAATGTNNNNNNAGTTTTTCTCTTTCNNGTTANNNTTATTGATTCTTGCGCTTCAGCTNNNNNNNNANNNNNNAANNNNNNCTTCACGTTAANNNNNNGTGCCACANATANTNNNNNNNNNNNAANNNNNNTANNNNNNNNNNNNNNNNNNNnnnnnnnnnnnnnnnnnnnnnnnnnnnnnnnnnnnnnnnnnnnnnnnnnnnnnnnnnnnnnnnnnnnnnnnnnnnnnnnnnnnnnnnnnnnnnnnnnnnnnnnnnnnnnnnnnnnnnnnnnnnnnnnnnnnnnnnnnnnnnnnnnnnnnnnnnnnnnnnnnnnnnnnnnnnnnnnnnnnnnnnnnnnnnnnnnnnnnnnnnnnnnnnnnnnn
>Y55
GTAGTGGTTTACCGAACCATTTATGGTTCTCGGCAATCGAATTTTCTACTATTGTGAAAAATTCACTAGCTTCACCTAAAAGCAAAAAATCTCAAAATTCTCAATATTCACATAGTCTAAAGTACCGATGGCAACCAACATATATAAACAGTAGTATTTTACGAAGCTGAATTGCAAGATTAGTGAGAGGAGAATAACCGGATAATTTTTTTGGATTACGTTATTGTTAAAGGCTATAATGTTAGGTGAAACAGAATGTCCTAGANGTTTTTTTCTTTCATGTTAAATTTATTGATTCTTGCGCTTCAGCTTTTATAAAACATAAGAACTGTTTCTTCACGTTAACTTCTTGTGCCACATATAATGATGTACTAGTAATATGGGTACTATTTGGCAGATGATATTTGATTTTTATTCAAGACGGTTACTGTTTCTACGATTGATATTTTCATTCCTGGATATCATCTTGCCAGATCACTTACAATTTAGGCCGCGCCTGAATTGAAGAGTACTTCAATACGTAGTGTACTGTCCAAACTCTCTTCCAAATTTTTAATATTTAGCTGGGGTTGGGTAACAAGTGNTCAAGGGAAAAAGTGAACATTTTAAGAAGAACA
>Y9
nnnnnnnnnnnnnnnnnnnnnnnnnnnnnnnnnnnnnnnnnnnnnnnnnnnnnnnnnnnnnnnnnnnnnnnnnnnnnnnnnnnnnnnnnnnnnnnnnnnnnnnNNNNNN-NNNNNNNNNNNNNNNNNNNNNNNNCNNNNATATATANNNNNNNNNNNNNNNNNANNNNNNNNTGCAAAATNNNNNNGAGGAGNNNNNNCGGATAATTTTTTTGGNNNNNNTTATTNNNNNNNNNNNNAATNNNNNNTGAAACAGAATGTCCTAGAAGTTTTTCTCTTTCATNNNNNNTTTATTGATTCTTGCGCTTCAGCTTTTATAAAACATAAGAACTGTTTCTTCACGTTAACTTCTTGTGCCACATATAATGATGTACTAGTAATATGGGTACTATTTGGCAGATGATATTTGATTTTTATTCAAGACGGTTACTGTTTCTACGATTGATATTTTCATTCCTGGATATCATCTTGCCAGATCACTTACAATTTAAGCCGCGCCTGAATTGAAGAGTACTTCAATACGTAGTGTACTGTCCAAACTCTCTTCCAAATTTTTAATATTTAGGTGGGGTTGGGTAACAAGTGATCAAGGGAAAAAGTGAACATTTTAAGAANNNNN
>YIIc17_E5
GTAGTGGTTTACCGAACCATTTATGGTTCTCTGCAATCGAATTTTCTACTATTGTGAGAAATTCACTAGCTTCACCTAAAAGCAAAAAATCTCAAAATTCCCAATATTCACATAGTCTAAAGTACCGATAGCAACCAACATATATAAACAGTAGTATTTTACGAAGCTNNNTTGCANGATTAGTGAGAGGAGAATAACCGGATAATTTTTTTGGATTACGTTATTGTTAAAGGCTATAATATTAGGTGAAACAGAATGTCCTAGAAGTTTTTTTCTTTCATGTTAAATTTATTGATTCTTGCGCTTCAGCTTTTATAAAACATAAGAACTGTTTCTTCACGTTAACTTCTTGTGCCACATATAATGATGTACTAGTAATATGGGTACTATTTGGCAGATGATATTTGATTTTTATTNNAGACGGTTACTGTTTCTACGATTGATATTTTCATTCCTGGATATCATCTTGCCAGATCACTTACAATTTAGGCCGCGCCTGAATTGANGAGTNNNTCAATACGTAGTGTACTGTCCAAACTCTCTTCCAAANTTTTAATATTTAGCTGGGGTTGGGTAACAAGTGAGCAAGGGNAAAAGTGAACATTTTAAGAAGAACA
>YJM789
NNNNNNNNNNNNNNNNNNNNNNNNNNNNNNNNNNNNNNNNNNNNNNNNNNNNNNNNNNNNNNNNNNNNNNNNNNNNNNNNNNNNNNNNNNNNNNNNNNNNNNNNNNNNNNNNNNNNNNNNNNNNNNNNNNNNNNNNNNNNNNNNNNNNNNNNNNNNNNNNNNNNNNNNNNNNNNNNNNNNNNNNNNNNNNNNNNNNNNNNNNNNNNNNNNNNNNNNNNNNNNNNNNNNNNNNNNNNNNNNNNNNNNNNNNNNNNNNNNNNNNNNNNNNNNNNNNNNNNNNNNNNNNNNNNNNNNNNNNNNNNNNNNNNNNNNNNNNNNAACATAAGAACTGTTTCTTCACGTTAACTTCTTGTGCCACATATAATGATGTACTAGTAATATGGGTACTATTTGGCAGATGATATTTGATTTTTATTCAAGACGGTTACTGTTTCTACGATTGATATTTTCATTCCTGGATATCATCTTGCCAGATCACTTACAATTTAAGCCGCGCCTGAATTGAAGAGTACTTCAATACGTAGTGTACTGTCCAAACTCTCTTCCAAATTTTTAATATTTAGGTGGGGTTGGGTAACAAGTGATCAAGGGAAAAAGTGAACATTTTAAGAAGAACC
>YJM975
GTAGTGGTTTACCGAACCATTTATGGTTCTCTGCAATCGAATTTTCTACTATTGTGAGAAATTCACTAGCTTCACCTAAAAGCAAAAAATCTCAAAATTCCCAATATTCACATAGTCTAAAGTACCGATAGCAACCAACATATATAAACAGTAGTATTTTACGAAGCTGAATTGCAAGATTAGTGAGAGGAGAATAACCGGATAATTTTTTTGGATTACGTTATTGTTAAAGGCTATAATATTAGGTGAAACAGAATGTCCTAGAAGTTTTTTNCTTTCNNNNNNNNTTTANNNNNNCTTGCGCTNNNNNTNNNNNNNNNNNNNNNNNNNNNN-NNNNNNnnnnnnnnnnnnnnnnnnnnnnnnnnnnnnnnnnnnnnnnnnnnnnnnnnnnnnnnnnnnnnnnnnnnnnnnnnnnnnnnnnnnnnnnnnnnnnnnnnnnnnnnnnnnnnnnnnnnnnnnnnnnnnnnnnnnnnnnnnnnnnnnnnnnnnnnnnnnnnnnnnnnnnnnnnnnnnnnnnnnnnnnnnnnnnnnnnnnnnnnnnnnnnnnnnnnnnnnnnnnnnnnnnnnnnnnnnnnnnnnnnnnnnnnNNNNNNNNNNNN-NNN-NNN-NNNNN-NN
>YJM978
GTAGTGGTTTACCGAACCATTTATGGTTCTCTGCAATCGAATTTTCTACTATTGTGAGAAATTCACTAGCTTCACCTAAAAGCAAAAAATCTCAAAATTCCCAATATTCACATAGTCTAAAGTACCGATAGCAANCNACATATATAAACAGTAGTATTTTACGAAGCTNNNNNNNNNNNNTAGTGNNNNNNNNNNNNCNNNNNNNNNNTTNNNNNNNACNNNNNNNNNNNNNNCNATANTATTAGNNNNNNNNNNNNNNNNNNNNNNNNNNNNNNNNNNNNNNNNNNNNNNNNNNNNNNNNNNNNNNNNNNNNNNNNNNNNNNNNNNNNNNNNNNNNNNNNNNNNNNNNNNN-N-NNNNNNNNNNNNNNNNNNNNNNNNNNNNNNNNNNNNNNNNNNNNNNNNNNNNNNNNNNNNNNNNNNNNNNNNNNNNN-NNNNNNN-NNNNNNNNNNN-NNNNNNNNNNNNNNNNNNNNNNNNNNN-NNNNNNNNNNNNNNN-NNNNNNNNNNNNNNNNNNNNNNNNNNNNNNNNNNNNNNNNNNNNNNNNNNNNNNNNNNNNNNNNNNNNNNNNNNNNNNNNNNNNNNNNNNNNNNNNNNNNNNNNNNNNN-NNNNNNNNNN
>YJM981
nnnnnnnnnnnnnnnnnnnnnnnnnnnnnnnnnnnnnnnnnnnnnnnnnnnnnnnnnnnnnnnnnnnnnnnnnnnnnnnnnnnnnnnnnnnnnnnnnnnnnnnnnnnnnnnnnnnnnnnnnnnnnnnnnnnnnnnnnnnnnnnnnnnnnnnnnnnnnnnnnnnnnnnnnnnnnnnnnnnnnnnnnnnnnnnnnnnnnnnnnnnnnnnnnnnnnnnnnnnnnnnnnnnnnnnnnnnnnnnnnnnnnnnnnnnnnnnnnnnnnnnnnnnnnnnNNNNNNNNNNN-NNNNNNNNN-NNNNNN-NNNNNNNNNNNNNNN--NNNNNN-NNNNNNNNNNNN-NNNNNNNNNNNNNNNNNNNNNN-NNNNNNNNNNNNNNNNNNNNNNNNNNNNNNNNNNNNNNNNNNNNNNNNNNNN-NNNNNNNNNNNNNNNNNNNNNNNNNNNNNNNNNNNNNNNNNNNNNNNNNNNNNNNNNNNNNNNNNNNNNNNNNNNNNNNNNNNNNNNNNNNNNNNNNNNNNNNNNNNNNNNNNNNNNNNNNNNNNNNNNNNNNNNNNNNNNNNNNNNNNNNNNNNNN-NNNNNNNNNNNNNNNNNNNNNNNNNNNNNNNNNNN-NNNNNNNNNN
>YPS128
nnnnnnnnnnnnnnnnnnnnnnnnnnnnnnnnnnnnnnnnnnnnnnnnnnnnnnnnnnnnnnnnnnnnnnnnnnnnnnnnnnnnnnnnnnnnnnnnnnnnnnnnnNNNNACATAGNNNAAAGTACCGATAGCANCCAACATATATAAACAGTAGNATTTTACGAAGCTGAATTGCAAGATTAGTGAGAGGAGAATAACCGGATAATTTTTNTGGATTACGTTATTGTTAAAGGCTATAATGTTAGGTGAAACAGAATGTCCTAGAAGTTTTTCTCTTTCATGTTAAATTTATTGATTCTTGCGCTTCAGCTTTTATAAAACATAAGAACTGTTTCTTCACGTTAACTTCTTGTGCCACATATAATGATGTACTAGTAATATGGGTACTATTTGGCAGATGATATTTGATTTTTATTCAAGACGGTTACTGTTTCTACGATTGATATTTTCATTCCTGGATATCATCTTGCCAGATCACTTACAATTTAGGCCGCGCCTGAATTGAAGAGTACTTCAATACATAGTGTACTGTCCAAACTCTCTTCCAAATTTTTAATATTTAGCTGGGGTTGGGTAATAAGTGATCAAGGGAAAAAGTGAACATTTTAAGAAGAACA
>YPS606
nnnnnnnnnnnnnnnnnnnnnnnnnnnnnnnnnnnnnnnnnnnnnnnnnnnnnnnnnnnnnnnnnnnnnnnnnnnnnnnnnnnnnnnnnnnnnnnnnnnnnnnnnnnnnnnnnNNNNNNN-NNNNNNNNNNNNNNNNNNNNNNATANNNNNNNNNNNNNNNNNNNNNNNNNNNNNNNNNNNNNNGNNNNNNNNNNANNNNNNNAATTTTTTTGGNNNNNNNNATTNTTAAAGNNNNNNATNNNNGNTGAAANNNNATGTNNNNNAAGTTTTTNNNNNNNNNNTTAAATTTATTGATTNNNGCGNNNNNNCTTTNNNNNNNNNNNAGAANNNTNNNNNNNNNNNNNNTTNNNGTGCNNNNNNNAATGATNNNNNNNNNNNNNGGGTANNNTTTNNNNNNTGNNNNTTGANNNNNNNNNNNNNNNNNNACTNNNNNNNNNNNNGATATTTTNNNTCCTNGATATNNNNNNNCNNNNNNNNNNNNNNTNNNGGNNNNNNNNNNNTTGANGAGTANNNNNNTANNNAGTGTANNNNNNNNNNNNNNNNNNNNNTTTTTAATNNNNNNNNNGGNNNGGNNAANNNNNNNNNNNNNNNNNNNNNNNNNNNNNTNNNANNNNNN
>YS2
NNNNNNNNNNNNNNNNNNNNNNNNNNNNNNNNNNNNNNNNNNNNNNNNNNNNNNNNNNNNNNNNNNNNNNNNNNNNNNNNNNNNNNNNNNNNNNNNNNNNNNNNNNNNNNNNNNNNNNNNNNNNNNNNNNNNNNNNNNNNNNNNNNNNNNNNNNNNNNNNNNNNNNNNNNNNNNNNNNNNNNNNNNNNNNNNNNNNNNNNNNNNNNNNTNNNNNNNNNNNNNNNNNNNNNNNNNNNNNNNNNNNNNNNNNNNNNNNNNNNNNNNNNNNNNNNNNNNNNNNNNNNNNNNTTANNNNNNNNNNNNNNNNANNTTTNNNAAAACATANNNANNGTTNCTTCACGTTNNNNNNNTGTGCCACATATAATGATGTACTAGTAATATGGGTACTATTTGGCAGATGATATTTGATTTTTATTCAAGACGGTTACTGTTTCTACGATTGATATTTTCATTCCTGGATATCATCTTGCCAGATCACTTACAATTTAAGCCGCGCCTGAATTGAAGAGTACTTCAATACGTAGTGTACTGTCCAANCTCTCTTCCAANTTTTTAATATTTAGNTGGGGTTGGGTAACAAGTGATCAAGGGAAAAAGTGAACATTTTAAGAAGAACA
>YS4
NNNNNNNNNNNNNNNNNNNNNNANNGTNNTCGGCAANNNNATTNNNNNNNNNNNNNANNNNNNNNNNNNNNNNNNNNNNAAGCAAAAAATCTCAAAATNNNNNATATTCNNNNNNNNNNNNNNNNNGATAGCAACCAACATATATAAACAGTAGTATTTTACGAAGCTGAATTGCAAAATTAGTGAGAGGAGAATAACCGGATAATTTTTTTGGATTACGTTATTGTTAAAGGCTATAATGTTAGGTGAAACAGAATGTCCTAGAAGTTTTTCTCTTTCATGTTAAATTTATTGATTCTTGCGCTTCAGCTTTTATAAAACATAANNNNNNTTTCTTCACGTTAACTTCTTGTGCCACATATAATGATGTACTAGTAATATGGGTACTATTTGGCAGATGATATTTGATTTTTATTCAAGACGGTTACTGTTTCTACGATTGATATTTTCATTCCTNNNTATCATCTTGCCAGATCACTTACAATTTAAGCCGCGCCTGAATTGAAGAGTACTTCAATACGTAGTGTACTGTCCAAACTCTCTTCCAAATTTTTAATATTTAGGTGGGGTTGGGTAACAAGTGATCAAGGGAAAAAGTGAACATTTTAANNNNNNNN
>YS9
nnnnnnnnnnnnnnnnnnnnnnnnnnnnnnnnnnnnnnnnnnnnnnnnnnnnnnnnnnnnnnnnnnnnnnnnnnnnnnnnnnnnnnnnnnnnnnnnnnnnnnnnnnnnnnnnnnnnnnnnnnnnnnnnnnnnnnnnnnnnnnnnnnnnnnnnnnnnnnnnnnnnnnnnnnnnnnnnnnnnnnnnnnnnnnnnnnnnnnnnnnnnnnnnnnnnnnnnnnnnnnnnnnnnnnnnnnnnnnnnnnnnnnnnnnnnnnnnnnnnnnnnnnnnnnnnnnnnnnnnnnnnnnnNNNNNNNNNNNNNNNNNNNNNNNNNNNNNNNNACATNNNNNNNNNNNCNTCACGTTAACTTCTTGTGCCNCATATAATGATGTACTAGTAATATGGGTACTATTTGGCAGATGATATTTGATTTTTATTCAAGACGGTTACTGTTTCTACGATTGATATTTTCATTCCTGGATATCATCTTGCCAGATCACTTACAATTTANGCCGCGCCTGAATTGAAGAGTACTTCAATACGTAGTGTACTGTCCAAACTCTCTTCCAAATTTTTAATATTTAGNTGGGGTTGGGTAACAAGTGANCAAGGGAAAAAGTGAACATTTTAAGANGAACN
