# Supplementary material for: Evolutionary Genomics of Transposable Elements in Saccharomyces cerevisiae
Source: PLoS One. 2012 Nov 30;7(11):e50978. doi: 10.1371/journal.pone.0050978 (PMC3511429; doi:10.1371/journal.pone.0050978)
Supplement: File S7 — ZIP archive of SGRP strain alignments used for population genomic analyses. Alignments of the orthologous genomic region in each SGRP strain corresponding to each Ty insertion in our re-annotation of the S. cerevisiae reference genome. N’s represent low quality (<Q40 phred score) or missing data, primarily due to the low-coverage sequence of many SGRP strains. The DNA sequence of sacCer2 is included as “REF” and each alignment includes the TE locus and 200 bp of DNA sequence on either side of the Ty insertion site. A dummy sequence shows the position of each TE in the alignment with “T”s. (ZIP) [file pone.0050978.s007.zip › S7/chrIV_s73+_TY1.mfa]

>REF
ATGATACTAATATTTTTTGCTTATATTAGTCGAAGGGAAACTGTTTCTCAACGTCAAACTTCTACTATAGTATATAATATAACTTTAATGTTTTCTACACTGCGATGCGCGCTGAAAATTCTAGCTCAAATAAAAAAAAGGTTACAACAAACCAGTAGCAATCATGAGAATAAGAAATATGAAGAAGTAATTAAAGATCATGTTGGAGTAAAAATCCAAAATATCATCTGTTTATTAGCATTCGTGTTAGTAGTATATTATCAAATGCGGTGTAAGAAGATGACATAAAGATTGAAAGACAGTCATCAAATGGAAGAGGAAATGCAACAACTCATGATGTAATAGGATAATGTCACATAAAAAATGGAAGATGAGATTATAATATTATTACGTAAGAATACCGATCCTCTTTTGCGGGTTCTTATATCTCGGGGAGAGCTTCTAGTACATTATTCATTCATAATATTATACCTTTACCAAGGATTGAATCCCAACAATCATCAAATTATTCACCCCTTTCTCAGGTCACTGGTTTGAAGCAAGTAAACTACATCTTCTTATACCGTATGCGATAATATACTAATAATATAAATACTACTAAATAGATGATGCTAGAATTCCATTAGAACTATAGTATACCATTTAAGTATTTATATTGCTATTGTAATATCTTATGAAAAGTTAATGTTCATCTGTCCCAACAATCTCTAACAAGTACAAAGA
>index
-------------------------------------------------------------------------------------------------------------------------------------------------------------------------------------------------------TTTTTTTTTTTTTTTTTTTTTTTTTTTTTTTTTTTTTTTTTTTTTTTTTTTTTTTTTTTTTTTTTTTTTTTTTTTTTTTTTTTTTTTTTTTTTTTTTTTTTTTTTTTTTTTTTTTTTTTTTTTTTTTTTTTTTTTTTTTTTTTTTTTTTTTTTTTTTTTTTTTTTTTTTTTTTTTTTTTTTTTTTTTTTTTTTTTTTTTTTTTTTTTTTTTTTTTTTTTTTTTTTTTTTTTTTTTTTTTTTTTTTTTTTTTTTTTTTTTTTTTTTTTTTTTTTTTTTTTTTTTTTTTTTTTTTTTTTTTTTTTTTTTTTTTTTTTTTTTTTTTT--------------------------------------------------------------------------------------------------------------------------------------------------------------------------------------------------------
>273614N
nnnnnnnnnnnnnnnnnnnnnnnnnnnnnnnnnnnnnnnnnnnnnnnnnnnnnnnnnnnnnnnnnnnnnnnnnnnnnnnnnnnnnnnnnnnnnnnnnnnnnnnnnnnnnnnnnnnnnnnnnnnnnnnnnnnnnnnnnnnnnnnnnnnnnnnnnnnnnnnnnnnnnnnnnnnnnnnnnnnnnnnnnnnnnnnnnnnnnnnnnnnnnnnnnnnnnnnnnnnnnnnnnnnnnnnnnnnnnnnnnnnnnnnnnnnnnnnnnnnnnnnnnnnnnnnnnnnnnnnnnnnnnnnnnnnnnnnnnnnnnnnnnnnnnnnnnnnnnnnnnnnnnnnnnnnnnnnnnnnnnnnnnnnnnnnnnnnnnnnnnnnnnnnnnnnnnnnnnnnnnnnnnnnnnnnnnnnnnnnnnnnnnnnnnnnnnnnnnnnnnnnnnnnnnnnnnnnnnnnnnnnnnnnnnnnnnnnnnnnnnnnnnnnnnnnnnnnnnnnnnnnnnnnnnnnnnnnnnnnnnnnnnnnnnnnnnnnnnnnnnnnnnnnnnnnnnnnnnnnnnnnnnnnnnnnnnnnnnnnnnnnnnnnnnnnnnnnnnnnnnnnnnnnnnnnnnnnnnnnnnnnnnnnnnnnnnnnnnnnnnnnnnnnnnnnnnnnnnnnnnnnnnnnnnnnnnnnnnnnnnnnnnnnnnnnnnnnnnnnnnnnnnnnnnnnnnnnnnnnnnnnnnnnnnnnnnnnnnnnnnnn
>322134S
ATGNNNNNNATATTTTTTGCTNNNNNNNNNNNNNNNNNNNNNNNNNNNNNNNNNNNNNNNNNNNNNNNNNNNNNNNNNNNNNNTTTANTGTTTTCTACACTGCGATGCGCGCTGAAAATTCTAGCTCNNNNNNNNNAA-GGTTACAACAAACCAGTAGCAATCATGAGAATAAGAAATATGAAGAAGTAATTAAAGATCATGTTGGAGTAAAAATCCAAAATATCATCTGTTTATTAGCATTCGTGTTAGTAGTATATTATCAAATGCAGTGTAAGAAGATGACATAAAGATTGAAAGACAGTCATCAAATGGAAGAGGAAATGCAACAACTCATGATGTAATAGGATAATGTCACATAAAAAATGGAAGATGAGATTATAATATTATTACGTAAGAATACCGATCCTCTTTTGCGGGTTCTTATATCTCGGGGAGAGCTTCTAGTACATTATTCATTCATAATATTATACCTTTACCAAGGATTGAATCCCAACAATCATCAAATTATTCACCCCTTTCTCAGGTCACTGGTTTGAAGCAAGTAAACTACATCTTCTTATACCGTATGCGATAATATACTAATAATATAAATACTACTAAATAGATGATGCTAGAATTCCATTAGAACTATAGTATACCATTTAAGTATTTATATTGCTATTGTAATATCTTATGAAAAGTTAATGTTCATCTGTCCCAACAATCTCTAACAAGTACAAAGA
>378604X
ATGATACTAATATTTTTTGCTTATATTAGTCGAAGGGAAACTGTTTCTCAACGTCAAACTTCTACTATAGTATATAATATAACTTTAATGTTTTCTACACTGCGATGCGCGCTGAAAATTCTAGCTCAAATAAAAAAAAGGTTACAACAAACCAGTAGCAATCATGAGAATAAGAAATATGAAGAAGTAATTAAAGATCATGTTGGAGTAAAAATCCAAAATATCATCTGTTTATTAGCATTCGTGTTAGTAGTATANNNTCAAATGCGGTGTAANNNNNNNANNTAAAGATTGAAAGANNGTNNNNNANNNNNNNNNNNNNNNNNNCAACTNNNGNNNTAATANNNNNNTGTCACATAAAAAATGGAAGATGAGATTATAATATTATTANGTNANNNNNNCGNTCCTCTTTTGCGGGTTCTTATATCTCGGGGAGAGCTTCTAGTACATTATTCATTCATAATATTATACCTTTACCAAGGATTGAATCCCAACAATCATCAAATTATTCACCCCTTTCTCAGGTCACTGGTTTGAAGCAAGTAAACTACATCTTCTTATACCGTATGCGATAATATACTAATAATATAAATACTACTAAATAGATGATGCTAGAATTCCATTAGAACTATAGTATACCATTTAAGTATTTATATTGCTATTGTAATATCTTATGAAAAGTTAATGTTCATCTGTCCCAACAATCTCTAACAAGTACAAAGA
>BC187
ATGATACTAATATTTTTTGCTTATATTAGTCGAAGGGAAACTGTTTCTCAACGTCAAACTTCTACTATAGTATATAATATAACTTTAATGTTTTCTACACTGCGATGCGCGCTGAAAATTCTAGCTCAAATAAAAAAAAGGTTACAACAAACCAGTAGCAATCATGAGAATAAGAAATATGAAGAAGTAATTAAAGATCATGTTGGAGTAAAAATCCAAAATATCATCTGTTTATTAGCATTCGTGTTAGTAGTATATTATCAAATGCGGTGTAAGAAGATGACATAAAGATTGAAAGACAGTCATCAAATGGAAGAGGAAATGCAACAACTCATGATGTAATAGGATAATGTCACATAAAAAATGGAAGATGAGATTATAATATTATTACGTAAGAATACCGATCCTCTTTTGCGGGTTCTTATATCTCGGGGAGAGCTTCTAGTACATTATTCATTCATAATATTATACCTTTACCAAGGATTGAATCCCAACAATCATCAAATTATTCACCCCTNNNNNNGGTCACTGGTTTGAAGCAAGTAAACTACATCTTCTTATACCGTATGCGATAATATACTAATAATATAAATACTACTAAATAGATGATGCTAGAATTCCATTAGAACTATAGTATACCATTTAAGTATTTATATTGCTATTGTAATATCTTATGAAAAGTTAATGTTCATCTGTCCCAACAATCNNNNNNAAGTACNAAGA
>DBVPG1106
ATGATANNANTANTTTTTGCTTATATTAGTCGAAGGGAAACTGNTNNNCNNCGTCAAACTTCTACTNNAGTATATAATATAACTTTAATGTTTTCTACANTGCGATGNNCGCTGAAAATTCTAGCTCAAATAAAAAAAAGGTTACAACAAACCAGTAGCAATCATGAGAATAAGAAATATGAAGAAGTAATTAAAGATCATGTTGGAGTAAAAATCCAAAATATCATCTGTTTATTAGCATTCGTGTTAGTAGTATATTATCAAATGCGGTGTAAGAAGATGACATAAAGATTGAAAGACAGTCATCAAATGGAAGAGGAAATGCAACAACTCATGATGTAATAGGATAATGTCACATAAAAAATGGAAGATGAGATTATAATATTATTACGTAAGAATACCGATCCTCTTTTGCGGGTTCTTATATCTCGGGGAGAGCTTCTAGTACATTATTCATTCATAATATTATACCTTTACCAAGGATTGAATCCCAACAATCATCAAATTATTCACCCCTTTCTCAGGTCACTGGTTTGAAGCAAGTAAACTACATCTTCTTATACCGTATGCGATAATATNCTAATAATATAAATACTACTAAATAGATGATGCTAGAATTCCATTAGAACTATAGTATACCATTTAAGTATTTATATTGCTATTGTAATATCTTATGAAAAGTTAATGTTCATCTGTCCCAACAATCTCTAACAAGTACAAAGA
>DBVPG1373
NNNATACTANTNNNNNNNNCTTATATTAGTCGAAGGGAAACTNNNNNNCAACGTCAAACTTCTACTATAGTATATAATATAACTTTAATGTTTTCTACACTGCGATGCGCGCTGAAANNNCTAGCTCAAATAAAAAAAAGGTTACAACAAACCAGTAGCAATCATGAGAATAAGAAATATGAAGAAGTAATTAAAGATCATGTTGGAGTAAAAATCCAAAATATCATCTGTTTATTAGCATTCGTGTTAGTAGTATATTATCAAATGCGGTGTAAGAAGATGACATAAAGATTGAAAGACAGTCATCAAATGGAAGAGGAAATGCAACAACTCATGATGTAATAGGATAATGTCACATAAAAAATGGAAGATGAGATTATAATATTATTACGTAAGAATACCGATCCTCTTTTGCGGGTTCTTATATCTCGGGGAGAGCTTCTAGTACATTATTCATTCATAATATTATACCTTTACCAAGGATTGAATCCCAACAATCATCAAATTATTCACCCCTTTCTCAGGTCACTGGTTTGAAGCAAGTAAACTACATCTTCTTATACCGTATGCGATAATATACTAATAATATAAATACTACTAAATAGATGATGCTAGAATTCCATTAGAACTATAGTATACCATTTAAGTATTTATATTGCTATTGTAATATCTTATGAAAAGTTAATGTTCATCTGTCCCAACAATCTCTAACAAGTACAAAGA
>DBVPG1788
ATGATACTAATATTTTTTGCTTATATTAGTCGAAGGGAAACTGTTTCTCAACGTCAAACTTCTACTATAGTATATAANNNNNCTTTAATGTTTTCTACACTGCGATGCGCGCTGAAAATTCTAGCTCAAATAAAAAAAAGGTTACAACAAACCAGTAGCAATCATGAGAATAAGAAATATGAAGAAGTAATTAAAGATCATGTTGGAGTAAAAATCCAAAATATCATCTGTTTATTAGCATTCGTGTTAGTAGTATATNATCAAATGCNNNNNNNNAANNNNNNNNNNNNNNNNNNANNNNNNNNNNNNNNNNNNNNNNNNNNNnnnnnnnnnnnnnnnnnnnnnnnnnnnnnnnnnnnnnnnnnnnnnnnnnnnnnnnnnnnnnnnnnnnnnnnnnnnnnnnnnnnnnnnnnnnnnnnnnnnnnnnnnnnnnnnnnnnnnnnnnnnnnnnnnnnnnnnnnnnnnnnnnnnnnnnnnnnnnnnnnnnnnnnnnnnnnnnnnnnnnnnnnnnnnnnnnnnnnnnnnnnnnnnnnnnnnnnnnnnnnnnnnnnnnnnnnnnnnnnnnnnnnnnnnnnnnnnnnnnnnnnnnnnnnnnnnnnnnnnnnnnnnnnnnnnnnnnnnnnnnnnnnnnnnnnnnnnnnnnnnnnnnnnnnnnnnnnnnnnnnnnnnnnnnnnnnnnnnnnnnnnnnnnnnnnnnnnnnnnnnnnnnnnnnnnnnnnnnnn
>DBVPG1853
ATGATACTAATATTTTTTGCTTATATTAGTCGAAGGGAAACTGTTTCTCAACGTCAAACTTCTACTATAGTATATAATATAACTTTAATGTTTTCTACACTGCGATGCGCGCTGAAAATTCTAGCTCAAATAAAAAAAAGGTTACAACAAACCAGTAGCAATCATGAGAATAAGAAATATGAAGAAGTAATTAAAGATCATGTTGGAGTAAAAATCCAAAATATCATCTGTTTATTAGCATTCGTGTTAGTAGTATATTATCAAATGCGGTGTAAGAAGATGACATAAAGATTGAAAGACAGTCATCAAATGGAAGAGGAAATGCAACAACTCATGATGTAATAGGATAATGTCACATAAAAAATGGAAGATGAGATTATAATATTATTACGTAAGAATACCGATCCTCTTTTGCGGGTTCTTATATCTCGGGGAGAGCTTCTAGTACATTATTCATTCATAATATTATACCTTTACCAAGGATTNNATCCCAACAATCATCAAATTATTCACCCCTTTCTCAGGTCACTGGTTTGAANNNAGTAAACTACATCTTCTTATACCGTATGCGATAATATACTAATAATATAAATACTACTAAATAGATGATGCTAGAATTCCATTAGANNNNNNGTATACCATTTAAGTATTTATATTGCTANNNTNNNNNNTTNNNAAAAGTTANNNTTCATNNNNNNCAACAATCNNNNNNAAGTACAAAGA
>DBVPG6040
ATGATACTAATATTTTTTGCTTATATTAGTCGAAGGGAAACTGTTTCTCAACGTCAAACTTCTACTATAGTATATANTATAACTTTAATGTTTTCTACACTGCGATGCGCGCTGAAAATNNTAGCTCAAATAAAAAAAAGGTTACAACAAACCAGTAGCAATCATGAGAATAAGAAATATGAAGAAGTAATTAAAGATCATGTTGGAGTAAAAATCCAAAATATCATCTGTTTATTAGCATTCGTGTTAGTAGTATATTATCAAATGCANTGTAAGAAGATGACATAAAGATTGAAAGACNNTNNTCAAATGGAAGAGGAAATGCAACANNNNNTGATGTAATAGGATAATGTCACATAAAAAATGGAAGATGAGATTATAATATTATTACGTAAGAATACCGATCCTCTTTTGCGGGTTCTTATATCTCGGGGAGAGCTTCTAGTACATTATGCATTCATAATATTATACCTTTACCAAGGATTGAATCCCAACAATCATCAAATTATTCACCCCTTTCTCNNNNNNCTGGTTTGAAGCANGTAAACTACATCTTCTTATGCCGTATGCGATAATATACTAATAANNNNNNTANNNNNNNNNNNNTGATNNNNNNNTTCCNNNNNNNNNNNNNNNNNNNANNNNNNNNTTTATATTGNNNNNNNNNNNNNNNNNNANAANNNANNNNNNNNNNNNNNCAACAATCNNNNNNANNNNNNNNNN
>DBVPG6044
nnnnnnnnnnnnnnnnnnnnnnnnnnnnnnnnnnnnnnnnnnnnnnnnnnnnnnnnnnnnnnnnnnnnnnnnnnnnnnnnnnnnnnnnnnnnnnnnnnnnnnnnnnnnnnnnnNNNNNNNNNNNNNNNNNNNNNNNNNNNNNNNNNNNNNNNNNNNNNNNNNNNNNNNNNNNNNNNNNNNNNNNNNNNNNNNNNNNNNNNNNNNNNNNTANNNNNNNNNNNNNNNNNNNNNNTANNNNNANNNNNNNNNNNNNNNNNNNNNNNANNNNNNNNNNNNNNNNTGACATAAAGANTGAAAGACAGTCATCAAATGGAAGAGGAAATGCAACAACTCATGATGTAATAGGATAATGTCACATAAAAAATGTAAGATGAGATTATAATATTATTACGTAAGAATACCGATCCTCTTTTGCGGGTTCTTATATCTCGGGGAGAGCTTCTAGTACATTATGCATTCATAATATTATACCTTTACCAAGGATTGAATCCCAACAATCATCAAATTATTCACCCCTTTCTCAGGTCACTGGTTTGAAGCAAGTAAACTACATCTTCTTATGCCGTATGCGATAATATACTAATAATATAAATACTACTAAATAGATGATGCTAGAATTCCATTAGAACTATAGTATNCCATTTAAGTATTTATATTGCTATAGTAATATCTTATGAAAAGTTAATGTTCATCTGTCCCAACAATCTCTAACAAGTACAAAGA
>DBVPG6765
NTGATACTAATATTTTTTGCTTATATTAGTCGAAGGGAAACNGTTTCTCAACGNCAAANTTCTACTATAGTATATAATANAACTTNANTGTTTTCTACNCTGCGATGCGNGCTGAAAATTCTAGCTCAAATAAAAAAAAGGTTACAACAAACCAGTAGCAATCATGAGAATAAGAAATATGAAGAAGTAATTAAAGATCATGTTGGAGTAAAAATCCAAAATATCATCTGTTTATTAGCATTCGTGTTAGTAGTATATTATCAAATGCGGTGTAAGAAGATGACATAAAGATTGAAAGACAGTCATCAAATGGAAGAGGAAATGCAACAACTCATGATGTAATAGGATAATGTCACATAAAAAATGGAAGATGAGATTATAATATTATTACGTAAGAATACCGATCCTCTTTTGCGGGTTCTTATATCTCGGGGAGAGCTTCTAGTACATTATTCATTCATAATATTATACCTTTACCAAGGATTGAATCCCAACAATCATCAAATTATTCACCCCTTTCTCAGGTCACTGGTTTGAAGCANGTAAACTACATCTTCTTATACCGTATGCGATAATATACTAATAATATAAATACTACTAAATAGATGATGCTAGAATTCCATTAGAACTATAGTATACCATTTAAGTATTTATATTGCTATTGTAATATCTTATGAAAAGTTAATGTTCATCTGTCCCAACAATCTCTAACAAGTACAAAGA
>K11
NNNNNNNTANNNNNNTTTGNTTANNNNNNNCNNNNNNNNNNNNTTTNNNNNCNNNNNNNNNCTACTATANNNTATNNTATNNNNNNNNTNNNNNNNNNNNTNNNNNNNNNNNNNNNNNNNNNNNNNNNNNNNNNNNNNNNNNNNNNNNNNATCNNTNNNNNNNNNNNNNNNNNNNNNNNNNNNNNN-NNNNNNNNNNNNNNNNNNNNNNNNNNNN-NNNNNNNNNNNNNNNNNNNNNNNNNNNNNNNNNNNNNNNNNNNNNNNNNNNNNNNNNNNNNNNNNNNNNNNN-NNNNNNNNNNNNNNNNNNNNNNNNNNNNNNNNNNNNNNNN-NNNNNNNNNNNNNNNNNNNNNNNNNNNNNNNNNNNNNNNNNNNNNNNNNNN-NNNNNNNNNNnnnnnnnnnnnnnnnnnnnnnnnnnnnnnnnnnnnnnnnnnnnnnnnnnnnnnnnnnnnnnnnnnnnnnnnnnnnnnnnnnnnnnnnnnnnnnnnnnnnnnnnnnnnnnnnnnnnnnnnnnnnnnnnnnnnnnnnnnnnnnnnnnnnnnnnnnnnnnnnnnnnnnnnnnnnnnnnnnnnnnnnnnnnnnnnnnnnnnnnnnnnnnnnnnnnnnnnnnnnnnnnnnnnnnnnnnnnnnnnnnnnnnnnnnnnnnnnnnnnnnnnnnnnnnnnnnnnnnnnnnnnnnnnnnnnnnnnnnnnnnnnnnnnnnnnnnnnnnnnnnnnnnnnnnnn
>L_1374
ATGATACTAATATTTTTTGCTTATATTAGTCGAAGGGAAACTGTTTCTCAACGTCAAACTTCTACTATAGTATATAATATAACTTTAATGTTTTCTACACTGCGATGCGCGCTGAAAATTCTAGCTCAAATAAAAAAAAGGTTACAACAAACCAGTAGCAATCATGAGAATAAGAAATATGAAGAAGTAATTAAAGATCATGTTGGAGTAAAAATCCAAAATATCATCTGTTTATTAGCATTCGTGTTAGTAGTATATTATCAAATGCGGTGTAAGAAGATGACATAAAGATTGAAAGACAGTCATCAAATGGAAGAGGAAATGCAACAACTCATGATGTAATAGGATAATGTCACATAAAAAATGGAAGATGAGATTATAATATTATTACGTAAGNANNNNNNNNNNCTTTTGCGGGTTCTTATATCTCGGGGAGAGCTTCTNNTACATTATTCATTCATAATATTATACCTTTACCAAGGATTGAATCCCAACAATCATCAAATTATTCACCCCTTTCTCAGGTCACTGGTTTGAAGCAAGTAAACTACATCTTCTTATACCGTATGCGATAATATACTAATAATATAAATACTACTAAATAGATGATGCTAGAATTCCATTAGAACTATAGTATACCATTTAAGTATTTATATTGCTATTGTAATATCTTATGAAAAGTTAATGTTCATCTGTCCCAACAATCTCTAACAAGTACAAAGA
>L_1528
ATGATACTAATATTTTTTGCTTATATTAGTCGAAGGGAAACTGTTTCTCAACGTCAAACTTNNNNNNNNNNNNNNNNNNNNNNTTTAATGTTTTCTNNNCTNNNATGCGCGCTGAAAATNNNNNNNCANNNNNNAAAAANNNTACAACAAACCNNNNNNAATNNNNNNNNNNNNANNNNNNNNNNNNNNNNTAAAGANNNNN-NNNNNNNNNN-NNNANNNNNNNNNnnnnnnnnnnnnnnnnnnnnnnnnnnnnnnnnnnnnnnnnnnnnnnnnnnnnnnnnnnnnnnnnnnnnnnnnnnnnnnnnnnnnnnnnnnnnnnnnnnnnnnnnnnnnnnnnnnnnnnnnnnnnnnnnnnnnnnnnnnnnNNNNNNNNNNNNNNNNNNNNNNNNNNNNNANNNNNNNNNNNNNNNNNNNNNNNNNNNTNNNTNNGNNNNNNNNNNNNNNNNNNNNNNNATTCATAATATNNNNNNNNNNNNAAGGATTGAATCCCAACAATCATCANNNNNNNNACCCCTTTCTCAGGTCACTGGTTTGAAGCAAGTAAACTACATCTTCTTATACCGTATGCGATAATATACTAATAATATAAATNNNNNTAAATAGATGATGCTAGAATTCCATTAGAACTATAGTATACCATTTAAGTATTTATATTGCTATTGTAATATCTTATGAAAAGTTAATGTTCATCTGTCCCAACAATCTCTAACAAGTACAAAGA
>NCYC110
NNNNNNNNAATNNNTTTTGNNNNNNNNNNNCGANNNNANANNNNTTCTCNNNGTCAAACTTCTNCTATAGNNNATATTATANCTTTANTGTTTTCTACACTGCGATGCGCGCTGAAAATTCTAGCTCAANTAAAAAAAAGGNNNNANNNNNCNNGTAGCANNNATGAGAATANNNNATATGANNNNGTAATTAAAGNNNNNNNNNNNNNNNNNNNNNNNNNNNNNNNNNNNNNNNNNNNNNNNNNNNNNNNNNNNNNNNNNNNNNNNNNNNNNNNNNNNNNNNNNNANNNNNNNNNNNNNNNNNNNCNNNNNNNNNNNNNNNNNNNNNNNNNNNNGNNNTAATAGGANNNNNNCACATAAAAAANNTAAGATGAGATTATNNNATTATTACGTAANNNNNNNNNNNNNNTTTTGCNNNNNNTTNNNNNNNGGGGAGAGCTTCTAGTACATTATGCATTCATAATATTATACCTTTACCAAGGATTGAATCCCAACAATCATCAAATTATTCACCCCTNNNNNAGGTCACTGGTTTGAAGCAAGTAAACTACATCTTCTTATGCCGTATGCGATAATATACTAATAATATAAATACTACTAAATAGATGATGCTAGAATTCCATTAGAACTATAGTATACCATTTAAGTATTTATATTGCTATAGTAATATCTTATGAAAAGTTAATGTTCATNNNNNNCAACAATCTCTAACAAGTACAAAGA
>NCYC361
nnnnnnnnnnnnnnnnnnnnnnnnnnnnnnnnnnnnnnnnnnnnnnnnnnnnnnnnnnnnnnnnnnnnnnnnnnnnnnnnnnnnnnnnnnnnnnnnnnnnnnnnnnnnnnnnnnnnnnnnnnnnnnnnnnnnnnnnnnnnnnnnnnnnnnnnnnnnnnnnnnnnnnnnnnnnnnnnnnnnnnnnnnnnnnnnnnnnnnnnnnnnnnnnnnnnnnnnnnnnnnnnnnnnnnnnnnnnnnnnnnnnnnnnnnnnnnnnnnnnnnnnnnnnnnnnnnnnnnnnnnnnnnnnnnnnnnnnnnnnnnnnnnnnnnnnnnnnnnnnnnnnnnnnnnnnnnnnnnnnnnnnnnnnnnnnnnnnnnnnnnnnnnnnnnnnnnnnnnnnnnnnnnnnnnnnnnnnnnnnnnnnnnnnnnnnnnnnnnnnnnnnnnnnnnnnnnnnnnnnnnnnnnnnnnnnnnnnnnnnnnnnnnnnnnnnnnnnnnnnnnnnnnnnnnnnnnnnnnnnnnnnnnnnnnnnnnnnnnnnnnnnnnnnnnnnnnnnnnnnnnnnnnnnnnnnnnnnnnnnnnnnnnnnnnnnnnnnnnnnnnnnnnnnnnnnnnnnnnnnnnnnnnnnnnnnnnnnnnnnnnnnnnnnnnnnnnnnnnnnnnnnnnnnnnnnnnnnnnnnnnnnnnnnnnnnnnnnnnnnnnnnnnnnnnnnnnnnnnnnnnnnnnnnnnnnnnnnnnnnnnn
>RM11_1A
ATGATACTAATATTTTTTGCTTATATTAGTCGAAGGGAAACTGTTTCTCAACGTCAAACTTCTACTATAGTATATAATATAACTTTAATGTTTTCTACACTGCGATGCGCGCTGAAAATTCTAGCTCAAATAAAAAAAAGGTTACAACAAACCAGTAGCAATCATGAGAATAAGAAATATGAAGAAGTAATTAAAGATCATGTTGGAGTAAAAATCCAAAATATCATCTGTTTATTAGCATTCGTGTTAGTAGTATATTATCAAATGCGGTGTAAGAAGATGACATAAAGATTGAAAGACAGTCATCAAATGGAAGAGGAAATGCAACAACTCATGATGTAATAGGATAATGTCACATAAAAAATGGAAGATGAGATTATAATATTATTACGTAAGAATACCGATCCTCTTTTGCGGGTTCTTATATCTCGGGGAGAGCTTCTAGTACATTATTCATTCATAATATTATACCTTTACCAAGGATTGAATCCCAACAATCATCAAATTATTCACCCCTTTCTCAGGTCACTGGTTTGAAGCAAGTAAACTACATCTTCTTATACCGTATGCGATAATATACTAATAATATAAATACTACTAAATAGATGATGCTAGAATTCCATTAGAACTATAGTATACCATTTAAGTATTTATATTGCTATTGTAATATCTTATGAAAAGTTAATGTTCATCTGTCCCAACAATCTCTAACAAGTACAAAGA
>S288c
ATGNTANTAANNNNNTTTGCTTATATTAGTCGAAGGGAAACTGTTTCTCANCGTCAAACTTCTACTATAGTATATAATNTAACTTTAATGTTTTCTACACTGCGATGCGCGCTGAAAATTCTAGCTCAAATAAAAAAAAGNTTNNNACAAACNNNNNNCAATCATGAGAATAAGAAATATGAAGAAGTAATTAAAGATCATGTTGGAGTAAAAATCCAAAATATCATCTGNTTATTAGCATTCGTNNNNNNAGTATATTATCAAATGCGGTGTAAGAAGATGACATAAAGATTGAAAGACAGTCATCAAATGGAAGAGGAAATGCAACAACTCATGATGTAATAGGATAATGTCACATAAAAAATGGAAGATGAGATTATAATATTATTACGTAAGAATACCGATCCTCTTTTGCGGGTTCTTATATCTCGGGGAGAGCTTCTAGTACATTATTCATTCATAATATTATACCTTTACCAAGGATTGAATCCCAACAATCATCAAATTATTCACCCCTTTCTCAGGTCACTGGTTTGAAGCAAGTAAACTACATCTTCTTATACCGTATGCGATAATATACTAATAATATAAATACTACTAAATAGATGATGCTAGAATTCCATTAGAACTATAGTATACCATTTAAGTATTTATATTGCTATTGTAATATCTTATGAAAAGTTAATGTTCATCTGTCCCAACAATCTCTAACAAGTACAAAGA
>SK1
ATGATACTAATATTTTTTGCTTATATTAGTCGAAGGGAAACTGTTTCTCAACGTCAAACTTCTACTATAGTATATATTATAACTTTAATGTTTTCTACACTGCGATGCGCGCTGAAAATTCTAGCTCAAATAAAAAAAAGGTTACAACAAACCAGTAGCAATCATGAGAATAAGAAATATGAAGAAGTAATTAAAGATCATGTTGGAGTAAAAATCCAAAATATCATCTGTTTATTAGCATTCGTGTTAGTAGTATATTATCAAATGCAGTGTAAGAAGATGACATAAAGATTGAAAGACAGTCATCAAATGGAAGAGGAAATGCAACAACTCATGATGTAATAGGATAATGTCACATAAAAAATGTAAGATGAGATTATAATATTATTACGTAAGAATACCGATCCTCTTTTGCGGGTTCTTATATCTCGGGGAGAGCTTCTAGTACATTATGCATTCATAATATTATACCTTTACCAAGGATTGAATCCCAACAATCATCAAATTATTCACCCCTTTCTCAGGTCACTGGTTTGAAGCAAGTAAACTACATCTTCTTATGCCGTATGCGATAATATACTAATAATATAAATACTACTAAATAGATGATGCTAGAATTCCATTAGAACTATAGTATACCATTTAAGTATTTATATTGCTATAGTAATATCTTATGAAAAGTTAATGTTCATCTGTCCCAACAATCTCTAACAAGTACAAAGA
>UWOPS03_461_4
nnnnnnnnnnnnnnnnnnnnnnnnnnnnnnnnnnnnnnnnnnnnnnnnnnnnnnnnnnnnnnnnnnnnnnnnnnnnnnnnnnnnnnnnnnnnnnnnnnnnnnnnnnnnnnnnnnnnnnnnnnnnnnnnnnnnnnnnnnnnnnnnnnnnnnnnnnnnnnnnnnnnnnnnnnnnnnnnnnnnnnnnnnnnnnnnnnnnnnnnnnnnnnnnnnnnnnnnnnnnnnnnnnnnnnnnnnnnnnnnnnnnnnnnnnnnnnnnnnnnnnnnnnnnnnnnnnnnnnnnnnnnnnnnnnnnnnnnnnnnnnnnnnnnnnnnnnnnnnnnnnnnnnnnnnnnnnnnnnnnnnnnnnnnnnnnnnnnnnnnnnnnnnnnnnnnnnnnnnnnnnnnnnnnnnnnnnnnnnnnnnnnnnnnnnnnnnnnnnnnnnnnnnnnnnnnnnnnnnnnnnnnnnnnnnnnnnnnnnnnnnnnnnnnnnnnnnnnnnnnnnnnnnnnnnnnnnnnnnnnnnnnnnnnnnnnnnnnnnnnnnnnnnnnnnnnnnnnnnnnnnnnnnnnnnnnnnnnnnnnnnnnnnnnnnnnnnnnnnnnnnnnnnnnnnnnnnnnnnnnnnnnnnnnnnnnnnnnnnnnnnnnnnnnnnnnnnnnnnnnnnnnnnnnnnnnnnnnnnnnnnnnnnnnnnnnnnnnnnnnnnnnnnnnnnnnnnnnnnnnnnnnnnnnnnnnnnnnnnnnnnn
>UWOPS05_217_3
ATGATACTAATATTTTTTGCTTATATTAGTCGAAGGGAAACTGTTTCTCAACGTCAAACTTCTACTATAGTATATAATATAACTTTAATGTTTTCTACACTGCGATGCGCGCTGAAAATTCTAGCTCAAATAAAAAAAAGGTTACAACANNNNNNTAGCAANNNTGANNNNNNGNNNNNNNNANNNNNNNNNNAAGNNNNNNNNNNNNTNNNNNNNNNNNNNNNNATCTNNNNNNNNNNNNNNNNNNNNNNANNNNNNNNNNNNNNNNNNNNNNNNNNNNNNNNNNNNNNNNNNNNNNNNNNNNNNNNNNNNNNNNNNNNNNNNNNNNNNNNNNNNNNNNNNNNNNNNNNNNNNNNNNNNNNNNNNNNNNNNNNNNNNNNN-NNNNNNNNNNNNNNNNNNNNNNNNNNNNNNNNNNNNNNNNNNNNNNNNNNNNNNNNNNNNNNNNNNNNNNNNNNNNNNN-NNNNNNNNNNNNNNN-NNNNNN-NNNNNNNNNN-NNNNNNNNnnnnnnnnnnnnnnnnnnnnnnnnnnnnnnnnnnnnnnnnnnnnnnnnnnnnnnnnnnnnnnnnnnnnnnnnnnnnnnnnnnnnnnnnnnnnnnnnnnnnnnnnnnnnnnnnnnnnnnnnnnnnnnnnnnnnnnnnnnnnnnnnnnnnnnnnnnnnnnnnnnnnnnnnnnnnnnNNNNNNNNNNNNNNNNNNNNNNNNNNNNNNNNNNNNNNNNNNNNN
>UWOPS05_227_2
ATGATACTAATATTTTTTGCTTATATTAGTCGAAGGGAAACTGTTTCTCAACGTCAAACTTCTACTATAGTATATAATATAACTTTAATGTTTTCTACACTGCGATGCGCGCTGAAAATTCTAGCTCAAATAAAAAAAAGGTTACAACAAACCAGTAGCAATCATGAGAATAAGAAATATGAAGAAGTAATTAAANNNNNTGTTGGAGTAAAAATCCAAAATATCATCTATTTATTAGCATTCGTGTTAGTAGTATATTATCAAATGCAGTGTAAGAAGATGACATAAAGATTGAAAGACAGTCATCAAATGGAAGAGGAAATGCAACAACTCATGATGTAATAGGATAATGTCACATAAAAAATGGAAGATGAGATTATAATATTATTACGTAAGAATACCGATCCTCTTTTGCGGGTTCTTATATCTCGGGGAGAGCTTCTAGTACATTATGCATTCATAATATTATACCTTTACCAAGGATTGAATCCCAACAATCATCAAATTATTCACCCCTTTCTCAGGTCACTGGTTTGAAGCAAGTAAACTACATCTTCTTATGCCGTATGCGANNNTATACNNNNNNNNTNNNNANTACTAAATAGATGATGCTAGAATTCCATTAGAACTATAGTATACCATTTAAGTATTTATATTGCTATTGTAATATCTTATGAAAAGTTAATGTTCATCTGTCCCAACAANNNCTAACAAGTACAAAGA
>UWOPS83_787_3
NNNNNNNNNNNNNNNNNnnnnnnnnnnnnnnnnnnnnnnnnnnnnnnnnnnnnnnnnnnnnnnnnnnnnnnnnnnnnnnnnnnnnnnnnnnnnnnnnnnnnnnnnnnnnnnnnnnnnnnnnnnnnnnnnnnnnnnnnnnnnnnnnnnnnnnnnnnnnnnnnnnnnnnnnnnnnnnnnnnnnnnnnnnnnnnnnnnnnnnnnnnnnnnnnnnnnnnnnnnnnnnnnnnnnnnnnnnnnnnnnnnnnnnnnnnnnnnnnnnnnnnnnnnnnnnnnnnnnnnnnnnnnnnnnnnnnnnnnnnnnnnnnnnnnnnnnnnnnnnnnnnnnnnnnnnnnnnnnnnnnnnnnnnnnnnnnnnnnnnnnnnnnnnnnnnnnnnnnnnnnnnnnnnnnnnnnnnnnnnnnnnnnnnnnnnnnnnnnnnnnnnnnnnnnnnnnnnnnnnnnnnnnnnnnnnnnnnnnnnnnnnnnnnnnnnnnnnnnnnnnnnnnnnnnnnnnnnnnnnnnnnnnnnnnnnnnnnnnnnnnnnnnnnnnnnnnnnnnnnnnnnnnnnnnnnnnnnnnnnnnnnnnnnnnnnnnnnnnnnnnnnnnnnnnnnnnnnnnnnnnnnnnnnnnnnnnnnnnnnnnnnnnnnnnnnnnnnnnnnnNNNNN-NNNNNNNNNNNNNNNNNNNNNNNNNNNNNNAANNNNNNNNNNNNNNNNNNNNNNNNNNNNNNNNNCNNNNNNNAAGA
>UWOPS87_2421
ATGATCCTAATATTTTTTGCTTATATTAGTCGAAGGNAAACTGTTTCTCNACGTCAAACTTCTACTATCGTATATAATATAACTTTAATGTTTTCTACACTGCGATGCGCGCTGAAAATTCTAGCTCAAATAAAAAAAAGGTTACAACAAACCAGTAGCAATCATGAGNNNNNGNAATATGAAGAAGTANTTAAAGATCATGTTGGAGTNAAAANNNNNNNNNNCATCTGTNNNNNNNCATTNGTGNNNNNANTNNNNNNNCNNNTGCAGTGTNNNNNNNNNNNNNANNNNNNNNNNNNNNGNNNNNNNNNNNNNNNNNNNNNNNNNNNNNNNNNNNNNNNNNNNNNNNNNNNNNNNNNNNNNNNNNNNNNNNNNNNNNNNNNNNNNNNNNNNNNNNNNNNNNNNNNNNNNNNNNNNNNNNNNNNNNNNNNNNNNNNNNNNNNNNNNNNNNNNNNNNNNNNNNNNNNNNNNNNNNNNNNNNNNNNNNNNNNNNNNN-NNNNNNNNNNNNNNNNNNNNNNNNNNN-NNNNNNNNNNNNNNN-NNNNNNNNNNNNNNNNNNNNNNNNNNNNNNNNNNNNNNNNNNNNNNNNNNNNNNNNNNNNNNNNNnnnnnnnnnnnnnnnnnnnnnnnnnnnnnnnnnnnnnnnnnnnnnnnnnnnnnnnnnnnnnnnnnnnnnnnnnnnnnnnnnnnnnnnnnnnnnnnnnnnnnnnnnnnnnnnnnnnnn
>W303
ATGATACTAATATTTTTTGCTTATATTAGTCGAAGGGAAACTGTTTCTCAACGTCAAACTTCTACTATAGTATATAATATAACTTTAATGTTTTCTACACTGCGATGCGCGCTGAAAATTCTAGCTCAAATAAAAAAAAGGTTACAACAAACCAGTAGCAATCATGAGAATAAGAAATATGAAGAANTAATTAAAGATCNTGTTGGAGTAAAAATCCAAAATATCATCTGTTTATTAGCATTCGTGTTAGTAGTATATTATCAAATGCGGTGTAAGAAGNTGACNTAAAGATTGAAAGACAGTCATCAAATGGAAGAGGAANNNCAACAACTCATGATGTAATNGGATAATGTCACATAAAAAATGGAAGNTGAGNTTATAATATTATTACGTAANNNNNNCGATCCTCTTTTGCGGGTTCTTATATCTCGGNNNNNNNTTCTAGTACATTATTCATTCATAATATTATACCTTTACCAAGGATTGAANCCCAACAATCATCAAATNNNNNNCCCCTTTCNNNNNNNNNNNNNNNGNNGCNNGTNNACTACATNNNNNNNNNNCGTATGNNNNNNNNNACTNNNNNNNNNAANNNNNCNNNNNNNNNNNNNNTNNNNNNNNNNNNNNNNNNNNNNNNNNNNNNNNNNNNNNNNNNNNNNNNNNNNNNNNNNNNNNNNNNNNNNNNNNNNNNNNNNNNNNNNNNNNNNNNNNNNNNNNNNN-NN
>Y12
ATGATACTAATATTTTTTGCTTATATTAGTCGAAGGGAAACTGTTTCTCAACGTCAAACTTCTACTATAGTATATAATATAACTTTAATGTTTTCTACACTGCGAGGCGCGCTGAAAATTCTAGCTCAAATAAAAAAAAGGTTACAACAAATCAGTAGCAATCATGAGAATAAGAAATATGAAGAAGTAATTAAAGATCATGGTGGATTAAAAATCCAAAATATCATCTGTTTATTAGCATTCGTGTTAGTAGTATATTATCAAATGCAGNNNNNNAAGNNGANNNNNNNNNTGNNNNNNNNNNATCAAATGNNNNNNNNNNTGCAACAACTCATGANNNNNNAGNNNNNNGTCANNNNNNANNNNNNANNNNNNNNNNNNNNNNNNNNNNNNNNNNNNNNNNNNNNNNNNNnnnnnnnnnnnnnnnnnnnnnnnnnnnnnnnnnnnnnnnnnnnnnnnnnnnnnnnnnnnnnnnnnnnnnnnnnnnnnnnnnnnnnnnnnnnnnnnnnnnnnnnnnnnnnnnnnnnnnnnnnnnnnnnnnnnnnnnnnnnnnnnnnnnnnnnnnnnnnnnnnnnnnnnnnnnnnnnnnnnnnnnnnnnnnnnnnnnnnnnnnnnnnnnnnnnnnnnnnnnnnnnnnnnnnnnnnnnnnnnnnnnnnnnnnnnnnnnnnnnnnnnnnnnnnnnnnnnnnnnnnnnnnnnnnnnnnnnnnnnnnnnnnnnnnnn
>Y55
ATGATACTAATATTTTTTGCTTATATTAGTCGAAGGGAAACTGTTTCTCAACGTCAAACTTCTACTATAGTATATATTATAACTTTAATGTTTTCTACACTGCGATGCGCGCTGAAAATTCTAGCTCAAATAAAAAAAAGGTTACAACAAACCAGTAGCAATCATGAGAATAAGAAATATGAAGAAGTAATTAAAGATCATGTTGGAGTAAAAATCCAAAATATCATCTGTTTATTAGCATTCGTGTTAGTAGTATATTATCAAATGCAGTGTAAGAAGATGACATAAAGATTGAAAGACAGTCATCAAATGGAAGAGGAAATGCAACAACTCATGATGTAATAGGATAATGTCACATAAAAAATGTAAGATGAGATTATAATATTATTACGTAAGAATACCGATCCTCTTTTGCGGGTTCTTATATCTCGGGNAGAGCTNCTAGTACATTATGCATTCATAATATTATACCTTTACCAAGGATTGAATCCCAACAATCATCAAATTATTCACCCCTTTCTCAGGTCACTGGTTTGAAGCAAGTAAACTACATCTTCTTATGCCGTATGCGATAATATACTANTANTATAANTACTACTAAATAGATGATGCTAGAATTCCATTAGAACTATAGTATACCATTTAAGTATTTATATTGCTATAGTAATATCTTATGAAAAGTTAATGTTCATCTGTCCCAACAATCTCTAACAAGTACAAAGA
>Y9
nnnnnnnnnnnnnnnnnnnnnnnnnnnnnnnnnnnnnnnnnnnnnnnnnnnnnnnnnnnnnnnnnnnnnnnnnnnnnnnnnnnnnnnnnnnnnnnnnnnnnnnnnnnnnnnnnnnnnnnnnnnnnnnnnnnnnnnnnnnnnnnnnnnnnnnnnnnnnnnnnnnnnnnnnnnnnnnnnnnnnnnnnnnnnnnnnnnnnnnnnnnnnnnnnnnnnnnnnnnnnnnnnnnnnnnnnnnnnnnnnnnnnnnnnnnnnnnnnnnnnnnnnnnnnnnnnnnnnnnnnnnnnnnnnnnnnnnnnnnnnnnnnnnnnnnnnnnnnnnnnnnnnnnnnnnnnnnnnnnnnnnnnnnnnnnnnnnnnnnnnnnnnnnnnnnnnnnnnnnnnnnnnnnnnnnnnnnnnnnnnnnnnnnnnnnnnnnnnnnnnnnnnnnnnnnnnnnnnnnnnnnnnnnnnnnnnnnnnnnnnnnnnnnnnnnnnnnnnnnnnnnnnnnnnnnnnnnnnnnnnnnnnnnnnnnnnnnnnnnnnnnnnnnnnnnnnnnnnnnnnnnnnnnnnnnnnnnnnnnnnnnnnnnnnnnnnnnnnnnnnnnnnnnnnnnnnnnnnnnnnnnnnnnnnnnnnnnnnnnnnnnnnnnnnnnnnnnnnnnnnnnnnnnnnnnnnnnnnnnnnnnnnnnnnnnnnnnnnnnnnnnnnnnnnnnnnnnnnnnnnnnnnnnnnnnnnnnnnnnnnnn
>YIIc17_E5
ATGATACTAATATTTTTTGCTTATATTAGTCGAAGGGAAACTGTTTCTCAACGTCAAACTTCTACTATAGTATATAATATAACTTTAATGTTTTCTACACTGCGATGCGCGCTGANNNNNCTAGCTCAAATAAAAAAAAGGTTACAACAAACCAGTAGCAATCNNNNNNNNNNGAAATATNNANNNNNNNNNNNNNNNNANNNNNNNNNNNNNNNNNNNNNNNTCATCTGNNNNNNNNNNNNNNNNNNNNNAGNNNNNNNNNNNNTNNNNNNTNNNNNNNNNNNNNANNNNNNNNNNNNNNNNNNNNNNNNNNNNNNNNNNNNNNNNNNNNNNNNNNNNNNNNNNNNNNNNNNNNNNNNNNNNNNNNNNNNNNNNNNNNNNNNNNNNNNNNNNNNNNNNNNNNNnnnnnnnnnnnnnnnnnnnnnnnnnnnnnnnnnnnnnnnnnnnnnnnnnnnnnnnnnnnnnnnnnnnnnnnnnnnnnnnnnnnnnnnnnnnnnnnnnnnnnnnnnnnnnnnnnnnnnnnnnnnnnnnnnnnnnnnnnnnnnnnnnnnnnnnnnnnnnnnnnnnnnnnnnnnnnnnnnnnnnnnnnnnnnnnnnnnnnnnnnnnnnnnnnnnnnnnnnnnnnnnnnnnnnnnnnnnnnnnnnnnnnnNNNNNNTNCTANNGTNATNNNNNNNNAAAAGNNNNNGTTCATCTGTCCNNNNNNNCNNNNNNAANNNNNNNNA
>YJM789
ATGATCCTAATATTTTTTGCTTATATTAGTCGAAGGGAAACTGTTTCTCAACGTCAAACTTCTACTATCGTATATAATATAACTTTAATGTTTTCTACACTGCGATGCGCGCTGAAAATTCTAGCTCAAATAAAAAAAAGGTTACAACAAACCAGTAGCAATCATGAGAATAAGAAATATGAAGAAGTAATTAAAGATCATGTTGGAGTAAAAATCCAAAATATCATCTGTTTATTAGCATTCGTGTTAGTAGTATATTATCAAATGCAGTGTAAGAAGATGACATAAAGATTGAAAGACAGTCATCAAATGGAAGAGGAAATGCAACAACTCATGATGTAATAGGATAATGTCACATAAAAAATGGAAGATGAGATTATAATATTATTACGTAAGAATACCGATCCTCTTTTGCGGGTTCTTATATCTCGGGGAGAGCTTCTAGTACATTATGCATTCATAATATTATACCTTTACCAAGGATTGAATCCCAACAATCATCAAATTATTCACCCCTTTCTCAGGTCACTGGTTTGAAGCAAGTAAACTACATCTTCTTATGCCGTATGCGATAATATACTAATAATATAAATACTACTAAATAGATGATGCTAGAATTCCATTAGAACTATAGTATACCATTTAAGTATTTATATTGCTATTGTAATATCTTATGAAAAGTTAATGTTCATCTGTCCCAACAATCTCTAACAAGTACAAAGA
>YJM975
NNNANNNNNNNATTTTTNNNNNNNNNNNNNNNNAGGGAAANNNTTTCTNNNNNNNNAACTTCTNNNNNNGTATATAATATAACTTTAATGTTTTCTANNNTGCGATGCGCGCTGAAAATTCTAGCTCAAATAAAAAAAAGGTTACAACAAACCAGTAGCAATCATGAGAATAAGAAATATGAAGAAGTAATTAAAGATCATGTTGGAGTAAAAATCCAAAATATCATCTGTTTATTAGCATTCGTGTTAGTAGTATATTATCAAATGCGGTGTAAGAAGATGACATAAAGATTGAAAGACAGTCATCAAATGGAAGAGGAAATGCAACAACTCATGATGTAATAGGATAATGTCACATAAAAAATGGAAGATGAGATTATAATATTATTACGTAAGAATACCGATCCTCTTTTGCGGGTTCTTATATCTCGGGGAGAGCTTCTAGTACATTATTCATTCATAATATTATACCTTTACCAAGGATTGAATCCCAACAATCATCAAATTATTCACCCCTTTCTCAGGTCACTGGTTTGAAGCAAGTAAACTACATCTTCTTATACCGTATGCGATAATATACTAATAATATAAATACTACTAAATAGATGATGCTAGAATTCCATTAGAACTATAGTATACCATTTAAGTATTTATATTGCTATTGTAATATCTTATGAAAAGTTAATGTTCATCTGTCCCAACAATCTCTAACAAGTACAAAGA
>YJM978
ATGATACTAATATTTTTTGCTTATATTAGTCGAAGGGAAACTGTTTCTCAACGTCAAACTTCTACTATAGTATATAATATAACTTTAATGTTTTCTACACTGCGATGCGCGCTGAAAATTCTAGCTCAAATAAAAAAAAGGTTACAACAAACCAGTAGCAATCATGAGAATAAGAAATATGAAGAAGTAATTAAAGATCATGTTGGAGTAAAAATCCAAAATATCATCTGTTTATTAGCATTCGTGTTAGTAGTATATTATCAAATGCGGTGTAAGAAGATGACATAAAGATTGAAAGACAGTCATCAAATGGAAGAGGAAATGCAACAACTCATGATGTAATAGGATAATGTCACATAAAAAATGGAAGATGAGATTATAATATTATTACGTAAGAATACCGATCCTCTTTTGCGGGTTCTTATATCTCGGGGAGAGCTTCTAGTACATTATTCATTCATAATATNATACCTTTACCAAGGATTGNATCCCAACAATCATCAAATTATNCACCCCTTTCTCAGNTCACTGGTTTGAAGCAAGTAAACTACATCTTCTTATACCGTATGCGATAATATACTAATAATATAAATACTACTAAATAGATGATGCTAGAATTCCATTAGAACTATAGTATACCATTTAAGTATTTATATTGCTATTGTAATATCTTATGAAAAGTTAATGTTCATCTGTCCCAACAATCTCTANNNNNNNNNNNNN
>YJM981
nnnnnnnnnnnnnnnnnnnnnnnnnnnnnnnnnnnnnnnnnnnnnnnnnnnnnnnnnnnnnnnnnnnnnnnnnnnnnnnnnnnnnnnnnnnnnnnnnnnnnnnnnnnnnnnnnnnnnnnnnnnnnnnnnnnnnnnnnnnnnnnnnnnnnnnnnnnnnnnnnnnnnnnnnnnnnnnnnnnnnnnnnnnnnnnnnnnnnnnnNNNNNNNNNNNNNNNNNNNNNNNNNNNNNNNNNNNNNNNNNNNNNNNNNNNNNNNNNNNNNNNNNNNNNNNNNNNNNNNNNNNN-NNNNNNNNNNNNNNNNNNNNNNNNNNNNNNNNNNNNNNNNNNNNNNNNNNNNNNNNNNNNNNNNNNNNNNNNNNNNNNNNNNNNNNNNNNNNNNNN-NNNNNNNNNNNNNNNNNNNNNNNNNNNNNNNNNNNNNNNNNNNNNNNNNNNNNNNNNNNNNNNNNNNNNNN-NNNNNNNNNNNNNNNNNNNNNNNNNNNNNNNNNNNNNNNNNNNNNNNNNNNNNNNNNNNNNNNNNNNNNNNNNNNNNNNNNNNNNNNNNNNNNNNNNNNNNNNNNNNNNNNNNNNNNNNNNNNNNNNNNNNNNNNNNANNNNNNNNNNNNGNNNNNNNNAGNNNNNNNNNAGNNCTANNNNNNNNNNTNNNNNTATTTATANNGCTANNGNNNNNNNNNNNNAAANNTNNNNNNNNNNNNNTCNNNNNNNNCNCTAACAAGTACAAAGA
>YPS128
ATGATACTAATATTTTTTGCTTATATTAGTCGAAGGGAAACTGTTTCTCAACGTCAAACTTNNNNNNNNNNNTATATNNNNNNNNNNNNGTTTNNNNNNNNNCGATGCGCGCTGAAAATNNNNNNNCANNNNNNAAAANNNNNNNNACAANNNNNNNNNNATNNNNNNNNNNNNANNNNNNNNNNNnnnnnnnnnnnnnnnnnnnnnnnnnnnnnnnnnnnnnnnnnnnnnnnnnnnnnnnnnnnnnnnnnnnnnnnnnnnnnnnnnnnnnnnnnnnnnnnnnnnnnnnnnnnnnnnnnnnnnnnnnnnnnnnnnnnnnnnnnnnnnnnnnnnnnnnnnnnnnnnnnnnnnnnnnnnnnnnnnnnnnnnnnnnnnnnnnnnnnnnnnnnnnnnnnnnnnnnnnnnnnnnnnnnnnnnnnnnnnnnnnnnnnnnnnnnnnnnnnnnnnnnnnnnnnnnnnnnnnnnnnnnnnnnnnnnnnnnnnnnnnnnnnnnnnnnnnnnnnnnnnnnnnnnnnnnnnnnnnnnnnnnnnnnnnnnnnnnnnnnnnnnnnnnnnnnnnnnnnnnnnnnnnnnnnnnnnnnnnnnnnnnnnnnnnnnnnnnnnnnnnnnnnnnnnnnnnnnnnnnnnnnnnnnnnnnnnnnnnnnnnnnnnnnnnnnnnnnnnnnnnnnnnnnnnnnnnnnnnnnnnnnnnnnnnnnnnnnnnnnnnnnnnnnnnnnnnnnnn
>YPS606
NNNNNNNNNNNNNNNNNNNNNNNNNNNNNNNNNNNNNNNNNNNNNNNNNNNNNNNNNNNNNNNNNNNNNNNNNNNNNNNNNNNNNNNNNNNNNNNNNNNNNNNNNNNNNNNNNNNNNNNNNNNNNNNNNNNNNNAAAANNNNNNCNNCANNNNNNNNNNNNNNNNNAGNNNNNNAAANATGAAGANNNNNNNNNNNNNNNNGNNNNNNNNNANNNCCAAAATNNNNNNNNTTTANNNNNNNNNNNGNNNNNNNNNTATNNNNNNNNNNNNNNNNNNNNNNNNNNNNNNNNNNNNNNNNNNNNNNNNNNNNNNNNNNNNNNNNNnnnnnnnnnnnnnnnnnnnnnnnnnnnnnnnnnnnnnnnnnnnnnnnnnnnnnnnnnnnnnnnnnnnnnnnnnnnnnnnnnnnnnnnnnnnnnnnnnnnnnnnnnnnnnnnnnnnnnnnnnnnnnnnnnnnnnnnnnnnnnnNNNNNNNNNNNNNN-NNNNTGAATNNNNNNNNNNNNNNNNNNNNNNNNNNNNNNNNNNNNNNNNNNNNNNGAAGCNNNNNNNNNNNNTNNNNNNNNNCCGTATGCGATAATANNNNNNTAATATAAANNNNNNNNNNTAGATGATNNNNNAATTCCATTAGANNNNNNGTATACCATTTAAGTATTTATATTGCTATTGTAATATCTTATGAAAAGTTAATGTTCNNNNNTCCCAACAATCTCTAACAAGTACAAAGA
>YS2
nnnnnnnnnnnnnnnnnnnnnnnnnnnnnnnnnnnnnnnnnnnnnnnnnnnnnnnnnnnnnnnnnnnnnnnnnnnnnnnnnnnnnnnnnnnnnnnnnnnnnnnnnnnnnnnnnnnnnnnnnnnnnnnnnnnnnnnnnnnnnnnnnnnnnnnnnnnnnnnnnnnnnnnnnnnnnnnnnnnnnnnnnnnnnnnnnnnnnnnnnnnnnnnnnnnnnnnnnnnnnnnnnnnnnnnnnnnnnnnnnnnnnnnnnnnnnnnnnnnnnnnnnnnnnnnnnnnnnnnnnnnnnnnnnnnnnnnnnnnnnnnnnnnnnnnnnnnnnnnnnnnnnnnnnnnnnnnnnnnnnnnnnnnnnnnnnnnnnnnnnnnnnnnnnnnnnnnnnnnnnnnnnnnnnnnnnnnnnnnnnnnnnnnnnnnnnnnnnnnnnnnnnnnnnnnnnnnnnnnnnnnnnnnnnnnnnnnnnnnnnnnnnnnnnnnnnnnnnnnnnnnnnnnnnnnnnnnnnnnnnnnnnnnnnnnnnnnnnnnnnnnnnnnnnnnnnnnnnnnnnnnnnnnnnnnnnnnnnnnnnnnnnnnnnnnnnnnnnnnnnnnnnnnnnnnnnnnnnnnnnnnnnnnnnnnnnnnnnnnnnnnnnnnnnnnnnnnnnnnnnnnnnnnnnnnnnnnnnnnnnnnnnnnnnnnnnnnnnnnnnnnnnnnnnnnnnnnnnnnnnnnnnnnnnnnnnnnnnnnnnnn
>YS4
NNNNNNNNNNNNNNNNNNNNNNNNNNNNNNNNNNNNNNNNNNNNNNNNNNNNNNNNNNNNNNNNNNNNNNNNNNNNNNNNNNNNNNNNNNNNNNNNNNNNNNNNNNNNNNNNNNNNNNNNNNNNNNNNNNNNNNNNNnnnnnnnnnnnnnnnnnnnnnnnnnnnnnnnnnnnnnnnnnnnnnnnnnnnnnnnnnnnnnnnnnnnnnnnnnnnnnnnnnnnnnnnnnnnnnnnnnnnnnnnnnnnnnnnnnnnnnnnnnnnnnnnnnnnnnnnnnnnnnnnnnnnnnnnnnnnnnnnnnnnnnnnnnnnnnnnnnnnnnnnnnnnnnnnnnnnnnnnnnnnnnnnnnnnnnnnnnnnnnnnnnnnnnnnnnnnnnnnnnnnnnnnnnnnnnnnnnnnnnnnnnnnnnnnnnnnnnnnnnnnnnnnnnnnnnnnnnnnnnnnnnnnnnnnnnnnnnnnnnnnnnnnnnnnnnnnnnnnnnnnnnnnnnnnnnnnnnnnnnnnnnnnnnnnnnnnnnnnnnnnnnnnnnnnnnnnnnnnnnnnnnnnnnnnnnnnnnnnnnnnnnnnnnnnnnnnnnnnnnnnnnnnnnnnnnnnnnnnnnnnnnnnnnnnnNNNNNNNNN-NNNNNNNNNNNNNNNNNNNNNNNNNNNNNNNNNNNNNNNNNNNNNNNNNNNNNNNNNNNNNNNNNNNNNNNNNNNNNNNNNNNNNNNNNNNNNNNNNNNNNNNN
>YS9
ATGATACTAATATTTTTTGCTTATANTNGTCGAAGGGAAACTGTTTCTCAACGTCAAACTTCTACTATAGTATATAATATAACTTTAATGTTTNCTACACTGCGATGCGCGNTGAAAATTCTAGCTCAAATAAAAAAAAGGTTACAACAAACCAGTAGCAATCATGAGAATAAGAAATATGAAGAAGTAATTAAAGATCATGTTGGAGTAAAAATCCAAAATATCATCTGTTTATTAGCATTCGTGTTAGTAGTATATTATCAAATGCGGTGTAAGAAGATGACATAAAGATTGAAAGACAGTCATCAAATGGAAGAGGAAATGCAACAACTCATGATGTAATAGGATAATGTCACATAAAAAATGGAAGATGAGATTATAATATTATTACGTAAGAATACCGATCCTCTTTTGCGGGTTCTTATATCTCGGGGAGAGCTTCTAGTACATTATTCATTCATAATATTATACCTTTACCAAGGATTGAATCCCAACAATCATCAAATTATTCACCCCTTTCTCAGGTCACTGGTTTGAAGCAAGTAAACTACATCTTCTTATACCGTATGCGATAATATACTAATAATATAAATACTACTAAATAGATGATGCTAGAATTCCATTAGAACTATAGTATACCATTTAAGTATTTATATTGCTATTGTAATATCTTATGAAAAGTTAATGTTCATCTGTCCCAACAATCTCTAACAAGTACAAAGA
