# Supplementary material for: Evolutionary Genomics of Transposable Elements in Saccharomyces cerevisiae
Source: PLoS One. 2012 Nov 30;7(11):e50978. doi: 10.1371/journal.pone.0050978 (PMC3511429; doi:10.1371/journal.pone.0050978)
Supplement: File S7 — ZIP archive of SGRP strain alignments used for population genomic analyses. Alignments of the orthologous genomic region in each SGRP strain corresponding to each Ty insertion in our re-annotation of the S. cerevisiae reference genome. N’s represent low quality (<Q40 phred score) or missing data, primarily due to the low-coverage sequence of many SGRP strains. The DNA sequence of sacCer2 is included as “REF” and each alignment includes the TE locus and 200 bp of DNA sequence on either side of the Ty insertion site. A dummy sequence shows the position of each TE in the alignment with “T”s. (ZIP) [file pone.0050978.s007.zip › S7/chrIV_s74-_TY1.mfa]

>REF
TGTCACATAAAAAATGGAAGATGAGATTATAATATTATTACGTAAGAATACCGATCCTCTTTTGCGGGTTCTTATATCTCGGGGAGAGCTTCTAGTACATTATTCATTCATAATATTATACCTTTACCAAGGATTGAATCCCAACAATCATCAAATTATTCACCCCTTTCTCAGGTCACTGGTTTGAAGCAAGTAAACTACATCTTCTTATACCGTATGCGATAATATACTAATAATATAAATACTACTAAATAGATGATGCTAGAATTCCATTAGAACTATAGTATACCATTTAAGTATTTATATTGCTATTGTAATATCTTATGAAAAGTTAATGTTCATCTGTCCCAACAATCTCTAACAAGTACAAAGATGACACGAGTTATGAGGCGCTGTCATAGGAACCTCCAAACAAGTTTGATATTAATTATAAGAAA------------------------------------------------------------------------------------------CATATTTCAAGCCCTCGTGTTGT
>index
-------------------------------------------------------------------------------------------------------------------------------------------------------------------------------------------------------TTTTTTTTTTTTTTTTTTTTTTTTTTTTTTTTTTTTTTTTTTTTTTTTTTTTTTTTTTTTT--------------------------------------------------------------------------------------------------------------------------------------------------------------------------------------------------------------------------------------------------------------------------------------------------
>273614N
nnnnnnnnnnnnnnnnnnnnnnnnnnnnnnnnnnnnnnnnnnnnnnnnnnnnnnnnnnnnnnnnnnnnnnnnnnnnnnnnnnnnnnnnnnnnnnnnnnnnnnnnnnnnnnnnnnnnnnnnnnnnnnnnnnnnnnnnnnnnnnnnnnnnnnnnnnnnnnnnnnnnnnnnnnnnnnnnnnnnnnnnnnnnnnnnnnnnnnnnnnnnnnnnnnnnnnnnnnnnnnnnnnnnnnnnnnnnnnnnnnnnnnnnnnnnnnnnnnnnnnnnnnnnnnnnnnnnnnnnnnnnnnnnnnnnnnnnnnnnnnnnnnnnnnnnnnnnnnnnnnnnnnnnnnnnnnnnnnnnnnnnnnnnnnnnnnnnnnnnnnnnnnnnnnnnnnnnnnnnnnnnnnnnnnnnnnnnnnnnnnnnnnnnnnnnnnnnnnnnnnnnnnnnnnnnnnnnnnnnnnnnnnnnnnnnnnnnnnnnnnnnnnnnnnnnnnnnnnnnnnnnnnnnnnnnnnnnnnnnnnnnnnnnnnnnnnnnnnnnnnnnnnnnnnnnnnnnnnnnnnnnnnnnnn
>322134S
TGTCACATAAAAAATGGAAGATGAGATTATAATATTATTACGTAAGAATACCGATCCTCTTTTGCGGGTTCTTATATCTCGGGGAGAGCTTCTAGTACATTATTCATTCATAATATTATACCTTTACCAAGGATTGAATCCCAACAATCATCAAATTATTCACCCCTTTCTCAGGTCACTGGTTTGAAGCAAGTAAACTACATCTTCTTATACCGTATGCGATAATATACTAATAATATAAATACTACTAAATAGATGATGCTAGAATTCCATTAGAACTATAGTATACCATTTAAGTATTTATATTGCTATTGTAATATCTTATGAAAAGTTAATGTTCATCTGTCCCAACAATCTCTAACAAGTACAAAGATGACACGAGTTATGAGGCGCTGTCATAGGAACCTCCAAACAAGTTTGATATTAATTATAAGAAACTGTTGGAATAAAAATCAACTATCATCTACTAACTAGTATACGTTACTAGTATATTATCATATACTTGGTGACGATGATGAGTCACGAnnnnnnnnnnnnnnnnnnnnnnnnn
>378604X
TGTCACATAAAAAATGGAAGATGAGATTATAATATTATTANGTNANNNNNNCGNTCCTCTTTTGCGGGTTCTTATATCTCGGGGAGAGCTTCTAGTACATTATTCATTCATAATATTATACCTTTACCAAGGATTGAATCCCAACAATCATCAAATTATTCACCCCTTTCTCAGGTCACTGGTTTGAAGCAAGTAAACTACATCTTCTTATACCGTATGCGATAATATACTAATAATATAAATACTACTAAATAGATGATGCTAGAATTCCATTAGAACTATAGTATACCATTTAAGTATTTATATTGCTATTGTAATATCTTATGAAAAGTTAATGTTCATCTGTCCCAACAATCTCTAACAAGTACAAAGATGACACGAGTTATGAGGCGCTGTCATAGGAACCTCCAAACAAGTTTGATATTAATTATAAGAA------------------------------------------------------------------------------------------ACATATTTCAAGCCCTCGTGTTGT
>BC187
TGTCACATAAAAAATGGAAGATGAGATTATAATATTATTACGTAAGAATACCGATCCTCTTTTGCGGGTTCTTATATCTCGGGGAGAGCTTCTAGTACATTATTCATTCATAATATTATACCTTTACCAAGGATTGAATCCCAACAATCATCAAATTATTCACCCCTNNNNNNGGTCACTGGTTTGAAGCAAGTAAACTACATCTTCTTATACCGTATGCGATAATATACTAATAATATAAATACTACTAAATAGATGATGCTAGAATTCCATTAGAACTATAGTATACCATTTAAGTATTTATATTGCTATTGTAATATCTTATGAAAAGTTAATGTTCATCTGTCCCAACAATCNNNNNNAAGTACNAAGATGACACGAGTTATGAGGCGCTGTCATAGGAACCTCCAAACAAGTTTGATATTAATTATAAGAA------------------------------------------------------------------------------------------ACATATTTCNNGNNNNNNNGTTGT
>DBVPG1106
TGTCACATAAAAAATGGAAGATGAGATTATAATATTATTACGTAAGAATACCGATCCTCTTTTGCGGGTTCTTATATCTCGGGGAGAGCTTCTAGTACATTATTCATTCATAATATTATACCTTTACCAAGGATTGAATCCCAACAATCATCAAATTATTCACCCCTTTCTCAGGTCACTGGTTTGAAGCAAGTAAACTACATCTTCTTATACCGTATGCGATAATATNCTAATAATATAAATACTACTAAATAGATGATGCTAGAATTCCATTAGAACTATAGTATACCATTTAAGTATTTATATTGCTATTGTAATATCTTATGAAAAGTTAATGTTCATCTGTCCCAACAATCTCTAACAAGTACAAAGATGACACGAGTTATGAGGCGCTGTCATAGGAACCTCCnnnnnnnnnnnnnnnnnnnnnnnnnnnnnnnnnnnnnnnnnnnnnnnnnnnnnnnnnnnnnnnnnnnnnnnnnnnnnnnnnnnnnnnnnnnnnnnnnnnnnnnnnnnnnnnnnnnnnnnnnnnnnnnnnnnnnnnnnnnnn
>DBVPG1373
TGTCACATAAAAAATGGAAGATGAGATTATAATATTATTACGTAAGAATACCGATCCTCTTTTGCGGGTTCTTATATCTCGGGGAGAGCTTCTAGTACATTATTCATTCATAATATTATACCTTTACCAAGGATTGAATCCCAACAATCATCAAATTATTCACCCCTTTCTCAGGTCACTGGTTTGAAGCAAGTAAACTACATCTTCTTATACCGTATGCGATAATATACTAATAATATAAATACTACTAAATAGATGATGCTAGAATTCCATTAGAACTATAGTATACCATTTAAGTATTTATATTGCTATTGTAATATCTTATGAAAAGTTAATGTTCATCTGTCCCAACAATCTCTAACAAGTACAAAGATGACACGAGTTATGAGGCGCTGTCATAGGAACCTCCAAACAAGTTTGATATTAATTATAAGAA-----------------------------------------------------------------------------------------A-CATATTTCAAGCCCTCGTGN-NN
>DBVPG1788
nnnnnnnnnnnnnnnnnnnnnnnnnnnnnnnnnnnnnnnnnnnnnnnnnnnnnnnnnnnnnnnnnnnnnnnnnnnnnnnnnnnnnnnnnnnnnnnnnnnnnnnnnnnnnnnnnnnnnnnnnnnnnnnnnnnnnnnnnnnnnnnnnnnnnnnnnnnnnnnnnnnnnnnnnnnnnnnnnnnnnnnnnnnnnnnnnnnnnnnnnnnnnnnnnnnnnnnnnnnnnnnnnnnnnnnnnnnnnnnnnnnnnnnnnnnnnnnnnnnnnnnnnnnnnnnnnnnnnnnnnnnnnnnnnnnnnnnnnnnnnnnnnnnnnnnnnnnnnnnnnnnnnnnnnnnnnnnnnnnnnnnnnnnnnnnnnnnnnnnnnnnnnnnnnnnnnnnnnnnnnnnnnnnnnnnnnnnnnnnnnnnnnnnnnnnnnnnnnnnnnnnnnnnnnnnnnnnnnnnnnnnnnnnnnnnnnnnnnnnnnnnnnnnnnnnnnnnnnnnnnnnnnnnnnnnnnnnnnnnnnnnnnnnnnnnnnnnnnnnnnnnnnnnnnnnnnnnnnnnnnnnnnnnnnn
>DBVPG1853
TGTCACATAAAAAATGGAAGATGAGATTATAATATTATTACGTAAGAATACCGATCCTCTTTTGCGGGTTCTTATATCTCGGGGAGAGCTTCTAGTACATTATTCATTCATAATATTATACCTTTACCAAGGATTNNATCCCAACAATCATCAAATTATTCACCCCTTTCTCAGGTCACTGGTTTGAANNNAGTAAACTACATCTTCTTATACCGTATGCGATAATATACTAATAATATAAATACTACTAAATAGATGATGCTAGAATTCCATTAGANNNNNNGTATACCATTTAAGTATTTATATTGCTANNNTNNNNNNTTNNNAAAAGTTANNNTTCATNNNNNNCAACAATCNNNNNNAAGTACAAAGATGACACGAGTTATNNNGCNNNNNNNNNNNNNNNNCCAAACAAGNNNNNNNNNNNNNNNNNNNNNNnnnnnnnnnnnnnnnnnnnnnnnnnnnnnnnnnnnnnnnnnnnnnnnnnnnnnnnnnnnnnnnnnnnnnnnnnnnnnnnnnnnnnnnnnnnnnnnnnnnnnnnnnnnnnnnn
>DBVPG6040
TGTCACATAAAAAATGGAAGATGAGATTATAATATTATTACGTAAGAATACCGATCCTCTTTTGCGGGTTCTTATATCTCGGGGAGAGCTTCTAGTACATTATGCATTCATAATATTATACCTTTACCAAGGATTGAATCCCAACAATCATCAAATTATTCACCCCTTTCTCNNNNNNCTGGTTTGAAGCANGTAAACTACATCTTCTTATGCCGTATGCGATAATATACTAATAANNNNNNTANNNNNNNNNNNNTGATNNNNNNNTTCCNNNNNNNNNNNNNNNNNNNANNNNNNNNTTTATATTGNNNNNNNNNNNNNNNNNNANAANNNANNNNNNNNNNNNNNCAACAATCNNNNNNANNNNNNNNNNNNNNNNNNGTTATGANNNNNNNNNNNNNNNNNNNNNNnnnnnnnnnnnnnnnnnnnnnnnnnnnnnnnnnnnnnnnnnnnnnnnnnnnnnnnnnnnnnnnnnnnnnnnnnnnnnnnnnnnnnnnnnnnnnnnnnnnnnnnnnnnnnnnnnnnnnnnnnnnnnnnnnnnnnnnnnnnn
>DBVPG6044
TGTCACATAAAAAATGTAAGATGAGATTATAATATTATTACGTAAGAATACCGATCCTCTTTTGCGGGTTCTTATATCTCGGGGAGAGCTTCTAGTACATTATGCATTCATAATATTATACCTTTACCAAGGATTGAATCCCAACAATCATCAAATTATTCACCCCTTTCTCAGGTCACTGGTTTGAAGCAAGTAAACTACATCTTCTTATGCCGTATGCGATAATATACTAATAATATAAATACTACTAAATAGATGATGCTAGAATTCCATTAGAACTATAGTATNCCATTTAAGTATTTATATTGCTATAGTAATATCTTATGAAAAGTTAATGTTCATCTGTCCCAACAATCTCTAACAAGTACAAAGATGACACGAGTTATGAGGCACTGTCATAGGAACCTCCAAACAAGTTTAATATTAATTATAAGAA-----------------------------------------------------------------------------------------A-CATATTTCAAGCCCTC-------
>DBVPG6765
TGTCACATAAAAAATGGAAGATGAGATTATAATATTATTACGTAAGAATACCGATCCTCTTTTGCGGGTTCTTATATCTCGGGGAGAGCTTCTAGTACATTATTCATTCATAATATTATACCTTTACCAAGGATTGAATCCCAACAATCATCAAATTATTCACCCCTTTCTCAGGTCACTGGTTTGAAGCANGTAAACTACATCTTCTTATACCGTATGCGATAATATACTAATAATATAAATACTACTAAATAGATGATGCTAGAATTCCATTAGAACTATAGTATACCATTTAAGTATTTATATTGCTATTGTAATATCTTATGAAAAGTTAATGTTCATCTGTCCCAACAATCTCTAACAAGTACAAAGATGACACGAGTTATGAGGCGCTGTCATAGGAACCTCCAAACAAGTTTGATATTAATTATAAGAA------------------------------------------------------------------------------------------ACATATTTCAAGCCCTCGTGTTGT
>K11
NNNNNNNNNNNNNNNNNNNNNNNNNNNNNNN-NNNNNNNNNNnnnnnnnnnnnnnnnnnnnnnnnnnnnnnnnnnnnnnnnnnnnnnnnnnnnnnnnnnnnnnnnnnnnnnnnnnnnnnnnnnnnnnnnnnnnnnnnnnnnnnnnnnnnnnnnnnnnnnnnnnnnnnnnnnnnnnnnnnnnnnnnnnnnnnnnnnnnnnnnnnnnnnnnnnnnnnnnnnnnnnnnnnnnnnnnnnnnnnnnnnnnnnnnnnnnnnnnnnnnnnnnnnnnnnnnnnnnnnnnnnnnnnnnnnnnnnnnnnnnnnnnnnnnnnnnnnnnnnnnnnnnnnnnnnnnnnnnnnnnnnnnnnnnnnnnnnnnnnnnnnnnnnnnnnnnnnnnnnnnnnnnnnnnnnnnnnnnnnnnnnnnnnnnnnnnnnnnnnnnnnnnnnnnnnnnnnnnnnnnnnnnnnnnnnnnnnnnnnnnnnnnnnnnnnnnnnnnnnnnnnnnnnnnnnnnnnnnnnnnnnnnnnnnnnnnnnnnnnnnnnnnnnnnnnnnnnnnnnnnnnnnnnnnn
>L_1374
TGTCACATAAAAAATGGAAGATGAGATTATAATATTATTACGTAAGNANNNNNNNNNNCTTTTGCGGGTTCTTATATCTCGGGGAGAGCTTCTNNTACATTATTCATTCATAATATTATACCTTTACCAAGGATTGAATCCCAACAATCATCAAATTATTCACCCCTTTCTCAGGTCACTGGTTTGAAGCAAGTAAACTACATCTTCTTATACCGTATGCGATAATATACTAATAATATAAATACTACTAAATAGATGATGCTAGAATTCCATTAGAACTATAGTATACCATTTAAGTATTTATATTGCTATTGTAATATCTTATGAAAAGTTAATGTTCATCTGTCCCAACAATCTCTAACAAGTACAAAGATGACACGAGTTATGAGGCGCTGTCATAGGAACCTCCAAACAAGTTTGATATTAATTATAAGAA------------------------------------------------------------------------------------------ACATATTTCAAGCCCTCGTGTTGT
>L_1528
nnnnnnnnnnnnnnnnnNNNNNNNNNNNNNNNNNNNNNNNNNNNNNANNNNNNNNNNNNNNNNNNNNNNNNNNNTNNNTNNGNNNNNNNNNNNNNNNNNNNNNNNATTCATAATATNNNNNNNNNNNNAAGGATTGAATCCCAACAATCATCANNNNNNNNACCCCTTTCTCAGGTCACTGGTTTGAAGCAAGTAAACTACATCTTCTTATACCGTATGCGATAATATACTAATAATATAAATNNNNNTAAATAGATGATGCTAGAATTCCATTAGAACTATAGTATACCATTTAAGTATTTATATTGCTATTGTAATATCTTATGAAAAGTTAATGTTCATCTGTCCCAACAATCTCTAACAAGTACAAAGATGACACGAGTTATGAGGCGCTGTCATAGGAACCTCCAAACAAGTTTGATATTAATTATAAGAA------------------------------------------------------------------------------------------ACATATTTCAAGCCCTCGTGTTGT
>NCYC110
NNNCACATAAAAAANNTAAGATGAGATTATNNNATTATTACGTAANNNNNNNNNNNNNNTTTTGCNNNNNNTTNNNNNNNGGGGAGAGCTTCTAGTACATTATGCATTCATAATATTATACCTTTACCAAGGATTGAATCCCAACAATCATCAAATTATTCACCCCTNNNNNAGGTCACTGGTTTGAAGCAAGTAAACTACATCTTCTTATGCCGTATGCGATAATATACTAATAATATAAATACTACTAAATAGATGATGCTAGAATTCCATTAGAACTATAGTATACCATTTAAGTATTTATATTGCTATAGTAATATCTTATGAAAAGTTAATGTTCATNNNNNNCAACAATCTCTAACAAGTACAAAGATGACACGAGTTATGAGGCACTGTCATAGGAACCTCCAAACAAGTTTAATATTAATTATAAGAAA------------------------------------------------------------------------------------------CATATTTCAAGCCCTC-------
>NCYC361
nnnnnnnnnnnnnnnnnnnnnnnnnnnnnnnnnnnnnnnnnnnnnnnnnnnnnnnnnnnnnnnnnnnnnnnnnnnnnnnnnnnnnnnnnnnnnnnnnnnnnnnnnnnnnnnnnnnnnnnnnnnnnnnnnnnnnnnnnnnnnnnnnnnnnnnnnnnnnnnnnnnnnnnnnnnnnnnnnnnnnnnnnnnnnnnnnnnnnnnnnnnnnnnnnnnnnnnnnnnnnnnnnnnnnnnnnnnnnnnnnnnnnnnnnnnnnnnnnnnnnnnnnnnnnnnnnnnnnnnnnnnnnnnnnnnnnnnnnnnnnnnnnnnnnnnnnnnnnnnnnnnnnnnnnnnnnnnnnnnnnnnnnnnnnnnnnnnnnnnnnnnnnnnnnnnnnnnnnnnnnnnnnnnnnnnnnnnnnnnnnnnnnnnnnnnnnnnnnnnnnnnnnnnnnnnnnnnnnnnnnnnnnnnnnnnnnnnnnnnnnnnnnnnnnnnnnnnnnnnnnnnnnnnnnnnnnnnnnnnnnnnnnnnnnnnnnnnnnnnnnnnnnnnnnnnnnnnnnnnnnnnnnnnnnn
>RM11_1A
TGTCACATAAAAAATGGAAGATGAGATTATAATATTATTACGTAAGAATACCGATCCTCTTTTGCGGGTTCTTATATCTCGGGGAGAGCTTCTAGTACATTATTCATTCATAATATTATACCTTTACCAAGGATTGAATCCCAACAATCATCAAATTATTCACCCCTTTCTCAGGTCACTGGTTTGAAGCAAGTAAACTACATCTTCTTATACCGTATGCGATAATATACTAATAATATAAATACTACTAAATAGATGATGCTAGAATTCCATTAGAACTATAGTATACCATTTAAGTATTTATATTGCTATTGTAATATCTTATGAAAAGTTAATGTTCATCTGTCCCAACAATCTCTAACAAGTACAAAGATGACACGAGTTATGAGGCGCTGTCATAGGAACCTCCAAACAAGTTTGATATTAATTATAAGAA------------------------------------------------------------------------------------------NNNNNNNTCAAGCCCTCGTGTTGT
>S288c
TGTCACATAAAAAATGGAAGATGAGATTATAATATTATTACGTAAGAATACCGATCCTCTTTTGCGGGTTCTTATATCTCGGGGAGAGCTTCTAGTACATTATTCATTCATAATATTATACCTTTACCAAGGATTGAATCCCAACAATCATCAAATTATTCACCCCTTTCTCAGGTCACTGGTTTGAAGCAAGTAAACTACATCTTCTTATACCGTATGCGATAATATACTAATAATATAAATACTACTAAATAGATGATGCTAGAATTCCATTAGAACTATAGTATACCATTTAAGTATTTATATTGCTATTGTAATATCTTATGAAAAGTTAATGTTCATCTGTCCCAACAATCTCTAACAAGTACAAAGATGACACGAGTTATGAGGCGCTGTCATAGGAACCTCCAAACAAGTTTGATATTAATTATAAGAA------------------------------------------------------------------------------------------ACATATTTCAAGCCCTCGTGTTGT
>SK1
TGTCACATAAAAAATGTAAGATGAGATTATAATATTATTACGTAAGAATACCGATCCTCTTTTGCGGGTTCTTATATCTCGGGGAGAGCTTCTAGTACATTATGCATTCATAATATTATACCTTTACCAAGGATTGAATCCCAACAATCATCAAATTATTCACCCCTTTCTCAGGTCACTGGTTTGAAGCAAGTAAACTACATCTTCTTATGCCGTATGCGATAATATACTAATAATATAAATACTACTAAATAGATGATGCTAGAATTCCATTAGAACTATAGTATACCATTTAAGTATTTATATTGCTATAGTAATATCTTATGAAAAGTTAATGTTCATCTGTCCCAACAATCTCTAACAAGTACAAAGATGACACGAGTTATGAGGCACTGTCATAGGAACCTCCAAACAAGTTTAATATTAATTATAAGAA-----------------------------------------------------------------------------------------A-CATATTTCAAGCCCTC-------
>UWOPS03_461_4
nnnnnnnnnnnnnnnnnnnnnnnnnnnnnnnnnnnnnnnnnnnnnnnnnnnnnnnnnnnnnnnnnnnnnnnnnnnnnnnnnnnnnnnnnnnnnnnnnnnnnnnnnnnnnnnnnnnnnnnnnnnnnnnnnnnnnnnnnnnnnnnnnnnnnnnnnnnnnnnnnnnnnnnnnnnnnnnnnnnnnnnnnnnnnnnnnnnnnnnnnnnnnnnnnnnnnnnnnnnnnnnnnnnnnnnnnnnnnnnnnnnnnnnnnnnnnnnnnnnnnnnnnnnnnnnnnnnnnnnnnnnnnnnnnnnnnnnnnnnnnnnnnnnnnnnnnnnnnnnnnnnnnnnnnnnnnnnnnnnnnnnnnnnnnnnnnnnnnnnnnnnnnnnnnnnnnnnnnnnnnnnnnnnnnnnnnnnnnnnnnnnnnnnnnnnnnnnnnnnnnnnnnnnnnnnnnnnnnnnnnnnnnnnnnnnnnnnnnnnnnnnnnnnnnnnnnnnnnnnnnnnnnnnnnnnnnnnnnnnnnnnnnnnnnnnnnnnnnnnnnnnnnnnnnnnnnnnnnnnnnnnnnnnnnn
>UWOPS05_217_3
NNNNNNNNNNNNNNNNNNNNNNNNNNNNNNN-NNNNNNNNNNNNNNNNNNNNNNNNNNNNNNNNNNNNNNNNNNNNNNNNNNNNNNNNNNNNNNNNNNNNNNNNNNNNNNN-NNNNNNNNNNNNNNN-NNNNNN-NNNNNNNNNN-NNNNNNNNnnnnnnnnnnnnnnnnnnnnnnnnnnnnnnnnnnnnnnnnnnnnnnnnnnnnnnnnnnnnnnnnnnnnnnnnnnnnnnnnnnnnnnnnnnnnnnnnnnnnnnnnnnnnnnnnnnnnnnnnnnnnnnnnnnnnnnnnnnnnnnnnnnnnnnnnnnnnnnnnnnnnnnnnnnnnnnNNNNNNNNNNNNNNNNNNNNNNNNNNNNNNNNNNNNNNNNNNNNNNNNNNNNNNNNNNNNNNNNNNNNNNNNNNN-NNNNNNNNNNNNNNNNNNNNNN-NNNNNNNNNN------------------------------------------------------------------------------------------NNNNNN-NNNNNNNNN-------
>UWOPS05_227_2
TGTCACATAAAAAATGGAAGATGAGATTATAATATTATTACGTAAGAATACCGATCCTCTTTTGCGGGTTCTTATATCTCGGGGAGAGCTTCTAGTACATTATGCATTCATAATATTATACCTTTACCAAGGATTGAATCCCAACAATCATCAAATTATTCACCCCTTTCTCAGGTCACTGGTTTGAAGCAAGTAAACTACATCTTCTTATGCCGTATGCGANNNTATACNNNNNNNNTNNNNANTACTAAATAGATGATGCTAGAATTCCATTAGAACTATAGTATACCATTTAAGTATTTATATTGCTATTGTAATATCTTATGAAAAGTTAATGTTCATCTGTCCCAACAANNNCTAACAAGTACAAAGATGACAGGAGTTATGAGGCACTGTCATAGGAACCTCCAAACAAGTTTGATATTAATTATAAGAAA------------------------------------------------------------------------------------------CATATTTCAAGNNNNN-------
>UWOPS83_787_3
nnnnnnnnnnnnnnnnnnnnnnnnnnnnnnnnnnnnnnnnnnnnnnnnnnnnnnnnnnnnnnnnnnnnnnnnnnnnnnnnnnnnnnnnnnnnnnnnnnnnnnnnnnnnnnnnnnnnnnnnnnnnnnnnnnnnnnnnnnnnnnnnnnnnnnnnnnnnnnnnnnnnnnnnnnnnnnnnnnnnnnnnnnnnnnnnnnnnnnnnnnnnnnnnnnnnnnnnnnnnnnnnnnnnnnnnnnnnnnnnnnnnnnnnnnnnnnnnnnnnnnnnnnnnnnnnnnnnnnnnnnnnnnnnnnNNNNN-NNNNNNNNNNNNNNNNNNNNNNNNNNNNNNAANNNNNNNNNNNNNNNNNNNNNNNNNNNNNNNNNCNNNNNNNAAGATGACNNNNNNNNNNAGGNNNNNNNNTAGGAANNNNNAAACAAGTTTGATATTAATTATAAGAA------------------------------------------------------------------------------------------ACNNNNNNNNNNCCCTNNNNNTGT
>UWOPS87_2421
NNNNNNNNNNNNNNNNNNNNNNNNNNNNNNNNNNNNNNNNNNNNNNNNNNNNNNNNNNNNNNNNNNNNNNNNNNNNNNNNNNNNNNNNNNNNNNNNNNNNNNNNNNNNNNNNNNNNNNNNNNNNNNNNNNNNNNNNNNNNNNNNNN-NNNNNNNNNNNNNNNNNNNNNNNNNNN-NNNNNNNNNNNNNNN-NNNNNNNNNNNNNNNNNNNNNNNNNNNNNNNNNNNNNNNNNNNNNNNNNNNNNNNNNNNNNNNNNnnnnnnnnnnnnnnnnnnnnnnnnnnnnnnnnnnnnnnnnnnnnnnnnnnnnnnnnnnnnnnnnnnnnnnnnnnnnnnnnnnnnnnnnnnnnnnnnnnnnnnnnnnnnnnnnnnnnnnnnnnnnnnnnnnnnnnnnnnnnnnnnnnnnnnnnnnnnnnnnnnnnnnnnnnnnnnnnnnnnnnnnnnnnnnnnnnnnnnnnnnnnnnnnnnnnnnnnnnnnnnnnnnnnnnnnnnnnnnnnnnnnnnnnnnnnnnnnnnnnnnnnnnnnnnnnnnnnnnnnnnnnnnnnnnnnnn
>W303
TGTCACATAAAAAATGGAAGNTGAGNTTATAATATTATTACGTAANNNNNNCGATCCTCTTTTGCGGGTTCTTATATCTCGGNNNNNNNTTCTAGTACATTATTCATTCATAATATTATACCTTTACCAAGGATTGAANCCCAACAATCATCAAATNNNNNNCCCCTTTCNNNNNNNNNNNNNNNGNNGCNNGTNNACTACATNNNNNNNNNNCGTATGNNNNNNNNNACTNNNNNNNNNAANNNNNCNNNNNNNNNNNNNNTNNNNNNNNNNNNNNNNNNNNNNNNNNNNNNNNNNNNNNNNNNNNNNNNNNNNNNNNNNNNNNNNNNNNNNNNNNNNNNNNNNNNNNNNNNNNNNNNNNNNNNNNNNN-NNNNNNNNNNNNNNNNNNNNNNNNNNNNNNNNNNNNNNNNNNNNNNNNNNNNNNNNNNNNNNNNNnnnnnnnnnnnnnnnnnnnnnnnnnnnnnnnnnnnnnnnnnnnnnnnnnnnnnnnnnnnnnnnnnnnnnnnnnnnnnnnnnnnnnnnnnnNNNNNNNNNNNNNNNNNNNNNNNN
>Y12
NGTCANNNNNNANNNNNNANNNNNNNNNNNNNNNNNNNNNNNNNNNNNNNNNNNNNNNNNNNnnnnnnnnnnnnnnnnnnnnnnnnnnnnnnnnnnnnnnnnnnnnnnnnnnnnnnnnnnnnnnnnnnnnnnnnnnnnnnnnnnnnnnnnnnnnnnnnnnnnnnnnnnnnnnnnnnnnnnnnnnnnnnnnnnnnnnnnnnnnnnnnnnnnnnnnnnnnnnnnnnnnnnnnnnnnnnnnnnnnnnnnnnnnnnnnnnnnnnnnnnnnnnnnnnnnnnnnnnnnnnnnnnnnnnnnnnnnnnnnnnnnnnnnnnnnnnnnnnnnnnnnnnnnnnnnnnnnnnnnnnnnnnnnnnnnnnnnnnnnnnnnnnnnnnnnnnnnnnnnnnnnnnnnnnnnnnnnnnnnnnnnnnnnnnnnnnnnnnnnnnnnnnnnnnnnnnnnnnnnnnnnnnnnnnnnnnnnnnnnnnnnnnnnnnnnnnnnnnnnnnnnnnnnnnnnnnnnnnnnnnnnnnnnnnnnnnnnnnnnnnnnnnnnnnnnnnnnnnnnnnnnnnnn
>Y55
TGTCACATAAAAAATGTAAGATGAGATTATAATATTATTACGTAAGAATACCGATCCTCTTTTGCGGGTTCTTATATCTCGGGNAGAGCTNCTAGTACATTATGCATTCATAATATTATACCTTTACCAAGGATTGAATCCCAACAATCATCAAATTATTCACCCCTTTCTCAGGTCACTGGTTTGAAGCAAGTAAACTACATCTTCTTATGCCGTATGCGATAATATACTANTANTATAANTACTACTAAATAGATGATGCTAGAATTCCATTAGAACTATAGTATACCATTTAAGTATTTATATTGCTATAGTAATATCTTATGAAAAGTTAATGTTCATCTGTCCCAACAATCTCTAACAAGTACAAAGATGACACGAGTTATGAGGCACTGTCATAGGAACCTCCAAACAAGTTTAATATTAATTATAAGAA-----------------------------------------------------------------------------------------A-CATATTTCAAGCCCTC-------
>Y9
nnnnnnnnnnnnnnnnnnnnnnnnnnnnnnnnnnnnnnnnnnnnnnnnnnnnnnnnnnnnnnnnnnnnnnnnnnnnnnnnnnnnnnnnnnnnnnnnnnnnnnnnnnnnnnnnnnnnnnnnnnnnnnnnnnnnnnnnnnnnnnnnnnnnnnnnnnnnnnnnnnnnnnnnnnnnnnnnnnnnnnnnnnnnnnnnnnnnnnnnnnnnnnnnnnnnnnnnnnnnnnnnnnnnnnnnnnnnnnnnnnnnnnnnnnnnnnnnnnnnnnnnnnnnnnnnnnnnnnnnnnnnnnnnnnnnnnnnnnnnnnnnnnnnnnnnnnnnnnnnnnnnnnnnnnnnnnnnnnnnnnnnnnnnnnnnnnnnnnnnnnnnnnnnnnnnnnnnnnnnnnnnnnnnnnnnnnnnnnnnnnnnnnnnnnnnnnnnnnnnnnnnnnnnnnnnnnnnnnnnnnnnnnnnnnnnnnnnnnnnnnnnnnnnnnnnnnnnnnnnnnnnnnnnnnnnnnnnnnnnnnnnnnnnnnnnnnnnnnnnnnnnnnnnnnnnnnnnnnnnnnnnnnnnnn
>YIIc17_E5
NNNNNNNNNNNNNNNNNNNNNNNNNNNNNNNNNNNNNNNNNNNNNNNNNNNNNNnnnnnnnnnnnnnnnnnnnnnnnnnnnnnnnnnnnnnnnnnnnnnnnnnnnnnnnnnnnnnnnnnnnnnnnnnnnnnnnnnnnnnnnnnnnnnnnnnnnnnnnnnnnnnnnnnnnnnnnnnnnnnnnnnnnnnnnnnnnnnnnnnnnnnnnnnnnnnnnnnnnnnnnnnnnnnnnnnnnnnnnnnnnnnnnnnnnnnnnnnnnnnnnnnnnnnnnnnnnnnnnnnnnnnnnnnnnnnnnnnnnnnnNNNNNNTNCTANNGTNATNNNNNNNNAAAAGNNNNNGTTCATCTGTCCNNNNNNNCNNNNNNAANNNNNNNNANNNNNNNNGTTNNNNNNCGCTGTCANNNNNNNNNCCAAACAAGTTNNATATTAATTATAAGAA------------------------------------------------------------------------------------------ACATATTTCAAGCCCTCGTGTTGT
>YJM789
TGTCACATAAAAAATGGAAGATGAGATTATAATATTATTACGTAAGAATACCGATCCTCTTTTGCGGGTTCTTATATCTCGGGGAGAGCTTCTAGTACATTATGCATTCATAATATTATACCTTTACCAAGGATTGAATCCCAACAATCATCAAATTATTCACCCCTTTCTCAGGTCACTGGTTTGAAGCAAGTAAACTACATCTTCTTATGCCGTATGCGATAATATACTAATAATATAAATACTACTAAATAGATGATGCTAGAATTCCATTAGAACTATAGTATACCATTTAAGTATTTATATTGCTATTGTAATATCTTATGAAAAGTTAATGTTCATCTGTCCCAACAATCTCTAACAAGTACAAAGATGACACGAGTTATGAGGCACTGTCATAGGAACCTCCAAACAAGTTTGATATTAATTATAAGAA-----------------------------------------------------------------------------------------A-CATATTTCAAGCCCTC-------
>YJM975
TGTCACATAAAAAATGGAAGATGAGATTATAATATTATTACGTAAGAATACCGATCCTCTTTTGCGGGTTCTTATATCTCGGGGAGAGCTTCTAGTACATTATTCATTCATAATATTATACCTTTACCAAGGATTGAATCCCAACAATCATCAAATTATTCACCCCTTTCTCAGGTCACTGGTTTGAAGCAAGTAAACTACATCTTCTTATACCGTATGCGATAATATACTAATAATATAAATACTACTAAATAGATGATGCTAGAATTCCATTAGAACTATAGTATACCATTTAAGTATTTATATTGCTATTGTAATATCTTATGAAAAGTTAATGTTCATCTGTCCCAACAATCTCTAACAAGTACAAAGATGACACGAGTTATGAGGCGCTGTCATAGGAANCTCCAAACAAGTTTGATATTAATTATANGNN-----------------------------------------------------------------------------------------A-NATATTTCAAGCCCTCGTGTTGT
>YJM978
TGTCACATAAAAAATGGAAGATGAGATTATAATATTATTACGTAAGAATACCGATCCTCTTTTGCGGGTTCTTATATCTCGGGGAGAGCTTCTAGTACATTATTCATTCATAATATNATACCTTTACCAAGGATTGNATCCCAACAATCATCAAATTATNCACCCCTTTCTCAGNTCACTGGTTTGAAGCAAGTAAACTACATCTTCTTATACCGTATGCGATAATATACTAATAATATAAATACTACTAAATAGATGATGCTAGAATTCCATTAGAACTATAGTATACCATTTAAGTATTTATATTGCTATTGTAATATCTTATGAAAAGTTAATGTTCATCTGTCCCAACAATCTCTANNNNNNNNNNNNNNNNNNNNAGTTANNNNNCGCNNNNNNNNNNNNCTCNNNNNNANNNNNNNNNNNNNNNNNNNANnnnnnnnnnnnnnnnnnnnnnnnnnnnnnnnnnnnnnnnnnnnnnnnnnnnnnnnnnnnnnnnnnnnnnnnnnnnnnnnnnnnnnnnnnnnnnnnnnnnnnnnnnnnnnnnnnn
>YJM981
NNNNNNNNNNNNNNNNNNNNNNNNNNNNNNN-NNNNNNNNNNNNNNNNNNNNNNNNNNNNNNNNNNNNNNNNNNNNNNNNNNNNNNNNNNNNNNNNNNNNNNN-NNNNNNNNNNNNNNNNNNNNNNNNNNNNNNNNNNNNNNNNNNNNNNNNNNNNNNNNNNNNNNNNNNNNNNNNNNNNNNNNNNNNNNNNNNNNNNNNNNNNNNNNNNNNNNNNNNNNNNNNNNNNNNNNNNNNNNNNNANNNNNNNNNNNNGNNNNNNNNAGNNNNNNNNNAGNNCTANNNNNNNNNNTNNNNNTATTTATANNGCTANNGNNNNNNNNNNNNAAANNTNNNNNNNNNNNNNTCNNNNNNNNCNCTAACAAGTACAAAGATGACACGAGTTATGAGGCGCTGTCATAGGAACCTCCAAACAAGTTTGATATTAATTATAAGAA------------------------------------------------------------------------------------------ACATATTTCAAGCCCTCGTGTTGT
>YPS128
nnnnnnnnnnnnnnnnnnnnnnnnnnnnnnnnnnnnnnnnnnnnnnnnnnnnnnnnnnnnnnnnnnnnnnnnnnnnnnnnnnnnnnnnnnnnnnnnnnnnnnnnnnnnnnnnnnnnnnnnnnnnnnnnnnnnnnnnnnnnnnnnnnnnnnnnnnnnnnnnnnnnnnnnnnnnnnnnnnnnnnnnnnnnnnnnnnnnnnnnnnnnnnnnnnnnnnnnnnnnnnnnnnnnnnnnnnnnnnnnnnnnnnnnnnnnnnnnnnnnnnnnnnnnnnnnnnnnnnnnnnnnnnnnnnnnnnnnnnnnnnnnnnnnnnnnnnnnnnnnnnnnnnnnnnnnnnnnnnnnnnnnnnnnnnnnnnnnnnnnnnnnnnnnnnnnnnnnnnnnnnnnnnnnnnnnnnnnnnnnnnnnnnnnnnnnnnnnnnnnnnnnnnnnnnnnnnnnnnnnnnnnnnnnnnnnnnnnnnnnnnnnnnnnnnnnnnnnnnnnnnnnnnnnnnnnnnnnnnnnnnnnnnnnnnnnnnnnnnnnnnnnnnnnnnnnnnnnnnnnnnnnnnnnnn
>YPS606
nnnnnnnnnnnnnnnnnnnnnnnnnnnnnnnnnnnnnnnnnnnnnnnnnnnnnnnnnnnnnnnnnnnnnnnnnnnnnnnnnnnnnnnnnnnnnnnnnnnnnnnnnnnnnnnnnnnNNNNNNNNNNNNNN-NNNNTGAATNNNNNNNNNNNNNNNNNNNNNNNNNNNNNNNNNNNNNNNNNNNNNNGAAGCNNNNNNNNNNNNTNNNNNNNNNCCGTATGCGATAATANNNNNNTAATATAAANNNNNNNNNNTAGATGATNNNNNAATTCCATTAGANNNNNNGTATACCATTTAAGTATTTATATTGCTATTGTAATATCTTATGAAAAGTTAATGTTCNNNNNTCCCAACAATCTCTAACAAGTACAAAGATGACACGAGTTATGAGGCACTGTCATAGGAACCTCCAAACAAGTTTGATATTAATTATAAGAA-----------------------------------------------------------------------------------------A-CATATTTCAAGCCCNN-------
>YS2
nnnnnnnnnnnnnnnnnnnnnnnnnnnnnnnnnnnnnnnnnnnnnnnnnnnnnnnnnnnnnnnnnnnnnnnnnnnnnnnnnnnnnnnnnnnnnnnnnnnnnnnnnnnnnnnnnnnnnnnnnnnnnnnnnnnnnnnnnnnnnnnnnnnnnnnnnnnnnnnnnnnnnnnnnnnnnnnnnnnnnnnnnnnnnnnnnnnnnnnnnnnnnnnnnnnnnnnnnnnnnnnnnnnnnnnnnnnnnnnnnnnnnnnnnnnnnnnnnnnnnnnnnnnnnnnnnnnnnnnnnnnnnnnnnnnnnnnnnnnnnnnnnnnnnnnnnnnnnnnnnnnnnnnnnnnnnnnnnnnnnnnnnnnnnnnnnnnnnnnnnnnnnnnnnnnnnnnnnnnnnnnnnnnnnnnnnnnnnnnnnnnnnnnnnnnnnnnnnnnnnnnnnnnnnnnnnnnnnnnnnnnnnnnnnnnnnnnnnnnnnnnnnnnnnnnnnnnnnnnnnnnnnnnnnnnnnnnnnnnnnnnnnnnnnnnnnnnnnnnnnnnnnnnnnnnnnnnnnnnnnnnnnnnnnn
>YS4
nnnnnnnnnnnnnnnnnnnnnnnnnnnnnnnnnnnnnnnnnnnnnnnnnnnnnnnnnnnnnnnnnnnnnnnnnnnnnnnnnnnnnnnnnnnnnnnnnnnnnnnnnnnnnnnnnnnnnnnnnnnnnnnnnnnnnnnnnnnnnnnnnnnnnnnnnnnnnnnnnnnnnnnnnnnnnnnnnnnnnnnnnnnnnnnnnnnnnnnnnnnnnnnnnnnnnnnnnnnnnnnnnnnnnnnnnnnnnnnnnnnnnnnnnnnnnnnnnnnNNNNNNNNN-NNNNNNNNNNNNNNNNNNNNNNNNNNNNNNNNNNNNNNNNNNNNNNNNNNNNNNNNNNNNNNNNNNNNNNNNNNNNNNNNNNNNNNNNNNNNNNNNNNNNNNNNNNNNNNNNNNNNNNNNNNNNNNNNNNNNNNNNNNNNNNNNNNNNNNNNNNNNNNNNNNNNNNN------------------------------------------------------------------------------------------NNNNNNNNNNNNNNNNNNNNNNNN
>YS9
TGTCACATAAAAAATGGAAGATGAGATTATAATATTATTACGTAAGAATACCGATCCTCTTTTGCGGGTTCTTATATCTCGGGGAGAGCTTCTAGTACATTATTCATTCATAATATTATACCTTTACCAAGGATTGAATCCCAACAATCATCAAATTATTCACCCCTTTCTCAGGTCACTGGTTTGAAGCAAGTAAACTACATCTTCTTATACCGTATGCGATAATATACTAATAATATAAATACTACTAAATAGATGATGCTAGAATTCCATTAGAACTATAGTATACCATTTAAGTATTTATATTGCTATTGTAATATCTTATGAAAAGTTAATGTTCATCTGTCCCAACAATCTCTAACAAGTACAAAGATGACACGAGTTATGAGGCGCTGTCATAGGAACCTCCAAACAAGTTTGATATTAATTATAAGAA------------------------------------------------------------------------------------------ACATATTTCAAGCCCTCGTGTTGT
