# Supplementary material for: Evolutionary Genomics of Transposable Elements in Saccharomyces cerevisiae
Source: PLoS One. 2012 Nov 30;7(11):e50978. doi: 10.1371/journal.pone.0050978 (PMC3511429; doi:10.1371/journal.pone.0050978)
Supplement: File S7 — ZIP archive of SGRP strain alignments used for population genomic analyses. Alignments of the orthologous genomic region in each SGRP strain corresponding to each Ty insertion in our re-annotation of the S. cerevisiae reference genome. N’s represent low quality (<Q40 phred score) or missing data, primarily due to the low-coverage sequence of many SGRP strains. The DNA sequence of sacCer2 is included as “REF” and each alignment includes the TE locus and 200 bp of DNA sequence on either side of the Ty insertion site. A dummy sequence shows the position of each TE in the alignment with “T”s. (ZIP) [file pone.0050978.s007.zip › S7/chrIV_s75-_TY3.mfa]

>REF
GATGATGCTAGAATTCCATTAGAACTATAGTATACCATTTAAGTATTTATATTGCTATTGTAATATCTTATGAAAAGTTAATGTTCATCTGTCCCAACAATCTCTAACAAGTACAAAGATGACACGAGTTATGAGGCGCTGTCATAGGAACCTCCAAACAAGTTTGATATTAATTATAAGAAA------------------------------------------------------------------------------------------CATATTTCAAGCCCTCGTGTTGTATTACGGGCTCGAGTAATACCGGAGTGTTTTGACAATCCTAATATAAACAGTCTTAGGGAAGTAACCAGTTGTCAAAACAGTTTATCAGATTAATTCACGGAATGTTACTTATCTTATATATTATATAAAATATGAATCATACTAAGTGGTGGAAGCGCGGAATCTCGGATCTAAACTAATTGTTCAGGCATTTATACTTTTGGGTAGTTCAGCTAGGGAAGGACGGGTTTTGTCTCATGTTGTTCGTTTTGTTATAAGGTTGTTTCATATGTGTTTTATGAACGTTTAGGATGACGTATTGTCATACTGACGTATCTCATTTTGAGATACAACACCTCGCAAGAAATCGACTCTCGGTAGCCAAGTTGGTTTAAGGCGCAAGACTGTAATTTATCACTACGAAATCTTGAGATCGGGCGTTCGACTCGCCCCCGGGAGATTTTTTTATGTCAAGCACCTACTTTTAGCCGGCTTTCTGGAGATAAGTTCCCAGTAGTCGTTGTATTTGATTCTCTATTGGATAGTCAATGACAC
>index
-------------------------------------------------------------------------------------------------------------------------------------------------------------------------------------------------------------------------------------------------------------------------------------------------TTTTTTTTTTTTTTTTTTTTTTTTTTTTTTTTTTTTTTTTTTTTTTTTTTTTTTTTTTTTTTTTTTTTTTTTTTTTTTTTTTTTTTTTTTTTTTTTTTTTTTTTTTTTTTTTTTTTTTTTTTTTTTTTTTTTTTTTTTTTTTTTTTTTTTTTTTTTTTTTTTTTTTTTTTTTTTTTTTTTTTTTTTTTTTTTTTTTTTTTTTTTTTTTTTTTTTTTTTTTTTTTTTTTTTTTTTTTTTTTTTTTTTTTTTTTTTTTTTTTTTTTTTTTTTTTTTTTTTTTTTTTTTTTTTTTTTTTTTTTTTTTTTTTTTTTTTTTTTTTTTTTTTTTTTTTTTTTTTTTTT--------------------------------------------------------------------------------------------------------------------------------------------------------------------------------------------------------
>273614N
nnnnnnnnnnnnnnnnnnnnnnnnnnnnnnnnnnnnnnnnnnnnnnnnnnnnnnnnnnnnnnnnnnnnnnnnnnnnnnnnnnnnnnnnnnnnnnnnnnnnnnnnnnnnnnnnnnnnnnnnnnnnnnnnnnnnnnnnnnnnnnnnnnnnnnnnnnnnnnnnnnnnnnnnnnnnnnnnnnnnnnnnnnnnnnnnnnnnnnnnnnnnnnnnnnnnnnnnnnnnnnnnnnnnnnnnnnnnnnnnnnnnnnnnnnnnnnnnnnnnnnnnnnnnnnnnnnnnnnnnnnnnnnnnnnnnnnnnnnnnnnnnnnnnnnnnnnnnnnnnnnnnnnnnnnnnnnnnnnnnnnnnnnnnnnnnnnnnnnnnnnnnnnnnnnnnnnnnnnnnnnnnnnnnnnnnnnnnnnnnnnnnnnnnnnnnnnnnnnnnnnnnnnnnnnnnnnnnnnnnnnnnnnnnnnnnnnnnnnnnnnnnnnnnnnnnnnnnnnnnnnnnnnnnnnnnnnnnnnnnnnnnnnnnnnnnnnnnnnnnnnnnnnnnnnnnnnnnnnnnnnnnnnnnnnnnnnnnnnnnnnnnnnnnnnnnnnnnnnnnnnnnnnnnnnnnnnnnnnnnnnnnnnnnnnnnnnnnnnnnnnnnnnnnnnnnnnnnnnnnnnnnnnnnnnnnnnnnnnnnnnnnnnnnnnnnnnnnnnnnnnnnnnnnnnnnnnnnnnnnnnnnnnnnnnnnnnnnnnnnnnnnnnnnnnnnnnnnnnnnnnnnnnnnnnnnnnnnnnnnnnnnnnnnnnnnnnnnnnnnnnnnnnnnnnnnnnnnnnnnnnnnnnnnnnnnnnnnnnnnnnnnnnnnnnn
>322134S
GATGATGCTAGAATTCCATTAGAACTATAGTATACCATTTAAGTATTTATATTGCTATTGTAATATCTTATGAAAAGTTAATGTTCATCTGTCCCAACAATCTCTAACAAGTACAAAGATGACACGAGTTATGAGGCGCTGTCATAGGAACCTCCAAACAAGTTTGATATTAATTATAAGAAACTGTTGGAATAAAAATCAACTATCATCTACTAACTAGTATACGTTACTAGTATATTATCATATACTTGGTGACGATGATGAGTCACGAnnnnnnnnnnnnnnnnnnnnnnnnnnnnnnnnnnnnnnnnnnnnnnnnnnnnnnnnnnnnnnnnnnnnnnnnnnnnnnnnnnnnnnnnnnnnnnnnnnnnnnnnnnnnnnnnnnnnnnnnnnnnnnnnnnnnnnnnnnnnnnnnnnnnnnnnnnnnnnnnnnnnnnnnnnnnnnnnnnnnnnnnnnnnnnnnnnnnnnnnnnnnnnnnnnnnnnnnnnnnnnnnnnnnnnnnnnnnnnnnnnnnnnnnnnnnnnnnnnnnnnnnnnnnnnnnnnnnnnnnnnnnnnnnnnnnnnnnnnnnnnnnnnnnnnnnnnnnnnnnnnnnnnnnnnnnnnnnnnnnnnnnnnnnnnnnnnnnnnnnnnnnnnnnnnnnnnnnnnnnnnnnnnnnnnnnnnnnnnnnnnnnnnnnnnnnnnnnnnnnnnnnnnnnnnnnnnnnnnnnnnnnnnnnnnnnnnnnnnnnnnnnnnnnnnnnnnnnnnnnnnnnnnnnnnnnnnnnnnnnnnnnnnnnnnnnnnnnnnnnnnnnnnnnnnnnnnnnnnnnnnnnnnnnnnnnnnnnnnnn
>378604X
GATGATGCTAGAATTCCATTAGAACTATAGTATACCATTTAAGTATTTATATTGCTATTGTAATATCTTATGAAAAGTTAATGTTCATCTGTCCCAACAATCTCTAACAAGTACAAAGATGACACGAGTTATGAGGCGCTGTCATAGGAACCTCCAAACAAGTTTGATATTAATTATAAGAA------------------------------------------------------------------------------------------ACATATTTCAAGCCCTCGTGTTGTATTACGGGCTCGAGTAATACCGGAGTGTTTTGACAATCCTAATATAAACAGTCTTAGGGAAGTAACCAGTTGTCAAAACAGTTTATCAGATTAATTCACGGAATGTTACTTATCTTATATATTATATAAAATATGAATCATACTAAGTGGTGGAAGCGCGGAATCTCGGATCTAAACTAATTGTTCAGGCATTTATACTTTTGGGTAGTTCAGCTAGGGAAGGACGGGTTTTGTCTCATGTTGTTCGTTTTGTTATAAGGTTGTTTCATATGTGTTTTATGAACGTTTNNNATGACGTATTGTCATACTGACGTATCTCATTTTGAGATACAACACCTCGCAAGAAATCGACTCTCGGTAGCCAAGTTGGTTTAAGGCGCAAGACTGTAATTTATCACTACGAAATCTTGAGATCGGGCGTTCGACTCGCCCCCGGGAGATTTTTTTATGTCAAGCACCTACTTTTAGCCGGCTTTCTGGAGATAAGTNCCCAGTAGTCGNTGTATTTGATTCTCTATTGGATAGTCAATGACAC
>BC187
GATGATGCTAGAATTCCATTAGAACTATAGTATACCATTTAAGTATTTATATTGCTATTGTAATATCTTATGAAAAGTTAATGTTCATCTGTCCCAACAATCNNNNNNAAGTACNAAGATGACACGAGTTATGAGGCGCTGTCATAGGAACCTCCAAACAAGTTTGATATTAATTATAAGAA------------------------------------------------------------------------------------------ACATATTTCNNGNNNNNNNGTTGTATTACGGGCTCGAGTAATACCGGAGTNN-NNNACANTNNTNNNNNNNNNNNNNNNAGGGAAGTAACCAGTTGTCAAAACAGTTTATCAGATNAATTCACGGAATGTTACTTATCTTATATATTATATAAAATATGAATCATACTAAGTGGTGGAAGCGCGGAATCTCGGATCTAAACTAANNGTTCAGGCATTTATACTTTTGGGTAGTTCAGCTAGGGAAGGACGGGTTTTGTCTCATGTTGTTCGTTTTGTTATAAGGTTGTTTCATATGTGTTTTATGAACGTTTAGGATGACGTATTGTCATACTGACGTATCTCATTTTGAGATACAACACCTCGCAAGAAATCGACTCTCGGTAGCCAAGTTGGTTTAAGGCGCAAGACTGTAATTTATCACTACGAAATCTTGAGATCGGGCGTTCGACTCGCCCCCGGGAGATTTTTTTATGTCAAGCACCTACTTTTAGCCGGCTTTCTGGAGATAAGTTCCCAGTAGTCGTTGTATTTGATTCTCTATTGGATAGTCAATGACAC
>DBVPG1106
GATGATGCTAGAATTCCATTAGAACTATAGTATACCATTTAAGTATTTATATTGCTATTGTAATATCTTATGAAAAGTTAATGTTCATCTGTCCCAACAATCTCTAACAAGTACAAAGATGACACGAGTTATGAGGCGCTGTCATAGGAACCTCCnnnnnnnnnnnnnnnnnnnnnnnnnnnnnnnnnnnnnnnnnnnnnnnnnnnnnnnnnnnnnnnnnnnnnnnnnnnnnnnnnnnnnnnnnnnnnnnnnnnnnnnnnnnnnnnnnnnnnnnnnnnnnnnnnnnnnnnnnnnnnnnnnnnnnnnnnnnnnnnnnnnnnnnnnnnnnnnnnnnnnnnnnnnnnnnnnnnnnnnnnnnnnnnnnnnnnnnnnnnnnnnnnnnnnnnnnnnnnnnnnnnnnnnnnnnnnnnnnnnnnnnnnnnnnnnnnnnnnnnnnnnnnnnnnnnnnnnnnnnnnnnnnnnnnnnnnnnnnnnnnnnnnnnnnnnnnnnnnnnnnnnnnnnnnnnnnnnnnnnnnnnnnnnnnnnnnnnnnnnnnnnnnnnnnnnnnnnnnnnnnnnnnnnnnnnnnnnnnnnnnnnnnnnnnnnnnnnnnnnnnnnnnnnnnnnnnnnnnnnnnnnnnnnnnnnnnnnnnnnnnnnnnnnnnnnnnnnnnnnnnnnnnnnnnnnnnnnnnnnnnnnnnnnnnnnnnnnnnnnnnnnnnnnnnnnnnnnnnnnnnnnnnnnnnnnnnnnnnnnnnnnnnnnnnnnnnnnnnnnnnnnnnnnnnnnnnnnnnnnnnnnnnnnnnnnnnnnnnnnnnnnnnnnnnnnnnnnnnnnnnnnnnnnnnnnnnnnn
>DBVPG1373
GATGATGCTAGAATTCCATTAGAACTATAGTATACCATTTAAGTATTTATATTGCTATTGTAATATCTTATGAAAAGTTAATGTTCATCTGTCCCAACAATCTCTAACAAGTACAAAGATGACACGAGTTATGAGGCGCTGTCATAGGAACCTCCAAACAAGTTTGATATTAATTATAAGAA-----------------------------------------------------------------------------------------A-CATATTTCAAGCCCTCGTGN-NNNNNNNNNNNNNNNNnnnnnnnnnnnnnnnnnnnnnnnnnnnnnnnnnnnnnnnnnnnnnnnnnnnnnnnnnnnnnnnnnnnnnnnnnnnnnnnnnnnnnnnnnnnnnnnnnnnnnnnnnnnnnnnnnnnnnnnnnnnnnnnnnnnnnnnnnnnnnnnnnnnnnnnnnnnnnnnnnnnnnnnnnnnnnnnnnnnnnnnnnnnnnnnnnnnnnnnnnnnnnnnnnnnnnnnnnnnnnnnnnnnnnnnnnnnnnnnnnnnnnnnnnnnnnnnnnnnnnnnnnnnnnnnnnnnnnnnnnnnnnnnnnnnnnnnnnnnnnnnnnnnnnnnnnnnnnnnnnnnnnnnnnnnnnnnnnnnnnnnnnnnnnnnnnnnnnnnnnnnnnnnnnnnnnnnNNNNNNNNNNNNNNNNNNNNNNNNNNNNNNNNNNNNNNNNNNNN-NNNNNNNNNNNNNNNNNNNNNNANNNNNNNNNNNNNNNNNNNNNNNNNNNNNNNNNNNNNTAGTCGTTGTANTTGATTCTCTATTGGATAGTCAATGACAC
>DBVPG1788
nnnnnnnnnnnnnnnnnnnnnnnnnnnnnnnnnnnnnnnnnnnnnnnnnnnnnnnnnnnnnnnnnnnnnnnnnnnnnnnnnnnnnnnnnnnnnnnnnnnnnnnnnnnnnnnnnnnnnnnnnnnnnnnnnnnnnnnnnnnnnnnnnnnnnnnnnnnnnnnnnnnnnnnnnnnnnnnnnnnnnnnnnnnnnnnnnnnnnnnnnnnnnnnnnnnnnnnnnnnnnnnnnnnnnnnnnnnnnnnnnnnnnnnnnnnnnnnnnnnnnnnnnnnnnnnnnnnnnnnnnnnnnnnnnnnnnnnnnnnnnnnnnnnnnnnnnnnnnnnnnnnnnnnnnnnnnnnnnnnnnnnnnnnnnnnnnnnnnnnnnnnnnnnnnnnnnnnnnnnnnnnnnnnnnnnnnnnnnnnnnnnnnnnnnnnnnnnnnnnnnnnnnnnnnnnnnnnnnnnnnnnnnnnnnnnnnnnnnnnnnnnnnnnnnnnnnnnnnnnnnnnnnnnnnnnnnnnnnnnnnnnnnnnnnnnnnnnnnnnnnnnnnnnnnnnnnnnnnnnnnnnnnnnnnnnnnnnnnnnnnnnnnnnnnnnnnnnnnnnnnnnnnnnnnnnnnnnnnnnnnnnnnnnnnnnNNNNNNNTTGNNNNNNN-NNNNNNNNNNNAAATCGACTCTCGGTAGCCNNNTTGGTTNAAGGCNCAAGNCTNTANTTTNNNNNNNNGAANTCNTGAGATCGGGCGNTCGACTNGCCCCNGGGAGATTTTTTTATNTCANGCANCTACTTTTAGCCGGCTTTNNGGAGATAAGTTCCCAGTAGTCGTTGTATTTGATTCTCTATTGGATAGTCAATGACAC
>DBVPG1853
GATGATGCTAGAATTCCATTAGANNNNNNGTATACCATTTAAGTATTTATATTGCTANNNTNNNNNNTTNNNAAAAGTTANNNTTCATNNNNNNCAACAATCNNNNNNAAGTACAAAGATGACACGAGTTATNNNGCNNNNNNNNNNNNNNNNCCAAACAAGNNNNNNNNNNNNNNNNNNNNNNnnnnnnnnnnnnnnnnnnnnnnnnnnnnnnnnnnnnnnnnnnnnnnnnnnnnnnnnnnnnnnnnnnnnnnnnnnnnnnnnnnnnnnnnnnnnnnnnnnnnnnnnnnnnnnnnnnnnnnnnnnnnnnnnnnnnnnnnnnnnnnnnnnnnnnnnnnnnnnnnnnnnnnnnnnnnnnnnnnnnnnnnnnnnnnnnnnnnnnnnnnnnnnnnnnnnnnnnnnnnnnnnnnnnnnnnnnnnnnnnnnnnnnnnnnnnnnnnnnnnnnnnnnnnnnnnnnnnnnnnnnnnnnnnnnnnnnnnnnnnnnnnnnnnnnnnnnnnnnnnnnnnNNNNNNNNNNNNNNNNNNNNNNNNNNNNNNNNNNNNNNNNNNNNNNNNNNNNNNNNNNNNNNNNNNNNNNNNNNNNNNNNNNNNNNNNNNNNNNNNNNNNNNNNNNNNNNNNNNNNNNNNNNNNNNNNNNNNNNNNNNNNNNNNNNNNNNNNNNNNNNNNNNNNNNNNNNGACTGNNNNNNNNNNNNANGANNNCTTGAGATCGGGCGTTCGNNNCGCCCCCGGGNNNNTTTTTTATGTCAAGCACCTACTTTTAGCCGGCTTTCTGGAGATAAGTTCCCAGTAGTCGTTGTATTNNNNNNTCTATTGGATAGTCAATGACAC
>DBVPG6040
NNTGATNNNNNNNTTCCNNNNNNNNNNNNNNNNNNNANNNNNNNNTTTATATTGNNNNNNNNNNNNNNNNNNANAANNNANNNNNNNNNNNNNNCAACAATCNNNNNNANNNNNNNNNNNNNNNNNNGTTATGANNNNNNNNNNNNNNNNNNNNNNnnnnnnnnnnnnnnnnnnnnnnnnnnnnnnnnnnnnnnnnnnnnnnnnnnnnnnnnnnnnnnnnnnnnnnnnnnnnnnnnnnnnnnnnnnnnnnnnnnnnnnnnnnnnnnnnnnnnnnnnnnnnnnnnnnnnnnnnnnnnnnnnnnnnnnnnnnnnnnnnnnnnnnnnnnnnnnnnnnnnnnnnnnnnnnnnnnnnnnnnnnnnnnnnnnnnnnnnnnnnnnnnnnnnnnnnnnnnnnnnnnnnnnnnnnnnnnnnnnnnnnnnnnnnnnnnnnnnnnnnnnnnnnnnnnnnnnnnnnnnnnnnnnnnnnnnnnnnnnnnnnnnnnnnnnnnnnnnnnnnnnnnnnnnnnnnnnnnnnnnnnnnnnnnnnnnnnnnnnnnnnnnnnnnnnnnnnnnnnnnnnnnnnnnnnnnnnnnnnnnnnnnnnnnnnnnnnnnnnnnnnnnnnnnnnnnnnnnnnnnnnnnnnnnnnnnnnnnnnnnnnnnnnnnnnnnnnnnnnnnnnnnnnnnNNNNNNNNNNNNNNNNNNNNNNNNNNNNNNNNNNNNNNNNNNNNNNNNNNNNNNNNNNNNNNNNNNNNNNNNNNNNNNNNNNNNNNNNNNNNNNNNNNNNNNNNNNNNN-NNNNNNNNNNNNNNNNNNNNNNNNNNNNN-NNNNNNNNNNNNNNNNNNNNNNNNNNN
>DBVPG6044
GATGATGCTAGAATTCCATTAGAACTATAGTATNCCATTTAAGTATTTATATTGCTATAGTAATATCTTATGAAAAGTTAATGTTCATCTGTCCCAACAATCTCTAACAAGTACAAAGATGACACGAGTTATGAGGCACTGTCATAGGAACCTCCAAACAAGTTTAATATTAATTATAAGAA-----------------------------------------------------------------------------------------A-CATATTTCAAGCCCTC------------------------------------------------------------------------------------------------------------------------------------------------------------------------------------------------------------------------------------------------------------------------------------------------------------------------------------------------------GC----AAGAAATCGACTCTCGGTAGCCAAGTTGGTTTAAGGCGCAAGACTGTAATTTATCACTACGAAATCTTGAGATCGGGCGTTCGACTCGCCCCCGGGAGATTTTTTTATGTCAAGCACCTACTTCTAGCCGGCTTTCTGGAGATAAGTTCCTAGTAGTCGTTGTATTTGATTCTCTATTGGATAGTCAATGACAC
>DBVPG6765
GATGATGCTAGAATTCCATTAGAACTATAGTATACCATTTAAGTATTTATATTGCTATTGTAATATCTTATGAAAAGTTAATGTTCATCTGTCCCAACAATCTCTAACAAGTACAAAGATGACACGAGTTATGAGGCGCTGTCATAGGAACCTCCAAACAAGTTTGATATTAATTATAAGAA------------------------------------------------------------------------------------------ACATATTTCAAGCCCTCGTGTTGTATTACGGGCTCGAGTAATACCGGAGTGTTTTGACAATCCTAATATAAACAGTCTTAGGGAAGGAACCAGTTGTCAAAACAGTTTATCAGATTAATTCACGGAATGTTACTTATCTTATATATTATATAAAATATGAATCATGCTAAGTGGTGNAAGCGCGGAATCTCGGATCTAAACTAATTGTTCAGGCATTTATACTTTTGGGTAGTTCAGCTAGGGAAGGACGGGTTTTGTCTCATGTTGTTCGTTTTGTTATAAGGTTGTTTCATATGTGTTTTATGAACGTTTAGGATGACGTATTGTCATACTGACGTATCTCATTTTGAGATACAACACCTCGCAAGAAATCGACTCTCGGTAGCCAAGTTGGTTTAAGGCGCAAGACTGTAATTTATCACTACGAAATCTTGAGATCGGGCGTTCGACTCGCCCCCGGGAGATTTTTTTATGTCAAGCACCTACTTTTAGCCGGCTTTCTGGAGATAAGTTCCCAGTAGTCGTTGTATTTGATTCTCTATTGGATAGTCAATGACAC
>K11
nnnnnnnnnnnnnnnnnnnnnnnnnnnnnnnnnnnnnnnnnnnnnnnnnnnnnnnnnnnnnnnnnnnnnnnnnnnnnnnnnnnnnnnnnnnnnnnnnnnnnnnnnnnnnnnnnnnnnnnnnnnnnnnnnnnnnnnnnnnnnnnnnnnnnnnnnnnnnnnnnnnnnnnnnnnnnnnnnnnnnnnnnnnnnnnnnnnnnnnnnnnnnnnnnnnnnnnnnnnnnnnnnnnnnnnnnnnnnnnnnnnnnnnnnnnnnnnnnnnnnnnnnnnnnnnnnnnnnnnnnnnnnnnnnnnnnnnnnnnnnnnnnnnnnnnnnnnnnnnnnnnnnnnnnnnnnnnnnnnnnnnnnnnnnnnnnnnnnnnnnnnnnnnnnnnnnnnnnnnnnnnnnnnnnnnnnnnnnnnnnnnnnnnnnnnnnnnnnnnnnnnnnnnnnnnnnnnnnnnnnnnnnnnnnnnnnnnnnnnnnnnnnnnnnnnnnnnnnnnnnnnnnnnnnnnnnnnnnnnnnnnnnnnnnnnnnnnnnnnnnnnnnnnnnnnnnnnnnnnnnnnnnnnnnnnnnnnnnnnnnnnnnnnnnnnnnnnnnnnnnnnnnnnnnnnnnnnnnnnnnnnnnnnnnnnnnnnnnnnnnnnnnnnnnnnnnnnnnnnnnnnnnnnnnnnnnnnnnnnnnnnnnnnnnnnnnnnnnnnnnnnnnnnnnnnnnnnnnnnnnnnnnnnnnnnnnnnnnnnnnnnnnnnnnnnnnnnnnnnnnnnnnnnnnnnnnnnnnnnnnnnnnnnnnnnnnnnnnnnnnnnnnnnnnnnnnnnnnnnnnnnnnnnnnnnnnnnnnnnnnnnnnnnnnnn
>L_1374
GATGATGCTAGAATTCCATTAGAACTATAGTATACCATTTAAGTATTTATATTGCTATTGTAATATCTTATGAAAAGTTAATGTTCATCTGTCCCAACAATCTCTAACAAGTACAAAGATGACACGAGTTATGAGGCGCTGTCATAGGAACCTCCAAACAAGTTTGATATTAATTATAAGAA------------------------------------------------------------------------------------------ACATATTTCAAGCCCTCGTGTTGTATTACGGGCTCGAGTAATACCGGAGTGTTTTGACAATCCTAATATAAACAGTCTTAGGGAAGTAACCAGTTGTCAAAACAGTTTATCAGATTAATTCACGGAATGTTACTTATCTTATATATTATATAAAATATGAATCATACTAAGTGGTGGAAGCGCGGAATCTCGGATCTAAACTAANTNTTCAGNNATTTATACTTTTGGGTAGTTCAGCTAGGGAANNNNNNGTTTTGTCTCATGTTGTTCGTTTTNNTNNNNNNNNNTTTCATATGTGTNNNNNNNNNNNTTNNNNNNAC-TATTGTCATACTGACGTATCNNNNNNNNNNNNNNNNNNNNNNNNNNNNNNNNNNNNNNNNNNNNNNNNNNNNNNNNNNNNNNNNNNNNNNNNNNNNNNNNNNNNNNNNNNNNNNNNNNNNNNNNNNNnnnnnnnnnnnnnnnnnnnnnnnnnnnnnnnnnnnnnnnnnnnnnnnnnnnnnnnnnnnnnnnnnnnnnnnnnnnnnnnnnnnnnnnnnnnnnnnnnnnnnnnnnnnnnnn
>L_1528
GATGATGCTAGAATTCCATTAGAACTATAGTATACCATTTAAGTATTTATATTGCTATTGTAATATCTTATGAAAAGTTAATGTTCATCTGTCCCAACAATCTCTAACAAGTACAAAGATGACACGAGTTATGAGGCGCTGTCATAGGAACCTCCAAACAAGTTTGATATTAATTATAAGAA------------------------------------------------------------------------------------------ACATATTTCAAGCCCTCGTGTTGTATTACGGGCTCGAGTAATACCGGAGTGTCTTGACAATCCTNNNNNNNNNAGTCTTAGGGAAGTAACCAGTTGTCAAAACAGTTTATCAGATTAATTCACGGAATGTTACTTATCTTATATATTATATAAAATATGAATCATACTAAGTGGTGGAAGCGCGGAATCTCGGATCTAAACTAATTGTTCAGGCATTTATACTTTTGGGTAGTTCAGCTAGGNNNNNNNNNGTTTTGTCTNNNNTTGTTNNNTNNNNNNNNNNNNNNNNNNNNATGNNTNNNNNNNNNNNNNNNNNNNNNNNNNNNTCATNNNNNNNNNTNNNNNNNNNNNNNNNNNNNNNNNNNNNNNNNNNNNNNNNNNNNNNNNNNNNNNNNNNNNNNNNNNNNNNNNNNNNNNNNNNNNNNNNNNNNNNNNNNNNNNNNNNNNNNNNNNNNNNNnnnnnnnnnnnnnnnnnnnnnnnnnnnnnnnnnnnnnnnnnnnnnnnnnnnnnnnnnnnnnnnnnnnnnnnnnnnnnnnnnnnnnnnnnnnnnnnnnnnnn
>NCYC110
GATGATGCTAGAATTCCATTAGAACTATAGTATACCATTTAAGTATTTATATTGCTATAGTAATATCTTATGAAAAGTTAATGTTCATNNNNNNCAACAATCTCTAACAAGTACAAAGATGACACGAGTTATGAGGCACTGTCATAGGAACCTCCAAACAAGTTTAATATTAATTATAAGAAA------------------------------------------------------------------------------------------CATATTTCAAGCCCTC------------------------------------------------------------------------------------------------------------------------------------------------------------------------------------------------------------------------------------------------------------------------------------------------------------------------------------------------------GC----AAGAAATCGACTCTCGNNNNNNAAGTTGGTTTAAGGCGCAAGACTGTAATTTATCACTACGAAATCTTGAGATCGGGCGTTCGACTCGCCCCCGGGAGATTTTNNNNNNNNNNNNNCCTACTTNNNNNCGGCTTTCTNNNNNNNNNNNCNNNNNNNNCGTNNNNNNNGATTCTNNNNNNNNNNNNNAANNNNNN
>NCYC361
nnnnnnnnnnnnnnnnnnnnnnnnnnnnnnnnnnnnnnnnnnnnnnnnnnnnnnnnnnnnnnnnnnnnnnnnnnnnnnnnnnnnnnnnnnnnnnnnnnnnnnnnnnnnnnnnnnnnnnnnnnnnnnnnnnnnnnnnnnnnnnnnnnnnnnnnnnnnnnnnnnnnnnnnnnnnnnnnnnnnnnnnnnnnnnnnnnnnnnnnnnnnnnnnnnnnnnnnnnnnnnnnnnnnnnnnnnnnnnnnnnnnnnnnnnnnnnnnnnnnnnnnnnnnnnnnnnnnnnnnnnnnnnnnnnnnnnnnnnnnnnnnnnnnnnnnnnnnnnnnnnnnnnnnnnnnnnnnnnnnnnnnnnnnnnnnnnnnnnnnnnnnnnnnnnnnnnnnnnnnnnnnnnnnnnnnnnnnnnnnnnnnnnnnnnnnnnnnnnnnnnnnnnnnnnnnnnnnnnnnnnnnnnnnnnnnnnnnnnnnnnnnnnnnnnnnnnnnnnnnnnnnnnnnnnnnnnnnnnnnnnnnnnnnnnnnnnnnnnnnnnnnnnnnnnnnnnnnnnnnnnnnnnnnnnnnnnnnnnnnnnnnnnnnnnnnnnnnnnnnnnnnnnnnnnnnnnnnnnnnnnnnnnnnnnnnnnnnnnnnnnnnnnnnnnnnnnnnnnnnnnnnnnnnnnnnnnnnnnnnnnnnnnnnnnnnnnnnnnnnnnnnnnnnnnnnnnnnnnnnnnnnnnnnnnnnnnnnnnnnnnnnnnnnnnnnnnnnnnnnnnnnnnnnnnnnnnnnnnnnnnnnnnnnnnnnnnnnnnnnnnnnnnnnnnnnnnnnnnnnnnnnnnnnnnnnnnnnnnnnnnnnnnnnnnn
>RM11_1A
GATGATGCTAGAATTCCATTAGAACTATAGTATACCATTTAAGTATTTATATTGCTATTGTAATATCTTATGAAAAGTTAATGTTCATCTGTCCCAACAATCTCTAACAAGTACAAAGATGACACGAGTTATGAGGCGCTGTCATAGGAACCTCCAAACAAGTTTGATATTAATTATAAGAA------------------------------------------------------------------------------------------NNNNNNNTCAAGCCCTCGTGTTGTATTACGGGCTCGAGTAATACCGGAGTGTTTTGACAATCCTAATATAAACAGTCTTAGGGAAGTAACCAGTTGTCAAAACAGTTTATCAGATTAATTCACGGAATGTTACTTATCTTATATATTATATAAAATATGAATCATACTAAGTGGTGGAAGCGCGGAATCTCGGATCTAAACTAATTGTTCAGGCATTTATACTTTTGGGTAGTTCAGCTAGGGAAGGACGGGTTTTGTCTCATGTTGTTCGTTTTGTTATAAGGTTGTTTCATATGTGTTTTATGAACGTTTAGGATGACGTATTGTCATACTGACGTATCTCATTTTGAGATACAACACCTCGCAAGAAATCGACTCTCGGTAGCCAAGTTGGTTTAAGGCGCAAGACTGTAATTTATCACTACGAAATCTTGAGATCGGGCGTTCGACTCGCCCCCGGGAGATTTTTTTATGTCAAGCACCTACTTTTAGCCGGCTTTCTGGAGATAAGTTCCCAGTAGTCGTTGTATTTGATTCTCTATTGGATAGTCAATGACAC
>S288c
GATGATGCTAGAATTCCATTAGAACTATAGTATACCATTTAAGTATTTATATTGCTATTGTAATATCTTATGAAAAGTTAATGTTCATCTGTCCCAACAATCTCTAACAAGTACAAAGATGACACGAGTTATGAGGCGCTGTCATAGGAACCTCCAAACAAGTTTGATATTAATTATAAGAA------------------------------------------------------------------------------------------ACATATTTCAAGCCCTCGTGTTGTATTACGGGCTCGAGTANTACCGGAGTGTTTTGACAATCCTAATATAAACAGTCTTAGGGAAGTAACCAGTTGTCAAAACAGTTTATCAGATTAATTCACGGAATGTTACTTATCTTATATATTATATAAAATATGAATCATACTAAGTGGTGGAAGCGCGGAATCTCGGATCTAAACTAATTGTTCAGGCATTTATACTTTTGGGTAGTTCAGCTAGGGAAGGACGGGTTTTGTCTCATGTTGTTCGTTTTGTTATAAGGTTGTTTCATATGTGTTTTATGAACGTTTAGGATGACGTATTGTCATACTGACGTATCTCATTTTGAGATACAACACCTCGCAAGAAATCGACTCTCGGTAGCCAAGTTGGTTTAAGGCGCAAGACTGTAATTTATCACTACGAAATCTTGAGATCGGGCGTTCGACTCGCCCCCGGGAGATTTTTTTATGTCAAGCACCTACTTTTAGCCGGCTTTCTGGAGATAAGTTCCCAGTAGTCGTTGTATTTGATTCTCTATTGGATAGTCAATGACAC
>SK1
GATGATGCTAGAATTCCATTAGAACTATAGTATACCATTTAAGTATTTATATTGCTATAGTAATATCTTATGAAAAGTTAATGTTCATCTGTCCCAACAATCTCTAACAAGTACAAAGATGACACGAGTTATGAGGCACTGTCATAGGAACCTCCAAACAAGTTTAATATTAATTATAAGAA-----------------------------------------------------------------------------------------A-CATATTTCAAGCCCTC------------------------------------------------------------------------------------------------------------------------------------------------------------------------------------------------------------------------------------------------------------------------------------------------------------------------------------------------------GC----AAGAAATCGACTCTCGGTAGCCAAGTTGGTTTAAGGCGCAAGACTGTAATTTATCACTACGAAATCTTGAGATCGGGCGTTCGACTCGCCCCCGGGAGATTTTTTTATGTCAAGCACCTACTTCTAGCCGGCTTTCTGGAGATAAGTTCCTAGTAGTCGTTGTATTTGATTCTCTATTGGATAGTCAATGACAC
>UWOPS03_461_4
nnnnnnnnnnnnnnnnnnnnnnnnnnnnnnnnnnnnnnnnnnnnnnnnnnnnnnnnnnnnnnnnnnnnnnnnnnnnnnnnnnnnnnnnnnnnnnnnnnnnnnnnnnnnnnnnnnnnnnnnnnnnnnnnnnnnnnnnnnnnnnnnnnnnnnnnnnnnnnnnnnnnnnnnnnnnnnnnnnnnnnnnnnnnnnnnnnnnnnnnnnnnnnnnnnnnnnnnnnnnnnnnnnnnnnnnnnnnnnnnnnnnnnnnnnnnnnnnnnnnnnnnnnnnnnnnnnnnnnnnnnnnnnnnnnnnnnnnnnnnnnnnnnnnnnnnnnnnnnnnnnnnnnnnnnnnnnnnnnnnnnnnnnnnnnnnnnnnnnnnnnnnnnnnnnnnnnnnnnnnnnnnnnnnnnnnnnnnnnnnnnnnnnnnnnnnnnnnnnnnnnnnnnnnnnnnnnnnnnnnnnnnnnnnnnnnnnnnnnnnnnnnnnnnnnnnnnnnnnnnnnnnnnnnnnnnnnnnnnnnnnnnnnnnnnnnnnnnnnnnnnnnnnnnnnnnnnnnnnnnnnnnnnnnnnnnnnnnnnnnnnnnnnnnnnnnnnnnnnnnnnnnnnnnnnnnnnnnnnnnnnnnnnnnnnnnnnnnnnnnnnnnnnnnnnnnnnnnnnnnnnnnnnnnnnnnnnnnnnnnnnnnnnnnnnnnnnnnnnnnnnnnnnnnnnnnnnnnnnnnnnnnnnnnnnnnnnnnnnnnnnnnnnnnnnnnnnnnnnnnnnnnnnnnnnnnnnnnnnnnnnnnnnnnnnnnnnnnnnnnnnnnnnnnnnnnnnnnnnnnnnnnnnnnnnnnnnnnnnnnnnnnnnnnnnn
>UWOPS05_217_3
nnnnnnnnnnnnnnnnnnnnnnnnnnnnnnnnnnnnnnnnnnnnnnnnnnnnnnnnnnnnnnnnnnnnnnnnnnNNNNNNNNNNNNNNNNNNNNNNNNNNNNNNNNNNNNNNNNNNNNNNNNNNNNNNNNNNNNNNNNNNNNNNNNNNN-NNNNNNNNNNNNNNNNNNNNNN-NNNNNNNNNN------------------------------------------------------------------------------------------NNNNNN-NNNNNNNNN----------------------------------------------------------------------------------------------------------------------------------------------------------------------------------------------------------------------------------------------------------------------------------------------------------------------------------------------------------NNNNNNNNNNNNNNNNNN-NNNNNNNN-NNNNNNNNNNNNNNNNNNNNNNNNNNNNNNNNNNNNNNNNNNNNNNNNNNNNNNNNNNNNNNNNNNNNNNNNNNNNNNNNNNGNNNNGCACCTACTTCTAGCCGGCNTNNNGGAGATAAGTTCCCAGTAGTCGTTGTATTTGATTCTCTATTGGATAGTCAATGACAC
>UWOPS05_227_2
GATGATGCTAGAATTCCATTAGAACTATAGTATACCATTTAAGTATTTATATTGCTATTGTAATATCTTATGAAAAGTTAATGTTCATCTGTCCCAACAANNNCTAACAAGTACAAAGATGACAGGAGTTATGAGGCACTGTCATAGGAACCTCCAAACAAGTTTGATATTAATTATAAGAAA------------------------------------------------------------------------------------------CATATTTCAAGNNNNN---------------------------------------------------------------------------------------------------------------------------------------------------------------------------------------------------------------------------------------------------------------------------------------------------------------------------------------------------------N-NNNGAAATCGACTCTCGGTAGCCAAGTTGGTTTAAGGCGCAAGACTGTAATTTATCACTACGAAATCTTGANATCGGGCGTTCGACTCGCCCCCGGGAGATTTTTTTATGTCAAGCACCTACTTCTAGCCGGCTTTCTNGANNNAAGTTCNNNNNNNNCGTTGTATTTGATTCTCTATNGGATAGTNNNTGACAC
>UWOPS83_787_3
nnnnnnnnnnnnnnnnnnnnnnnnnnnnnnnnnnnnNNNNN-NNNNNNNNNNNNNNNNNNNNNNNNNNNNNNAANNNNNNNNNNNNNNNNNNNNNNNNNNNNNNNNNCNNNNNNNAAGATGACNNNNNNNNNNAGGNNNNNNNNTAGGAANNNNNAAACAAGTTTGATATTAATTATAAGAA------------------------------------------------------------------------------------------ACNNNNNNNNNNCCCTNNNNNTGTATTACGGGCTCGAGTAATACCGNNNNNTCTTGACAATCCTAATACAAACAGTCTTAGGGAAGTAACNNGTTGTCAAAACAGTTTATCAGATTAATTCACGGAATGTTACTTATCTTATATATTATATAAAATATGAATCATACTAAATGGTGGAAGCGCGGAATCTCGGATCTAAACTAATTGTTCAGGCATTTATACTTTTGGGTAGTTCAGCTAGGGAANNNNNNGTTTTGTCTCATGTTGTTCGTTTTGTTATAAGGTTGTTTCATATGTGTTTTATGAACGTTCAGGATGACGTATTGTCATACNNNNNTATCTCATTTTGAGATACAACACCTCGCAAGAAATNNNCTCTCGGTAGCCAAGTTGGTTTAAGGCGCAAGACTGTAATTTATCACTACGAAATCTTGAGATCGGGCGTTCGACTCGCCCCCNGGAGATTTTTTNATGTCAAGCACCTACTTCTAGCCGGCTTTCTGGAGATAAGTTCCTAGTAGTCGTNGTATTNGATTCTCTATNNNNTAGTCAATGACAC
>UWOPS87_2421
NNnnnnnnnnnnnnnnnnnnnnnnnnnnnnnnnnnnnnnnnnnnnnnnnnnnnnnnnnnnnnnnnnnnnnnnnnnnnnnnnnnnnnnnnnnnnnnnnnnnnnnnnnnnnnnnnnnnnnnnnnnnnnnnnnnnnnnnnnnnnnnnnnnnnnnnnnnnnnnnnnnnnnnnnnnnnnnnnnnnnnnnnnnnnnnnnnnnnnnnnnnnnnnnnnnnnnnnnnnnnnnnnnnnnnnnnnnnnnnnnnnnnnnnnnnnnnnnnnnnnnnnnnnnnnnnnnnnnnnnnnnnnnnnnnnnnnnnnnnnnnnnnnnnnnnnnnnnnnnnnnnnnnnnnnnnnnnnnnnnnnnnnnnnnnnnnnnnnnnnnnnnnnnnnnnnnnnnnnnnnnnnnnnnnnnnnnnnnnnnnnnnnnnnnnnnnnnnnnnnnnnnnnnnnnnnnnnnnnnnnnnnnnnnnnnnnnnnnnnnnnnnnnnnnnnnnnnnnnnnnnnnnnnnnnnnnnnnnnnnnnnnnnnnnnnnnnnnnnnnnnnnnnnnnnnnnnnnnnnnnnnnnnnnnnnnnnnnnnnnnnnnnnnnnnnnnnnnnnnnnnnnnnnnnnnnnnnnnnnnnnnnnnnnnnnnnnnnnnnnnnnnnnnnnnnnnnnnnnnnnnnnnnnnnnnnnnnnnnnnnnnnnnnnnnnnnnnnnnnnnnnnnnnnnnnnnnnnnnnnnnnnnnnnnnnnnnnnnnnnnnnnnnnnnnnnnnnnnnnnnnnnnnnnnnnnnnnnnnnnnnnnnnnnnnnnnnnnnnnnnnnnnnnnnnnnnnnnnnnnnnnnnnnnnnnnnnnnnnnnnnnnnnnnnnn
>W303
NNNNNNNNTNNNNNNNNNNNNNNNNNNNNNNNNNNNNNNNNNNNNNNNNNNNNNNNNNNNNNNNNNNNNNNNNNNNNNNNNNNNNNNNNNNNNNNNNNNNNNNNNNNNNNNNNNNN-NNNNNNNNNNNNNNNNNNNNNNNNNNNNNNNNNNNNNNNNNNNNNNNNNNNNNNNNNNNNNNNNNnnnnnnnnnnnnnnnnnnnnnnnnnnnnnnnnnnnnnnnnnnnnnnnnnnnnnnnnnnnnnnnnnnnnnnnnnnnnnnnnnnnnnnnnnnNNNNNNNNNNNNNNNNNNNNNNNNNNNNNNNNNNNNNNNNNNNNNNNNNNnnnNNNNNNNNNNNNNNNNNNNNNNNNNNNNNNNNNNNNNNNNNNNNNNNNNNNNNNNNNNNNNNNNNNNNnnnnnnnnnnnnnnnnnnnnnnnnnnnnnnnnnnnnnnnnnnnnNNNNNNNNNNNNNNNNNNNNNNNNNNNNNNNNNNNNNNNNnnnnNNNNNNNNNNNNNNNNNNNNNNNNNNNNNNNNNNNNNNNNNNNNNNNNNNNNNNNNNNNNNNNNNNNNNNNNNNNNNNNNNNNNNNNNNNNTTANGAACGNTTANGATGACGTATNGNNNNNNNGACGTNNNTCNTTTNGAGATACAACACCTCGCAAGAAATCGACTCTCGGTAGCCAAGTTGGTTTAAGGCGCAAGACTGTAATTTATCACTACGAAATCTNGAGATCGGGCGTTCGACTCGCCCCCGGGAGATTTTTTTATGTCAAGCACCTACTTTTAGCCGGCTTTCTGGAGATAAGTTCCCAGTAGTCGTNGTATTTGATTCTCTATTGGATAGTCAATGACAC
>Y12
nnnnnnnnnnnnnnnnnnnnnnnnnnnnnnnnnnnnnnnnnnnnnnnnnnnnnnnnnnnnnnnnnnnnnnnnnnnnnnnnnnnnnnnnnnnnnnnnnnnnnnnnnnnnnnnnnnnnnnnnnnnnnnnnnnnnnnnnnnnnnnnnnnnnnnnnnnnnnnnnnnnnnnnnnnnnnnnnnnnnnnnnnnnnnnnnnnnnnnnnnnnnnnnnnnnnnnnnnnnnnnnnnnnnnnnnnnnnnnnnnnnnnnnnnnnnnnnnnnnnnnnnnnnnnnnnnnnnnnnnnnnnnnnnnnnnnnnnnnnnnnnnnnnnnnnnnnnnnnnnnnnnnnnnnnnnnnnnnnnnnnnnnnnnnnnnnnnnnnnnnnnnnnnnnnnnnnnnnnnnnnnnnnnnnnnnnnnnnnnnnnnnnnnnnnnnnnnnnnnnnnnnnnnnnnnnnnnnnnnnnnnnnnnnnnnnnnnnnnnnnnnnnnnnnnnnnnnnnnnnnnnnnnnnnnnnnnnnnnnnnnnnnnnnnnnnnnnnnnnnnnnnnnnnnnnnnnnnnnnnnnnnnnnnnnnnnnnnnnnnnnnnnnnnnnnnnnnnnnnnnnnnnnnnnnnnnnnnnnnnnnnnnnnnnnnnnnnnnnnnnnnnnnnnnnnnnnnnnnnnnnnnnnnnnnnnnnnnnnnnnnnnnnnnnnnnnnnnnnnnnnnnnnnnnnnnnnnnnnnnnnnnnnnnnnnnnnnnnnnnnnnnnnnnnnnnnnnnnnnnnnnnnnnnnnnnnnnnnnnnnnnnnnnnnnnnnnnnnnnnnnnnnnnnnnnnnnnnnnnnnnnnnnnnnnnnnnnnnnnnnnnnnnnnnnn
>Y55
GATGATGCTAGAATTCCATTAGAACTATAGTATACCATTTAAGTATTTATATTGCTATAGTAATATCTTATGAAAAGTTAATGTTCATCTGTCCCAACAATCTCTAACAAGTACAAAGATGACACGAGTTATGAGGCACTGTCATAGGAACCTCCAAACAAGTTTAATATTAATTATAAGAA-----------------------------------------------------------------------------------------A-CATATTTCAAGCCCTC------------------------------------------------------------------------------------------------------------------------------------------------------------------------------------------------------------------------------------------------------------------------------------------------------------------------------------------------------GC----AAGAAATCGACTCTCGGTAGCCAAGTTGGTTTAAGGCGCAAGACTGTAATTTATCACTACGAAATCTTGAGATCGGGCGTTCGACTCGCCCCCGGGAGATTTTTTTATGTCAAGCACCTACTTCTAGCCGGCTTTCTGGAGATAAGTTCCTAGTAGTCGTTGTATTTGATTCTCTATTGGATAGTCAATGACAC
>Y9
nnnnnnnnnnnnnnnnnnnnnnnnnnnnnnnnnnnnnnnnnnnnnnnnnnnnnnnnnnnnnnnnnnnnnnnnnnnnnnnnnnnnnnnnnnnnnnnnnnnnnnnnnnnnnnnnnnnnnnnnnnnnnnnnnnnnnnnnnnnnnnnnnnnnnnnnnnnnnnnnnnnnnnnnnnnnnnnnnnnnnnnnnnnnnnnnnnnnnnnnnnnnnnnnnnnnnnnnnnnnnnnnnnnnnnnnnnnnnnnnnnnnnnnnnnnnnnnnnnnnnnnnnnnnnnnnnnnnnnnnnnnnnnnnnnnnnnnnnnnnnnnnnnnnnnnnnnnnnnnnnnnnnnnnnnnnnnnnnnnnnnnnnnnnnnnnnnnnnnnnnnnnnnnnnnnnnnnnnnnnnnnnnnnnnnnnnnnnnnnnnnnnnnnnnnnnnnnnnnnnnnnnnnnnnnnnnnnnnnnnnnnnnnnnnnnnnnnnnnnnnnnnnnnnnnnnnnnnnnnnnnnnnnnnnnnnnnnnnnnnnnnnnnnnnnnnnnnnnnnnnnnnnnnnnnnnnnnnnnnnnnnnnnnnnnnnnnnnnnnnnnnnnnnnnnnnnnnnnnnnnnnnnnnnnnnnnnnnnnnnnnnnnnnnnnnnnnnnnnnnnnnnnnnnnnnnnnnnnnnnnnnnnnnnnnnnnnnnnnnnnnnnnnnnnnnnnnnnnnnnnnnnnnnnnnnnnnnnnnnnnnnnnnnnnnnnnnnnnnnnnnnnnnnnnnnnnnnnnnnnnnnnnnnnnnnnnnnnnnnnnnnnnnnnnnnnnnnnnnnnnnnnnnnnnnnnnnnnnnnnnnnnnnnnnnnnnnnnnnnnnnnnnnnnnnn
>YIIc17_E5
nnnnnnnnnnnnnnnnnnnnnnnnnnnnnnnnnnnnnnnnnnnnnnNNNNNNTNCTANNGTNATNNNNNNNNAAAAGNNNNNGTTCATCTGTCCNNNNNNNCNNNNNNAANNNNNNNNANNNNNNNNGTTNNNNNNCGCTGTCANNNNNNNNNCCAAACAAGTTNNATATTAATTATAAGAA------------------------------------------------------------------------------------------ACATATTTCAAGCCCTCGTGTTGTATTACGGGCTCGAGTAATACCGGAGTGTTTTGACAATCCTAATATAAACAGTCTTAGGGAAGTAACCAGTTGTCAAAACAGTTTATCAGATTAATTCACGGAATGTTACTTATCTTATATATTATATAAAATATGAATCATACTAAGTGGTGGAAGCGCGGAATCTCGGATCTAAACTAATTGTTCAGGCATTTATACTTTTGGGTAGTTCAGCTAGGNNNNNNCGGGTTTTGTCTCATGTTGTTCGTTTTGTTATAAGGTTGTTTCATATGTGTTTNNNNNNCGTTTANNNNNACGTATTGTCATACNNNNNTATCTCATTTTGANNNNNNNNNNNNNNNNNNNNNNNNNNNNNNNNNNNNNNNNNNNNNNNNNNNNNNNNNNNNNTNNNNNNNNNNNNNNNNNNNNNNNNNNNNNNNNNNNNNNNNNNNNNNNNNNNNNNNNNNNNNNNNNNNNNNNNNNNNNNNNNNNNNNNNNNNNNNNNNNNNNNN-NNNNNNNNNNNNNNNNNNNNNNNNNNNNNNNNNNNNNNNNNNN
>YJM789
GATGATGCTAGAATTCCATTAGAACTATAGTATACCATTTAAGTATTTATATTGCTATTGTAATATCTTATGAAAAGTTAATGTTCATCTGTCCCAACAATCTCTAACAAGTACAAAGATGACACGAGTTATGAGGCACTGTCATAGGAACCTCCAAACAAGTTTGATATTAATTATAAGAA-----------------------------------------------------------------------------------------A-CATATTTCAAGCCCTC------------------------------------------------------------------------------------------------------------------------------------------------------------------------------------------------------------------------------------------------------------------------------------------------------------------------------------------------------GC----AAGAAATCGACTCTCGGTAGCCAAGTTGGTTTAAGGCGCAAGACTGTAATTTATCACTACGAAATCTTGAGATCGGGCGTTCGACTCGCCCCCGGGAGATTTTTTTATGTCAAGCACCTACTTCTAGCCGGCTTTCTGGAGATAAGTTCCCAGTAGTCGTTGTATTTGATTCTCTATTGGATAGTCAATGACAC
>YJM975
GATGATGCTAGAATTCCATTAGAACTATAGTATACCATTTAAGTATTTATATTGCTATTGTAATATCTTATGAAAAGTTAATGTTCATCTGTCCCAACAATCTCTAACAAGTACAAAGATGACACGAGTTATGAGGCGCTGTCATAGGAANCTCCAAACAAGTTTGATATTAATTATANGNN-----------------------------------------------------------------------------------------A-NATATTTCAAGCCCTCGTGTTGTATTACGGGCTCGAGNNNNNNNNNNNNNNTTTGNNNNTCCNNNNATNANCAGNNNNNNNNNNNNNNNNNGNNNNNNNNNNNNNNNNNNNNNNNNNNNNNNNNNNNNNNNNNNNNNNNNNNNNNNNNNNNNNNNNNNNNNNNNNNNNNNNNNNNNNNNNNNNNNNNNNN-NNNNN-NNNNNNNNNNNNNNNNNNNNNNNNNNNNNNNTNNNNNNNNNNNNNNNNNNNNNNNNN-NNNNNNNNNNNNNNNNNNNNN-NNNNNNNNNNNNNNNNNNNNNNNNNNNNNNNNNNNNNNNNNNNNNNNNNNNNNNNNNNNNNNNNNNNNNNNNNNNNNNNNNNNNNNNNNNNNNNNNNNNNNNNNNNNNNNNNNNNNNNNNNNNNNNNNNNNNNNNNNNNNNNNNNNNNNNNNNNNNNNNNNNGNNNNNNNNNNNNNNNNNNNNNNNNNNNNTTNNNNNNNNNNNNNNNNNNNNNNNNNNNNNNNNNNNATNNNNNNNNNNTNNNNNNNNTATTNNNNNNTCTNNNNNNNNNNNNATGACAC
>YJM978
GATGATGCTAGAATTCCATTAGAACTATAGTATACCATTTAAGTATTTATATTGCTATTGTAATATCTTATGAAAAGTTAATGTTCATCTGTCCCAACAATCTCTANNNNNNNNNNNNNNNNNNNNAGTTANNNNNCGCNNNNNNNNNNNNCTCNNNNNNANNNNNNNNNNNNNNNNNNNANnnnnnnnnnnnnnnnnnnnnnnnnnnnnnnnnnnnnnnnnnnnnnnnnnnnnnnnnnnnnnnnnnnnnnnnnnnnnnnnnnnnnnnnnnnnnnnnnnnnnnnnnnnnnnnnnnnnnnnnnnnnnnnnnnnnnnnnnnnnnnnnnnnnnnnnnnnnnnnnnnnnnnnnnnnnnnnnnnnnnnnnnnnnnnnnnnnnnnnnnnnnnnnnnnnnnnnnnnnnnnnnnnnnnnnnnnnnnnnnnnnnnnnnnnnnnnnnnnnnnnnnnnnnnnnnnnnnnnnnnnnnnnnnnnnnnnnnnnnnnnnnnnnnnnnnnnnnnnnnnnnnnnnnnnnnnnnnnnnnnnnnnnnnnnnnnnnnnnnnnnnnnnnnnnnnnnnnnnnnnnnnnnnnnnnnnnnnnnnnnnnnnnnnnnnnnnnnnnnnnnnnnnnnnnnnnnnnnnnnnnnnnnnnnnnnnnnnnnnnnnnnnnnnnnnnnnnnnnnnnnnnnnnnnnnnnnnnnnnnnnnnnnnnnnnnnnnnnnnnnnnnnnnnnnnnnnnnnnnnnnnnnnnnnnnnnnnnnnnnnnnnnnnnnnnnnnnnnnnnnnnnnnnnnnnnnnnnnnnnnnnnnnnnnnnnnnnnnnnnnnnnnnnnnnnnnnnnnnnnnnnnnnnnnn
>YJM981
GNNNNNNNNAGNNNNNNNNNAGNNCTANNNNNNNNNNTNNNNNTATTTATANNGCTANNGNNNNNNNNNNNNAAANNTNNNNNNNNNNNNNTCNNNNNNNNCNCTAACAAGTACAAAGATGACACGAGTTATGAGGCGCTGTCATAGGAACCTCCAAACAAGTTTGATATTAATTATAAGAA------------------------------------------------------------------------------------------ACATATTTCAAGCCCTCGTGTTGTATTACGGGCTCGAGTAATACCGGAGTGTTTTGACAATCCTAATATAAACAGTCTTAGGGAAGTAACCAGTTGTCAAAACAGTTTATCAGATTAATTCACGGAATGTTACTTATCTTATATATTATATAAAATATGAATCATACTAAGTGGTGGAAGCGCGGAATCTCGGATCTAAACTAATTGTTCAGGCATTTATACTTTTGGGTAGTTCAGCTAGGGAAGGACGGGTTTTGTCTCATGTTGTTCGTTTTGTTANNNNGTTGTTTCATATGTGTTTTATGAACGTTTAGGATGACGTATTGTCATACTGACGTATCTCATTTNGANNNNCAACACCTCGCAAGAAATCGACTCTCNNNNNNCAANNNGGTTNNNNNNGCAANNNNNNNNNNNNNNNNNNNNNAATCNNNNNNNNGGNNNNNNNNNNNNNCCCCGNNNNNNTTTTTTNNNNNNNNNNNNNNNNNNNNNNNNNNNNNNNNNNNNNNNnnnnnnnnnnnnnnnnnnnnnnnnnnnnnnnnnnnnnnnnnnnnnnnnn
>YPS128
nnnnnnnnnnnnnnnnnnnnnnnnnnnnnnnnnnnnnnnnnnnnnnnnnnnnnnnnnnnnnnnnnnnnnnnnnnnnnnnnnnnnnnnnnnnnnnnnnnnnnnnnnnnnnnnnnnnnnnnnnnnnnnnnnnnnnnnnnnnnnnnnnnnnnnnnnnnnnnnnnnnnnnnnnnnnnnnnnnnnnnnnnnnnnnnnnnnnnnnnnnnnnnnnnnnnnnnnnnnnnnnnnnnnnnnnnnnnnnnnnnnnnnnnnnnnnnnnnnnnnnnnnnnnnnnnnnnnnnnnnnnnnnnnnnnnnnnnnnnnnnnnnnnnnnnnnnnnnnnnnnnnnnnnnnnnnnnnnnnnnnnnnnnnnnnnnnnnnnnnnnnnnnnnnnnnnnnnnnnnnnnnnnnnnnnnnnnnnnnnnnnnnnnnnnnnnnnnnnnnnnnnnnnnnnnnnnnnnnnnnnnnnnnnnnnnnnnnnnnnnnnnnnnnnnnnnnnnnnnnnnnnnnnnnnnnnnnnnnnnnnnnnnnnnnnnnnnnnnnnnnnnnnnnnnnnnnnnnnnnnnnnnnnnnnnnnnnnnnnnnnnnnnnnnnnnnnnnnnnnnnnnnnnnnnnnnnnnnnnnnnnnnnnnnnnnnnnnnnnnnnnnnnnnnnnnnnnnnnnnnnnnnnnnnnnnnnnnnnnnnnnnnnnnnnnnnnnnnnnnnnnnnnnnnnnnnnnnnnnnnnnnnnnnnnnnnnnnnnnnnnnnnnnnnnnnnnnnnnnnnnnnnnnnnnnnnnnnnnnnnnnnnnnnnnnnnnnnnnnnnnnnnnnnnnnnnnnnnnnnnnnnnnnnnnnnnnnnnnnnnnnnnnnnnnn
>YPS606
GATGATNNNNNAATTCCATTAGANNNNNNGTATACCATTTAAGTATTTATATTGCTATTGTAATATCTTATGAAAAGTTAATGTTCNNNNNTCCCAACAATCTCTAACAAGTACAAAGATGACACGAGTTATGAGGCACTGTCATAGGAACCTCCAAACAAGTTTGATATTAATTATAAGAA-----------------------------------------------------------------------------------------A-CATATTTCAAGCCCNN------------------------------------------------------------------------------------------------------------------------------------------------------------------------------------------------------------------------------------------------------------------------------------------------------------------------------------------------------NN----NNNNAATCGACTCTCGGTAGCCAAGTTGGTTTAAGGCGCAAGACTGTAATTTATCACTACGAAATCTTGAGATCGGGCGTTCGACTCGCCCCCGGGAGATTTTTTTATGTCAAGCACCTACTTCTAGCCGGCTTTCTGGAGATAAGTTCCTAGTAGTCGTTGTATTTGATTCTCTATTGGATAGTCAATGACAC
>YS2
nnnnnnnnnnnnnnnnnnnnnnnnnnnnnnnnnnnnnnnnnnnnnnnnnnnnnnnnnnnnnnnnnnnnnnnnnnnnnnnnnnnnnnnnnnnnnnnnnnnnnnnnnnnnnnnnnnnnnnnnnnnnnnnnnnnnnnnnnnnnnnnnnnnnnnnnnnnnnnnnnnnnnnnnnnnnnnnnnnnnnnnnnnnnnnnnnnnnnnnnnnnnnnnnnnnnnnnnnnnnnnnnnnnnnnnnnnnnnnnnnnnnnnnnnnnnnnnnnnnnnnnnnnnnnnnnnnnnnnnnnnnnnnnnnnnnnnnnnnnnnnnnnnnnnnnnnnnnnnnnnnnnnnnnnnnnnnnnnnnnnnnnnnnnnnnnnnnnnnnnnnnnnnnnnnnnnnnnnnnnnnnnnnnnnnnnnnnnnnnnnnnnnnnnnnnnnnnnnnnnnnnnnnnnnnnnnnnnnnnnnnnnnnnnnnnnnnnnnnnnnnnnnnnnnnnnnnnnnnnnnnnnnnnnnnnnnnnnnnnnnnnnnnnnnnnnnnnnnnnnnnnnnnnnnnnnnnnnnnnnnnnnnnnnnnnnnnnnnnnnnnnnnnnnnnnnnnnnnnnnnnnnnnnnnnnnnnnnnnnnnnnnnnnnnnnnnnnnnnnnnnnnnnnnnnnnnnnnnnnnnnnnnnnnnnnnnnnnnnnnnnnnnnnnnnnnnnnnnnnnnnnnnnnnnnnnnnnnnnnnnnnnnnnnnnnnnnnnnnnnnnnnnnnnnnnnnnnnnnnnnnnnnnnnnnnnnnnnnnnnnnnnnnnnnnnnnnnnnnnnnnnnnnnnnnnnnnnnnnnnnnnnnnnnnnnnnnnnnnnnnnnnnnnnnnn
>YS4
nnnnnNNNNNNNNN-NNNNNNNNNNNNNNNNNNNNNNNNNNNNNNNNNNNNNNNNNNNNNNNNNNNNNNNNNNNNNNNNNNNNNNNNNNNNNNNNNNNNNNNNNNNNNNNNNNNNNNNNNNNNNNNNNNNNNNNNNNNNNNNNNNNNNNNNNNNNNNNNNNNNNNNNNNNNNNNNNNNNNNN------------------------------------------------------------------------------------------NNNNNNNNNNNNNNNNNNNNNNNNNNNNNNNNNNNNNNNNNNNNNNNNNNNNNNNNNNNNNNNNNNNNNNNNNNNNNNNNNNNNNNNNNNNNNNNNNNNNANNNNNNNNNNNNNNNNNNNNNNNNNNNNTTACNNNNNNNATATATTATATANNATATGAATCATACTAAGTGGTGGAAGCGCGNNNNNNCGGANCTAAACNNNNNNTTCAGGCATTTATACTTTTGGNNNNNNNAGCTAGGGAAGGACGGGTTTNNNNNNNTGTTGTTCGTTTTGTTATAAGGTTGTTTNNNATGTGTTTTATGAACGTTTAGGATGACGTATTGTCANNNTGACGTATCTCATTTTGAGATACAACNNNNNNCAAGANNTCGNNNNNNNNTAGCCAAGTTGGTTTAAGGCGCAAGACTGTAATTTATCACTACGAAATCTTGAGATCGGGCGTTCGANNNNCCCCCGGGAGATTTTTTTANNNNNAGCACCTACTTTTAGCCGGCTTTCTGGAGATAAGTTCCCAGTNNTCGTTGTATTTGATTCTCTANTGGATAGNCAATGACAC
>YS9
GATGATGCTAGAATTCCATTAGAACTATAGTATACCATTTAAGTATTTATATTGCTATTGTAATATCTTATGAAAAGTTAATGTTCATCTGTCCCAACAATCTCTAACAAGTACAAAGATGACACGAGTTATGAGGCGCTGTCATAGGAACCTCCAAACAAGTTTGATATTAATTATAAGAA------------------------------------------------------------------------------------------ACATATTTCAAGCCCTCGTGTTGTATTACGGGCTCGAGTAATACCGGAGTGTTTTGACAATCCTAATATAAACAGTCTTAGGGAAGTAACCAGTTGTCAAAACAGTTTATCAGATTAATTCACGGAATGTTACTTATCTTATATATTATATAAAATATGAATCATACTAAGTGGNGGAAGCGCGNNNNNNCGGNTNTAAACTNNNNNNNNNNNNNNNTATACTTTTGGGTAGTTCNGCTNNNNNNNNNNNNNTTTTGTCTCATGTNNNNNGNNTTNNNNNNNNNNNGNNNNNNNNNNNTNNNNNNNNNGNNNNNNNNNNNNNNNNNNNNNNNNNNNNNNNNNNANNNNNNNNNNNNNNNNNNNNNNNNNNNNNNNNNNNNNNNNNNNNNNNNNNNNNNNNNNNNNNNNNNNNNNNNNNNNNNNNNNNNNNNNNNNNNNNNNNNNNNNNNNNNNNNNNNNNNNNNNNNNNNNNNNNNNNNNNNNNNNNNNNNNNNGGNNNNNNNNNNNNNNNNNNNNNNNNNNNNNNNNNNNNNNNNNNNNNNNNNNNNNNNNNNNNNNN
