# Supplementary material for: Evolutionary Genomics of Transposable Elements in Saccharomyces cerevisiae
Source: PLoS One. 2012 Nov 30;7(11):e50978. doi: 10.1371/journal.pone.0050978 (PMC3511429; doi:10.1371/journal.pone.0050978)
Supplement: File S7 — ZIP archive of SGRP strain alignments used for population genomic analyses. Alignments of the orthologous genomic region in each SGRP strain corresponding to each Ty insertion in our re-annotation of the S. cerevisiae reference genome. N’s represent low quality (<Q40 phred score) or missing data, primarily due to the low-coverage sequence of many SGRP strains. The DNA sequence of sacCer2 is included as “REF” and each alignment includes the TE locus and 200 bp of DNA sequence on either side of the Ty insertion site. A dummy sequence shows the position of each TE in the alignment with “T”s. (ZIP) [file pone.0050978.s007.zip › S7/chrIV_s77-_TY3.mfa]

>REF
CTATTTCTCATCATTTGCGTCATCTTCTAACACCGTATATGATAATATACTAGTAACGTAAATACTAGTTAGTAGATGATAGTTGATTTTTATTCCAACA--------------------------------------------------------------------------------------------------AGTTATATTATCAATATATTATCATATACGGTGTTAAGATGATGACATAAGTTATGAGAAGCTATCATC-----------------------------------GAAGTTAGAGGAAGCTGAAGTGCAAGAATTGTTTCATATGTGATTTATGAACATTTAGCATGATTTATTGTCATATTGAGGTATGGTATGTCGATG-ATAAAACAAATCCAACAATTGTGAGCGCAAGTGGTTTAGTGGTAAAATCCAACGTTGCCATCGTTGGGCCCCCGGTTCGATTCCGGGCTTGCGCACTTTTTT-AGCAACTATTAGCGATCAATATGAAGGGTTTAGAGACTAGGTGCCTGCCTCGCCTACTCAGCATTCGTTCAGTCAATATTTTATATCACCGTTAATAATGATTAAG
>index
--------------------------------------------------------------------------------------------------------------------------------------------------------------------------------------------------------------------------------------------------------------------------------------------------------------------------------------------TTTTTTTTTTTTTTTTTTTTTTTTTTTTTTTTTTTTTTTTTTTTTTTTTTTTTTTTTTTTTTTTTT-TTTTTTTT---------------------------------------------------------------------------------------------------------------------------------------------------------------------------------------------------------
>273614N
nnnnnnnnnnnnnnnnnnnnnnnnnnnnnnnnnnnnnnnnnnnnnnnnnnnnnnnnnnnnnnnnnnnnnnnnnnnnnnnnnnnnnnnnnnnnnnnnnnnnnnnnnnnnnnnnnnnnnnnnnnnnnnnnnnnnnnnnnnnnnnnnnnnnnnnnnnnnnnnnnnnnnnnnnnnnnnnnnnnnnnnnnnnnnnnnnnnnnnnnnnnnnnnnnnnnnnnnnnnnnnnnnnnnnnnnnnnnnnnnnnnnnnnnnnnnnnnnnnnnnnnnnnnnnnnnnnnnnnnnnnnnnnnnnnnnnnnnnnnnnnnnnnnnnnnnnnnnnnnnnnnnnnnnnnnnnnnnnnnnnnnnnnnnnnnnnnnnnnnnnnnnnnnnnnnnnnnnnnnnnnnnnnnnnnnnnnnnnnnnnnnnnnnnnnnnnnnnnnnnnnnnnnnnnnnnnnnnnnnnnnnnnnnnnnnnnnnnnnnnnnnnnnnnnnnnnnnnnnnnnnnnnnnnnnnnnnnnnnnnnnnnnnnnnnnnnnnnnnnnnnnnnnnnnnnnnnnnnnnnnnnnnnnnnnnnnnnnnnnnnnnnnnnnnnnnnnnnnnnnnnnnnnnnnnnnnnnnnnnnnnnnnnnn
>322134S
nnnnnnnnnnnnnnnnnnnnnnnnnnnnnnnnnnnnnnnnnnnnnnnnnnnnnnnnnnnnnnnnnnnnnnnnnnnnnnnnnnnnnnnnnnnnnnnnnnnnnnnnnnnnnnnnnnnnnnnnnnnnnnnnnnnnnnnnnnnnnnnnnnnnnnnnnnnnnnnnnnnnnnnnnnnnnnnnnnnnnnnnnnnnnnnnnnnnnnnnnnnnnnnnnnnnnnnnnnnnnnnnnnnnnnnnnnnnnNNNNNNNNNNNNNNNNNANNNNNNNNNNNN-----------------------------------NNNNNNNNNNNNNNNTGAANNNNNNNNNNNNNNNNNNNNNTGANNNNNGAANNNNNNNNNNNATTTANNNNNNNNNNGANNNNNNNNNNNNNNNTN-NNNNNNNNNNNNNAANNNNTGTGNNNNNNNNNNNNNNNNNNNNNNNNNNNNNNNNTGCCATCGTTNGGCCCCCGNNNNNNTTCCGNNNNNNNNNNNNNNNNT-AGCNNNNNNNNNNNNTNNNTATGAAGGGNNTNNNGNNNNGGTGCCTGNNNNNNNNNNTCAGCATTCGTTCAGTCAATATTTTATATCACCGNNAATAATGATTAAG
>378604X
nnnnnnnnnnnnnnnnnnnnnnnnnnnnnnnnnnnnnnnnnnnnnnnnnnnnnnnnnnnnnnnnnnnnnnnnnnnnnnnnnnnnnnnnnnnnnnnnnnnnnnnnnnnnnnnnnnnnnnnnnnnnnnnnnnnnnnnnnnnnnnnnnnnnnnnnnnnnnnnnnnnnnnnnnnnnnnnnnnnnnnnnnnnnnnnnnnnnnnnnnnnnnnnnnnnnnnnnnnnnnnnnnnnnnnnnnnnnnnnnnnnnnnnnnnnnnnnnnnnnnnnnnnnnnnnnnnnnnnnnnnnnnnnnnnnnnnnnnnnnnnnnnnnnnnnnnnnnnnnnnnnnnnnnnnnnnnnnnnnnnnnnnnnnnnnnnnnnnnnnnnnnnnnnnnnnnnnnnnnnnnnnnnnnnnnnnnnnnnnnnnnnnnnnnnnnnnnnnnnnnnnnnnnnnnnnnnnnnnnnnnnnnnnnnnnnnnnnnnnnnnnnnnnnnnnnnnnnnnnnnnnnnnnnnnnnnnnnnnnnnnnnnnnnnnnnnnnnnnnnnnnnnnnnnnnnnnnnnnnnnnnnnnnnnnnnnnnnnnnnnnnnnnnnnnnnnnnnnnnnnnnnnnnnnnnnnnnnnnnnnnnnnnnn
>BC187
---------------------------------------------------------------------------------------------------------------------------------------------------------------------------------------------------------NNNNNNNNNNNNNNNTTANNNNATACGGTGTTAAGATGATGACATAAGTTATGAGAAGCTATCATC-----------------------------------GAANTTAGAGGAAGCTGAAGTGCAAGAATTGTTTCATATGTGATTTATGAACATTTAGCATGATTTATNGTCATATTGAGGTATGGTATGTCGATG-ATAAAACAAATCCAACAATTGTGAGCGCAAGTGGTTTAGTGGTAAAATCCAACGTTGCCATCGTTGGGCCCCCGGTTCGATTCCGGGCTTGCGCACTTTTTT-AGCAACTATTAGCGATCAATATGAAGGGTTTAGAGACTAGGTGCCTGCCTCGCCTACTCAGCATTCGTTCAGTCAATATTTTATATCACCGTTAATAATGATTAAG
>DBVPG1106
nnnnnnnnnnnnnnnnnnnnnnnnnnnnnnnnnnnnnnnnnnnnnnnnnnnnnnnnnnnnnnnnnnnnnnnnnnnnnnnnnnnnnnnnnnnnnnnnnnnnnnnnnnnnnnnnnnnnnnnnnnnnnnnnnnnnnnnnnnnnnnnnnnnnnnnnnnnnnnnnnnnnnnnnnnnnnnnnnnnnnnnnnnnnnnnnnnnnnnnnnnnnnnnnnnnnnnnnnnnnnnnnnnnnnnnnnnnnnnnnnnnnnnnnnnnnnnnnnnnnnnnnnnnnnnnnnnnnnnnnnnnnnnnnnnnnnnnnnnnnnnnnnnnnnnnnnnnnnnnnnnnnnnnnnnnnnnnnnnnnnnnnnnnnnnnnnnnnnnnnnnnnnnnnnnnnnnnnnnnnnnnnnnnnnnnnnnnnnnnnnnnnnnnnnnnnnnnnnnnnnnnnnnnnnnnnnnnnnnnnnnnnnnnnnnnnnnnnnnnnnnnnnnnnnnnnnnnnnnnnnnnnnnnnnnnnnnnnnnnnnnnnnnnnnnnnnnnnnnnnnnnnnnnnnnnnnnnnnnnnnnnnnnnnnnnnnnnnnnnnnnnnnnnnnnnnnnnnnnnnnnnnnnnnnnnnnnnnnnnnnnnnnnnn
>DBVPG1373
---------------------------------------------------------------------------------------------------------------------------------------------------------------------------------------------------------NNTATTATCAATATATTATCATATACGGTGTTAAGATGATGACATAAGTTATGAGAAGCTANCATC-----------------------------------GAAGTTAGAGGAAGCTGAAGTGCAAGAATTGTTTCATATGTGATTTATGAACATTTAGCATGATTTATTGTCATATTGAGGTATGGTATGTCGATG-ATAAAACAAATCCAACAATTGTGAGCGCAAGTGGTNNNNNNGTAAAATCCAACGTTGCCATCGTTGGGCCCCCGGTTCGATTCCGGGCTTGCGCACTTTTTT-AGCAACTANNNNNGATCAATATGAAGGGNNNNNNGNNNNNNNGCCTGCCTCGCNNNNNCAGCATTCGTTCAGTCAATATTTTATATCACCGTTANNAATGATTAAG
>DBVPG1788
---------------------------------------------------------------------------------------------------------------------------------------------------------------------------------------------------------TATATTATCAATATATTATCATATACGGTGTTAAGATGATGACATAAGTTATGAGAAGCTATCATC-----------------------------------GAAGTTAGAGGAAGCTGAAGTGCAAGAATTGTTTCATATGTGATTTATGANCATTTAGCATGATTTATNGTCATATNGAGGTATGGTATGTCGATG-ATAAANCAAATCCAACAATTGTGAGCGCAAGTGNTTTAGTGGNAAAATCCAACGTTGCCATCGTTGGGCCCCCGGTTCGATTCCGGGCTTGCGCACTTTTTT-AGCAACTATTAGCGATCAATATGAAGGGTTTAGAGACTAGGTGCCTGCCTCGCCTACTCAGCATTCGTTCAGTCAATATTTTATATCACCGTTAATAATGATTAAG
>DBVPG1853
---------------------------------------------------------------------------------------------------------------------------------------------------------------------------------------------------------NATNNNNNNAATATATTATCANNNNNNNTGTNNNNNNGANNNNNNNNNNNNNNNNNAGCTNNNNNNnnnnnnnnnnnnnnnnnnnnnnnnnnnnnnnnnnnnnnnnnnnnnnnnnnnnnnnnnnnnnnnnnnnnnnnnnnnnnnnnnnnnnnnnnnnnnnnnnnnnnnnnnnnnnnnnnnnnnnnnnnnnnnnnnnnnnnnnnnnnnnnnnnnnnnnnnnnnnnnnnnnnnnnnnnnnnnnnnnnnnnnnnnnnnnnnnnnnnnnnnnnnnnnnnnnnnnnnnnnnnnnnnnnnnnnnnnnnnnnnnnnnnnnnnnnnnnnnnnnnnnnnnnnnnnnnnnnnnnnnnnnnnnnnnnnnnnnnnnnnnnnnnnnnnnnnnnnnnnnnnnnnnnnnnnnnnnnnnnnnn
>DBVPG6040
nnnnnnnnnnnnnnnnnnnnnnnnnnnnnnnnnnnnnnnnnnnnnnnnnnnnnnnnnnnnnnnnnnnnnnnnnnnnnnnnnnnnnnnnnnnnnnnnnnnnnnnnnnnnnnnnnnnnnnnnnnnnnnnnnnnnnnnnnnnnnnnnnnnnnnnnnnnnnnnnnnnnnnnnnnnnnnnnnnnnnnnnnnnnnnnnnnnnnnnnnnnnnnnnnnnnnnnnnnnnnnnnnnnnnnnnnnnnnnnnnnnnnnnnnnnnnnnnnnnnnnnnnnnnnnnnnnnnnnnnnnnnnnnnnnnnnnnnnnnnnnnnnnnnnnnnnnnnnnnnnnnnnnnnnnnnnnnnnnnnnnnnnnnnnnnnnnnnnnnnnnnnnnnnnnnnnnnnnnnnnnnnnnnnnnnnnnnnnnnnnnnnnnnnnnnnnnnnnnnnnnnnnnnnnnnnnnnnnnnnnnnnnnnnnnnnnnnnnnnnnnnnnnnnnnnnnnnnnnnnnnnnnnnnnnnnnnnnnnnnnnnnnnnnnnnnnnnnnnnnnnnnnnnnnnnnnnnnnnnnnnnnnnnnnnnnnnnnnnnnnnnnnnnnnnnnnnnnnnnnnnnnnnnnnnnnnnnnnnnnnnnnnnnn
>DBVPG6044
CTATTTCTCATCATTTGCGTCATCTTCTAACACCGTATATGATAATATACTAGTAACGTAAATACTAGTTAGTAGATGATAGTTGATTTTTATTCCAACA--------------------------------------------------------------------------------------------------A------------ATATATTATCATATACGGTGTTAAGATGATGACATAAGTTATGAGAAGCTATCATC-----------------------------------GAAGTTAGAGGAAGCTGAAGTGCAAGAATTGTTTCATATGTGATTTATGAACATTTAGCATGATTTATTGTCATATTGAGGTATGCTATGTCGATGNATAAAACAAATCCAACAATTGTGAGCGCAAGTGGTTTAGTGGTAAAATCCAACGTTGCCATCGTTGGGCCCCCGGTTCGATTCCGGGCTTGCGCACTTTTTT-AGTAACTATTAGCGATCAATATGAAGGGTTTAGAGACTAGGTGCCTGCCTCGCCTACTCAGCATTAGTTCAGTCAATATTTTATATCACCGTTAATAATGATTAAG
>DBVPG6765
---------------------------------------------------------------------------------------------------------------------------------------------------------------------------------------------------------TATATTATCAATATATTATCATATACGGTGTTAAGATGATGACATAAGTTATGAGAAGCTATCATCTGATAAGATTGTGGATTTTTTGGGATTCCAGAAAGNNNNNTAGAGGAAGCTGAAGTGCAAGAATTGTTTCATATGTGATTTATGAACATTTAGCATGATTTATTGTCATATTGAGGTATGGTATGTCGATG-ATAAAACAAATCCAACAATTGTGAGCGCAAGTGGTTTAGTGGTAAAATCCAACGTTGCCATCGTTGGGCCCCCGGTTCGATTCCGGGCTTGCGCACTTTTTT-AGCAACTATTAGCGATCAATATGAAGGGTTTAGAGACTAGGTGCCTGCCTCGCCTACTCAGCATTCGTTCAGTCAATATTTTATATCACCGTTAATAATGATTAAG
>K11
nnnnnnnnnnnnnnnnnnnnnnnnnnnnnnnnnnnnnnnnnnnnnnnnnnnnnnnnnnnnnnnnnnnnnnnnnnnnnnnnnnnnnnnnnnnnnnnnnnnnnnnnnnnnnnnnnnnnnnnnnnnnnnnnnnnnnnnnnnnnnnnnnnnnnnnnnnnnnnnnnnnnnnnnnnnnnnnnnnnnnnnnnnnnnnnnnnnnnnnnnnnnnnnnnnnnnnnnnnnnnnnnnnnnnnnnnnnNNNNNNNNNNNNNNNNNNNNNNNNNNNNNNNN-----------------------------------NNNNNNNNNNNNNNNNNNNNNNNNNNNNNNNNNNNNNNNNNNNNNNNNNNNNNNNNNNNNNNNNNNNNNNNNNNNNNNNNNNNNNNNNNNNNNNTG-ATAAAACNNNNNNNNNNNNNNNGAGCGNNNNNNNTTTNGTNNTANNNNNNNNCGTTGCCATCGNNGNGCCCCCNNNNNNANNCCGNGCTTGCGCACTTTTTT-AGTAANNNTTAGCGATCAATATGAAGGGTTTAGAGACTAGGTGCCTNCCTCGCCTACTCAGCATTAGTTCNGTCAATATTTTATATCACCGTTAATAATGATTAAG
>L_1374
CTATTTCTCATCATTTGCGTNNNCTTCTAACACCGTATATGATAATATACTAGTAACGTAANNNNNNNNTAGTAGATGATAGTTGATTTTTATTCCNNNN--------------------------------------------------------------------------------------------------NNNNATATTATCAATATATTATCATATACGGTGTTAAGATGATGACATAAGTTATGAGAAGCTATCATC-----------------------------------GAAGTTAGAGGAAGCTGAAGTGCAAGAATTGTTTCATATGTGATTTATGAACATTTAGCATGATTTATTGTCATATTGAGGTATGGTATGTCGATG-ATAAAACAAATCCAACAATTGTGAGCGCAAGTGGTTTAGTGGTAAAATCCAACGTTGCCATCGTTGGGCCCCCGGTTCGATTCCGGGCTTGCGCACTTTTTT-AGCAACTATTAGCGATCAATATGAAGGGTNNNNNGACTAGGTGCCTGCCTCGCCTACTCAGCATTCGTTCAGTCAATATTTTATATCACCNNNNNNNNNGATNNNN
>L_1528
nnnnnnnnnnnnnnnnnnnnnnnnnnnnnnnnnnnnnnnnnnnnnnnnnnnnnnnnnnnnnnnnnnnnnnnnnnnnnnnnnnnnnnnnnnnnnnnnnnnnnnnnnnnnnnnnnnnnnnnnnnnnnnnnnnnnnnnnnnnnnnnnnnnnnnnnnnnnnnnnnnnnnnnnnnnnnnnnnnnnnnnnnnnnnnnnnnnnnnnnnnnnnnnnnnnnnnnnnnnnnnnnnnnnnnnnnnnnnnnnnnnnnnnnnnnnnnnnnnnnnnnnnnnnnnnnnnnnnnnnnnnnnnnnnnnnnnnnnnnnnnnnnnnnnnnnnnnnnnnnnnnnnnnnnnnnnnnnnnnnnnnnnnnnnnnnnnnnnnnnnnnnnnnnnnnnnnnnnnnnnnnnnnnnnnnnnnnnnnnnnnnnnnnnnnnnnnnnnnnnnnnnnnnnnnnnnnnnnnnnnnnnnnnnnnnnnnnnnnnnnnnnnnnnnnnnnnnnnnnnnnnnnnnnnnnnnnnnnnnnnnnnnnnnnnnnnnnnnnnnnnnnnnnnnnnnnnnnnnnnnnnnnnnnnnnnnnnnnnnnnnnnnnnnnnnnnnnnnnnnnnnnnnnnnnnnnnnnnnnnnnnnnnnn
>NCYC110
nnnnnnnnnnnnnnnnnnnnnnnnnnnnnnnnnnnnnnnnnnnnnnnnnnnnnnnnnnnnnnnnnnnnnnnnnnnnnnnnnnnnnnnnnnnnnnnnnnnnnnnnnnnnnnnnnnnnnnnnnnnnnnnnnnnnnnnnnnnnnnnnnnnnnnnnnnnnnnnnnnnnnnnnnnnnnnnnnnnnnnnnnnnnnnnnnnnnnnnnnnnnnnnnnnnnnnnnnnnnnnnnnnnnnnnnnnnnnnnnnnnnnnnnnnnnnnnnnnnnnnnnnnnnnnnnnnnnnnnnnnnnnnnnnnnnnnnnnnnnnnnnnnnnnnnnnnnnnnnnnnnnnnnnnnnnnnnnnnnnnnnnnnnnnnnnnnnnnnnnnnnnnnnnnnnnnnnnnnnnnnnnnnnnnnnnnnnnnnnnnnnnnnnnnnnnnnnnnnnnnnnnnnnnnnnnnnnnnnnnnnnnnnnnnnnnnnnnnnnnnnnnnnnnnnnnnnnnnnnnnnnnnnnnnnnnnnnnnnnnnnnnnnnnnnnnnnnnnnnnnnnnnnnnnnnnnnnnnnnnnnnnnnnnnnnnnnnnnnnnnnnnnnnnnnnnnnnnnnnnnnnnnnnnnnnnnnnnnnnnnnnnnnnn
>NCYC361
nnnnnnnnnnnnnnnnnnnnnnnnnnnnnnnnnnnnnnnnnnnnnnnnnnnnnnnnnnnnnnnnnnnnnnnnnnnnnnnnnnnnnnnnnnnnnnnnnnnnnnnnnnnnnnnnnnnnnnnnnnnnnnnnnnnnnnnnnnnnnnnnnnnnnnnnnnnnnnnnnnnnnnnnnnnnnnnnnnnnnnnnnnnnnnnnnnnnnnnnnnnnnnnnnnnnnnnnnnnnnnnnnnnnnnnnnnnnnnnnnnnnnnnnnnnnnnnnnnnnnnnnnnnnnnnnnnnnnnnnnnnnnnnnnnnnnnnnnnnnnnnnnnnnnnnnnnnnnnnnnnnnnnnnnnnnnnnnnnnnnnnnnnnnnnnnnnnnnnnnnnnnnnnnnnnnnnnnnnnnnnnnnnnnnnnnnnnnnnnnnnnnnnnnnnnnnnnnnnnnnnnnnnnnnnnnnnnnnnnnnnnnnnnnnnnnnnnnnnnnnnnnnnnnnnnnnnnnnnnnnnnnnnnnnnnnnnnnnnnnnnnnnnnnnnnnnnnnnnnnnnnnnnnnnnnnnnnnnnnnnnnnnnnnnnnnnnnnnnnnnnnnnnnnnnnnnnnnnnnnnnnnnnnnnnnnnnnnnnnnnnnnnnnn
>RM11_1A
--------------------------------------------------------------------------------------------------------------------------------------------------------------------------------------------------------------------------------------------------------------------------------------------------------------NNNNNNNNNNNNNNNNNNNNNNNNNNNNNNNNNNNNNNNNNNNNNNNNNNNNNNNNNNNNNNNNNNNNNNNNNNNNNNNNNNNNNNNNNNNNNNNN-NNNNNNNNNNNNNNNNNNNNNNNNNNNNNNNNNNNNNNNNNNNNNNNNNNNNNNNNNNNNNNNNNNNNNNNNNNNNNNNNNNNNNNNNNNNNNNNNNNNNNN-NNNNNNNNNNNNNNNNNNNNNNNNNNNNNNTAGAGACTAGGTGCCTGCCTCGCCTACTCAGCATTCGTTCAGTCAATATTTTATATCACCGTTAATAATGATTAAG
>S288c
nnnnnnnnnnnnnnnnnnnnnnnnnnnnnnnnnnnnnnnnnnnnnnnnnnnnnnnnnnnnnnnnnnnnnnnnnnnnnnnnnnnnnnnnnnnnnnnnnnnnnnnnnnnnnnnnnnnnnnnnnnnnnnnnnnnnnnnnnnnnnnnnnnnnnnnnnnnnnnnnnnnnnnnnnnnnnnnnnnnnnnnnnnnnnnnnnnnnnnnnnnnnnNNNNNNnnnnnnnNNNNNNNNNNNNNNNNNNNNNNNNNCATAAGTTATGAGAAGCTATCANCnnnnnnnnnnnnnnnnnnnnnnnnnnnnnnnnnnnGAAGTTAGAGGAANCTGAAGTGCAAGAATTNNNNNNNNNNNNNNNNNnnnNNNNNNNNNNNNNNNNNTTGTCATATTGAGGTATGGTATGTCGATGnATAAAACAAATCCAACAATTGTGAGCGCAAGTGGTTTAGTGGTAANNNNNNNNNNNNNNNNNNNNNNNNNNNNGGTTCGATTCCGGGCTTGCGCACTTTTTTnAGCAACTATTAGCGATCAATATGAAGGGTTTAGAGACTAGGTGCCTGCCTCGCCTACTCAGCATTCGTTCAGTCAATATTTTATANCACCGTTAATAATGATTAAG
>SK1
CTATTTCTCATCATTTGCGTCATCTTCTAACACCGTATATGATAATATACTAGTAACGTAAATACTAGTTAGTAGATGATAGTTGATTTTTATTCCAACA--------------------------------------------------------------------------------------------------A------------ATATATTATCATATACGGTGTTAAGATGATGACATAAGTTATGAGAAGCTATCATC-----------------------------------GAAGTTAGAGGAAGCTGAAGTGCAAGAATTGTTTCATATGTGATTTATGAACATTTAGCATGATTTATTGTCATATTGAGGTATGCTATGTCGATGGATAAAACAAATCCAACAATTGTGAGCGCAAGTGGTTTAGTGGTAAAATCCAACGTTGCCATCGTTGGGCCCCCGGTTCGATTCCGGGCTTGCGCACTTTTTT-AGTAACTATTAGCGATCAATATGAAGGGTTTAGAGACTAGGTGCCTGCCTCGCCTACTCAGCATTAGTTCAGTCAATATTTTATATCACCGTTAATAATGATTAAG
>UWOPS03_461_4
NNNNNNNNNNNCANNNNNNTNNNNNTCTAANNNCGNATATGANNNNNNANNNNNNACGTAAATACTAGTTAGTAGATGATAGTNNNTTTTTATTCCANNN--------------------------------------------------------------------------------------------------N-----------------NNNNCNNATACGNNNNNNAGATGATGACATAAGTTATGAGAAGNNNNNNNN-----------------------------------NNNGNNAGAGGANNNTGAAGTGCAAGAATNNNNTCATATGNNNNNNATGAACATTTAGCATGATTTATTGTCATATTGAGNNNNNNNNNNTCGATN-NNANNACAAATTCAACANNNNNNNGNNCANNNNGNNNNNNNNNNNNATCNNNNNNNNNCATCGTTGGGCCCCCGGTTCGATNCCNNNNNNNNNNNCTTTTNNNNNNNNNNNNNNGCGATCAATATNNNNNNNNNNNNNNNNNNNNNNNNNNNNCGCCTACNNNNNATTCGTNNNNNCNNNNTNNNNNNNNNNNNNNNNNAANNNNNNNN
>UWOPS05_217_3
nnnnnnnnnnnnnnnnnnnnnnnnnnnnnnnnnnnnnnnnnnnnnnnnnnnnnnnnnnnnnnnnnnnnnnnnnnnnnnnnnnnnnnnnnnnnnnnnnnnnnnnnnnnnnnnnnnnnnnnnnnnnnnnnnnnnnnnnnnnnnnnnnnnnnnnnnnnnnnnnnnnnnnnnnnnnnnnnnnnnnnnnnnnnnnnnnnnnnnnnnnnnnnnnnnnnnnnnnnnnnnnnnnnnnnnnnnnnnnnnnnnnnnnnnnnnnnnnnnnnnnnnnnnnnnnnnnnnnnnnnnnnnnnnnnnnnnnnnnnnnnnnnnnnnnnnnnnnnnnnnnnnnnnnnnnnnnnnnnnnnnnnnnnnnnnnnnnnnnnnnnnnnnnnnnnnnnnnnnnnnnnnnnnnnnnnnnnnnnnnnnnnnnnnnnnnnnnnnnnnnnnnnnnnnnnnnnnnnnnnnnnnnnnnnnnnnnnnnnnnnnnnnnnnnnnnnnnnnnnnnnnnnnnnnnnnnnnnnnnnnnnnnnnnnnnnnnnnnnnnnnnnnnnnnnnnnnnnnnnnnnnnnnnnnnnnnnnnnnnnnnnnnnnnnnnnnnnnnnnnnnnnnnnnnnnnnnnnnnnnnnnnnnnn
>UWOPS05_227_2
NNNNNNNNNNNNNNNNNNNNNNNNNNNNNNNNNNNNNNNNNNNNNNNNNNNNNNNNNNNNNNNNNNNNNNNNNNNNNNNNNNNNNNNNNNNNNNNNNNNA--------------------------------------------------------------------------------------------------N-----------------NNNNNNNNNANNNNNNNNNGNNNATGACATNNGTTATGAGAAGCNGTCATC-----------------------------------GNNGNNAGANGAAGCTGAAGTGCAAGAATTGTTTCATATGTGATTTATGAACATTNAGCATGATTTATTGTCATATTGAGGTATNNNATGTCGATG-ATAAAACAAATTCAACAATTGTGAGCGCAAGTGGTTTAGTGGTAAAATCCAACGTTGCCATCGTTGGGCCCCCGGTTCGATTCCGGGCTTGCGCACTTTTTTTAGTAACTATTAGCGATCAATATGAAGGGTTTAGAGACTAGGTGCCTGCCTCGCCTACTCAGCATTCGTTCAGTCAATATTTTATATCACCGTTAATAATGATTAAG
>UWOPS83_787_3
nnnnnnnnnnnnnnnnnnnnnnnnnnnnnnnnnnnnnnnnnnnnnnnnnnnnnnnnnnnnnnnnnnnnnnnnnnnnnnnnnnnnnnnnnnnnnnnnnnnnnnnnnnnnnnnnnnnnnnnnnnnnnnnnnnnnnnnnnnnnnnnnnnnnnnnnnnnnnnnnnnnnnnnnnnnnnnnnnnnnnnnnnnnnnnnnnnnnnnnnnnnnnnnnnnnnnnnnnnnnnnnnnnnnnnnnnnnnNNNNNNNNNNNNNNNNNNNNNNNNNNNNNNN-----------------------------------NNNNNNNNNNNNNNNNNNNNNNNNNNNNNNNNNNNNNNNNNNNNNNNNNNNNNNNNNNNNNNNNNNNNNNNNNNNNNNNNNNNNNNNNNNNNNNNN-NNNNNNNNNNNNNNNNNNNNNNNNNNNNNNNNNNTNNANNNNNNNNNNNNNNNNNNNNNNNNNNNNNNNNNNNNNNNNNNNNNNNNNNNNNNNNNNNNNNNN-NNNNNNNNNNNNNNATCAATATGAANNNNNNAGAGNNNNNNNNNNNNNNNNNNNNNCTCNNNNNNNNNNCAGNNNNNNTTTTATATCACCGNTAATAATGATTAAG
>UWOPS87_2421
nnnnnnnnnnnnnnnnnnnnnnnnnnnnnnnnnnnnnnnnnnnnnnnnnnnnnnnnnnnnnnnnnnnnnnnnnnnnnnnnnnnnnnnnnnnnnnnnnnnnnnnnnnnnnnnnnnnnnnnnnnnnnnnnnnnnnnnnnnnnnnnnnnnnnnnnnnnnnnnnnnnnnnnnnnnnnnnnnnnnnnnnnnnnnnnnnnnnnnnnnnnnnnnnnnnnnnnnnnnnnnnnnnnnnnnnnnnnnnnnnnnnnnnnnnnnnnnnnnnnnnnnnnnnnnnnnnnnnnnnnnnnnnnnnnnnnnnnnnnnnnNNNNNNNNNNNNNNNNNNNNNNNNNNNNNNNNNNNNNNNNNNNNNNNNNNNNNNNNNNNNNNNNNNNNNNNNNNNNNNNNGNNNNNNNNNNNNNNN-NNNNNNNNNNNNN-NNNNNNNNGAGNGNNNNNNNNNNNNNGNTNANATCCANCNNTGCNATCGTNNGNNCCNNNNNNNNNTTCCGGGCTTGCGCACTTTTNN-AGTAACTATTNNCGATCAATATGAAGNNNNNNNNNNNNAGGNNNCTGNNNCGCCTACTCAGCATTCGTTCAGTCAATATTTTATATCANCNTTAATAATGATTAAG
>W303
CTATTTCTCATCATTTGCGTCATCTTCTAACACCGTATATGATAATATACTAGTAACGTAAATACTAGTTAGTAGATGATAGTTGATTTTTATTCCAACA--------------------------------------------------------------------------------------------------NGTTATATTATCAATATATTATCATATACGGTGTTAAGATGATGACATAAGTTATGAGAAGCTATCATC-----------------------------------GAAGTTAGAGGAAGCTGAAGTGCAAGAATTNTTTCATATGTGNTTTATGAACATTTAGCATGATTTATTGTCATATNGAGGTATGGTATGTCGATG-ATAAAACAANTCCANCAATTGTGAGCGCANGTGGTTTAGTGNTNAAATCCNACGTTGCCATCGTTGGGCCCCNGGTTCGATTCNGGGCTTGCGCACTTTTTT-AGCANCTATTAGCGNTCAATATGAANNNNNNAGAGACNAGGTNCNNGCCTCGCCTACTCAGCATTCGTTCAGNCAANATTTTATNTCACCGTTAANAATGATTAAG
>Y12
nnnnnnnnnnnnnnnnnnnnnnnnnnnnnnnnnnnnnnnnnnnnnnnnnnnnnnnnnnnnnnnnnnnnnnnnnnnnnnnnnnnnnnnnnnnnnnnnnnnnnnnnnnnnnnnnnnnnnnnnnnnnnnnnnnnnnnnnnnnnnnnnnnnnnnnnnnnnnnnnnnnnnnnnnnnnnnnnnnnnnnnnnnnnnnnnnnnnnnnnnnnnnnnnnnnnnnnnnnnnnnnnnnnnnnnnnnnnnnnnnnnnnnnnnnnnnnnnnnnnnnnnnnnnnnnnnnnnnnnnnnnnnnnnnnnnnnnnnnnnnnnnnnnnnnnnnnnnnnnnnnnnnnnnnnnnnnnnnnnnnnnnnnnnnnnnnnnnnnnnnnnnnnnnnnnnnnnnnnnnnnnnnnnnnnnnnnnnnnnnnnnnnnnnnnnnnnnnnnnnnnnnnnnnnnnnnnnnnnnnnnnnnnnnnnnnnnnnnnnnnnnnnnnnnnnnnnnnnnnnnnnnnnnnnnnnnnnnnnnnnnnnnnnnnnnnnnnnnnnnnnnnnnnnnnnnnnnnnnnnnnnnnnnnnnnnnnnnnnnnnnnnnnnnnnnnnnnnnnnnnnnnnnnnnnnnnnnnnnnnnnnnnnnn
>Y55
CNANNNNTCATCATTTGCGTCATCTTNTAACACCGTATATGATAATATACTAGTAANGTAAATACTAGTTAGTAGATGATAGTTGATTTTTATTCCAACA--------------------------------------------------------------------------------------------------A------------ATATATTATCATATACGGTGTTAAGATGATGACATAAGTTATGAGAAGCTATCATC-----------------------------------GAAGTTAGAGGAAGCTGAAGTGCAAGAATTGTTTCATATGTGATTTATGAACATTTAGCATGATTTATTGTCATATTGAGGTATGCTATGTCGATGGATAAAACAAATCCAACAATTGTGAGCGCAAGTGGTTTAGTGGTAAAATCCAACNTTGCCATCGTTGGGCCCCCGGTTCGATTCCGGGCTTGCGCACTTTTTT-AGTAACTATTAGCGATCAATATGAAGGGTTTAGAGACTAGGTGCCTGCCTCGCCTACTCAGCATTAGTTCAGTCAATATTTTATATCACCGTTAATAATGATTAAG
>Y9
nnnnnnnnnnnnnnnnnnnnnnnnnnnnnnnnnnnnnnnnnnnnnnnnnnnnnnnnnnnnnnnnnnnnnnnnnnnnnnnnnnnnnnnnnnnnnnnnnnnnnnnnnnnnnnnnnnnnnnnnnnnnnnnnnnnnnnnnnnnnnnnnnnnnnnnnnnnnnnnnnnnnnnnnnnnnnnnnnnnnnnnnnnnnnnnnnnnnnnnnnnnnnnnnnnnnnnnnnnnnnnnnnnnnnnnnnnnnnnnnnnnnnnnnnnnnnnnnnnnnnnnnnnnnnnnnnnnnnnnnnnnnnnnnnnnnnnnnnnnnnnnnnnnnnnnnnnnnnnnnnnnnnnnnnnnnnnnnnnnnnnnnnnnnnnnnnnnnnnnnnnnnnnnnnnnnnnnnnnnnnnnnnnnnnnnnnnnnnnnnnnnnnnnnnnnnnnnnnnnnnnnnnnnnnnnnnnnnnnnnnnnnnnnnnnnnnnnnnnnnnnnnnnnnnnnnnnnnnnnnnnnnnnnnnnnnnnnnnnnnnnnnnnnnnnnnnnnnnnnnnnnnnnnnnnnnnnnnnnnnnnnnnnnnnnnnnnnnnnnnnnnnnnnnnnnnnnnnnnnnnnnnnnnnnnnnnnnnnnnnnnnnnnnn
>YIIc17_E5
---------------------------------------------------------------------------------------------------------------------------------------------------------------------------------------------------------TATATTATCAATATATTATCATATACGGTGTNAAGATGATGACATANNNNNTGAGAAGCNNNCATC-----------------------------------GAAGTTAGAGGAAGCTGAAGTGCAAGAATTGTTTCATATGTGATTTATGAACATTTAGCATGATTTATTGTCATATTGAGGTATGGTATGTCGATG-ATAAAACAAATCCAACAATTGTGAGCGCAAGTGGTTTAGTGGTAAAATCCAACGTTGCCATCGTTGGGCCCCCGGTTCGATTCCGGGCTTGCGCACTTTTTT-AGCAACTATTAGCGATCAATATGAAGGGTTTAGAGACTAGGTGCCTGCCTCGCCAACTCAGCATTCGTTCAGTCAATATTTTATATCACCGTTAATAATGATTAAG
>YJM789
NNNNNNNNNNNNNNNNNNNNNNNNNNNNNNNNNNNNNNNNNNNNNNNNNNNNNNNNNNNNNNNNNNNNNNNNNNNNNNNNNNNNNNNNNNNNNNNNNNNNnnnnnnnnnnnnnnnnnnnnnnnnnnnnnnnnnnnnnnnnnnnnnnnnnnnnnnnnnnnnnnnnnnnnnnnnnnnnnnnnnnnnnnnnnnnnnnnnnnnnnnnnnnnnnnnNNNNNNNNNNNNNNNNNNNNNNNNNNNNNNNNNNNNNNNNNNNNNNNNNNNNNNNN-----------------------------------NNNNNNNNNNNNNNNNNNNNNNNNNNNNNNNNNNNNNNNNNNNNNNNNNNNNNNNNNNNNNNNNNNNNNNNNNNNNNNNNNNNNNNNNNNNNNNNN-NNNNNNNNNNNNNNNNNNNNNNNNNNNNNNNNNNNNNNNNNNNNNNNNNNNNNNNNNNNNNNNNNNNNNNNNNNNNNNNNNNNNNNNNNNNNNNNNNNNNNN-NNNNNNNNNNNNNNNNNNNNNNNNNNNNNNNNNNNNNNNNNNNNNNNNNNNNNNNNNNNNNNNNNNNNNNNNNNNNNNNNNNNNNNNNNNNNNNNNNNNNNNNNNN
>YJM975
nnnnnnnnnnnnnnnnnnnnnnnnnnnnnnnnnnnnnnnnnnnnnnnnnnnnnnnnnnnnnnnnnnnnnnnnnnnnnnnnnnnnnnnnnnnnnnnnnnnnNNNNNNNNNNNNNNNNNNNNNNNNNNNNNNNNNNNNNNNNNNNNNNNNNNNNNNNNNNNNNNNNNNNNNNNNNNNNNNNNNNNNNNNNNNNNNNNNNNNNNNNTATTATCAATNNNNNNNNNNANNNNNNNNNNAGATGATGACATAAGTTATGAGAAGCNNNCANC-----------------------------------GAAGTTAGAGGAAGCTGAAGTGCAAGAATTGTTTCATATGTGATTTATGAACATTTAGCATGATTTATTGTCATATTGAGGTATGGTATGTCGATG-ATAAAACAAATCCAACAATTGTGAGCGCAAGTGGTTTAGTGGTAAAATCCAACGTTGCCATCGTTGGGCCCCCGGTTCGATTCCGGGCTTGCGCACTTTTTT-AGCAACTATTAGCGATCAATATGAAGGGTTTAGAGACTAGGTGCCTGCCTCGCCTACTCAGCATTCGTTCAGTCAATATTTTATATCACCGTTAATAATGATTAAG
>YJM978
nnnnnnnnnnnnnnnnnnnnnnnnnnnnnnnnnnnnnnnnnnnnnnnnnnnnnnnnnnnnnnnnnnnnnnnnnnnnnnnnnnnnnnnnnnnnnnnnnnnnTNNNNNNTNNNNNNNATAGTNTNNNNCAGTAGANNNNNNAAACGNNNNNNAAACACACANGNNNNNNNNNNGAATANNNNNNACGTNNATCAACTAATAGTTATATTATCAATATATTATCATATACGGTGTTAAGATGATGACATAAGTTATGAGAAGCNNNCATC-----------------------------------GAAGTTAGAGGAAGCTGAAGTGCAAGAATTGTTTCATATGTGATTTATGAACATTTAGCATGATTTATTGTCATATTGAGGTATGGTATGTCGATG-ATAAAACAAATCCAACAATTGTGAGCGCAAGTGGTTTAGTGGTAAAATCCAACGTTGCCATCGTTGGGCCCCCGGTTCGATTCCGGGCTTGCGCACTTTTTT-AGCAACTATTAGCGATCAATATGAAGGGTTTAGAGACTAGGTGCCTGCCTCGCCTACTCAGCATTCGTTCAGTCAATATTTTATATCACCGTTAATAATGATTAAG
>YJM981
nnnnnnnnnnnnnnnnnnnnnnnnnnnnnnnnnnnnnnnnnnnnnnnnnnnnnnnnnnnnnnnnnnnnnnnnnnnnnnnnnnnnnnnnnnnnnnnnnnnnnnnnnnnnnnnnnnnnnnnnnnnnnnnnnnnnnnnnnnnnnnnnnnnnnnnnnnnnnnnnnnnnnnnnnnnnnnnnnnnnnnnnnnnnnnnnnnnnnnnnnnnnnnnnnnnnnnnnnnnnnnnnnnnnnnnnnnnnnnnnnnnnnnnnnnnnnnnnnnnnnnnnnnnnnnnnnnnnnnnnnnnnnnnnnnnnnnnnnnnnnnnnnnnnnnnnnnnnnnnnnnnnnnnnnnnnnnnnnnnnnnnnnnnnnnnnnnnnnnnnnnnnnnnnnnnnnnnnnnnnnnnnnnnnnnnnnnnnnnnnnnnnnnnnnnnnnnnnnnnnnnnnnnnnnnnnnnnnnnnnnnnnnnnnnnnnnnnnnnnnnnnnnnnnnnnnnnnnnnnnnnnnnnnnnnnnnnnnnnnnnnnnnnnnnnnnnnnnnnnnnnnnnnnnnnnnnnnnnnnnnnnnnnnnnnnnnnnnnnnnnnnnnnnnnnnnnnnnnnnnnnnnnnnnnnnnnnnnnnnnnnnnnnnn
>YPS128
nnnnnnnnnnnnnnnnnnnnnnnnnnnnnnnnnnnnnnnnnnnnnnnnnnnnnnnnnnnnnnnnnnnnnnnnnnnnnnnnnnnnnnnnnnnnnnnnnnnnnnnnnnnnnnnnnnnnnnnnnnnnnnnnnnnnnnnnnnnnnnnnnnnnnnnnnnnnnnnnnnnnnnnnnnnnnnnnnnnnnnnnnnnnnnnnnnnnnnnnnnnnnnnnnnnNNNNNNNNTCATATANNNNGTTAAGATGATGACANNNGNNNTNNNANNNNNNNATC-----------------------------------GAAGTTAGAGGAAGCTGAAGTGCAAGAATTGNNNCATATGTGATTTATGAACATTTAGCATGATTTATTGTCATATTGAGGTATGCTATGTCGATG-ATAAAACAAATCCAACAATTGTGAGCGCAAGTGGTTTAGTGGTAAAATCCAACGTTGCCATCGTTGGGCCCCCGGTTCGATTCCGGGCTTGCGCACTTTTTT-AGTAACTATTAGCGATCAATATGAAGGGTTTAGAGACTAGGTGCCTGCCTCGCCTACTCAGCATTCGTTCAGTCAATATTTTATATCACCGTTAATAATGATTAAG
>YPS606
nnnnnnnnnnnnnnnnnnnnnnnnnnnnnnnnnnnnnnnnnnnnnnnnnnnnnnnnnnnnnnnnnnnnnnnnnnnnnnnnnnnnnnnnnnnnnnnnnnnnnnnnnnnnnnnnnnnnnnnnnnnnnnnnnnnnnnnnnnnnnnnnnnnnnnnnnnnnnnnnnnnnnnnnnnnnnnnnnnnnnnnnnnnnnnnnnnnnnnnnnnnnnnnnnnnnnnnnnnnnnnnnnnnnnnnnnnnnnnnnnnnnnnnnnnnnnnnnnnnnnnnnnnnnnnnnnnnnnnnnnnnnnnnnnnnnnnnnnnnnnnnnnnnnnnnnnnnnnnnnnnnnnnnnnnnnnnnnnnnnnnnnnnnnnnnnnnnnnnnnnnnnnnnnnnnnnnnnnnnnnnnnnnnnnnnnNNNNNN-NNNNN-N-NNNNN-NNNNNNNNGANNNNNNNNNNNNNNNNNNNNNNNNNNNNNNNNNNNNNNNNNNNNNCCCNNNNNNGATTCCGGGNNNNNNNNNNNNNNN-NNNNNNNNNNNNNNATCAATATGAAGGGTTTAGAGACTAGGTNNNNNNNNNNNNNNNNNNGCATTCGNNNAGTNNNTATTTTATATCACCNNTAATAATGATTAAG
>YS2
nnnnnnnnnnnnnnnnnnnnnnnnnnnnnnnnnnnnnnnnnnnnnnnnnnnnnnnnnnnnnnnnnnnnnnnnnnnnnnnnnnnnnnnnnnnnnnnnnnnnnnnnnnnnnnnnnnnnnnnnnnnnnnnnnnnnnnnnnnnnnnnnnnnnnnnnnnnnnnnnnnnnnnnnnnnnnnnnnnnnnnnnnnnnnnnnnnnnnnnnnnnnnnnnnnnnnnnnnnnnnnnnnnnnnnnnnnnnnnnnnnnnnnnnnnnnnnnnnnnnnnnnnnnnnnnnnnnnnnnnnnnnnnnnnnnnnnnnnnnnnnnnnnnnnnnnnnnnnnnnnnnnnnnnnnnnnnnnnnnnnnnnnnnnnnnnnnnnnnnnnnnnnnnnnnnnnnnnnnnnnnnnnnnnnnnnnnnnnnnnnnnnnnnnnnnnnnnnnnnnnnnnnnnnnnnnnnnnnnnnnnnnnnnnnnnnnnnnnnnnnnnnnnnnnnnnnnnnnnnnnnnnnnnnnnnnnnnnnnnnnnnnnnnnnnnnnnnnnnnnnnnnnnnnnnnnnnnnnnnnnnnnnnnnnnnnnnnnnnnnnnnnnnnnnnnnnnnnnnnnnnnnnnnnnnnnnnnnnnnnnnnnnnnn
>YS4
NNNNNNNNNNNNNNNNNNNNNNNNNNNNNNNNNNNNNNNnnnnnnnnnnnnnnnnnnnnnnnnnnnnnnnnnnnnnnnnnnnnnnnnnnnnnnnnnnnnnnnnnnnnnnnnnnnnnnnnnnnnnnnnnnnnnnnnnnnnnnnnnnnnnnnnnnnnnnnnnnnnnnnnnnnnnnnnnnnnnnnnnnnnnnnnnnnnnnnnnnnnnnnnnnnnnnnnnnnnnnnnnnnnnnnnnnnnnnnnnnnnnnnnnnnnnnnnnnnnnnnnnnnnnnnnnnnnnnnnnnnnnnnnnnnnnnnnnnnnnnnnnnnnnnnnnnnnnnnnnnnnnnnnnnnnnnnnnnnnnnnnnnnnnnnnnnnnnnnnnnnnnnnnnnnnnnnnnnnnnnnnnnnnnnnnnnnnnnnnnnnnnnnnnnnnnnnnnnnnnnnnnnnnnnnnnnnnnnnnnnnnnnnnnnnnnnnnnnnnnnnnnnnnnnnnnnnnnnnnnnnnnnnnnnnnnnnnnnnnnnnnnnnnnnnnnnnnnnnnnnnnnnnnnnnnnnnnnnnnnnnnnnnnnnnnnnnnnnnnnnnnnnnnnnnnnnnnnnnnnnnnnnnnnnnnnnnnnnnnnnnnnnnnn
>YS9
nnnnnnnnnnnnnnnnnnnnnnnnnnnnnnnnnnnnnnnnnnnnnnnnnnnnnnnnnnnnnnnnnnnnnnnnnnnnnnnnnnnnnnnnnnnnnnnnnnnnNTTTGAATATTATTANNNNNATGATGCNNNNNACACACAAAACGTTAATAAAACACACATGCAACTTGTTGGAATAAAATTCNCGTCTATCAACTAATAGTTATATTATCAATATATTATCATATACGGTGTTAAGATGATGACATAAGTTATGAGAAGCTATCATC-----------------------------------GAAGTTAGAGGAAGCTGAAGTGCAAGAATTGTTTCATATGTGATTTATGAACATTTAGCATGATTTATTGTCATATTGAGGTATGGTATGTCGATG-ATAAAACAAATCCAACAATTGTGAGCGCAAGTGGTTTAGTGGTAAAATCCAACGTTGCCATCGTTGGGCCCCCGGTTCGATTCCGGGCTTGCGCACTTTTTT-AGCAACTATTAGCGATCAATATGAAGGGTTTAGAGACTAGGTGCCTGCCTCGCCAACTCAGCATTCGTTCAGTCAATATTTTATATCACCGTTAATAATGATTAAG
