# Supplementary material for: Evolutionary Genomics of Transposable Elements in Saccharomyces cerevisiae
Source: PLoS One. 2012 Nov 30;7(11):e50978. doi: 10.1371/journal.pone.0050978 (PMC3511429; doi:10.1371/journal.pone.0050978)
Supplement: File S7 — ZIP archive of SGRP strain alignments used for population genomic analyses. Alignments of the orthologous genomic region in each SGRP strain corresponding to each Ty insertion in our re-annotation of the S. cerevisiae reference genome. N’s represent low quality (<Q40 phred score) or missing data, primarily due to the low-coverage sequence of many SGRP strains. The DNA sequence of sacCer2 is included as “REF” and each alignment includes the TE locus and 200 bp of DNA sequence on either side of the Ty insertion site. A dummy sequence shows the position of each TE in the alignment with “T”s. (ZIP) [file pone.0050978.s007.zip › S7/chrIV_s78-_TY1.mfa]

>REF
AAGGTTCTGTTAGGGAATATGATTTTCTT------------------------------------------------------------------------------------------------------------------------------------T-GACTCTCAATGAGTTCTCTTATGACTATTTAGGGGCTAAATTATTTGTTATGGCAATATTATTAGGTAGGAAAGATACGACTTTACTGAAATTGTTGGAAATACAAAAAGGAGCAGATCATTCCACATAATGATATCATTATTCCCTCTTTCATTTAAAAAATCACCGTTTTTATTTTATTAATTATCAGTCTCTGCATTTTCAGATTCTGTTAAATTTGATAAATGTTTTTCGCCGTTTATAAAGTATTTTTGCATCATGTATGATAATGTATTAGTAATATGAAAACTGGTGTTATTAATAATCAGTGGTCAGGATGTAGTATTAGTTTGGAATAAAAGCAAATCTCCTCATGCTATATAAGAGGAATATAGAAAATACAGGCCAGTTGTTCTTATTAAACATGAACATAATAGTGGGTCTAGCAGTTACTATACATTTAAATTGGCGACTACTATTATTCGTACATTCGACTATAGCAGTATTTCCAATT
>index
--------------------------------------------------------------------------------------------------------------------------------------------------------------------------------------------------------------------------------------------------------------------------------------------------------------------------------------------TTTTTTTTTTTTTTTTTTTTTTTTTTTTTTTTTTTTTTTTTTTTTTTTTTTTTTTTTTTTTTTTTTTTTTTTTTTTTTTTTTTTTTTTTTTTTTTTTTTTTTTTTTTTTTTTTTTTTTTTTTTT--------------------------------------------------------------------------------------------------------------------------------------------------------------------------------------------------------
>273614N
AAGGTTCTGTTAGGNNNNNNGATTTTCT-------------------------------------------------------------------------------------------------------------------------------------TTGACTCTCAATGAGTTCTCTTATGACTATTTAGGGGCTANNNNNNTTGTTATGGCNNTATTATNNNNNNNNAANNNNNNNNCTTTNNNNNNNNNNTTNNNNNNNNNNNNNGNNNNNNNNNNNNNNNNNNNNNNNNNNNATTNNNNNNTNNNNNNNNNNNNNNNNNNNNNNNNNNNNNNNNNNNNNNNNNNNNNNNNNNNNNNNNNNNNNNNNNNNNNNNNNNNNNNNNNNNNNNNNNNNNNNNNNNNNNNNNNNNNNNNNNNNNNNNNNNNNNNNNNNNNNNNNNNNNNNNNNNNNNNNNNNNNNNNNNNNNNNNNNNNNNNNNNNNNNNNNNNNNNNNNNGNNNNNNNNNNNNNGNNNNNNNNNNNNNNNNNNNNNNNNNNNNNNNNNNNNNNNNNNNNNNNNNNNNNNNNNANNNNNNNNNTAGNNNTNNNNNNNNNNNNNNNNNNNNNNNNNNNNNNNNNNNNNNNNNNNNNNNNNNNNNNNNNNNNNNNN
>322134S
NNGNNNNTNNNNNNNAATATGATTTNNN-------------------------------------------------------------------------------------------------------------------------------------NNNNNNNNNNNNNNNNNNTCTNNNNNNNNNNNNNNGNNNNNNNNNNNNNNNNNN-NNNNNNnnnnnnnnnnnnnnnnnnnnnnnnnnnnnnnnnnnnnnnnnnnnnnnnnnnnnnnnnnnnnnnnnnnnnnnnnnnnnnnnnnnnnnnnnnnnnnnnnnnnnnnnnnnnnnnnnnnnnnnnnnnnnnnnnnnnnnnnnnnnnnnnnnnnnnnnnnnnnnnnnnnnnnnnnnnnnnnnnnnnnnnnnnnnnnnnnnnnnnnnnnnnnnnnnnnnnnnnnnnnnnnnnnnnnnnnnnnnnnnnnnnnnnnnnnnnnnnnnnnnnnnnnnnnnnnnnnnnnnnnnnnnnnnnnnnnnnnnnnnnnnnNNNNNAATATATAAAATACAGGCCAGTTGTTCTTATTAAACATGAACATAATAGTGGGTCTAGCAGTTACTATACATTTAAATTGGNNACTACTATTATTCGTACATANGACTATAGCAGTATTTCCAATT
>378604X
nnnnnnnnnnnnnnnnnnnnnnnnnnnnnnnnnnnnnnnnnnnnnnnnnnnnnnnnnnnnnnnnnnnnnnnnnnnnnnnnnnnnnnnnnnnnnnnnnnnnnnnnnnnnnnnnnnnnnnnnnnnnnnnnnnnnnnnnnnnnnnnnnnnnnnnnnnnnnnnnnnnnnnnnnnnnnnnnnnnnnnnnnnnnnnnnnnnnnnnnnnnnnnnnnnnnnnnnnnnnnnnnnnnnnnnnnnnnnnnnnnnnnnnnnnnnnnnnnnnnnnnnnnnnnnnnnnnnnnnnnnnnnnnnnnnnnnnnnnnnnnnnnnnnnnnnnnnnnnnnnnnnnnnnnnnnnnnnnnnnnnnnnnnnnnnnnnnnnnnnnnnnnnnnnnnnnnnnnnnnnnnnnnnnnnnnnnnnnnnnnnnnnnnnnnnnnnnnnnnnnnnnnnnnnnnnnnnnnnnnnnnnnnnnnnnnnnnnnnnnnnnnnnnnnnnnnnnnnnnnnnnnnnnnnnnnnnnnnnnnnnnnnnnnnnnnnnnnnnnnnnnnnnnnnnnnnnnnnnNNNNNN-NNNNNNNNNNNNNNNNNNNNNNNNNNNNNNNNNNNNNNNNNNNNNNNNNNNNNNNNNNNNNNNNNNNNNNNNNNNNNNNNNNNNNNNNNNNNNNNNNNNNNNNNTCNNNNN
>BC187
AAGGTTCTGNNNNNGAATATGATTTTCTTTNNNNNNNNNNNAATCAACTATCATCTNNNNNNNNNNNNNNNNNNNNNNNTATTATCATNNTGTTANGACGCAAATGANNNNNNNNNNNNNNNNNNNANNNNACGCAAGGNNNNnnATCCCTATCCCAACAANNNNNNNNNNATGAGNNNNNNNNTNNNNNNNNNNNGGCTAAATTATTTGTTATGGCAATATTATTAGGTAGGAAAGATACGACTTTACTGAAATTGTTGGAAATACAAAAAGGAGCAGATCATTCCACATAATGATATCATTATTCCCTCTNNNNNNTAAAAAATCACCGTTTTTATTTTATTAATTATCAGTCTCTGCATTTTCAGATTCTGTTAAATTTGATAACTGTTTTTCGCCGTTTATAAAGTATTTTTGCATCATGTATGATAATGTATTAGTAATATGAAAACTGGTGTTATTAATAATCAGTGGTCAGGATGTAGTATTAGTTTGGAATAAAAGCAAATCTCCTCATGCTATATAAGAGNNNNNNATAAAATACAGGCCAGTTGTTCTTATTAAACATGAACNNNNTAGNNNNNNNAGCAGTTACTATACATTTAAATTGGCGACTACTATTATTCGTACATACNNNNATAGCAGTNNNNNNNNNN
>DBVPG1106
nnnnnnnnnnnnnnnnnnnnnnnnnnnnnnnnnnnnnnnnnnnnnnnnnnnnnnnnnnnnnnnnnnnnnnnnnnnnnnnnnnnnnnnnnnnnnnnnnnnnnnnnnnnnnnnnnnnnnnnnnnnnnnnnnnnnnnnnnnnnnnnnnnnnnnnnnnnnnnnnnnnnnnnnnnnnnnnnnnnnnnnnnnnnnnnnnnnnnnnnnnnnnnnnnnnnnnnnnnnnnnnnnnnnnnnnnnnnnnnnnnnnnnnnnnnnnnnnnnnnnnnnnnnnnnnnnnnnnnnnnnnnnnnnnnnnnnnnnnnnnnnnnnnnnnnnnnnnnnnnnnnnnnnnnnnnnnnnnnnnnnnnnnnnnnnnnnnnnnnnnnnnnnnnnnnnnnnnnnnnnnnnnnnnnnnnnnnnnnnnnnnnnnnnnnnnnnnnnnnnnnnnnnnnnnnnnnnnnnnnnnnnnnnnnnnnnnnnnnnnnnnnnnnnnnnnnnnnnnnnnnnnnnnnnnnnnnnnnnnnnnnnnnnnnnnnnnnnnnnnnnnnnnnnnnnnnnnnnnnnnnnnnnnnnnnnnnnnnnnnnnnnnnnnnnnnnnnnnnnnnnnnnnnnnnnnnnnnnnnnnnnnnnnnnnnnnnnnnnnnnnnnnnnnnnnnnnnnnnnnnnnnnnnnnnnnnnnn
>DBVPG1373
AAGGTTCTGTTAGGGAATATGATTTTCT-------------------------------------------------------------------------------------------------------------------------------------TTGACTCTCAATGAGTTCTCTTATGACTATTTAGGGGCTAAATTATTTGTTATGGCAATATTATTAGGTAGGAAAGATACGACTTTACTGAAATNGTTGGAAATACAAAAAGGAGCAGATCATTCCACATAATGATATCATTATTCCCTCTTTCATTTAAAAAATCACCGTTTTTATTTTATTAATTATCAGTCTCTGCATTTTCAGATTCTGTTAAATTTGATAACTGTTTTTCGCCGTTTATAAAGTATTTTTGCATCATGTATGATAATGTATTAGTAATATGAAAACTGGTGTTATTAATAATCAGTGGTCAGGATGTAGTATTAGTTTGGAATAAAAGCAAATCTCCTCATGCTATATAAGAGGAATATAGAAAATACAGGCCAGTTGTTCTTATTAAACATGAACATAATAGTGGGTCTAGCAGTTACTATACATTTAAATTGGCGACTACTATTATTCGTACATTCGACTATAGCAGTATTTCCAATT
>DBVPG1788
AAGGTTCTGTTAGGGAATATGATTTTCT-------------------------------------------------------------------------------------------------------------------------------------TTGACTCTCAATGAGTTCTCTTATGACTATTTAGGGGCTAAATTATTTGTTATGGCAATATTATTAGGTAGGAAAGANACGACTTTACTGAAATTGTTGGAAATACNAAAAGGAGCAGATCATTCNNNATAATGNNATCATTATTCCCTCTTTNNTTTAAAANNNNNNNNTTNNTNNNNNNNNNNNNNNNNNTCTCTNNNNNNNCNNNNNNNGTTNNNNTTGNNNNCTGTTTTTCGCCGTTTATAAANNNNNNTTGCATCATGTANNNNNATGTATTANNNNNNNNNNNNNNNNNNNNNNTNATAATCAGTGGTCNNNNNGTAGNNNTNNNNNNGANTAAAAGCANNTCTCCTCNNNCNANATNANNNNAATNNAGAANNNANNNNNNANNNNNNNNNNNNNNNCNNNAACANNNNNNNNNNNNNNGCANNNANNNNACNNTNNANNTNGCNACTACNATTATTCGTANNNTCNANTNTAGCAGTATTTCCNATT
>DBVPG1853
NNNNNNNTGTTAGGGAATATGATTTTCT-------------------------------------------------------------------------------------------------------------------------------------TTGACTCNNANTNAGTTCTCTTATGACTATTTAGGGGCTAAATTATTTGTTATGGCAATATTATTAGGTAGGAAAGATACGACTTTACTGAAATTGTTGGAAATACAAAAAGGAGCAGATCATTCCACATAATGATATCATTATTCCCTCTTTCATTTAAAANNNNNNCGTTTTTATTTTATTAATTATNNNTCTCTGCATTTTCAGATTCTGTTAAATTTGATAACTGTTTTTCNNCGTTTATAAAGTATTTTTGNNNNNNGTATGATAATGTATTAGTAATATGAAAACTGGTGTTATNNNTAATCAGTGGNNNGGATGTAGTATTAGTTTGGAATAAAAGCAAATCTCCTNANGCNNNATAAGAGGAATATAGAANNTANNGGCNNNTTGTTCTTATTAAACATGAACATANNNNNNGGNNNNNNNNNNACTANNNNNTNNNNNNNGCGACNNNNNNNNNTNNNNNNTTNNNNNNNNNNNNNNNNTCNNNNN
>DBVPG6040
nnnnnnnnnnnnnnNNNNNTGATTTTCN-------------------------------------------------------------------------------------------------------------------------------------NTGACTNNCAATGANNNCTCTTATGACTATTTAGGGGCTAAATTATTTGTTATGGCAATATTATTAGGTAGGAAAGATACGACTTTACTGAAATTGTTGGAAATACAAAAAGGAGCNNATCATTCCACATAATGATATCANNNNNNCCTCTTTCATTTAAAAAATCNNCGTTTTTATTTTATTAATTNNNANNNNNNNNATTTTCAGATTCTGTTAAATTTGATAACTGTTTTTCGCCGTTTATAAAGTATTTTTGCATCATGTATGATAATGTNNNAGTAATATGANNACTGGTGTTATTAATAATCAGTGGTCAGGANGTAGTNNNNNNTTGGNNNNNNAGCAAATCTCCTCATNCNNNNNNNNAGGNATATATAAAATNNNNNNCAGTTGTTCTTNNNNNNCNNNAANNNNNNNNNNGGNNNNNNNNNNNNNNTACANNNNNNNNNGNNNNNNNNNNTATTCNTACATANNNNNNNNNNNNNNTNTCCANNN
>DBVPG6044
AAGGTTCTGTTAGGGAATATGATTTTCT-------------------------------------------------------------------------------------------------------------------------------------TTGACTCTCAATGAGTTCTCTTATGACTATTTAGGGGCTAAATTATTTGTTATGGCAATATTATTAGGTAGGAAAGATACGACTTTACTGAAATTGTTGGAAATACAAAAAGGAGCAGATCATTCCACATAATGATATCATTATTCCCTCTTTCATTTAAAAAATCACCGTTTTTATCCTATTAATTATCAGTCTCAGCATTTTCAGATTCTGTNAAATTTGACGACTGTTTTNCGCCGTTTATAAAGTATTTTTGCACCATGTATGATAATGTATNAGTAATATGAAAACTGGTGTTATTAATAATCAGTGGTCAGGGTGTAGTATTAGTTTGGAATAAAAGCAAATCTCCTCATGCTCTATAAGAGGAATATATAAANTACAGGCCAGTTGTTCTTATTAANCATGGACATAATAGTGGGTCTAGCAGTTACTATACATTTAAATTGGCGACTACTATTACTCGTACATACGACTATAGCAGTATTTTCAATT
>DBVPG6765
AAGGTTCTGTNAGGGAATATGATTTTCT-------------------------------------------------------------------------------------------------------------------------------------TTGACTCTCAATGAGTTCTCTTATGACTATTTAGGGGCTAAATTATTTGTTATGGCAATATTATTAGGTAGGAAAGATACGACTTTACTGAAATTGTTGGAAATACAAAAAGGAGCAGATCATTCCACATAATGATATCATTATTCCCTCTTTCATTTAAAAAATCACCCTTTTTATTTTATTAATTATCAGTCTCTGCATTTTCAGATTCTGTTAAATTTGATAACTGTTTTTCGCCGTTTATAAAGTATTTTTGCATCATGTATGATAATGTATTAGTAATATGAAAACTGGTGTTATTAATAATCAGTGGTCAGGATGTAGTATTAGTTTGGAATAAAAGCAAATCTCCTCATGCTATATAAGAGGAATATAGAAAATACAGGCCAGTTATTCTTATTAAACATGAACATAATAGTGGGTCTAGCAGTTACTATACATTTAAATTGGCGACTACTATTATTCGTACATTCGACTATAGCAGTATTTCCAATT
>K11
NNNNNNNNNNNNNNnnnnnnnnnnnnnnnnnnnnnnnnnnnnnnnnnnnnnnnnnnnnnnnnnnnnnnnnnnnnnnnnnnnnnnnnnnnnnnnnnnnnnnnnnnnnnnnnnnnnnnnnnnnnnnnnnnnnnnnnnnnnnnnnnnnnnnnnnnnnnnnnnnnnnnnnnnnnnnnnnnnnnnnnnnnnnnnnnnnnnnnnnnnnnnnnnnnnnnnnnnnnnnnnnnnnnnnnnnnnnnnnnnnnnnnnnnnnnnnnnnnnnnnnnnnnnnnnnnnnnnnnnnnnnnnnnnnnnnnnnnnnnnnnnnnnnnnnnnnnnnnnnnnnnnnnnnnnnnnnnnnnnnnnnnnnnnnnnnnnnnnnnnnnnnnnnnnnnnnnnnnnnnnnnnnnnnnnnnnnnnnnnnnnnnnnnnnnnnnnnnnnnnnnnnnnnnnnnnnnnnnnnnnnnnnnnnnnnnnnnnnnnnnnnnnnnnnnnnnnnnnnnnnnnnnnnnnnnnnnnnnnnnnnnnnnnnnnnnnnnnnnnnnnnnnnnnnnnnnnnnnnnnnnnnnnnnnnnnnnnnnnnnnnnnnnnnnnnnnnnnnnnnnnnnnnnnnnnnnnnnnnnnnnnnnnnnnnnnnnnnnnnnnnnnnnnnnnnnnnnnnnnnnnnnnnnnnnnnnnnn
>L_1374
AAGGTTCTGTTAGGGAATATGATTTTCT-------------------------------------------------------------------------------------------------------------------------------------TTGACTCTCAATGAGTTCTCTTATGACTATTTAGGGGCTAAATTATTTGTTATGGCAATATTATTAGGTAGGAAAGATACGACTTTACTGAAATTGTTGGAAATACAAAAAGGAGCAGATCATTCCACATAATGATATCATTATTCCCTCTTTCATTTAAAAAATCACCGTTTTTATTTTATTAATTATCAGTCTCTGCATTTTCAGATTCTGTTAAATTTGATAACTGTTTTTCGCCGTTTATAAAGTATTTTTGCATCATGTATGATAATGTATTAGTAATATGAAAACTGGTGTTATTAATAATCAGTGGTCAGGATGTAGTATTAGTTTGGAATAAAAGCAAATCTCCTCATGCTATATAAGAGNNNNNNAGAAAATACAGGCCAGTTATTCTTATTAAACATGAACATAATAGTGGGTCTAGCAGTTACTATACATTTAAATTGGCGACTACTATTATTCGTACATTCGACTATAGCAGTATTTCCAATT
>L_1528
nnnnnnnnnnnnnnnnnnnnnnnnnnnnnnnnnnnnnnnnnnnnnnnnnnnnnnnnnnnnnnnnnnnnnnnnnnnnnnnnnnnnnnnnnnnnnnnnnnnnnnnnnnnnnnnnnnnnnnnnnnnnnnnnnnnnnnnnnnnnnnnnnnnnnnnnnnnnnnnnnnnnnnnnnnnnnnnnnnnnnnnnnnnnnnnnnnnnnnnnnnnnnnnnnnnnnnnnnnnnnnnnnnnnnnnnnnnnnnnnnnnnnnnnnnnnnnnnnnnnnnnnnnnnnnnnnnnnnnnnnnnnnnnnnnnnnnnnnnnnnnnnnnnnnnnnnnnnnnnnnnnnnnnnnnnnnnnnnnnnnnnnnnnnnnnnnnnnnnnnnnnnnnnnnnnnnnnnnnnnnnnnnnnnnnnnnnnnnnnnnnnnnnnnnnnnnnnnnnnnnnnnnnnnnnnnnnnnnnnnnnnnnnnnnnnnnnnnnnnnnnnnnnnnnnnnnnnnnnnnnnnnnnnnnnnnnnnnnnnnnnnnnnnnnnnnnnnnnnnnnnnnnnnnnnnnnnnnnnnnnnnnnnnnnnnnnnnnnnnnnnnnnnnnnnnnnnnnnnnnnnnnnnnnnnnnnnNNNNNNNNNNNN-NNNNNNNNNNNNNNNNNNNNNNNNNNNNNNNNNNNNNNNNNNNNNNNNN
>NCYC110
nnnnnnnnnnnnnnnnnnnnnnnnnnnnnnnnnnnnnnnnnnnnnnnnnnnnnnnnnnnnnnnnnnnnnnnnnnnnnnnnnnnnnnnnnnnnnnnnnnnnnnnnnnnnnnnnnnnnnnnnnnnnnnnnnnnnnnnnnnnnnnnnnnnnnnnnnnnnnnnnnnnnnnnnnnnnnnnnnnnnnnnnnnnnnnnnnnnnnnnnnnnnnnnnnnnnnnnnnnnnnnnnnnnnnnnnnnnnnnnnnnnnnnnnnnnnnnnnnnnnnnnnnnnnnnnnnnnnnnnnnnnnnnnnnnnnnnnnnnnnnnnnnnnnnnnnnnnnnnnnnnnnnnnnnnnnnnnnnnnnnnnnnnnnnnnnnnnnnnnnnnnnnnnnnnnnnnnnnnnnnnnnnnnnnnnnnnnnnnnnnnnnnnnnnnnnnnnnnnnnnnnnnnnnnnnnnnnnnnnnnnnnnnnnnnnnnnnnnnnnnnnnnnnnnnnnnnnnnnnnnnnnnnnnnnnnnnnnnnnnnnnnnnnnnnnnnnnnnnnnnnnnnnnnnnnnnnnnnnnnnnnnnnnnnnnnnnnnnnnnnnnnnnnnnnnnnnnnnnnnnnnnnnnnnnnnnnnnnnnnnnnnnnnnnnnnnnnnnnnnnnnnnnnnnnnnnnnnnnnnnnnnnnnnnnnnnnnn
>NCYC361
AAGGTTCTGTTAGGGAATATGATTTTCTTTGTTGGAATAAAAATCAACTATCATCTACTAACTAGTTACGTTACTAGTATATTATCATATNNNNAGNNNNNNNNNNNAGAAATGTCATCTAAATGTNGCTGANNNNNNNTGTAATnnnnnnnnnnnnnnnnnnnnnnnnnnnnnnnnnnnnnnnnnnnnnnnnnnnnnnnnnnnnnnnnnnnnnnnnnnnnnnnnnnnnnnnnnnnnnnnnnnnnnnnnnnnnnnnnnnnnnnnnnnnnnnnnnnnnnnnnnnnnnnnnnnnnnnnnnnnnnnnnnnnnnnnnnnnnnnnnnnnnnnnnnnnnnnnnnnnnnnnnnnnnnnnnnnnnnnnnnnnnnnnnnnnnnnnnnnnnnnnnnnnnnnnnnnnnnnnnnnnnnnnnnnnnnnnnnnnnnnnnnnnnnnnnnnnnnnnnnnnnnnnnnnnnnnnnnnnnnnnnnnnnnnnnnnnnnnnnnnnnnnnnnnnnnnnnnnnnnnnnnnnnnnnnnnnnnnnnnnnnnnnnnnnnnnnnnnnnnnnnnnnnnnnnnnnnnnnnnnnnnnnnnnnnnnnnnnnnnnnnnnnnnnnnnnnnnnnnnnnnnnnnnnnnnnnnnnnnnnnnnnnnnnnnnnnnnnnnnnnnnnnnnnnnnnn
>RM11_1A
AAGGTTCTGTTAGGGAATATGATTTTCT-------------------------------------------------------------------------------------------------------------------------------------TTGACTCTCAATGAGTTCTCTTATGACTATTTAGGGGCTAAATTATTTGTTATGGCAATATTATTAGGTAGGAAAGATACGACTTTACTGAAATTGTTGGAAATACAAAAAGGAGCAGATCATTCCACATAATGATATCATTATTCCCTCTTTCATTTAAAAAATCACCGTTTTTATTTTATTAATTATCAGTCTCTGCATTTTCAGATTCTGTTAAATTTGATAACTGTTTTTCGCCGTTTATAAAGTATTTTTGCATCATGTATGATAATGTATTAGTAATATGAAAACTGGTGTTATTAATAATCAGTGGTCAGGATGTAGTATTAGTTTGGAATAAAAGCAAATCTCCTCATGCTATATAAGAGGAATATAGAAAATACAGGCCAGTTGTTCTTATTAAACATGAACGTAATAGTGGGTCTAGCAGTTACTATACATTTAAATTGGCGACTACTATTATTCGTACATTCGACTATAGCAGTATTTCCAATT
>S288c
AAGGTTCTGTTAGGGAATATGATTTTCNT-------------------------------------------------------------------------------------------------------------------------------------TGACTCTCAATGAGTTCTCTTATGACTATTTAGGGGCTAAATTATTTGTTATGGCAATATTATTAGGTAGGAAAGATACGACTTTACTGAAATTGTTGGAAATACAAAAAGGAGCAGATCATTCCACATAATGATATCATTATTCCCTCTTTCATTTAAAAAATCACCGTTTTTATTTTATTAATTATCAGTCTCTGCATTTTCAGATTCTGTTAAATTTGATAAATGTTTTTCGCCGTTTATAAAGTATTTTTGCATCATGTATGATAATGTATTAGTAATATGAAAACTGGTGTTATTAATAATCAGTGGTCAGGATGTAGTATTAGTTTGGAATAAAAGCAAATCTCCTCATGCTATATAAGAGGAATATAGAAAATACAGGCCAGTTGTTCTTATTAAACATGAACATAATAGTGGGTCTAGCAGTTACTATACATTNAAATTGGCGACTACTATTATTCGTACATTCGACTATAGCAGTATTTCCAATT
>SK1
AAGGTTCTGTTAGGGAATATGATTTTCT-------------------------------------------------------------------------------------------------------------------------------------TTGACTCTCAATGAGTTCTCTTATGACTATTTAGGGGCTAAATTATTTGTTATGGCAATATTATTAGGTAGGAAAGATACGACTTTACTGAAATTGTTGGAAATACAAAAAGGAGCAGATCATTCCACATAATGATATCATTATTCCCTCTTTCATTTAAAAAATCACCGTTTTTATCCTATTAATTATCAGTCTCAGCATTTTCAGATTCTGTTAAATTTGACGACTGTTTTTCGCCGTTTATAAAGTATTTTTGCACCATGTATGATAATGTATTAGTAATATGAAAACTGGTGTTATTAATAATCAGTGGTCAGGGTGTAGTATTAGTTTGGAATAAAAGCAAATCTCCTCATGCTCTATAAGAGGAATATATAAAATACAGGCCAGTTGTTCTTATTAAACATGGACATAATAGTGGGTCTAGCAGTTACTATACATTTAAATTGGCGACTACTATTACTCGTACATACGACTATAGCAGTATTTTCAATT
>UWOPS03_461_4
NNNNNNNNNnnnnnnnnnnnnnnnnnnnnnnnnnnnnnnnnnnnnnnnnnnnnnnnnnnnnnnnnnnnnnnnnnnnnnnnnnnnnnnnnnnnnnnnnnnnnnnnnnnnnnnnnnnnnnnnnnnnnnnnnnnnnnnnnnnnnnnnnnnnnnnnnnnnnnnnnnnnnnnnnnnnnnnnnnnnnnnnnnnnnnnnnnnnnnnnnnnnnnnnnnnnnnnnnnnnnnnnnnnnnnnnnnnnnnnnnnnnnnnnnnnnnnnnnnnnnnnnnnnnnnnnnnnnnnnnnnnnnnnnnnnnnnnnnnnnnnnnnnnnnnnnnnnnnnnnnnnnnnnnnnnnnnnnnnnnnnnnnnnnnnnnnnnnnnnnnnnnnnnnnnnnnnnnnnnnnnnnnnnnnnnnnnnnnnnnnnnnnnnnnnnnnnnnnnnnnnnnnnnnnnnnnnnnnnnnnnnnnnnnnnnnnnnnnnnnnnnnnnnnnnnnnnnnnnnnnnnnnnnnnnnnnnnnnnnnnnnnnnnnnnnnnnnnnnnnnnnnnnnnnnnnnnnnnnnnnnnnnnnnnnnnnnnnnnnnnnnnnnnnnnnnnnnnnnnnnnnnnnnnnnnnnnnnnnnnnnnnnnnnnnnnnnnnnnnnnnnnnnnnnnnnnnnnnnnnnnnnnnnnnnnnnnnn
>UWOPS05_217_3
nnnnnnnnnnnnnnnnnnnnnnnnnnnnnnnnnnnnnnnnnnnnnnnnnnnnnnnnnnnnnnnnnnnnnnnnnnnnnnnnnnnnnnnnnnnnnnnnnnnnnnnnnnnnnnnnnnnnnnnnnnnnnnnnnnnnnnnnnnnnnnnnnnnnnnnnnnnnnnnnnnnnnnnnnnnnnnnnnnnnnnnnnnnnnnnnnnnnnnnnnnnnnnnnnnnnnnnnnnnnnnnnnnnnnnnnnnnnnnnnnnnnnnnnnnnnnnnnnnnnnnnnnnnnnnnnnnnnnnnnnnnnnnnnnnnnnnnnnnnnnnnnnnnnnnnnnnnnnnnnnnnnnnnnnnnnnnnnnnnnnnnnnnnnnnnnnnnnnnnnnnnnnnnnnnnnnnnnnnnnnnnnnnnnnnnnnnnnnnnnnnnnnnnnnnnnnnnnnnnnnnnnnnnnnnnnnnnnnnnnnnnnnnnnnnnnnnnnnnnnnnnnnnnnnnnnnnnnnnnnnnnnnnnnnnnnnnnnnnnnnnnnnnnnnnnnnnnnnnnnnnnnnnnnnnnnnnnnnnnnnnnnnnnnnnnnnnnnnnnnnnnnnnnnnnnnnnnnnnnnnnnnnnnnnnnnnnnnnnnnnnnnnnnnnnnnnnnnnnnnnnnnnnnnnnnnnnnnnnnnnnnnnnnnnnnnnnnn
>UWOPS05_227_2
nnnnnnnnnnnnnnnnnnnnnnnnnnnnnnnnnnnnnnnnnnnnnnnnnnnnnnnnnnnnnnnnnnnnnnnnnnnnnnnnnnnnnnnnnnnnnnnnnnnnnnnnnnnnnnnnnnnnnnnnnnnnnnnnnnnnnnnnnnnnnnnnnnnnnnnnnnnnnnnnnnnnnnnnnnnnnnnnnnnnnnnnnnnnnnnnnnnnnnnnnnnnnnnnnnnnnnnnnnnnnnnnnnnnnnnnnnnnnnnnnnnnnnnnnnnnnnnnnnnnnnnnnnnnnnnnnnnnnnnnnnnnnnnnnnnnnnnnnnnnnnnnnnnnnnnnnnnnnnnnnnnnnnnnnnnnnnnnnnnnnnnnnnnnnnnnnnnnnnnnnnnnnnnnnnnnnnnnnnnnnnnnnnnnnnnnnnnnnnnnnnnnnnnnnnnnnnnnnnnnnnnnnnnnnnnnnnnnnnnnnnnnnnnnnnnnnnnnnnnnnnnnnnnnnnnnnnnnnnnnnnnnnnnnnnnnnnnnnnnnnnnnnnnnnnnnnnnnnnnnnnnnnnnnnnnnnnnnnnnnnnnnnnnnnnnnnnnnnnnnnnnnnnnnnnnnnnnnnnnnnnnnnnnnnnnnnnnnnnnnnnnnnnnnnnnnnnnnnnnnnnnnnnnnnnnnnnnnnnnnnnnnnnnnnnnnnnnn
>UWOPS83_787_3
nnnnnnnnnnnnnnnnnnnnnnnnnnnnnnnnnnnnnnnnnnnnnnnnnnnnnnnnnnnnnnnnnnnnnnnnnnnnnnnnnnnnnnnnnnnnnnnnnnnnnnnnnnnnnnnnnnnnnnnnnnnnnnnnnnnnnnnnnnnnnnnnnnnnnnnnnnnnnnnnnnnnnnnnnnnnnnnnnnnnnnnnnnnnnnnnnnnnnnnnnnnnnnnnnnnnnnnnnnnnnnnnnnnnnnnnnnnnnnnnnnnnnnnnnnnnnnnnnnnnnnnnnnnnnnnnnnnnnnnnnnnnnnnnnnnnnnnnnnnnnnnnnnnnnnnnnnnnnnnnnnnnnnnnnnnnnnnnnnnnnnnnnnnnnnnnnnnnnnnnnnnnnnnnnnnnnnnnnnnnnnnnnnnnnnnnnnnnnnnnnnnnnnnnnnnnnnnnnnnnnnnnnnnnnnnnnnnnnnnnnnnnnnnnnnnnnnnnnnnnnnnnnnnnnnnnnnnnnnnnnnnnnnnnnnnnnnnnnnnnnnnnnnnnnnnnnnnnnnnnnnnnnnnnnnnnnnnnnnnnnnnnnnnnnnnnnnnnnnnnnnnnnnnnnnnnnnnnnnnnnnnnnnnnnnnnnnnnnnnnnnnnnnnnnnnnnnnnnnnnnnnnnnnnnnnnnnnnnnnnnnnnnnnnnnnnnnnn
>UWOPS87_2421
AAGGTTCTGTTAGGGAATATGATTTTCT-------------------------------------------------------------------------------------------------------------------------------------TTGACTCTCAATGAGTTCTCTTATGACTATTTAGGGGCTGAATTATTTGTTATGGCAATATTATTAGGTAGGAAAGATACGACTTTACTGAAATTGTTGGAAATACAAAAAGGAGCAGATCATTCCACATAATGATATCATTATTCCCTCTTTCATTTAAAAAATCACCGTTTTTATTTTACTAATTATCAGTCTCTGCATTTTCAGATTCTGTTAAATTTGATAACTGTTTTTCGCCGTTTATAAAGTATTTTTGCATCATGTATGATAATGTATNNNNNNNNNNNAAACNNNNNNTATTAATAATCAGTGGTCAGGnnnnnnnnnnnnnnnnnnnnnnnnnnnnnnnnnnnnnnnnnnnnnnnnnnnnnnnnnnnnnnnnnnnnnnnnnnnnnnnnnnnnnnnnnnnnnnnnnnnnnnnnnnnnnnnnnnnnnnnnnnnnnnnnnnnnnnnnnnnnnnnnnnnnnnnnnnnnnnnnnnnnnnnnnnnnnnnnn
>W303
AAGGTTCTGNNNNNNNNNNNNNNnnnnnnnnnnnnnnnnnnnnnnnnnnnnnnnnnnnnnnnnnnnnnnnnnnnnnnnnnnnnnnnnnnnnnnnnnnnnnnnnnnnnnnnnnnnnnnnnnnnnnnnnnnnnnnnnnnnnnnnnnnnnnnnnnnnnnnnnnnnnnnnnnnnnnnnnnnnnnnnnnnnnnnnnnnnnnnNNNNNNNNNNNNNNNNNNNNNNNNNNNNNNNNnnnnnnnNNNNNNNNNNNNNNNNNNNNNNNNNNNNNNNNNNNANNNNNNNNTCANNNNNNNNNNNNNNNNNNNNNNNNNNNNNNNNNNNNNAAAAATCACCGTTNNNNNNNNNNNNNNNNNNNNNNNNNNNATTTTCANNTTCTNNNNNNTTTGATAAATGTTTTTCGCCGTTNNNNNNGTATTTTTGCATCATGTATGATAATGTATTAGTAATATGAAAACTGGTGTTATTAATAATCAGTNNNNNNGATGTAGTATTAGTTTGGAATAAAAGCAAATCTCCTCATGCTATATAAGAGGAATATAGAAAATACAGGCCAGTTGTTCTTATTAAACATGAACATAATAGTGGGTCTAGCAGTTACTATACATTTAAATTGGCGACTACTATTATTCGTACATTCGACTATAGCAGTATTTCCAATT
>Y12
nnnnnnnnnnnnnnnnnnnnnnnnnnnnnnnnnnnnnnnnnnnnnnnnnnnnnnnnnnnnnnnnnnnnnnnnnnnnnnnnnnnnnnnnnnnnnnnnnnnnnnnnnnnnnnnnnnnnnnnnnnnnnnnnnnnnnnnnnnnnnnnnnnnnnnnnnnnnnnnnnnnnnnnnnnnnnnnnnnnnnnnnnNNNNNNNNNNNNNNNNNNNNNNNNNNNNNNNNNNNNNNNNNNNNNNNNNNNNNNNNNNNNNNNNNNNNNNNNNNN-NNNNNNNNNNNNNNNNNNNNNNNNNNNNNNNNNNNNNNNNNNNNNNNNNNNNNNNNNNNNNNNNNNNNNNNNNNNNNNNNNNNAANNNNNNNNNNNNNNNTNNNNNNNNNNNNNNNNNNNNNNNNNNNNNNNNNNNNNNNNNATAAAGTATTTTTGCATCATGTATGATAATATATTAGTAATATGAAAACTGGTGTTATTAATAATCAGTGGTCAGGATGTAGTATTAGTTTGGAATAAAAGCAAANNNCCTCATGCTATATAAGAGGAATATATAAAATACAGGCCAGTTGTTCTTATTAAACATGAACATAATAGTGGGNNTAGCAGTTACTATACATTTAAATTGGCGACTACTATTATTCGTACATACGACTATAGCAGTATTTTCAATT
>Y55
AAGGTTCTGTTAGGGAATATGATTTTCT-------------------------------------------------------------------------------------------------------------------------------------TTGACTCTCAATGAGTTCTCTTATGACTATTTAGGGGCTAAATTATTTGTTATGGCAATATTATTAGGTAGGAAAGATACGACTTTACTGAAATTGTTGGAAATACAAAAAGGAGCAGATCATTCCACATAATGATATCATTATTCCCTCTTTCATTTAAAAAATCACCGTTTTTATCCTATTAATTATCAGTCTCAGCATTTTCAGATTCTGTTAAATTTGACGACTGTTTTTCGCCGTTTATAAAGTATTTTTGCACCATGTATGATAATGTATTAGTAATATGAAANCTGGTGTTATTAATAATCAGTGGTCAGGGTGTAGTATTAGTTTGGAATAAAAGCAAATCTCCTCATGCTCTATAAGAGGAATATATAAAATACAGGCCAGTTGTTCTTATTAAACATGGACATAATAGTGGGTCTAGCAGTTACTATACATTTAAATTGGCGACTACTATTACTCGTACATACGACTATAGCAGTATTTTCAATT
>Y9
nnnnnnnnnnnnnnnnnnnnnnnnnnnnnnnnnnnnnnnnnnnnnnnnnnnnnnnnnnnnnnnnnnnnnnnnnnnnnnnnnnnnnnnnnnnnnnnnnnnnnnnnnnnnnnnnnnnnnnnnnnnnnnnnnnnnnnnnnnnnnnnnnnnnnnnnnnnnnnnnnnnnnnnnnnnnnnnnnnnnnnnnnnnnnnnnnnnnnnnnnnnnnnnnnnnnnnnnnnnnnnnnnnnnnnnnnnnnnnnnnnnnnnnnnnnnnnnnnnnnnnnnnnnnnnnnnnnnnnnnnnnnnnnnnnnnnnnnnnnnnnnnnnnnnnnnnnnnnnnnnnnnnnnnnnnnnnnnnnnnnnnnnnnnnnnnnnnnnnnnnnnnnnnnnnnnnnnnnnnnnnnnnnnnnnnnnnnnnnnnnnnnnnnnNNNNNNNNNNNNNNNNNNNNNNNNNNNNNNNNNNNNNNNNNNNNNNNNNNNNNNNNNNNNNNNNNNNNNNNNNNNNNNNNNNNNNNNNN-NNNNNNNNNNNNNNNNNNNNNNNNNNNNNNNNNNNNNNNNNNNNNNNNNNNNNNNNNNNNNNNNNNNNNNNNNNNNNNNNNNNNNNNNNNNNNNNNNNNNNNNNNNNNNNNNNNNNNNNNNNNNNNNNNNNNNNNNNNNNNNAGCAGTATTTTNNNNN
>YIIc17_E5
AAGGTTCTGTTAGGNNNNNNGATTTTCT-------------------------------------------------------------------------------------------------------------------------------------TTGACTCTCAATGAGTTCTCTTATGACTATTTAGGGGCTAAATTATTTGTTATGGCAATATTATTAGGTAGGAAAGATACGACTTTACTGAAATTGTTGGAAATACAAAAAGGAGCAGATCATTCCACATAATGATATCATTATTCCCTCTTTCATTTAAAAAATCACCGTTTTTATTTTATTAATTATCAGTCTCTGCATTTTCAGATTCTGTTAAATTTGATAACTGTTTTTCGCCGTTTATAAAGTATTTTTGCATCATGTATGATAATGTATTAGTAATATGAAAACTGGTGTTNNNAATAATCAGTGGTCAGGNNNTAGTNNNAGTTTNNNNNNNNNNNNNNNNNNNNNATGNNNNANNNNNNNNNNNNNNNNNNNNNNNNNNNGNNNNNNNNNNNNNNNNNNNNNNNNNNNNNNNNNNTNNNNNNNNNNNNNNNNNNNNNNNNNNNNNNNNNNNNNNNNNNNNNNNNNNNNNNNNNNNNNNNNNNNNNN
>YJM789
AAGGTTCTGTTAGGGAATATGATTTTCT-------------------------------------------------------------------------------------------------------------------------------------TTGACTCTCAATGAGTTCTCTTATGACTATTTAGGGGCTAAATTATTTGTTATGGCAATATTATTAGGTAGGAAAGATACGACTTTACTGAAATTGTTGGAAATACAAAAAGGAGCAGATCATTCCACATAATGATATCATTATTCCCTCTTTCATTTAAAAAATCACCGTTTTTATTTTATTAATTATCAGTCTCTGCATTTTCAGATTCTGTTAAATTTGATAACTGTTTTTCGCCGTTTATAAAGTATTTTTGCATCATGTATGATAATGTATTAGTAATATGAAAACTGGTGTTATTAATAATCAGTGGTCAGGATGTAGTATTAGTTTGGAATAAAAGCAAATCTCCTCATGCTATATAAGAGGAATATAGAAAATACAGGCCAGTTGTTCTTATTAAACATGAACATAATAGTGGGTCTAGCAGTTACTATACATTTAAATTGGCGACTACTATTATTCGTACATTCGACTATAGCAGTATTTCCAATT
>YJM975
nnnnnnnnnnnnnnnnnnnnnnnnnnnnnnnnnnnnnnnnnnnnnnnnnnnnnnnnnnnnnnnnnnnnnnnnnnnnnnnnnnnnnnnnnnnnnnnnnnnnnnnnnnnnnnnnnnnnnnnnnnnnnnnnnnnnnnnnnnnnnnnnnnnnnnnnnnnnnnnnnnnnnnnnnnnnnnnnnnnnnnnnnnnnnnnnnnnnnnnnnnnnnnnnnnnnnnnnnnnnnnnnnnnnnnnnnnnnnnnnnnnnnnnnnnnnnnnnnnnnnnnnnnnnnnnnnnnnnnnnnnnnnnnnnnnnnnnnnnnnnnnnnnnnnnnnnnnnnnnnnnnnnnnnnnnnnnnnnnnnnnnnnnnnnnnnnnnnnnnnnnnnnnnnnnnnnnnnnnnnnnnnnnnnnnnnnnnnnnnnnnnnnnnnnnnnNNNNNNNNNNNNNNNNNNNNNNNNNNNNNNNNATGAAAANNNNNNNNNNNNNNNANNNNNNNNNNNNNNNNNNNNNNNNNNNNNNNTAAAAGCANNNNNNNNNNNNNNNNNNNNNAGGNNTATAGAAAATANNGGCCAGTTNNNNNNNNNNNNNATGAACANNNNNNNGGGTNNNGCANNNNNNNNANNNTTAAATTGGNNNNNNNNNNTATTCGNNNNTTCGNNNANAGCAGNNNTNNNNNTT
>YJM978
AAGGTTCTGTTAGGGAATATGATTTTCT-------------------------------------------------------------------------------------------------------------------------------------TTGACTCTCAATGAGTTCTCTTATGACTATTTAGGGGCTAAATTATTTGTTATGGCAATATTATTAGGTAGGAAAGATACNNCTTTACTNNNNTTGTTGGAAATACAAAAAGGAGCAGATCATTCCACATAATGATATCATTATTCCCTCTTTCATTTAAAAAATCACCGTTTTTATTTTATTANTTATCAGTCTCTGCATTTTCAGATTCTGTTAAATTTGATAACTGTTTTTCGCCGTTTATAAAGTATTTTTGCATCATGTATGATAATGTATTAGTAATATGAAAACTGGTGTTATTAATAATCAGTGGTCAGGATGTAGTATTAGTTTGGAATAAAAGCAAATCTCCTCATGCTATATAAGAGGAATATAGAAAATACAGGCCAGTTGTTCTTATTAAACATGAACATAATAGTGGGTCTAGCAGTTACTATACATTTAAATTGGCGACTACTATTATTCGTACATTCGACTATAGCAGTATTTCCAATT
>YJM981
AAGGTTCTNNNNNNGANNNNNNTTTTCT-------------------------------------------------------------------------------------------------------------------------------------TTGACTCTCAANNNNNNCTCTTANNNNNNNNNNNNGNNNNNNNNNTTTGNNNNNGCAATNNNNNNNNNNNNNNNNNNNNNNNNNNNNNNNNNNNNNN-NNNNNNNNNNNANNNNNNNNNNNNNNNNNNNNNNNNNNNNNNnnnnnnnnnnnnnnnnnnnnnnnnnnnnnnnnnnnnnnnnnnnnnnnnnnnnnnnnnnnnnnnnnnnnnnnnnnnnnnnnnnnnnnnnnnnnnnnnnnnnnnnnnnnnnnnnnnnnnnnnnnnnnnnnnnnnnnnnnnnnnnnnnnnnnnnnnnnnnnnnnnnnnnnnnnnnnnnnnnnnnnnnnnnnnnnnnnnnnnnnnnnnnnnnnnnnnnnnnnnnnnnnnnnnnnnnnnnnnnnnnnnnnnnnnnnnnnnnnnnnnnnnnnnnnnnnnnnnnnnnnnnnnnnnnnnnnnnnnnnnnnnnnnnnnnnnnnnnnnnnnnnnnnnnnnnnnnnnnnnnnnnnnnnnnnnnnnn
>YPS128
nnnnnnnnnnnnnnnnnnnnnnnnnnnnnnnnnnnnnnnnnnnnnnnnnnnnnnnnnnnnnnnnnnnnnnnnnnnnnnnnnnnnnnnnnnnnnnnnnnnnnnnnnnnnnnnnnnnnnnnnnnnnnnnnnnnnnnnnnnnnnnnnnnnnnnnnnnnnnnnnnnnnnnnnnnnnnnnnnnnnnnnnnnnnnnnnnnnnnnnnnnnnnnnnnnnnnnnnnnnnnnnnnnnnnnnnnnnnnnnnnnnnnnnnnnnnnnnnnnnnnnnnnnnnnnnnnnnnnnnnnnnnnnnnnnnnnnnnnnnnnnnnnnnnnnnnnnnnnnnnnnnnnnnnnnnnnnnnnnnnnnnnnnnnnnnnnnnnnnnnnnnnnnnnnnnnnnnnnnnnnnnnnnnnnnnnnnnnnnnnnnnnnnnnnnnnnnnnnnnnnnnnnnnnnnnnnnnnnnnnnnnnnnnnnnnnnnnnnnnnnnnnnnnnnnnnnnnnnnnnnnnnnnnnnnnnnnnnnnnnnnnnnnnnnnnnnnnnnnnnnnnnnnnnnnnnnnnnnnnnnnnnnnnnnnnnnnnnnnnnnnnnnnnnnnnnnnnnnnnnnnnnnnnnnnnnnnnnnnnnnnnnnnnnnnnnnnnnnnnnnnnnnnnnnnnnnnnnnnnnnnnnnnnnnnnnnnnn
>YPS606
nnnnnnnnnnnnnnnnnnnnnnnnnnnnnnnnnnnnnnnnnnnnnnnnnnnnnnnnnnnnnnnnnnnnnnnnnnnnnnnnnnnnnnnnnnnnnnnnnnnnnnnnnnnnnnnnnnnnnnnnnnnnnnnnnnnnnnnnnnnnnnnnnnnnnnnnnnnnnnnnnnnnnnnnnnnnnnnnnnnnnnnnnnnnnnnnnnnnnnnnnnnnnnnnnnnnnnnnnnnnnnnnnnnnnnnnnnnnnnnnnnnnnnnnnnnnnnnnnnnnnnnnnnnnnnnnnnnnnnnnnnnnnnnnnnnnnnnnnnnnnnnnnnnnnnnnnnnnnnnnnnnnnnnnnnnnnnnnnnnnnnnnnnnnnnnnnnnnnnnnnnnnnnnnnnnnnnnnnnnnnnnnnnnnnnnnnnnnnnnnnnnnnnnnnnnnnnnnnnnnnnnnnnnnnnnnnnnnnnnnnnnnnnnnnnnnnnnnnnnnnnnnnnnnnnnnnnnnnnnnnnnnnnnnnnnnnnnnnnnnnnnnnnnnnnnnnnnnnnnnnnnnnnnnnnnnnnnnnnnnnnnnnnnnnnnnnnnnnnnnnnnnnnnnnnnnnnnnnnnnnnnnnnnnnnnnnnnnnnnnnnnnnnnnnnnnnnnnnnnnnnnnnnnnnnnnnnnnnnnnnnnnnnnnnnnnnnnn
>YS2
nnnnnnnnnnnnnnnnnnnnnnnnnnnnnnnnnnnnnnnnnnnnnnnnnnnnnnnnnnnnnnnnnnnnnnnnnnnnnnnnnnnnnnnnnnnnnnnnnnnnnnnnnnnnnnnnnnnnnnnnnnnnnnnnnnnnnnnnnnnnnnnnnnnnnnnnnnnnnnnnnnnnnnnnnnnnnnnnnnnnnnnnnnnnnnnnnnnnnnnnnnnnnnnnnnnnnnnnnnnnnnnnnnnnnnnnnnnnnnnnnnnnnnnnnnnnnnnnnnnnnnnnnnnnnnnnnnnnnnnnnnnnnnnnnnnnnnnnnnnnnnnnnnnnnnnnnnnnnnnnnnnnnnnnnnnnnnnnnnnnnnnnnnnnnnnnnnnnnnnnnnnnnnnnnnnnnnnnnnnnnnnnnnnnnnnnnnnnnnnnnnnnnnnnnnnnnnnnnnnnnnnnnnnnnnnnnnnnnnnnnnnnnnnnnnnnnnnnnnnnnnnnnnnnnnnnnnnnnnnnnnnnnnnnnnnnnnnnnnnnnnnnnnnnnnnnnnnnnnnnnnnnnnnnnnnnnnnnnnnnnnnnnnnnnnnnnnnnnnnnnnnnnnnnnnnnnnnnnnnnnnnnnnnnnnnnnnnnnnnnnnnnnnnnnnnnnnnnnnnnnnnnnnnnnnnnnnnnnnnnnnnnnnnnnnnnnnnn
>YS4
nnnnnnnnnnnnnnnnnnnnnnnnnnnnnnnnnnnnnnnnnnnnnnnnnnnnnnnnnnnnnnnnnnnnnnnnnnnnnnnnnnnnnnnnnnnnnnnnnnnnnnnnnnnnnnnnnnnnnnnnnnnnnnnnnnnnnnnnnnnnnnnnnnnnnnnnnnnnnnnnnnnnnnnnnnnnnnnnnnnnnnnnnnnnnnnnnnnnnnnnnnnnnnnnnnnnnnnnnnnnnnnnnnnnnnnnnnnnnnnnnnnnnnnnnnnnnnnnnnnnnnnnnnnnnnnnnnnnnnnnnnnnnnnnnnnnnnnnnnnnnnnnnnnnnnnnnnnnnnnnnnnnnnnnnnnnnnnnnnnnnnnnnnnnnnnnnnnnnnnnnnnnnnnnnnnnnnnnnnnnnnnnnnnnnnnnnnnnnnnnnnnnnnnnnnnnnnnnnnnnnnnnnnnnnnnnnnNNNNNNNNNNNNNAANNNNNNNNNNNNNNNNNNNNNNNNNNNNNNNNNNNNNNNNNNNNNGGNNNNAAAGCNNNNNNNNNNNNNNNNNNNNNNAGNNNNNNNTANNNNNNNNNCNAGNNNNNNNNNNNNNNNNNGNNNNNNNNNNNNNNNNNNNNNNNNNNNNNNNNNNNNNNTTGGCGACNNNTNNNNNNNNNNNNNNNNNNNNNNNNANNNNNNNNNNNN
>YS9
AAGGTTCTGTTAGGGAATATGATTTTCT-------------------------------------------------------------------------------------------------------------------------------------TTGACTCTCAATGAGTTCTCTTATGACTATTTAGGGGCTAAATTATTTGTTATGGCAATATTATTAGGTAGGAAAGATACGACTTTACTGAAATTGTTGGAAATACAAAAAGGAGCAGATCATTCCACATAATGATATCATTATTCCCTCTTTCATTTAAAAAATCACCCTTTTTATTTTATTAATTATCAGTCTCTGCATTTTCAGNNNCTGTTNNNNTTGANNACTGTTTTTCGCCGTTTANNNNGTATTNNNGCATCATGTATGNNNNNGTATTAGNNNNNNNNNNNNNNNNNNNNNNNNNANTCANNNNNNNNNNNNNNGNNNNNNNNNNNNNNNNNNNNNNNNNNNNNNNNNNNNNNNN-NNNNNNNNNNNNNNNNNNNNNNNNNNNNNNNNNNN-NNNNNNNNNNNNNNNNNNNNNNNNNNNNNNNNNNNNNNNNNNnnnnnnnnnnnnnnnnnnnnnnnnnnnnnnnnnnnnnnnnnnnnnnnnnnnn
