# Supplementary material for: Evolutionary Genomics of Transposable Elements in Saccharomyces cerevisiae
Source: PLoS One. 2012 Nov 30;7(11):e50978. doi: 10.1371/journal.pone.0050978 (PMC3511429; doi:10.1371/journal.pone.0050978)
Supplement: File S7 — ZIP archive of SGRP strain alignments used for population genomic analyses. Alignments of the orthologous genomic region in each SGRP strain corresponding to each Ty insertion in our re-annotation of the S. cerevisiae reference genome. N’s represent low quality (<Q40 phred score) or missing data, primarily due to the low-coverage sequence of many SGRP strains. The DNA sequence of sacCer2 is included as “REF” and each alignment includes the TE locus and 200 bp of DNA sequence on either side of the Ty insertion site. A dummy sequence shows the position of each TE in the alignment with “T”s. (ZIP) [file pone.0050978.s007.zip › S7/chrIV_s79-_TY4.mfa]

>REF
TGGAAATACAAAAAGGAGCAGATCATTCCACATAATGATATCATTATTCCCTCTTTCATTTAAAAAATCACCGTTTTTATTTTATTAATTATCAGTCTCTGCATTTTCAGATTCTGTTAAATTTGATAAATGTTTTTCGCCGTTTATAAAGTATTTTTGCATCATGTATGATAATGTATTAGTAATATGAAAACTGGTGTTATTAATAATCAGTGGTCAGGATGTAGTATTAGTTTGGAATAAAAGCAAATCTCCTCATGCTATATAAGAGGAATATAGAAAATACAGGCCAGTTGTTCTTATTAAACATGAACATAATAGTGGGTCTAGCAGTTACTATACATTTAAATTGGCGACTACTATTATTCGTACATTCGACTATAGCAGTATTTCCAATTAATGGATCTTTAACTCAGCTATTATACTGTTTGAGTTCCTCGTTTAACATTTCCCTGTCCAACAGGGACTTAAAAGTATGTAGGGTTTGCATTAATATACAGTAGAGACACTTAAATTGTTACTATAGTAACTCAAGTTACTATTCGTGAGAATATTGACTTATTATTCTTCATGAATAGTCGATTAGTAATCAAATGAAGTAATCAGATGTGCAATGCGTCTTTAATGTTTCAGACTGGAGAATGATACGTAGCTACATAATAATCTGGGTACAGTAAACTCAATGATCTATTACCTGAATGATTAATCTGATGCTTGCAATATAACAATTCATCTCGTGACAT
>index
-------------------------------------------------------------------------------------------------------------------------------------------------------------------------------------------------------TTTTTTTTTTTTTTTTTTTTTTTTTTTTTTTTTTTTTTTTTTTTTTTTTTTTTTTTTTTTTTTTTTTTTTTTTTTTTTTTTTTTTTTTTTTTTTTTTTTTTTTTTTTTTTTTTTTTTTTTTTTTTTTTTTTTTTTTTTTTTTTTTTTTTTTTTTTTTTTTTTTTTTTTTTTTTTTTTTTTTTTTTTTTTTTTTTTTTTTTTTTTTTTTTTTTTTTTTTTTTTTTTTTTTTTTTTTTTTTTTTTTTTTTTTTTTTTTTTTTTTTTTTTTTTTTTTTTTTTTTTTTTTTTTTTTTTTTTTTTTTTTTTTTTTTTTTTTTTTTTTTTTTTTTTTTTTTTTTTTTTTT--------------------------------------------------------------------------------------------------------------------------------------------------------------------------------------------------------
>273614N
TNNNNNNNNNNNNNGNNNNNNNNNNNNNNNNNNNNNNNNNNNATTNNNNNNTNNNNNNNNNNNNNNNNNNNNNNNNNNNNNNNNNNNNNNNNNNNNNNNNNNNNNNNNNNNNNNNNNNNNNNNNNNNNNNNNNNNNNNNNNNNNNNNNNNNNNNNNNNNNNNNNNNNNNNNNNNNNNNNNNNNNNNNNNNNNNNNNNNNNNNNNNNNNNNNNNNNNNNNNNNNNNNNNNNNNNNNNNNNNNNNNNGNNNNNNNNNNNNNGNNNNNNNNNNNNNNNNNNNNNNNNNNNNNNNNNNNNNNNNNNNNNNNNNNNNNNNNNANNNNNNNNNTAGNNNTNNNNNNNNNNNNNNNNNNNNNNNNNNNNNNNNNNNNNNNNNNNNNNNNNNNNNNNNNNNNNNNNNNNNNNNNNNTNNNNNNNNNANNANNCTNNNNNNNNNNCTCGTTTNNNNNNNNNNNNNNNNNNAGGGACNNAAAAGTATGTANNNNNNNCNNNNNNNTACAGTAGAGACACTTAAATTGTTACTATAGTANCTCAAGTTACTATTCGTNNGAATATTGACTTATTATTCTTCATGAATAGTCGATTAGTAATCAAATGAAGTAATCAGATGTGCAATGCGTCTTTAATGTTTCAGACTGGAGAATGATACGTAGCTACATAATAATCTGGGTACAGTAAACTCAATGATCTATTACCTGAATGATTAATCTGATGCTTGCAATATAACAATTCATCTCGTGACAT
>322134S
nnnnnnnnnnnnnnnnnnnnnnnnnnnnnnnnnnnnnnnnnnnnnnnnnnnnnnnnnnnnnnnnnnnnnnnnnnnnnnnnnnnnnnnnnnnnnnnnnnnnnnnnnnnnnnnnnnnnnnnnnnnnnnnnnnnnnnnnnnnnnnnnnnnnnnnnnnnnnnnnnnnnnnnnnnnnnnnnnnnnnnnnnnnnnnnnnnnnnnnnnnnnnnnnnnnnnnnnnnnnnnnnnnnnnnnnnnnnnnnnnnnnnnnnnnnnnnnnnnnnnnnnnnnNNNNNAATATATAAAATACAGGCCAGTTGTTCTTATTAAACATGAACATAATAGTGGGTCTAGCAGTTACTATACATTTAAATTGGNNACTACTATTATTCGTACATANGACTATAGCAGTATTTCCAATTAATGGNTCTTTAACTCAGCTATTATACTGTTTGAGNCCCTCGTTTAACATTTCCCTGTCCANCAGGGACTTAAAAGTATGTAGGGTTTGCATTAATATACAGNAGAGACACTTAAATTGTTACTATAGTAACTCATGTTACTATTCGTGAGAATATTGACTTATTATTCTTCATGAATAGTCGATTAGTAATCAAATGAAGTAATCAGATGTGCAATGCGTCTTTAATGTTTGAGACTGGAGAATGATACGTAGCTACATAATAATCTGGGTACAGTAAACTCAATGATCTATTACCTGAATGATTAATCTGATGCTTGCAATATAACAATTCATCTCGTGACAT
>378604X
nnnnnnnnnnnnnnnnnnnnnnnnnnnnnnnnnnnnnnnnnnnnnnnnnnnnnnnnnnnnnnnnnnnnnnnnnnnnnnnnnnnnnnnnnnnnnnnnnnnnnnnnnnnnnnnnnnnnnnnnnnnnnnnnnnnnnnnnnnnnnnnnnnnnnnnnnnnnnnnnnnnnnnnnnnnnnnnnnnnnnnnnnnnnnnnnnnnnnnnnnnnnnnnnnnnnnnnnnnnnnnnnnnnnnnnnnnnnnnnnnnnnnnnnnnnnnnnnnnnnnnnnnnnnnnnnnnnnnnnnNNNNNN-NNNNNNNNNNNNNNNNNNNNNNNNNNNNNNNNNNNNNNNNNNNNNNNNNNNNNNNNNNNNNNNNNNNNNNNNNNNNNNNNNNNNNNNNNNNNNNNNNNNNNNNNTCNNNNNNNNGGATCNNNNNNTCNNNNNNNNNNNNGTTTGANNNNNNCGNNNNNNATTTCNNNNNCNAACAGGGACTTAAAAGTATGTAGGGTTTGCATTAATATACAGTAGAGANNNNNNANTTGTTACTATAGTAACTCAAGTTACTATTCGTGAGAATATTGACTTATTATTCTTCATGAATAGTCGATTAGTAATCAAATGAAGTAATCAGATGTGCAATGCGTCTTTAATGTTTCAGACTGGAGAATGATACGTAGCTACATAATAATCTGGGTACAGTAAACTCAATGATCTATTACCTGAATGATTAATCTGATGCTTGCAATATAACAATTCATCTCGTGACAT
>BC187
TGGAAATACAAAAAGGAGCAGATCATTCCACATAATGATATCATTATTCCCTCTNNNNNNTAAAAAATCACCGTTTTTATTTTATTAATTATCAGTCTCTGCATTTTCAGATTCTGTTAAATTTGATAACTGTTTTTCGCCGTTTATAAAGTATTTTTGCATCATGTATGATAATGTATTAGTAATATGAAAACTGGTGTTATTAATAATCAGTGGTCAGGATGTAGTATTAGTTTGGAATAAAAGCAAATCTCCTCATGCTATATAAGAGNNNNNNATAAAATACAGGCCAGTTGTTCTTATTAAACATGAACNNNNTAGNNNNNNNAGCAGTTACTATACATTTAAATTGGCGACTACTATTATTCGTACATACNNNNATAGCAGTNNNNNNNNNNNNNNNNNNNTTAACTCAGNNNNNNNACTGTTTGANNNNCTCGTTTAANATTNCCCTGTNNNNNNNNGACTTAAAAGTATGTAGGNNNNGCATTAANATACAGTAGAGACACTTAAATTGTTACTATAGTAACTCATGTTACTATTCGTGAGAATATTGACTTATTATTCTTCATGAATAGTCGATTAGTAATCNNNTGAAGTANTCAGATGTGCAATGCGTCTTTAATGNNNGAGACTNNNGAATGATACGTAGCTACATNNNNNNCTGGGTACAGTAAACTNNNNNANCTNNNNNNNNNNNNANNNNNNTGATGCTTGCAATATAACAATTNNNCTCGTGACAT
>DBVPG1106
nnnnnnnnnnnnnnnnnnnnnnnnnnnnnnnnnnnnnnnnnnnnnnnnnnnnnnnnnnnnnnnnnnnnnnnnnnnnnnnnnnnnnnnnnnnnnnnnnnnnnnnnnnnnnnnnnnnnnnnnnnnnnnnnnnnnnnnnnnnnnnnnnnnnnnnnnnnnnnnnnnnnnnnnnnnnnnnnnnnnnnnnnnnnnnnnnnnnnnnnnnnnnnnnnnnnnnnnnnnnnnnnnnnnnnnnnnnnnnnnnnnnnnnnnnnnnnnnnnnnnnnnnnnnnnnnnnnnnnnnnnnnnnnnnnnnnnnnnnnnnnnnnnnnnnnnnnnnnnnnnnnnnnnnnnnnnnnnnnnnnnnnnnnnnnnnnnnnnnnnnnnnnnnnnnnnnnnnnnnnnnnnnnnnnnnnnnnnnnnnnnnnnnnnnnnnnnnnnnnnnnnnnnnnnnnnnnnnnnnnnnnnnnnnnnnnnnnnnnnnnnnnnnnnnnnnnnnnnnnnnnnnnnnnnnnnnnnnnnnnnnnnnnnnnnnnnnnnnnnnnnnnnnnnnnnnnnnnnnnnnnnnnnnnnnnnnnnnnnnnnnnnnnnnnnnnnnnnnnnnnnnnnnnnNNNNNNNNNNNNNNNNNNNNNNNNNNNNNNNNNNNNNNNNNNNNNNNNNNNNNNNNNNNNNNNNNNNNNNNANAATCTNNNNNNNNNNAACTCNNNNNNNNNNNNNNNNNNNNNNNNNNNNNNNGCNNNNNNNNTAACAATTCATCTCGTGACAT
>DBVPG1373
TGGAAATACAAAAAGGAGCAGATCATTCCACATAATGATATCATTATTCCCTCTTTCATTTAAAAAATCACCGTTTTTATTTTATTAATTATCAGTCTCTGCATTTTCAGATTCTGTTAAATTTGATAACTGTTTTTCGCCGTTTATAAAGTATTTTTGCATCATGTATGATAATGTATTAGTAATATGAAAACTGGTGTTATTAATAATCAGTGGTCAGGATGTAGTATTAGTTTGGAATAAAAGCAAATCTCCTCATGCTATATAAGAGGAATATAGAAAATACAGGCCAGTTGTTCTTATTAAACATGAACATAATAGTGGGTCTAGCAGTTACTATACATTTAAATTGGCGACTACTATTATTCGTACATTCGACTATAGCAGTATTTCCAATTAATGGATCTTTAACTCAGCTATTATACTGTTTGAGTTCCTCGTTTAACANNNCCNTGTCCAACAGGGACTTAAAAGTATGTAGGGTTTGCATTAATATACAGTAGAGACACTTAAATTGTTACTATAGTAACTCAAGTTACTATTCGTGAGAATATTGACTTATTATTCTTCATGAATAGTCGATTAGTAATCAAATGAAGTAATCAGATGTGCAATGCGTCTTTAATGTTTCAGACTGGAGAATGATACGTAGCTACATAATAATCTGGGTACAGTAAACTCAATGATCTATTACCTGAATGATTAATCTGATGCTTGCAATATAACAATTCATCTCGTGACAT
>DBVPG1788
TGGAAATACNAAAAGGAGCAGATCATTCNNNATAATGNNATCATTATTCCCTCTTTNNTTTAAAANNNNNNNNTTNNTNNNNNNNNNNNNNNNNNTCTCTNNNNNNNCNNNNNNNGTTNNNNTTGNNNNCTGTTTTTCGCCGTTTATAAANNNNNNTTGCATCATGTANNNNNATGTATTANNNNNNNNNNNNNNNNNNNNNNTNATAATCAGTGGTCNNNNNGTAGNNNTNNNNNNGANTAAAAGCANNTCTCCTCNNNCNANATNANNNNAATNNAGAANNNANNNNNNANNNNNNNNNNNNNNNCNNNAACANNNNNNNNNNNNNNGCANNNANNNNACNNTNNANNTNGCNACTACNATTATTCGTANNNTCNANTNTAGCAGTATTTCCNATTANNNGATCNTNNACTCAGCTATTATANNNTNTNNNNNNCTCGTTTAACATTTCCCTGTCCAACNNNGACTTAAAAGTATGTAGGNNNNNCNNTAATATACAGTAGAGACACTTAAATTGTTACTATAGTAACTCAAGTTACTATTCGTGAGAATATTGACTTATTATTCTTCNNNAATAGTCGATTAGTAATCAAATGAAGTAATCAGATGTGCAATGCGTCTTTAATGTTTCAGACTGGAGAATGATAGGTAGCTACATAATAATCTGGGTACAGTAAACTCAATGATCTATTACCTGAATGATTAATCTGATGCTTGCAATATAACAATTCATCTCGTGACAT
>DBVPG1853
TGGAAATACAAAAAGGAGCAGATCATTCCACATAATGATATCATTATTCCCTCTTTCATTTAAAANNNNNNCGTTTTTATTTTATTAATTATNNNTCTCTGCATTTTCAGATTCTGTTAAATTTGATAACTGTTTTTCNNCGTTTATAAAGTATTTTTGNNNNNNGTATGATAATGTATTAGTAATATGAAAACTGGTGTTATNNNTAATCAGTGGNNNGGATGTAGTATTAGTTTGGAATAAAAGCAAATCTCCTNANGCNNNATAAGAGGAATATAGAANNTANNGGCNNNTTGTTCTTATTAAACATGAACATANNNNNNGGNNNNNNNNNNACTANNNNNTNNNNNNNGCGACNNNNNNNNNTNNNNNNTTNNNNNNNNNNNNNNNNTCNNNNNNNNGGATCNNNNNNNNNNNNNNNNNNNNGTTTGAGTTCNTCGTTTAANNNNNNNNNNNNNNNNNNNNNNNNNNNNNNNNNNNNNNNNnnnnnnnnnnnnnnnnnnnnnnnnnnnnnnnnnnnnnnnnnnnnnnnnnnnnnnnnnnnnnnnnnnnnnnnnnnnnnnnnnnnnnnnnnnnnnnnnnnnnnnnnnnnnnnnnnnnnnnnnnnnnnnnnnnnnnnnnnnnnnnnnnnnnnnnnnnnnnnnnnnnnnnnnnnnnnnnnnnnnnnnnnnnnnnnnnnnnnnnnnnnnnnnnnnnnnnnnnnnnnnnnnnnnnnnnnnnnnnnnnnnnnnnnnnnnnnnnnn
>DBVPG6040
TGGAAATACAAAAAGGAGCNNATCATTCCACATAATGATATCANNNNNNCCTCTTTCATTTAAAAAATCNNCGTTTTTATTTTATTAATTNNNANNNNNNNNATTTTCAGATTCTGTTAAATTTGATAACTGTTTTTCGCCGTTTATAAAGTATTTTTGCATCATGTATGATAATGTNNNAGTAATATGANNACTGGTGTTATTAATAATCAGTGGTCAGGANGTAGTNNNNNNTTGGNNNNNNAGCAAATCTCCTCATNCNNNNNNNNAGGNATATATAAAATNNNNNNCAGTTGTTCTTNNNNNNCNNNAANNNNNNNNNNGGNNNNNNNNNNNNNNTACANNNNNNNNNGNNNNNNNNNNTATTCNTACATANNNNNNNNNNNNNNTNTCCANNNNNNNNNNNNNNnnnnnnnnnnnnnnnnnnnnnnnnnnnnnnnnnnnnnnnnnnnnnnnnnnnnnnnnnnnnnnnnnnnnnnnnnnnnnnnnnnnnnnnnnnnnnnnnnnnnnnnnnnnnnnnnnnnnnnnnnnnnnnnnnnnnnnnnnnnnnnnnnnnnnnnnnnnnnnnnnnnnnnnnnnnnnnnnnnnnnnnnnnnnnnnnnnnnnnnnnnnnnnnnnnnnnnnnnnnnnnnnnnnnnnnnnnnnnnnnnnnnnnnnnnnnnnnnnnnnnnnnnnnnnnnnnnnnnnnnnnnnnnnnnnnnnnnnnnnnnnnnnnnnnnnnnnnnnnnnnnnnnnnnnnnnnn
>DBVPG6044
TGGAAATACAAAAAGGAGCAGATCATTCCACATAATGATATCATTATTCCCTCTTTCATTTAAAAAATCACCGTTTTTATCCTATTAATTATCAGTCTCAGCATTTTCAGATTCTGTNAAATTTGACGACTGTTTTNCGCCGTTTATAAAGTATTTTTGCACCATGTATGATAATGTATNAGTAATATGAAAACTGGTGTTATTAATAATCAGTGGTCAGGGTGTAGTATTAGTTTGGAATAAAAGCAAATCTCCTCATGCTCTATAAGAGGAATATATAAANTACAGGCCAGTTGTTCTTATTAANCATGGACATAATAGTGGGTCTAGCAGTTACTATACATTTAAATTGGCGACTACTATTACTCGTACATACGACTATAGCAGTATTTTCAATTAATGGATCTTTAACTCGGCTATTGTACTGTTTGAGTTCCTCGTTTAACATTTCCCTGGCCAACAGGGACTTAAAAGTATGTAGGGTTTGCATTAATATACAGAAGAGACACTTAAATTGTTACTATAGTAACTCATGTTACTATTCGTGAGAATATTGACTTATTATTCTTCATGAATAGTCGATTAGTAATCAAATGAAGTAATCAGATGTGCAATGCGTCTTTAATGTTTCAGACTGGAGAATGATACGTAGGTACATAATAATCTGGGTACAGTAAACTCAATGATCTATTACCTAAATGATTAATCTGATACTTGCAATATAACAATTCATCTCGTGACAT
>DBVPG6765
TGGAAATACAAAAAGGAGCAGATCATTCCACATAATGATATCATTATTCCCTCTTTCATTTAAAAAATCACCCTTTTTATTTTATTAATTATCAGTCTCTGCATTTTCAGATTCTGTTAAATTTGATAACTGTTTTTCGCCGTTTATAAAGTATTTTTGCATCATGTATGATAATGTATTAGTAATATGAAAACTGGTGTTATTAATAATCAGTGGTCAGGATGTAGTATTAGTTTGGAATAAAAGCAAATCTCCTCATGCTATATAAGAGGAATATAGAAAATACAGGCCAGTTATTCTTATTAAACATGAACATAATAGTGGGTCTAGCAGTTACTATACATTTAAATTGGCGACTACTATTATTCGTACATTCGACTATAGCAGTATTTCCAATTAATGGATCTTTAACTCAGCTATTATACTGTTTGAGTTCCTCGTTTAACATTTCCCTGTCCAACAGGGACTTAAAAGTATGTAGGGTTTGCATTAATATACAGTAGAGACACTTAAATTGTTACTATAGTAACTCAAGTTACTATTCGTGAGAATATTGACTTATTATTCTTCATGAATAGTCGATTAGTAATCAAATGAAGTAATCAGATGTGCAATGCGTCTTTAATGTTTCAGACTGGAGAATGATAGGTAGCTACATAATAATCTGGGTACAGTAAACTCAATGATCTATTACCTGAATGATTAATCTGATGCTTGCAATATAACAATTCATCTCGTGACAT
>K11
nnnnnnnnnnnnnnnnnnnnnnnnnnnnnnnnnnnnnnnnnnnnnnnnnnnnnnnnnnnnnnnnnnnnnnnnnnnnnnnnnnnnnnnnnnnnnnnnnnnnnnnnnnnnnnnnnnnnnnnnnnnnnnnnnnnnnnnnnnnnnnnnnnnnnnnnnnnnnnnnnnnnnnnnnnnnnnnnnnnnnnnnnnnnnnnnnnnnnnnnnnnnnnnnnnnnnnnnnnnnnnnnnnnnnnnnnnnnnnnnnnnnnnnnnnnnnnnnnnnnnnnnnnnnnnnnnnnnnnnnnnnnnnnnnnnnnnnnnnnnnnnnnnnnnnnnnnnnnnnnnnnnnnnnnnnnnnnnnnnnnnnnnnnnnnnnnnnnnnnnnnnnnnnnnnnnnnnnnnnnnnnnnnnnnnnnnnnnnnnnnnnnnnnnnnnnnnnnnnnnnnnnnnnnnnnnnnnnnnnnnnnnnnnnnnnnnnnnnnnnnnnnnnnnnnnnnnnnnnnnnnnnnnnnnnnnnnnnnnnnnnnnnnnnnnnnnnnnnnnnnnnnnnnnnnnnnnnnnnnnnnnnnnnnnnnnnnnnnnnnnnnnnnnnnnnnnnnnnnnnnnnnnnnnnnnnnnnnnnnnnnnnnnnnnnnnnnnnnnnnnnnnnnnnnnnnnnnnnnnnnnnnnnnnnnnnnnnnnnnnnnnnnnnnnnnnnnnnnnnnnnnnnnnnnnnnnnnnnnnnnnnnnnnnnnnnnnnnnnnnnnnnnnnnnnnnnnnnnnnnnnn
>L_1374
TGGAAATACAAAAAGGAGCAGATCATTCCACATAATGATATCATTATTCCCTCTTTCATTTAAAAAATCACCGTTTTTATTTTATTAATTATCAGTCTCTGCATTTTCAGATTCTGTTAAATTTGATAACTGTTTTTCGCCGTTTATAAAGTATTTTTGCATCATGTATGATAATGTATTAGTAATATGAAAACTGGTGTTATTAATAATCAGTGGTCAGGATGTAGTATTAGTTTGGAATAAAAGCAAATCTCCTCATGCTATATAAGAGNNNNNNAGAAAATACAGGCCAGTTATTCTTATTAAACATGAACATAATAGTGGGTCTAGCAGTTACTATACATTTAAATTGGCGACTACTATTATTCGTACATTCGACTATAGCAGTATTTCCAATTAATGGATCTTTAACTCAGCTATTATACTGTTTGAGTTCCTCGTTTAACATTTCCCTGTCCANCAGGGACTTAAAAGTATGTAGGGTTTGCATTAATATACAGTAGAGACACTTAAATTGTTACTATAGTAACTCAAGTTACTATTCGTGAGAATATTGACTTATTATTCTTCATGAATAGTCGATTAGTAATCAAATGAAGTAATCAGATGTGCAATGCGTCTTTAATGTTTCAGACTGNNGAATGATAGGTAGCTACATAATAATCTGGGTACAGTAAACTCAATGATCTATTACCTGAATGATTAATCTGATGCNTGCAATATAACAATTCATCTCGTGACAT
>L_1528
nnnnnnnnnnnnnnnnnnnnnnnnnnnnnnnnnnnnnnnnnnnnnnnnnnnnnnnnnnnnnnnnnnnnnnnnnnnnnnnnnnnnnnnnnnnnnnnnnnnnnnnnnnnnnnnnnnnnnnnnnnnnnnnnnnnnnnnnnnnnnnnnnnnnnnnnnnnnnnnnnnnnnnnnnnnnnnnnnnnnnnnnnnnnnnnnnnnnnnnnnnnnnnnnnnnnnnnnnnnnnnnnnnnnnnnnnnnnnnnnnnnnnnnnnnnnnnnnnnnnnnnnnnnnnnnnnnnnnnnnnnnnnnnnnnnnnnnnnnnnnnnnnnnnnnnnnnnnnnnnnnnnnnnnnnnnnnnnNNNNNNNNNNNN-NNNNNNNNNNNNNNNNNNNNNNNNNNNNNNNNNNNNNNNNNNNNNNNNNNNNNNNNNNNNNNNNNNNNNNNNNNNNNNNNNNNNNNNNNNNNNNNNNNNNNNNNNNNNNNNNNNNNNNNNNNNNNNNNNNNNNNTNNNNANNNNNNNNNNNNNNNNNNNNNNNNNNNNNNACNANNNNAACTCNNNNNNNNNNNNNNNANAATATTGACTTNNNNNNNNNNNNNNNNNGTCGATTAGNNNNNNAATGAAGTAATCAGATGTGCAATGCGTCTTTAATGTTTCAGACTGGAGAATGATACGTAGCTACATAATAATCTGGGTACAGTAAACTCAATGATCTATTACCTGAATGATTAATCTGATGCTTGCAATATAACAATTCATCTCGTGACAT
>NCYC110
nnnnnnnnnnnnnnnnnnnnnnnnnnnnnnnnnnnnnnnnnnnnnnnnnnnnnnnnnnnnnnnnnnnnnnnnnnnnnnnnnnnnnnnnnnnnnnnnnnnnnnnnnnnnnnnnnnnnnnnnnnnnnnnnnnnnnnnnnnnnnnnnnnnnnnnnnnnnnnnnnnnnnnnnnnnnnnnnnnnnnnnnnnnnnnnnnnnnnnnnnnnnnnnnnnnnnnnnnnnnnnnnnnnnnnnnnnnnnnnnnnnnnnnnnnnnnnnnnnnnnnnnnnnnnnnnnnnnnnnnnnnnnnnnnnnnnnnnnnnnnnnnnnnnnnnnnnnnnnnnnnnnnnnnnnnnnnnnnnnnnnnnnnnnnnnnnnnnnnnnnnnnnnnnnnnnnnnnnnnnnnnnnnnnnnnnnnnnnnnnnnnnnnnnnnnnnnnnnnnnnnnnnnnnnnnnnnnnnnnnnnnnnnnnnnnnnnnnnnnnnnnnnnnnnnnnnnnnnnnnnnnnnnnnnnnnnnnnnnnnnnnnnnnnnnnnnnnnnnnnnnnnnnnnnnnnnnnnnnnnnnnnnnnnnnnnnnnnnnnnnnnnnnnnnnnnnnnnnnnnnnnnnnnnnnnnnnnnnnnnnnnnnnnnnnnnnnnnnnnnnnnnnnnnnnnnnnnnnnnnnnnnnnnnnnnnnnnnnnnnnnnnnnnnnnnnnnnnnnnnnnnnnnnnnnnnnnnnnnnnnnnnnnnnnnnnnnnnnnnnnnnnnnnnnnnnnnnnnnnnnnn
>NCYC361
nnnnnnnnnnnnnnnnnnnnnnnnnnnnnnnnnnnnnnnnnnnnnnnnnnnnnnnnnnnnnnnnnnnnnnnnnnnnnnnnnnnnnnnnnnnnnnnnnnnnnnnnnnnnnnnnnnnnnnnnnnnnnnnnnnnnnnnnnnnnnnnnnnnnnnnnnnnnnnnnnnnnnnnnnnnnnnnnnnnnnnnnnnnnnnnnnnnnnnnnnnnnnnnnnnnnnnnnnnnnnnnnnnnnnnnnnnnnnnnnnnnnnnnnnnnnnnnnnnnnnnnnnnnnnnnnnnnnnnnnnnnnnnnnnnnnnnnnnnnnnnnnnnnnnnnnnnnnnnnnnnnnnnnnnnnnnnnnnnnnnnnnnnnnnnnnnnnnnnnnnnnnnnnnnnnnnnnnnnnnnnnnnnnnnnnnnnnnnnnnnnnnnnnnnnnnnnnnnnnnnnnnnnnnnnnnnnnnnnnnnnnnnnnnnnnnnnnnnnnnnnnnnnnnnnnnnnnnnnnnnnnnnnnnnnnnnnnnnnnnnnnnnnnnnnnnnnnnnnnnnnnnnnnnnnnnnnnnnnnnnnnnnnnnnnnnnnnnnnnnnnnnnnnnnnnnnnnnnnnnnnnnnnnnnnnnnnnnnnnnnnnnnnnnnnnnnnnnnnnnnnnnnnnnnnnnnnnnnnnnnnnnnnnnnnnnnnnnnnnnnnnnnnnnnnnnnnnnnnnnnnnnnnnnnnnnnnnnnnnnnnnnnnnnnnnnnnnnnnnnnnnnnnnnnnnnnnnnnnnnnnn
>RM11_1A
TGGAAATACAAAAAGGAGCAGATCATTCCACATAATGATATCATTATTCCCTCTTTCATTTAAAAAATCACCGTTTTTATTTTATTAATTATCAGTCTCTGCATTTTCAGATTCTGTTAAATTTGATAACTGTTTTTCGCCGTTTATAAAGTATTTTTGCATCATGTATGATAATGTATTAGTAATATGAAAACTGGTGTTATTAATAATCAGTGGTCAGGATGTAGTATTAGTTTGGAATAAAAGCAAATCTCCTCATGCTATATAAGAGGAATATAGAAAATACAGGCCAGTTGTTCTTATTAAACATGAACGTAATAGTGGGTCTAGCAGTTACTATACATTTAAATTGGCGACTACTATTATTCGTACATTCGACTATAGCAGTATTTCCAATTAATGGATCTTTAACTCAGCTATTATACTGTTTGAGTTCCTCGTTTAACATTTCCCTGTCCAACAGGGACTTAAAAGTATGTAGGGTTTGCATTAATATACAGTAGAGACACTTAAATTGTTACTATAGTAACTCAAGTTACTATTCGTGAGAATATTGACTTATTATTCTTCATGAATAGTCGATTAGTAATCAAATGAAGTAATCAGATGTGCAATGCGTCTTTAATGTTTCAGACTGGAGAATGATACGTAGCTACATAATAATCTGGGTACAGTAAACTCAATGATCTATTACCTGAATGATTAATCTGATGCTTGCAATATAACAATTCATCTCGTGACAT
>S288c
TGGAAATACAAAAAGGAGCAGATCATTCCACATAATGATATCATTATTCCCTCTTTCATTTAAAAAATCACCGTTTTTATTTTATTAATTATCAGTCTCTGCATTTTCAGATTCTGTTAAATTTGATAAATGTTTTTCGCCGTTTATAAAGTATTTTTGCATCATGTATGATAATGTATTAGTAATATGAAAACTGGTGTTATTAATAATCAGTGGTCAGGATGTAGTATTAGTTTGGAATAAAAGCAAATCTCCTCATGCTATATAAGAGGAATATAGAAAATACAGGCCAGTTGTTCTTATTAAACATGAACATAATAGTGGGTCTAGCAGTTACTATACATTNAAATTGGCGACTACTATTATTCGTACATTCGACTATAGCAGTATTTCCAATTAATGGATCTTTAACTCAGCTATTATACTGTTTGAGTTCCTCGTTTAACATTTCCCTGTCCAACAGGGACTTAAAAGTATGTAGGGTTNGCATTAATATACAGTAGAGACACTTAAATTGTTACTATAGTAACTCAAGTTACTATTCGTGAGAATATTGACTTATTATTCTTCATGAATAGTCGATTAGTAATCAAATGAAGTAATCAGATGTGCAATGCGTCTTTAATGTTTCAGACTGGAGAATGATACGTAGCTACATAATAATCTGGGTACAGTAAACTCAATGATCTATTACCTGAATGATTAATCTGATGCTTGCAATATAACAATTCATCTCGTGACAT
>SK1
TGGAAATACAAAAAGGAGCAGATCATTCCACATAATGATATCATTATTCCCTCTTTCATTTAAAAAATCACCGTTTTTATCCTATTAATTATCAGTCTCAGCATTTTCAGATTCTGTTAAATTTGACGACTGTTTTTCGCCGTTTATAAAGTATTTTTGCACCATGTATGATAATGTATTAGTAATATGAAAACTGGTGTTATTAATAATCAGTGGTCAGGGTGTAGTATTAGTTTGGAATAAAAGCAAATCTCCTCATGCTCTATAAGAGGAATATATAAAATACAGGCCAGTTGTTCTTATTAAACATGGACATAATAGTGGGTCTAGCAGTTACTATACATTTAAATTGGCGACTACTATTACTCGTACATACGACTATAGCAGTATTTTCAATTAATGGATCTTTAACTCGGCTATTGTACTGTTTGAGTTCCTCGTTTAACATTTCCCTGGCCAACAGGGACTTAAAAGTATGTAGGGTTTGCATTAATATACAGAAGAGACACTTAAATTGTTACTATAGTAACTCATGTTACTATTCGTGAGAATATTGACTTATTATTCTTCATGAATAGTCGATTAGTAATCAAATGAAGTAATCAGATGTGCAATGCGTCTTTAATGTTTCAGACTGGAGAATGATACGTAGGTACATAATAATCTGGGTACAGTAAACTCAATGATCTATTACCTAAATGATTAATCTGATACTTGCAATANAACAATTCATCTCGTGACAT
>UWOPS03_461_4
nnnnnnnnnnnnnnnnnnnnnnnnnnnnnnnnnnnnnnnnnnnnnnnnnnnnnnnnnnnnnnnnnnnnnnnnnnnnnnnnnnnnnnnnnnnnnnnnnnnnnnnnnnnnnnnnnnnnnnnnnnnnnnnnnnnnnnnnnnnnnnnnnnnnnnnnnnnnnnnnnnnnnnnnnnnnnnnnnnnnnnnnnnnnnnnnnnnnnnnnnnnnnnnnnnnnnnnnnnnnnnnnnnnnnnnnnnnnnnnnnnnnnnnnnnnnnnnnnnnnnnnnnnnnnnnnnnnnnnnnnnnnnnnnnnnnnnnnnnnnnnnnnnnnnnnnnnnnnnnnnnnnnnnnnnnnnnnnnnnnnnnnnnnnnnnnnnnnnnnnnnnnnnnnnnnnnnnnnnnnnnnnnnnnnnnnnnnnnnnnnnnnnnnnnnnnnnnnnnnnnnnnnnnnnnnnnnnnnnnnnnnnnnnnnnnnnnnnnnnnnnnnnnnnnnnnnnnnnnnnnnnnnnnnnnnnnnnnnnnnnnnnnnnnnnnnnnnnnnnnnnnnnnnnnnnnnnnnnnnnnnnnnnnnnnnnnnnnnnnnnnnnnnnnnnnnnnnnnnnnnnnnnnnnnnnnnnnnnnnnnnnnnnnnnnnnnnnnnnnnnnnnnnnnnnnnnnnnnnnnnnnnnnnnnnnnnnnnnnnnnnnnnnnnnnnnnnnnnnnnnnnnnnnnnnnnnnnnnnnnnnnnnnnnnnnnnnnnnnnnnnnnnnnnnnnnnnnnnnnnnnn
>UWOPS05_217_3
nnnnnnnnnnnnnnnnnnnnnnnnnnnnnnnnnnnnnnnnnnnnnnnnnnnnnnnnnnnnnnnnnnnnnnnnnnnnnnnnnnnnnnnnnnnnnnnnnnnnnnnnnnnnnnnnnnnnnnnnnnnnnnnnnnnnnnnnnnnnnnnnnnnnnnnnnnnnnnnnnnnnnnnnnnnnnnnnnnnnnnnnnnnnnnnnnnnnnnnnnnnnnnnnnnnnnnnnnnnnnnnnnnnnnnnnnnnnnnnnnnnnnnnnnnnnnnnnnnnnnnnnnnnnnnnnnnnnnnnnnnnnnnnnnnnnnnnnnnnnnnnnnnnnnnnnnnnnnnnnnnnnnnnnnnnnnnnnnnnnnnnnnnnnnnnnnnnnnnnnnnnnnnnnnnnnnnnnnnnnnnnnnnnnnnnnnnnnnnnnnnnnnnnnnnnnnnnnnnnnnnnnnnnnnnnnnnnnnnnnnnnnnnnnnnnnnnnnnnnnnnnnnnnnnnnnnnnnnnnnnnnnnnnnnnnnnnnnnnnnnnnnnnnnnnnnnnnnnnnnnnnnnnnnnnnnnnnnnnnnnnnnnnnnnnnnnnnnnnnnnnnnnnnnnnnnnnnnnnnnnnnnnnnnnnnnnnnnnnnnnnnnnnnnnnnnnnnnnnnnnnnnnnnnnnnnnnnnnnnnnnnnnnnnnnnnnnnnnnnnnnnnnnnnnnnnnnnnnnnnnnnnnnnnnnnnnnnnnnnnnnnnnnnnnnnnnnnnnnnnnnnnnnnnnnnnnnnnnnnnnnn
>UWOPS05_227_2
nnnnnnnnnnnnnnnnnnnnnnnnnnnnnnnnnnnnnnnnnnnnnnnnnnnnnnnnnnnnnnnnnnnnnnnnnnnnnnnnnnnnnnnnnnnnnnnnnnnnnnnnnnnnnnnnnnnnnnnnnnnnnnnnnnnnnnnnnnnnnnnnnnnnnnnnnnnnnnnnnnnnnnnnnnnnnnnnnnnnnnnnnnnnnnnnnnnnnnnnnnnnnnnnnnnnnnnnnnnnnnnnnnnnnnnnnnnnnnnnnnnnnnnnnnnnnnnnnnnnnnnnnnnnnnnnnnnnnnnnnnnnnnnnnnnnnnnnnnnnnnnnnnnnnnnnnnnnnnnnnnnnnnnnnnnnnnnnnnnnnnnnnnnnnnnnnnnnnnnnnnnnnnnnnnnnnnnnnnnnnnnnnnnnnnnnnnnnnnnnnnnnnnnnnnnnnnnnnnnnnnnnnnnnnnnnnnnnnnnnnnnnnnnnnnnnnnnnnnnnnnnnnnnnnnnnnnnnnnnnnnnnnnnnnnnnnnnnnnnnnnnnnnnnnnnnnnnnnnnnnnnnnnnnnnnnnnnnnnnnnnnnnnnnnnnnnnnnnnnnnnnnnnnnnnnnnnnnnnnnnnnnnnnnnnnnnnnnnnnnnnnnnnnnnnnnnnnnnnnnnnnnnnnnnnnnnnnnnnnnnnnnnnnnnnnnnnnnnnnnnnnnnnnnnnnnnnnnnnnnnnnnnnnnnnnnnnnnnnnnnnnnnnnnnnnnnnnnnnnnnnnnnnnnnnnnnnnnnnnnnnn
>UWOPS83_787_3
nnnnnnnnnnnnnnnnnnnnnnnnnnnnnnnnnnnnnnnnnnnnnnnnnnnnnnnnnnnnnnnnnnnnnnnnnnnnnnnnnnnnnnnnnnnnnnnnnnnnnnnnnnnnnnnnnnnnnnnnnnnnnnnnnnnnnnnnnnnnnnnnnnnnnnnnnnnnnnnnnnnnnnnnnnnnnnnnnnnnnnnnnnnnnnnnnnnnnnnnnnnnnnnnnnnnnnnnnnnnnnnnnnnnnnnnnnnnnnnnnnnnnnnnnnnnnnnnnnnnnnnnnnnnnnnnnnnnnnnnnnnnnnnnnnnnnnnnnnnnnnnnnnnnnnnnnnnnnnnnnnnnnnnnnnnnnnnnnnnnnnnnnnnnnnnnnnnnnnnnnnnnnnnnnnnnnnnnnnnnnnnnnnnnnnnnnnnnnnnnnnnnnnnnnnnnnnnnnnnnnnnnnnnnnnnnnnnnnnnnnnnnnnnnnnnnnnnnnnnnnnnnnnnnnnnnnnnnnnnnnnnnnnnnnnnnnnnnnnnnnnnnnnnnnnnnnnnnnnnnnnnnnnnnnnnnnnnnnnnnnnnnnnnnnnnnnnnnnnnnnnnnnnnnnnnnnnnnnnnnnnnnnnnnnnnnnnnnnnnnnnnnnnnnnnnnnnnnnnnnnnnnnnnnnnnnnnnnnnnnnnnnnnnnnnnnnnnnnnnnnnnnnnnnnnnnnnnnnnnnnnnnnnnnnnnnnnnnnnnnnnnnnnnnnnnnnnnnnnnnnnnnnnnnnnnnnnnnnnnnnnn
>UWOPS87_2421
TGGAAATACAAAAAGGAGCAGATCATTCCACATAATGATATCATTATTCCCTCTTTCATTTAAAAAATCACCGTTTTTATTTTACTAATTATCAGTCTCTGCATTTTCAGATTCTGTTAAATTTGATAACTGTTTTTCGCCGTTTATAAAGTATTTTTGCATCATGTATGATAATGTATNNNNNNNNNNNAAACNNNNNNTATTAATAATCAGTGGTCAGGnnnnnnnnnnnnnnnnnnnnnnnnnnnnnnnnnnnnnnnnnnnnnnnnnnnnnnnnnnnnnnnnnnnnnnnnnnnnnnnnnnnnnnnnnnnnnnnnnnnnnnnnnnnnnnnnnnnnnnnnnnnnnnnnnnnnnnnnnnnnnnnnnnnnnnnnnnnnnnnnnnnnnnnnnnnnnnnnnnnnnnnnnnnnnnnnnnnnnnnnnnnnnnnnnnnnnnnnnnnnnnnnnnnnnnnnnnnnnnnnnnnnnnnnnnnnnnnnnnnnnnnnnnnnnnnnnnnnnnnnnnnnnnnnnnnnnnnnnnnnnnnnnnnnnnnnnnnnnnnnnnnnnnnnnnnnnnnnnnnnnnnnnnnnnnnnnnnnnnnnnnnnnnnnnnnnnnnnnnnnnnnnnnnnnnnnnnnnnnnnnnnnnnnnnnnnnnnnnnnnnnnnnnnnnnnnnnnnnnnnnnnnnnnnnnnnnnnnnnnnnnnnnnnnnnnnnnnnnnnnnnnnnnnnnnnnnnnnnnnnnnnnnnnnnnnnnnnnnnnnnn
>W303
NNNNNNNNNNNNNANNNNNNNNTCANNNNNNNNNNNNNNNNNNNNNNNNNNNNNNNNNNNNNAAAAATCACCGTTNNNNNNNNNNNNNNNNNNNNNNNNNNNATTTTCANNTTCTNNNNNNTTTGATAAATGTTTTTCGCCGTTNNNNNNGTATTTTTGCATCATGTATGATAATGTATTAGTAATATGAAAACTGGTGTTATTAATAATCAGTNNNNNNGATGTAGTATTAGTTTGGAATAAAAGCAAATCTCCTCATGCTATATAAGAGGAATATAGAAAATACAGGCCAGTTGTTCTTATTAAACATGAACATAATAGTGGGTCTAGCAGTTACTATACATTTAAATTGGCGACTACTATTATTCGTACATTCGACTATAGCAGTATTTCCAATTAATGGATCTTTAACTCAGCTATTATACTGTTTGAGTTCCTCGTTTAACATTTCCCTGTCCAACAGNNNNNNAAAAGTATGTAGGGTTTGCATTAATATACAGTAGAGACACTTAAATTGTTACTATAGTAACTCAAGTTACTATTCGTGANNNNNNTGACTTATTATTCTTCATGAATAGTCGATTAGTAATCAAATGAAGTAATCAGATGTGCAATGCGTCTTTAATGTTTCAGACTGGNNNNNNNTACGTAGCTACATAATAATCTGGGTACAGTAAACTCAATGATCNANNNNNNNNNNNNNNNATCTGNNNCTNNNNNNNTAANNNNNNNTCTNNNNNNNN
>Y12
NN-NNNNNNNNNNNNNNNNNNNNNNNNNNNNNNNNNNNNNNNNNNNNNNNNNNNNNNNNNNNNNNNNNNNNNNNNNNNNNNNNNNNAANNNNNNNNNNNNNNNTNNNNNNNNNNNNNNNNNNNNNNNNNNNNNNNNNNNNNNNNNATAAAGTATTTTTGCATCATGTATGATAATATATTAGTAATATGAAAACTGGTGTTATTAATAATCAGTGGTCAGGATGTAGTATTAGTTTGGAATAAAAGCAAANNNCCTCATGCTATATAAGAGGAATATATAAAATACAGGCCAGTTGTTCTTATTAAACATGAACATAATAGTGGGNNTAGCAGTTACTATACATTTAAATTGGCGACTACTATTATTCGTACATACGACTATAGCAGTATTTTCAATTAATGGATCTTTAACTCAGCTATTGTACTGTTTGAGTTCCTCGTTTAACATTTCCNTGTCCAACAGGGACTTAAAAGTATGTAGGGTTTGCATTAATATACAGAAGAGACACTTAAATTGTTACTATAGTAACTCATGTTACTATTCGTGAGAATATTGACTTATTATTCTTCATGAATAGTCGATTAGTAATCAAATGAAATAATCAGATGTGCAATGCGTCTTTAATGTTTCAGACTGGAGAATGATACGTAGCTACATAATAATCTGGGTANANTAAACTCAATGATCTANNNNNTGNNNNNNNNNNCTGATGCTTGCAATATAACAATTCATCTCGTGACNN
>Y55
TGGAAATACAAAAAGGAGCAGATCATTCCACATAATGATATCATTATTCCCTCTTTCATTTAAAAAATCACCGTTTTTATCCTATTAATTATCAGTCTCAGCATTTTCAGATTCTGTTAAATTTGACGACTGTTTTTCGCCGTTTATAAAGTATTTTTGCACCATGTATGATAATGTATTAGTAATATGAAANCTGGTGTTATTAATAATCAGTGGTCAGGGTGTAGTATTAGTTTGGAATAAAAGCAAATCTCCTCATGCTCTATAAGAGGAATATATAAAATACAGGCCAGTTGTTCTTATTAAACATGGACATAATAGTGGGTCTAGCAGTTACTATACATTTAAATTGGCGACTACTATTACTCGTACATACGACTATAGCAGTATTTTCAATTAATGGATCTTTAACTCGGCTATTGTACTGTTTGAGTTCCTCGTTTAACATTTCCCTGGCCAACAGGGACTTAAAAGTATGTAGGGTTTGCATTAATATACAGAAGAGACACTTAAATTGTTACTATAGTAACTCATGTTACTATTCGTGAGAATATTGACTTATTATTCTTCATGAATAGTCGATTAGTAATCAAATGAAGTAATCAGATGTGCAATGCGTCTTTAATGTTTCAGACTGGAGAATGATACGTAGGTACATAATAATCTGGGTACAGTAAACTCAATGATCTATTACCTAAATGATTAATCTGATACTTGCAATATAACAATTCATCTCGTGACAT
>Y9
nnnnnnnnnnnnnnnnnnnnnnnnnnnnnnnnnnnnnnnnnnnnnnnnnnnnnnnnnnnnnnnnnnnnnnnnnnnnnnnnnnnnnnnnnnnnnnnnnnnnnnnnnnnnnnnnnnnnnnnnnnnnnnnnnnnnnnnnnnnnnnnnnnnnnnNNNNNNNNNNNNNNNNNNNNNNNNNNNNNNNNNNNNNNNNNNNNNNNNNNNNNNNNNNNNNNNNNNNNNNNNNNNNNNNNNNNNNNNNN-NNNNNNNNNNNNNNNNNNNNNNNNNNNNNNNNNNNNNNNNNNNNNNNNNNNNNNNNNNNNNNNNNNNNNNNNNNNNNNNNNNNNNNNNNNNNNNNNNNNNNNNNNNNNNNNNNNNNNNNNNNNNNNNNNNNNNNNNNNNNNNAGCAGTATTTTNNNNNNANNNNNCNTTNNNNNNGCTANNGTACTGTNTGAGTTCCTCGTTTAACATTTCCNTGTCCAACAGNNACTTAAAAGTATGTAGGGTNNGCATTAATATACAGAAGAGACACTTAAATTGTTACTATAGTAACTCATGTTACTATTCGTGAGAATATTGACTTATTATTCTTCATGAATAGTCGATTAGTAATCAAATGAAATAATCAGATGTGCAATGCGTCTTTAATGTTTCAGACTGGAGAATGATACGTAGCTACATAATAATCTGGGTACAGTAAACTCAATGATCTATTACCTGAATGATTAATCTGATGCTTGCAATATAACAATTCATCTCGTGACAT
>YIIc17_E5
TGGAAATACAAAAAGGAGCAGATCATTCCACATAATGATATCATTATTCCCTCTTTCATTTAAAAAATCACCGTTTTTATTTTATTAATTATCAGTCTCTGCATTTTCAGATTCTGTTAAATTTGATAACTGTTTTTCGCCGTTTATAAAGTATTTTTGCATCATGTATGATAATGTATTAGTAATATGAAAACTGGTGTTNNNAATAATCAGTGGTCAGGNNNTAGTNNNAGTTTNNNNNNNNNNNNNNNNNNNNNATGNNNNANNNNNNNNNNNNNNNNNNNNNNNNNNNGNNNNNNNNNNNNNNNNNNNNNNNNNNNNNNNNNNTNNNNNNNNNNNNNNNNNNNNNNNNNNNNNNNNNNNNNNNNNNNNNNNNNNNNNNNNNNNNNNNNNNNNNNNNNNNNNNNNNNNNNNNNNNNNNNNNNNNNNNNNNNNNNNNNNN-NNNNNNNNNNNNNNNN-NNNNNNNNNNNNNNNNNNNNNNNNNNNNNNNNNNNNNNNNNNNNNNNNNNNNNNNNNNNNNNNNNNNNNNNNN-NNNNNNNNNNNNNNNNNNNNNNNNN-NNNNN-NNNNNNNNNNNNNNGATNNNNNNTCNNNTGNNNNNNTCANNNNNNNNNNNNNNNNNNANNGTTNCAGNNNNNAGANTGATNNNTAGCTNNNTANTAATCTGGGNANNGNNNACTCANTGATCTATNNNNTGAATGATTAATCTGATGCTTGCANTATAACANNTCNNNNNNNNACAT
>YJM789
TGGAAATACAAAAAGGAGCAGATCATTCCACATAATGATATCATTATTCCCTCTTTCATTTAAAAAATCACCGTTTTTATTTTATTAATTATCAGTCTCTGCATTTTCAGATTCTGTTAAATTTGATAACTGTTTTTCGCCGTTTATAAAGTATTTTTGCATCATGTATGATAATGTATTAGTAATATGAAAACTGGTGTTATTAATAATCAGTGGTCAGGATGTAGTATTAGTTTGGAATAAAAGCAAATCTCCTCATGCTATATAAGAGGAATATAGAAAATACAGGCCAGTTGTTCTTATTAAACATGAACATAATAGTGGGTCTAGCAGTTACTATACATTTAAATTGGCGACTACTATTATTCGTACATTCGACTATAGCAGTATTTCCAATTAATGGATCTTTAACTCAGCTATTATACTGTTTGAGTTCCTCGTTTAACATTTCCCTGTCCAACAGGGACTTAAAAGTATGTAGGGTTTGCATTAATATACAGTAGAGACACTTAAATTGTTACTATAGTAACTCAAGTTACTATTCGTGAGAATATTGACTTATTATTCTTCATGAATAGTCGATTAGTAATCAAATGAAGTAATCAGATGTGCAATGCGTCTTTAATGTTTCAGACTGGAGAATGATACGTAGCTACATAATAATCTGGGTACAGTAAACTCAATGATCTATTACCTGAATGATTAATCTGATGCTTGCAATATAACAATTCATCTCGTGACAT
>YJM975
nnnnnnnnnnnnnnnnnnnnnnnnnnnnnnnnnnnnnnnnnnnnnnnnnnnnnnnnnnnnnnnnnnnnnnnnnnnnnnnnnnnnnnnnnnnnnnnnnnnnnnnnnnnnnnnnnnnnnnnnnnnnnnnnnnnnnnnnnnnnnnnnnnnnnnnnnnNNNNNNNNNNNNNNNNNNNNNNNNNNNNNNNNATGAAAANNNNNNNNNNNNNNNANNNNNNNNNNNNNNNNNNNNNNNNNNNNNNNTAAAAGCANNNNNNNNNNNNNNNNNNNNNAGGNNTATAGAAAATANNGGCCAGTTNNNNNNNNNNNNNATGAACANNNNNNNGGGTNNNGCANNNNNNNNANNNTTAAATTGGNNNNNNNNNNTATTCGNNNNTTCGNNNANAGCAGNNNTNNNNNTTNNNGGATCTTTAACTNNNCTATTANNNTGTTTGAGTTCCTCGTTTAACATTTCCCTGTCNNNNNGGGACTTAAAAGTATGTAGGGTTTGCATTAATATACAGNNNNNNNNNNTAAATTGTTACTATAGTANNNCAAGTTACTATTCGNNNNNNNNNTGACTTATTATTCTTCATGAATAGTCGATTAGNNNTCNAATGAAGTAATNNNNTGTGCAATNNNTCTTTAATGTTTCAGACTGGAGAATGATACGTAGCTACATAATAATCTGGGTACAGTAAACTCAATGATCTATTACCTGAATGATTAATCTGATGCTTGCAATATAACAATTCATCTCGTGACAT
>YJM978
TGGAAATACAAAAAGGAGCAGATCATTCCACATAATGATATCATTATTCCCTCTTTCATTTAAAAAATCACCGTTTTTATTTTATTANTTATCAGTCTCTGCATTTTCAGATTCTGTTAAATTTGATAACTGTTTTTCGCCGTTTATAAAGTATTTTTGCATCATGTATGATAATGTATTAGTAATATGAAAACTGGTGTTATTAATAATCAGTGGTCAGGATGTAGTATTAGTTTGGAATAAAAGCAAATCTCCTCATGCTATATAAGAGGAATATAGAAAATACAGGCCAGTTGTTCTTATTAAACATGAACATAATAGTGGGTCTAGCAGTTACTATACATTTAAATTGGCGACTACTATTATTCGTACATTCGACTATAGCAGTATTTCCAATTAATGGATCTTTAACTCAGCTATTATACTGTTTGAGTTCCTCGTTTAACATTTCCCTGTCCAACAGGGACTTAAAAGTATGTAGGGTTTGCATTAATATACAGTAGAGACACTTAAATTGTTACTATAGTAACTCAAGTTACTATTCGTGAGAATATTGACTTATTATTCTTCATGAATAGTCGATTAGTAATCAAATGAAGTAATCAGATGTGCAATGCGTCTTTAATGTTTCAGACTGGANNNNNNTACGTANNTACATAATAATCTGGGTACAGTAAACTCAATGATCTATTACCTGAANGATTAATCTGATGCTNNNNNNATAACAATTNATCTCGTGACAT
>YJM981
-NNNNNNNNNNNANNNNNNNNNNNNNNNNNNNNNNNNNNNNNNnnnnnnnnnnnnnnnnnnnnnnnnnnnnnnnnnnnnnnnnnnnnnnnnnnnnnnnnnnnnnnnnnnnnnnnnnnnnnnnnnnnnnnnnnnnnnnnnnnnnnnnnnnnnnnnnnnnnnnnnnnnnnnnnnnnnnnnnnnnnnnnnnnnnnnnnnnnnnnnnnnnnnnnnnnnnnnnnnnnnnnnnnnnnnnnnnnnnnnnnnnnnnnnnnnnnnnnnnnnnnnnnnnnnnnnnnnnnnnnnnnnnnnnnnnnnnnnnnnnnnnnnnnnnnnnnnnnnnnnnnnnnnnnnnnnnnnnnnnnnnnnnnnnnnnnnnnnnnnnnnnnnnnnnnnnnnnnnnnnnnnnnnnnnnnnnnnnnnnnnnnnnnnnnnnnnnnnnnnnnnnnnnnnnnnnnnnnnnnnnnnnnnnnnnnnnnnnnnnnnnnnnnnnnnnnnnnnnnnnnnnnnnnnnnnnnnnnnnnnnnnnnnnnnnnnnnnnnnnnnnnnnnnnnnnnnnnnnnnnnnnnnnnnnnnnnnnnnnnnnnnnnnnnnnnnnnnnnnnnnnnnnnnnnnnnnnnnnnnnnnnnnnnnnnnnnnnnnnnnnnnnnnnnnnnnnnnnnnnnnnnnnnnnnnnnnnnnnnnnnnnnnnnnnnnnnnnnnnnnnnnnnnnnnnnnnnnnnnnnnnnnnnnnnnnnnnnnnnnnnnnnnnnnnnnnnnnnnnnnn
>YPS128
nnnnnnnnnnnnnnnnnnnnnnnnnnnnnnnnnnnnnnnnnnnnnnnnnnnnnnnnnnnnnnnnnnnnnnnnnnnnnnnnnnnnnnnnnnnnnnnnnnnnnnnnnnnnnnnnnnnnnnnnnnnnnnnnnnnnnnnnnnnnnnnnnnnnnnnnnnnnnnnnnnnnnnnnnnnnnnnnnnnnnnnnnnnnnnnnnnnnnnnnnnnnnnnnnnnnnnnnnnnnnnnnnnnnnnnnnnnnnnnnnnnnnnnnnnnnnnnnnnnnnnnnnnnnnnnnnnnnnnnnnnnnnnnnnnnnnnnnnnnnnnnnnnnnnnnnnnnnnnnnnnnnnnnnnnnnnnnnnnnnnnnnnnnnnnnnnnnnnnnnnnnnnnnnnnnnnnnnnnnnnnnnnnnnnnnnnnnnnnnnnnnnnnnnnnnnnnnnnnnnnnnnnnnnnnnnnnnnnnnnnnnnnnnnnnnnnnnnnnnnnnnnnnnnnnnnnnnnnnnnnnnnnnnnnnnnnnnnnnnnnnnnnnnnnnnnnnnnnnnnnnnnnnnnnnnnnnnnnnnnnnnnnnnnnnnnnnnnnnnnnnnnnnnnnnnnnnnnnnnnnnnnnnnnnnnnnnnnnnnnnnnnnnnnnnnnnnnnnnnnnnnnnnnnnnnnnnnnnnnnnnnnnnnnnnnnnnnnnnnnnnnnnnnnnnnnnnnnnnnnnnnnnnnnnnnnnnnnnnnnnnnnnnnnnnnnnnnnnnnnnnnnnnnnnnnnnnnnnnnnnnn
>YPS606
nnnnnnnnnnnnnnnnnnnnnnnnnnnnnnnnnnnnnnnnnnnnnnnnnnnnnnnnnnnnnnnnnnnnnnnnnnnnnnnnnnnnnnnnnnnnnnnnnnnnnnnnnnnnnnnnnnnnnnnnnnnnnnnnnnnnnnnnnnnnnnnnnnnnnnnnnnnnnnnnnnnnnnnnnnnnnnnnnnnnnnnnnnnnnnnnnnnnnnnnnnnnnnnnnnnnnnnnnnnnnnnnnnnnnnnnnnnnnnnnnnnnnnnnnnnnnnnnnnnnnnnnnnnnnnnnnnnnnnnnnnnnnnnnnnnnnnnnnnnnnnnnnnnnnnnnnnnnnnnnnnnnnnnnnnnnnnnnnnnnnnnnnnnnnnnnnnnnnnnnnnnnnnnnnnnnnnnnnnnnnnnnnnnnnnnnnnnnnnnnnnnnnnnnnnnnnnnnnnnnnnnnnnnnnnnnnnnnnnnnnnnnnnnnnnnnnnnnnnnnnnnnnnnnnnnnnnnnnnnnnnnnnnnnnnnnnnnnnnnnnnnnnnnnnnnnnnnnnnnnnnnnnnnnnnnnnnnnnnnnnnnnnnnnnnnnnnnnnnnnnnnnnnnnnnnnnnnnNNNNNNNNNNNNNNNNNNNNNNNNNNNNNNNNNNNNNNNNNNNNNNNNNNNNNNNNNNNNNNNNNNNGATACGTAGCTANNNNNTNNNCNNNNNACAGNNNNNTCANTGATCNNNTACCTGAATGNNNNNNNNGATGCNNNNNNTATANNNNNNNNNNNCGTGACNN
>YS2
nnnnnnnnnnnnnnnnnnnnnnnnnnnnnnnnnnnnnnnnnnnnnnnnnnnnnnnnnnnnnnnnnnnnnnnnnnnnnnnnnnnnnnnnnnnnnnnnnnnnnnnnnnnnnnnnnnnnnnnnnnnnnnnnnnnnnnnnnnnnnnnnnnnnnnnnnnnnnnnnnnnnnnnnnnnnnnnnnnnnnnnnnnnnnnnnnnnnnnnnnnnnnnnnnnnnnnnnnnnnnnnnnnnnnnnnnnnnnnnnnnnnnnnnnnnnnnnnnnnnnnnnnnnnnnnnnnnnnnnnnnnnnnnnnnnnnnnnnnnnnnnnnnnnnnnnnnnnnnnnnnnnnnnnnnnnnnnnnnnnnnnnnnnnnnnnnnnnnnnnnnnnnnnnnnnnnnnnnnnnnnnnnnnnnnnnnnnnnnnnnnnnnnnnnnnnnnnnnnnnnnnnnnnnnnnnnnnnnnnnnnnnnnnnnnnnnnnnnnnnnnnnnnnnnnnnnnnnnnnnnnnnnnnnnnnnnnnnnnnnnnnnnnnnnnnnnnnnnnnnnnnnnnnnnnnnnnnnnnnnnnnnnnnnnnnnnnnnnnnnnnnnnnnnnnnnnnnnnnnnnnnnnnnnnnnnnnnnnnnnnnnnnnnnnnnnnnnnnnnnnnnnnnnnnnnnnnnnnnnnnnnnnnnnnnnnnnnnnnnnnnnnnnnnnnnnnnnnnnnnnnnnnnnnnnnnnnnnnnnnnnnnnnnnnnnnnnnnnnnnnnnnnnnnnnnnnnnnnnnnnnn
>YS4
nnnnnnnnnnnnnnnnnnnnnnnnnnnnnnnnnnnnnnnnnnnnnnnnnnnnnnnnnnnnnnnnnnnnnnnnnnnnnnnnnnnnnnnnnnnnnnnnnnnnnnnnnnnnnnnnnnnnnnnnnnnnnnnnnnnnnnnnnnnnnnnnnnnnnnnnnnnnnnnnnnnnnnnnnnnnnnnnNNNNNNNNNNNNNAANNNNNNNNNNNNNNNNNNNNNNNNNNNNNNNNNNNNNNNNNNNNNGGNNNNAAAGCNNNNNNNNNNNNNNNNNNNNNNAGNNNNNNNTANNNNNNNNNCNAGNNNNNNNNNNNNNNNNNGNNNNNNNNNNNNNNNNNNNNNNNNNNNNNNNNNNNNNNTTGGCGACNNNTNNNNNNNNNNNNNNNNNNNNNNNNANNNNNNNNNNNNNNNNGNNNNNNNNNNNNNNTATTNTACTGTTTGAGTTCCTCGTTTAACATTTCCCTGTCCANCAGGGACTTAAAAGTATGTAGGGTTTGCATTAATATACAGNAGAGACACTTAAATTGTTACTATAGTAACTCANGTTACTATTCGTGAGAATATTGACTTATTATTCTTCATGAATAGTCGATTAGTAATCAAATGAANTAATCAGNTGTGCAATGCGTCTTTAATGTTTCAGACTGGAGAATGATACGTAGCTACATAATAATCTGGGTACAGTAAACTCAATGATCTATTACCTGAATGATTAATCTGATGCTTGCAATATAACAATTCATCTCGTGACAT
>YS9
TGGAAATACAAAAAGGAGCAGATCATTCCACATAATGATATCATTATTCCCTCTTTCATTTAAAAAATCACCCTTTTTATTTTATTAATTATCAGTCTCTGCATTTTCAGNNNCTGTTNNNNTTGANNACTGTTTTTCGCCGTTTANNNNGTATTNNNGCATCATGTATGNNNNNGTATTAGNNNNNNNNNNNNNNNNNNNNNNNNNANTCANNNNNNNNNNNNNNGNNNNNNNNNNNNNNNNNNNNNNNNNNNNNNNNNNNNNNNN-NNNNNNNNNNNNNNNNNNNNNNNNNNNNNNNNNNN-NNNNNNNNNNNNNNNNNNNNNNNNNNNNNNNNNNNNNNNNNNnnnnnnnnnnnnnnnnnnnnnnnnnnnnnnnnnnnnnnnnnnnnnnnnnnnnnnnnnnnnnnnnnnnnnnnnnnnnnnnnnnnnnnnnnnnnnnnnnnnnnnnnnnnnnnnnnnnnnnnnnnnnnnnnnnnnnnnnnnnnnnnnnnnnnnnnnnnnnnnnnnnnnnnnnnnnnnnnnnnnnnnnnnnnnnnnnnnnnnnnnnnnnnnnnnnnnnnnnnnnnnnnnnnnnnnnnnnnnnnnnnnnnnnnnnnnnnnnnnnnnnnnnnnnnnnnnnnnnnnnnnnnnnnnnnnnnnnnnnnnnnnnnnnnnnnnnnnnnnnnnnnnnnnnnnnnnnnnnnnnnnnnnnnnnnnnnnnnnnnnnnnnnnnnnnnnnnnnnnnnnnnnnnnnnnnnnnnnn
