# Supplementary material for: Evolutionary Genomics of Transposable Elements in Saccharomyces cerevisiae
Source: PLoS One. 2012 Nov 30;7(11):e50978. doi: 10.1371/journal.pone.0050978 (PMC3511429; doi:10.1371/journal.pone.0050978)
Supplement: File S7 — ZIP archive of SGRP strain alignments used for population genomic analyses. Alignments of the orthologous genomic region in each SGRP strain corresponding to each Ty insertion in our re-annotation of the S. cerevisiae reference genome. N’s represent low quality (<Q40 phred score) or missing data, primarily due to the low-coverage sequence of many SGRP strains. The DNA sequence of sacCer2 is included as “REF” and each alignment includes the TE locus and 200 bp of DNA sequence on either side of the Ty insertion site. A dummy sequence shows the position of each TE in the alignment with “T”s. (ZIP) [file pone.0050978.s007.zip › S7/chrIV_s80+_TY4.mfa]

>REF
GTTACTATTCGTGAGAATATTGACTTATTATTCTTCATGAATAGTCGATTAGTAATCAAATGAAGTAATCAGATGTGCAATGCGTCTTTAATGTTTCAGACTGGAGAATGATACGTAGCTACATAATAATCTGGGTACAGTAAACTCAATGATCTATTACCTGAATGATTAATCTGATGCTTGCAATATAACAATTCATCTCGTGACATTAACCATAAGAATTACTCTCATCATTGCTATATCGGCAAGGTTTAATATGTCCAGTCGGAGTGTATTTTATATCTCTTTCTTTTAGAATAAGAATATCTGCTTTTATTCTTAATCAATACTACAACCTAACTACTAACTATCAACACTGTTAATTACGATTCGCTCCAACAAATTTGGTTTTGTGGATTCTTAAATTCTCGAGAAAAACTTCTAATATATCTTGTATACCAGATACTGTAGCCTTTAGCAACGATAGAATACGAACAGTTCTCTTAAAATTCGCCTATTTCTCATACCGTTGCAGATATAACTAAAGTATTGACATTCAGTGACATCTGGCGCTGA
>index
-------------------------------------------------------------------------------------------------------------------------------------------------------------------------------------------------------TTTTTTTTTTTTTTTTTTTTTTTTTTTTTTTTTTTTTTTTTTTTTTTTTTTTTTTTTTTTTTTTTTTTTTTTTTTTTTTTTTTTTTTTTTTTTTTTTTTTTTTTTTTTTTTTTTTTTTTTTTTTTTTTTTTTTTTTTTTTTTTTTTTTTTTTTTTT--------------------------------------------------------------------------------------------------------------------------------------------------------------------------------------------------------
>273614N
GTTACTATTCGTNNGAATATTGACTTATTATTCTTCATGAATAGTCGATTAGTAATCAAATGAAGTAATCAGATGTGCAATGCGTCTTTAATGTTTCAGACTGGAGAATGATACGTAGCTACATAATAATCTGGGTACAGTAAACTCAATGATCTATTACCTGAATGATTAATCTGATGCTTGCAATATAACAATTCATCTCGTGACATTAACCATAANAATTACTCTCATCATTGCTATATCGGCAAGGTTTAATATGTCCANNNGGAGTGTATTTTATATCTCTTTCTNNNAGAATAAGAATATCTGCTTTTACTCTTAATCANNACTACAACCTAACTACTAACTATCAACNCTGTTAATTACGATTCGCTCCAACAAATNNGGTTTTGTGGATTCTTAAATTCTCGAGAAAAACTNNNNNNNNNNNTTGTANNNNNNNNNNNNTAGCCNNNNNNAACNNNNNNNNNNNNNNNNNNNTNNNNNNATTCGCCTATTTCTNNNNNNNTTNNNNNNNNNNNNNNNNNNNNNNNNNNNNNNNNNNNNNNNNNNNNN
>322134S
GTTACTATTCGTGAGAATATTGACTTATTATTCTTCATGAATAGTCGATTAGTAATCAAATGAAGTAATCAGATGTGCAATGCGTCTTTAATGTTTGAGACTGGAGAATGATACGTAGCTACATAATAATCTGGGTACAGTAAACTCAATGATCTATTACCTGAATGATTAATCTGATGCTTGCAATATAACAATTCATCTCGTGACATTAACCATAAGAACTACTCTCATCATTGCTATATCGGCAAGGTTTAATATGTCCAGTCGGAGNGNATTTTANATCTCTTTCTTTTAGAATAAGAATATATGCTTTTATTCTTAATCAATACTACCACCTAACTNCTAACTNTCAACACNGTTAATTNCGATNCGCTCCAACCAATTTGGTTTNGNGGATTNTTAAATTCNCGAGAAAAACTTCTAATATATCTTGTATACCAGATACTGTAGCCTTTAGCAACGATNGAATACGAACAGTTCTCTTAAAATTCGCCTATTTCTCATACCGTNGCAGATATAACTAAAGTATTGACATTCAGTGACATCTGGAGCTGA
>378604X
GTTACTATTCGTGAGAATATTGACTTATTATTCTTCATGAATAGTCGATTAGTAATCAAATGAAGTAATCAGATGTGCAATGCGTCTTTAATGTTTCAGACTGGAGAATGATACGTAGCTACATAATAATCTGGGTACAGTAAACTCAATGATCTATTACCTGAATGATTAATCTGATGCTTGCAATATAACAATTCATCTCGTGACATTAACCATAANNNNNNCTCTCATCATTGCTATATCGGCAAGGTTTAATATGTCCAGTCNNNNNNTATTTTATATCTCTTTCTTTTANNATAAGAATATCTGCTTTTATTCTTAATCAATACTACAACCTAACTACTAACTATCAACACTGTTAATTACGNNNCGCTCCAACAAATTTGGTTTTGTNNNNNNTTAAATTCTNNNNNNNNNNNTCTAATATATCNNNTATACCAGNTACTGTAGCCTTTAGNANNNNNNNNNNNNNNNCNNNNNNNTNNNNNNNNNNNNNNNNNNNNNNNNNNNNNNNNNNNNNNNNNANNNNNNNNNNNNNNNNNNNNNNNNNNCTGA
>BC187
GTTACTATTCGTGAGAATATTGACTTATTATTCTTCATGAATAGTCGATTAGTAATCNNNTGAAGTANTCAGATGTGCAATGCGTCTTTAATGNNNGAGACTNNNGAATGATACGTAGCTACATNNNNNNCTGGGTACAGTAAACTNNNNNANCTNNNNNNNNNNNNANNNNNNTGATGCTTGCAATATAACAATTNNNCTCGTGACATTAACCATAAGAACTACTCTCATCATTGCTATATCGGCAAGGTTTAATATGTCCAGTCGGAGTGTATTTTATATCTCTTTCTTTTAGAATAAGAATATATGCTTTTATTCTTAATCAATACTACAACCTAACTACTAACTATCAACACTGTTAATTACGATTCGCTCCAACAAATTTGGTTTTGTGGATTCTTAAATTCTCGAGAAAAACTTCTAATATATCTTGTATACCAGATACTGTAGCCTTTAGCAACGATAGAATACGAACAGTTCTCTTAAAATTCGCCTATTTCTCATACCGTTGCAGATATAACTNNNGTATTGACATTCAGTGACATCTNNNGCTGA
>DBVPG1106
nnnnnnnnnnnnnnnnnnnnnnnnnnnnnnnnnnnnnnnnnnnnnnnnnnnnnnNNNNNNNNNNNNNNNNNNNNNNNNNNNNNNNNNNNNNNNNNNNNNNNNNNNNNNNNNNNNNNNNNNNNNNNANAATCTNNNNNNNNNNAACTCNNNNNNNNNNNNNNNNNNNNNNNNNNNNNNNGCNNNNNNNNTAACAATTCATCTCGTGACATTAACCATAAGAATTACTCTCATCATTGCTATATCGGCAAGGTTTAATATGTCCAGTCGGAGTGTATTTTATATCTCTTTCTTTTAGAATAAGAATATCTGCTTTTACTCTTAATCAATACTACAACCTAACTACTAACTATCAACACTGTTAATTACGATTCGCTCCAACAAATTTGGTTTTGTGGATTCTTAAATTCTCGAGAAAAACTTCTAATATATCTTGTATACCAGATACTGTAGCCTTTAGCAACGATAGAATACGAACAGTTCTCTTAAAATTCGCCTATTTCTCATACCGTTGCAGATATAACTAAAGTATTGACATTCAGTGNNATCTGGCGNTGA
>DBVPG1373
GTTACTATTCGTGAGAATATTGACTTATTATTCTTCATGAATAGTCGATTAGTAATCAAATGAAGTAATCAGATGTGCAATGCGTCTTTAATGTTTCAGACTGGAGAATGATACGTAGCTACATAATAATCTGGGTACAGTAAACTCAATGATCTATTACCTGAATGATTAATCTGATGCTTGCAATATAACAATTCATCTCGTGACATTAACCATAAGAATTACTCTCATCATTGCTATATCGGCAAGGTTTAATATGTCCAGTCGGAGNNTATTTTATATCTCTTTCTNNNNNNANNNNNNTATCTGCTTTTACTNNNNNNCNNNNNNNCAANNNNNNTNCNNNNNNNNNNNNNNNNNNNNNNNNATTCGCTCNNNNNNNNnnnnnnnnnnnnnnnnnnnnnnnnnnnnnnnnnnnnnnnnnnnnnnnnnnnnnnnnnnnnnnnnnnnnnnnnnnnnnnnnnnnnnnnnnnnnnnnnnnnnnnnnnnnnnnnnnnnnnnnnnnnnnnnnnnnnnnnnnnnnnnnnnnnnnnnnnnnnnnnnnnnnnnnnnnnn
>DBVPG1788
GTTACTATTCGTGAGAATATTGACTTATTATTCTTCNNNAATAGTCGATTAGTAATCAAATGAAGTAATCAGATGTGCAATGCGTCTTTAATGTTTCAGACTGGAGAATGATAGGTAGCTACATAATAATCTGGGTACAGTAAACTCAATGATCTATTACCTGAATGATTAATCTGATGCTTGCAATATAACAATTCATCTCGTGACATTAACCATAAGAATTACTCTCATCATTGCTATATCGGCAAGGTTTAATATGTCCAGTCGGAGTGTATTTTATATCTCTTTCTTTTAGAATAAGAATATCTGCTTTTACTCTTAATCAATACTACAACCTAACTACTAACTATCAACACTGTTAATTACGATTCGCTCCAACAAATTTGGTTTTGTGGATTCTTAAATTCTCGAGAAAAACTTCTAATATATCTTGTATACCAGATACTGTAGCCTTTAGCAACGATAGAATACGAACAGTTCTCTTAAAATNCGCCTATTTCTCATACCGTTGCAGATATAACTAAAGTATTGACATTCAGTGACATCTGGCGCTGA
>DBVPG1853
nnnnnnnnnnnnnnnnnnnnnnnnnnnnnnnnnnnnnnnnnnnnnnnnnnnnnnnnnnnnnnnnnnnnnnnnnnnnnnnnnnnnnnnnnnnnnnnnnnnnnnnnnnnnnnnnnnnnnnnnnnnnnnnnnnnnnnnnnnnnnnnnnnnnnnnnnnnnnnnnnnnnnnnnnnnnnnnnnnnnnnnnnnnnnnnnnnnnnnnnnnnnnnnnnnnnnnnnnnnnnnnnnnnnnnnnnnnnnnnnnnnnnnnnnnnnnnnnnnnnnnnnnnnnnnnnnnnnnnnnnnnnnnnnnnnnnnnnnnnnnnnnnnnnnnnnnnnnnnnnnnnnnnnnnnnnnnnnnnnnnnnnnnnnnnnnnnnnnnnnnnnnnnnnnnnnnnnnnnnnnnnnnnnnnnnnnnnnnnnnnnnnnnnnnnnnnnnnnnnnnnnnnnnnnnnnnnnnnnnnnnnnnnnnnnnnnnnnnnnnnnnnnnnnnnnnnnnnnnnNNNNNNNN-NTCGNNNNNNTNNNNNNNNNNNNNNGATATANNNNNNNNNNNGACATGNNNNNNNNNNNNNCNNNNN
>DBVPG6040
nnnnnnnnnnnnnnnnnnnnnnnnnnnnnnnnnnnnnnnnnnnnnnnnnnnnnnnnnnnnnnnnnnnnnnnnnnnnnnnnnnnnnnnnnnnnnnnnnnnnnnnnnnnnnnnnnnnnnnnnnnnnnnnnnnnnnnnnnnnnnnnnnnnnnnnnnnnnnnnnnnnnnnnnnnnnnnnnnnnnnnnnnnnnnnnnnnnnnnnnnnnnnnnnnnnnnnnnnnnnnnnnnnnnnnnnnnnnnnnnnnnnnnnnnnnnnnnnnnnnnnnnnnnnnnnnnnnnnnnnnnnnnnnnnnnnnnnnnnnnnnnnnnnnnnnnnnnnnnnnnnnnnnnnnnnnnnnnnnnnnnnnnnnnnnnnnnnnnnnnnnnnnnnnnnnnnnnnnnnnnnnnnnnnnnnnnnnnnnnnnnnnnnnnnnnnnnnnnnnnnnnnnnnnnnnnnnnnnnnnnnnnnnnnnnnnnnnnnnnnnnnnnnnnnnnnnnnnnnnnnnnnnnnnnnnnnnnnnnnnnnnnnnnnnnnnnnnnnnnnnnnnnnnnnnnnnnnnnnnnnnnnnnnnnnnnnnn
>DBVPG6044
GTTACTATTCGTGAGAATATTGACTTATTATTCTTCATGAATAGTCGATTAGTAATCAAATGAAGTAATCAGATGTGCAATGCGTCTTTAATGTTTCAGACTGGAGAATGATACGTAGGTACATAATAATCTGGGTACAGTAAACTCAATGATCTATTACCTAAATGATTAATCTGATACTTGCAATATAACAATTCATCTCGTGACATTAACCATAAGAATTACTCTCATCATTGCTATATCGGCAAGGTTTAATATGTCCAGTCGGAGTGTATTTTATATCTCTTTCTTTTAGAATAAGAATATCTGCTTTTATTCTTAATCAATACTACAACCTAACTACTAACTATCAACACTGTTAATTACGATTCGCTCCAACAGATTTGGTTTTGTGGATTCTTAAATTCTCGAGAAAAACTTCTAATATATCTTGTATACCAGATACTGTAGCCTTTAGCAACGATAGAATACGAACAGTTCTCTTAAAATTCGCCTATTTCTTATACCGTTGCAGATATAAATAAAGTATTGACATTCAGTGACATCTGGCGCTGA
>DBVPG6765
GTTACTATTCGTGAGAATATTGACTTATTATTCTTCATGAATAGTCGATTAGTAATCAAATGAAGTAATCAGATGTGCAATGCGTCTTTAATGTTTCAGACTGGAGAATGATAGGTAGCTACATAATAATCTGGGTACAGTAAACTCAATGATCTATTACCTGAATGATTAATCTGATGCTTGCAATATAACAATTCATCTCGTGACATTAACCATAAGAATTACTCTCATCATTGCTATATCGGCAAGGTTTAATATGTCCAGTCGGAGTGTATTTTATATCTCTTTCTTTTAGAATAAGAATATCTGCTTTTACTCTTAATCAATACTACAACCTAACTACTAACTATCAACACTGTTAATTACGATTCGCTCCAACAAATTTGGTTTTGTGGATTCTTAAATTCTCGAGAAAAACTTCTAATATATCTTGTATACCAGATACTGTAGCCTTTAGCAACGATAGAATACGAACAGTTCTCTTAAAATTCGCCTATTTCTCATACCGTTGCAGATATAACTAAAGTATTGACATTCAGTGACATCTGGCGCTGA
>K11
nnnnnnnnnnnnnnnnnnnnnnnnnnnnnnnnnnnnnnnnnnnnnnnnnnnnnnnnnnnnnnnnnnnnnnnnnnnnnnnnnnnnnnnnnnnnnnnnnnnnnnnnnnnnnnnnnnnnnnnnnnnnnnnnnnnnnnnnnnnnnnnnnnnnnnnnnnnnnnnnnnnnnnnnnnnnnnnnnnnnnnnnnnnnnnnnnnnnnnnnnnnnnnnnnnnnnnnnnnnnnnnnnnnnnnnnnnnnnnnnnnnnnnnnnnnnnnnnnnnnnnnnnnnnnnnnnnnnnnnnnnnnnnnnnnnnnnnnnnnnnnnnnnnnnnnnnnnnnnnnnnnnnnnnnnnnnnnnnnnnnnnnnnnnnnnnnnnnnnnnnnnnnnnnnnnnnnnnnnnnnnnnnnnnnnnnnnnnnnnnnnnnnnnnnnnnnnnnnnnnnnnnnnnnnnnnnnnnnnnnnnnnnnnnnnnnnnnnnnnnnnnnnnnnnnnnnnnnnnnnnnnnnnnnnnnnnnnnnnnnnnnnnnnnnnnnnnnnnnnnnnnnnnnnnnnnnnnnnnnnnnnnnnnnnnnnnnn
>L_1374
GTTACTATTCGTGAGAATATTGACTTATTATTCTTCATGAATAGTCGATTAGTAATCAAATGAAGTAATCAGATGTGCAATGCGTCTTTAATGTTTCAGACTGNNGAATGATAGGTAGCTACATAATAATCTGGGTACAGTAAACTCAATGATCTATTACCTGAATGATTAATCTGATGCNTGCAATATAACAATTCATCTCGTGACATTAACCATAAGAATTACTCTCATCANNNCTATATCGGCAAGGTTTAATATGTCCAGTCGGAGTGTATTTTATATCTCTTTCTTTTAGAATAAGAATATCTGCTTTTACTCTTAATCNATACTACAACCTAACTACTAACTATCAACANNNTTAATTNNNNTNNGCTCCAACAAANNNNNNNNNNNNGATTCTTAAATTNNNNNNAAAAACTNCNNNNATATNNNNTATACNAGATANNNNNNCCTTNNNCNNNNNNNNAATNNNANNNNTTCTNNTNNNATTCGCCTATTTNNNNNNNNNNNNNNNANATAACTAAAGNNNNNACATTCANNNANNNNNNNNNNNNA
>L_1528
NNNNNNNNNNNNNANAATATTGACTTNNNNNNNNNNNNNNNNNGTCGATTAGNNNNNNAATGAAGTAATCAGATGTGCAATGCGTCTTTAATGTTTCAGACTGGAGAATGATACGTAGCTACATAATAATCTGGGTACAGTAAACTCAATGATCTATTACCTGAATGATTAATCTGATGCTTGCAATATAACAATTCATCTCGTGACATTAACCATAAGAATTACTCTCATCATTGCTATATCGGCAAGGTTTAATATGTCCAGTCGGAGTGTATTTTATATCTCTTTCTTTTAGAATAAGAATATCTGCTTTTACTCTTAATCAATACTACAACCTAACTACTAACTATCAACACTGTTAATTACGATTCGCTCCAACAAATTTGGTTTTGTGGATTCTTAAATTCTCGAGAAAAACTTCTAATATATCTTGTATACCAGATACTGTAGCCTTTAGCAACGATAGAATACGAACAGTTCTCTTAAAATTCGCCTATTTCTCATACCGTTGCAGANNNNNNTAAAGTATTGACATTCANNNACATCTGGCNNNNN
>NCYC110
nnnnnnnnnnnnnnnnnnnnnnnnnnnnnnnnnnnnnnnnnnnnnnnnnnnnnnnnnnnnnnnnnnnnnnnnnnnnnnnnnnnnnnnnnnnnnnnnnnnnnnnnnnnnnnnnnnnnnnnnnnnnnnnnnnnnnnnnnnnnnnnnnnnnnnnnnnnnnnnnnnnnnnnnnnnnnnnnnnnnnnnnnnnnnnnnnnnnnnnnnnnnnnnnnnnnnnnnnnnnnnnnnnnnnnnnnnnnnnnnnnnnnnnnnnnnnnnnnnnnnnnnnnnnnnnnnnnnnnnnnnnnnnnnnnnnnnnnnnnnnnnnnnnnnnnnnnnnnnnnnnnnnnnnnnnnnnnnnnnnnnnnnnnnnnnnnnnnnnnnnnnnnnnnnnnnnnnnnnnnnnnnnnnnnnnnnnnnnnnnnnnnnnnnnnnnnnnnnnnnnnnnnnnnnnnnnnnnnnnnnnnnnnnnnnnnnnnnnnnnnnnnnnnnnnnnnnnnnnnnnnnnnnnnnnnnnnnnnnnnnnnnnnnnnnnnnnnnnnnnnnnnnnnnnnnnnnnnnnnnnnnnnnnnnnnnnnn
>NCYC361
nnnnnnnnnnnnnnnnnnnnnnnnnnnnnnnnnnnnnnnnnnnnnnnnnnnnnnnnnnnnnnnnnnnnnnnnnnnnnnnnnnnnnnnnnnnnnnnnnnnnnnnnnnnnnnnnnnnnnnnnnnnnnnnnnnnnnnnnnnnnnnnnnnnnnnnnnnnnnnnnnnnnnnnnnnnnnnnnnnnnnnnnnnnnnnnnnnnnnnnnnnnnnnnnnnnnnnnnnnnnnnnnnnnnnnnnnnnnnnnnnnnnnnnnnnnnnnnnnnnnnnnnnnnnnnnnnnnnnnnnnnnnnnnnnnnnnnnnnnnnnnnnnnnnnnnnnnnnnnnnnnnnnnnnnnnnnnnnnnnnnnnnnnnnnnnnnnnnnnnnnnnnnnnnnnnnnnnnnnnnnnnnnnnnnnnnnnnnnnnnnnnnnnnnnnnnnnnnnnnnnnnnnnnnnnnnnnnnnnnnnnnnnnnnnnnnnnnnnnnnnnnnnnnnnnnnnnnnnnnnnnnnnnnnnnnnnnnnnnnnnnnnnnnnnnnnnnnnnnnnnnnnnnnnnnnnnnnnnnnnnnnnnnnnnnnnnnn
>RM11_1A
GTTACTATTCGTGAGAATATTGACTTATTATTCTTCATGAATAGTCGATTAGTAATCAAATGAAGTAATCAGATGTGCAATGCGTCTTTAATGTTTCAGACTGGAGAATGATACGTAGCTACATAATAATCTGGGTACAGTAAACTCAATGATCTATTACCTGAATGATTAATCTGATGCTTGCAATATAACAATTCATCTCGTGACATTAACCATAAGAATTACTCTCATCATTGCTATATCGGCAAGGTTTAATATGTCCAGTCGGAGTGTATTTTATATCTCTTTCTTTTAGAATAAGAATATCTGCTTTTACTCTTAATCAATACTACAACCTAACTACTAACTATCAACACTGTTAATTACGATTCGCTCCAACAAATTTGGTTTTGTGGATTCTTAAATTCTCGAGAAAAACTTCTAATATATCTTGTATACCAGATACTGTAGCCTTTAGCAACGATAGAATACGAACAGTTCTCTTAAAATTCGCCTATTTCTCATACCGTTGCAGATATAACTAAAGTATTGACATTCAGTGACATCTGGCGCTGA
>S288c
GTTACTATTCGTGAGAATATTGACTTATTATTCTTCATGAATAGTCGATTAGTAATCAAATGAAGTAATCAGATGTGCAATGCGTCTTTAATGTTTCAGACTGGAGAATGATACGTAGCTACATAATAATCTGGGTACAGTAAACTCAATGATCTATTACCTGAATGATTAATCTGATGCTTGCAATATAACAATTCATCTCGTGACATTAACCATAAGAATTACTCTCATCATTGCTATATCGGCAAGGTTTAATATGTCCAGTCGGAGTGTATTTNATATCTCTTTCTTTTAGANTAAGANTATCTGCTTTTATTCTNNATCNATACTACAACCTAACTACTAACTATCAACACTGTTAATTACGATTCGCTCCAACAAATTTGGTTTTGTGGATTCTTAAATTCTCGAGAAAAACTTCTAATATATCTTGTATACCAGATACTGTAGCCTTTAGCAACGATAGAATACGAACAGTTCTCTTAAAATTCGCCTATTTCTCNTACCGTTGCAGATATAACTAAAGTATTGACATTCAGTGACATCTGGCGCTGA
>SK1
GTTACTATTCGTGAGAATATTGACTTATTATTCTTCATGAATAGTCGATTAGTAATCAAATGAAGTAATCAGATGTGCAATGCGTCTTTAATGTTTCAGACTGGAGAATGATACGTAGGTACATAATAATCTGGGTACAGTAAACTCAATGATCTATTACCTAAATGATTAATCTGATACTTGCAATANAACAATTCATCTCGTGACATTAACCATAAGAATTACTCTCATCATTGCTATATCGGCAAGGNTTAATATGTCCAGTCGGAGTGTANTTTATATCTCTTTCTTTTAGAATAAGAATATCNGCTTTTATTCTTAATCAATACTACAACCTANCTACTAACTATCAACACTGTTAATTACGATTCGCTCCAACAGATTTGGTTTTGTGGATTCTTAAATTCTCGAGAAAAANTTCTAATATATCTTGTATACCAGATACTGTAGCCTTTAGCAACGATAGAATACGAACAGTTCTCTTAAAATTCGCCTATTTCTTATACCGTTGCAGATATAAATAAAGTATTGACATTCAGTGACATCTGGCGCTGA
>UWOPS03_461_4
nnnnnnnnnnnnnnnnnnnnnnnnnnnnnnnnnnnnnnnnnnnnnnnnnnnnnnnnnnnnnnnnnnnnnnnnnnnnnnnnnnnnnnnnnnnnnnnnnnnnnnnnnnnnnnnnnnnnnnnnnnnnnnnnnnnnnnnnnnnnnnnnnnnnnnnnnnnnnnnnnnnnnnnnnnnnnnnnnnnnnnnnnnnnnnnnnnnnnnnnnnnnnnnnnnnnnnnnnnnnnnnnnnnnnnnnnnnnnnnnnnnnnnnnnnnnnnnnnnnnnnnnnnnnnnnnnnnnnnnnnnnnnnnnnnnnnnnnnnnnnnnnnnnnnnnnnnnnnnnnnnnnnnnnnnnnnnnnnnnnnnnnnnnnnnnnnnnnnnnnnnnnnnnnnnnnnnnnnnnnnnnnnnnnnnnnnnnnnnnnnnnnnnnnnnnnnnnnnnnnnnnnnnnnnnnnnnnnnnnnnnnnnnnnnnnnnnnnnnnnnnnnnnnnnnnnnnnnnnnnnnnnnnnnnnnnnnnnnnnnnnnnnnnnnnnnnnnnnnnnnnnnnnnnnnnnnnnnnnnnnnnnnnnnnnnnnnn
>UWOPS05_217_3
nnnnnnnnnnnnnnnnnnnnnnnnnnnnnnnnnnnnnnnnnnnnnnnnnnnnnnnnnnnnnnnnnnnnnnnnnnnnnnnnnnnnnnnnnnnnnnnnnnnnnnnnnnnnnnnnnnnnnnnnnnnnnnnnnnnnnnnnnnnnnnnnnnnnnnnnnnnnnnnnnnnnnnnnnnnnnnnnnnnnnnnnnnnnnnnnnnnnnnnnnnnnnnnnnnnnnnnnnnnnnnnnnnnnnnnnnnnnnnnnnnnnnnnnnnnnnnnnnnnnnnnnnnnnnnnnnnnnnnnnnnnnnnnnnnnnnnnnnnnnnnnnnnnnnnnnnnnnnnnnnnnnnnnnnnnnnnnnnnnnnnnnnnnnnnnnnnnnnnnnnnnnnnnnnnnnnnnnnnnnnnnnnnnnnnnnnnnnnnnnnnnnnnnnnnnnnnnnnnnnnnnnnnnnnnnnnnnnnnnnnnnnnnnnnnnnnnnnnnnnnnnnnnnnnnnnnnnnnnnnnnnnnnnnnnnnnnnnnnnnnnnnnnnnnnnnnnnnnnnnnnnnnnnnnnnnnnnnnnnnnnnnnnnnnnnnnnn
>UWOPS05_227_2
nnnnnnnnnnnnnnnnnnnnnnnnnnnnnnnnnnnnnnnnnnnnnnnnnnnnnnnnnnnnnnnnnnnnnnnnnnnnnnnnnnnnnnnnnnnnnnnnnnnnnnnnnnnnnnnnnnnnnnnnnnnnnnnnnnnnnnnnnnnnnnnnnnnnnnnnnnnnnnnnnnnnnnnnnnnnnnnnnnnnnnnnnnnnnnnnnnnnnnnnnnnnnnnnnnnnnnnnnnnnnnnnnnnnnnnnnnnnnnnnnnnnnnnnnnnnnnnnnnnnnnnnnnnnnnnnnnnnnnnnnnnnnnnnnnnnnnnnnnnnnnnnnnnnnnnnnnnnnnnnnnnnnnnnnnnnnnnnnnnnnnnnnnnnnnnnnnnnnnnnnnnnnnnnnnnnnnnnnnnnnnnnnnnnnnnnnnnnnnnnnnnnnnnnnnnnnnnnnnnnnnnnnnnnnnnnnnnnnnnnnnnnnnnnnnnnnnnnnnnnnnnnnnnnnnnnnnnnnnnnnnnnnnnnnnnnnnnnnnnnnnnnnnnnnnnnnnnnnnnnnnnnnnnnnnnnnnnnnnnnnnnnnnnnnnnnnnn
>UWOPS83_787_3
nnnnnnnnnnnnnnnnnnnnnnnnnnnnnnnnnnnnnnnnnnnnnnnnnnnnnnnnnnnnnnnnnnnnnnnnnnnnnnnnnnnnnnnnnnnnnnnnnnnnnnnnnnnnnnnnnnnnnnnnnnnnnnnnnnnnnnnnnnnnnnnnnnnnnnnnnnnnnnnnnnnnnnnnnnnnnnnnnnnnnnnnnnnnnnnnnnnnnnnnnnnnnnnnnnnnnnnnnnnnnnnnnnnnnnnnnnnnnnnnnnnnnnnnnnnnnnnnnnnnnnnnnnnnnnnnnnnnnnnnnnnnnnnnnnnnnnnnnnnnnnnnnnnnnnnnnnnnnnnnnnnnnnnnnnnnnnnnnnnnnnnnnnnnnnnnnnnnnnnnnnnnnnnnnnnnnnnnnnnnnnnnnnnnnnnnnnnnnnnnnnnnnnnnnnnnnnnnnnnnnnnnnnnnnnnnnnnnnnnnnnnnnnnnnnnnnnnnnnnnnnnnnnnnnnnnnnnnnnnnnnnnnnnnnnnnnnnnnnnnnnnnnnnnnnnnnnnnnnnnnnnnnnnnnnnnnnnnnnnnnnnnnnnnnnnnnnn
>UWOPS87_2421
nnnnnnnnnnnnnnnnnnnnnnnnnnnnnnnnnnnnnnnnnnnnnnnnnnnnnnnnnnnnnnnnnnnnnnnnnnnnnnnnnnnnnnnnnnnnnnnnnnnnnnnnnnnnnnnnnnnnnnnnnnnnnnnnnnnnnnnnnnnnnnnnnnnnnnnnnnnnnnnnnnnnnnnnnnnnnnnnnnnnnnnnnnnnnnnnnnnnnnnnnnnnnnnnnnnnnnnnnnnnnnnnnnnnnnnnnnnnnnnnnnnnnnnnnnnnnnnnnnnnnnnnnnnnnnnnnnnnnnnnnnnnnnnnnnnnnnnnnnnnnnnnnnnnnnnnnnnnnnnnnnnnnnnnnnnnnnnnnnnnnnnnnnnnnnnnnnnnnnnnnnnnnnnnnnnnnnnnnnnnnnnnnnnnnnnnnnnnnnnnnnnnnnnnnnnnnnnnnnnnnnnnnnnnnnnnnnnnnnnnnnnnnnnnnnnnnnnnnnnnnnnnnnnnnnnnnnnnnnnnnnnnnnnnnnnnnnnnnnnnnnnnnnnnnnnnnnnnnnnnnnnnnnnnnnnnnnnnnnnnnnnnnnnnnnnnnnn
>W303
GTTACTATTCGTGANNNNNNTGACTTATTATTCTTCATGAATAGTCGATTAGTAATCAAATGAAGTAATCAGATGTGCAATGCGTCTTTAATGTTTCAGACTGGNNNNNNNTACGTAGCTACATAATAATCTGGGTACAGTAAACTCAATGATCNANNNNNNNNNNNNNNNATCTGNNNCTNNNNNNNTAANNNNNNNTCTNNNNNNNNNNNNNNNNNNNNNNNNNNNNNNNNNNNCTNTATCGGCNAGGTNNNNNNNNNNNNNNNNNNNNNNNNNNNNNNNNNNNNNNNNNNNNNNNNNNNNNNNNNNNNNNNNNNNNNNNNNNNNNNNNNNNNNNNNNNNNNNNNNNNNNNNACNNNNNNNNNNNNNNNNNNNNNNNNNNNNNNNNNNNNNNNNNNNN-NNNNNNNNNNNNNNNNNNNNNNNNNNNNNNNNNNNNNNNNNNNNNNNNNNNNNNNNNNNNNNNNNNNNNNNNNNNNNNNNNNNNNNNNNNNNNNNNNNNNNNNNNNNNNNNNNNNNNNNNNNNNNNNNNNNNNNNNNNNNNNNNNNGGCGNNNN
>Y12
GTTACTATTCGTGAGAATATTGACTTATTATTCTTCATGAATAGTCGATTAGTAATCAAATGAAATAATCAGATGTGCAATGCGTCTTTAATGTTTCAGACTGGAGAATGATACGTAGCTACATAATAATCTGGGTANANTAAACTCAATGATCTANNNNNTGNNNNNNNNNNCTGATGCTTGCAATATAACAATTCATCTCGTGACNNNNNNCANNNNNNNNNNNTTCATCATTGCTANNNNNNNNNNGNNNAATANNNNNNNNNNNNGNNTATTTTATATCTCTTTCTNNNNNNNNNNNNNNNNNNNNnnnnnnnnnnnnnnnnnnnnnnnnnnnnnnnnnnnnnnnnnnnnnnnnnnnnnnnnnnnnnnnnnnnnnnnnnnnnnnnnnnnnnnnnnnnnnnnnnnnnnnnnnnnnnnnnnnnnnnnnnnnnnnnnnnnnnnnnnnnnnnnnnnnnnnnnnnnnnnnnnnnnnnnnnnnnnnnnnnnnnnnnnnnnnnnnnnnnnnnnnnnnnnnnnnnnnnnnnnnnnnnnnnnnnnnnnnnnnnnnnnnnn
>Y55
GTTACTATTCGTGAGAATATTGACTTATTATTCTTCATGAATAGTCGATTAGTAATCAAATGAAGTAATCAGATGTGCAATGCGTCTTTAATGTTTCAGACTGGAGAATGATACGTAGGTACATAATAATCTGGGTACAGTAAACTCAATGATCTATTACCTAAATGATTAATCTGATACTTGCAATATAACAATTCATCTCGTGACATTAACCATAAGAATNACTCTCATCATTGCTATNTCGGCAAGGTTTAATATGTCCAGTCGGAGTGTATTTTATATCTCTTTCTTTTAGAATAAGAATATCTGCTTTTATTCTTAATCAATACTACAACCTAACTACTAACTATCAACACTGTTAATTACGATTCGCTCCANCAGATTTGGTTTTGTGGATTNTTAAATTCTCGAGAAAANCTTCTAATATATCTTGTATACCAGATACTGTAGCCTTTAGCAACGATAGAATACGAACAGTTCTCTTAAAATTCGCCTATTTCTTATACCGTTGCAGATATAAATAAAGTATTGACATTCAGTGACATCTGGCGCTGA
>Y9
GTTACTATTCGTGAGAATATTGACTTATTATTCTTCATGAATAGTCGATTAGTAATCAAATGAAATAATCAGATGTGCAATGCGTCTTTAATGTTTCAGACTGGAGAATGATACGTAGCTACATAATAATCTGGGTACAGTAAACTCAATGATCTATTACCTGAATGATTAATCTGATGCTTGCAATATAACAATTCATCTCGTGACATTAACCATAAGAATTACTTTCATCATTGCTATATCGGCAAGGTTTAATATGTCCAGTCGGAGTGTATTTTATATCTCTTTCTTTTAGAATAAGAATATCTGCTTTTATTCTTAATCAATACTACAACCTAACTACTAACTATCAACACTGTTAATTACGATTCGCTCCAACAGATTTGGTTTTGTGGATTCTTAAATTCTCGAGAAAAACTTCTAATATATCTTGTATACCAGATACTGTAGCCTTTAGCAACGATAGAATACGAACAGTTCTCTTAAAATTCGCCTATTTCTCATACCGTTGCAGATATAACTAAAGTATTGACATTCAGTGACATCTGGAGCTGA
>YIIc17_E5
NNNNNNNNNNNNNNNNNNNNNNNNN-NNNNN-NNNNNNNNNNNNNNGATNNNNNNTCNNNTGNNNNNNTCANNNNNNNNNNNNNNNNNNANNGTTNCAGNNNNNAGANTGATNNNTAGCTNNNTANTAATCTGGGNANNGNNNACTCANTGATCTATNNNNTGAATGATTAATCTGATGCTTGCANTATAACANNTCNNNNNNNNACATTAACCATAAGAATTACTCTCATCATTNCTATATCGGCAAGGTTTAATATGTCCAGTCGGAGTGTATTTTATATCTCTTTCTTTTAGAATAAGAATATCTGCTTTTACTCTTAATCAATACTACAACCTAACTACTAACTATCAACACTGTTAATTACGATTCGCTCCAACAAANTTGGTTTTGTGGATTCTTAAATTCTCGAGAAAANNTTCTAATATATCTNGTATACCAGATACTGT-GCCTTTAGCANCGATAGAATACGNNCAGTTCTCTNAAAATTCGCNTATTTCTCATACCGTNGCNGATATAACTAAAGTATTGACATTCAGTGACATCTGGCGCTGA
>YJM789
GTTACTATTCGTGAGAATATTGACTTATTATTCTTCATGAATAGTCGATTAGTAATCAAATGAAGTAATCAGATGTGCAATGCGTCTTTAATGTTTCAGACTGGAGAATGATACGTAGCTACATAATAATCTGGGTACAGTAAACTCAATGATCTATTACCTGAATGATTAATCTGATGCTTGCAATATAACAATTCATCTCGTGACATTAACCATAAGAATTACTCTCATCATTGCTATATCGGCAAGGTTTAATATGTCCAGTCGGAGTGTATTTTATATCTCTTTCTTTTAGAATAAGAATATCTGCTTTTACTCTTAATCAATACTACAACCTAACTACTAACTATCAACACTGTTAATTACGATTCGCTCCAACAAATTTGGTTTTGTGGATTCTTAAATTCTCGAGAAAAACTTCTAATATATCTTGTATACCAGATACTGTAGCCTTTAGCAACGATAGAATACGAACAGTTCTCTTAAAATTCGCCTATTTCTCATACCGTTGCAGATATAACTAAAGTATTGACATTCAGTGACATCTGGCGCTGA
>YJM975
GTTACTATTCGNNNNNNNNNTGACTTATTATTCTTCATGAATAGTCGATTAGNNNTCNAATGAAGTAATNNNNTGTGCAATNNNTCTTTAATGTTTCAGACTGGAGAATGATACGTAGCTACATAATAATCTGGGTACAGTAAACTCAATGATCTATTACCTGAATGATTAATCTGATGCTTGCAATATAACAATTCATCTCGTGACATTAACCATAAGAATTACTCTCATCATTGCTATATCGGCAAGGTTTAATATGTCCAGTCGGAGTGTATTTTATATCTCTTTCTTTTAGAATAAGAATATCTGCTTTTACTCTTAATCAATACTACAACCTAACTACTAACTATCAACACTGTTAATTACGATTCGCTCCAACAAATTTGGTTTTGTGGATTCTTAAATTCTCGAGAAAAACTTCTAATATATCTTGTATACCAGATACTGTAGCCTTTAGCAACGATAGAATACGAACAGTTCTCTTAAAATTCGCCTATTTCTCATACCGTTGCAGATATAACTAAAGTATTGACATTCAGTGACATCTGGCGCTGA
>YJM978
GTTACTATTCGTGAGAATATTGACTTATTATTCTTCATGAATAGTCGATTAGTAATCAAATGAAGTAATCAGATGTGCAATGCGTCTTTAATGTTTCAGACTGGANNNNNNTACGTANNTACATAATAATCTGGGTACAGTAAACTCAATGATCTATTACCTGAANGATTAATCTGATGCTNNNNNNATAACAATTNATCTCGTGACATTAACCANNNNNNNNNCTCTCATCATTGCTATANNNNNNNNNNNNNNNNNNNNNNNNNNNNNNNNNNNNTATNTCTCTTTNNNTTNNNNNNNNNNNNNNNNNNNNNNNNNNNNNTNNNTACTACNNNNTNNCTANNNNNNNNNNNNNNNNNNNNNNNNNNNNNNNNNNNNNNNNNNNNNNNNNNNNNNNNNNNNN-NNNNNNNNNNNNNNNNNNNNNNNNNNNNNNNNNNNNNNNNNNNNNNNNNNNNNNNNNNNNNNNNNNNNNNNNNNNNNNNNNNNNNNNNN-NNNNNNNNNNNNNNN-NNNNNNNNNNNNNNNNNNNNNNNNNNNNNNNNNNNNNNNNNNNNN
>YJM981
nnnnnnnnnnnnnnnnnnnnnnnnnnnnnnnnnnnnnnnnnnnnnnnnnnnnnnnnnnnnnnnnnnnnnnnnnnnnnnnnnnnnnnnnnnnnnnnnnnnnnnnnnnnnnnnnnnnnnnnnnnnnnnnnnnnnnnnnnnnnnnnnnnnnnnnnnnnnnnnnnnnnnnnnnnnnnnnnnnnnnnnnnnnnnnnnnnnnnnnnnnnnnnnnnnnnnnnnnnnnnnnnnnnnnnnnnnnnnnnnnnnnnnnnnnnnnnnnnnnnnnnnnnnnnnnnnnnnnnnnnnnnnnnnnnnnnnnnnnnnnnnnnnnnnnnnnnnnnnnnnnnnnnnnnnnnnnnnnnnnnnnnnnnnnnnnnnnnnnnnnnnnnnnnnnnnnnnnnnnnnnnnnnnnnnnnnnnnnnnnnnnnnnnnnnnnnnnnnnnnnnnnnnnnnnnnnnnnnnnnnnnnnnnnnnnnnnnnnnnnnnnnnnnnnnnnnnnnnnnnnnnnnnnnnnnnnnnnnnnnnnnnnnnnnnnnnnnnnnnnnnnnnnnnnnnnnnnnnnnnnnnnnnnnnnnnnnn
>YPS128
nnnnnnnnnnnnnnnnnnnnnnnnnnnnnnnnnnnnnnnnnnnnnnnnnnnnnnnnnnnnnnnnnnnnnnnnnnnnnnnnnnnnnnnnnnnnnnnnnnnnnnnnnnnnnnnnnnnnnnnnnnnnnnnnnnnnnnnnnnnnnnnnnnnnnnnnnnnnnnnnnnnnnnnnnnnnnnnnnnnnnnnnnnnnnnnnnnnnnnnnnnnnnnnnnnnnnnnnnnnnnnnnnnnnnnnnnnnnnnnnnnnnnnnnnnnnnnnnnnnnnnnnnnnnnnnnnnnnnnnnnnnnnnnnnnnnnnnnnnnnnnnnnnnnnnnnnnnnnnnnnnnnnnnnnnnnnnnnnnnnnnnnnnnnnnnnnnnnnnnnnnnnnnnnnnnnnnnnnnnnnnnnnnnnnnnnnnnnnnnnnnnnnnnnnnnnnnnnnnnnnnnnnnnnnnnnnnnnnnnnnnnnnnnnnnnnnnnnnnnnnnnnnnnnnnnnnnnnnnnnnnnnnnnnnnnnnnnnnnnnnNNNNNNNNNNNNNNNNNNNNNNNNNNNNNNNNNNNNNNNNNNNNNNNNNNNNNN
>YPS606
nnnnnnnnnnnnnnnnnnnnnnnnnnnnnnnnnnnnnnnnnnNNNNNNNNNNNNNNNNNNNNNNNNNNNNNNNNNNNNNNNNNNNNNNNNNNNNNNNNNNNNNNNNNNNGATACGTAGCTANNNNNTNNNCNNNNNACAGNNNNNTCANTGATCNNNTACCTGAATGNNNNNNNNGATGCNNNNNNTATANNNNNNNNNNNCGTGACNNNNNNNNTNNGNNCTACNNNCATCATTGCTATATCGGCAANGTTTAATATGTCCAGTCGGAGNGTATTTNATATCTCTTNNTTNTNGAATAAGAATATATGCTTTTATTCTTAATCAATACTACAACCTAACTACTAACTATCAACACTGTTAATTACGATTCGCTCCAACAAATTTGGTTTTGTGGATTCTTAAATTCTCGAGAAAAACTTCTAATATATCTTGTATACCAGATACTGTAGCCTTTAGCAACGATAGAATACGAACAGTTCTCTTAAAATTCGCCTATTTCTCATACCGTTGCAGATATAACTAAAGTATTGACATTCAGTGACATCTGGAGCTGA
>YS2
nnnnnnnnnnnnnnnnnnnnnnnnnnnnnnnnnnnnnnnnnnnnnnnnnnnnnnnnnnnnnnnnnnnnnnnnnnnnnnnnnnnnnnnnnnnnnnnnnnnnnnnnnnnnnnnnnnnnnnnnnnnnnnnnnnnnnnnnnnnnnnnnnnnnnnnnnnnnnnnnnnnnnnnnnnnnnnnnnnnnnnnnnnnnnnnnnnnnnnnnnnnnnnnnnnnnnnnnnnnnnnnnnnnnnnnnnnnnnnnnnnnnnnnnnnnnnnnnnnnnnnnnnnnnnnnnnnnnnnnnnnnnnnnnnnnnnnnnnnnnnnnnnnnnnnnnnnnnnnnnnnnnnnnnnnnnnnnnnnnnnnnnnnnnnnnnnnnnnnnnnnnnnnnnnnnnnnnnnnnnnnnnnnnnnnnnnnnnnnnnnnnnnnnnnnnnnnnnnnnnnnnnnnnnnnnnnnnnnnnnnnnnnnnnnnnnnnnnnnnnnnnnnnnnnnnnnnnnnnnnnnnnnnnnnnnnnnnnnnnnnnnnnnnnnnnnnnnnnnnnnnnnnnnnnnnnnnnnnnnnnnnnnnnnnnnnnnn
>YS4
GTTACTATTCGTGAGAATATTGACTTATTATTCTTCATGAATAGTCGATTAGTAATCAAATGAANTAATCAGNTGTGCAATGCGTCTTTAATGTTTCAGACTGGAGAATGATACGTAGCTACATAATAATCTGGGTACAGTAAACTCAATGATCTATTACCTGAATGATTAATCTGATGCTTGCAATATAACAATTCATCTCGTGACATTAACCATAAGAATTACTNTCATCATNGCTATATCGNCAAGGTTTAATATGTCCAGTCGGAGTGTATTTNATATCTCTTNCNTTTAGAATAAGAATATCTGCTTTNACTCTTAATCAATACTACAACCTAACTACTAACTATCAACACTGTTAATTACGATTCGCTCCAACAAATTTGGTTTTGTGGATTCTTAAATTTTCGAGAAAAACTTCTAATATATCTTGTATACCAGATACTGTAGCCTTTAGCAACGATAGAATACGAACAGTTCTCTTAAAATTCGCCTATTTCTCATACCGTTGCAGATATAACTAAAGTATTGACATTCAGTGACATCTGGCGCTGA
>YS9
nnnnnnnnnnnnnnnnnnnnnnnnnnnnnnnnnnnnnnnnnnnnnnnnnnnnnnnnnnnnnnnnnnnnnnnnnnnnnnnnnnnnnnnnnnnnnnnnnnnnnnnnnnnnnnnnnnnnnnnnnnnnnnnnnnnnnnnnnnnnnnnnnnnnnnnnnnnnnnnnnnnnnnnnnnnnnnnnnnnnnnnnnnnnnnnnnnnnnnnnnnnnnnnnnnnnnnnnnnnnnnnnnnnnnnnnnnnnnnnnnnnnnnnnnnnnnnnnnnnnnnnnnnnnnnnnnnnnnnnnnnnnnnnnnnnnnnnnnnnnnnnnnnnnnnnnnnnnnnnnnnnnnnnnnnnnnnnnnnnnnnnnnnnnnnnnnnnnnnnnnnnnnnnnnnnnnnnnnnnnnnnnnnnnnnnnnnnnnnnnnnnnnnnnnnnnnnnnnnnnnnnnnnnnnnnnnnnnnnnnnnnnnnnnnnnnnnnnnnnnnnnnnnnnnnnnnnnnnnnnnnnnnnnnnnnnnnnnnnnnnnnnnnnnnnnnnnnnnnnnnnnnnnnnnnnnnnnnnnnnnnnnnnnnnnnnnnn
