# Supplementary material for: Evolutionary Genomics of Transposable Elements in Saccharomyces cerevisiae
Source: PLoS One. 2012 Nov 30;7(11):e50978. doi: 10.1371/journal.pone.0050978 (PMC3511429; doi:10.1371/journal.pone.0050978)
Supplement: File S7 — ZIP archive of SGRP strain alignments used for population genomic analyses. Alignments of the orthologous genomic region in each SGRP strain corresponding to each Ty insertion in our re-annotation of the S. cerevisiae reference genome. N’s represent low quality (<Q40 phred score) or missing data, primarily due to the low-coverage sequence of many SGRP strains. The DNA sequence of sacCer2 is included as “REF” and each alignment includes the TE locus and 200 bp of DNA sequence on either side of the Ty insertion site. A dummy sequence shows the position of each TE in the alignment with “T”s. (ZIP) [file pone.0050978.s007.zip › S7/chrIV_s81+_TY1.mfa]

>REF
TGCTTGCAATATAACAATTCATCTCGTGACATTAACCATAAGAATTACTCTCATCATTGCTATATCGGCAAGGTTTAATATGTCCAGTCGGAGTGTATTTTATATCTCTTTCTTTTAGAATAAGAATATCTGCTTTTATTCTTAATCAATACTACAACCTAACTACTAACTATCAACACTGTTAATTACGATTCGCTCCAACAAATTTGGTTTTGTGGATTCTTAAATTCTCGAGAAAAACTTCTAATATATCTTGTATACCAGATACTGTAGCCTTTAGCAACGATAGAATACGAACAGTTCTCTTAAAATTCGCCTATTTCTCATACCGTTGCAGATATAACTAAAGTATTGACATTCAGTGACATCTGGCGCTGATATCATTATTTAACACACGTATGTTTGCGTGGCATTGTCATTTTTAAGAGCAGAGAAAGAAACAATGAGCTACTTGAGTGTGACAAGTTGAAAAGTCCACCAATTTCACGTTGAATTAGGATTCATATATGAAATTCTAGTCATTAAT
>index
-------------------------------------------------------------------------------------------------------------------------------------------------------------------------------------------------------TTTTTTTTTTTTTTTTTTTTTTTTTTTTTTTTTTTTTTTTTTTTTTTTTTTTTTTTTTTTTTTTTTTTTTTTTTTTTTTTTTTTTTTTTTTTTTTTTTTTTTTTTTTTTTTTTTTTTTTTTTTTTTT--------------------------------------------------------------------------------------------------------------------------------------------------------------------------------------------------------
>273614N
TGCTTGCAATATAACAATTCATCTCGTGACATTAACCATAANAATTACTCTCATCATTGCTATATCGGCAAGGTTTAATATGTCCANNNGGAGTGTATTTTATATCTCTTTCTNNNAGAATAAGAATATCTGCTTTTACTCTTAATCANNACTACAACCTAACTACTAACTATCAACNCTGTTAATTACGATTCGCTCCAACAAATNNGGTTTTGTGGATTCTTAAATTCTCGAGAAAAACTNNNNNNNNNNNTTGTANNNNNNNNNNNNTAGCCNNNNNNAACNNNNNNNNNNNNNNNNNNNTNNNNNNATTCGCCTATTTCTNNNNNNNTTNNNNNNNNNNNNNNNNNNNNNNNNNNNNNNNNNNNNNNNNNNNNNNNNNNNNNnnnnnnnnnnnnnnnnnnnnnnnnnnnnnnnnnnnnnnnnnnnnnnnnnnnnnnnnnnnnnnnnnnnnnnnnnnnnnnnnnnnnnnnnnnnnnnnnnnnnnnnnnnnnnnnnnnnnnnnnnnnnnnnnnnnnnnnnnnnn
>322134S
TGCTTGCAATATAACAATTCATCTCGTGACATTAACCATAAGAACTACTCTCATCATTGCTATATCGGCAAGGTTTAATATGTCCAGTCGGAGNGNATTTTANATCTCTTTCTTTTAGAATAAGAATATATGCTTTTATTCTTAATCAATACTACCACCTAACTNCTAACTNTCAACACNGTTAATTNCGATNCGCTCCAACCAATTTGGTTTNGNGGATTNTTAAATTCNCGAGAAAAACTTCTAATATATCTTGTATACCAGATACTGTAGCCTTTAGCAACGATNGAATACGAACAGTTCTCTTAAAATTCGCCTATTTCTCATACCGTNGCAGATATAACTAAAGTATTGACATTCAGTGACATCTGGAGCTGATATCATTATTTAACACACGTATGTTTGCGTNNNATTGTCATTTTTNAGAGCAGNNNAAGAAACAATGAGCTACTTGAGTGTGACAAGTTGAAAAGTCNNNNNNNNNCACGTTGANTTANNANNCATATATGAAATTCTAGTCATTAAT
>378604X
TGCTTGCAATATAACAATTCATCTCGTGACATTAACCATAANNNNNNCTCTCATCATTGCTATATCGGCAAGGTTTAATATGTCCAGTCNNNNNNTATTTTATATCTCTTTCTTTTANNATAAGAATATCTGCTTTTATTCTTAATCAATACTACAACCTAACTACTAACTATCAACACTGTTAATTACGNNNCGCTCCAACAAATTTGGTTTTGTNNNNNNTTAAATTCTNNNNNNNNNNNTCTAATATATCNNNTATACCAGNTACTGTAGCCTTTAGNANNNNNNNNNNNNNNNCNNNNNNNTNNNNNNNNNNNNNNNNNNNNNNNNNNNNNNNNNNNNNNNNNANNNNNNNNNNNNNNNNNNNNNNNNNNCTGATANCANNNNNNNNNNNNNGTANNNNNNNNNNNNNNNNTNNNNNNNNNNNNNNNNNNNNNNNNNNNNGAGCTANNNNNNNNTNNNNNNNNNNNNNNNNNNNNNNNNNNNNNNNNNNNNNNNNNNNNNNNNNNNNNNNNNNNNNNNNNNN
>BC187
TGCTTGCAATATAACAATTNNNCTCGTGACATTAACCATAAGAACTACTCTCATCATTGCTATATCGGCAAGGTTTAATATGTCCAGTCGGAGTGTATTTTATATCTCTTTCTTTTAGAATAAGAATATATGCTTTTATTCTTAATCAATACTACAACCTAACTACTAACTATCAACACTGTTAATTACGATTCGCTCCAACAAATTTGGTTTTGTGGATTCTTAAATTCTCGAGAAAAACTTCTAATATATCTTGTATACCAGATACTGTAGCCTTTAGCAACGATAGAATACGAACAGTTCTCTTAAAATTCGCCTATTTCTCATACCGTTGCAGATATAACTNNNGTATTGACATTCAGTGACATCTNNNGCTGATATCATTANNNNNNACACGTATGTTTGCGTGGCATTGTCATTTTTAAGAGCAGAGAAAGAAACANNNNNNNACTTGAGTNTGACAAGTTGANNNNNNCACCAATTNNNNNNTNNNNNNNNATTCATATATGAAATNNNNNNNNNNNNN
>DBVPG1106
NGCNNNNNNNNTAACAATTCATCTCGTGACATTAACCATAAGAATTACTCTCATCATTGCTATATCGGCAAGGTTTAATATGTCCAGTCGGAGTGTATTTTATATCTCTTTCTTTTAGAATAAGAATATCTGCTTTTACTCTTAATCAATACTACAACCTAACTACTAACTATCAACACTGTTAATTACGATTCGCTCCAACAAATTTGGTTTTGTGGATTCTTAAATTCTCGAGAAAAACTTCTAATATATCTTGTATACCAGATACTGTAGCCTTTAGCAACGATAGAATACGAACAGTTCTCTTAAAATTCGCCTATTTCTCATACCGTTGCAGATATAACTAAAGTATTGACATTCAGTGNNATCTGGCGNTGATATCATTATTTAACACACGTANNNNNNCGTGGCATTGTCATTTTTAAGAGCAGANNNNNNNNNNNNNNNNTACTTNNNNNNNNNNNNNNNNNNAGTNNNNNNNTTTCNNNNNNNNNNNNNNNNNNNANNTNNNNNNNNNGNNNNNNNN
>DBVPG1373
TGCTTGCAATATAACAATTCATCTCGTGACATTAACCATAAGAATTACTCTCATCATTGCTATATCGGCAAGGTTTAATATGTCCAGTCGGAGNNTATTTTATATCTCTTTCTNNNNNNANNNNNNTATCTGCTTTTACTNNNNNNCNNNNNNNCAANNNNNNTNCNNNNNNNNNNNNNNNNNNNNNNNNATTCGCTCNNNNNNNNnnnnnnnnnnnnnnnnnnnnnnnnnnnnnnnnnnnnnnnnnnnnnnnnnnnnnnnnnnnnnnnnnnnnnnnnnnnnnnnnnnnnnnnnnnnnnnnnnnnnnnnnnnnnnnnnnnnnnnnnnnnnnnnnnnnnnnnnnnnnnnnnnnnnnnnnnnnnnnnnnnnnnnnnnnnnnnnnnnnnnnnnnnnnnnnnnnnnnnnnnnnnnnnnnnnnnnnnnnnnnnnnnnnnnnnnnnnnnnnnnnnnnnnnnnnnnnnnnnnnnnnnnnnnnnnnnnnnnnnnnnnnnnnnnnnnnnnnnnnnnnnnnnnnnnnnnnnnnnnn
>DBVPG1788
TGCTTGCAATATAACAATTCATCTCGTGACATTAACCATAAGAATTACTCTCATCATTGCTATATCGGCAAGGTTTAATATGTCCAGTCGGAGTGTATTTTATATCTCTTTCTTTTAGAATAAGAATATCTGCTTTTACTCTTAATCAATACTACAACCTAACTACTAACTATCAACACTGTTAATTACGATTCGCTCCAACAAATTTGGTTTTGTGGATTCTTAAATTCTCGAGAAAAACTTCTAATATATCTTGTATACCAGATACTGTAGCCTTTAGCAACGATAGAATACGAACAGTTCTCTTAAAATNCGCCTATTTCTCATACCGTTGCAGATATAACTAAAGTATTGACATTCAGTGACATCTGGCGCTGATATCATTATTTAACACACGTATGTTTGCGTGGCATTGTCATTTTTAAGAGCAGAGAAAGAAACAATGAGCTACTTGAGTGTGACAAGTTGAAAAGTCCACCAATTTCACGTTGAATTAGGATTCATATATGAAATTCTAGTCATTAAT
>DBVPG1853
nnnnnnnnnnnnnnnnnnnnnnnnnnnnnnnnnnnnnnnnnnnnnnnnnnnnnnnnnnnnnnnnnnnnnnnnnnnnnnnnnnnnnnnnnnnnnnnnnnnnnnnnnnnnnnnnnnnnnnnnnnnnnnnnnnnnnnnnnnnnnnnnnnnnnnnnnnnnnnnnnnnnnnnnnnnnnnnnnnnnnnnnnnnnnnnnnnnnnnnnnnnnnnnnnnnnnnnnnnnnnnnnnnnnnnnnnnnnnnnnnnnnnnnnnnnnnnnnnnnnnnnnnnnnnnnnnnnnnnnnnnnnnnnnnnnnnnnnnnnnnnNNNNNNNN-NTCGNNNNNNTNNNNNNNNNNNNNNGATATANNNNNNNNNNNGACATGNNNNNNNNNNNNNCNNNNNNNNNNNNNNNNNNCACNNNNNNGTTNNNNNNGCATTGTCATTNNNNNNAGCAGAGAAAGAAACAATGAGCTACTTGAGTGTGACAAGTTGAAAAGTCCACCAATTTCACGATGAATTAGGATTCATATATGAAATTCTAGTCATTAAT
>DBVPG6040
nnnnnnnnnnnnnnnnnnnnnnnnnnnnnnnnnnnnnnnnnnnnnnnnnnnnnnnnnnnnnnnnnnnnnnnnnnnnnnnnnnnnnnnnnnnnnnnnnnnnnnnnnnnnnnnnnnnnnnnnnnnnnnnnnnnnnnnnnnnnnnnnnnnnnnnnnnnnnnnnnnnnnnnnnnnnnnnnnnnnnnnnnnnnnnnnnnnnnnnnnnnnnnnnnnnnnnnnnnnnnnnnnnnnnnnnnnnnnnnnnnnnnnnnnnnnnnnnnnnnnnnnnnnnnnnnnnnnnnnnnnnnnnnnnnnnnnnnnnnnnnnnnnnnnnnnnnnnnnnnnnnnnnnnnnnnnnnnnnnnnnnnnnnnnnnnnnnnnnnnnnnnnnnnnnnnnnnnnnnnnnnnnnnnnnnnnnnnnnnnnnnnnnnnnnnnnnnnnnnnnnnnnnnnnnnnnnnnnnnnnnnnnnnnnnnnnnnnnnnnnnnnnnnnnnnnnnnnnnnnnnnnnnnnnnnnnnnnnnnnnnnnnnnnnnnnnnnnnnnnnnnnnn
>DBVPG6044
TACTTGCAATATAACAATTCATCTCGTGACATTAACCATAAGAATTACTCTCATCATTGCTATATCGGCAAGGTTTAATATGTCCAGTCGGAGTGTATTTTATATCTCTTTCTTTTAGAATAAGAATATCTGCTTTTATTCTTAATCAATACTACAACCTAACTACTAACTATCAACACTGTTAATTACGATTCGCTCCAACAGATTTGGTTTTGTGGATTCTTAAATTCTCGAGAAAAACTTCTAATATATCTTGTATACCAGATACTGTAGCCTTTAGCAACGATAGAATACGAACAGTTCTCTTAAAATTCGCCTATTTCTTATACCGTTGCAGATATAAATAAAGTATTGACATTCAGTGACATCTGGCGCTGATCTCATTATTTAACACACGTAT-TTTGCGTGGAATTGTAATTTTTAAGAGCAGAGAAAGAAACAATGAGCTACTTGAGTGTGACAAGTTGAAAAGTCCATCAATTGCACGTTGAATTAGGATTCATACATGAAATTCTAGTCATTAAT
>DBVPG6765
TGCTTGCAATATAACAATTCATCTCGTGACATTAACCATAAGAATTACTCTCATCATTGCTATATCGGCAAGGTTTAATATGTCCAGTCGGAGTGTATTTTATATCTCTTTCTTTTAGAATAAGAATATCTGCTTTTACTCTTAATCAATACTACAACCTAACTACTAACTATCAACACTGTTAATTACGATTCGCTCCAACAAATTTGGTTTTGTGGATTCTTAAATTCTCGAGAAAAACTTCTAATATATCTTGTATACCAGATACTGTAGCCTTTAGCAACGATAGAATACGAACAGTTCTCTTAAAATTCGCCTATTTCTCATACCGTTGCAGATATAACTAAAGTATTGACATTCAGTGACATCTGGCGCTGATATCATTATTTAACACACGTATGTTTGCGTGGCATTGTCATTTTTAAGAGCAGAGAAAGAAACAATGAGCTACTTGAGTGTGACAAGTTGAAAAGTCCACCAATTTCACGTTGAATTAGGATTCATATATGAAATTCTAGTCATTAAT
>K11
nnnnnnnnnnnnnnnnnnnnnnnnnnnnnnnnnnnnnnnnnnnnnnnnnnnnnnnnnnnnnnnnnnnnnnnnnnnnnnnnnnnnnnnnnnnnnnnnnnnnnnnnnnnnnnnnnnnnnnnnnnnnnnnnnnnnnnnnnnnnnnnnnnnnnnnnnnnnnnnnnnnnnnnnnnnnnnnnnnnnnnnnnnnnnnnnnnnnnnnnnnnnnnnnnnnnnnnnnnnnnnnnnnnnnnnnnnnnnnnnnnnnnnnnnnnnnnnnnnnnnnnnnnnnnnnnnnnnnnnnnnnnnnnnnnnnnnnnnnnnnnnnnnnnnnnnnnnnnnnnnnnnnnnnnnnnnnnnnnnnnnnnnnnnnnnnnnnnnnnnnnnnnnnnnnnnnnnnnnnnnnnnnnnnnnnnnnnnnnnnnnnnnnnnnnnnnnnnnnnnnnnnnnnnnnnnnnnnnnnnnnnnnnnnnnnnnnnnnnnnnnnnnnnnnnnnnnnnnnnnnnnnnnnnnnnnnnnnnnnnnnnnnnnnnnnnnnnnnnnnnnnnnn
>L_1374
TGCNTGCAATATAACAATTCATCTCGTGACATTAACCATAAGAATTACTCTCATCANNNCTATATCGGCAAGGTTTAATATGTCCAGTCGGAGTGTATTTTATATCTCTTTCTTTTAGAATAAGAATATCTGCTTTTACTCTTAATCNATACTACAACCTAACTACTAACTATCAACANNNTTAATTNNNNTNNGCTCCAACAAANNNNNNNNNNNNGATTCTTAAATTNNNNNNAAAAACTNCNNNNATATNNNNTATACNAGATANNNNNNCCTTNNNCNNNNNNNNAATNNNANNNNTTCTNNTNNNATTCGCCTATTTNNNNNNNNNNNNNNNANATAACTAAAGNNNNNACATTCANNNANNNNNNNNNNNNATATCANNNTTTAACACACGTATGTTTGCGTGGCATTGTCATTTTTAAGAGCAGAGAAAGAAACAATGAGCTACTTGAGTGTGACAAGTTGANAAGTCCACCAATTTCACGTNGAATTANGATTCATATATGAAATTCTAGTCATTAAT
>L_1528
TGCTTGCAATATAACAATTCATCTCGTGACATTAACCATAAGAATTACTCTCATCATTGCTATATCGGCAAGGTTTAATATGTCCAGTCGGAGTGTATTTTATATCTCTTTCTTTTAGAATAAGAATATCTGCTTTTACTCTTAATCAATACTACAACCTAACTACTAACTATCAACACTGTTAATTACGATTCGCTCCAACAAATTTGGTTTTGTGGATTCTTAAATTCTCGAGAAAAACTTCTAATATATCTTGTATACCAGATACTGTAGCCTTTAGCAACGATAGAATACGAACAGTTCTCTTAAAATTCGCCTATTTCTCATACCGTTGCAGANNNNNNTAAAGTATTGACATTCANNNACATCTGGCNNNNNTATCATTANNNNNNACACGTATGTTTGCGTGGCANNNTCATTNNNNNNNNNNNNNNNNNNNACAANNNNNNNNNTGANNNTGACAANNNNNNNNNNNNACCAATTTCNNNNNNNNTTAGGATTNNNANNNNNNNTNNNNNNNNNNNnn
>NCYC110
nnnnnnnnnnnnnnnnnnnnnnnnnnnnnnnnnnnnnnnnnnnnnnnnnnnnnnnnnnnnnnnnnnnnnnnnnnnnnnnnnnnnnnnnnnnnnnnnnnnnnnnnnnnnnnnnnnnnnnnnnnnnnnnnnnnnnnnnnnnnnnnnnnnnnnnnnnnnnnnnnnnnnnnnnnnnnnnnnnnnnnnnnnnnnnnnnnnnnnnnnnnnnnnnnnnnnnnnnnnnnnnnnnnnnnnnnnnnnnnnnnnnnnnnnnnnnnnnnnnnnnnnnnnnnnnnnnnnnnnnnnnnnnnnnnnnnnnnnnnnnnnnnnnnnnnnnnnnnnnnnnnnnnnnnnnnnnnnnnnnnnnnnnnnnnnnnnnnnnnnnnnnnnnnnnnnnnnnnnnnnnnnnnnnnnnnnnnnnnnnnnnnnnnnnnnnnnnnnnnnnnnnnnnnnnnnnnnnnnnnnnnnnnnnnnnnnnnnnnnnnnnnnnnnnnnnnnnnnnnnnnnnnnnnnnnnnnnnnnnnnnnnnnnnnnnnnnnnnnnnnnnnnn
>NCYC361
nnnnnnnnnnnnnnnnnnnnnnnnnnnnnnnnnnnnnnnnnnnnnnnnnnnnnnnnnnnnnnnnnnnnnnnnnnnnnnnnnnnnnnnnnnnnnnnnnnnnnnnnnnnnnnnnnnnnnnnnnnnnnnnnnnnnnnnnnnnnnnnnnnnnnnnnnnnnnnnnnnnnnnnnnnnnnnnnnnnnnnnnnnnnnnnnnnnnnnnnnnnnnnnnnnnnnnnnnnnnnnnnnnnnnnnnnnnnnnnnnnnnnnnnnnnnnnnnnnnnnnnnnnnnnnnnnnnnnnnnnnnnnnnnnnnnnnnnnnnnnnnnnnnnnnnnnnnnnnnnnnnnnnnnnnnnnnnnnnnnnnnnnnnnnnnnnnnnnnnnnnnnnnnnnnnnnnnnnnnnnnnnnnnnnnnnnnnnnnnnnnnnnnnnnnnnnnnnnnnnnnnnnnnnnnnnnnnnnnnnnnnnnnnnnnnnnnnnnnnnnnnnnnnnnnnnnnnnnnnnnnnnnnnnnnnnnnnnnnnnnnnnnnnnnnnnnnnnnnnnnnnnnn
>RM11_1A
TGCTTGCAATATAACAATTCATCTCGTGACATTAACCATAAGAATTACTCTCATCATTGCTATATCGGCAAGGTTTAATATGTCCAGTCGGAGTGTATTTTATATCTCTTTCTTTTAGAATAAGAATATCTGCTTTTACTCTTAATCAATACTACAACCTAACTACTAACTATCAACACTGTTAATTACGATTCGCTCCAACAAATTTGGTTTTGTGGATTCTTAAATTCTCGAGAAAAACTTCTAATATATCTTGTATACCAGATACTGTAGCCTTTAGCAACGATAGAATACGAACAGTTCTCTTAAAATTCGCCTATTTCTCATACCGTTGCAGATATAACTAAAGTATTGACATTCAGTGACATCTGGCGCTGATATCATTATTTAACACACGTATGTTTGCGTGGCATTGTCATTTTTAAGAGCAGAGAAAGAAACAATGAGCTACTTGAGTGTGACAAGTTGAAAAGTCCACCAATTTCACGTTGAATTAGGATTCATATATGAAATTCTAGTCATTAAT
>S288c
TGCTTGCAATATAACAATTCATCTCGTGACATTAACCATAAGAATTACTCTCATCATTGCTATATCGGCAAGGTTTAATATGTCCAGTCGGAGTGTATTTNATATCTCTTTCTTTTAGANTAAGANTATCTGCTTTTATTCTNNATCNATACTACAACCTAACTACTAACTATCAACACTGTTAATTACGATTCGCTCCAACAAATTTGGTTTTGTGGATTCTTAAATTCTCGAGAAAAACTTCTAATATATCTTGTATACCAGATACTGTAGCCTTTAGCAACGATAGAATACGAACAGTTCTCTTAAAATTCGCCTATTTCTCNTACCGTTGCAGATATAACTAAAGTATTGACATTCAGTGACATCTGGCGCTGATATCATTNNNNNNNACACGTATGTTTGCGTGGCATTGTCATTTTTAAGAGNNNNNAANGAAACAATGAGCTACTTGAGTGTGACAAGNNNNNNNNNNNnnNNNNNNNNNNNNNNNNNNNNNNNCATATATGAAATTCTAGTCATTAAT
>SK1
TACTTGCAATANAACAATTCATCTCGTGACATTAACCATAAGAATTACTCTCATCATTGCTATATCGGCAAGGNTTAATATGTCCAGTCGGAGTGTANTTTATATCTCTTTCTTTTAGAATAAGAATATCNGCTTTTATTCTTAATCAATACTACAACCTANCTACTAACTATCAACACTGTTAATTACGATTCGCTCCAACAGATTTGGTTTTGTGGATTCTTAAATTCTCGAGAAAAANTTCTAATATATCTTGTATACCAGATACTGTAGCCTTTAGCAACGATAGAATACGAACAGTTCTCTTAAAATTCGCCTATTTCTTATACCGTTGCAGATATAAATAAAGTATTGACATTCAGTGACATCTGGCGCTGATCTCATTATTTAACACACGTAT-TTTGCGTGGAATTGTAATTTTTAAGAGCAGAGAAAGAAACAATGAGCTACTTGAGTGTGACAAGTTGAAAAGTCCATCAATTGCACGTTGAATTAGGATTCATACATGAAATTCTAGTCATTAAT
>UWOPS03_461_4
nnnnnnnnnnnnnnnnnnnnnnnnnnnnnnnnnnnnnnnnnnnnnnnnnnnnnnnnnnnnnnnnnnnnnnnnnnnnnnnnnnnnnnnnnnnnnnnnnnnnnnnnnnnnnnnnnnnnnnnnnnnnnnnnnnnnnnnnnnnnnnnnnnnnnnnnnnnnnnnnnnnnnnnnnnnnnnnnnnnnnnnnnnnnnnnnnnnnnnnnnnnnnnnnnnnnnnnnnnnnnnnnnnnnnnnnnnnnnnnnnnnnnnnnnnnnnnnnnnnnnnnnnnnnnnnnnnnnnnnnnnnnnnnnnnnnnnnnnnnnnnnnnnnnnnnnnnnnnnnnnnnnnnnnnnnnnnnnnnnnnnnnnnnnnnnnnnnnnnnnnnnnnnnnnnnnnnnnnnnnnnnnnnnnnnnnnnnnnnnnnnnnnnnnnnnnnnnnnnnnnnnnnnnnnnnnnnnnnnnnnnnnnnnnnnnnnnnnnnnnnnnnnnnnnnnnnnnnnnnnnnnnnnnnnnnnnnnnnnnnnnnnnnnnnnnnnnnnnnnnnnnnnn
>UWOPS05_217_3
nnnnnnnnnnnnnnnnnnnnnnnnnnnnnnnnnnnnnnnnnnnnnnnnnnnnnnnnnnnnnnnnnnnnnnnnnnnnnnnnnnnnnnnnnnnnnnnnnnnnnnnnnnnnnnnnnnnnnnnnnnnnnnnnnnnnnnnnnnnnnnnnnnnnnnnnnnnnnnnnnnnnnnnnnnnnnnnnnnnnnnnnnnnnnnnnnnnnnnnnnnnnnnnnnnnnnnnnnnnnnnnnnnnnnnnnnnnnnnnnnnnnnnnnnnnnnnnnnnnnnnnnnnnnnnnnnnnnnnnnnnnnnnnnnnnnnnnnnnnnnnnnnnnnnnnnnnnnnnnnnnnnnnnnnnnnnnnnnnnnnnnnnnnnnnnnnnnnnnnnnnnnnnnnnnnnnnnnnnnnnnnnnnnnnnnnnnnnnnnnnnnnnnnnnnnnnnnnnnnnnnnnnnnnnnnnnnnnnnnnnnnnnnnnnnnnnnnnnnnnnnnnnnnnnnnnnnnnnnnnnnnnnnnnnnnnnnnnnnnnnnnnnnnnnnnnnnnnnnnnnnnnnn
>UWOPS05_227_2
nnnnnnnnnnnnnnnnnnnnnnnnnnnnnnnnnnnnnnnnnnnnnnnnnnnnnnnnnnnnnnnnnnnnnnnnnnnnnnnnnnnnnnnnnnnnnnnnnnnnnnnnnnnnnnnnnnnnnnnnnnnnnnnnnnnnnnnnnnnnnnnnnnnnnnnnnnnnnnnnnnnnnnnnnnnnnnnnnnnnnnnnnnnnnnnnnnnnnnnnnnnnnnnnnnnnnnnnnnnnnnnnnnnnnnnnnnnnnnnnnnnnnnnnnnnnnnnnnnnnnnnnnnnnnnnnnnnnnnnnnnnnnnnnnnnnnnnnnnnnnnnnnnnnnnnnnnnnnnnnnnnnnnnnnnnnnnnnnnnnnnnnnnnnnnnnnnnnnnnnnnnnnnnnnnnnnnnnnnnnnnnnnnnnnnnnnnnnnnnnnnnnnnnnnnnnnnnnnnnnnnnnnnnnnnnnnnnnnnnnnnnnnnnnnnnnnnnnnnnnnnnnnnnnnnnnnnnnnnnnnnnnnnnnnnnnnnnnnnnnnnnnnnnnnnnnnnnnnnnnnnnnnn
>UWOPS83_787_3
nnnnnnnnnnnnnnnnnnnnnnnnnnnnnnnnnnnnnnnnnnnnnnnnnnnnnnnnnnnnnnnnnnnnnnnnnnnnnnnnnnnnnnnnnnnnnnnnnnnnnnnnnnnnnnnnnnnnnnnnnnnnnnnnnnnnnnnnnnnnnnnnnnnnnnnnnnnnnnnnnnnnnnnnnnnnnnnnnnnnnnnnnnnnnnnnnnnnnnnnnnnnnnnnnnnnnnnnnnnnnnnnnnnnnnnnnnnnnnnnnnnnnnnnnnnnnnnnnnnnnnnnnnnnnnnnnnnnnnnnnnnnnnnnnnnnnnnnnnnnnnnnnnnnnnnnnnnnnnnnnnnnnnnnnnnnnnnnnnnnnnnnnnnnnnnnnnnnnnnnnnnnnnnnnnnnnnnnnnnnnnnnnnnnnnnnnnnnnnnnnnnnnnnnnnnnnnnnnnnnnnnnnnnnnnnnnnnnnnnnnnnnnnnnnnnnnnnnnnnnnnnnnnnnnnnnnnnnnnnnnnnnnnnnnnnnnnnnnnnnnnnnnnnnnnnnnnnnnnnnnnnnnn
>UWOPS87_2421
nnnnnnnnnnnnnnnnnnnnnnnnnnnnnnnnnnnnnnnnnnnnnnnnnnnnnnnnnnnnnnnnnnnnnnnnnnnnnnnnnnnnnnnnnnnnnnnnnnnnnnnnnnnnnnnnnnnnnnnnnnnnnnnnnnnnnnnnnnnnnnnnnnnnnnnnnnnnnnnnnnnnnnnnnnnnnnnnnnnnnnnnnnnnnnnnnnnnnnnnnnnnnnnnnnnnnnnnnnnnnnnnnnnnnnnnnnnnnnnnnnnnnnnnnnnnnnnnnnnnnnnnnnnnnnnnnnnnnnnnnnnnnnnnnnnnnnnnnnnnnnnnnnnnnnnnnnnnnnnnnnnnnnnnnnnnnnnnnnnnnnnnnnnnnnnnnnnnnnnnnnnnnnnnnnnnnnnnnnnnnnnnnnnnnnnnnnnnnnnnnnnnnnnnnnnnnnnnnnnnnnnnnnnnnnnnnnnnnnnnnnnnnnnnnnnnnnnnnnnnnnnnnnnnnnnnnnnnnnnnnnnnnnnnnnnnnnnnnnnnnnnnnnnnnnnnnnnnnnnnnnnnnn
>W303
NNCTNNNNNNNTAANNNNNNNTCTNNNNNNNNNNNNNNNNNNNNNNNNNNNNNNNNNNNCTNTATCGGCNAGGTNNNNNNNNNNNNNNNNNNNNNNNNNNNNNNNNNNNNNNNNNNNNNNNNNNNNNNNNNNNNNNNNNNNNNNNNNNNNNNNNNNNNNNNNNNNNNNNNNNNNNNNACNNNNNNNNNNNNNNNNNNNNNNNNNNNNNNNNNNNNNNNNNNNN-NNNNNNNNNNNNNNNNNNNNNNNNNNNNNNNNNNNNNNNNNNNNNNNNNNNNNNNNNNNNNNNNNNNNNNNNNNNNNNNNNNNNNNNNNNNNNNNNNNNNNNNNNNNNNNNNNNNNNNNNNNNNNNNNNNNNNNNNNNNNNNNNNNGGCGNNNNNNNNNNNNNNNNNNNNNNNNNNNNNNNNNNNNNNNNNNNNnNNNNNNNNNNNNNNNNNNNNNNNNNNNNNNNNNNNNNNNNNNNNNNNNNNNNNNNNNNNNNNNNNNNNNNNNNNNNNNNNNNNNNNNNNNNNNNNNNNNNNNNNNNN
>Y12
TGCTTGCAATATAACAATTCATCTCGTGACNNNNNNCANNNNNNNNNNNTTCATCATTGCTANNNNNNNNNNGNNNAATANNNNNNNNNNNNGNNTATTTTATATCTCTTTCTNNNNNNNNNNNNNNNNNNNNnnnnnnnnnnnnnnnnnnnnnnnnnnnnnnnnnnnnnnnnnnnnnnnnnnnnnnnnnnnnnnnnnnnnnnnnnnnnnnnnnnnnnnnnnnnnnnnnnnnnnnnnnnnnnnnnnnnnnnnnnnnnnnnnnnnnnnnnnnnnnnnnnnnnnnnnnnnnnnnnnnnnnnnnnnnnnnnnnnnnnnnnnnnnnnnnnnnnnnnnnnnnnnnnnnnnnnnnnnnnnnnnnnnnnnnnnnnnnnnnnnnnnnnnnnnnnnnnnnnnnnnnnnnnnnnnnnnnnnnnnnnnnnnnnnnnnnnnnnnnnnnnnnnnnnnnnnnnnnnnnnnnnnnnnnnnnnnnnnnnnnnnnnnnnnnnnnnnnnnnnnnnnnnnnnnnnnnnnnnnnnnnnnnnnnnnn
>Y55
TACTTGCAATATAACAATTCATCTCGTGACATTAACCATAAGAATNACTCTCATCATTGCTATNTCGGCAAGGTTTAATATGTCCAGTCGGAGTGTATTTTATATCTCTTTCTTTTAGAATAAGAATATCTGCTTTTATTCTTAATCAATACTACAACCTAACTACTAACTATCAACACTGTTAATTACGATTCGCTCCANCAGATTTGGTTTTGTGGATTNTTAAATTCTCGAGAAAANCTTCTAATATATCTTGTATACCAGATACTGTAGCCTTTAGCAACGATAGAATACGAACAGTTCTCTTAAAATTCGCCTATTTCTTATACCGTTGCAGATATAAATAAAGTATTGACATTCAGTGACATCTGGCGCTGATCTCATTATTTAACACACGTAT-TTTGCGTGGAATTGTAATTTTTAAGAGCAGAGAAAGAAACAATGAGCTACTTGAGTGTGACAAGTTGAAAAGTCCATCAATTGCACGTTGAATTAGGATTCATACATGAAATTCTAGTCATTAAT
>Y9
TGCTTGCAATATAACAATTCATCTCGTGACATTAACCATAAGAATTACTTTCATCATTGCTATATCGGCAAGGTTTAATATGTCCAGTCGGAGTGTATTTTATATCTCTTTCTTTTAGAATAAGAATATCTGCTTTTATTCTTAATCAATACTACAACCTAACTACTAACTATCAACACTGTTAATTACGATTCGCTCCAACAGATTTGGTTTTGTGGATTCTTAAATTCTCGAGAAAAACTTCTAATATATCTTGTATACCAGATACTGTAGCCTTTAGCAACGATAGAATACGAACAGTTCTCTTAAAATTCGCCTATTTCTCATACCGTTGCAGATATAACTAAAGTATTGACATTCAGTGACATCTGGAGCTGATATCATTATNNAACACACGTATGTTTGCGTGGCATTGTCATTNNNNNNNNNNNNNNNNNNNNNNNNGANNNNNNNNNNNNNNNNNNNNNGAAAAGTCNATNNNNNNNNNNNNNNNNNNNNATTCATANNNNNNNNNNNNNNNNnnnnn
>YIIc17_E5
TGCTTGCANTATAACANNTCNNNNNNNNACATTAACCATAAGAATTACTCTCATCATTNCTATATCGGCAAGGTTTAATATGTCCAGTCGGAGTGTATTTTATATCTCTTTCTTTTAGAATAAGAATATCTGCTTTTACTCTTAATCAATACTACAACCTAACTACTAACTATCAACACTGTTAATTACGATTCGCTCCAACAAANTTGGTTTTGTGGATTCTTAAATTCTCGAGAAAANNTTCTAATATATCTNGTATACCAGATACTGT-GCCTTTAGCANCGATAGAATACGNNCAGTTCTCTNAAAATTCGCNTATTTCTCATACCGTNGCNGATATAACTAAAGTATTGACATTCAGTGACATCTGGCGCTGATATCATTATTTAACACACGTATGTTNGCGTGGCATTGTCATTNN-NNNAGCAGAGAAAGANNNAATGAGCTACTTGAGTGTGACAAGTNNNAAAGTCCACCAATTTCACGTNNAATTAGGATTCATATATGAAATTCTAGTCATTAAT
>YJM789
TGCTTGCAATATAACAATTCATCTCGTGACATTAACCATAAGAATTACTCTCATCATTGCTATATCGGCAAGGTTTAATATGTCCAGTCGGAGTGTATTTTATATCTCTTTCTTTTAGAATAAGAATATCTGCTTTTACTCTTAATCAATACTACAACCTAACTACTAACTATCAACACTGTTAATTACGATTCGCTCCAACAAATTTGGTTTTGTGGATTCTTAAATTCTCGAGAAAAACTTCTAATATATCTTGTATACCAGATACTGTAGCCTTTAGCAACGATAGAATACGAACAGTTCTCTTAAAATTCGCCTATTTCTCATACCGTTGCAGATATAACTAAAGTATTGACATTCAGTGACATCTGGCGCTGATATCATTATTTAACACACGTATGTTTGCGTGGCATTGTCATTTTTAAGAGCAGAGAAAGAAACAATGAGCTACTTGAGTGTGACAAGTTGAAAAGTCCACCAATTTCACGTTGAATTAGGATTCATATATGAAATTCTAGTCATTAAT
>YJM975
TGCTTGCAATATAACAATTCATCTCGTGACATTAACCATAAGAATTACTCTCATCATTGCTATATCGGCAAGGTTTAATATGTCCAGTCGGAGTGTATTTTATATCTCTTTCTTTTAGAATAAGAATATCTGCTTTTACTCTTAATCAATACTACAACCTAACTACTAACTATCAACACTGTTAATTACGATTCGCTCCAACAAATTTGGTTTTGTGGATTCTTAAATTCTCGAGAAAAACTTCTAATATATCTTGTATACCAGATACTGTAGCCTTTAGCAACGATAGAATACGAACAGTTCTCTTAAAATTCGCCTATTTCTCATACCGTTGCAGATATAACTAAAGTATTGACATTCAGTGACATCTGGCGCTGATATCATTATTTAACACACGTATGTTTGTGTGGCATTGTCATTTTTAAGAGCAGAGAAAGAAACAATGAGCTACTTGAGTGTGACAAGTTGAAAAGTCCACCAATTNCACGTTGAATTAGNATTCANATATGAAATTCNAGTCATTANT
>YJM978
TGCTNNNNNNATAACAATTNATCTCGTGACATTAACCANNNNNNNNNCTCTCATCATTGCTATANNNNNNNNNNNNNNNNNNNNNNNNNNNNNNNNNNNNTATNTCTCTTTNNNTTNNNNNNNNNNNNNNNNNNNNNNNNNNNNNTNNNTACTACNNNNTNNCTANNNNNNNNNNNNNNNNNNNNNNNNNNNNNNNNNNNNNNNNNNNNNNNNNNNNNNNNNNNNN-NNNNNNNNNNNNNNNNNNNNNNNNNNNNNNNNNNNNNNNNNNNNNNNNNNNNNNNNNNNNNNNNNNNNNNNNNNNNNNNNNNNNNNNNN-NNNNNNNNNNNNNNN-NNNNNNNNNNNNNNNNNNNNNNNNNNNNNNNNNNNNNNNNNNNNNNNNNNNNNNNNNNNNNNNNNNNNNNNNNNNNNNNNNNNNNNNNNNnnnnnnnnnnnnnnnnnnnnnnnnnnnnnnnnnnnnnnnnnnnnnnnnnnnnnnnnnnnnnnnnnnnnnnnnnnnnnnnnnnnnnnnnnnnnnnnnnnnnnnn
>YJM981
nnnnnnnnnnnnnnnnnnnnnnnnnnnnnnnnnnnnnnnnnnnnnnnnnnnnnnnnnnnnnnnnnnnnnnnnnnnnnnnnnnnnnnnnnnnnnnnnnnnnnnnnnnnnnnnnnnnnnnnnnnnnnnnnnnnnnnnnnnnnnnnnnnnnnnnnnnnnnnnnnnnnnnnnnnnnnnnnnnnnnnnnnnnnnnnnnnnnnnnnnnnnnnnnnnnnnnnnnnnnnnnnnnnnnnnnnnnnnnnnnnnnnnnnnnnnnnnnnnnnnnnnnnnnnnnnnnnnnnnnnnnnnnnnnnnnnnnnnnnnnnnnnnnnnnnnnnnnnnnnnnnnnnnnnnnnnnnnnnnnnnnnnnnnnnnnnnnnnnnnnnnnnnnnnnnnnnnnnnnnnnnnnnnnnnnnnnnnnnnnnnnnnnnnnnnnnnnnnnnnnnnnnnnnnnnnnnnnnnnnnnnnnnnnnnnnnnnnnnnnnnnnnnnnnnnnnnnnnnnnnnnnnnnnnnnnnnnnnnnnnnnnnnnnnnnnnnnnnnnnnnnnnn
>YPS128
nnnnnnnnnnnnnnnnnnnnnnnnnnnnnnnnnnnnnnnnnnnnnnnnnnnnnnnnnnnnnnnnnnnnnnnnnnnnnnnnnnnnnnnnnnnnnnnnnnnnnnnnnnnnnnnnnnnnnnnnnnnnnnnnnnnnnnnnnnnnnnnnnnnnnnnnnnnnnnnnnnnnnnnnnnnnnnnnnnnnnnnnnnnnnnnnnnnnnnnnnnnnnnnnnnnnnnnnnnnnnnnnnnnnnnnnnnnnnnnnnnnnnnnnnnnnnnnnnnnnnnnnnnnnnnnnnnnnnnnnnnnnnnnnnnnnnnnnnnnnnnnnnnnnnnnnnnnnnnnnnnnnNNNNNNNNNNNNNNNNNNNNNNNNNNNNNNNNNNNNNNNNNNNNNNNNNNNNNNNNNNNNNNNNNNNNNNNNNNNNNNNTGCGTNGCATTGTCATTTTTAAGAGCAGAGAAAGAAACAATGAGCTACTTGAGTGTGACAAGTTGAAAAGTCCACCAATTTCACGTTGAATTAGGATTCATATATGAAATTCTAGTCATTAAT
>YPS606
TGCNNNNNNTATANNNNNNNNNNNCGTGACNNNNNNNNTNNGNNCTACNNNCATCATTGCTATATCGGCAANGTTTAATATGTCCAGTCGGAGNGTATTTNATATCTCTTNNTTNTNGAATAAGAATATATGCTTTTATTCTTAATCAATACTACAACCTAACTACTAACTATCAACACTGTTAATTACGATTCGCTCCAACAAATTTGGTTTTGTGGATTCTTAAATTCTCGAGAAAAACTTCTAATATATCTTGTATACCAGATACTGTAGCCTTTAGCAACGATAGAATACGAACAGTTCTCTTAAAATTCGCCTATTTCTCATACCGTTGCAGATATAACTAAAGTATTGACATTCAGTGACATCTGGAGCTGATATCATTATTTAACACACGTATGTTTGCGTGGCATTGTCATTTTTAAGAGCAGAGAAAGAAACAATGAGCTACTTGAGTGTGACAAGTTGAAAAGTCCACCAATTTCACGTTGAATTAGGATTCATATATGAAATTCTAGTCATTAAT
>YS2
nnnnnnnnnnnnnnnnnnnnnnnnnnnnnnnnnnnnnnnnnnnnnnnnnnnnnnnnnnnnnnnnnnnnnnnnnnnnnnnnnnnnnnnnnnnnnnnnnnnnnnnnnnnnnnnnnnnnnnnnnnnnnnnnnnnnnnnnnnnnnnnnnnnnnnnnnnnnnnnnnnnnnnnnnnnnnnnnnnnnnnnnnnnnnnnnnnnnnnnnnnnnnnnnnnnnnnnnnnnnnnnnnnnnnnnnnnnnnnnnnnnnnnnnnnnnnnnnnnnnnnnnnnnnnnnnnnnnnnnnnnnnnnnnnnnnnnnnnnnnnnnnnnnnnnnnnnnnnnnnnnnnnnnnnnnnnnnnnnnnnnnnnnnnnnnnnnnnnnnnnnnnnnnnnnnnnnnnnnnnnnnnnnnnnnnnnnnnnnnnnnnnnnnnnnnnnnnnnnnnnnnnnnnnnnnnnnnnnnnnnnnnnnnnnnnnnnnnnnnnnnnnnnnnnnnnnnnnnnnnnnnnnnnnnnnnnnnnnnnnnnnnnnnnnnNNNNNNNNNNNNNNNN
>YS4
TGCTTGCAATATAACAATTCATCTCGTGACATTAACCATAAGAATTACTNTCATCATNGCTATATCGNCAAGGTTTAATATGTCCAGTCGGAGTGTATTTNATATCTCTTNCNTTTAGAATAAGAATATCTGCTTTNACTCTTAATCAATACTACAACCTAACTACTAACTATCAACACTGTTAATTACGATTCGCTCCAACAAATTTGGTTTTGTGGATTCTTAAATTTTCGAGAAAAACTTCTAATATATCTTGTATACCAGATACTGTAGCCTTTAGCAACGATAGAATACGAACAGTTCTCTTAAAATTCGCCTATTTCTCATACCGTTGCAGATATAACTAAAGTATTGACATTCAGTGACATCTGGCGCTGATATCATTATTTAACACACGTATGTTTGCGTGGCATTGTCATTTTTAAGAGCAGAGAAAGAAACAATGAGCTACTTGAGTGTGACAAGTTGAAAAGTCCACCAATTTCACGATGAATTAGGATTCATATATGAAATTCTAGTCATTAAT
>YS9
nnnnnnnnnnnnnnnnnnnnnnnnnnnnnnnnnnnnnnnnnnnnnnnnnnnnnnnnnnnnnnnnnnnnnnnnnnnnnnnnnnnnnnnnnnnnnnnnnnnnnnnnnnnnnnnnnnnnnnnnnnnnnnnnnnnnnnnnnnnnnnnnnnnnnnnnnnnnnnnnnnnnnnnnnnnnnnnnnnnnnnnnnnnnnnnnnnnnnnnnnnnnnnnnnnnnnnnnnnnnnnnnnnnnnnnnnnnnnnnnnnnnnnnnnnnnnnnnnnnnnnnnnnnnnnnnnnnnnnnnnnnnnnnnnnnnnnnnnnnnnnnnnnnnnnnnnnnnnnnnnnnnnnnnnnnnnnnnnnnnnnnnnnnnnnnnnnnnnnnnnnnnnnnnnnnnnnnnnnnnnnnnnnnnnnnnnnnnnnnnnnnnnnnnnnnnnnnnnnnnnnnnnnnnnnnnnnnnnnnnnnnnnnnnnnnnnnnnnnnnnnnnnnnnnnnnnnnnnnnnnnnnnnnnnnnnnnnnnnnnnnnnnnnnnnnnnnnnnnnnnnnnnn
