# Supplementary material for: Evolutionary Genomics of Transposable Elements in Saccharomyces cerevisiae
Source: PLoS One. 2012 Nov 30;7(11):e50978. doi: 10.1371/journal.pone.0050978 (PMC3511429; doi:10.1371/journal.pone.0050978)
Supplement: File S7 — ZIP archive of SGRP strain alignments used for population genomic analyses. Alignments of the orthologous genomic region in each SGRP strain corresponding to each Ty insertion in our re-annotation of the S. cerevisiae reference genome. N’s represent low quality (<Q40 phred score) or missing data, primarily due to the low-coverage sequence of many SGRP strains. The DNA sequence of sacCer2 is included as “REF” and each alignment includes the TE locus and 200 bp of DNA sequence on either side of the Ty insertion site. A dummy sequence shows the position of each TE in the alignment with “T”s. (ZIP) [file pone.0050978.s007.zip › S7/chrIV_s82+_TY3.mfa]

>REF
TTTATCGCTAAAAAACGCTTTCTCTTGTGGCAGGAGCAGATCTCTTACATATGTAGTTATTTAGTCGCTTCTAAGAGCCAGATCAGGTGCGTGGATTCATATAATATCCCTTTTTCAATAACAACGTTATAAGGAAACGTTGGGTAAAAGAATATTAATTACTGAGTGGAACTTTTTCTCATTGTTCTGTGTATATACAATGTTGTATCTCAAAATGAGATATGTCAGTATGACAATACGTCATCCTAAACGTTCATAAAACACATATGAAACAACCTTATAACAAAACGAACAACATGAGATAAAACACGGCCTTCCCTAGCTGAACTACCCAAACGTATAAATGCTTGAACAATCAGTTTAGATCCGAGATTCCGCGCTTCCACCACTTAGTATGATTCATATTTTATATAATACATAAGATAAGTAACATTCCGTGAATTAATCTGATAAACCGTTTTGACAACTGGTTACTTCCCTAAGACTGTTTATATCAGGATTGTCAAGACACTCCGGTATTACTCGAGCCCGTAATACAACATACAAAAGTAACTCTTATTTACAAAAAAATCTCTTACTTTGTAGCATCTAGATCATCATTCGTGGGTTCTGAGCAGTAGGAAGAATATTTCTGGTAGAAATGATAAATTTCAAAGCACAGTTCGAAAGCAATCAGGTATATAATTATCCATTCCAAAAAAGTGCTGTTTCTCTCGTTTAAAAGAGAGATGAGGGCTCGAC
>index
-------------------------------------------------------------------------------------------------------------------------------------------------------------------------------------------------------TTTTTTTTTTTTTTTTTTTTTTTTTTTTTTTTTTTTTTTTTTTTTTTTTTTTTTTTTTTTTTTTTTTTTTTTTTTTTTTTTTTTTTTTTTTTTTTTTTTTTTTTTTTTTTTTTTTTTTTTTTTTTTTTTTTTTTTTTTTTTTTTTTTTTTTTTTTTTTTTTTTTTTTTTTTTTTTTTTTTTTTTTTTTTTTTTTTTTTTTTTTTTTTTTTTTTTTTTTTTTTTTTTTTTTTTTTTTTTTTTTTTTTTTTTTTTTTTTTTTTTTTTTTTTTTTTTTTTTTTTTTTTTTTTTTTTTTTTTTTTTTTTTTTTTTTTTTTTTTTTTTTTTTTTTTTTTTTTTTTTT--------------------------------------------------------------------------------------------------------------------------------------------------------------------------------------------------------
>273614N
TTTATCGCTAAAAAACGCTTTCTCTTGTGGCAGGAGCNNNNNNCTTACATATGTAGTTATTTAGTCGCTTCTAAGAGCCAGATCAGGTGCGTGGATTCATATAATATCCCTTTTTCAATAACAACGTTATAAGGAAACGTTGGGTAAAAGAATATTAATNACNGAGNGGANCTTTTNCTCATTGTTCNGTGNATANACANTGTTGNATCTCAAANTGAGATNTGTCAGTATGACANTACGTCATCCTAANCGTTCATAAANCACATATGAAACANCCTTATANCAAAACGAACAACATGAGATAAAACACGGCNTTCCCTAGCTGAACTACCCAAACGTATAAATGCTTGAACAATCAGTTTAGATCCGAGATTCCGCGCTTCCACCACTTAGTATGATTCATATTTTATATAATATATANGATAAGTAACATTCCGTGAATTAATCTGATAAACCGTTTTGACAACTGGTTACTTCCCTAAGACTGTNTATATCAGGATTGTCAAGACACTCCGGTATTACTCGAGCCCGTAATACAACATACAAAAGTAACTCTTATTTACAAAAAANNNNCTTACTTTGTAGCATCTAGATCATCATTCGTGGGTTCTGAGCAGTAGGAAGAATATTTCTGGTAGAAATGATAAATTTCAAAGCACAGTTCGAAAGCNNNNNGGTATATAATTATCCATTCCAAAAAAGTGCTGTTTCTCTCGTTTAAAAGAGAGATGAGGGCTCGAC
>322134S
nnnnnnnnnnnnnnnnnnnnnnnnnnnnnnnnnnnnnnnnnnnnnnnnnnnnnnnnnnnnnnnnnnnnnnnnnnnnnnnnnnnnnnnnnnnnnnnnnnnnnnnnnnnnnnnnnnnnnnnnnnnnnnnnnnnnnnnnnnnnnnnnnnnnnnnnnnnnnnnnnnnnnnnnnnnnnnnnnnnnnnnnnnnnnnnnnnnnnnnnnnnnnnnnnnnnnnnnnnnnnnnnnnnnnnnnnnnnnnnnnnnnnnnnnnnnnnnnnnnnnnnnnnnnnnnnnnnnnnnnnnnnnnnnnnnnnnnnnnnnnnnnnnnnnnnnnnnnnnnnnnnnnnnnnnnnnnnnnnnnnnnnnnnnnnnnnnnnnnnnnnnnnnnnnnnnnnnnnnnnnnnnnnnnnnnnnnnnnnnnnnnnnnnnnnnnnnnnnnnnnnnnnnnnnnnnnnnnnnnnnnnnnnnnnnnnnnnnnnnnnnnnnnnnnnnnnnnnnnnnnnnnnnnnnnnnnnnnnnnnnnnnnnnnnnnnnnnnnnnnnnnnnnnnnnnnnnnnnnnnnnnnnnnnnnnnnnnnnnnnnnnnnnnnnnnnnnnnnnnnnnnnnnnnnnnnnnnnnnnnnnnnnnnnnnnnnnnnnnnnnnnnnnnnnnnnnnnnnnnnnnnnnnnnnnnnnnnnnnnnnnnnnnnnnnnnnnnnnnnnnnnnnnnnnnnnnnnnnnnnnnnnnnnnnnnnnnnnnnnnnnnnnnnnnnnnnnnnnnnnn
>378604X
TTTATCNNNNNNAAACGCTTTCTCTTGTGNNNNNAGCAGATCTNNNNNNNNNNNNNNNANNNNNNCGCTNNNNNNNNNCAGNNNNNNTGCGTGGATTNNNNNNNNNNNCCTTTTTCNNNNNNNNNNNNNNNNNNNNNNNNNNNN-NNNNNNNNNNNNNNNNNNNNNNNNNNNNNNNNNNNNnnnnnnnnnnnnnnnnnnnnnnnnnnnnnnnnnnnnnnnnnnnnnnnnnnnnnnnnnnnnnnnnnnnnnnnnnnnnnnnnnnnnnnnnnnnnnnnnnnnnnnnnnnnnnnnnnnnnnnnnnnnnnnnnnnnnnnnnnnnnnnnnnnnnnnnnnnnnnnnnnnnnnnnnnnnnnnnnnnnnnnnnnnnnnnnnnnnnnnnnnnnnnnnnnnnnnnnnnnnnnnnnnnnnnnnnnnnnnnnnnnnnnnnnnnnnnnnnnnnnnnnnnnnnnnnnnnnnnnnnnnnnnnnnnnnnnnnnnnnnnnnnnnnnnnnnnnnnnnnnnnnnnnnnnnnnnnnnnnnnnnnnnnnnnnnnnnnnnnnnnnnnnnnnnnnnnnnnnnnnnnnnnnnnnnnnnnnnnnnnnnnnnnnnnnnnnnnnnnnnnnnnnnnnnnnnnnnnnnnnnnnnnnnnnnnnnnnnnnnnnnnnnnnnnnnnnnnnnnnnnnnnnnnnnnnnnnnnnnnnnnnnnnnnnnnnnnnnnnnnnnnnnnnnnnnnnnnnnnnnnnnnnnnnnnnnnnnnnnnn
>BC187
NNNNNNNNNNNNNNNNNNNNNNNNNNNNNNNNNNNNNNNNNNNNNNNNNNNNNNNNNNNNNNNNNNNNNNNNNNNNNNNNNNNNNNNNNNNNNNNNNNNNNNNNNNNNNNNNNNNNN-NNNNNNNNNNNNNNNNNNNNNNNNNNNNNNNNNNNNNNNNNNNNNNNNNNNNNNNNNNNNNNNNnnnnnnnnnnnnnnnnnnnnnnnnnnnnnnnnnnnnnnnnnnnnnnnnnnnnnnnnnnnnnnnnnnnnnnnnnnnnnnnnnnnnnnnnnnnnnnnnnnnnnnnnnnnnnnnnnnnnnnnnnnnnnnnnnnnnnnnnnnnnnnnnnnnnnnnnnnnnnnnnnnnnnnnnnnnnnnnnnnnnnnnnnnnnnnnnnnnnnnnnnnnnnnnnnnnnnnnnnnnnnnnnnnnnnnnnnnnnnnnnnnnnnnnnnnnnnnnnnnnnnnnnnnnnnnnnnnnnnnnnnnnnnnnnnnnnnnnnnnnnnnnnnnnnnnnnnnnnnnnnnnnnnnnnnnnnnnnnnnnnnnnnnnnnnnnnnnnnnnnnnnnnnnnnnnnnnNNNNNNN-NNNNNNNTCNNNNNNNTNNNANNNNNNNNNNNANNATTCGTGGNNNNNNNGNNNNNNGAAGAATATTTCTNNNNNNAATNNNNNNTTTCAAAGCACANNNNGAAAGCAATCANNNNNNTAATTATCCATNNNNNNAAAGTGCTGTTTCTCTCGNNNNNNAGAGAGATGAGGGCTCGAC
>DBVPG1106
NTNNNCNCTAAAAAANNCTTNNNCNNNNNNNNNGAGCNNNNCTCTTACATATGTAGTTATTTAGTCGCTTCTAAGAGCCAGATCAGNNNNNNNGATTCATATANNNNNNCTTTTTCAATAACAACGTTATAAGGAAACGTTGGGTAAAAGAATATTAATTACTGAGTGGAACTTTTTCTCATTGTTCTGTGTATATACAATGTTGTATCTCAAAATGAGATATGTCAGTATGACAATACGTCATCCTAAACGTTCATAAAACACATATGAAACAACCTTATAACAAAACGAACAACATGAGATAAAACACGGCCTTCCCTAGCTGAACTACCCAAACGTATAAATGCTTGAACAATCAGTTTAGATCCGAGATTCCGCGCTTCCACCACTTAGTATGATTCATATTTTATATAATACATAAGATAAGTAACATTCCNNNAATTAATCTGATAAACCGTTTTGACAACTGGTTACTTCCCTAAGACTGTTTATATCAGGANNNTCNNNACACTCCGGTANNNNNNNNNNCCGTNNNNNNACATACAAAAGTAACTCTTANNNNNNAAAAAATCTCTTACTNNGTAGCATCTAGATCATCATTCGTGGGTTCTGAGCAGTAGGAAGAATATNNNNGNNNGAAATGATAAATTTCAAAGCACAGTTCGAAAGCAATCAGGTATNNNNNNN-NNNNNNNNNNNNNNNNNNNNN-NNNNCGTNNNNNNNNNNNNNNNNNNCNCNNN
>DBVPG1373
NNNNNNNNNNNNNNNNNNNNNNNNNNNNNNNNNNNNNNNNNNNNNNNNNNNNNNNNNNNNNNNNNNNNNNNNNNNNNNNNNNNNNNNNNNNNNNNNNNNNNNN-NNNNNNNNNN-NNNNNNNNNNNNNN-NNNNNNNNNNNNNNNNNNNNNNNNNNNNN-NNNNNNNN-NNNNNNNNNNNNNnnnnnnnnnnnnnnnnnnnnnnnnnnnnnnnnnnnnnnnnnnnnnnnnnnnnnnnnnnnnnnnnnnnnnnnnnnnnnnnnnnnnnnnnnnnnnnnnnnnnnnnnnnnnnnnnnnnnnnnnnnnnnnnnnnnnnnnnnnnnnnnnnnnnnnnnnnnnnnnnnnnnnnnnnnnnnnnnnnnnnnnnnnnnnnnnnnnnnnnnnnnnnnnnnnnnnnnnnnnnnnnnnnnnnnnnnnnnnnnnnnnnnnnnnnnnnnnnnnnnnnnnnnnnnnnnnnnnnnnnnnnnnnnnnnnnnnnnnnnnnnnnnnnnnnnnnnnnnnnnnnnnnnnnnnnnnnnnnnnnnnnnnnnnnnnnnnnnnnnnnnnnnnnnnnnnnnnnnnnnnnnnnnnnnnnnnnnnnnnnnnnnnnnnnnnnnnnnnnnnnnnnnnnnnnnnnnnnnnnnnnnnnnnnnnnnnnnnnnnnnnnnnnnnnnnnnnnnnnnnnnnnnnnnnnnnnnnnnnnnnnnnnnnnnnnnnnnnnnnnnnnnnnnnnnnnnnnnnnnnnnnnnnnnnnnNNNNNNNN
>DBVPG1788
TTTATCGCTAAAAAACGCTTTCTCTTGTGGCAGGAGCAGATCTCTTACATATGTAGTTATTTAGTCGCTTCTAAGAGCCAGATCAGGTGCGTGGATTCATATAATATCCCTTTTTCAATAACAACGTTATAAGGAAACGTTGGGTAAAAGAATATTAATTACTGAGTGGAACTTTTTCTCATTGTTCTGTGTATATACAATGTTGTATCTCAAAATGAGATATGTCAGTATGACAATACGTCATCCTAAACGTTCATAAAACACATATGAAACAACCTTATAACAAAACGAACAACATGAGATAAAACACGGCCTTCCCTAGCTGAACTACCCAAACGTATAAATGCTTGAACAATCAGTTTAGATCCGAGATTCCGCGCTTCCACCACTTAGTATGATTCATATTTTATATAATATATAAGATAAGTAACATTCCGTGAATTAATCTGATAAACCGTTTTGACAACTGGTTACTTCCCTAAGACTGTTTATATCAGGATTGTCAAGACACTCCGGTATTACTCGAGCCCGTAATACAACATACAAAAGTAACTCTTATTTACAAAAAAATCTCTTACTTTGTAGCATCTAGATCATCATTCGTGGGTTCTGAGCAGTAGGAAGAATATTTCTGGTAGAAATGATAAATTTCAAAGCACAGTTCGAAAGCAATCAGGTATATAATTATCCATTCCAAAAAAGTGCTGTTNCTCTCGTTNAAANGAGAGATGAGGGCTCGAC
>DBVPG1853
TTTATCGCTAAAAAACGCTTTCTCTTGTGGCAGGAGCAGATCTCTTACATATGTAGTTATTNNNNNNCTTCTAAGAGCCAGATCAGGTGCGTGGATTCATATAATATCCCTTTTTCAATAACAACGTTATAAGGAAACGTTGGGTAAAAGAATATTAATTACTGAGNNGAACTTTTTCTCATTGTTCTGTGTATATACAATGTTGTATCTCAAAATGAGATATGTCAGTATGACAATACGTCATNNNNNNCGTTCATAAAACACATATGAAACAACCTNNNNNNAAAACGAANNNNNNNNNNNNNNNNNNNNNNNTCNNNNNNNGANNNNNNCAAANNNNNNNNTGNNNNNNCAATCAGNNNNNNTNNNNCATTCCGCGCTTCCNNNNNNNNNnnnnnnnnnnnnnnnnnnnnnnnnnnnnnnnnnnnnnnnnnnnnnnnnnnnnnnnnnnnnnnnnnnnnnnnnnnnnnnnnnnnnnnnnnnnnnnnnnnnnnnnnnnnnnnnnnnnnnnnnnnnnnnnnnnnnnnnnnnnnnnnnnnnnnnnnnnnnnnnnnnnnnnnnnnnnnnnnnnnnnnnnnnnnnnnnnnnnnnnnnnnnnnnnnnnnnnnnnnnnnnnnnnnnnnnnnnnnnnnnnnnnnnnnnnnnnnnnnnnnnnnnnnnnnnnnnnnnnnnnnnnnnnnnnnnnnnnnnnnnnnnnnnnnnnnnnnnnnnnnnnnnnnnnnnnnnnnnnnnnnnnnnnnn
>DBVPG6040
TTTATCGCTAAAANNNNNNTNNNNTTGNNNNNNGNNNNNNNNNNNNNNNNATGTAGNNNNNTANNNNNNNNNNNNNNNNNNNNNNNNNNNNNNNNNNNNNNNNNNNNNNNNNNNNNNNNNNNNNNNNNNNNNNNNNNNNNNNNNNNNNNNNNNNNNNNNNNNNNNNNNNNNNNNNNNNNNNNNNNNNNNNNN-NNNNNN-------------------------------------------------------------------------------------------------------------------------------------------------------------------------------------------------------------------------------------------------------------------------------------------------------------------------------------------------------N---NNNNNNNNNNNNNNNNNNNNNNNNNNNNNNNNNNNNNNNNNNNNNNNNNNNNNNNNNNNNNNNNNNNNNNNNNN-NNNNNNNNNNNNNNNNNNNNNNNNNNNNNNNNNNNNNNNNNNNNNNNNNNNNNNNNNNNNNNNNNNNNNNNNNNNNNNnnnnnnnnnnnnnnnnnnnnnnnnnnnnnnnnnnnnnnnnnn
>DBVPG6044
nnnnnnnnnnnnnnnnnnnnnnnnnnnnnnnnnnnnnnnnnnnnnnnnnnnnnnnnnnnnnnnnnnnnnnnnnnnnnnnnnnnnnnnnnnnnnnnnnnnnnnnnnnnnnnnnnnnnnnnnnnnnnnnnnnnnnnnnnnnnnnnnnnnnnnnnnnnnnnnnnnnnnnnnnnnnnnnnnnnnnnnnnnnnnnnnnnnnnnnnnnnnnnnnnnnnnnnnnnnnnnnnnnnnnnnnnnnnnnnnnnnnnnnnnnnnnnnnnnnnnnnnnnnnnnnnnnnnnnnnnnnnnnnnnnnnnnnnnnnnnnnnnnnnnnnnnnnnnnnnnnnnnnnnnnnnnnnnnnnnnnnnnnnnnnnnnnnnnnnnnnnnnnnnnnnnnnnnnnnnnnnnnnnnnnnnnnnnnnnnnnnnnnnnnnnnnnnnnnnnnnnnnnnnnnnnnnnnnnnnnnnnnnnnnnnnnnnnnnnnnnnnnnnnnnnnnnnnnnnnnnnnnnnnnnnnnnnnnnnnnnnnnnnnnnnnnnnnnnnnnnnnnnnnnnnnnnnnnnnnnnnnnnnnnnnnnnnnnnnnnnnnnnnnnnnnnnnnnnnnnnnnnnnnnnnnnnnnnnnnnnnnnnnnnnnnnnnnnnnnnnnnnnnnnnnnnnnnnnnnnnnnnnnnnnnnnnnnnnnnnnnnnnnnnnnnnnnnnnnnnnnnnnnnnnnnnnnnnnnnnnnnnnnnnnnnnnnnnnnnnnnnnnnnnnnnnnnnnnnnn
>DBVPG6765
TTNATCGCTAAAAANCGCTTTCTCTTGTGGCAGGAGCAGATCTCTTACATATGTAGTTATTTAGTCGCTTCTAAGAGCCAGATCAGGTGCGTGGATTCATATAATATCCCTTTTTCAATAACAACGTTATAAGGAAACGTTGGGTAAAAGAATATTAATTACTGAGTGGAACTTTTTCTCATTGTTCTGTGTATATACAATGTTGTATCTCAAAATGAGATATGTCAGTATGACAATACGTCATCCTAAACGTTCATAAAACACATATGAAACAACCTTATAACAAAACGAACAACATGAGATAAAACACGGCCTTCCCTAGCTGAACTACCCAAACGTATAAATGCTTGAACAATCAGTTTAGATCCGAGATTCCGCGCTTCCACCACTTAGTANGATTCATATTTTATATAATATATAAGATAAGTAACATTCCGTGAATTAATCTGATAAACCGTTTTGACAACTGGTTACTTCCCTAAGACTGTTTATATCAGGATTGTCAAGACACTCCGGTATTACTCGAGCCCGTAATACAACATACAAAAGTAACTCTTATTTACAAAAAAATCTCTTACTTTGTAGCATCTAGATCATCATTCGTGGGTTCTGAGCAGTAGGAAGAATATTTCTGGTAGAAATGATAAATTTCAAAGCACAGTTCGAAAGCAATCAGGTATATAATTATCCATTCCAAAAAAGTGCTGTTTCTCTCGTTTAANNGAGAGATGAGGGCTCGAC
>K11
nnnnnnnnnnnnnnnnnnnnnnnnnnnnnnnnnnnnnnnnnnnnnnnnnnnnnnnnnnnnnnnnnnnnnnnnnnnnnnnnnnnnnnnnnnnnnnnnnnnnnnnnnnnnnnnnnnnnnnnnnnnnnnnnnnnnnnnnnnnnnnnnnnnnnnnnnnnnnnnnnnnnnnnnnnnnnnnnnnnnnnnnnnnnnnnnnnnnnnnnnnnnnnnnnnnnnnnnnnnnnnnnnnnnnnnnnnnnnnnnnnnnnnnnnnnnnnnnnnnnnnnnnnnnnnnnnnnnnnnnnnnnnnnnnnnnnnnnnnnnnnnnnnnnnnnnnnnnnnnnnnnnnnnnnnnnnnnnnnnnnnnnnnnnnnnnnnnnnnnnnnnnnnnnnnnnnnnnnnnnnnnnnnnnnnnnnnnnnnnnnnnnnnnnnnnnnnnnnnnnnnnnnnnnnnnnnnnnnnnnnnnnnnnnnnnnnnnnnnnnnnnnnnnnnnnnnnnnnnnnnnnnnnnnnnnnnnnnnnnnnnnnnnnnnnnnnnnnnnnnnnnnnnnnnnnnnnnnnnnnnnnnnnnnnnnnnnnnnnnnnnnnnnnnnnnnnnnnnnnnnnnnnnnnnnnnnnnnnnnnnnnnnnnnnnnnnnnnnnnnnnnnnnnnnnnnnnnnnnnnnnnnnnnnnnnnnnnnnnnnnnnnnnnnnnnnnnnnnnnnnnnnnnnnnnnnnnnnnnnnnnnnnnnnnnnnnnnnnnnnnnnnnnnnnnnnnnnnnnnnn
>L_1374
NNNNNNNNNNNNAAANNNNNNNNNNNNNNNNAGGAGCAGNNNNNNNNNNTNNNNNNNNNNNNNNNNNNNNNNNNNAGCCAGATCAGGTGCGTGGNNNNNNNNNNNNNNNNNNNNNNNNNNNCAACGNNNTAAGGAAACGTTGGGTAAAAGAATATTAATTACTGAGTGNNNNNNTTTCTCATTGTTCTGTGTATATACAATGTTGTATCTCAAAATGAGATATGTCAGTATGACAATACGTCATCCTAAACGTTCATAAAACACATATGAAACAACCTTATAACAAAACGAACAACANNNNNTAAAACACGGCCTTCCCTAGCTGAACTACCCAAACGTATAAATGCTTGAACAATCAGTTTAGATCCGAGATTCCGCGCTTCCACCACTTAGTATGATTCATATTTTATATAATATATAAGATAAGTAACATTCCGTGAATTAATCTGATAAACCGTTTTGACAACTGGTTACTTCCCTAAGACTGTTTATATCANNNNNNTCAAGACACTCCGGTATTACTCGAGCCCGTAATACAACATACAAAAGTAACTCTTATTTACAAAAANNNNNCTTACTTTGTAGCATCTNNNNNATNNNNNNTNNNNNNTGAGNNGTANNNNNNNNNNNNCTGNNNGNNNNNNNNNNNNNNNNNGNNNAGNNCGNNNNNNNNNNNNNNNNNNNNNNNNNNNNNNNNNNNNNNNNNNNNNNNNNNNNNNNNNNNNNNNNNNNNNNNNNNNN
>L_1528
nnnnnnnnnnnnnnnnnnnnnnnnnnnnnnnnnnnnnnnnnnnnnnnnnnnnnnnnnnnnnnnnnnnnnnnnnnnnnnnnnnnnnnnnnnnnnnnnnnnnnnnnnnnnnnnnnnnnnnnnnnnnnnnnnnnnnnnnnnnnnnnnnnnnnnnnnnnnnnnnnnnnnnnnnnnnnnnnnnnnnnnnnnnnnnnnnnnnnnnnnnnnnnnnnnnnnnnnnnnnnnnnnnnnnnnnnnnnnnnnnnnnnnnnnnnnnnnnnnnnnnnnnnnnnnnnnnnnnnnnnnnnnnnnnnnnnnnnnnnnnnnnnnnnnnnnnnnnnnnnnnnnnnnnnnnnnnnnnnnnnnnnnnnnnnnnnnnnnnnnnnnnnnnnnnnnnnnnnnnnnnnnnnnnnnnnnnnnnnnnnnnnnnnnnnnnnnnnnnnnnnnnnnnnnnnnnnnnnnnnnnnnnnnnnnnnnnnnnnnnnnnnnnnnnnnnnnnnnnnnnnnnnnnnnnnnnnnnnnnnnnnnnnnnnnnnnnnnnnnnnnnnnnnnnnnnnnnnnnnnnnnnnnnnnnnnnnnnnnnnnnnnnnnnnnnnnnnnnnnnnnnnnnnnnnnnnnnnnnnnnnnnnnnnnnnnnnnnnnnnnnnnnnnnnnnnnnnnnnnnnnnnnnnnnnnnnnnnnnnnnnnnnnnnnnnnnnnnnnnnnnnnnnnnnnnnnnnnnnnnnnnnnnnnnnnnnnnnnnnnnnnnnnnnnnnnnnnnnnnnn
>NCYC110
nnnnnnnnnnnnnnnnnnnnnnnnnnnnnnnnnnnnnnnnnnnnnnnnnnnnnnnnnnnnnnnnnnnnnnnnnnnnnnnnnnnnnnnnnnnnnnnnnnnnnnnnnnnnnnnnnnnnnnnnnnnnnnnnnnnnnnnnnnnnnnnnnnnnnnnnnnnnnnnnnnnnnnnnnnnnnnnnnnnnnnnnnnnnnnnnnnnnnnnnnnnnnnnnnnnnnnnnnnnnnnnnnnnnnnnnnnnnnnnnnnnnnnnnnnnnnnnnnnnnnnnnnnnnnnnnnnnnnnnnnnnnnnnnnnnnnnnnnnnnnnnnnnnnnnnnnnnnnnnnnnnnnnnnnnnnnnnnnnnnnnnnnnnnnnnnnnnnnnnnnnnnnnnnnnnnnnnnnnnnnnnnnnnnnnnnnnnnnnnnnnnnnnnnnnnnnnnnnnnnnnnnnnnnnnnnnnnnnnnnnnnnnnnnnnnnnnnnnnnnnnnnnnnnnnnnnnnnnnnnnnnnnnnnnnnnnnnnnnnnnnnnnnnnnnnnnnnnnnnnnnnnnnnnnnnnnnnnnnnnnnnnnnnnnnnnnnnnnnnnnnnnnnnnnnnnnnnnnnnnnnnnnnnnnnnnnnnnnnnnnnnnnnnnnnnnnnnnnnnnnnnnnnnnnnnnnnnnnnnnnnnnnnnnnnnnnnnnnnnnnnnnnnnnnnnnnnnnnnnnnnnnnnnnnnnnnnnnnnnnnnnnnnnnnnnnnnnnnnnnnnnnnnnnnnnnnnnnnnnnn
>NCYC361
nnnnnnnnnnnnnnnnnnnnnnnnnnnnnnnnnnnnnnnnnnnnnnnnnnnnnnnnnnnnnnnnnnnnnnnnnnnnnnnnnnnnnnnnnnnnnnnnnnnnnnnnnnnnnnnnnnnnnnnnnnnnnnnnnnnnnnnnnnnnnnnnnnnnnnnnnnnnnnnnnnnnnnnnnnnnnnnnnnnnnnnnnnnnnnnnnnnnnnnnnnnnnnnnnnnnnnnnnnnnnnnnnnnnnnnnnnnnnnnnnnnnnnnnnnnnnnnnnnnnnnnnnnnnnnnnnnnnnnnnnnnnnnnnnnnnnnnnnnnnnnnnnnnnnnnnnnnnnnnnnnnnnnnnnnnnnnnnnnnnnnnnnnnnnnnnnnnnnnnnnnnnnnnnnnnnnnnnnnnnnnnnnnnnnnnnnnnnnnnnnnnnnnnnnnnnnnnnnnnnnnnnnnnnnnnnnnnnnnnnnnnnnnnnnnnnnnnnnnnnnnnnnnnnnnnnnnnnnnnnnnnnnnnnnnnnnnnnnnnnnnnnnnnnnnnnnnnnnnnnnnnnnnnnnnnnnnnnnnnnnnnnnnnnnnnnnnnnnnnnnnnnnnnnnnnnnnnnnnnnnnnnnnnnnnnnnnnnnnnnnnnnnnnnnnnnnnnnnnnnnnnnnnnnnnnnnnnnnnnnnnnnnnnnnnnnnnnnnnnnnnnnnnnnnnnnnnnnnnnnnnnnnnnnnnnnnnnnnnnnnnnnnnnnnnnnnnnnnnnnnnnnnnnnnnnnnnnnnnnnn
>RM11_1A
TTTATCGCTAAAAAACGCTTTCTCTTGTGGCAGGAGCAGATCTCTTACATATGTAGTTATTTAGTCGCTTCTAAGAGCCAGATCAGGTGCGTGGATTCATATAATATCCCTTTTTCAATAACAACGTTATAAGGAAACGTTGGGTAAAAGAATATTAATTACTGAGTGGAACTTTTTCTCATTGTTCTGTGTATATACAATGTTGTATCTCAAAATGAGATATGTCAGTATGACAATACGTCATCCTAAACGTTCATAAAACACATATGAAACAACCTTATAACAAAACGAACAACATGAGATAAAACACGGCCTTCCCTAGCTGAACTACCCAAACGTATAAATGCTTGAACAATCAGTTTAGATCCGAGATTCCGCGCTTCCACCACTTAGTATGATTCATATTTTATATAATACATAAGATAAGTAACATTCCGTGAATTAATCTGATAAACCGTTTTGACAACTGGTTACTTCCCTAAGACTGTTTATATCAGGATTGTCAAGACACTCCGGTATTACTCGAGCCCGTAATACAACATACAAAAGTAACTCTTATTTACAAAAAAATCTCTTACTTTGTAGCATCTAGATCATCATTCGTGGGTTCTGAGCAGTAGGAAGAATATTTCTGGTAGAAATGATAAATTTCAAAGCACAGTTCGAAAGCAATCAGGTATATAATTATCCATTCCAAAAAAGTGCTGTTTCTCTCGTTTAAAAGAGAGATGAGGGCTCGAC
>S288c
TTTATCGCTAAAAAACGCTTTCTCTTGTGGCAGGAGCAGATCTCTTACATATGTAGTTATTTAGTCGCTTCTAAGAGCCAGATCAGGTGCGTGGATTCATATAATNNNNNTNTTTCAATAACAACGTTATAAGGAAACGTTNNNNNNNNGAATNNNNNTTACTGAGTGGAACTTTTTCTCATTGTTCTGTGTATATACAATGTTGTATCTCAAAATGAGATATGTCAGNNNNNNNNNNNNNNNNNNNNNNNNNNNNNNnnnNNNNNNNNNNNNNNNNNNNNNNNNNNNNNNNNNNNNNNNNNNNNNNNNNNNNNNNNNNNNNNNNNNNNNNNNNNNNNNNNNNNTGCTTGAACAATCAGTTTAGATCCGAGATTCCGCGCTTCCANNNNNNNNNNNNATTCATATNNNNNNNNNNNNNNNNNATNNNNNNNNTTCNGTGANNNNNNCTNNTAAACCGTTTTGACAACTGNNNNNNTCCNTAAGACTGTTTATATCAGGATTGTCAAGACACTCCGGTATTACTCGAGCCCGTAATACAACATACAAAAGNNNNNNNNNTTTACAAAAAAATCTCTTACTTTGTAGCATCTAGATCATCATTCGTGGGTTCTGAGCAGTAGGAAGAATATTTCTGGTAGAAATGATAAATTTCAAAGCACAGTTCGAAAGCAATCAGGTATATAATTATCCATTCCAAAAAAGTGCTGTTTCTCTCGTTTAAAAGAGAGATGAGGGCTCGAC
>SK1
TTTATCGCTAAAAAACGCTTTCTCTTGTGGCAGGAGCAGATCTCTTACATATGTAGTTATTTAGTCGCTTCTAAGAGCCAGGTCAGGTGCGTGGATTCATATAATATCCNTTTTTCAATANGAACGTTATAAGGAAACGTTGGGTAAAAGAATATTAANTACTGAGTGGAACTTTTTCTNATTGTTCTGNGTATATACAnnnnnnnnnnnnnnnnnnnnnnnnnnnnnnnnnnnnnnnnnnnnnnnnnnnnnnnnnnnnnnnnnnnnnnnnnnnnnnnnnnnnnnnnnnnnnnnnnnnnnnnnnnnnnnnnnnnnnnnnnnnnnnnnnnnnnnnnnnnnnnnnnnnnnnnnnnnnnnnnnnnnnnnnnnnnnnnnnnnnnnnnnnnnnnnnnnnnnnnnnnnnnnnnnnnnnnnnnnnnnnnnnnnnnnnnnnnnnnnnnnnnnnnnnnnnnnnnnnnnnnnnnnnnnnnnnnnnnnnnnnnnnnnnnnnnnnnnnnnnnnnnnnnnnnnnnnnnnnnnnnnnnnnnnnnnnnnnnnnnnnnAnnnAAGTAACTCTTATTTACAAAAAAATCTCTTACTTTGTAGCATCTAGATCATCATTCGTGGGTTCTGAGCAGTAGGAAGAATATTTCTGGTAGAAATGATAAATTTCAAAGCACNGNTNGAAAGCAATCAGGTATATAATTATCCATTCCAAAAAAGTGCTGTTTCTCTCGTTTAAAAGAGAGATGAGGGCTCGAC
>UWOPS03_461_4
TTTATCGCTAAAAAACGCTTTCTCTTGTGGCAGGAGCAGATCTCTTACATATGTAGTTATTTAGTCGCTTCTAAGAGCCAGGTCAGGTGCGTGGATTCATATAATATCCCTTTTTCAATAAGAACGTTATAAGGAAACGTTGGGTAAAANNNNNNNNNNNNCTGAGTGGAACTTTTTCTCATTGTTCTGTNTNTATNNN-------------------------------------------------------------------------------------------------------------------------------------------------------------------------------------------------------------------------------------------------------------------------------------------------------------------------------------------------------N---NNNNAANNNNNNNNNNNNNNANNNNNNNNNNNNTTGTAGCATCTNNNNNNNNNNNNNNNNNNNNNNNNNNNNNNNNNNNNNNNNNNNNNNNNNNNNNNNNNNNNNNNNNNNNNNNNNNNNNNNNNNNNNNNNNNNNNNNNNNNNNNNNNNNNNNNNNNNNNNNNNNNNNNNNNNNN-NNNNNNNNNNNNNNNNNN
>UWOPS05_217_3
nnnnnnnnnnnnnnnnnnnnnnnnnnnnnnnnnnnnnnnnnnnnnnnnnnnnnnnnnnnnnnnnnnnnnnnnnnnnnnnnnnnnnnnnnnnnnnnnnnnnnnnnnnnnnnnnnnnnnnnnnnnnnnnnnnnnnnnnnnnnnnnnnnnnnnnnnnnnnnnnnnnnnnnnnnnnnnnnnnnnnnnnnnnnnnnnnnnnnnnnnnnnnnnnnnnnnnnnnnnnnnnnnnnnnnnnnnnnnnnnnnnnnnnnnnnnnnnnnnnnnnnnnnnnnnnnnnnnnnnnnnnnnnnnnnnnnnnnnnnnnnnnnnnnnnnnnnnnnnnnnnnnnnnnnnnnnnnnnnnnnnnnnnnnnnnnnnnnnnnnnnnnnnnnnnnnnnnnnnnnnnnnnnnnnnnnnnnnnnnnnnnnnnnnnnnnnnnnnnnnnnnnnnnnnnnnnnnnnnnnnnnnnnnnnnnnnnnnnnnnnnnnnnnnnnnnnnnnnnnnnnnnnnnnnnnnnnnnnnnnnnnnnnnnnnnnnnnnnnnnnnnnnnnnnnnnnnnnnnnnnnnnnnnnnnnnnnnnnnnnnnnnnnnnnnnnnnnnnnnnnnnnnnnnnnnnnnnnnnnnnnnnnnnnnnnnnnnnnnnnnnnnnnnnnnnnnnnnnnnnnnnnnnnnnnnnnnnnnnnnnnnnnnnnnnnnnnnnnnnnnnnnnnnnnnnnnnnnnnnnnnnnnnnnnnnnnnnnnnnnnnnnnnnnnnnnnnnnnnnnn
>UWOPS05_227_2
NN-NNNNNNNNNN--NNNNNNNNNNNGTNNNNNNAGCAGNTNNNNNNNNNNNNNNNNNNNNNNNNCGNNNNNNNNNNNNNNNNNNNNNNNNNNNNNNNNNNNNNNNNNNNNNNNNNNNNNNNNACNNNNNNNNGNNNNNNNNNNNNNNNNNNNNNNNNNNNNNNNNTGNNNNTTTTTNNNNNTNNNNNGNGNNNANNNN-------------------------------------------------------------------------------------------------------------------------------------------------------------------------------------------------------------------------------------------------------------------------------------------------------------------------------------------------------N---NNNNNNNTNNTNTTNNNNNAAAANNNTCTTACNNNNNNGCATCTAGATCANNNNTCGTGGGTTCTGAGCAGTANNAAGAATATTTCTNNNNNNAATGATAAATTTNNNNGCACAGTTCGAAAGCAATCAGGTNTATAATTATCCATTCCAAAAAAGTGCTGTTTCTCTCGTTTAAAAGAGNNNTGANNNCNNNNN
>UWOPS83_787_3
NNNNNNNNNNNNNNNNNNNNNNNNNN-NNNNNNNNNNNNNNNNNNNNNNNNNNNNNNNNNNNNNNnnnnnnnnnnnnnnnnnnnnnnnnnnnnnnnnnnnnnnnnnnnnnnnnnnnnnnnnnnnnnnnnnnnnnnnnnnnnnnnnnnnnnnnnnnnnnnnnnnnnnnnnnnnnnnnnnnnnnnnnnnnnnnnnnnnnnnnnnnnnnnnnnnnnnnnnnnnnnnnnnnnnnnnnnnnnnnnnnnnnnnnnnnnnnnnnnnnnnnnnnnnnnnnnnnnnnnnnnnnnnnnnnnnnnnnnnnnnnnnnnnnnnnnnnnnnnnnnnnnnnnnnnnnnnnnnnnnnnnnnnnnnnnnnnnnnnnnnnnnnnnnnnnnnnnnnnnnnnnnnnnnnnnnnnnnnnnnnnnnnnnnnnnnnnnnnnnnnnnnnnnnnnnnnnnnnnnnnnnnnnnnnnnnnnnnnnnnnnnnnnnnnnnnnnnnnnnnnnnnnnnnnnnnnnnnnnnnnnnnnnnnnnnnnnnnnnnnnnnnnnnnnnnnnnnnnnnnnnnnnnnnnnnnnnnnnnnnnnnnnnnnnnnnnnnnnnnnnnnnnnnnnnnnnnnnnnnnnnnnnnnnnnnnnnnnnnnnnnnnnnnnnnnnnnnnnnnnnnnnnnnnnnnnnnnnnnnnnnnnnnnnnnnnnnnnnnnnnnnnnnnnnnnnnnnnnnnnnnnnnnnnnnnnnnnnnnnnnnnnnnnnnnnnnnnnnnnnn
>UWOPS87_2421
nnnnnnnnnnnnnnnnnnnnnnnnnnnnnnnnnnnnnnnnnnnnnnnnnnnnnnnnnnnnnnnnnnnnnnnnnnnnnnnnnnnnnnnnnnnnnnnnnnnnnnnnnnnnnnnnnnnnnnnnnnnnnnnnnnnnnnnnnnnnnnnnnnnnnnnnnnnnnnnnnnnnnnnnnnnnnnnnnnnnnnnnnnnnnnnnnnnnnnnnnnnnnnnnnnnnnnnnnnnnnnnnnnnnnnnnnnnnnnnnnnnnnnnnnnnnnnnnnnnnnnnnnnnnnnnnnnnnnnnnnnnnnnnnnnnnnnnnnnnnnnnnnnnnnnnnnnnnnnnnnnnnnnnnnnnnnnnnnnnnnnnnnnnnnnnnnnnnnnnnnnnnnnnnnnnnnnnnnnnnnnnnnnnnnnnnnnnnnnnnnnnnnnnnnnnnnnnnnnnnnnnnnnnnnnnnnnnnnnnnnnnnnnnnnnnnnnnnnnnnnnnnnnnnnnnnnnnnnnnnnnnnnnnnnnnnnnnnnnnnnnnnnnnnnnnnnnnnnnnnnnnnnnnnnnnnnnnnnnnnnnnnnnnnnnnnnnnnnnnnnnnnnnnnnnnnnnnnnnnnnNNNNNNNNNNNNNNNNNNNNNNNNN-NNNNNNNNNNNNNNNNNNNNNNNNNNNNNNNNNNNNNNNNNNNNNNNNNNNNNNNNNNNNNNNNNNNNNNNNNNNNNNNNNNNNNNNNNNNNNNNNNNNNNNNNNNNNNNNNNNNNNNNNNNNNNNNNNNNNNN
>W303
TTTATCGCTAAAAAACGCTTTCTCTTGTGGCAGGAGCAGATCTCTTACATATGTAGTTATTTAGTCGCTTCTAAGAGCCAGATCAGGTGCGTGGATTCATATAATATCCCTTTTTCAATAACAACGTTATAAGGAAACGTNGGGTAAAAGAATATTAATTACTGAGTGGAACTTTTTCTCATTGTTCTGTGTATATACAATGTTGTATCTCAAAATGAGATATGTCAGTATGACAATACGTCATCCTAAACGTTCATAAAACACATATGAAACAACCTTATAACAAAACGAACAACATGAGATAAAACACGGCCTTCCCTAGCTGAACTACCCAAACGTATAAATGCTTGAACAATCAGTTTAGATCCGAGATTCCGCGCTTCCACCACTTAGTATGATTCATATTTTATATAATACATAAGATAAGTAACATTCCGTGAATTAATCTGATAAACCGTTTTGACNACTGGTTACTTCCCTAAGACTGTTTATATCAGGATTGTCAAGACACTCCGGTATTACTCGAGCCCGTAATACAACATACAAAAGTAACTCTTATTTACAAAAAAATCTCTTACTTTGTAGCATCTAGATCATCATTCGTGGGTTCTGAGCAGTAGGAAGAATATTTCTGGTAGAAATGATAAATTTCAAAGCACAGTTCGAAAGCAATCAGGTATATAATTATCCATTCCAAAAAAGTGCTGTTTCTCTCGTTTAAAAGAGAGATGAGGGCTCGAC
>Y12
TTNATCGCTAAAAAACGCTTTNTCTTGTGGCACGAGCAGATCTCTTACATATGTAGTTATTTAGTCGCTTCTAAGAGCNAGGTCAGGTGCGTGAATTCATATAATATCCCTTTTNCAATANGAACGTTATAAGGAAACGTNGGGTAAAAGAATATNAATTACTGAGTGGAACTTTTTCTCATTGTTCTGTGT-NATACA-------------------------------------------------------------------------------------------------------------------------------------------------------------------------------------------------------------------------------------------------------------------------------------------------------------------------------------------------------A---AAGTAACTCTTATTTACAAAAAAATCTCTTACTTTGTAGCATCTAGATCATCATNCGTGGGTTCTGAGCAGTAGGAAGAATATTTCTGGTAGAAATGATAAATTTCAAAGCACAGTTCGAAAGCAATCAGGTATATAATTATCCATTCCAAAAAAGTGCTGTTTCTCTCGTTTAAAAGAGAGATGAGGGCTCGAC
>Y55
TTTATCGCTAAAAAACGCTTTCTCTTGTGGCAGGAGCAGATCTCTTACATATGTAGTTATTTAGTCGCTTCTAAGAGCCAGGTCAGGTGCGTGGATTCATATAATATCCCTTTTTCAATAAGAACGTTATAAGGAAACGTTGGGTAAAAGAATATTAATTACTGAGTGGAACTTTTTCTCATTGTTCTGTGTATATACA-------------------------------------------------------------------------------------------------------------------------------------------------------------------------------------------------------------------------------------------------------------------------------------------------------------------------------------------------------A---AAGTAACTCTTATTTACAAAAAAATCTCTTACTTTGTAGCATCTAGATCATCATTCGTGGGTTCTGAGCAGTAGGAAGAATATTTCTGGTAGAAATGATAAATTTCAAAGCACAGTTCGNAAGCNATCAGGTATATAATTATCCATTCCAAAAAAGTGCTGTTTCTCTCGTTTAAAAGAGAGATGAGGGCTCGAC
>Y9
nnnnnnnnnnnnnnnnnnnnnnnnnnnnnnnnnnnnnnnnnnnnnnnnnnnnnnnnnnnnnnnnnnnnnnnnnnnnnnnnnnnnnnnnnnnnnnnnnnnnnnnnnnnnnnnnnnnnnnnnnnnnnnnnnnnnnnnnnnnnnnnnnnnnnnnnnnnnnnnnnnnnnnnnnnnnnNNNNNNNNN-NNNNNNNNN--NNNNN-------------------------------------------------------------------------------------------------------------------------------------------------------------------------------------------------------------------------------------------------------------------------------------------------------------------------------------------------------N---NNNNNNNNNNNNNNNNNNNNNNNNNNNNNNNNNNNNNNNNNNNNNNNNNNNNNNNNNNNNNNNNNNNNNNNNNNNNNNNNNNNNNNNNNNNNNNNNNNNNNNNNNNNNNNNNNNNNNNNNNNNNNNNNNNNNNNNNNNNNNNNNNNNNNNNAANNNNNNNNNNNNNNNNNNN-NNNNNNNNNNNNNNNNNNNNAN
>YIIc17_E5
nnnnnnnnnnnnnnnnnnnnnnnnnnnnnnnnnnnnnnnnnnnnnnnnnnnnnnnnnnnnnnnnnnnnnnnnnnnnnnnnnnnnnnnnnnnnnnnnnnnnnnnnnnnnnnnnnnnnnnnnnnnnnnnnnnnnnnnnnnnnnnnnnnnnnnnnnnnnnnnnnnnnnnnnnnnnnnnnnnnnnnnnnnnnnnnnnnnnnnnnnnnnnnnnnnnnnnnnnnnnnnnnnnnnnnnnnnnnnnnnnnnnnnnnnnnnnnnnnnnnnnnnnnnnnnnnnnnnnnnnnnnnnnnnnnnnnnnnnnnnnnnnnnnnnnnnnnnnnnnnnnnnnnnnnnnnnnnnnnnnnnnnnnnnnnnnnnnnnnnnnnnnnnnnnnnnnnnnnnnnnnnnnnnnnnnnnnnnnnnnnnnnnnnnnnnnnnnnnnnnnnnnnnnnnnnnnnnnnnnnnnnnnnnnnnnnnnnnnnnnnnnnnnnnnnnnnnnnnnnnnnnnnnnnnnnnnnnnnnnnnnnnnnnnnnnnnnnnnnnnnnnnnnnnnnnnnnnnnnnnnnnnnnnnnnnnnnnnnnnnnnnnnnnnnnnnnnnnnnnnnnnnnnnnnnnnnnnnnnnnnnnnnnnnnnnnnnnnnnnnnnnnnnnnnnnnnnnnnnnnnnnnnnnnnnnnnnnnnnnnnnnnnnnnnnnnnnnnnnnnnnnnnnnnnnnnnnnnnnnnnnnnnnnnnnnnnnnnnnnnnnnnnnnnnnnnnnnnnnnnn
>YJM789
TTTATCGCTAAAAAACGCTTTCTCTTGTGGCAGGAGCAGATCTCTTACATATGTAGTTATTTAGTCGCTTCTAAGAGCCAGATCAGGTGCGTGGATTCATATAATATCCCTTTTTCAATAACAACGTTATAAGGAAACGTTGGGTAAAAGAATATTAATTACTGAGTGGAACTTTTTCTCATTGTTCTGTGTATATACAATGTTGTATCTCAAAATGAGATATGTCAGTATGACAATACGTCATCCTAAACGTTCATAAAACACATATGAAACAACCTTATAACAAAACGAACAACATGAGATAAAACACGGCCTTCCCTAGCTGAACTACCCAAACGTATAAATGCTTGAACAATCAGTTTAGATCCGAGATTCCGCGCTTCCACCACTTAGTATGATTCATATTTTATATAATACATAAGATAAGTAACATTCCGTGAATTAATCTGATAAACCGTTTTGACAACTGGTTACTTCCCTAAGACTGTTTATATCAGGATTGTCAAGACACTCCGGTATTACTCGAGCCCGTAATACAACATACAAAAGTAACTCTTATTTACAAAAAAATCTCTTACTTTGTAGCATCTAGATCATCATTCGTGGGTTCTGAGCAGTAGGAAGAATATTTCTGGTAGAAATGATAAATTTCAAAGCACAGTTCGAAAGCAATCAGGTATATAATTATCCATTCCAAAAAAGTGCTGTTTCTCTCGTTTAAAAGAGAGATGAGGGCTCGAC
>YJM975
NNNNNNNNNNNNNNNNNNNNNNNNN-NNNNNNNNNNNNNNNNNNNNNNNNNNNNNNNNNNNNNNNNNNNNNNNNNNNNNNGATCNNNNNNNNNNNNNCNNANNNNNNNNNTTTTTCNNTNNNNNCNNNNTANNNAAACGTNGGGTNNNNGNATANNNNNNNCTGAGTGGAACNNTNNNTCANNNNNCTGTGTATATACAATGTNNTATCTCAAAATGAGATATGTCAGTATGACAATACGTCATCCTAAACGTTCATAAAACACATATGAAACAACCTTATAACAAAACGAACAACATGAGATAAAACACGGCCTTCCCTAGCTGAACTACCCAAACGTATAAATGCTTGAACAATCAGTTTAGATCCGAGATTCCGCGCTTCCACCACTTAGTATGATTCATATTTTATATAATACATAAGATAAGTAACATTCCGTGAATTAATCTGATAAACCGTTTTGACAACTGGTTACTTCCCTAAGACTGTTTATATCAGGATTGTCAAGACACTCCGGTATTACTCGAGCCCGTAATACAACATACAAAAGTAACTCTTATTTACAAAAAAATCTCTTACTTTGTAGCATCTAGATCATCATTCGTGGGTTCTGAGCAGTAGGAAGAATATTTCTGGTAGAAATGATAAATTTCAAAGCACAGTTCGAAAGCAATCAGGTATATAATTATCCATTCCAAAAAAGTGCTGTTTCTCTCGTTTAAAAGAGAGATGAGGGCTCGAC
>YJM978
TTTATCGCTAAAAAACGCTTTCTCTNGTGGCAGGAGCAGATCTCTTACATATGTAGTTATTTAGTCGCTTCTAAGAGCCAGATCAGGTGCGTGGATTCATATAATATCCCTTTTNCAATAACAACGTTATAAGGAAACGTTGGGTAAAAGAATATTAATTACTGAGTGGAACTTTTTCTCATTGTTCTGTGTATATACAATGTTGTATCTCAAAATGAGATATGTCAGTATGACAATACGTCATCCTAAACGTTCATAAAACACATATGAAACAACCTTATAACAAAACGAACAACATGAGATAAAACACGGCCTTCCCTAGCTGAACTACCCAAACGTATAAATGCTTGAACAATCAGTTTAGATCCGAGATTCCGCGCTTCCACCACTTAGTATGATTCATATTTTATATAATACATAAGATAAGTAACATTCCGTGAATTAATCTGATAAACCGTTTTGACAACTGGTTACTTCCCTAAGACTGTTTATATCAGGATTGTCAAGACACTCCGGTATTACTCGAGCCCGTAATACAACATACAAAAGTAACTCTTATTTACAAAAAAATCTCTTACTTTGTAGCATCTAGATCATCATTCGTGGGTTCTGAGCAGTAGGAAGAATATTTCTGGTAGAAATGATAAATTTCAAAGCACAGTTCGAAAGCAATCAGGTATATAATTATCCATTCCAAAAAAGTGCTGTTTCTCTCGTTTAAAAGAGAGATGAGGGCTCGAC
>YJM981
nnnnnnnnnnnnnnnnnnnnnnnnnnnnnnnnnnnnnnnnnnnnnnnnnnnnnnnnnnnnnnnnnnnnnnnnnnnnnnnnnnnnnnnnnnnnnnnnnnnnnnnnnnnnnnnnnnnnnnnnnnnnnnnnnnnnnnnnnnnnnnnnnnnnnnnnnnnnnnnnnnnnnnnnnnnnnnnnnnnnnnnnnnnnnnnnnnnnnnnnnnnnnnnnnnnnnnnnnnnnnnnnnnnnnnnnnnnnnnnnnnnnnnnnnnnnnnnnnnnnnnnnnnnnnnnnnnnnnnnnnnnnnnnnnnnnnnnnnnnnnnnnnnnnnnnnnnnnnnnnnnnnnnnnnnnnnnnnnnnnnnnnnnnnnnnnnnnnnnnnnnnnnnnnnnnnnnnnnnnnnnnnnnnnnnnnnnnnnnnnnnnnnnnnnnnnnnnnnnnnnnnnnnnnnnnnnnnnnnnnnnnnnnnnnnnnnnnnnnnnnnnnnnnnnnnnnnnnnnnnnnnnnnnnnnnnnnnnnnnnnnnnnnnnnnnnnnnnnnnnnnnnnnnnnnnnnnnnnnnnnnnnnnnnnnnnnnnnnnnnnnnnnnnnnnnnnnnnnnnnnnnnnnnnnnnnnnnnnnnnnnnnnnnnnnnnnnnnnnnnnnnnnnnnnnnnnnnnnnnnnnnnnnnnnnnnnnnnnnnnnnnnnnnnnnnnnnnnnnnnnnnnnnnnnnnnnnnnnnnnnnnnnnnnnnnnnnnnnnnnnnnnnnnnnnnnnnnnnnnnn
>YPS128
nnnnnnnnnnnnnnnnnnnnnnnnnnnnnnnnnnnnnnnnnnnnnnnnnnnnnnnnnnnnnnnnnnnnnnnnnnnnnnnnnnnnnnnnnnnnnnnnnnnnnnnnnnnnnnnnnnnnnnnnnnnnnnnnnnnnnnnnnnnnnnnnnnnnnnnnnnnnnnnnnnnnnnnnnnnnnnnnnnnnnnnnnnnnnnnnnnnnnnnnnnnnnnnnnnnnnnnnnnnnnnnnnnnnnnnnnnnnnnnnnnnnnnnnnnnnnnnnnnnnnnnnnnnnnnnnnnnnnnnnnnnnnnnnnnnnnnnnnnnnnnnnnnnnnnnnnnnnnnnnnnnnnnnnnnnnnnnnnnnnnnnnnnnnnnnnnnnnnnnnnnnnnnnnnnnnnnnnnnnnnnnnnnnnnnnnnnnnnnnnnnnnnnnnnnnnnnnnnnnnnnnnnnnnnnnnnnnnnnnnnnnnnnnnnnnnnnnnnnnnnnnnnnnnnnnnnnnnnnnnnnnnnnnnnnnnnnnnnnnnnnnnnnnnnnnnnnnnnnnnnnnnnnnnnnnnnnnnnnnnnnnnnnnnnnnnnnnnnnnnnnnnnnnnnnnnnnnnnnnnnnnnnnnnnnnnnnnnnnnnnnnnnnnnnnnnnnnnnnnnnnnnnnnnnnnnnnnnnnnnnnnnnnnnnnnnnnnnnnnnnnnnnnnnnnnnnnnnnnnnnNNNNNNNNNNNNNNNNNNN-GTGCTGTTTCTCTCGNNNANNAGAGAGATGAGNNNNNNNN
>YPS606
NNNNNNNNNNNNAANNNNNNNNNNNNNNNNNNNNNNNNNNNNNNNNNNNNNNNNNNNNNNNNNNNNNNNNNNNNNNNNNNNNTCNNNNNCNTNGATTCATATAATATCCCTTTTTCANTAAAAACGTTATAAGGAAACGTTGGGTAAAAGAATATTAATTACTGAGTGGAACTTTTTCTCATTGTTCTGTGTATATACA-------------------------------------------------------------------------------------------------------------------------------------------------------------------------------------------------------------------------------------------------------------------------------------------------------------------------------------------------------A---AAGTAACTCTTATTTACAAAAAAATCTCTTACTTTGTAGCATCTAGATCATCATTCGTGGGTTCTGAGCAGTAGGAAGAATATTTCTGGTAGAAATGATAAATTTCAAAGCACAGTTCGAAAGCAATCAGGTATATAATTATCCATTCCAAAAAAGTGCTGTTTCTCTCGTTTAAAAGAGAGATGAGGGCTCGAC
>YS2
nnnnnnnnnnnnnnnnnnnnnnnnnnnnnnnnnnnnnnnnnnnnnnnnnnnnnnnnnnnnnnnnnnnnnnnnnnnnnnnnnnnnnnnnnnnnnnnnnnnnnnnnnnnnnnnnnnnnnnnnnnnnnnnnnnnnnnnnnnnnnnnnnnnnnnnnnnnnnnnnnnnnnnnnnnnnnnnnnnnnnnnnnnnnnnnnnnnnnnnnnnnnnnnnnnnnnnnnnnnnnnnnnnnnnnnnnnnnnnnnnnnnnnnnnnnnnnnnnnnnnnnnnnnnnnnnnnnnnnnnnnnnnnnnnnnnnnnnnnnnnnnnnnnnnnnnnnnnnnnnnnnnnnnnnnnnnnnnnnnnnnnnnnnnnnnnnnnnnnnnnnnnnnnnnnnnnnnnnnnnnnnnnnnnnnnnnnnnnnnnnnnnnnnnnnnnnnnnnnnnnnnnnnnnnnnnnnnnnnnnnnnnnnnnnnnnnnnnnnnnnnnnnnnnnnnnnnnnnnnnnnnnnnnnnnnnnnnnnnnnnnnnnnnnnnnnnnnnnnnnnnnnnnnnnnnnnnnnnnnnnnnnnnnnnnnnnnnnnnnnnnnnnnnnnnnnnnnnnnnnnnnnnnnnnnnnnnnnnnnnnnnnnnnnnnnnnnnnnnnnnnnnnnnnnnnnnnnnnnnnnnnnnnnnnnnnnnnnnnnnnnnnnnnnnnnnnnnnnnnnnnnnnnnnnnnnnnnnnnnnnnnnnnnnnnnnnnnnnnnnnnnnnnnnnnnnnnnnnnnnn
>YS4
NNNNNNNNNNNNAANNNNNNNNNNNNGTNNNNNNNNNNNNNNTNNNNNNNNNNNNNNNNNNNNNNNNNNNNNNNNNNNNNNNNNNNNNNNNNNNATNNNNNNNNNNNNNNNNNNNNNNNNNNNNCNNNATAAGNAAACNNNNNNNNNNAAAANNNNANNNNNNNNNNNNAACTTNNNNNNNNNNNNNNNNGTATATNNN-------------------------------------------------------------------------------------------------------------------------------------------------------------------------------------------------------------------------------------------------------------------------------------------------------------------------------------------------------N---NNNNNNNNNNNNNNNNNNAAAAAN-NNNNNNNNNNNNNNNNNNNNNNTCATCATTNNNNNGNNNNNAGCNNNNNGAAGAATATTTCTGNTAGAANTGATAANNTTCAAAGCACAGTNCGAAAGCAATCAGGTATATANTTATCCATNCCAAAAAAGTGCTGTTTCTCTCGTTTAAAAGAGAGATGAGGGCTCGAC
>YS9
TTTATCGCTAAAAAACGCTTTCTCTTGTGGCAGGAGCAGATCTCTTACATATGTAGTTATTTAGTCGCTTCTAAGAGCCAGATCAGGTGCGTGGATTCATATAATATCCCTTTTTCAATAACAACGTTATAAGGAAACGTTGGGTAAAAGAATATTANTTACTGAGTGGAACTTTTTCTCATTGTTCTGTGTATATACAATGTTGTATCTCAAAATGAGATATGTCAGTATGACAATACGTCATCCTAAACGTTCATAAAACACATATGAAACAACCTTATAACAAAACGAACAACATGAGATAAAACACGGCCTTCCCTAGCTGAACTACCCAAACGTATAAATGCTTGAACAATCAGTTTAGATCCGAGATTCCGCGCTTCCACCACTTAGTATGATTCATATTTTATATAATATATANGATAAGTAACATTCCGTGAATTAATCTGATAAACCGTTTTGACAACTGGTTACTTCCCTAAGACTGTTTATATCAGGATNGTCAAGACACTCCGGTATTACTCGAGCCCGTAATACAACATACAAAAGTAACTCTTATTTACAAAAAAATCTCTTACTTTGTAGCATCTAGATCATCATTCGTGGGTTCTGAGCAGTAGGAAGANTATTTCTGGTAGAAATGATAAATTTCAAAGCACAGTTCGAAAGCAATCAGGTATATAATTATCCATTCCAAAAAAGTGCTGTTTCTCTCGTTTAAAAGAGAGATGAGGGCTCGAC
