# Supplementary material for: Evolutionary Genomics of Transposable Elements in Saccharomyces cerevisiae
Source: PLoS One. 2012 Nov 30;7(11):e50978. doi: 10.1371/journal.pone.0050978 (PMC3511429; doi:10.1371/journal.pone.0050978)
Supplement: File S7 — ZIP archive of SGRP strain alignments used for population genomic analyses. Alignments of the orthologous genomic region in each SGRP strain corresponding to each Ty insertion in our re-annotation of the S. cerevisiae reference genome. N’s represent low quality (<Q40 phred score) or missing data, primarily due to the low-coverage sequence of many SGRP strains. The DNA sequence of sacCer2 is included as “REF” and each alignment includes the TE locus and 200 bp of DNA sequence on either side of the Ty insertion site. A dummy sequence shows the position of each TE in the alignment with “T”s. (ZIP) [file pone.0050978.s007.zip › S7/chrIV_s91-_TY3.mfa]

>REF
GCGCCAGGTTTTGTTGATAAGAAGAACGAAGTACCTTTAATATCTTATGATCGGAAAATACCGACTGATGACTTTTGAGACTTCGCTTTTGATCAAAGTGATAACATTATGTACAATATTCATACTAGGATTTCTTGATAGAGATTTGGAAGTCTATAAAAAAGAAACAACTTGTTATAATTTATTTTTGTAGACATGACTCACAGAATATTACATACCTTCATAATATATAAGATCCATGTGATAATGAATGCTGGAAGCATGATCTCTGACCTCAGCTGATTGTTCAGGGGACTTAATCAATTAGATGCGTTTAAAGCAGGAATTGGTTTGATACACACAATCTCATGTTACAAAGTAACGCTGTTTAAAAACAAATCTGAAGAATAATAATGCAAGTAATATTATACATCATAAAAAAGTTATACACTATCATTACTCTTCTGAAGACCAGATTACAATACAAATTAAGGCAACTTGGCCGAGTGGTT
>index
-------------------------------------------------------------------------------------------------------------------------------------------------------------------------------------------------------TTTTTTTTTTTTTTTTTTTTTTTTTTTTTTTTTTTTTTTTTTTTTTTTTTTTTTTTTTTTTTTTTTTTTTTTTTTTTTTTTTTTTTTTTTTT--------------------------------------------------------------------------------------------------------------------------------------------------------------------------------------------------------
>273614N
nnnnnnnnnnnnnnnnnnnnnnnnnnnnnnnnnnnnnnnnnnnnnnnnnnnnnnnnnnnnnnnnnnnnnnnnnnnnnnnnnnnnnnnnnnnnnnnnnnnnnnnnnnnnnnnnnnnnnnnnnnnnnnnnnnnnnnnnnnnnnnnnnnnnnnnnnnnnnnnnnnnnnnnnnnnnnnnnnnnnnnnnnnnnnnnnnnnnnnnnnnnnnnnnnnnnnnnnnnnnnnnnnnnnnnnnnnnnnnnnnnnnnnnnnnnnnnnnnnnnnnnnnnnnnnnnnnnnnnnnnnnnnnnnnnnnnnnnnnnnnnnnnnnnnnnnnnnnnnnnnnnnnnnnnnnnnnnnnnnnnnnnnnnnnnnnnnnnnnnnnnnnnnnnnnnnnnnnnnnnnnnnnnnnnnnnnnnnnnnnnnnnnnnnnnnnnnnnnnnnnnnnnnnnnnnnnnnnnnnnnnnnnnnnnnnnnnnnnnnnnnnnnnnnnnnnnnnnnnnnnnnnnnnnnnn
>322134S
nnnnnnnnnnnnnnnnnnnnnnnnnnnnnnnnnnnnnnnnnnnnnnnnnnnnnnnnnnnnnnnnnnnnnnnnnnnnnnnnnnnnnnnnnnnnnnnnnnnnnnnnnnnnnnnnnnnnnnnnnnnnnnnnnnnnnnnnnnnnnnnnnnnnnnnnnnnnnnnnnnnnnnnnnnnnnnnnnnnnnnnnnnnnnnnnnnnnnnnnnnnnnnnnnnnnnnnnnnnnnnnnnnnnnnnnnnnnnnnnnnnnnnnnnnnnnnnnnnnnnnnnnnnnnnnnnnnnnnnnnnnnnnnnnnnnnnnnnnnnnnnnnnnnnnnnnnnnnnnnnnnnnnnnnnnnnnnnnnnnnnnnnnnnnnnnnnnnnnnnnnnnnnnnnnnnnnnnnnnnnnnnnnnnnnnnnnnnnnnnnnnnnnnnnnnnnnnnnnnnnnnnNNNNNNNNNNNNNACTCNNNNNNNGNNNNNNNNNNNNNNNNNNTNNNNNCAACTTGGCCNNNTGNTT
>378604X
GCGCCAGGTTTTGTTGATAAGAAGAACGAAGTACCTTTAATATCTTATGATCGGAAAATACCGACTGATAACTTTTGAGACTTCGCTTTTGATCANAGTGATAACATTATGTACAATATTCATACTANGATTTCTTGATAGAGATTTGGAAGTCTATNAAAAAGAAACAACATGTTATAATTTATTTTTGTAGACATGACTCACAGAATATTACATACCTTCATAATATATAAGATACATGTGATAATGAATGCTGGAAGCATGATCTCTNACCTCAGCTGATTGTTCAGGGGACTTAATCAATTAGATGCGTTTAAAGCAGGAATTGGTTTGATACGCACAATCTCATGTTACAAAGTAACGCTGTTTAAAAACAAATCTGAAGAATAATAATGCAAGTAATATTATACATCATAAAAAAGTTATACACTATCATTACTCTTCTGAAGACCAGATTACAATACAAATTAAGGCAACTTGGCCGAGTGGTT
>BC187
NNNNNNNGTTTTGTTGATAAGAANNNNNNNNNNNNNTNNNNNNNNNNNNNNNNGNANNNNNNNNNNNNTGACTTTTGANNNNNNNCTNNNNNNNNNAGTGANNNNNNNANGNNNNNNNNNNNNNNNNNNNNNNNNNNNNNNAGNNTTGNNNNNNNNNNNNNNNNNNNNNNNNTGTNNNNNTTTATTNNNGNNNNNNNNNNNNNNNNNNNNNNNNNNNNNNNNNNNNNNNNNNNNNNNNNNGTGANNNNNNNTGCTGNNNNNNNNNNNNNNNNNNNNNNNNNNNNNNNNNNNGNNNNNNNNNNNNNNNNNGNNNNNNNNNNNNNNNNNNGTNNNNNNNNNNNNNNNNNNNNNNNNNNNNNNNNNNTGNNNNNNNNNNNNNNNGNNNNNNNNNNNNGNNNNNNNNNNNNNNNNNNNNNNNNNNNNNNNNNNNNNNNNNNNNNNNNNNNNNNNNNNNNN-NNNNNNNNNNNnnnnnnnnnnnnnnnnnnnnnnn
>DBVPG1106
nnnnnnnnnnnnnnnnnnnnnnnnnnnnnnnnnnnnnnnnnnnnnnnnnnnnnnnnnnnnnnnnnnnnnnnnnnnnnnnnnnnnnnnnnnnnnnnnnnnnnnnnnnnnnnnnnnnnnnnnnnnnnnnnnnnnnnnnnnnnnnnnnnnnnnnnnnnnnnnnnnnnnnnnnnnnnnnnnnnnnnnnnnnnnnnnnnnnnnnnnnnnnnnnnnnnnnnnnnnnnnnnnnnnnnnnnnnnnnnnnnnnnnnnnnnnnnnnnnnnnnnnnnnnnnnnnnnnnnnnnnnnnnnnnnnnnnnnnnnnnnNNNNNNNNNNNNNNNNNNNNNNNNNNNNNNNNNNNNNNNNNNNNNNNNNNNNNNNNNNNNNNNNNNNNNNNNNNNNNNNNNNNNNNNNNNNNNNNNNNNNNNNNNNNNNNNNNNNNNNANNNNNNNNNNNNNNNNNNNNNNNTGAANNNNNNNNNNNNANNNNNNNNNNGNNNNNNNNNNNNNNNNNNN
>DBVPG1373
NNNNNNNNNNNNNNNNNNNNNNNNNNNNNNNNNNNNNNNNNNNNNNNNNNNNNNNNNNNNNNNNNNNNNNNNNNNNNNNNNNNNGNNNNNNNNCNNNNNNNNNNNNNNNNNNNNNNTNNNNNNNNNNGGATTNCTNNNNNNNNNNNNNNNAGNNNNNNNNNNNNNNNNNNNNNNNNNNNNNNNATNTTNNNNNNNNNNNNNNNNNNNNNNNNNNNNNNNNNNNNNNNNNNNNNNNNNNNNNNNNNNNNNNNNNNNNNNNNNNNNNNNNNNNNNNNNNNNNNNNNNNNNNNNNNNNNNNNNNNNNNNNNNNNNNN-NNNNNNNNNNNNnnnnnnnnnnnnnnnnnnnnnnnnnnnnnnnnnnnnnnnnnnnnnnnnnnnnnnnnnnnnnnnnnnnnnnnnnnnnnnnnnnnnnnnnnnnnnnnnnnnnnnnnnnnnnnnnnnnnnnnnnnnnnnnnnnnnnnnnnnnnnnnnnnnnnnnnnnnnnnnnnnnn
>DBVPG1788
NNNNNNNNNNNNNNNNNNNNNNNNNNNNNNNNNNNNNNNNNNNNNNNNNNNNNNNNNNNNNNNNNNNNNNNNNNNNNNNNNNNNNNNNNNNNNNNNNNNNATANNNNNNNNNNNNNNNNNNNNNNNANNNNNNNNNNNNNNNNNNNNNNNNNNNNNNNNAANNNAAACNNNNNNNNNNNNNNNNNNNNNNNNNNCNNNNNNNNNAGAATATTACATACNNNCATANNNNNNAAGATCCATGTGATAATNANNNNTNNAAGCATNNNNNNNGNCCTCAGCTGATNNNTCAGGGGACTNAATNNNTTAGATGCGTTTAAAGCAGGAATTGGTTTGATACGCACAANNNNNNGTTACAAANNNNNNNNGTTTAAAAACAAANNNNAAGAATAATAATGCAAGTAATATTATACATCATAAAAAAGTTATACACTANNNNTACTCTTCTGAAGACCAGATTACAATACAAATTAAGGCAACTTGGCCGAGNGNNN
>DBVPG1853
NNNNNNNNNNNNNNNNNNNNNNNNNNNNNNNNNNNNNNNNNNNNNNNNNNNNNNNNNNNNNNNNNNNNN-NNNNNNNNnnnnnnnnnnnnnnnnnnnnnnnnnnnnnnnnnnnnnnnnnnnnnnnnnnnnnnnnnnnnnnnnnnnnnnnnnnnnnnnnnnnnnnnnnnnnnnnnnnnnnnnnnnnnnnnnnnnnnnnnnnnnnnnnnnnnnnnnnnnnnnnnnnnnnnnnnnnnnnnnnnnnnnnnnnnnnnnnnnnnnnnnnnnnnnnnnnnnnnnnnnnnnnnnnnnnnnnnnnnnnnnnnnnnnnnnnnnnnnnnnnnnnnnnnnnnnnnnnnnnnnnnnnnnnnnnnnnnnnnnnnnnnnnnnnnnnnnnnnnnnnnnnnnnnnnnnnnnnnnnnnnnnnnnnnnnnnnnnnnnnnnnnnnnnnnnnnnnnnnnnnnnnnnnnnnnnnnnnnnnnnnnnnnnnnnnnnnnnnnnnnnnnnnnnnnnn
>DBVPG6040
nnnnnnnnnnnnnnnnnnnnnnnnnnnnnnnnnnnnnnnnnnnnnnnnnnnnnnnnnnnnnnnnnnnnnnnnnnnnnnnnnnnnnnnnnnnnnnnnnnnnnnnnnnnnnnnnnnnnnnnnnnnnnnnnnnnnnnnnnnnnnnnnnnnnnnnnnnnnnnnnnnnnnnnnnnnnnnnnnnnnnnnnnnnnnnnnnnnnnnnnnnnnnnnnnnnnnnnnnnnnnnnnnnnnnnnnnnnnnnnnnnnnnnnNNNNNNNNGNNNNNNNNNNCNNNNNNNNNNNNNNNNTGNNNNNNNNNNNNNATCANNNNNNTGCGNNNNNNGCAGGAATTGGTTTGATACGCACANNNNNNNNNNNNNAAGTAANNNNNNNNNNNAGCAAATCTGAAGAATAATAATGCAAGTAATATTATACATCATAAAAAAGTTATACACTATCATTACTCCTCTGAAGACCAGATTACAATACAAATTAAGGCAACTTGGCCGAGTGGTT
>DBVPG6044
GCGCCAGGTTTTGTTGATAAGAAGAACGAAGTACCTTTAATATCTTATGATCGGAAAATACCGACTGATGACTTTTGAGACTTCGCTTTTGATCAAAGTGATAACATTATGTACAATATTCATACTAGGATTTCTTGATAGAGATTTGGAAGTCTATAAAAAAGAAACAACTNNNNNNNANNNATTTNNNNNNNNNNNNNNNNNNGNNNNNNnnnnnnnnnnnnnnnnnnnnnnnnnnnnnnnnnnnnnnnnnnnnnnnnnnnnnnnnnnnnnnnnnnnnnnnnnnnnnnnnnnnnnnnnnnnnnnnnnnnnnnnnnnnnnnnnnnnnnnnnnnnnnnnnnnnnnnnnnnnnnnnnnnnnnnnnnnnnnnnnnnnnnnnnnnnnnnnnnnnnnnnnnnnnnnnnnnnnnnnnnnnnnnnnnnnnnnnnnnnnnnnnnnnnnnnnnnnnnnnnnnnnnnnnnnnnnnnnnnnnnnnnnnnnnnnnnnnnnnn
>DBVPG6765
GCGCCAGGTTTTGTTGATAAGAAGAACGAAGTACCTTTAATATCTTATGATCGGAAAATACCGACTGATGACTTTTGAGACTTCGCTTTTGATCAAAGTGATAACATTATGTACAATATTCATACTAGGATTTCTTGATAGAGATTTGGAAGTCTATAAAAAAGAAACAACTTGTTATAATTTATTTTTGTAGACATGACTCACAGAATATTACATACCTTCATAATATATAAGATCCATGTGATAATGAATGCTGGAAGCATGATCTCTGACCTCAGCTGATTGTTCAGGGGACTTAATCAATTAGATGCGTTNAAAGCAGGAATTGGTTTGATACGCACAATCTCATGTTACAAAGTAACGCTGTTTAAAAACAAATCTGAAGAATAATAATGCAAGTAATATTATACATCATAAAAAAGTTATACACTATCATTACTCTTCTGAAGACCAGATTACAATACAAATTAAGGCAACTTGGCCGAGTGGTT
>K11
GCGCCAGGTTTTGTTGATAAGAAGAACGAAGTACCTTTAATATCTTATGATCGGAAAATACCGACTGATAACTTTTGAGNCTTCGCTTTTGATCAAAGTGATAACATTATGTACAATATTCATACTANNNNNNCTTGATAGNNNNNNNNNNGNNNATAAANNNNNNNNNNCTTGTTNNNATNNNNNNTTGTNGNNNNGANNNNNNNNNNNNNATNNNNNNNNNNNNNNNNNNNNNNNNNNNNNNNNNNNNNNNNNNNNNNNNNNNNNNNNNNNNNNNNNNNNNNNNNNNNNNNNNNNNNNNNNNNNNNNNNNNNNNNNNNNNNNNNNNNNNNNNNNNNNNNNNNNNNNNNNNNN-NNNNNNNNNNNNNNNNN--NNNNNNNNNNNNNNNNNNNNNNN-NNNNNNNNNNNNNNNNNNNNNNNNN-NNNNNNNNNNNNNNNNNNNNNN-NNNNNNNNNNNNNNNNNNNNNNNNNNNNNNNnnnnnnnnnnnnn
>L_1374
GCGCCAGGTTTTGTTGATAAGAAGAACGAAGTACCTTTAATATCTTATGATCGGAAAATACCGACTGATGACTTTTGAGACTTCGCTTTTGATCAAAGTGATAACATTATGTACAATATTCATACTAGGATTTCTTGATAGNNNNNNGGAAGTCTATAAAAAAGAAACAACTTGTTATAATTTATTTTTGTAGACNTGACTCACAGAATATTACATACCTTCATAATATATANNNNNNATGTGNNNNNNNNNNNTNNNNNNNNNNNNTCNNNNNNNNNNNNNNNNNNNNNNNNNNNNNNTNNNNNNNNNNNNNNNNNNNNNNNNNNNNNNNNNNNNNNNNNNNNNNNNNNNNNNNNNNNNNNNNNNNNNNNNNNNNNNNNNNNNNNNNNNNNNNNNNNNNNNNNNNNNNNNNNNNNNNNNNNNNNNNNNNNNNNNNNNNnnnnnnnnnnnnnnnnnnnnnnnnnnnnnnnnnnnnnnnnnnnnnnnnnnnn
>L_1528
GCGNNNNNNNNNNNNNNNNNNNNNNNNNNNNNNNNNNNNNNNNNNNNNNNNNNNNNNNNNNNNNNNnnnnnnnnnnnnnnnnnnnnnnnnnnnnnnnnnnnnnnnnnnnnnnnnnnnnnnnnnnnnnnnnnnnnnnnnnnnnnnnnnnnnnnnnnnnnnnnnnnnnnnnnnnnnnnnnnnnnnnnnnnnnnnnnnnnnnnnnnnnnnnnnnnnnnnnnnnnnnnnnnnnnnnnnnnnnnnnnnnnnnnnnnnnnnnnnnnnnnnnnnnnnnnnnnnnnnnnnnnnnnnnnnnnnnnnnnnnnnnnnnnnnnnnnnnnnnnnnnnnnnnnnnnnnnnnnnnnnnnnnnnnnnnnnnnnnnnnnnnnnnnnnnnnnnnnnnnnnnnnnnnnnnnnnnnnnnnnnnnnnnnnnnnnnnnnnnnnnnnnnnnnnnnnnnnnnnnnnnnnnnnnnnnnnnnnnnnnnnnnnnnnnnnnnnnnnnnnnnnnnnnnnn
>NCYC110
GCGCCAGGTNTTGTTGATNNNNANANCNNANNNNNNTTNATATCTTATGATCGGAAAATANCGACTGATGANTTTTGAGACTTCGCTTTTGATCNNAGTGATAACATTATGTACAATATTCATNCTAGGATTTCTTGATAGAGATTTGNAAGTCTATAAAAAAGAAACAACNTGTTATAATTTATTTTTGTAGACATGACTCACAGAATATTACATACCTTCATAATATATAAGATCCATGGGGTAATG----CTGGAAGCATGATCTCTGACCTCAGCTGATTGTTCAGGGGACTTAATCAATTAGATGCGTTTAAAGCAGGAACTGGTTTGATACGCACAATCTCATGTTACAAAGTAACGCTGTTTAAAAACAAATCTGAAGAATAATAATGCAAGTAATATTATACATCATAAAAAAGTTATACACTATCATTACTCTTCTGAAGACCAGATTACAATACAGATTAAGGCAACTTGGCCGAGTGGTT
>NCYC361
GCGCCAGGTTTTGTTGATAAGAAGAACGAAGTACCTTTAATATCTTATGATCGGAAAATACCNNNNNNTAACTTTTGAGACTTCGCTTTTGATCAAAGTGATAACATTATGTACAATATTCATACTAGGATTTCTTGATAGAGGTTTGGAAGTCTATAAAAAAGAAACAACTTGTTATAATTTATTTTTGTAGACNNGACTCACAGAATATTATATACCTTCATAATATATAAGNTCCATGTGATAATGAATGCTGGAAGCNTGATCTCTGACCTCAGCTGATTGTTCAGGNNNNNNAATCAATTAGATGCGTTTAAAGCANNNNNNNGTTTGATACGCACAATCTCATGTTACAAAGTAACGCTGTTTAAAAGCNNNNNTNNNNNNNNNNNNNNCAAGTAATATTATACATCATAAAAAAGTTATACACTATNNNNNCTCCTCTNNNNNNNNNNNNNNNNTACNNNNNNNNNNNNNNNNNNNNNNNNNNN
>RM11_1A
NNNNNNNNNNNNNNNNNNNNNNNNNNNNNNNNNNNNNNNNNNNNNNNNNNNNNNNNNNNNNNNNNNNNNNNNNNNNNNNNNNNNNNNNNNNNNNNNNNNNNNNNNNNNNNNNNNNNNNNNNNNNNNNNNNNNNNNNNNNNNNNNNNNNNNNNNNNNNNNNNNNNNNNNNNNNNNNNNNNNNNNNNNNNNNNNNNNNNNNNNNNNNNNNNNNNNNNNNNNNNNNNNNNNNNNNNNNNNNNNNNNNNNNNNNNNNNNNNNNNNNNNNNNNNNNNNNNNNNNNNNNNNNNNNNNNNNNNNNNNNNNNNNNNNNNNNNNNNNNNNNNNNNNNNNNNNNNNNNNNNNNNNNNNNNNNNNNNNNNNNNNNNNNNNNNNNNNNNNNNNNNNNNNNNNNNNNNNNNNNNNNNNNNNNNNNNNNNNNNNNNNNNNACACTATCATTACTCTTCTGAAGACCAGATTACAATACAAATTAAGGCAACTTGGCCGAGTGGTT
>S288c
GCGCCAGGTTTTGTTGATANGAAGAACGAAGTACCTTTAATATCTTATGATCGGAAAATACNNNNTGATGACTTTTGAGACTTCGCTTTTGNTCAAAGTGATAACATTATGTACAATATTCATACTAGGATTTCTTGATAGAGATTTGGAAGTCTATAAAAAAGAAACAANNNNNNNNNNNNNNNNTTTGTNGACATGACTCACAGAATATTACATNCCTNNNNNNNNNNNNNNNNNCATGTGATAANNNATGCTGGAANCANGANCTCTGACCTCAGCTGATTGTTCAGGGGACTTANTCAATTNGATGCGTTTAAAGCAGGAATTNNNNNNATACACACANTNNNNTGTTACAAAGTAACGCTGTTTAAAAACAAATCTGAAGAATAATAATGCAAGTAATATTATACATCATAAAAAAGNTATACACTATCATTACTCTTCTGAAGACCAGATTACAATACAAATTAAGGCAACTTGGCCGAGTGGTT
>SK1
GCGCCAGGTTTTGTTGATAAGAAGAACGAAGTACCTTTAATATCTTATGATCGGAAAATACCGACTGATGACTTTTGAGACTTCGCTTTTGATCAAAGTGATAACATTATGTACAATATTCATACTAGGATTTCTTGATAGAGATTTGGAAGTCTATAAAAAAGAAACAACTTGTTATAATTTATTTTTGTAGACATGACTCACAGAATATTACATACCTTCATAATATATAAGATCCATGGGGTAATG----CTGGAAGCATGATCTCTGACCTCAGCTGATTGTTCAGGGGACTTAATCAATTAGATGCGTTTAAAGCAGGAACTGGTTTGATACGCACAATCTCATGTTACAAAGNAACGCTGTTTAAAAACAAATCTGAAGAATAATAATGCAAGTAATATNNNNNNNNNNNAAAAAGTTNTACACTATCATTACTCTTCTGAAGACCAGATTACAATACAGATTAAGGCAACTTGGCCGAGTGGTT
>UWOPS03_461_4
nnnnnnnnnnnnnnnnnnnnnnnnnnnnnnnnnnnnnnnnnnnnnnnnnnnnnnnnnnnnnnnnnnnnnnnnnnnnnnnnnnnnnnnnnnnnnnnnnnnnnnnnnnnnnnnnnnnnnnnnnnnnnnnnnnnnnnnnnnnnnnnnnnnnnnnnnnnnnnnnnnnnnnnnnnnnnnnnnnnnnnnnnnnnnnnnnnnnnnnnnnnnnnnnnnnnnnnnnnnnnnnnnnnnnnnnnnnnnnnnnnnnnnnnnnnnnnnnnnnnnnnnnnnnnnnnnnnnnnnnnnnnnnNNNNNNNNNNN-NNNNNNNNNNNNNNNNNNN-NNNNNNN-NNNNNNNNNNNNNNNNNNNNNNNNN-NNNNNNNNNNNNNNNNNNNNNNNNNNNNNN-NNNNNNNNNNNNNNNNNNNNNNNNNNNNNNNNNNNNNNNNNNNNNNNNNNNNN-NNNNNNNNNNNNNNNNNNNNNNNNNNNNNNNNNNNNNNNNNNNNNNNNNNNNNN
>UWOPS05_217_3
nnnnnnnnnnnnnnnnnnnnnnnnnnnnnnnnnnnnnnnnnnnnnnnnnnnnnnnnnnnnnnnnnnnnnnnnnnnnnnnnnnnnnnnnnnnnnnnnnnnnnnnnnnnnnnnnnnnnnnnnnnnnnnnnnnnnnnnnnnnnnnnnnnnnnnnnnnnnnnnnnnnnnnnnnnnnnnnnnnnnnnnnnnnnnnnnnnnnnnnnnnnnnnnnnnnnnnnnnnnnnnnnnnnnnnnnnnnnnnnnnnnnnnnnnnnnnnnnnnnnnnnnnnnnnnnnnnnnnnnnnnnnnnnnnnnnnnnnnnnnnnnnnnnnnnnnnnnnnnnnnnnnnnnnnnnnnnnnnnnnnnnnnnnnnnnnnnnnnnnnnnnnnnnnnnnnnnnnnnnnnnnnnnnnnnnnnnnnnnnnnnnnnnnnnnnnnnnnnnnnnnnnnnnnnnnnnnnnnnnnnnnnnnnnnnnnnnnnnnnnnnnnnnnnnnnnnnnnnnnnnnnnnnnnnnn
>UWOPS05_227_2
CCGCCAGGTTTTGTTGATNAGAGGAACGAAGTACCTTCAATATCTTATGATCGGAAAATACCGACTGATGACTTTTGAGACTTCGCTTTTGATCAAAGTGATAACATTATGTACAATATTCATACTAGGATTTCTTGATAGAGATTTGGAAATCTATAAAAAAGAAACAACTTGTTATAATTTATTTTTGTAGACATGACTCACAGAATATTACATACCTTCATAATATATAAGATCCATGTGATAATGAATGCTGGAAGCATGATCTCTGACCTCAGCTGATTATTCAGGGGACTTAATCAATTAGATGCGTTTAAAGCAGGAATTGGTTTGATACGCACAATCTCATGTTACAAAGTAACGCTGTTTAAAAACAAATCTGAAGAATAATAATGCAAGTAATATTATACATCATAAAAANGTTATACACTATGATNACTCTTCTGAAGACCAGATTACAATAAAAATTAAGGCAACTTGGCCGAGTGGTT
>UWOPS83_787_3
nnnnnnnnnnnnnnnnnnnnnnnnnnnnnnnnnnnnnnnnnnnnnnnnnnnnnnnnnnnnnnnnnnnnnnnnnnnnnnnnnnnnnnnnnnnnnnnnnnnnnnnnnnnnnnnnnnnnnnnnnnnnnnnnnnnnnnnnnnnnnnnnnnnnnnnnnnnnnnnnnnnnnnnnnnnnnnnnnnnnnnnnnnnnnnnnnnnnnnnnnnnnnnnnnnnnnnnnnnnnnnnnnnnnnnnnnnnnnnnnnnnnnnnnnnnnnnnnnnnnnnnnnnnnnnnnnnnnnnnnnnnnnnnnnnnnnnnnnnnnnnnnnnnnnnnnnnnnnnnnnnnnnnnnnnnnnnnnnnnnnnnnnnnnnnnnnnnnnnnnnnnnnnnnnnnnnnnnnnnnnnnnnnnnnnnnnnnnnnnnnnnnnnnnnnnnnnnnnnnnnnnnnnnnnnnnnnnnnnnnnnnnnnnnnnnnnnnnnnnnnnnnnnnnnnnnnnnnnnnnnnnnnnnnnnn
>UWOPS87_2421
nnnnnnnnnnnnnnnnnnnnnnnnnnnnnnnnnnnnnnnnnnnnnnnnnnnnnnnnnnnnnnnnnnnnnnnnnnnnnnnnnnnnnnnnnnnnnnnnnnnnnnnnnnnnnnnnnnnnnnnnnnnnnnnnnnnnnnnnnnnnnnnnnnnnnnnnnnnnnnnnnnnnnnnnnnnnnnnnnnnnnnnnnnnnnnnnnnnnnnnnnnnnnnnnnnnnnnnnnnnnnnnnnnnnnnnnnnnnnnnnnnnnnnnnnnnnnnnnnnnnnnnnnnnnnnnnnnnnnnnnnnnnnnnnnnnnnnnnnnnnnnnnnnnnnnnnnnnnnnnnnnnnnnnnnnnnnnnnnnnnnnnnnnnnnnnnnnnnnnnnnnnnnnnnnnnnnnnnnnnnnnnnnnnnnnnnnnnnnnnnnnnnnnnnnnnnnnnnnnnnnnnnnnnnnnnnnnnnnnnnnnnnnnnnnnnnnnnnnnnnnnnnnnnnnnnnnnnnnnnnnnnnnnnnnnn
>W303
NNNNNNNNNNNNNNNNNNNNNNNNNNNNNNNNNNNNNNNNNNNNNNNNNNNNNN-NNNNNNNNNNNNNNNNNNNNNNNNNNNNNNNNNNNNNNNNNNNNNNNNNNNNNNNNNNNNNNNNNNNNNNNNNNNNNNNNNNNNNNNNNNNNNNNNNNNNNNNNNNNNNNNNNNNNNNNNNNNNNNNNNNNNNNNNNNNNNNNNNNNNNNNNNNNNNNNNNNNNNNNNNNNNNNNNNNNnnnnnnnnnnnnnnnnnNNNNNNNNNNNNNNNNNNNNNNNNNNNNNNNN-NNNNNNNNNNNNNNNNNNNNNNNNNNNNNNNNNNNNNNNNNNNNNNNNNNNNNNNNNNNNNNNNNNNNNNNNNNNNNNNNNNNNNNAAAACAANTCTGAAGAATAATAATGCNAGTAATNNNNNNNNNNNNNNNNNNNNNNNNNNNNNNNNNNNNNNNNNNNNNNNNNNNNNNNNNNNNNNNNNNNNNNNNNNNNNNNNNNNNNGNN
>Y12
NNNNNNNNNNNNNNNNNNNNNNNNNNNNNNNNNNNNNNNNNNNNNNNNNNNNNNNNNNNNNNNNNNNNNNNNNNNNNNNNNNNNNNNNNNNNNNNNNNNNNNNNNNNNNNNNNNNNNNNNNNNNNNNNNNNNNNNNNNNNNNNNNNNNNNNNNNNNNNNNNNNNNNNNNNNNNNNNNNNNNNNNNNNNNNNNNNNNNNNNNNNNNNNNNNNNNNNNNNNNNNNNNNNNNNNNNNNNNNNNNNNNNNNNNNNNNNNNNNNNNNNNNNNNNNNNNNNNNNNNNNNNNNNNNNNNNNNNNNNNNNNNNNNNNNNNNNNNNNNNNNNNNNNNNNNNNNNNNNNNNNNNNNNNNNNNNNNNNN-NNNNNNNNNNNNNNNNNNNNNNNNNNNNNNNNNNNNNNNNNNNNnnnnnnnnnnnnnnnnnnnnnnnnnnnnnnnnnnnnnnnnnnnnnnnnnnnnnnnnnnnnnnnnnnnnnnnnnnnnnnnnnnnnnnnn
>Y55
GCGCCAGGTTTTGTTGATAAGAAGAACGAAGTACCTTTAATATCTTATGATCGGAAAATACCGACTGATGACTTTTGAGACTTCGCTTTTGATCAAAGTGATAACATTATGTACAATATTCATACTAGGATTTCTTGATAGAGATTTGGAAGTCTATAAAAAAGAAACAACTTGTTATAATTTATTTTTGTAGACATGACTCACAGAATATTACATACCTTCATAATATATAAGATCCATGGGGTAATG----CTGGAAGCATGATCTCTGACCTCAGCTGATTGTTCAGGGGACTTAATCAATTAGATGCGTTTAAAGCAGGAACTGGTTTGATACGCACAATCTCATGTTACAAAGTNACGCTGTTTAAAAACAAATCTGAAGAATAATAATGCAAGTAATATTATACATCATAAAAAAGTTATACACTATCATTACTCTTCTGAAGACCAGATTACAATACAGATTAAGGCAACTTGGCCGAGTGGTT
>Y9
GCGCCAGGTTTTGTTGATAAGAAGAACGAAGTACCTTTAATATCTTATGATCGGAAAATACCGACTGATAACTTTTGAGACTTCGCTTTTGATCAAAGTGATAACATTATGTACAATATTCATACTAGGATTTCTTGATAGAGGTTTGGAAGTCTATAAAAAAGAAACAACTTGTTATAATTTATTTTTGTAGACATGACTCACAGAATATTATATACCTTCATAATATATAAGATCCATGTGATAATGAATGCTGGAAGCATGATCTCTGACCTCAGCTGATTGTTCAGGGGACTTAATCAATTAGATGCGTTTAAAGCAGGAATTGGTTTGATACGCACAATCTCATGTTACAAAGTAACGCTGTTTAAAAGCAAATCTGAAGAATAATAATGCAAGTAATATTATACATCATAAAAAAGTTATACACTATCATTACTCCTCTGAAGACCAGATTACAATACAAATTAAGGCAACTTGGCCGAGTGGTT
>YIIc17_E5
nnnnnnnnnnnnnnnnnnnnnnnnnnnnnnnnnnnnnnnnnnnnnnnnnnnnnnnnnnnnnnnnnnnnnnnnnnnnnnnnnnnnnnnnnnnnnnnnnnnnnnnnnnnnnnnnnnnnnnnnnnnnnnnnnnnnnnnnnnnnnnnnnnnnnnnnnnnnnnnnnnnnnnnnnnnnnnnnnnnnnnnnnnnnnnnnnnnnnnnnnnnnnnnnnnnnnnnnnnnnnnnnnnnnnnnnnnnnnnnnnnnnnnnnnnnnnnnnnnnnnnnnnnnnnnnnnnnnnnnnnnnnnnnnnnnnnnnnnnnnnnnnnnnnnnnnnnnnnnnnnnnnnnnnnnnnnnnnnnnnnnnnnnnnnnnnnnnnnnnnnnnnnnnnnnnnnnnnnnnnnnnnnnnnnnnnnnnnnnnnnnnnnnnnnnnnnnnnnnnnnnnnnnnnnnnnnnnnnnnnnnnnnnnnnnnnnnnnnnnnnnnnnnnnnnnnnnnnnnnnnnnnnnnnnnn
>YJM789
NNNNNNNNNNNNNNNNNNNNNNNNNNNNNNNNNNNNNNNNNNNNNNNNNNNNNNNNNNNNNNNNNNNNNNNNNNNNNNNNNNNNNNNNNNNNNNNNNNNNNNNNNNNNNNNNNNNNNNNNNNNNNNNNNNNNNNNNNNNNNNNNNNNNNNNNNNNNNNNNNNNNNNNNNNNNNNNNNNNNNTTATTTTTGTAGACATGACTCACAGAATATTATATACCTTCATAATATATAAGATCCATGTGATAATGAATGCTGGAAGCATGATCTCTGACCTCAGCTGATTGTTCAGGGGACTTAATCAATTAGATGCGTTTAAAGCAGGAATTGGTTTGATACGCACAATCTCATGTTACAAAGTAACGCTGTTTAAAAGCAAATCTGAAGAATAATAATGCAAGTAATATTATACATCATAAAAAAGTTATACACTATCATTACTCCTCTGAAGACCAGATTACAATACAAATTAAGGCAACTTGGCCGAGTGGTT
>YJM975
-NNNNNNNNNNNNNNNNN-NNNNNNNNNNNNNNNNNNNNNNNNNN-NNNNNNNNNNNNNNNNNNNNNNNNNNNNNNNNNNNNNNNNNNNNNNnnnnnnnnnnnnnnnnnnnnnnnnnnnnnnnnnnnnnnnnnnnnnnnnnnnnnnnnnnnnnnnnnnnnnnnnnnnnnnnnnnnnnnnnnnnnnnnnnnnnnnnnnnnnnnnnnnnnnnnnnnnnnnnnnnnnnnnnnnnnnnnnnnnnnnnnnnnnnnnnnnnnnnnnnnnnnnnnnnnnnnnnnnnnnnnnnnnnnnnnnnnnnnnnnnnnnnnnnnnnnnnnnnnnnnnnnnnnnnnnnnnnnnnnnnnnnnnnnnnnnnnnnnnnnnnnnnnNNNNNNNNNNNNNNNNNNNNNNNNNNNNNNNNNNNNNNNNNNNNNNNNNNNNNNNNNNNNNNNNNNNNN-NNNNNNNNNNNNNNNNNNNNNNN-NNNNNNNNNNNNNNNNNNNNNNNNNNNNNN
>YJM978
NNNNNNnnnnnnnnnnnnnnnnnnnnnnnnnnnnnnnnnnnnnnnnnnnnnnnnnnnnnnnnnnnnnnnnnnnnnnnnnnnnnnnnnnnnnnnnnnnnnnnnnnnnnnnnnnnnnnnnnnnnnnnnnnnnnnnnnnnnnnnnnnnnnnnnnnnnnnnnnnnnnnnnnnnnnnnnnnnnnnnnnnnnnnnnnnnnnnnnnnnnnnnnnnnnnnnnnnnnnnnnnnnnnnnnnnnnnnnnnnnnnnnnnnnnnnnnnnnnnnnnnnnnnnnnnnnnnnnnnnnnnnnnnnnnnnnnnnnnnnnnnnnnnnnnnnnnnnnnnnnnnnnnnnnnnnnnnnnnnnnnnnnnnnnnnnnnnnnnnnnnnnnnnnnnnnnnnnnnnnnnnnnnnnnnnnnnnnnnnnnnnnnnnnnnnnnnnnnnnnnnnnnnnnnnnnnnnnnnnnnnnnnnnnnnnnnnnnnnnnnnnnnnnnnnnnnnnnnnnnnnnnnnnnnnn
>YJM981
nnnnnnnnnnnnnnnnnnnnnnnnnnnnnnnnnnnnnnnnnnnnnnnnnnnnnnnnnnnnnnnnnnnnnnnnnnnnnnnnnnnnnnnnnnnnnnnnnnnnnnnnnnnnnnnnnnnnnnnnnnnnnnnnnnnnnnnnnnnnnnnnnnnnnnnnnnnnnnnnnnnnnnnnnnnnnnnnnnnnnnnnnnnnnnnnnnnnnnnnnnnnnnnnnnnnnnnnnnnnnnnnnnnnnnnnnnnnnnnnnnnnnnnnnnnnnnnnnnnnnnnnnnnnnnnnnnnnnnnnnnnnnnnnnnnnnnnnnnnnnnnnnnnnnnnnnnnnnnnnnnnnnnnnnnnnnnnnnnnnnnnnnnnnnnnnnnnnnnnnnnnnnnnnnnnnnnnnnnnnnnnnnnnnnnnnnnnnnnnnnnnnnnnnnnnnnnnnnnnnnnnnnnnnnnnnnnnnnnnnnnnnnnnnnnnnnnnnnnnnnnnnnnnnnnnnnnnnnnnnnnnnnnnnnnn
>YPS128
NNNNNNNNNNN-NNNNNNNNNNNNNNNNNNNNNNNNNNNNNNNNNNNNNNTCGGAANNNANNNNNNGATGACTNNNNAGNCNTCGCNNNNNNNCAAAGTGATANNATTATGTACAATATTCATACTANNNNNNNTTGATAGAGATTTGGAAGTCTATAAAAAAGAAACAACTTGTTATAATTTATTTTTGTAGACATGACTCACAGAATATTACATACCTTCATAATATATAAGATCCATGTGATAATGAATGCTGGAAGCATGATCTCTGACCTCAGCTGATTATTCAGGGGACTTAATCAATTAGATGCGTTNAAAGCAGGAATTGGTTTGATACGCACAATCTCATGTTACAAAGTAACGCTGTTTAAAAACAAATCTGAAGAATAATAATGCAAGTAATATTATACATCATAAAAAAGTTATACACTATCATTACTCTTCTGAAGACCAGATNACAATACAAATTAAGGCAACTTGGCCGAGTGGTT
>YPS606
GCGCCAGGTTTTGTTGATAAGAAGAACGAAGTACCTTTAATATCTTATGATCGGAAAATACCGACTGATGACTTTTGAGACTTCGCTTTTGATCAAAGTGATAACATTATGTACAATATTCATACTANNNNNNCTTGATAGAGNNTTGGAAGTCTNTAAAAANNNNNNNNNNNGNTANAANTTATTTTNGTAGACNNGANTCNCANNNNNNNACATNCCTNCANNNNATNTNNNNNNNANGNNNNNNNNNNTGNNNNNNNNNNNNNNTCTGANNNNNNNNNNNNNNNNNNNNNNNNNNNNNNATTNNNNNNNTTNNNNNNNNNNNNNNNNNNNNNNNNNNNNNNNNNANNNNNNNNNGNNNNNNNNNNNNNNNNNNNNNNNNNNNNNNNNNNNNNNNNNNNNNNNNNNNNNNNNNNNNNNNNNNNNNNNNNNNNNNNNNNNNNNNNNNNNNNNNNNNNNNNNNNNNNNNNNNNCNNNNNNNNNNNNNNNNN
>YS2
GCGCCAGGTTTTGTTGATAAGAAGAACGAAGTACCTTTAATATCTTATGATCGGAAAATACNGACTGATGACTTTTGAGACTTCGCTTTTGATCNNNGTGATAACATTATGTACAATATTCNNNNNNGGATTTCTTNNNNNNGATTTGGAAGTCNNNNNNANNNNNNNNNNNNGTNNNNNNNNNNNTTNNNNNNNNNNNNNNNNNNNNTNNNNNNNNNNNNNNNNNNNNNNNNNNNNNNNNNNNNNNNNNNNNNNNNNNNNNTGATCTCTGACCTCAGCTGATTGTTCAGGGGACTTAATCANTTAGATGCGTTTAAAGCAGGAATTGGTTTGATACGCACAATCTCATGTTACAAAGTAACGCTGTTTAAAAGCAAATCTGAAGAATAATAATGCAAGTAATATTATACATCATAAAAAAGTTATACACTATCATTACTCCTCTGAAGANNNNnnnnnnnnnnnnnnnnnnnnnnnnnnnnnnnnnnnnn
>YS4
GCGCCAGGTTTTGTTGATAAGAAGAACGAAGTACCTTTAATATCTTATGATCGGAAAATACCGACTGATAACTTTTGAGACTTCGCTTTNGATCAAAGTGATAACATTATGTACAATATTCATACTNGGATTTCTTGATAGAGGTTTGGAAGTCTATAAAAAAGAAACAACTTGTTATAATTTATTTTTGTAGACATGACTCACAGAATATTACATACGTTCATAATATATAAGATCCATGTGATAATGAATGCTGGAAGCATGATCTCTGACCTCAGCTGATTGTTCAGGNNNNNNAATCAATTAGATGCGTTTAAAGCAGGAATTGGTTTGATACGCACAATCTCATGTTACAAAGTAACGCTGTTTAAAAGCAAATCTGAAGAATAATAATGCAAGTAATATTATACATCATAAAAAAGTTATACACTATCATTACTCCTCTGAAGACCAGATTACACTACAAATTAAGGCAACTTGGCCGAGTGGTT
>YS9
nnnnnnnnnnnnnnnnnnnnnnnnnnnnnnnnnnnnnnnnnnnnnnnnnnnnnnnnnnnnnnnnnnnnnnnnnnnnnnnnnnnnnnnnnnnnnnnnnnnnnnnnnnnnnnnnnnnnnnnnnnnnnnnnnnnnnnnnnnnnnnnnnnnnnnnnnnnnnnnnnnnnnnnnnnnnnnnnnnnnnnnnnnnnnnnnnnnnnnnnnnnnnnnnnnnnnnnnnnnnnnnnnnnnnnnnnnnnnnnnnnnnnnnnnnnnnnnnnnnnnnnnnnnnnnnnnnnnnnnnnnnnnnnnnnnnnnnnnnnnnnnnnnnnnnnnnnnnnnnnnnnnnnnnnnnnnnnnnnnnnnnnnnnnnnnnnnnnnnnnnnnnnnnnnnnnnnnnnnnnnnnnnnnnnnnnnnnnnnnnnnnnnnnnnnnnnnnnnnnnnnnnnnnnnnnnnnnnnnnnnnnnnnnnnnnnnnnnnnnnnnnnnnnnnnnnnnnnnnnnnnnnnnnnnnn
