# Supplementary material for: Evolutionary Genomics of Transposable Elements in Saccharomyces cerevisiae
Source: PLoS One. 2012 Nov 30;7(11):e50978. doi: 10.1371/journal.pone.0050978 (PMC3511429; doi:10.1371/journal.pone.0050978)
Supplement: File S7 — ZIP archive of SGRP strain alignments used for population genomic analyses. Alignments of the orthologous genomic region in each SGRP strain corresponding to each Ty insertion in our re-annotation of the S. cerevisiae reference genome. N’s represent low quality (<Q40 phred score) or missing data, primarily due to the low-coverage sequence of many SGRP strains. The DNA sequence of sacCer2 is included as “REF” and each alignment includes the TE locus and 200 bp of DNA sequence on either side of the Ty insertion site. A dummy sequence shows the position of each TE in the alignment with “T”s. (ZIP) [file pone.0050978.s007.zip › S7/chrIV_s95+_TY1.mfa]

>REF
ATCCGGAATCATGTCAGCACAAGAAACAACCATATTCCACTACTGAGGTTCTTATGATAGTACCATATACTTACAGCGTTAGACGATAACAACAAATATAATATTAATTGAGCAAAGTTCTTTACTGTCATTCAAATCGGTGAGTAAGAGTAAAAATTGACAATGAAATAACATCTATGAATGAAATCAAGGGAAGTTTCTGAAGTAAAAATTGACCATTATTCACTACTAGTAGTCGCGTTATTAAGATAATATACTGAATGGAGTTAAAGATGAGATAAATGATGAGAAACAGTCTGCGAGTATAATGGAACATGAAGCGCAAGGGCTGATTTTGTAATAAGATAATGAATGAAAACGTGTAAAACAGATAAAGAAATAAAACAGATTAATGTGTAGAATTATCGATTCCCTTTTATGGATCTCTATGTCCCCGAGGAGCACTTCTAGTGTATTCTGTATAAGTAATAATATTATCTCAAGCAATAATGAATTCCCAATAATTATCTCAAAATCCACTCACTCATAATAATTATATATGACGCATTTAATTTCAGCTCTATGTGCATAACATTAAAATGGAAGATCAAAAATTACACTCTTCACACATAAGTGCAAAATATAGAATCATTTAAGCAATATTGCATCCTGCATATGATTCTGCGTTTTTTTTTTTTT--CATTTTGAGCAGAGGAGATTGAGCAAGGATTTACGCTTGCA
>index
-------------------------------------------------------------------------------------------------------------------------------------------------------------------------------------------------------TTTTTTTTTTTTTTTTTTTTTTTTTTTTTTTTTTTTTTTTTTTTTTTTTTTTTTTTTTTTTTTTTTTTTTTTTTTTTTTTTTTTTTTTTTTTTTTTTTTTTTTTTTTTTTTTTTTTTTTTTTTTTTTTTTTTTTTTTTTTTTTTTTTTTTTTTTTTTTTTTTTTTTTTTTTTTTTTTTTTTTTTTTTTTTTTTTTTTTTTTTTTTTTTTTTTTTTTTTTTTTTTTTTTTTTTTTTTTTTTTTTTTTTTTTTTTTTTTTTTTTTTTTTTTTTTTTTTTTTTTTTTTTTTTTTTTTTTTTTTTTTTTTTTTTTTTTTTTTTT----------------------------------------------------------------------------------------------------------------------------------------------------------------------------------------------------------
>273614N
NNNNNNNNNNNNNNNNNNNNNNNNNNNNNNNNNNNNNNNNNNNNNNNNNNNNNNNNNNNNNNNNNNNNNNNNNNNNNNTNNNNNNNNNNNNNNNNNNNNNNNNNNANNNNNNNNNNNNNNNNTNNNNNNNNNNNNNNNNGTGNNNNNNNNNNANN-------------------------------------------------------NNNNNNNNNNNNNNNNNNNNNNNNNNNNNNNNNNNNNNNNNNNNNNNNNNNNNNNNNNNNNNNNNNNNNNNNNNNNNNNNNNNNNNNNNNNNNNNNNNNNNNNNNNNNNNNNNNNNNNNNNNNNNNNNNNNNNNNNNNNNNNNNNNNNNNNNNNNNNNNNNNNANGANNNNNNNNNNNNNANNNNNNNNNNNNNNNNNNNNNNNNNNNNNNNNNNNNNNNNNNNNNNNGNNNNNNNNnnnnnnnnnnnnnnnnnnnnnnnnnnnnnnnnnnnnnnnnnnnnnnnnnnnnnnnnnnnnnnnnnnnnnnnnnnnnnnnnnnnnnnnnnnnnnnnnnnnnnnnnnnnnnnnnnnnnnnnnnnnnnnnnnnnnnnnnnnnnnnnnnnnnnnnnnnnnnnnnnnnnnnnnnnnnnnnnnnnnnnnnnnnnnnnnnnnnnnnnnnnnnnnnnnnnnnnnnnnnnnnnnnnnnnnnnnnnnnnnnnnnnnnnnnnnnnnnnnnnnnnnnnnnnnnnnn
>322134S
NNNNNNNNNNNNNNNNNNNNNNNNNNNNNNNNNNNNNNNNNNNNNNNNNNNNNNNNNNNNNNNNNNNNNNNNNNNNNNNNNNNNNNNNNNNNNNNNNNNNNNNNNNNNNNNNNNNNNNNNNNNNNNNNNNNNNNNNNNNNNNNNNNNNNNNNNNN-------------------------------------------------------NNNNNNNNNNNNNNNNNNNNNNNNNNNNNNNNNNNNNNNNNNNNNNNNGANNNNNNNNAAAGATGAGANNNNNNNTGAGAAACAGTCTGCGAGTATNNNNGAACATGAAGNNNNNGGGCTGATTTTGNNNTAAGATAATGAATGAAAACGTGTAAAACAGATAAAGAAANNNAACNNNNNNATGTGTAGAATTATCGATTTCCTTTTATGGANNNNTNNNNNNCCGAGGAGCANTNNNAGTGTATNNTGTATAAGTAATAATATTATNNCAAGCAATAATNANNNCCCAATAATTATCTCAAAATCCACTCNNTCATAATAATTATATATGACGCATTTAATTTCANNNNNATNNNNATAACATTAAAATGGAAGATCAAAAATTANNNNNNTCACACATAAGTGCAAAATATANNNTNATTTAAGCAATATAGCATCCTGCATATGATTCTGCGTTTTTTTTTTTTT--CATTTNGAGCAGAGGAGATNGAGCAAGGATTTACGGTTGCA
>378604X
NNNNNNNNNNNNNNNNNNNNNNNNNANNNNNNNNNNNNNNNNNNNNNNNNATTATGANNNNNNNNNATATTTANNNNNNNNNANNNNNNNNNCAAANNNANNNNNNNNNNNNNNNNNNNNNTTANNNNNNNTCAAATGGNNNNNTAANNGTAAAAATTGANAATGAAATAANNNNNNTGAATGANANNNAGGGAAGNNNNNGAAGTAAAAATTGACCANTNNNNNNTACTAGTAGTCGCGTTATTAAGATAATATACTGAATGGAGTTAAAGATGAGATAAATGATGAGAAACNNNNNNCGAGTATAATGGAACATGAAGCGCAAGGGCTGATTTTGTAATAAGATAATGAATGAAANCGTGTAAAACAGATAAAGAAATAAAACAGATTAATGTGTANAATTATCGATTTCCTTTTATGATTCTCTATGTCCCCGAGGAGNACTTCTAGTGTATTCTGTATAAGTAATAATATCATCTCANGCAATAATGAATTCCCAATAATTATCTCAAAATCCACTCACTCATAATAATTATATATGACGCATTTAATTTCAGCTCTATGTGCATAACATTAAAATGGAAGATCAAAAATTACACTCTTCACACATAAGTGCAAAATATAGAATCATTTAAGCAATATTGCATCCTGCATATGATCCTGCGTTTTTTTTTTTTT-TCATTTTGAGCAGAGGAGATTGAGCAAGGATTTACGCTTGCA
>BC187
ATCCGGAATCATGTCAGCACAAGAAACAACCATATTCCACTACTGAGGCTATTATGATAGTACCATATACTTACAGCGTTAGACGATAACAACAAATATAATATTAATTGAGCAAAGTTCTTTACTGTCATTNNNATCGGTGAGTAAGNNNAANN-------------------------------------------------------NNNNACNNNTATTNNCTACTNNNNNTNNNNNNNNNNNGNNNNNNNNNTNNNNNNAGTTAAAGNNNNNNNNNNNNNNNNNNNNNNNNNNNNNNNNNNNNNNNNNNNNNNNNNNNNNNNNNNNNNNNNNNNNNNNNNNNNNNNNNNNNNNNNNNNNNNNNNNNNNNNNNNNNNNNNNNNNNNNNNNNNNNNNNNNNNCGANNNNNTNNTANNNNNCNCNNNNNNNNNNNNNNNNNNNNNNNNNNNNNNNNNTNNNNNNNNNNNNNNNNNNNNNNNNNNNNNNNNNNNNNNNNNNNNNNNNNNNNNNNNNNNNNNNNNNNNNNNNNNNNNNNNNNNNNNNNNNNNNNNNNNNNNNNNNNNNNNNNNNNNNANNNNNNNNNNNANNNNNNNNNNNNNNNNNNNNNNNNNCAAAATANANNNNCATTTAAGCNNNNNANNNNNNNNCATNNNNNNNTGCTTTTTTTTTTTTTT-TCATTTTGAGCAGAGGAGATTGAGCAAGGATTTACGGTTGCA
>DBVPG1106
ATCCGGAATCATGTCAGCACAAGAAACAACCATATTCCACTACTGAGGCTATTATGATAGTACCATATACTTACAGCGTTAGACGATAACAACAAATATAATATTAATTGAGCAAAGTTCTTTACTGTCATTCAAATCGGTGAGTAAGAGTAAAA-------------------------------------------------------ATTGACCATTATTCACTACTAGTAGTCGCGTTATTAAGATAATATACTGAATGGAGTTAAAGATGAGATAAATGATGAGAAACAGTCTGCGAGTATAATGGAACATGAAGCGCAAGGGCTGATTTTGTAATAAGATAATGAATGAAAACGTGTAAAACAGATAAAGAAATAAAACAGATTAATGTGTAGAATTATCGATTTCCTTTTATGGATCTCTATGTCCCCGAGGAGCACTTCTAGTGTATTCTGTATAAGTAATAATATTATCTCAAGCAATAATGAATTCCCAATAATTATCTCAAAATCCACTCACTCATAATAATTATATATGACGCATTTAATTTCAGCTCTATGTGCATAACATTAAAATGGAAGATCAAAAATTACACTCTTCACACATAAGTGCAAAATATAGAATCATTTAAGCAATATAGCATCCTGCATATGATTCTGCGTTTTTTTTTTTTT-TCATTTTGAGCAGAGGAGATTGAGCAAGGATTTACGGTTGCA
>DBVPG1373
nnnnnnnnnnnnnnnnnnnnnnnnnnnnnnnnnnnnnnnnnnnnnnnnnnnnnnnnnnnnnnnnnnnnnnnnnnnnnnnnnnnnnnnnnnnnnnnnnnnnnnnnnnnnnnnnnnnnnnnnnnnnnnnnnnnnnnnnnnnnnnnnnnnnnnnnnnnnnnnnnnnnnnnnnnnnnnnnnnnnnnnnnnnnnnnnnnnnnnnnnnnnnnnnnnnnnnnnnnnnnnnnnnnnnnnnnnnnnnnnnnnnnnnnnnnnnnnnnnnnnnnnnnnnnnnnnnnnnnnnnnnnnnnnnnnnnnnnnnnnnnnnnnnnnnnnnnnnnnnnnnnnnnnnnnnnnnnnnnnnnnnnnnnnnnnnnnnnnnnnnnnnnnnnnnnnnnnnnnnnnnnnnnnnnnnnnnnnnnnnnnnnNNNNNNNNNN-NNNNNNNNNNNNNNNNNNNNNNNNNNNNNNNNNNNNNNNNNNNNNNNNNNNNNNNNNNNNNNNNNNNNNNNNNNNNNNNNNNNNNNNNNNNNNNNNNNNNNNNNNNNNNNNNNNNNNNNNNNNNNNNNNNNNNNNNNNNNNNNNNNNNNNNCATNNNNNNAAANNNGNNNNNNNAAAATNNNNNNNNNNNNNNATNNNNGCAAAANNNANNNNNNNTTAAGCAATATANNNNCNTGCATATNNNNNNNNNNNTTTTTTTTTTT-TCATTTTGAGCAGAGGAGATTGAGCAAGGATTTACGGTTGCA
>DBVPG1788
NNNNGNNNNNNNNNNAGCACAAGAAACNNCNNNNNNNNNNTACTNNNNNNATTATGATAGNNNCANNNACTTACAGCGTTAGACGATAACAACAAANNTAATATTAATTGAGCAAAGTTCTTTACTGTCATTCAAATCGGTGAGTAAGAGTAAAA-------------------------------------------------------ATTGACCATTATTCACTACTAGTAGTCGCGTTATTAAGATAATATACTGAATGGAGTTAAAGATGAGATAAATGATGAGAAACNNNNNNCGAGTATAATGGAACATGAAGCGCAAGGGCTGATTTTGTAATAAGATAATGAATGAAAACGNNNNAAACNNATAAAGAAATAAAACAGATTAATGTGTAGAATTATCGATTTCCTTTTATGGANNNCTNNNTCCCCGAGGAGCACTNNNANNNTATTCTGTATAAGTAATAATATTATCTNNNGNNATANTGAATTCCCNNTAATTATCTCAAAATCCACTCACTCATAATAATTATANNNGACGCANTTAATTTCANNNNNNNNNGCATANNNNNNNNNNNNNNNNNCAAAAATNNNNCTCTTCACANNNNNNNNCAAAANNNNNNNNCANNNNNNNNNNNNNNNNNCNNNCANNNGNNNNNNCGTTTTTTTTTTTNN-NCATNNNNNNCAGAGGAGNNNNNNCAAGGANNNNNNNN-NNN
>DBVPG1853
nnnnnnnnnnnnnnnnnnnnnnnnnnnnnnnnnnnnnnnnnnnnnnnnnnnnnnnnnnnnnnnnnnnnnnnnnnnnnnnnnnnnnnnnnnnnnnnnnnnnnnnnnnnnnnnnnnnnnnnnnnnnnnnnnnnnnnnnnnnnnnnnnnnnnnnnnnnnnnnnnnnnnnnnnnnnnnnnnnnnnnnnnnnnnnnnnnnnnnnnnnnnnnnnnnnnnnnnnnnnnnnnnnnnnnnnnnnnnnnnnnnnnnnnnnnnnnnnnnnnnnnnnnnnnnnnnnnnnnnnnnnnnnnnnnnnnnnnnnnnnnnnnnnnnnnnnnnnnnnnnnnnnnnnnnnnnnnnnnnnnnnnnnnnnnnnnnnnnnnnnnnnnnnnnnnnnnnnnnnnnnnnnnnnnnnnnnnnnnnnnnnnnnnnnnnnnnnnnnnnnnnnnnnnnnnnnnnnnnnnnnnnnnnnnnnnnnnnnnnnnnnnnnnnnnnnnnnnnnnnnnnnnnnnnnnnnnnnnnnnnnnnnnnnnnnnnnnnnnnnnnnnnnnnnnnnnnnnnnnnnnnnnnnnnnnnnnnnnnnnnnnnnnnnnnnnnnnnnnnnnnnnnnnnnnnnnnnnnnnnnnnnnnnnnnnnnnnnnnnnnnnnnnnnnnnnnnnnnnnnnnnnnnnnnnnnnnnnnnnnnnnnnnnnnnnnnnnnnnnnnnnnnnnnnnnnnnnnnnnnnnnnnnnnnnnnnnnnnnnnn
>DBVPG6040
ATCCGGAATCATGTCAGCACAAGAAACAACCATATTCCACTACTGAGGCTATTATGATAGTACCATATATTTACAGCGTTAAACGATAACAACAAATATAATATTAATTGAGCAAAGTTCTTTACTGTCATTCAAATGGGTGAGTAAGAGTAAAAATTGACAATGAAATAACATCTATGAATGAAATCANGGGAANTTTCTGAAGTAAAAATTGACCATTATTCACTACTAGTAGTCGCGTTATNAAGANNATATACTGAATGGAGTTAAAGATGAGATAAATGATGAGAAACAGTCTGCGAGTATAATGGAACATGAAGCGCAAGGGCTGATTTNNTAANNAGNTAATGAATGAAAACGTGTAAAACAGATAAAGAAATAAAACAGATTAATGTGTAGAATTATCGATTTCCTTTTANNNNNNNNNNNNTCCCCGAGGAGNNNNNNNNNNNNATTCTGTATAAGTAATAATATCATCTCAAGCAATAATGAATTCCCAATAATTNNNNNNAAATCCACTCACTCATAATAATTATATATGACGCATTTAATTTCAGCTCTATGTGCATAACATTAAAATGGAAGATCAAAAATTACACTCTTCACACATAAGTGCAAAATATAGAATCATTTAAGCAATATTGCATCCTGCATATGATCCTGCGTTTTTTTTTTTTTTTCATTTTGANNNNNNNNNNNNNNNNANNNNNNNANNNTTNNN
>DBVPG6044
ATCCGGAATCATGTCAGCACAAGAAACAACCATATTCCACTACTGAGGTTCTTATGATAGTACCATATACTTACAGCGTTAGACGATAACAACAAATATAATATTAATTGAGCAAAGTTCTTTACTGTCATTCAAATCGGTGAGTAAGAGTAAAAATTGACAATGAAATAACATCTATGAATGAAATCAAGGGAAGTTTCTGAAGTAAAAATTGACCATTATTCACTANNNNNNGTCGCGTTATTAAGATAATATACTGAATGGAGTTAAAGATGAGATAAATGATGAGAAACAGTCTGCGAGTATAATGGAACATGAAGNNNNNNGGCTGATTTNNNNNNNNNNNNNNGANNNNNNANNNNNNNNANNNNNNNNNNNNNNNNACAGNNTAATGNNNNNNNTTATCGATTCCCTTTTATGGANNNNNNNNNNNCCGAGGAGCANNNNNNNNNNNNnnnnnnnnnnnnnnnnnnnnnnnnnnnnnnnnnnnnnnnnnnnnnnnnnnnnnnnnnnnnnnnnnnnnnnnnnnnnnnnnnnnnnnnnnnnnnnnnnnnnnnnnnnnnnnnnnnnnnnnnnnnnnnnnnnnnnnnnnnnnnnnnnnnnnnnnnnnnnnnnnnnnnnnnnnnnnnnnnnnnnnnnnnnnnnnnnnnnnnnnnnnnnnnnnnnnnnnnnnnnnnnnnnnnnnnnnnnnnnnnnnnnnnnnnnnnnnnnnnnnnnnnnn
>DBVPG6765
ATCCGGAATCNTGTCAGCACAAGAAACAACCATNTTCCACTACTGAGGCTATTATGATAGTACCATATACTTACAGCGTTAGACGATAACAACAAATATAATATTAATTGAGCAAAGTTCTTTACTGTCATTCAAATCGGTGAGTAAGAGTAAAA-------------------------------------------------------ATTGACCATTATTCACTACTAGTAGTCGCGTTATTAAGATAATATACTGAATGGAGTTAAAGATGAGATAAATGATGAGAAACAGTCTGCGAGTATAATGGAACATGAAGCGCAAGGGCTGATTTTGTAATAAGATAATGAATGAAAACGTGTAAAACAGATAAAGAAATAAAACAGATTAATGTGTAGAATTATCGATTTCCTTTTATGGATCTCTATGTCCCCGAGGAGCACTTCTAGTGTATTCTGTATAAGTAATAATATTATCTCAAGCAATAATGAATTCCCAATAATTATCTCAAAATCCACTCACTCATAATAATTATATATGACGCATTTAATTTCAGCTCTATGTGCATAACATTAAAATGGAAGATCAAAAATTACACTCTTCACACATAAGTGCAAAATATAGAATCATTTAAGCAATATAGCATCCTGCATATGATTCTGCGTTTTTTTTTTTTT-TCATTTTGAGCAGAGGAGATTGAGCAAGGATTTACGGTTGCA
>K11
ATCCGGAATCATGTCAGCACAAGAAACAACCATATTCCACTACTGAGGCTATTATGATAGTACCATATATTTACAGCGTTAAACGATAACAACAAATATAATATTAATTGAGCAAAGTTCTTTACTGTCATTCAAATGGGTGAGTAAGAGTAAAAATTGACAATGAAATAACATCTATGAATGAAATCAAGGGAAGTTTCTGAAGTAAAAATTGACCATTATTCACTACTAGTAGTCGCGTTATTAAGATAATATACTGAATGGAGTTAAAGATGAGATAAATGATGAGAAACAGTCTGCGAGTATAATGGAACATGAAGCGCAAGGGCTGATTTTGTAATAAGATAATGAATGAAAACGTGTAAAACAGATAAAGAAATAAAACAGATTAATGTGTAGAATTATCGATTTCCTTTTATGGATCTCTATGTCCCCGAGGAGCACTTCTAGTGTATTCTGTATAAGTAATAATATCATCTCAAGCAATAATGAATTCCCAATAATTATCTCAAAATCTACTCACTCATAATAATTATATATGACGCATTTAATTTCANNNNNATGTGCATAACNNNNNNATGGAANATCAAAANTTACACTCTTCACACATAAGTGCAAAATATAGAATCATTTAAGCAATATTGCATCCTGCATATGATCCTGCGTTTTTTTTTTTTT-TCATTTTGAGCAGAGGAGATTGAGCAAGGATTTACGCTTGCA
>L_1374
ATCCGGAATCATGTCAGCACAAGAAACAACCATATTCCACTACTGAGGCTATTATGATAGTACCATATACTTACAGCGTTAGACGATAACAACAAATATAATATTAATTGAGCAAAGTTCTTTACTGTCATTCAAATCGGTGAGTAAGAGTAAAA-------------------------------------------------------ATTGACCATTATTCACTACTAGTAGTCGCGTTATTAAGATAATATACTGAATGGAGTTAAAGATGAGATAAATGATGAGAAACAGTCTGCGAGTATAATGGAACATGAAGCGCAAGGGCTGATTTTGTAATAAGATAATGAATGAAAACGTGTAAAACAGATAAAGAAATAAAACANNNTAATGTGTAGAATTATNNNNNNCCTTTTATNNNNNNCTNNNTCCCCGAGGAGCANTNCNAGTGTATTCTGTATAAGTAATAATATTANNNCAAGCAATAATNNNTNNCCAATAATTANNNCAAAANNNNCTCACTCATAATAATTATATATGACGCATTTAATTNCAGCTCTATNNNNATAACNNTAAAATGGAAGATCAAAAATTANNNNNNTCACACATAAGTGCAAAATATAGNATCANTTAAGCAATATAGCATCCTGCATATGATNNNNCGTTTTTTTTTTTTT-TCATTTTGAGCAGAGGAGATTGAGCAAGGATTTACGGTTGCA
>L_1528
ATCCGGAATCATGTCAGCACAAGAAACAACCATATTCCACTACTGAGGCTATTATGNNNNNNCCATNNNNNNNNNNNNNNNNNCGATAACAACAAATATAATNNNNNNNNNNNAAAGTTCNNNNNNNTCATTCANNTCGGTGNNNNNNNNNNNNA-------------------------------------------------------ANNNNNNNNTATNNNNNNNNNNNNNNNGCNNNNNNNNNNNNNNNNNNNNNNNNNNNNNNNNNNNNNNnnnnnnnnnnnnnnnnnnnnnnnnnnnnnnnnnnnnnnnnnnnnnnnnnnnnnnnnnnnnnnnnnnnnnnnnnnnnnnnnnnnnnnnnnnnnnnnnnnnnnnnnnnnnnnnnnnnnnnnnnnnnnnnnnnnnnnnnnnnnnnnnnnnnnnnnnnnnnnnnnnnnnnnnnnnnnnnnnnnnnnnnnnnnnnnnnnnnnnnnnnnnnnnnnnnnnnnnnnnnnnnnnnnnnnnnnnnnnnnnnnnnnnnnnnnnnnnnnnnnnnnnnnnnnnnnnnnnnnnnnnnnnnnnnnnnnnnnnnnnnnnnnnnnnnnnnnnnnnnnnnnnnnnnnnnnnnnnnnnnnnnnnnnnnnnnnnnnnnnnnnnnnnnnnnnnnnnnnnnnnnnnnnnnnnnnnnnnnnnnnnnnnnnnnnnnnnnnnnnnnnnnnnnnnnnnnnnnnnnnnnnn
>NCYC110
nnnnnnnnnnnnnnnnnnnnnnnnnnnnnnnnnnnnnnnnnnnnnnnnnnnnnnnnnnnnnnnnnnnnnnnnnnnnnnnnnnnnnnnnnnnnnnnnnnnnnnnnnnnnnnnnnnnnnnnnnnnnnnnnnnnnnnnnnnnnnnnnnnnnnnnnnnnnnnnnnnnnnnnnnnnnnnnnnnnnnnnnnnnnnnnnnnnnnnnnnnnnnnnnnnnnnnnnnnnnnnnnnnnnnnnnnnnnnnnnnnnnnnnnnnnnnnnnnnnnnnnnnnnnnnnnnnnnnnnnnnnnnnnnnnnnnnnnnnnnnnnnnnnnnnnnnnnnnnnnnnnnnnnnnnnnnnnnnnnnnnnnnnnnnnnnnnnnnnnnnnnnnnnnnnnnnnnnnnnnnnnnnnnnnnnnnnnnnnnnnnnnnnnnnnnnnnnnnnnnnnnnnnnnnnnnnnnnnnnnnnnnnnnnnnnnnnnnnnnnnnnnnnnnnnnnnnnnnnnnnnnnnnnnnnnnnnnnnnnnnnnnnnnnnnnnnnnnnnnnnnnnnnnnnnnnnnnnnnnnnnnnnnnnnnnnnnnnnnnnnnnnnnnnnnnnnnnnnnnnnnnnnnnnnnnnnnnnnnnnnnnnnnnnnnnnnnnnnnnnnnnnnnnnnnnnnnnnnnnnnnnnnnnnnnnnnnnnnnnnnnnnnnnnnnnnnnnnnnnnnnnnnnnnnnnnnnnnnnnnnnnnnnnnnnnnnnnnnnnnn
>NCYC361
nnnnnnnnnnnnnnnnnnnnnnnnnnnnnnnnnnnnnnnnnnnnnnnnnnnnnnnnnnnnnnnnnnnnnnnnnnnnnnnnnnnnnnnnnnnnnnnnnnnnnnnnnnnnnnnnnnnnnnnnnnnnnnnnnnnnnnnnnnnnnnnnnnnnnnnnnnnnnnnnnnnnnnnnnnnnnnnnnnnnnnnnnnnnnnnnnnnnnnnnnnnnnnnnnnnnnnnnnnnnnnnnnnnnnnnnnnnnnnnnnnnnnnnnnnnnnnnnnnnnnnnnnnnnnnnnnnnnnnnnnnnnnnnnnnnnnnnnnnnnnnnnnnnnnnnnnnnnnnnnnnnnnnnnnnnnnnnnnnnnnnnnnnnnnnnnnnnnnnnnnnnnnnnnnnnnnnnnnnnnnnnnnnnnnnnnnnnnnnnnnnnnnnnnnnnnnnnnnnnnnnnnnnnnnnnnnnnnnnnnnnnnnnnnnnnnnnnnnnnnnnnnnnnnnnnnnnnnnnnnnnnnnnnnnnnnnnnnnnnnnnnnnnnnnnnnnnnnnnnnnnnnnnnnnnnnnnnnnnnnnnnnnnnnnnnnnnnnnnnnnnnnnnnnnnnnnnnnnnnnnnnnnnnnnnnnnnnnnnnnnnnnnnnnnnnnnnnnnnnnnnnnnnnnnnnnnnnnnnnnnnnnnnnnnnnnnnnnnnnnnnnnnnnnnnnnnnnnnnnnnnnnnnnnnnnnnnnnnnnnnnnnnnnnnnnnnnnnnnnnn
>RM11_1A
ATCCGGAATCATGTCAGCACAAGAAACAACCATATTCCACTACTGAGGCTATTATGATAGTACCATATACTTACAGCGTTAGACGATAACAACAAATATAATATTAATTGAGCAAAGTTCTTTACTGTCATTCAAATCGGTGAGTAAGAGTAAAA-------------------------------------------------------ATTGACCATTATTCACTACTAGTAGTCGCGTTATTAAGATAATATACTGAATGGAGTTAAAGATGAGATAAATGATGAGAAACAGTCTGCGAGTATAATGGAACATGAAGCGCAAGGGCTGATTTTGTAATAAGATAATGAATGAAAACGTGTAAAACAGATAAAGAAATAAAACAGATTAATGTGTAGAATTATCGATTTCCTTTTATGGATCTCTATGTCCCCGAGGAGCACTTCTAGTGTATTCTGTATAAGTAATAATATTATCTCAAGCAATAATGAATTCCCAATAATTATCTCAAAATCCACTCACTCATAATAATTATATATGACGCATTTAATTTCAGCTCTATGTGCATAACATTAAAATGGAAGATCAAAAATTACACTCTTCACACATAAGTGCAAAATATAGAATCATTTAAGCAATATAGCATCCTGCATATGATTCTGCGTTTTTTTTTTTTT-TCATTTTGAGCAGAGGAGATTGAGCAAGGATTTACGGTTGCA
>S288c
ATCCGGAATCATGTCAGCACAAGAAACAACCATATTCCACTACTGAGGTTCTTATGATAGTACCATATACTTACAGCGTTAGACGATAACAACAAATATAATATTAATTGAGCAAAGTTCTTTACTGTCATTCAAATCGGTGAGTAAGAGTAAAAATTGACAATGAAATAACATCTATGAATGAAATCAAGGGAAGTTTCTGAAGTAAAAATTGACCATTATTCACTACTAGTAGTCGCGTTATTAAGATAATATACTGAATGGAGTTAAAGATGAGATAAATGATGAGAAACAGTCTGCGAGTATAATGGAACATGAAGCGCAAGGGCTGATTTTGTAATAAGATAATGAATGAAAACNNGTAAAACANNNNNNGANNNNNNACAGATTAATGTGTAGAATTATCGATTCCCTTTTATGGATCTCTATGTCCCCGAGGAGCACTNCTAGTGTATTCTGNATAANTAATAATATTATCTCAAGCAATAATGAATTCCCAATAATTATCTCAAAATCCACTCACTCATAATAATTATATATGACGCATTTAATTNCANNNNNNNNNNNNNNNNNNTAAAATGGAAGATCAAAAATTACACNCTTCACACATAAGTGCAAAATATAGAATCATTTAAGCAATATTGCATCCTGNNNNNGATTCTGCGTTTTTTTTTTTTTnTCATTTTGAGCAGAGGAGATTGAGCAAGGATTTACGCTTGCA
>SK1
ATCCGGAATCATGTCAGCACAAGAAACAACCATATTCCACTACTGAGGTTCTTATGATAGTACCATATACTTACAGCGTTAGACGATAACAACAAATATAATATTAATTGAGCAAAGTTCTTTACTGTCATTCAAATCGGTGAGTAAGAGTAAAAATTGACAATGAAATAACATCTATGAATGAAATCAAGGGAAGTTTCTGAAGTAAAAATTGACCATTATTCACTACTAGTAGTCGCGTTATTAAGATAATATACTGAATGGAGTTAAAGATGAGATAAATGATGAGAAACAGTCTGCGAGTATAATGGAACATGAAGCGCAAGGGCTGATTTTGTAATAAGATAATGAATGAAAACGTGTAAAACAGATAAAGAAATAAAACAGATTAATGTGTAGAATTATCGATTCCCTTTTATGGATCTCTATGTCCCCGAGGAGCACTTCTAGTGTATTNTGTATAAGTAATAATATTATCTCAAGCAATAATGAATTCCCAATAATTATCTCAAAATCCACTCACTCATAATAATTATATATGACGCATTTANTTTCAGCTCTATGTGCATAACATTAAAATGGAAGATCAAAAATTACACTCTTCACACATAAGTGCAAAATATAGAATCATTTAAGCAATATTGCATCCTGCATATGATTCTGCGTTTTTTTTTTTTT--CATTTTGAGCAGAGGAGATTGAGCAAGGATTTACGCTTGCA
>UWOPS03_461_4
ATCCGGAATCATGTCAGCACAAGAAACAACCATATTCCACTACTGAGGTTCTTATGATAGTACCATATACTTACAGCGTTAGACGATAACAACAAATATAATATTAATTGAGCAAAGTTCTTTACTGTCATTCAAATCGGTGAGTAAGAGTAANNNNNNANNNTGNNNTAACATCNNNNNNNNNNNNNNNNNNNNNNTTCTNNNNNNANNNNNNNNNNNNNNTNNNTACTAGTNNTNNNNTNNNNNNNNNNNNNNNNNNNNNNNNNNNNNNNNNNNNNNNNNNNNNNNNNNNNNNNNNNNNNNNNNNNNNNNNNNNNNNNNNNN-NNNNNNNNNNNNNNNNNNNNNNNNNNNNNNNN-NNNNNNNNNNNNNNNNNNNNNNNNNNNNNNNNNNNNNNNNNNNNNNNNNNNNNNNNNNNNNNNATCTCTATGTCCCCGANNNNNACTTCTANNGTATTCTGNNNANGTAATAATATTATCTCAAGCAATAATGANTTCCCAATNANTATCTCAAAATCCACTCACTCATAATAATTATATATGACGCATTTAATTTCAGCTCTATGTGCATANCATTAAAATGGAAGATCAAAAATTACACTCTTCACACATAAGTGCAAAATATAGAATCATTTAAGCAATATTGCATCCTGCATATGATTCTGCGTTTTTTTTTTTTT-TCATTTTGAGCAAAGGAGATTGAGCAAGGATTTACGCTTGCA
>UWOPS05_217_3
nnnnnnnnnnnnnnnnnnnnnnnnnnnnnnnnnnnnnnnnnnnnnnnnnnnnnnnnnnnnnnnnnnnnnnnnnnnnnnnnnnnnnnnnnnnnnnnnnnnnnnnnnnnnnnnnnnnnnnnnnnnnnnnnnnnnnnnnnnnnnnnnnnnnnnnnnnnnnnnnnnnnnnnnnnnnnnnnnnnnnnnnnnnnnnnnnnnnnnnnnnnnnnnnnnnnnnnnnnnnnnnnnnnnnnnnnnnnnnnnnnnnnnnnnnnnnnnnnnnnnnnnnnnnnnnnnnnnnnnnnnnnnnnnnnnnnnnnnnnnnnnnnnnnnnnnnnnnnnnnnnnnnnnnnnnnnnnnnnnNNNNNNNN-NNNNNNNNN-NNNNNNNN-NNNNNNNNNNN-NNNNNNNNNN-NNNNN-NNN-NNNNNNNNN-NNNNNNNNNNNNNNNNNNNNNNNNNNNNNNNNNNNNNNNNNNNN-NNNNNNNNNNNNNNNNNNNNNNNNNNNNNNNNNNNNN-NNNNNNNNNNNNNNNNNNNNNNNNNNNNNNNNNNNNNNNNNNNNNNNNNNNNNNNNNNNNNNNNNNNNNNNNNNNNN-NNNNNNNNNNNNNNNNNNNNNNNNNNNNNNNNNNNNNNNNNNNNNNNNNNNNNNNNNNNNNNNNNNNNNNNNNNNNNNNNNNNNNNNNNNNNNNNNNNNNNNNNNNN-NNNNNNNNNNNNNNNNNNNNNNNNNNNNNNNNNNNNNNNNNN
>UWOPS05_227_2
nnnnnnnnnnnnnnnnnnnnnnnnnnnnnnnnnnnnnnnnnnnnnnnnnnnnnnnnnnnnnnnnnnnnnnnnnnnnnnnnnnnnnnnnnnnnnnnnnnnnnnnnnnnnnnnnnnnnnnnnnnnnnnnnnnnnnnnnnnnnnnnnnnnnnnnnnnnnnnnnnnnnnnnnnnnnnnnnnnnnnnnnnnnnnnnnnnnnnnnnnnnnnnnnnnnnnnnnnnnnnnnnnnnnnnnnnnnnnnnnnnnnnnnnnnnnnnnnnnnnnnnnnnnnnnnnnnnnnnnnnnnnnnnnnnnnnnnnnnnnnnnnnnnnnnnnnnnnnnnnnnnnnnnnnnnnnnnnnnnnnnnnnnnnnnnnnnnnnnnnnnnnnnnnnnnnnnnnnnnnnnnnnnnnnnnnnnnnnnnnnnnnnnnnnnnnnnnnnnnnnnnnnnnnnnnnnnnnnnnnnnnnnnnnnnnnnnnnnnnnnnnnnnnnnnnnnnnnnnnnnnnnnnnnnnnnnnnnnnnnnnnnnnnnnnnnnnnnnnnnnnnnnnnnnnnnnnnnnnnnnnnnnnnnnnnnnnnnnnnnnnnnnnnnnnnnnnnnnnnnnnnnnnnnnnnnnnnnnnnnnnnnnnnnnnnnnnnnnnnnnnnnnnnnnnnnnnnnnnnnnnnnnnnnnnnnnnnnnnnnnnnnnnnnnnnnnnnnnnnnnnnnnnnnnnnnnnnnnnnnnnnnnnnnnnnnnnnnnnnnn
>UWOPS83_787_3
nnnnnnnnnnnnnnnnnnnnnnnnnnnnnnnnnnnnnnnnnnnnnnnnnnnnnnnnnnnnnnnnnnnnnnnnnnnnnnnnnnnnnnnnnnnnnnnnnnnnnnnnnnnnnnnnnnnnnnnnnnnnnnnnnnnnnnnnnnnnnnnnnnnnnnnnnnnnnnnnnnnnnnnnnnnnnnnnnnnnnnnnnnnnnnnnnnnnnnnnnnnnnnnnnnnnnnnnnnnnnnnnnnnnnnnnnnnnnnnnnnnnnnnnnnnnnnnnnnnnnnnnnnnnnnnnnnnnnnnnnnnnnnnnnnnnnnnnnnnnnnnnnnnnnnnnnnnnnnnnnnnnnnnnnnnnnnnnnnnnnnnnnnnnnnnnnnnnnnnnnnnnnnnnnnnnnnnnnnnnnnnnnnnnnnnnnnnnnnnnnnnnnnnnnnnnnnnnnnnnnnnnnnnnnnnnnnnnnnnnnnnnnnnnnnnnnnnnnnnnnnnnnnnnnnnnnnnnnnnnnnnnnnnnnnnnnnnnnnnnnnnnnnnnnnnnnnnnnnnnnnnnnnnnnnnnnnnnnnnnnnnnnnnnnnnnnnnnnnnnnnnnnnnnnnnnnnnnnnnnnnnnnnnnnnnnnnnnnnnnnnnnnnnnnnnnnnnnnnnnnnnnnnnnnnnnnnnnnnnnnnnnnnnnnnnnnnnnnnnnnnnnnnnnnnnnnnnnnnnnnnnnNNNNNNNNNNNNNNNNNNNNNNNNNNNNNNNNNNNNN
>UWOPS87_2421
ATCCGNAATCATGTCAGCACAAGAAACAACCNNNNNNNACCACNNAGGCTATTATGATAGTNCCATATACTTACAGCGTTAAACGATAACAACAAATATAATATTAATTGAGCAAAGTTCTTTACTGTCATTCAAATGGGTGAGTAAGAGTAAAAATTGACAATGAAATAACATCTATGAATGAAATCAAGGGAAGTTTCTGAAGTAAAAATTGACCATTATTCACTACTAGTAGTCGCGTTATTAAGATAATATACTAAATGGAGTTAAAGATGAGATAAATGATGAGAAACAGTCTGCGAGTATAATGGAACATGAAGCGCAAGGGCTGATTTTGTAATAAGATAATGAATGAAAACGTGTAAAACAGATAAAGAAATAAAACAGATTAATGTGTAGAATTATCGATTTCCTTTTATGGATCTCTATGTCCCCGAGGAGCACTTNTAGTGTATTCTGTATAAGTAATAATATTATCTCAAGCAATAATGAATTCCCAATAATTATCTCAAAATCCACTCACTCATAATAATTATATATGACGCATTTAATTTCAGCTCTATGTGCATAACATTAAAATGGAAGATCAAAAATTACACTCTTCACACATAAGTGCAAAATATAGAATCATTTAAGCAATATAGCATCCTGCATATGATTCTGCGTTTTTTTTTTNNTTTCATTTTGAGCAGAGGAGATTGAGCAAGGATTTACGCNNNNA
>W303
ATCCGGAATCATGTCAGCACAAGAAACAACCATATTCCACTACTGAGGTTCTTATGATAGTACCATATACTTACAGCGTTAGACGATAACAACAAATATAATATTAATTGAGCAAAGTTCTTTACTGTCATTCAAATCGGTGAGTAAGAGTAAAAATTGACAATGAAATAACATCTATGAATGAAATCAAGGGAAGTTTCTGAAGTAAAAATTGACCATTATTCACTACTAGTAGTCGCGTTATTAAGATAATATACTGAATGGAGTTAAAGATGAGATAAATGATGAGAAACAGTCTGCGAGTATAATGGAACATGAAGCGCAAGGGCTGATTTTGTAATAAGATAATGAATGAAAACGTGTAAAACAGATAAAGAAATAAAACAGATTAATGTGTAGAATTATCGATTCCCTTTTNTGGATCTCTATGTCCCCGAGGAGCACTTNNNNNGTATTCTGTANNNNNNNNNNNNNNNNNTCAAGCNATAATGAATTCCCNNNNNNTATCTCAAAATCCACNCACTCATAATAATTATATATGACGCATTTAATTTCAGCTCTATGTGCATAACATTAAAATGGAAGATCAAAAATTACACTCTTCACACATAAGNGCAAAATATAGAATCATTTAAGCAATATTGCATCCTGCANATGATTCTGCGTTTTTTTTTTTTN--NNNTTTGANNNNNGGAGATTGAGCAAGGATTNNNNNNNNCA
>Y12
nnnnnnnnnnnnnnnnnnnnnnnnnnnnnnnnnnnnnnnnnnnnnnnnnnnnnnnnnnnnnnnnnnnnnnnnnnnnnnnnnnnnnnnnnnnnnnnnnnnnnnnnnnnnnnnnnnnnnnnnnnnnnnnnnnnnnnnnnnnnnnnnnnnnnnnnnnnnnnnnnnnnnnnnnnnnnnnnnnnnnnnnnnnnnnnnnnnnnnnnnnnnnnnnnnnnnnnnnnnnnnnnnnnnnnnnnnnnnnnnnnnnnnnnnnnnnnnnnnnnnnnnnnnnnnnnnnnnnnnnnnnnnnnnnnnnnnnnnnnnnnnnnnnnnnnnnnnnnnnnnnnnnnnnnnnnnnnnnnnnnnnnnnnnnnnnnnnnnnnnnnnnnnnnnnnnnnnnnnnnnnnnnnnnnnnnnnnnnnnnnnnnnnnnnnnnnnnnnnnnnnnnnnnnnnnnnnnnnnnnnnnnnnnnnnnnnnnnnnnnnnnnnnnnnnnnnnnnnnnnnnnnnnnnnnnnnnnnnnnnnnnnnnnnnnnnnnnnnnnnnnnnnnnnnnnnnnnnnnnnnnnnnnnnnnnnnnnnnnnnnnnnnnnnnnnnnnnnnnnnnnnnnnnnnnnnnnnnnnnnnnnnnnnnnnnnnnnnnnnnnnnnnnnnnnnnnnnnnnnnnnnnnnnnnnnnnnnnnnnnnnnnnnnnnnnnnnnnnnnnnnnnnnnnnnnnnnnnnnnnnnnnnnnnnnnnnnnnnnnnn
>Y55
ATCCGGAATCNTGTCAGCACAAGAAACAACCATATTCCACTACTGAGGTNCTTATGATAGTACCATATACTTACAGNGTNAGACGATANCAACAAATNTAATATNNNTTGAGCAAANTTCTTTACTGTCATTCAAATCGGTGAGTAAGAGTAAAAATTGACAATGAAATAACATCTATGAATGAAATCAAGGGAAGTTTCTGAAGTAAAAATTGACCATTATTCACTACTAGTAGTCGCGTTATTAAGATAATATACTGAATGGAGTTAAAGATGAGATAAATGATGAGAAACAGTCTGCGAGTATAATGGAACATGAAGCGCAAGGGCTGATTTTGTAATAAGATAATGAATGAAAACGTGTAAAACAGATAAAGAAATAAAACAGATTAATGTGTAGAATTATCGATTCCCTTTTATGGATCTCTATGTCCCCGAGGAGCACTTCTAGTGTATTCTGTATAAGTAATAATATTATCTCAAGCAATAATGAATTCCCAATAATTATCTCAAAATCCACTCACTCATAATAATTATATATGACGCATTTAATTTCAGCTCTATGTGCATAACATTAAAATGGAAGATCAAAAATTACACTCTTCACACATAAGTGCAAAATATAGAATCATTTAAGCAATATTGCATCCTGCATATGATTCTGCGTTTTTTTTTTTTT--CATTTTGAGCAGAGGAGATTGAGCAAGGATTTACGCTTGCA
>Y9
ATCCGGAATCATGNNNNNNNNNNNNACAACCATATTNNNNNNNNNNNNNNNNNNNNNNNNNNCCATATANNNNNNNNNNNNNNCNNNNNNAACANATATNNNNNNNNNNNNNCAAAGTTCNNNNNNNNNNNNNNNNNNNNNNNNNNNNNNNNNNNNNNNNNNNNNNNNNNNNNNNNNNNNNNNNNNNNNNNNNNNNNNNNNNNNNNNNNNNNNNNNNNNNNNNNNNNNNNNNNNNNNNNNNNNNNNNNNNNNNNNNNNNNNNNNNNNNNNNNNNNNNNNNNNNNNNNNNNNNNNNNNNNNNNNNNNNNNNNNNNNNNNNNNNNNNNNNNNNNNNNNNNNNNNANNNNNNNNNNNNNNNNNNNNNNNNNNNNNNNNNNNNNNNNNNNNNNTAATNNNNNNNNNNNNNNNNNNNNNNNNNNNNNNNNNNNNNNNNNNNNGGNNNNNNNNNNNNNNNNNNNNNNNNNGTNNNNNNNNNNNNNNNAGCAATAATNNNNNNNNNNNNNNNNNNNNNNNNNNNNNNNNNNNNNNNNNANNNNNNNNNNNNNNNNNNNNNNNNNNNNNNNNNNNNNNNNNNNNNNNNNGNNNNNNNNNNNNNNNNNNNNNNNNNNNNNNNNNNNNNNNNNNNNNNNNNNNNNNNNNNNNNNNNNNNNNNNNNNNNNNNNNNNNNNNNNNNNNNNN-NNNNNNNNNNCAGNNNNNNNNNNNNNNNNNNNNNNNNNTNNN
>YIIc17_E5
nnnnnnnnnnnnnnnnnnnnnnnnnnnnnnnnnnnnnnnnnnnnnnnnnnnnnnnnnnnnnnnnnnnnnnnnnnnnnnnnnnnnnnnnnnnnnnnnnnnnnnnnnnnnnnnnnnnnnnnnnnnnnnnnnnnnnnnnnnnnnnnnnnnnnnnnnnnnnnnnnnnnnnnnnnnnnnnnnnnnnnnnnnnnnnnnnnnnnnnnnnnnnnnnnnnnnnnnnnnnnnnnnnnnnnnnnnnnnnnnnnnnnnnnnnnnnnnnnnnnnnnnnnnnnnnnnnnnnnnnnnnnnnnnnnnnnnnnnnnnnnnnnnnnnnnnnnnnnnnnnnnnnnnnnnnnnnnnnnnnnnnnnnnnnnnnnnnnnnnnnnnnnnnnnnnnnnnnnnnnnnnnnnnnnnnnnnnnnnnnnnnnnnnnnnnnnnnnnnnnnnnnnnnnnnnnnnnnnnnnnnnnnnnnnnnnnnnnnnnnnnnnnnnnnnnnnnnnnnnnnnnnnnnnnnnnnnnnnnnnnnnnnnnnnnnnnnnnnnnnnnnnnnnnnnnnnnnnnnnnnnnnnnnnnnnnnnnnnnnnnnnnnnnnnnnnnnnnnnnnnnnnnnnnnnnnnnnnnnnnnnnnnnnnnnnnnnnnnnnnnnnnnnnnnnnnnnnnnnnnnnnnnnnnnnnnnnnnnnnnnnnnnnnnnnnnnnnnnnnnnnnnnnnnnnnnnnnnnnnnnnnnnnnnnnnnnnnnnnnnn
>YJM789
ATCCGGAATCATGTCAGCACAAGAAACAACCATATTCCACTACTGAGGCTATTATGATAGTACCATATACTTACAGCGTTAGACGATAACAACAAATATAATATTAATTGAGCAAAGTTCTTTACTGTCATTCAAATCGGTGAGTAAGAGTAAAA-------------------------------------------------------ATTGACCATTATTCACTACTAGTAGTCGCGTTATTAAGATAATATACTGAATGGAGTTAAAGATGAGATAAATGATGAGAAACAGTCTGCGAGTATAATGGAACATGAAGCGCAAGGGCTGATTTTGTAATAAGATAATGAATGAAAACGTGTAAAACAGATAAAGAAATAAAACAGATTAATGTGTAGAATTATCGATTTCCTTTTATGGATCTCTATGTCCCCGAGGAGCACTTCTAGTGTATTCTGTATAAGTAATAATATTATCTCAAGCAATAATGAATTCCCAATAATTATCTCAAAATCCACTCACTCATAATAATTATATATGACGCATTTAATTTCAGCTCTATGTGCATAACATTAAAATGGAAGATCAAAAATTACACTCTTCACACATAAGTGCAAAATATAGAATCATTTAAGCAATATAGCATCCTGCATATGATTCTGCGTTTTTTTTTTTTT-TCATTTTGAGCAGAGGAGATTGAGCAAGGATTTACGGTTGCA
>YJM975
ATCCGGAATCNNNNNNNNACAAGAAACAACCATATTCCACTACTGAGGCTATTATGATAGTACCATNNNNNNNNNGCNTTAGACNNNNNNAACAAATATAATNNNNNNNNNNNNAAGTTCTTTACTGTCATTCAAATCGGNNNNNNNNNNNNNNA-------------------------------------------------------ATTGACCATTATNNNNNNNNNNNNNNNGCNNNNNNAAGATNNNNNNNNNNNNNNNNNNNNNNNNNNNNNNNNnnnnnnnnnnnnnnnnnnnnnnnnnnnnnnnnnnnnnnnnnnnnnnnnnnnnnnnnnnnnnnnnnnnnnnnnnnnnnnnnnnnnnnnnnnnnnnnnnnnnnnnnnnnnnnnnnnnnnnnnnnnnnnnnnnnnnnnnnnnnnnnnnnnnnnnnnnnnnnnnnnnnnnnnnnnnnnnnnnnnnnnnnnnnnnnnnnnnnnnnnnnnnnnnnnnnnnnnnnnnnnnnnnnnnnnnnnnnnnnnnnnnnnnnnnnnnnnnnnnnnnnnnnnnnnnnnnnnnnnnnnnnnnnnnnnnnnnnnnnnnnnnnnnnnnnnnnnnnnnnnnnnnnnnnnnnnnnnnnnnnnnnnnnnnnnnnnnnnnnnnnnnnnnnnnnnnnnnnnnnnnnnnnnnnnnnnnnnnnnnnnnnnnnnnnnnnnnnnnnnnnnnnnnnnnnnnnnnnnn
>YJM978
ATCCGGAATCATGTCAGCACAAGAAACAACCATATTCCACTACTGAGGCTATTATGATAGTACCATATACTTACAGCGTTAGACGATAACAACAAATATAATATTAATTGAGCANANNNNTTTACTGTCATTCNNNTCNNNNNNNNNNAGNANNN-------------------------------------------------------NNNNANCATTATTCACTACTAGTAGTCGCGNNNNNNNNNNNATATANNNNNNNNNNNTANNNANNNNNNNNNTGATNNNNNNNNGTCTGNNNNNNNNNNNNNNNNNNNNNNNNNNNNNNNNNNNTNNNNNNNNNNNNNNNNNNNNNNNNNNNNNNNNNNNNNNNNNNNNNNNNNNNNNNNNNNNNNNNNNNNNNNNNNNNNNNNNNNNNNNNNNNNNNNNNNNNNNNNNNNNNNNNNNNNNNNNNNNNNNNNNNNNNNNNNNNNNNNNNNNNNNNNNNNNNNNNNNNNNNNNNNNNNNNNNNNNNNNNNNNNNNNNNNNNNNNNNNNNNNnnnnnnnnnnnnnnnnnnnnnnnnnnnnnnnnnnnnnnnnnnnnnnnnnnnnnnnnnnnnnnnnnnnnnnnnnnnnnnnnnnnnnnnnnnnnnnnnnnnnnnnnnnnnnnnnnnnnnnnnnnnnnnnnnnnnnnnnnnnnnnnnnnnnnnnnnnnnnnnnnnnnnnnnnnnnnnnnnnnnn
>YJM981
nnnnnnnnnnnnnnnnnnnnnnnnnnnnnnnnnnnnnnnnnnnnnnnnnnnnnnnnnnnnnnnnnnnnnnnnnnnnnnnnnnnnnnnnnnnnnnnnnnnnnnnnnnnnnnnnnnnnnnnnnnnnnnnnnnnnnnnnnnnnnnnnnnnnnnnnnnnnnnnnnnnnnnnnnnnnnnnnnnnnnnnnnnnnnnnnnnnnnnnnnnnnnnnnnnnnnnnnnnnnnnnnnnnnnnnnnnnnnnnnnnnnnnnnnnnnnnnnnnnnnnnnnnnnnnnnnnnnnnnnnnnnnnnnnnnnnnnnnnnnnnnnnnnnnnnnnnnnnnnnnnnnnnnnnnnnnnnnnnnnnnnnnnnnnnnnnnnnnnnnnnnnnnnnnnnnnnnnnnnnnnnnnnnnnnnnnnnnnnnnnnnnnnnnnnnnnnnnnnnnnnnnnnnnnnnnnnnnnnnnnnnnnnnnnnnnnnnnnnnnnnnnnnnnnnnnnnnnnnnnnnnnnnnnnnnnnnnnnnnnnnnnnnnnnnnnnnnnnnnnnnnnnnnnnnnnnnnnnnnnnnnnnnnnnnnnnnnnnnnnnnnnnnnnnnnnnnnnnnnnnnnnnnnnnnnnnnnnnnnnnnnnnnnnnnnnnnnnnnnnnnnnnnnnnnnnnnnnnnnnnnnnnnnnnnnnnnnnnnnnnnnnnnnnnnnnnnnnnnnnnnnnnnnnnnnnnnnnnnnnnnnnnnnnnnnnnnnnnnnnn
>YPS128
ATCCGGAATCATGNNNNNNCAAGAAACAACCATATTCCNNNNNNNNNNNTNNNNNNNNNNNNNNNNNNNNNNNNNNCGTTAGACGATAACAACAAATATAATATTAATTGAGCAAAGTTCTTTANTGNCATTCAAATCNNNNNNNNNNANNNAAAANTGNNNNNNNNNNNNNNNNNNNNANNGAAATCANGGGAAGNNNNNNNNNNNNNAATTGANNNNNNNNNNNNNNNNNNNGNNNNNNNNTTNANATNNNNNNNNGAATGGANNNNAAGATGANNNNANTGATGAGAAACAGTNNNCNNNNNNNNNGNNNNNNNNNGCGCAAGNGNNNATTTTGTAATAAGATAATGAATGAAAACGNNNNAAACAGATAAAGANNNNAAACAGATTAATGTGTAGANNNNTCGATTCCCTTNTNNNNNTCTCTATGTCCCNNNNNNGCANNNCNNNNNNATTCTGTATAAGTAATAATATTATCTCAAGCAATAATGAATTCCCAATAATTATCTCAAAATCCACTCACTCATAATAATTATATNNNACGCATTTAATTTCAGCTNNATGTGCATAACNNNNAAANNGAAGNTNAAAAATTACACTCTNNACACATAAGTGCAAAATATAGAATCATTTAAGCANNNNNNCATCCTGCATATGATTCTGCGTTTTTTTTTNNNN--NNNNTTGAGCAGAGGNNNNNNNNNAANNNNNNNNNNTTGCA
>YPS606
nnnnnnnnnnnnnnnnnnnnnnnnnnnnnnnnnnnnnnnnnnnnnnnnnnnnnnnnnnnnnnnnnnnnnnnnnnnnnnnnnnnnnnnnnnnnnnnnnnnnnnnnnnnnnnnnnnnnnnnnnnnnnnnnnnnnnnnnnnnnnnnnnnnnnnnnnnnnnnnnnnnnnnnnnnnnnnnnnnnnnnnnnnnnnnnnnnnnnnnnnnnnnnnnnnnnnnnnnnnnnnnnnnnnnnnnnnnnnnnnnnnnnnnnnnnnnnnnnnnnnnnnnnnnnnnnnnnnnnnnnnnnnnnnnnnnnnnnnnnnnnnnnnnnnnnnnnnnnnnnnnnnnnnnNNNNNNNNNNNNNNNNNNNNNNNNNNNNNNNNNNNNNNNNNNNNNNNNNNNNNNNNNNNNNNNNNNNNNNNNNNNNNNNNNNNNNNNNNNNNNNNNNNNNNNNNNNNNNNNNNNNNNNNNNNNNNNNNNNNNNNNANNNNNNNNNNNNNNNNNNNNNNNNNNNNNNNNNNNNNNNNNNNNNNNNNNNNNNNNNNNNNANAATAATTANNNNNGACNNNNNTANNNTCAGCTCTATGTNNNNNNNNNNNAAATGGAAGATCAAAAATTACANNNNNNACACATAAGTGCAAAATATAGAATCATTTAAGCAATATTNNNNCNTGCATANNNNNNTNCGTTTTTTTTTTTTT--CATTTTGAGCAGAGGAGATTGAGCAAGGATTTACGCTTGCA
>YS2
NNNNNNNNNNNNNNNNNNNNNNNNNNNNNNNNNNNNNNNNNNNNNNNNNNNNNNNNNNNNNNNNNNNNNNNNNNNNNNNNNNNNNNNNNNNNNNNNNNNNNNNNNNNNNNNNNNNNNNNNNNNNNNNNNNNNNNN-NNNNNNNNNNNNNNNNNNN-NNNNNnnnnnnnnnnnnnnnnnnnnnnnnnnnnnnnnnnnnnnnnnnnnnnnnnnnnnnnnnnnnnnnnnnnnnnnnnnnnnnnnnnnnnnnnnnnnnnnnnnnnnnnnnnnnnnnnnnnnnnnnnnnnnnnnnnnnnnnnnnnnnnnnnnnnnnnnnnnnnnnnnnnnnnnnnnnnnnnnnnnnnnnnnnnnnnnnnnnnnnnnnnnnnnnnnnnnnnnnnnnnnnnnnnnnnnnnnnnnnnnnnnnnnnnnnnnnnnnnnnnnnnnnnnnnnnnnnnnnnnnnnnnnnnnnnnnnnnnnnnnnnnnnnnnnnnnnnnnnnnnnnnnnnnnnnnnnnnnnnnnnnnnnnnnnnnnnnnnnnnnnnnnnnnnnnnnnnnnnnnnnnnnnnnnnnnnnnnnnnnnnnnnnnnnnnnnnnnnnnnnnnnnnnnnnnnnnnnnnnnnnnnnnnnnnnnnnnnnnnnnnnnnnnnnnnnnnnnnnnnnnnnnnnnnnnnnnnnnnnnnnnnnnNNNNNNNNNNNNN-NNNNNN-NNNNNNNNNNNNNNNNGCNAGGANNNNNNNNNNNN
>YS4
ATCCGGAATCATGTCAGCACAAGAAACAACCATATTCCACTACTGAGGCTATTATGATAGTACCATATACTTACAGCGTTAGACGATAACAACAAATATAATATTAATTGAGCAAAGTTCTTTACTGTCATTCAAATCGGTGAGTAAGAGTAAAA-------------------------------------------------------ATTGACCATTATTCACTACTAGTAGTCGCGTTATTAAGATAATATACTGAATGGAGTTAAAGATGAGATAAATGATGAGAAACAGTCTGCGAGTATAATGGAACATGANGCGCAAGGGCTGATTTTGTAATAAGATAATGAATGAAANCGTGTAAAACNGATAAAGAAATAAAACAGNNTNATGTGTAGAATTATCGATTTCCTTTTATGGATCTCTATGTCCCCGAGGAGCACTTCTAGTGTATTCTGTATAAGTAATAATATTATCTCANGCAATAATGAATTCCNAATAATTATCTCAAAATCCACTCACTCATAATAATTATATATGACGCATNTAATTTCAGCTCTATGTGCATAACATTAAAATGGAAGATCAAAAATTACACTCTTCACACATAAGTGCAAAATATAGAATCATTTAAGCAATATAGCATCCTGCATATGATTCTGCGTTTTTTTTTTTTT-TCATTTTGAGCAGAGGAGATTGAGCAAGGATTTACGNNNNCA
>YS9
nnnnnnnNNNNNNNNNNNNNNNNNNNNNNNNNNNNNNNNNNNNNNNNNNNNNNNNNNNNNNNNNNNNNNNNNNNNNNNNNNNNNNNNNNNNNNNNNNNNNNNNNNNNNNNNNNNNNNNNNNNNNNNGTCATTCAA-TGGGTGAGTAAGAGTAAAAATTGACAATGAAATAACATCTATGAATGAAATCAAGGGAAGTTTCTGAAGTAAAAATTGACCATTATTCACTACTAGTAGTCGCGTTATTAAGATAATATACTGAATGGAGTTAAAGATGAGATAAATGATGAGAAACAGTCTGCGAGTATAATGGAACATGAAGCGCAAGGGCTGATTTTGTAATAAGATAATGAATGAAAACGTGTAAAACAGATAAAGAAATAAAACAGATTAATGTGTAGAATTATCGATTTCCTTTTATGATTCTCTATGTCCCCGAGGAGCACTTCTAGTGTATTCTGTATAAGTAATAATATCATCTCAAGCAATAATGAATTCCCAATAATTATCTCAAAATCCACTCACTCATAATAATTATATATGACGCATTTAATTTCAGCACTATGTGCATAACATTAAAATGGAAGATCAAAAATTACACTCTTCACACATAAGTGCAAAATATAGAATCATTTAAGCAATATTGCATCCTGCATATGATCCTGCGTTTTTTTTTTTTT-TCATTTTGAGCAGAGGAGATTGAGCAAGGATTTACGGTTGCA
