# Supplementary material for: Evolutionary Genomics of Transposable Elements in Saccharomyces cerevisiae
Source: PLoS One. 2012 Nov 30;7(11):e50978. doi: 10.1371/journal.pone.0050978 (PMC3511429; doi:10.1371/journal.pone.0050978)
Supplement: File S7 — ZIP archive of SGRP strain alignments used for population genomic analyses. Alignments of the orthologous genomic region in each SGRP strain corresponding to each Ty insertion in our re-annotation of the S. cerevisiae reference genome. N’s represent low quality (<Q40 phred score) or missing data, primarily due to the low-coverage sequence of many SGRP strains. The DNA sequence of sacCer2 is included as “REF” and each alignment includes the TE locus and 200 bp of DNA sequence on either side of the Ty insertion site. A dummy sequence shows the position of each TE in the alignment with “T”s. (ZIP) [file pone.0050978.s007.zip › S7/chrIV_st30-_TY1.mfa]

>REF
ATGACAGCGGTATCGTT-GCATACTTAGAATACATAAAAA--TATGCTTCCAATCGGATTTGAACCGATGATCTCCACATTACTAGTGTGGCGCCTTACCAACTTGGCCATAGAAGCTTCTGATTTGTGTTCATTTGATTGTAAGTTAGAGTATTTCAAGCTCTAACTCAATT-ATGTGAACTTTCATAAAATTGTGTTATTTTTGAGAAATATGTGAGTTGTTAGATAATTGTTGGGATTCCATTGTTGCTAAAGGCTATAATATT-GGTATACAGAATATACTAGAAGTTCTCCTCGAGGATATAGGAATCCACAAAAGGGAATCGATAGTTCTACATAATGTTATTATTTTATCTTCTTTCCTTTTATGCGTTGTCATTCATTATCCTATTACATTATCAATCCTTGCATTTCAGCTTCCATTAGATCGGATGACTGTTTCTCAATCTTTATGTCATCTTCTTACACCGCATGTGATAATATAATATTAAATAGATGATATTAGAGTTCAATTCCAACAATTTTCATTCTAGATAGCGGGAATATTACTGGGTATTCAGTATATCACAACGTCTCTTACAAGATAGAGGATACTACAAGAGGGAAGCAAGAATCATACATGGTAATGTTGTTTTTTCTTCCCCACATTTTTTGTTATCATTCGTTATTTATTATATTTTCAATGCTTGCATTTGCAGCTTCCATCTCATCTGATGACTG
>index
-----------------------------------------------------------------------------------------------------------------------------------------------------------------------------------------------------------TTTTTTTTTTTTTTTTTTTTTTTTTTTTTTTTTTTTTTTTTTTTTTTTTTTTTTTTTTTTTTTT-TTTTTTTTTTTTTTTTTTTTTTTTTTTTTTTTTTTTTTTTTTTTTTTTTTTTTTTTTTTTTTTTTTTTTTTTTTTTTTTTTTTTTTTTTTTTTTTTTTTTTTTTTTTTTTTTTTTTTTTTTTTTTTTTTTTTTTTTTTTTTTTTTTTTTTTTTTTTTTTTTTTTTTTTTTTTTTTTTTTTTTTTTTTTTTTTTTTTTTTTTTTTTTTTTTTTTTTTTTTTTTTTTTTTTTTTTTTTTTTTTTTTTTTTTTTTTT--------------------------------------------------------------------------------------------------------------------------------------------------------------------------------------------------------
>273614N
nnnnnnnnnnnnnnnnnnnnnnnnnnnnnnnnnnnnnnnnnnnnnnnnnnnnnnnnnnnnnnnnnnnnnnnnnnnnnnnnnnnnnnnnnnnnnnnnnnnnnnnnnnnnnnnnnnnnnnnnnnnnnnnnnnnnnnnnnnnnnnnnnnnnnnnnnnnnnnnnnnnnnnnnnnnnnnnnnnnnnnnnnnnnnnnnnnnnnnnnnnnnnnnnnnnnnnnnnnnnnnnnnnnnnnnnnnnnnnnnnnnnnnnnnnnnnnnnnnnnnnnnnnnnnnnnnnnnnnnnnnnnnnnnnnnnnnnnnnnnnnnnnnnnnnnnnnnnnnnnnnnnnnnnnnnnnnnnnnnnnnnnnnnnnnnnnnnnnnnnnnnnnnnnnnnnnnnnnnnnnnnnnnnnnnnnnnnnnnnnnnnnnnnnnnnnnnnnnnnnnnnnnnnnnnnnnnnnnnnnnnnnnnnnnnnnnnnnnnnnnnnnnnnnnnnnnnnnnnnnnnnnnnnnnnnnnnnnnnnnnnnnnnnnnnnnnnnnnnnnnnnnnnnnnnnnnnnnnnnnnnnnnnnnnnnnnnnnnnnnnnnnnnnnnnnnnnnnnnnnnnnnnnnnnnnnnnnnnnnnnnnnnnnnnnnnnnnnnnnnnnnnnnnnnnnnnnnnnnnnnnnnnnnnnnnnnnnnnnnnnnnnnnnnnnnnnnnnnnnnnnnnnnnnnnnnnnnnnnnnnnnnnnnnnnnnnnnnnnnnnn
>322134S
NTGACNGCGGTNTNGTT-GCATACTTANAATACATAAAAA--TATGCTNNNNNNNNNNNNNNNNNNNNNNNNNNNNNNNNTNNNNNNNNNNNNNNNNNNNNNNNNNNNNNNNNNNNNNNNNNNNNNNNNNNNNNNNNNNNNNNNNNNNNNNNNNNNNNNNNNNNNNNNNNNNNNNNNNNNNNNNNNNNNNNNNNNNNNNNNN-----------------------------------------------------------------------------------------------------------------------------------------------------------------------------------------------------------------------------------------------------------------------------------------------------------------------------------NNNNNNNNNNNNNNNNNNNNNNNNNNNNNNNNNNNNNNNNNNNNNNNNNNNNNNNNNNNNNNNNNNNNNNNNNnnnnnnnnnnnnnnnnnnnnnnnnnnnnnnnnnnnnnnnnnnnnnnnnnnnnnnnnnnnnnnnnnnnnnnnnnnnnnnnnnnnnnnnnnnnnnnnnnnnnnnnnnnnnnnnnnnnnnnnnnnnn
>378604X
ATGACAGCGNTATNNNT-GCATACNNNNNATACATANNNN--NNTGCNNNNNNNNGGNNNNNNNCCGATNATCNNNNNNNNNCTNNNNNNNNNNNNNANNNNNNNNNCNNNNNNNNNNNNNNNNNNNNNNNNNNNNNNNNNNNNNNNNGANNNNNNNNNNNNNNNNNNNNNNN-NNNNNANNNNNCNNNNNNNNNNNNNNNNNNNNNNNNNNNNNNNNNNNNNNNNNNNNNNNNNNNGNNNNNNNNNNNNNTANAGNNNNNNNNNNN-NNNNTACAGAANNNNNNNGNNNNNNNNNNNNAGNNNNNANNNANNCANNNAAGGNNNNNNNTANNNNNNNNNNNNNNNNNNNNNNNNNNNNNNNNNNNNNNNNNNNNNNNNNNNNNNNNNNNNNNNNNNNNNTNNNNNNNNNNNNNNNNNNNNNNNNNNNNNNNNATNNNNNNNNCTCANNNNNNNNNNCANNNNNNNNNNNNNNNNNNNNNNNNATAATNNNNNNNNNNNNNNNNNNNNNNNNNNNNNNNNNNNNNNNNNNNNNNNNNNNNNNGNANNNNNNNNNNNNNNNNNNNNANNNNNNNNNNNNNNNNNNNNNNNNNNNNNNNNNNNNNNNNNNNNNNNNNNNNNNNNNNNNNNNNNNNNNNNNTNNNNNNNNNNNNNNNNNNNNNNNNNNNNNNNNNNNNNNNNNNNNNNNNNNNNNNNNNNNNNNNNNNNNNNNNNNNNNNNNN-N
>BC187
ATGACAGCGGTATCGTT-GCATACTTAGAATACATAAAAAA-TNNNNNTCCAATCGGATNNNNNCCGATGATCTCCACATTNNNNNNNNNNNNCCTTACCAACTTGGCCATAGAAGCTTCNNATTTGTGTTCNNNNNNNNNNNAGNNNNNNTATTTCAAGCNNNNNNTCAATNCNNNNNNNNTTTNNNNNNNNTNTGTTATT-----------------------------------------------------------------------------------------------------------------------------------------------------------------------------------------------------------------------------------------------------------------------------------------------------------------------------------TTCATNNNNNNNNNNNGGNNTNNNNNNNGGTANNNANNNNNNNACANNNNNNNNNNNNANNNNNNNNNNNNNNNNNNNNN-NNNNNNNNNnnnnnnnnnnnnnnnnnnnnnnnnnnnnnnnnnnnnnnnnnnnnnnnnnnnnnnnnnnnnnnnnnnnnnnnnnnnnnnnnnnnnnnnnnnnnnnnnnnnnnnnnnnn
>DBVPG1106
nnnnnnnnnnnnnnnnnnnnnnnnnnnnnnnnnnnnnnnnnnnnnnnnnnnnnnnnnnnnnnnnnnnnnnnnnnnnnnnnnnnnnnnnnnnnnnnnnnnnnnnnnnnnnnnnnnnnnnnnnnnnnnnnnnnnnnnnnnnnnnnnnnnnnnnnnnnnnnnnnnnnnnnnnnnnnnnnnnnnnnnnnnnnnnnnnnnnnnnnnnnnnnnnnnnnnnnnnnnnnnnnnnnnnnnnnnnnnnnnnnnnnnnnnnnnnnnnnnnnnnnnnnnnnnnnnnnnnnnnnnnnnnnnnnnnnnnnnnnnnnnnnnnnnnnnnnnnnnnnnnnnnnnnnnnnnnnnnnnnnnnnnnnnnnnnnnnnnnnnnnnnnnnnnnnnnnnnnnnnnnnnnnnnnnnnnnnnnnnnnnnnnnnnnnnnnnnnnnnnnnnnnnnnnnnnnnnnnnnnnnnnnnnnnnnnnnnnnnnnnnnnnnnnnnnnnnnnnnnnnnnnnnnnnnnnnnnnnnnnnnnnnnnnnnnnnnnnnnnnnnnnnnnnnnnnnnnnnnnnnnnnnnnnnnnnnnnnnnnnnnnnnnnnnnnnnnnnnnnnnnnnnnnnnnnnnnnnnnnnnnnnnnnnnnnnnnnnnnnnnnnnnnnnnnnnnnnnnnnnnnnnnnnnnnnnnnnnnnnnnnnnnnnnnnnnnnnnnnnnnnnnnnnnnnnnnnnnnnnnnnnnnnnnnnnnnnnnnnnnnn
>DBVPG1373
ATGACAGCGGTATCGTT-GCATACTTAGAATACnnnnnnnnnnnnnnnnnnnnnnnnnnnnnnnnnnnnnnnnnnnnnnnnnnnnnnnnnnnnnnnnnnnnnnnnnnnnnnnnnnnnnnnnnnnnnnnnnnnnnnnnnnnnnnnnnnnnnnnnnnnnnnnnnnnnnnnnnnnnnnnnnnnnnnnnnnnnnnnnnnnnnnnnnnnnnnnnnnnnnnnnnnnnnnnnnnnnnnnnnnnnnnnnnnnnnnnnnnnnnnnnnnnnnnnnnnnnnnnnnnnnnnnnnnnnnnnnnnnnnnnnnnnnnnnnnnnnnnnnnnnnnnnnnnnnnnnnnnnnnnnnnnnnnnnnnnnnnnnnnnnnnnnnnnnnnnnnnnnnnnnnnnnnnnnnnnnnnnnnnnnnnnnnnnnnnnnnnnnnnnnnnnnnnnnnnnnnnnnnnnnnnnnnnnnnnnnnnnnnnnnnnnnnnnnnnnnnnnnnnnnnnnnnnnnnnnnnnnnnnnnnnnnnnnnnnnnnnnnnnnnnnnnnnnnnnnnnnnnnnnnnnnnnnnnnnnnnnnnnnnnnnnnnnnnnnnnnnnnnnnnnnnnnnnnnnnnnnnnnnnnnnnnnnnnnnnnnnnnnnnnnnnnnnnnnnnnnnnnnnnnnnnnnnnnnnnnnnnnnnnnnnnnnnnnnnnnnnnnnnnnnnnnnnnnnnnnnnnnnnnnnnnnnnnnnnnnnnnnnnnnnnnnnn
>DBVPG1788
ATGACAGCGGTATCGTT-GCATACNNNGNATACATAAAAAN-TATGNNNNNNNNCGGATNNGNNCCGATGATCNCNNCATTACTANNNNNNNNNNNNNNNNNNNNNNNNNNNNNNNNNNNNNATNNNNNNNNNNNNNNNNNNAAGTTAGANNNNNNNNANNNCTAACTNNNNNNNNNNNAACTTTCATAAAATTGNNNNNNn-----------------------------------------------------------------------------------------------------------------------------------------------------------------------------------------------------------------------------------------------------------------------------------------------------------------------------------NNNNNNNTAGATAGCGGGAATATTACTGGGTATACAGTATATCACANNNNNNCTTACAAGATAGAGGATACTACAAGAGGGAAGCAAGAATTATACATGGTAATGTTGTTTTTTCTTCCCCTCATTTTTTGTTATCATTCGTTATTTATTATATTTTCAATGCTTGCATTTGCAGCTTCCATCTCATCTGATGACTG
>DBVPG1853
ATGACAGCGGTATCGTTAGCATACTTAGAATACATAAAAA--TATGCTTCCAATCGGATTTGAACCGATGATCTCCACATTACTAGTGTGGCGCCTTACCAACTTGGCCATAGAAGCTTCTGATTTGTGTTCATTTGATTGTAAGTTACAGAATTTCAAGCTCTAACTCAATTCATGTGAACTTTCATAAAATTGTGTTATTTTTGAGNNNNNNNNNNNNNNNNNNNTAATTGTTGGGATTCCATTGTTGATAAAGGCTATAATATTAGGTATACNNNNNnnnnnnnnnnnnnnnnnnnnnnnnnnnnnnnnnnnnnnnnnnnnnnnnnnnnnnnnnnnnnnnnnnnnnnnnnnnnnnnnnnnnnnnnnnnnnnnnnnnnnnnnnnnnnnnnnnnnnnnnnnnnnnnnnnnnnnnnnnnnnnnnnnnnnnnnnnnnnnnnnnnnnnnnnnnnnnnnnnnnnnnnnnnnnnnnnnnnnnnnnnnnnnnnnnnnnnnnnnnnnnnnnnnnnnnnnnnnnnnnnnnnnnnnnnnnnnnnnnnnnnnnnnnnnnnnnnnnnnnnnnnnnnnnnnnnnnnnnnnnnnnnnnnnnnnnnnnnnnnnnnnnnnnnnnnnnnnnnnnnnnnnnnnnnnnnnnnnnnnnnnnnnnnnnnnnnnnnnnnnnnnnnnnnnnnnnnnnnnnnnnnnnnnnnnnnnnnnnnnnnnnnnnnnnnnnnnnnnnnnnn
>DBVPG6040
nnnnnnnnnnnnnnnnnnnnnnnnnnnnnnnnnnnnnnnnnnnnnnnnnnnnnnnnnnnnnnnnnnnnnnnnnnnnnnnnnnnnnnnnnnnnnnnnnnnnnnnnnnnnnnnnnnnnnnnnnnnnnnnnnnnnnnnnnnnnnnnnnnnnnnnnnnnnnnnnnnnnnnnnnnnnnnnnnnnnnnnnnnnnnnnnnnnnnnnnnnnnnnnnnnnnnnnnnnnnnnnnnnnnnnnnnnnnnnnnnnnnnnnnnnnnnnnnnnnnnnnnnnnnnnnnnnnnnnnnnnnnnnnnnnnnnnnnnnnnnnnnnnnnnnnnnnnnnnnnnnnnnnnnnnnnnnnnnnnnnnnnnnnnnnnnnnnnnnnnnnnnnnnnnnnnnnnnnnnnnnnnnnnnnnnnnnnnnnnnnnnnnnnnnnnnnnnnnnnnnnnnnnnnnnnnnnnnnnnnnnnnnnnnnnnnnnnnnnnnnnnnnnnnnnnnnnnnnnnnnnnnnnnnnnnnnnnnnnnnnnnnnnnnnnnnnnnnnnnnnnnnnnnnnnnnnnnnnnnnnnnnnnnnnnnnnnnnnnnnnnnnnnnnnnnnnnnnnnnnnnnnnnnnnnnnnnnnnnnnnnnnnnnnnnnnnnnnnnnnnnnnnnnnnnnnnnnnnnnnnnnnnnnnnnnnnnnnnnnnnnnnnnnnnnnnnnnnnnnnnnnnnnnnnnnnnnnnnnnnnnnnnnnnnnnnnnnnnnnnnn
>DBVPG6044
nnnnnnnnnnnnnnnnnnnnnnnnnnnnnnnnnnnnnnnnnnnnnnnnnnnnnnnnnnnnnnnnnnnnnnnnnnnnnnnnnnnnnnnnnnnnnnnnnnnnnnnnnnnnnnnnnnnnnnnnnnnnnnnnnnnnnnnnnnnnnnnnnnnnnnnnnnnnnnnnnnnnnnnnnnnnnnnnnnnnnnnnnnnnnnnnnnnnnnnnnnnnnnnnnnnnnnnnnnnnnnnnnnnnnnnnnnnnnnnnnnnnnnnnnnnnnnnnnnnnnnnnnnnnnnnnnnnnnnnnnnnnnnnnnnnnnnnnnnnnnnnnnnnnnnnnnnnnnnnnnnnnnnnnnnnnnnnnnnnnnnnnnnnnnnnnnnnnnnnnnnnnnnnnnnnnnnnnnnnnnnnnnnnnnnnnnnnnnnnnnnnnnnnnnnnnnnnnnnnnnnnnnnnnnnnnnnnnnnnnnnnnnnnnnnnnnnnnnnnnnnnnnnnnnnnnnnnnnnnnnnnnnnnnnnnnnnnnnnnnnnnnnnnnnnnnnnnnnnnnnnnnnnnnnnnnnnnnnnnnnnnnnnnnnnnnnnnnnnnnnnnnnnnnnnnnnnnnnnnnnnnnnnnnnnnnnnnnnnnnnnnnnnnnnnnnnnnnnnnnnnnnnnnnnnnnnnnnnnnnnnnnnnnnnnnnnnnnnnnnnnnnnnnnnnnnnnnnnnnnnnnnnnnnnnnnnnnnnnnnnnnnnnnnnnnnnnnnnnnnnn
>DBVPG6765
ATGACAGCGGTATCGTT-GCATACTTAGAATACATAAAAAN-TATGCTTCCAATCGGATTTGAACCGATGATCTCCACATTACTAGTGTGGCGCCTTACCAACTTGGCCATAGAAGCTTCTGATTTGTGTTCATTTGATTGTAAGTTAGAGTATTTCAAGCTCTAACTCAATTCATGTGAACTTTCATAAAATTGTGTTATT-----------------------------------------------------------------------------------------------------------------------------------------------------------------------------------------------------------------------------------------------------------------------------------------------------------------------------------TTCATTCTAGATAGCGGNAATATTACTGGGTATACAGTATATCACAACGTCTCTTACAAGATAGAGGATACTACAAGAGGGAAGCAAGAATTATACATGGTAATGTTGTTTTTTCTTCCCCTCATTTTTTGTTATCATTCGTTATTTATTATATTTTCAATGCTTGCATTTGCAGCTTCCATCTCATCTGATGACTG
>K11
nnnnnnnnnnnnnnnnnnnnnnnnnnnnnnnnnnnnnnnnnnnnnnnnnnnnnnnnnnnnnnnnnnnnnnnnnnnnnnnnnnnnnnnnnnnnnnnnnnnnnnnnnnnnnnnnnnnnnnnnnnnnnnnnnnnnnnnnnnnnnnnnnnnnnnnnnnnnnnnnnnnnnnnnnnnnnnnnnnnnnnnnnnnnnnnnnnnnnnnnnnnnnnnnnnnnnnnnnnnnnnnnnnnnnnnnnnnnnnnnnnnnnnnnnnnnnnnnnnnnnnnnnnnnnnnnnnnnnnnnnnnnnnnnnnnnnnnnnnnnnnnnnnnnnnnnnnnnnnnnnnnnnnnnnnnnnnnnnnnnnnnnnnnnnnnnnnnnnnnnnnnnnnnnnnnnnnnnnnnnnnnnnnnnnnnnnnnnnnnnnnnnnnnnnnnnnnnnnnnnnnnnnnnnnnnnnnnnnnnnnnnnnnnnnnnnnnnnnnnnnnnnnnnnnnnnnnnnnnnnnnnnnnnnnnnnnnnnnnnnnnnnnnnnnnnnnnnnnnnnnnnnnnnnnnnnnnnnnnnnnnnnnnnnnnnnnnnnnnnnnnnnnnnnnnnnnnnnnnnnnnnnnnnnnnnnnnnnnnnnnnnnnnnnnnnnnnnnnnnnnnnnnnnnnnnnnnnnnnnnnnnnnnnnnnnnnnnnnnnnnnnnnnnnnnnnnnnnnnnnnnnnnnnnnnnnnnnnnnnnnnnnnnnnnnnnnnnnnnnnnn
>L_1374
ATGACAGCGGTATCGTT-GCATACTTAGAATACATAAAAAA-TATGCTTCCAATCGGATTTGAACCGATGATCTCCACATTACTAGTGTGGCGCCTTACCAACTTGGCCATAGAAGCTTCTGATTTGTGTTCATTTGATTGTAAGTTAGAGTATTTCAAGCTCTAACTCAATTCATGTGAACTTTCATAAAATTGTGTTATT-----------------------------------------------------------------------------------------------------------------------------------------------------------------------------------------------------------------------------------------------------------------------------------------------------------------------------------TTCATTCTAGATAGCGGGAATACTACTGGGTATACAGTATATCACAACGTCTCTTACAAGATAGAGGATACTACAAGAGGGAAGCAAGAATTATACATGGTAATGTTGTTTTTTCTTCCCCTCATTTTTTGTTATCATTCGTTATTTATTATATTTTCAATGCTTGCATTTGCAGCTTCCATCTCATCTGATGACTG
>L_1528
ATGACAGCGGTATCGTT-GCATACTTAGAATACATAAAAAA-TATGCTTCCAATCGGATTTGAACCGATGATCTCCACATTACTAGTGTGGCGCCTTACCAACTTGGCCATAGAAGCTTCTGATTTGTGTTCATTTGATTGTAAGTTACAGTATTTCAAGCTCTAACTCAATTCATGTGAACTTTCATAAAATTGTGTTATT-----------------------------------------------------------------------------------------------------------------------------------------------------------------------------------------------------------------------------------------------------------------------------------------------------------------------------------TTCATTCTAGNNNNNGGGAATANNNNNGGGTATACAGTATATCACAACGTCTNNNNNNANNNNNNNNNTNNNNNNNNNNNNNNNCAAGANNNNNNNNNNNNNNNGTTGTTTTTTCTTCCCCTCATTTTTTGTTATCATTCGTTATTTATNNTNTNTTCANNNNNNNNNNNNNNNGCNNNNNNNNNNNNNNNNNNnnn
>NCYC110
----------TA------GCATNNNNNNNNNNNNNAAAAAA-TANNNNNNNNNNNNNNNNNNNNNNNNNNNNNNNNNNNNNNNTNNNNNNNNNNNNNNNNNNNNNNNNNNNNNNNNNNNNNNNNNNNNNNNNNNNNGNNNNNNNNNNNNNNNNNNNNNNNNNNNNNNNN-NNNNNNNNNNNNNNNNNNNNNNNNNNN-NNN----------------------------------------------------------------------------------------------------------------------------------------------------------------------------------------------------------------------------------------------------------------------------------------------------------------------------------------------------------------------------------------------------------------------------------------------------------------------------------N------------NNNNNNNNNNNNNNNNNNNNNNNNNNNNNNNNNNNNNNNNNN
>NCYC361
ATGACAGCGGTATCGTTAGCATACTTAGAATACATAAAAA-ATATGCTTCCAATCGGATTTGAACCGATGATCTCCACATTACTAGTGTGGCGCCTTACCAACTTGGCCATAGAAGCTCCTGATTTGTGTTCATTTGATTGTAAGTTACAGAATTTCAAGCTCTAACTCAATTCATGTGAACTTTCATAAAATTGTGTTAT----------------------------------------------------------------------------------------------------------------------------------------------------------------------------------------------------------------------------------------------------------------------------------------------------------------------------------------------------------------------------------------------------------------------------------------------------------------------------------T-----------TT-CAATGCTTGCATTTGCAGCTTTCATCTCATCTGGTGACTG
>RM11_1A
ATGACAGCGGTATCGTT-GCATACTTAGAATACATAAAAA--TATGCTTCCAATCGGATTTGAACCGATGATCTCCACATTACTAGTGTGGCGCCTTACCAACTTGGCCATAGAAGCTTCTGATTTGTGTTGATTTGATTGTAAGTTAGAGTATTTCAAGCTCTAACTCAATTCATGTGAACTTTCATAAAATTGTGTTATT-----------------------------------------------------------------------------------------------------------------------------------------------------------------------------------------------------------------------------------------------------------------------------------------------------------------------------------TTCATTCTAGATAGCGGGAATATTACTGGGTATACAGTATATCACAACGTCTCTTACAAGATAGAGGATACTACAAGAGGGAAGCAAGAATTATACATGGTAATGTTGTTTTTTCTTCCCCTCATTTTTTGTTATCATTCGTTATTTATTATATTTTCAATGCTTGCATTTGCAGCTTCCATCTCATCTGATGACTG
>S288c
ATGACAGCGGTATCGTT-GCATACTTAGAATACATAAAAA--TATGCTTCCAATCGGATTTGAACCGATGATCTCCACATTACTAGTGTGGCGCCTTACCAACTTGGCCATAGAAGCTTCTGATTTGTGTTCATTTGATTGTAAGTTAGAGTATTTCAAGCTCTAACTCAATT-ATGTGAACTTTCATAAAATTGTGTTATTTTTGAGAAATATGTGAGTTGTTAGATAATTGTTGGGATTCCATTGTTGCTAAAGGCTATAATATT-GGTATACAGAATATACTAGAAGTTCTCCTCGAGGATATAGGAATCCACAAAAGGGAATCGATAGTTCTACATAATGTTATTATTTTATCTTCTTTCCTTTTATGCGTTGTCATTCATTATCCTATTACATTATCAATCCTTGCATTTCAGCTTCCATTAGATCGGATGACTGTTTCTCAATCTTTATGTCATCTTCTTACACCGCATGTGATAATATAATATTAAATAGATGATATTAGAGTTCAATTCCAACAATTTTCATTCTAGATAGCGGGAATATNACTGGGTATTCAGTATATCACAACGTCTCTTACAAGATAGAGGATACTACAAGAGGGAAGCAAGAATCATACATGGTAATGTTGTTTTTTCTTCCCCACATTTTTTGTTATCATTCGTTATTTATTATATTTTCAATGCTTGCATTTGCAGCTTCCATCTCATCTGATGACTG
>SK1
----------TA------GCATACTTAGAATACATAAAAAA-TATGCTTCCAATCGGATTTGAACCGATGATCTCCACATTACTAGTGTGGCGCCTTACCAACTTGGCCATAGAAGCTTCTGATTTGTGTTCATTTGATTGTAAGTTACAGAATTTCAAACTCTAACTCAATTCATGTGAACTTTCATAAAATTGTGTTAT----------------------------------------------------------------------------------------------------------------------------------------------------------------------------------------------------------------------------------------------------------------------------------------------------------------------------------------------------------------------------------------------------------------------------------------------------------------------------------T------------TTCAATGCTTGCATTTGCAGCTTTCATCTCATCTGATGACTG
>UWOPS03_461_4
nnnnnnnnnnnnnnnnnnnnnnnnnnnnnnnnnnnnnnnnnnnnnnnnnnnnnnnnnnnnnnnnnnnnnnnnnnnnnnnnnnnnnnnnnnnnnnnnnnnnnnnnnnnnnnnnnnnnnnnnnnnnnnnnnnnnnnnnnnnnnnnnnnnnnnnnnnnnnnnnnnnnnnnnnnnnnnnnnnnnnnnnnnnnnnnnnnnnnnnnnnnnnnnnnnnnnnnnnnnnnnnnnnnnnnnnnnnnnnnnnnnnnnnnnnnnnnnnnnnnnnnnnnnnnnnnnnnnnnnnnnnnnnnnnnnnnnnnnnnnnnnnnnnnnnnnnnnnnnnnnnnnnnnnnnnnnnnnnnnnnnnnnnnnnnnnnnnnnnnnnnnnnnnnnnnnnnnnnnnnnnnnnnnnnnnnnnnnnnnnnnnnnnnnnnnnnnnnnnnnnnnnnnnnnnnnnnnnnnnnnnnnnnnnnnnnnnnnnnnnnnnnnnnnnnnnnnnnnnnnnnnnnnnnnnnnnnnnnnnnnnnnnnnnnnnnnnnnnnnnnnNNNNNNNNNNNNNNNNNNNNNNNNNNNNNNNNNNNNNNNNNNNNNNNNNN-NNNNNNNNNNNNNNNNNNNNNNNNNNNNNNNNNNNNNNNNNNNNNNNNNNNNNNNNNNTNNNNNNNNNNNNNNNNNNNNNNNNNNNNNNNNCGNNNNNNNNNATATNNNNNNNNNNNNNNNNNNNNNNNNNNNNNNNNNCNNANNNNNN
>UWOPS05_217_3
ATGACAGCGGTATCGTT-GCATACTTAAAATNCATAAAAN--TATGCTTCCANTCGGATTTGAACCNATGATCNCCACATTACTAGTGTGGCGCCTTACNAACTTGGCCANAGAAGCTTCTGATTTGTGTTCATTTGATTGNAAGTTAGAGAATTTCAAGCTCTAACTCAATTCATGTGAACTTTCATAAAATTGTGTTATT-----------------------------------------------------------------------------------------------------------------------------------------------------------------------------------------------------------------------------------------------------------------------------------------------------------------------------------TTCATTCTAGCTAGAGGGAATATTACTGGGTACACAGTATATCACAACGTCTCTTACAAGATAGAGGATACTACAAGAGGGAAGCAAGAATTATACATGGTAATGTTGTTTTTTCTTCCCCTCATTTTTTGTNATCATTCGTTATTTATTATATTTTCAATGCTTGCATTTGCAGCTTCCATCTCATCTAATGACTG
>UWOPS05_227_2
ATGACAGCGGTATCGTT-GCATACTTAAAATACATAAAAA--TATGCTTCCAANCNGATTTGAACCGATGATCTCCACATTACTAGTGTGGCGCCTTACCAACTTGGCNATAGAAGCTTCTGATTTGTGTTCATTTGATTGTAAGTTAGAGAATTTCAAGCTCTAACTCAATTCATGTGAACTTTCATAAAATTGTGTTATT-----------------------------------------------------------------------------------------------------------------------------------------------------------------------------------------------------------------------------------------------------------------------------------------------------------------------------------TTCATTCTNNNNNNNNGGAATATTACTGGGTACACAGTATATCACAACGTCTCTTACAAGATAGAGGATACTACAAGAGGGAAGCAAGAATTATACATGGTAATGTTGTTTTTTCTTCCCCTCATTTTTTGTTATCATTCGTTATTTATTATATTTTCAATGCTTGCATTTGCAGCTTCCATCTCATCTAATGACTG
>UWOPS83_787_3
nnnnnnnnnnnnnnnnnnnnnnnnnnnnnnnnnnnnnnnnnnnnnnnnnnnnnnnnnnnnnnnnnnnnnnnnnnnnnnnnnnnnnnnnnnnnnnnnnnnnnnnnnnnnnnnnnnnnnnnnnnnnnnnnnnnnnnnnnnnnnnnnnnnnnnnnnnnnnnnnnnnnnnnnnnnnnnnnnnnnnnnnnnnnnnnnnnnnnnnnnnnnnnnnnnnnnnnnnnnnnnnnnnnnnnnnnnnnnnnnnnnnnnnnnnnnnnnnnnnnnnnnnnnnnnnnnnnnnnnnnnnnnnnnnnnnnnnnnnnnnnnnnnnnnnnnnnnnnnnnnnnnnnnnnnnnnnnnnnnnnnnnnnnnnnnnnnnnnnnnnnnnnnnnnnnnnnnnnnnnnnnnnnnnnnnnnnnnnnnnnnnnnnnnnnnnnnnnnnnnnnnnnnnnnnnnnnnnnnnnnnnnnnnnnnnnnnnnnnnnnnnnnnnnnnnnnnnnnnnnnnnnnnnnnnnnnnnnnnnnnnnnnnnnnnnnnnnnnnnnnnnnnnnnnnnnnnnnnnnnnnnnnnnnnnnnnnnnnnnnnnnnnnnnnnnnnnnnnnnnnnnnnnnnnnnnnnnnnnnnnnnnnnnnnnnnnnnnnnnnnnnnnnnnnnnnnnnnnnnnnnnnnnnnnnnnnnnnnnnnnnnnnnnnnnnnnnnnnnnnnnnnnnnnnnnnnnnnnnnnnnnnnnnnnnnnnnnnnnnnnn
>UWOPS87_2421
ATGACAGNNNNNNNNNNNGCATACTTAGAATACATAAAAA-ATATNNTTNNNNNNNNNTTTGNACCGNNNNNCTCCACATTACTAGTGTGGCGCCTTACCAACTNNGCCATAGAANNTTCTGATTTGTGTTCATTTGATTGTAAGTTACAGAATTTCAAACTCTAACTCAATTCANGTGAACTTTCATAAAATTGTGTNNN----------------------------------------------------------------------------------------------------------------------------------------------------------------------------------------------------------------------------------------------------------------------------------------------------------------------------------------------------------------------------------------------------------------------------------------------------------------------------------N------------NNNNATGCTTGCATTTGCAGCTTTCATCTCATCTGATGACTG
>W303
ATGACAGCGGTATCGTT-GCATACTTAGAATACATAAAAA--TATGCTTCCAATCGGATTNGANCCGATGATCTCCNCATTACTAGNGTGGNGCCTTACCAANTTGGCCATANAAGCTTNTGATTTGTGTTCATTTGATTGTAAGTTAGAGTATTTCAAGCTCTANCTCNATT-ATGTGAACTTTCATAAAATTGNGTTATTTTNGAGAAATATGNGAGTNGTTAGATAATNGTTGGGATTCNATTGTNGCTAAAGNCTATAATATT-GGTATACAGAATATACTANAAGTNCTCCTCGAGGATATAGGANTCNACAAAAGGGAATCGATAGTTCTACATAATGTTANNATTTTATCTTCTTTCCTTTTATGCGTTGTCATTCATTATCCTATTACATTATCAATCCTNGCATTTCAGCTTCCATTAGATCGGATGACTGTTTCTCAATCTTTATGTCATCTTCTTANACCGCATGTGATAATATAATATTAAATAGATGATATTAGAGTTCAATTCNAACAATTTTCATTCTAGATAGCGGGAATATTACTGGGTATTCAGTATATCACAACGTCTCTTACNAGATAGAGGATACTACAAGAGGGAAGCAAGANTCATACATGGTAATGTTGTTTTTTCTTCCCCNCATTTTTTGTTATCATTCGTNATTTATTATATTTNCAATGCTTGCATTTGCAGCTTCCATCTCATCTGATGACTG
>Y12
nnnnnnnnnnnnnnnnnnnnnnnnnnnnnnnnnnnnnnnnnnnnnnnnnnnnnnnnnnnnnnnnnnnnnnnnnnnnnnnnnnnnnnnnnnnnnnnnnnnnnnnnnnnnnnnnnnnnnnnnnnnnnnnnnnnnnnnnnnnnnnnnnnnnnnnnnnnnnnnnnnnnnnnnnnnnnnnnnnnnnnnnnnnnnnnnnnnnnnnnnnnnnnnnnnnnnnnnnnnnnnnnnnnnnnnnnnnnnnnnnnnnnnnnnnnnnnnnnnnnnnnnnnnnnnnnnnnnnnnnnnnnnnnnnnnnnnnnnnnnnnnnnnnnnnnnnnnnnnnnnnnnnnnnnnnnnnnnnnnnnnnnnnnnnnnnnnnnnnnnnnnnnnnnnnnnnnnnnnnnnnnnnnnnnnnnnnnnnnnnnnnnnnnnnnnnnnnnnnnnnnnnnnnnnnnnnnnnnnnnnnnnnnnnnnnnnnnnnnnnnnnnnnnnnnnnnnnnnnnnnnnnnnnnnnnnnnnnnnnnnnnnnnnnnnnnnnnnnnnnnnnnnnnnnnnnnnnnnnnnnnnnnnnnnnnnnnnnnnnnnnnnnnnnnnnnnnnnnnnnnnnnnnnnnnnnnnnnnnnnnnnnnnnnnnnnnnnnnnnnnnnnnnnnnnnnnnnnnnnnnnnnnnnnnnnnnnnnnnnnnnnnnnnnnnnnnnnnNNNNNNNNNNNN-NNNNNNNNNNNNNNNNNNNNNNNNNNNNNNNNN
>Y55
----------TA------GCATACTTAGAATACATAAAAAA-TATGCTTCCAATCGGATTTGAACCGATGATCTCCACATTACTAGTGTGGCGCCTTACCAACTTGGCCATAGAAGCTTCTGATTTGTGTTCATTTGATTGTAAGTTACAGAATTTCAAACTCTAACTCAATTCATGTGAACTTTCATAAAATTGTGTTAT----------------------------------------------------------------------------------------------------------------------------------------------------------------------------------------------------------------------------------------------------------------------------------------------------------------------------------------------------------------------------------------------------------------------------------------------------------------------------------T------------TTCAATGCTTGCATTTGCAGCTTTCATCTCATCTGATGACTG
>Y9
nnnnnnnnnnnnnnnnnnnnnnnnnnnnnnnnnnnnnnnnnnnnnnnnnnnnnnnnnnnnnnnnnnnnnnnnnnnnnnnnnnnnnnnnnnnnnnnnnnnnnnnnnnnnnnnnnnnnnnnnnnnnnnnnnnnnnnnnnnnnnnnnnnnnnnnnnnnnnnnnnnnnnnnnnnnnnnnnnnnnnnnnnnnnnnnnnnnnnnnnnnnnnnnnnnnnnnnnnnnnnnnnnnnnnnnnnnnnnnnnnnnnnnnnnnnnnnnnnnnnnnnnnnnnnnnnnnnnnnnnnnnnnnnnnnnnnnnnnnnnnnnnnnnnnnnnnnnnnnnnnnnnnnnnnnnnnnnnnnnnnnnnnnnnnnnnnnnnnnnnnnnnnnnnnnnnnnnnnnnnnnnnnnnnnnnnnnnnnnnnnnnnnnnnnnnnnnnnnnnnnnnnnnnnnnnnnnnnnnnnnnnnnnnnnnnnnnnnnnnnnnnnnnnnnnnnnnnnnnnnnnnnnnnnnnnnnnnnnnnnnnnnnnnnnnnnnnnnnnnnnnnnnnnnnnnnnnnnnnnnnnnnnnnnnnnnnnnnnnnnnnnnnnnnnnnnnnnnnnnnnnnnnnnnnnnnnnnnnnnnnnnnnnnnnnnnnnnnnnnnnnnnnnnnnnnnnnnnnnnnnnnnnnnnnnnnnnnnnnnnnnnnnnnnnnnnnnnnnnnnnnnnnnnnnnnnnnnnnnnnnnnnnnnnnnnnnnnnnnnnnn
>YIIc17_E5
ATGACAGCGGTATCGTT-GCATACTTAGAATACATAAAAA--TATGCTTCCAATCGGATTTGAACCGATGATCTCCACATTANNNNNGTGGCGCCTTACCAACTTGGCCATAGAAGCTTCTGATTTGTGTTCATTTGATTGTAAGNNNNNNNNNNTCAAGCNNNNNNTCAATTCATNNNNNNTTTNNNNNNATTGCGTTNNT-----------------------------------------------------------------------------------------------------------------------------------------------------------------------------------------------------------------------------------------------------------------------------------------------------------------------------------TTTNNNNNNNNNNNNGGGAATANNNNNNNNNNNNNNNNNNNNNNNNNNNNNNNNNNNNNNNNNNNNNNnnnnnnnnnnnnnnnnnnnnnnnnnnnnnnnnnnnnnnnnnnnnnnnnnnnnnnnnnnnnnnnnnnnnnnnnnnnnnnnnnnnnnnnnnnnnnnnnnnnnnnnnnnnnnnnnnnnnnnnnnnnnnnnnn
>YJM789
ATGACAGCGGTATCGTT-GCATACTTAGAATACATAAAAAA-TATGCTTCCAATCGGATTTGAACCGATGATCTCCACATTACTAGTGTGGCGCCTTACCAACTTGGCCATAGAAGCTTCTGATTTGTGTTCATTTGATTGTAAGTTAGAGTATTTCAAGCTCTAACTCAATTCATGTGAACTTTCATAAAATTGTGTTATT-----------------------------------------------------------------------------------------------------------------------------------------------------------------------------------------------------------------------------------------------------------------------------------------------------------------------------------TTCATTCTAGATAGCGGGAATATTACTGGGTATACAGTATATCACAACGTCTCTTACAAGATAGAGGATACTACAAGAGGGAAGCAAGAATTATACATGGTAATGTTGTTTTTTCTTCCCCTCATTTTTTGTTATCATTCGTTATTTATTATATTTTCAATGCTTGCATTTGCAGCTTCCATCTCATCTGATGACTG
>YJM975
nnnnnnnnnnnnnnnnnnnnnnnnnnnnnnnnnnnnnnnnnnnnnnnnnnnnnnnnnnnnnnnnnnnnnnnnnnnnnnnnnnnnnnnnnnnnnnnnnnnnnnnnnnnnnnnnnnnnnnnnnnnnnnnnnnnnnnnnnnnnnnnnnnnnnnnnnnnnnnnnnnnnnnnnnnnnnnnnnnnnnnnnnnnnnnnnnnnnnnnnnnnnnnnnnnnnnnnnnnnnnnnnnnnnnnnnnnnnnnnnnnnnnnnnnnnnnnnnnnnnnnnnnnnnnnnnnnnnnnnnnnnnnnnnnnnnnnnnnnnnnnnnnnnnnnnnnnnnnnnnnnnnnnnnnnnnnnnnnnnnnnnnnnnnnnnnnnnnnnnnnnnnnnnnnnnnnnnnnnnnnnnnnnnnnnnnnnnnnnnnnnnnnnnnnnnnnnnnnnnnnnnnnnnnnnnnnnnnnnnnnnnnnnnnnnnnnnnnnnnnnnnnnnnnnnnnnnnnnnnnnnnnnnnnnnnnnnnnnnnnnnnnnnnnnnnnnnnnnnnnnnnnnnnnnnnnnnnnnnnnnnnnnnnnnnnnnnnnnnnnnnnnnnnnnnnnnnnnnnnnnnnnnnnnnnnnnnnnnnnnnnnnnnnnnnnnnnnnnnnnnnnnnnnnnnnnnnnnnnnnnnnnnnnnnnnnnnnnnnnnnnnnnnnnnnnnnnnnnnnnnnnnnnnnnnnnnnnnnnnnnnnnnnnnnnnnnnnnnnnnnn
>YJM978
nnnnnnnnnnnnnnnnnnnnnnnnnnnnnnnnnnnnnnnnnnnnnnnnnnnnnnnnnnnnnnnnnnnnnnnnnnnnnnnnnnnnnnnnnnnnnnnnnnnnnnnnnnnnnnnnnnnnnnnnnnnnnnnnnnnnnnnnnnnnnnnnnnnnnnnnnnnnnnnnnnnnnnnnnnnnnnnnnnnnnnnnnnnnnnnnnnnnnnnnnnnnnnnnnnnnnnnnnnnnnnnnnnnnnnnnnnnnnnnnnnnnnnnnnnnnnnnnnnnnnnnnnnnnnnnnnnnnnnnnnnnnnnnnnnnnnnnnnnnnnnnnnnnnnnnnnnnnnnnnnnnnnnnnnnnnnnnnnnnnnnnnnnnnnnnnnnnnnnnnnnnnnnnnnnnnnnnnnnnnnnnnnnnnnnnnnnnnnnnnnnnnnnnnnnnnnnnnnnnnnnnnnnnnnnnnnnnnnnnnnnnnnnnnnnnnnnnnnnnnnnnnnnnnnnnnnnnnnnnnnnnnnnnnnnnnnnnnnnnnnnnnnnnnnnnnnnnnnnnnnnnnnnnnnnnnnnnnnnnnnnnnnnnnnnnnnnnnnnnnnnnnnnnnnnnnnnnnnnnnnnnnnnnnnnnnnnnnnnnnnnnnnnnnnnnnnnnnnnnnnnnnnnnnnnnnnnnnnnnnnnnnnnnnnnnnnnnnnnnnnnnnnnnnnnnnnnnnnnnnnnnnnnnnnnnnnnnnnnnnnnnnnnnnnnnnnnnnnnnnnn
>YJM981
nnnnnnnnnnnnnnnnnnnnnnnnnnnnnnnnnnnnnnnnnnnnnnnnnnnnnnnnnnnnnnnnnnnnnnnnnnnnnnnnnnnnnnnnnnnnnnnnnnnnnnnnnnnnnnnnnnnnnnnnnnnnnnnnnnnnnnnnnnnnnnnnnnnnnnnnnnnnnnnnnnnnnnnnnnnnnnnnnnnnnnnnnnnnnnnnnnnnnnnnnnnnnnnnnnnnnnnnnnnnnnnnnnnnnnnnnnnnnnnnnnnnnnnnnnnnnnnnnnnnnnnnnnnnnnnnnnnnnnnnnnnnnnnnnnnnnnnnnnnnnnnnnnnnnnnnnnnnnnnnnnnnnnnnnnnnnnnnnnnnnnnnnnnnnnnnnnnnnnnnnnnnnnnnnnnnnnnnnnnnnnnnnnnnnnnnnnnnnnnnnnnnnnnnnnnnnnnnnnnnnnnnnnnnnnnnnnnnnnnnnnnnnnnnnnnnnnnnnnnnnnnnnnnnnnnnnnnnnnnnnnnnnnnnnnnnnnnnnnnnnnnnnnnnnnnnnnnnnnnnnnnnnnnnnnnnnnnnnnnnnnnnnnnnnnnnnnnnnnnnnnnnnnnnnnnnnnnnnnnnnnnnnnnnnnnnnnnnnnnnnnnnnnnnnnnnnnnnnnnnnnnnnnnnnnnnnnnnnnnnnnnnnnnnnnnnnnnnnnnnnnnnnnnnnnnnnnnnnnnnnnnnnnnnnnnnnnnnnnnnnnnnnnnnnnnnnnnnnnnnnn
>YPS128
ATGACAGCGGTATCGTTAGCATACTTAGAATACATAAAAAA-TATGCTTCCAATCGGATTTGAACCGATGATCTCCACATTACTAGTGTGGCGCCTTACCAACTTGGCCATAGAAGCTTCTGATTTGTGTTCATTTGATTGTAAGTTACAGAATTTCAAGCTCTAACTCAATTCATGTGAACTTTCATAAAATTGTGTTAT----------------------------------------------------------------------------------------------------------------------------------------------------------------------------------------------------------------------------------------------------------------------------------------------------------------------------------------------------------------------------------------------------------------------------------------------------------------------------------T-----------NTNCAATGCTTGCATTTGCAGCTTTCATCTCATCTGGTGACTG
>YPS606
NNNNNNNNNNNNNNNNNNNNNNNnnnnnnnnnnnnnnnnnnnnnnnnnnnnnnnnnnnnnnnnnnnnnnnnnnnnnnnnnnnnnnnnnnnnnnnnnnnnnnnnnnnnnnnnnnnnnnnnnnnnnnnnnnnnnnnnnnnnnnnnnnnnnnnnnnnnnnnnnnnnnnnnnnnnnnnnnnnnnnnnnnnnnnnnnnnnnnnnnnnnnnnnnnnnnnnnnnnnnnnnnnnnnnnnnnnnnnnnnnnnnnnnnnnnnnnnnnnnnnnnnnnnnnnnnnnnnnnnnnnnnnnnnnnnnnnnnnnnnnnnnnnnnnnnnnnnnnnnnnnnnnnnnnnnnnnnnnnnnnnnnnnnnnnnnnnnnnnnnnnnnnnnnnnnnnnnnnnnnnnnnnnnnnnnnnnnnnnnnnnnnnnnnnnnnnnnnnnnnnnnnnnnnnnnnnnnnnnnnnnnnnnnnnnnnnnnnnnnnnnnnnnnnnnnnnnnnnnnnnnnnnnnnnnnnnnnnnnnnnnnnnnnnnnnnnnnnnnnnnnnnnnnnnnnnnnnnnnnnnnnnnnnnnnnnnnnnnnnnnnnnnnnnnnnnnnnnnnnnnnnnnnnnnnnnnnnnnnnnnnnnnnnnnnnnnnnnnnnnnnnnnnnnnnnnnnnnnnnnnnnnnnnnnnnnnnnnnnnnnnnnnnnnnnnnnnnnnnnnnnnnnnnnnnnnnnnnnnnnnnnnnnnnnnnnnnnnnnnnnn
>YS2
nnnnnnnnnnnnnnnnnnnnnnnnnnnnnnnnnnnnnnnnnnnnnnnnnnnnnnnnnnnnnnnnnnnnnnnnnnnnnnnnnnnnnnnnnnnnnnnnnnnnnnnnnnnnnnnnnnnnnnnnnnnnnnnnnnnnnnnnnnnnnnnnnnnnnnnnnnnnnnnnnnnnnnnnnnnnnnnnnnnnnnnnnnnnnnnnnnnnnnnnnnnnnnnnnnnnnnnnnnnnnnnnnnnnnnnnnnnnnnnnnnnnnnnnnnnnnnnnnnnnnnnnnnnnnnnnnnnnnnnnnnnnnnnnnnnnnnnnnnnnnnnnnnnnnnnnnnnnnnnnnnnnnnnnnnnnnnnnnnnnnnnnnnnnnnnnnnnnnnnnnnnnnnnnnnnnnnnnnnnnnnnnnnnnnnnnnnnnnnnnnnnnnnnnnnnnnnnnnnnnnnnnnnnnnnnnnnnnnnnnnnnnnnnnnnnnnnnnnnnnnnnnnnnnnnnnnnnnnnnnnnnnnnnnnnnnnnnnnnnnnnnnnnnnnnnnnnnnnnnnnnnnnnnnnnnnnnnnnnnnnnnnnnnnnnnnnnnnnnnnnnnnnnnnnnnnnnnnnnnnnnnnnnnnnnnnnnnnnnnnnnnnnnnnnnnnnnnnnnnnnnnnnnnnnnnnnnnnnnnnnnnnnnnnnnnnnnnnnnnnnnnnnnnnnnnnnnnnnnnnnnnnnnnnnnnnnnnnnnnnnnnnnnnnnnnnnnnnnnnnnn
>YS4
ATGACAGCGGTATCGTT-GCATACTTAGAATACATAAAAAA-TNNGCTTCCAATCGGATTTGAAGCGATGATCTCCACATTACTAGTGTGGCGCCTTACCAACTTGGCCATAGAANCTTCTGATTTGTGTTCATTTGATTGTAAGTTAGAGTATTTCANGCTNTAACTCANTTCATGTGAACTTTCATAAAATTGTGTNATT-----------------------------------------------------------------------------------------------------------------------------------------------------------------------------------------------------------------------------------------------------------------------------------------------------------------------------------TTCATTCTAGATAGCGGGAATATTACTGGGTATACAGTATATCACAACGTCTCTTACAAGATAGAGGATACTACAAGAGGGAAGCAAGAATTATACATGGTAATGTTGTTTTTTCTTCCCCTCATTTTTTGTTATCATTCGTTATTTATTATATTTTCAATGCTTGCATTTGCAGCTTCCATCTCATCTGATGACTG
>YS9
nnnnnnnnnnnnnnnnnnnnnnnnnnnnnnnnnnnnnnnnnnnnnnnnnnnnnnnnnnnnnnnnnnnnnnnnnnnnnnnnnnnnnnnnnnnnnnnnnnnnnnnnnnnnnnnnnnnnnnnnnnnnnnnnnnnnnnnnnnnnnnnnnnnnnnnnnnnnnnnnnnnnnnnnnnnnnnnnnnnnnnnnnnnnnnnnnnnnnnnnnnnnnnnnnnnnnnnnnnnnnnnnnnnnnnnnnnnnnnnnnnnnnnnnnnnnnnnnnnnnnnnnnnnnnnnnnnnnnnnnnnnnnnnnnnnnnnnnnnnnnnnnnnnnnnnnnnnnnnnnnnnnnnnnnnnnnnnnnnnnnnnnnnnnnnnnnnnnnnnnnnnnnnnnnnnnnnnnnnnnnnnnnnnnnnnnnnnnnnnnnnnnnnnnnnnnnnnnnnnnnnnnnnnnnnnnnnnnnnnnnnnnnnnnnnnnnnnnnnnnnnnnnnnnnnnnnnnnnnnnnnnnnnnnnnnnnnnnnnnnnnnnnnnnnnnnnnnnnnnnnnnnnnnnnnnnnnnnnnnnnnnnnnnnnnnnnnnnnnnnnnnnnnnnnnnnnnnnnnnnnnnnnnnnnnnnnnnnnnnnnnnnnnnnnnnnnnnnnnnnnnnnnnnnnnnnnnnnnnnnnnnnnnnnnnnnnnnnnnnnnnnnnnnnnnnnnnnnnnnnnnnnnnnnnnnnnnnnnnnnnnnnnnnnnnnnnnnnnnnnnn
