# Supplementary material for: Evolutionary Genomics of Transposable Elements in Saccharomyces cerevisiae
Source: PLoS One. 2012 Nov 30;7(11):e50978. doi: 10.1371/journal.pone.0050978 (PMC3511429; doi:10.1371/journal.pone.0050978)
Supplement: File S7 — ZIP archive of SGRP strain alignments used for population genomic analyses. Alignments of the orthologous genomic region in each SGRP strain corresponding to each Ty insertion in our re-annotation of the S. cerevisiae reference genome. N’s represent low quality (<Q40 phred score) or missing data, primarily due to the low-coverage sequence of many SGRP strains. The DNA sequence of sacCer2 is included as “REF” and each alignment includes the TE locus and 200 bp of DNA sequence on either side of the Ty insertion site. A dummy sequence shows the position of each TE in the alignment with “T”s. (ZIP) [file pone.0050978.s007.zip › S7/chrIV_st37+_TY1.mfa]

>REF
GAGGGTTGGCCGAGTGGTCTAAGGCGGCAGACTTAAGATCTGTTGGACGGTTGTCCGCGCGAGTTCGAACCTCGCATCCTTCAATAACTTATTTTTTTCCTCAATCTTCGATATTAGACATTTTTTTTTTCCTATGCCTCCCTTTTCCAAGTAATGTTTTTTTTTTTTTTTTTTTTTTT-AGCTCCTCTCACAAAAGTACTGAGGACTGAAATGTAAAAACTAATAACACAATAGAAATAATCATATGATGATATAGAAAAGAAGAGAGGAGACAATCATAATATTATACGAACTCATGGCTTTCCTTATGGGAAATTCTACATTCTCGATAGTGACC-CTGGTATATTCAATATACTTAGGAATAACTGTCTTTCATAACAATGGCGGCCATACGATTACCGTATTATCCACCTATTCTTGATATTAAACTGGAAATTCTGTGAATTTTGTGATAATTGTTGGAATTCCATTGTTAATAAAGGCTATAATATTAGGTATACAGGGTTTACTAGAAGTTCTCATCGAGGATTTAGGAATCCTCAAAATGGAATCTATATTTCTACATGCTAATGTTACGATTATTCCTCATTTCGTTTTATATGTTT---------------------------------------------------------------------------------------------CATTATCCTAT
>index
--------------------------------------------------------------------------------------------------------------------------------------------------------------------------------------------------------TTTTTTTTTTTTTTTTTTTTTTTTTTTTTTTTTTTTTTTTTTTTTTTTTTTTTTTTTTTTTTTTTTTTTTTTTTTTTTTTTTTTTTTTTTTTTTTTTTTTTTTTTTTTTTTTTTTTTTTTTTTTTTTTTTTTTTTTTT-TTTTTTTTTTTTTTTTTTTTTTTTTTTTTTTTTTTTTTTTTTTTTTTTTTTTTTTTTTTTTTTTTTTTTTTTTTTTTTT-----------------------------------------------------------------------------------------------------------------------------------------------------------------------------------------------------------------------------------------------------------------------------------------------------
>273614N
nnnnnnnnnnnnnnnnnnnnnnnnnnnnnnnnnnnnnnnnnnnnnnnnnnnnnnnnnnnnnnnnnnnnnnnnnnnnnnnnnnnnnnnnnnnnnnnnnnnnnnnnnnnnnnnnnnnnnnnnnnnnnnnnnnnnnnnnnnnnnnnnnnnnnnnnnnnnnnnnnnnnnnnnnnnnnnnnnnnnnnnnnnnnnnnnnnnnnnnnnnnnnnnnnnnnnnnnnnnnnnnnnnnnnnnnnnnnnnnnnnnnnnnnnnnnnnnnnnnnnnnnnnnnnnnnnnnnnnnnnnnnnnnnnnnnnnnnnnnnnnnnnnnnnnnnnnnnnnnnnnnnnnnnnnnnnnnnnnnnnnnnnnnnnnnnnnnnnnnnnnnnnnnnnnnnnnnnnnnnnnnnnnnnnnnnnnnnnnnnnnnnnnnnnnnnnnnnnnnnnnnnnnnnnnnnnnnnnnnnnnnnnnnnnnnnnnnnnnnnnnnnnnnnnnnnnnnnnnnnnnnnnnnnnnnnnnnnnnnnnnnnnnnnnnnnnnnnnnnnnnnnnnnnnnnnnnnnnnnnnnnnnnnnnnnnnnnnnnnnnnnnnnnnnnnnnnnnnnnnnnnnnnnnnnnnnnnnnnnnnnnnnnnnnnnnnnnnnnnnnnnnnnnnnnnnnnnnnnnnnnnnnnnnnnnnnnnnnnnnnnnnnnnnnnnnnnnnnnnnnnnnnnnnnnnnnnnnnnnnnnnnnnnnnnn
>322134S
GAGGGTTGGCCGAGTGGTCTAAGGCGGCAGACTTAAGATCTGTTGGACGGTTGTCCGCGCGAGTTCGAACCTCGCATCCTTCAATAACTTATTTTTTTCCTCAATCTTCGATATTAGACATTTTTTTTTTCCTATGCCTCCCTTTTCCAAGTAATGTTTTTTTTTTTTTTTTTTTTTTT-AGCTCCTCTCACAAAAGTACTGAGGACTGAAATGTAAAAACTAATAACACAATAGAAATAATCNTATGATGATATAGAAAAGAAGAGAGGAGACAATCATAATATTATACGAACTCNTGGCTTTCCTTATGGGAAATTCTACATTCTCGATAGTGACC-CTGGTATATTCAATATACTTAGGAATAACTGTCTTTCATAACAATGGCGGNNATACGATTACCGTATTATCCACCTATTCTTGATATNAAACTGGAAATTCTGTGAATTTTGTGANAATTGTNGGAATTCCATTGTTAATAANGGCTATANTATTAGGTATNCAGGNNTNACNNNNAGTNCNCNTCNAGNNTNNAGGAATCNTCAAAANGGAATCTATATNNNNNNNNNNNNNNNNNNNNNNNATTCCNCNTTTCGTTTNANANNNNNnnnnnnnnnnnnnnnnnnnnnnnnnnnnnnnnnnnnnnnnnnnnnnnnnnnnnnnnnnnnnnnnnnnnnnnnnnnnnnnnnnnnnnnnnnnnnnnnnnnnnnnn
>378604X
nnnnnnnnnnnnnnnnnnnnnnnnnnnnnnnnnnnnnnnnnnnnnnnnnnnnnnnnnnnnnnnnnnnnnnnnnnnnnnnnnnnnnnnnnnnnnnnnnnnnnnnnnnnnnnnnnnnnnnnnnnnnnnnnnnnnnnnnnnnnnnnnnnnnnnnnnnnnnnnnnnnnnnnnnnnnnnnnnnnnnnnnnnnnnnnnnnnnnnnnnnnnnnnnnnnnnnnnnnnnnnnnnnnnnnnnnnnnnnnnnnnnnnnnnnnnnnnnnnnnnnnnnnnnnnnnnnnnnnnnnnnnnnnnnnnnnnnnnnnnnnnnnnnnnnnnnnnnnnnnnnnnnnnnnnnnnnnnnnnnnnnnnnnnnnnnnnnnnnnnnnnnnnnnnnnnnnnnnnnnnnnnnnnnnnnnnnnnnnnnnnnnnnnnnnnnnnnnnnnnnnnnnnnnnnnnnnnnnnnnnnnnnnnnnnnnnnnnnnnnnnnnnnnnnnnnnnnnnnnnnnnnnnnnnnnnnnnnnnnnnnnnnnnnnnnNNNNNNNNNNNNNNNNNNNNNNNNNNNNNNNNNNNNNNNNNNNNNNNNNNNNNNNNNNNNNNNNNNNNAATATNNNNNNNNNNNTNNNNNNNNTTN---------------------------------------------------------------------------------------------NNNNNNNNNNN
>BC187
NNGGNNNNNNNNNNNNNNNNNNNGNGNCAGACTTAAGANCTGTTGGACGGTTGTCCGCGCGAGTTCGAACCTCGCATCCTTCAATAACTTATTTTTTTCCTCANNNTTCGATATTAGANATTTTTTTTTNNNNNNGCCNNNNNNNNNNNNNNNNNNNNNTTTTTTTT-TTTTTTTTTTN-NNNNNNNNNNNNAAAANNNNNNNGGACTNNAATGTAAAAACTAANNNNNNNNNAGNNNNNNNNNTATGATGATATAGAAAAGAAGAGAGGAGNNNNNNNTAATATTNNNNNNNNNNNNNNNNNNNNNNNTGGGNNNNNNTNNNNNNNNNATAGTGNNN-NTGGTATNNNNNNTATACTTAGGAATAANNNNNNNNNNNNNNNNNGNNNNNNNNNNGATNNNNNTANNNNNNNNNNNNNNNNGATATTAAACTGGAANNNNNNTGAATTTTGTGATAATTGTTGNNNNNNNNNNNNNNNNNNNGGCNNNNNNNNNANGNNNNNNGGGNNNNNNNGAANNNNNNNNNNAGGANNNNNNNNNNNNNNNNNNNNNNNNNNNATTNNNNNNNGCNNNNNNNACGATTATTCNNNNNNNCGTTTNNNNNNNTT---------------------------------------------------------------------------------------------CNNNNNNNNNN
>DBVPG1106
GAGGGTNNNNNNAGTNNNNNNNNGCGGCANANNNNNNATCTGTTGGACGGTTGTCCGCGCGAGTTCGAACCTCGCATCCTTCAATNNNTTATTTTTTTCCTCAATCTTCGATATTAGACATTTTTTTTTTCCTATGCCTCCCTTTNNCNNNTAATGTTTTTTTTTTT-TTTTTTTTTNN-NNNNNNNNNNNNNNNAGTANNNNNNNNNNNNNNNNAAAAACTAATNNNNNNNNNNNNNTAATNNNNNGATGATANANAANANNNNNNNNNNNNNNNTCATNNTATTATNNNNNNNNNNNGCTTTCCTTATGGGNNNNNNTACNTTNTCGATAGTGANN-NNNNTATATTCAATATACTTAGNNNNNACTGTCTTTCATAACAANGNNNGCCATNNNNNNACCGTATTATCNNNCTATTCNNNNNNNNNAACTGGNNNNNNTGTNNNTTNTNNNNNAATTGTTGNNNNNNCATTGTNNNNNNAGGCTATAATATTAGGTNNNNNNGGTTNACNNNNNNNNNNNNNNNNNNNNNNAGNNNNNNNNNNNNNNNNNNNNNNNNTNNNNNNNNNNNNNNNNNNNNNNNTNNNNNNNNNNNNNNNNNNNNNNN---------------------------------------------------------------------------------------------NNNNNNNNNNN
>DBVPG1373
nnnnnnnnnnnnnnnnnnnnnnnnnnnnnnnnnnnnnnnnnnnnnnnnnnnnnnnnnnnnnnnnnnnnnnnnnnnnnnnnnnnnnnnnnnnnnnnnnnnnnnnnnnnnnnnnnnnnnnnnnnnnnnnnnnnnnnnnnnnnnnnnnnnnnnnnnnnnnnnnnnnnnnnnnnnnnnnnnnnnnnnnnnnnnnnnnnnnnnnnnnnnnnnnnnnnnnnnnnnnnnnnnnnnnnnnnnnnnnnnnnnnnnnnnnnnnnnnnnnnnnnnnnnnnnnnnnnnnnnnnnnnnnnnnnnnnnnnnnnnnnnnnnnnnnnnnnnnnnnnnnnnnnnnnnnnnnnnnnnnnnnnnnnnnnnnnnnnnnnnnnnnnnnnnnnnnnnnnnnnnnnnnnnnnnnnnnnnnnnnnnnnnnnnnnnnnnnnnnnnnnnnnnnnnnnnnnnnnnnnnnnnnnnnnnnnnnnnnnnnnnnnnnnnnnnnnnnnnnnnnnnnnnnnnnnnnnnnnnnnnnnnnnnnnnnnnnnnnnnnnnnnnnnnnnnnnnnnnnnnnnnnnnnnnnnnnnnnnnnnnnnnnnnnnnnnnnnnnnnnnnnnnnnnnnnnnnnnnnnnnnnnnnnnnnnnnnnnnnnnnnnnnnnnnnnnnnnnnnnnnnnnnnnnnnnnnnnnnnnnnnnnnnnnnnnnnnnnnnnnnnnnnnnnnnnnnnnnnnnnnnnnnnnnnnn
>DBVPG1788
NNNGNTTGGCNNNNNNNNNNNNNNNNGCANNNNNNNNNNNNNNNNNACGGTTGNNNNNNCNNNNNNNNNNNNNNNNNNNNNNANNNNNNNATTTTTTN-NNNNNNNNTCNNNNTTANNNNNNTTTTTTTTCNNNNNNCTCCCTTTNNNNNNNNNNNNNNNTTTTTTT-TTTTTTTTTNN-NNNNNNNNNNNNNNNANNNNNNAGGNNNNNNNNGNNANNNNNANNNNNNNNNNNNNNNNNNNNNNNTGATGATATAGAAAAGAAGAGAGGAGNNNNNNNNNATATTATACGANNNNNNGNCTNNNNNNNTGGNNNNNNNNNNNNNNNNNNTAGTGNNN-NTGNNNNNNNNNNNATANNNNNNAATNNCTGTCTNNNNNNNNNNNGNNNNNNNNNNGNNNNNNNNNTNNNNNNNNNNNNNTTNNNNNNNNNNNNNNNNNNNNNNNNNNTTTGTNNNNNNNNTTGNNANTNNNNNNNNNNNNNNGGCNNNNNNNNNNNNNNNNNNNNNNNNNNNNNNNNNNNNNNNNNNNNNNNNNNNNNNNNNNNNNNNNNNNNNNNNNNNNNNNNNNNNNNNNNNNNNNNNNNNNNNNNNNNNNNNNNNNNNNNNNT---------------------------------------------------------------------------------------------NNNNNNNNNNN
>DBVPG1853
nnnnnnnnnnnnnnnnnnnnnnnnnnnnnnnnnnnnnnnnnnnnnnnnnnnnnnnnnnnnnnnnnnnnnnnnnnnnnnnnnnnnnnnnnnnnnnnnnnnnnnnnnnnnnnnnnnnnnnnnnnnnnnnnnnnnnnnnnnnnnnnnnnnnnnnnnnnnnnnnnnnnnnnnnnnnnnnnnnnnnnnnnnnnnnnnnnnnnnnnnnnnnnnnnnnnnnnnnnnnnnnnnnnnnnnnnnnnnnnnnnnnnnnnnnnnnnnnnnnnnnnnnnnnnnnnnnnnnnnnnnnnnnnnnnnnnnnnnnnnnnnnnnnnnnnnnnnnnnnnnnnnnnnnnnnnnnnnnnnnnnnnnnnnnnnnnnnnnnnnnnnnnnnnnnnnnnnnnnnnnnnnnnnnnnnnnnnnnnnnnnnnnnnnnnnnnnnnnnnnnnnnnnnnnnnnnnnnnnnnnnnnnnnnnnnnnnnnnnnnnnnnnnnnnnnnnnnnnnnnnnnnnnnnnnnnnnnnnnnnnnnnnnnnnnnnnnnnnnnnnnnnnnnnnnnnnnnnnnnnnnnnnnnnnnnnnnnnnnnnnnnnnnnnnnnnnnnnnnnnnnnnnnnnnnnnnnnnnnnnnnnnnnnnnnnnnnnnnnnnnnnnnnnnnnnnnnnnnnnnnnnnnnnnnnnnnnnnnnnnnnnnnnnnnnnnnnnnnnnnnnnnnnnnnnnnnnnnnnnnnnnnnnnnnnn
>DBVPG6040
GAGGGTTGGCCGAGTGGNNNNNGGCGGCAGACTTAAGATCTGTTGGACGGTTGTCCGCGCGAGTNNNAACCTCNNNNNNTTCAATAACTTATTTTTTTCTTNNNNCTNNNNNNNNNNNNNTTTTTTTTTTCCTATNNNNNNNNNNNNNNNNNNNNNNNNNTTTNNNN-------------NNNNNCTCTCACAAAANNNNNGAGGACTGAAGNNNNNGAACTAATAACACANNNNNNATAATCATATGATGANNNNNNAAAAANNNNNGGAGACAATCATAATATTATGCGAACTCATGGCTTTCCNNNNNGNNNNNNCTACATTCTCNNNNNNNNNNNNN-NNNNATTCNNNNNNNNNNNNNNNNNNNNNNNCTCANNNNNNNGGCGGCCNNNNNNNNNNNNTATTATCCANNNNNNNNNGATNNNNNNNNNNNANNNNNNNNNNNNNNnnnnnnnnnnnnnnnnnnnnnnnnnnnnnnnnnnnnnnnnnnnnnnnnnnnnnnnnnnnnnnnnnnnnnnnnnnnnnnnnnnnnnnnnnnnnnnnnnnnnnnnnnnnnnnnnnnnnnnnnnnnnnnnnnnnnnnnnnnnnnnnnnnnnnnnnnnnnnnnnnnnnnnnnnnnnnnnnnnnnnnnnnnnnnnnnnnnnnnnnnnnnnnnnnnnnnnnnnnnnnnnnnnnnnnnnnnnnnnnnnnnnnnnnnnnnnnnnnnnnn
>DBVPG6044
NNNNNTTGGCCNNNNNNNNNAAGGCGGNNNNNNNNNNNTCTGTTNNNNNNNNNNNNGCGNNNNNNNNNANNNNNNNNNNNNNNNNNNNNNNNNNNNNNNNNNNNNNNNNNNNNNNNNNnnnnnnnnnnnnnnnnnnnnnnnnnnnnnnnnnnnnnnnnnnnnnnnnnnnnnnnnnnnnnnnnnnnnnnnnnnnnnnnnnnnnnnnnnnnnnnnnnnnnnnnnnnnnnnnnnnnnnnnnnnnnnnnnnnnnnnnnnnnnnnnnnnnnnnnnnnnnnnnnnnnnnnnnnnnnnnnnnnnnnnnnnnnnnnnnnnnnnnnnnnnnnnnnnnnnnnnnnnnnnnnnnnnnnnnnnnnnnnnnnnnnnnnnnnnnnnnnnnnnnnnnnnnnnnnnnnnnnnnnnnnnnnnnnnnnnnnnnnnnnnnnnnnnnnnnnnnnnnnnnnnnnnnnnnnnnnnnnnnnnnnnnnnnnnnnnnnnnnnnnnnnnnnnnnnnnnnnnnnnnnnnnnnnnnnnnnnnnnnnnnnnnnnnnnnnnnnnnnnnnnnnnnnnnnnnnnnnnnnnnnnnnnnnnnnnnnnnnnnnnnnnnnnnnnnnnnnnnnnnnnnnnnnnnnnnnnnnnnnnnnnnnnnnnnnnnnnnnnnnnnnnnnnnnnnnnnnnnnnnnnnnnnnnnnnnnnnnnnnnnnnnnnnnnnnnnnnnnnnnnnnnnnnnnnnnn
>DBVPG6765
GAGGGTTGGCCGAGTGGTCTAAGGCGGCAGACTTAAGATCTGTTGGACGGTTGTCCGCGCGAGTTCGAACCTCGCATCCTTCAATAACTTATTTTTTTCCTCAATCTTCGATATTAGACATTTTTTTTTTCCTATGCCTCCCTTTTCCAAGTAATGTTTTTTTTTTT-TTTTTTTTTTT-AGCTCCTCTCACAAAAGTACTGAGGACTGAAATGTAAAAACTAATAACACAATAGAAATAATCATATGATGATATAGAAAAGAAGAGAGGAGACAATCATAATATTATACGAACTCATGGCTTTCCTTATGGGAAATTCTACATTCTCGATAGTGACC-CTGGTATATTCAATATACTTAGGAATAACTGTCTTTCATAACAATGGCGGCCATACGATTACCGTATTATCCACCTATTCTTGATATTAAACTGGAAATTCTGTGAATTTTGTGATAATTGTTGGAATTCCATTGTTAATAAAGGCTATAATATTAGGTATACAGGGTTTACTAGAAGTTCTCATCGAGGATTTAGGAATCCTCAAAATGGAATCTATATTTCTACATGCTAATGTTACGATTATTCCTCATTTCGTTTTATATGTTT---------------------------------------------------------------------------------------------CATTATCCTAT
>K11
GAGNGTTGGCCGAGTGGNNNNAGGCGGCAGACTTAAGANNNGTTGGACGGTNNNNNGCGCNNNNTCGAANNNNNCATCCTTCAATAACTTATTTTTTTCTTCAANNTNNNNNNNNNNNNNNNTTTTTTTTCCNATNNNNNNNNNNNNNNNNNNNNNNNNNTTTNNNN-------------NNNNNCTCTCACAAAAGTACTGAGGACTGAAGTGTAAGAACTAATAACACAATAGAAATAATCATATGATGATATAGAAAAAAAGAGAGGAGACAATCATAATATTATGCGAACNNNTGGCTTTCCTTATGGGAAATTATACATTCNNNNNNNNNGCCTNT-GTATATTCAATATACTTAGGAATAGNTGTCTCTNNNNNNNATGGCGGCCNNNNNNNNANNGTATTATCCACCTATTCTNNANNNNNNNCTGGAANTTCTGTGAATTTTGTGANNNNTNTNNNNNNNNNNNTNNNNNNNNNNNNNNNNNNNNNNNNNNNNNNNNANNNNNNNNNNNNNNNNNNNNNGGATTTANNNATCCTCAANNNNNNNNNNNNNnnnnnnnnnnnnnnnnnnnnnnnnnnnnnnnnnnnnnnnnnnnnnnnnnnnnnnnnnnnnnnnnnnnnnnnnnnnnnnnnnnnnnnnnnnnnnnnnnnnnnnnnnnnnnnnnnnnnnnnnnnnnnnnnnnnnnnnnnnnnnnnnnnnnnnnnn
>L_1374
NNNNNTTGGCNNNNNNGNNNNNNNNGNNNNNNNNNNNNNNNNNNNNNNNNNNNNNNGCNNNNNNNNNNNNNNNNNNNCCNNNNNNNNNNNNNTTTTTNNNNNNNNNNNNNNNNNNNNNNNNTTTTNNNNNNNNNNNNNNNNNNNNNNNNNNNNNNNNNTTTTTTTTTNNNTNNNNNNNNNNNNNNNNNNNNNNNNNNNNN-NNNNNNNNNNNNNNNNNN-NNNNNNNNNNNNN-NNNANNNNNNNNNNNNNNNNNNNNNN-NNNNNNNNNNNNNNNNCNNNNNNNNNNNNNNNCTCNNNNCTNNNNN-NNNNNNNNNNNTNNNNNNTCGATAGTNANC-NTGGTATANTCAATATNNNNAGGAATAACTGTCNNTCATAACAATGGCNNCCATACGATNACCGTATTATCCACNTNNNCTTGATATTAAACTGGAAATTCTGTGAATTTTGTGATAATTGTTGGAATTCCATTGTTAATAAAGGCTATAATATTAGGTATACAGGGTTTACTAGAAGTTCTCATCGAGGATTTAGGAATCCTCAAAATGGAATCTATATTTCTACATGCTAATGTTACGATTATTCCTCATTTCGTTTTATATGTTT---------------------------------------------------------------------------------------------CATTACCCTAT
>L_1528
GAGGGTTGGCCGAGTGGTCTAAGGCGGCAGACTTAAGATCTGTTGGACGGTTGTCCGCGCGAGTTCGAACCTCGCATCCTTCAATAACTTATTTTTTTCCTCAATCTTCGATATTAGACATTTTTTTTTTCCTATGCCTCCCTTTTCCAAGTAATGTTTTTTTTTTTTTTTTTTTTTTT-AGCTCCTCTCACAAAAGTACTGAGGACTGAAATGTAAAAACTAATAACACAATAGAAATAATCATATGATGATATAGAAAAGAAGAGAGGAGACAATCATAATATTATACGAACTCATGGCTTTCCTTATGGGAAATTCTACATTCTCGATAGTGACC-CTGGTATATTCAATATACTTAGGAATAACTGTCTTTCATAACAATGGCGGCCATACGATTACCGTATTATCCACCTATTCTTGATATTAAACTGGAAATTCTGTGAATTTTGTGATAATTGTTGGAATTCCANTGTTAATAAAGGCTATAATATTAGGTATACAGGGTTTACTAGAAGTTCTCATCGAGGATTTAGGAATCCTCAAAATGGAATCTATATTTCTACATGCTAATGTTACGATTATTCCTCATTTCGTTTTATATGTTT---------------------------------------------------------------------------------------------CATTATCCTAT
>NCYC110
nnnnnnnnnnnnnnnnnnnnnnnnnnnnnnnnnnnnnnnnnnnnnnnnnnnnnnnnnnnnnnnnnnnnnnnnnnnnnnnnnnnnnnnnnnnnnnnnnnnnnnnnnnnnnnnnnnnnnnnnnnnnnnnnnnnnnnnnnnnnnnnnnnnnnnnnnnnnnnnnnnnnnnnnnnnnnnnnnnnnnnnnnnnnnnnnnnnnnnnnnnnnnnnnnnnnnnnnnnnnnnnnnnnnnnnnnnnnnnnnnnnnnnnnnnnnnnnnnnnnnnnnnnnnnnnnnnnnnnnnnnnnnnnnnnnnnnnnnnnnnnnnnnnnnnnnnnnnnnnnnnnnnnnnnnnnnnnnnnnnnnnnnnnnnnnnnnnnnnnnnnnnnnnnnnnnnnnnnnnnnnnnnnnnnnnnnnnnnnnnnnnnnnnnnnnnnnnnnnnnnnnnnnnnnnnnnnnnnnnnnnnnnnnnnnnnnnnnnnnnnnnnnnnnnnnnnnnnnnnnnnnnnnnnnnnnnnnnnnnnnnnnnnnnnnnnnnnnnnnnnnnnnnnnnnnnnnnnnnnnnnnnnnnnnnnnnnnnnnnnnnnnnnnnnnnnnnnnnnnnnnnnnnnnnnnnnnnnnnnnnnnnnnnnnnnnnnnnnnnnnnnnnnnnnnnnnnnnnnnnnnnnnnnnnnnnnnnnnnnnnnnnnnnnnnnnnnnnnnnnnnnnnnnnnnnnnnnnnnnnnnnnnnnnnnn
>NCYC361
nnnnnnnnnnnnnnnnnnnnnnnnnnnnnnnnnnnnnnnnnnnnnnnnnnnnnnnnnnnnnnnnnnnnnnnnnnnnnnnnnnnnnnnnnnnnnnnnnnnnnnnnnnnnnnnnnnnnnnnnnnnnnnnnnnnnnnnnnnnnnnnnnnnnnnnnnnnnnnnnnnnnnnnnnnnnnnnnnnnnnnnnnnnnnnnnnnnnnnnnnnnnnnnnnnnnnnnnnnnnnnnnnnnnnnnnnnnnnnnnnnnnnnnnnnnnnnnnnnnnnnnnnnnnnnnnnnnnnnnnnnnnnnnnnnnnnnnnnnnnnnnnnnnnnnnnnnnnnnnnnnnnnnnnnnnnnnnnnnnnnnnnnnnnnnnnnnnnnnnnnnnnnnnnnnnnnnnnnnnnnnnnnnnnnnnnnnnnnnnnnnnnnnnnnnnnnnnnnnnnnnnnnnnnnnnnnnnnnnnnnnnnnnnnnnnnnnnnnnnnnnnnnnnnnnnnnnnnnnnnnnnnnnnnnnnnnnnnnnnnnnnnnnnnnnnnnnnnnnnnnnnnnnnnnnnnnnnnnnnnnnnnnnnnnnnnnnnnnnnnnnnnnnnnnnnnnnnnnnnnnnnnnnnnnnnnnnnnnnnnnnnnnnnnnnnnnnnnnnnnnnnnnnnnnnnnnnnnnnnnnnnnnnnnnnnnnnnnnnnnnnnnnnnnnnnnnnnnnnnnnnnnnnnnnnnnnnnnnnnnnnnnnnnnnnn
>RM11_1A
GAGGGTTGGCCGAGTGGTCTAAGGCGGCAGACTTAAGATCTGTTGGACGGTTGTCCGCGCGAGTTCGAACCTCGCATCCTTCAATAACTTATTTTTTTCCTCAATCTTCGATATTAGACATTTTTTTTTTCCNNNNNNNNNNNNNNNNNNNNNNNNNNNNNNNNNNN-NNNNNNNNNNN-NNNNNNNNNNNNNNNNNNNNNNNNNNNNNNNNNNNNNNNNNNNNNNNNNNNNNNNNNNNNNNNNNNNNNNNNNNNNNNNNNNNNNNNNNNNNNNNNNNNNNNNNNNNNNNNNNNNNNNNNNNNNNNNNNNNNNNNNNNNNNNNNNNNNNNNNNNNNNN-NNNNNNNNNNNNNNNNNNNNNNNNNNNNNNNNNNNNNNNNNNNNNNNNNNNNNNNNNNNNNNNNNNNNNNNNNNNNNNNNNNNNNNNNNNNNNNNNNNNNNNNNNNNNNNNNNNNNNNNNNNNNNNNNNNNNNNNNNNNNNNNNNNNNNNNNNNNNNNNNNNNNNNNNNNNNNNNNNNNNNNNNNNNNNNNNNNNNNNNNNNNNNNNNNNNNNNNNNNNNNNNNNNNNNNNNNNNNNNNNNNNNNNNNNNNNNNNNNNNNNNNNNNNN---------------------------------------------------------------------------------------------NNNNNNNNNNN
>S288c
GAGGGTTGGCCGAGTGGTCTAAGGCGGCAGANTNNNNNNNTGTTNNNNNNNNNNNNGCNNNNNTTCGAACCTCGCATCCTTCAATAACTTATTTTTTTNCNNNATCTTCGATATTAGACATTTTTTTTTTCCTATGCCTCCCTTTTNCAAGTAATGTTTTTTTTTTTTTTTTTTTTTTTnNNCTCCTCTCACAAAAGTACTGAGGACTGAAATGTAAAAACTAATAACACAATAGAAATAATCATATGATGATATAGAAAAGNNNNNNNNNNNnnnnnnnnNNNNTATNCGANCTCATGGCTTTCCTTATGGGAAATTCTACATTCTCGATAGTGNCCnCTGGNNNNNNNNNNNNNNNNNNNAATAACTGTCTTTCATAACAATGGCGGCCNTACGATTACCGTATTNNNNNNNNNNNNNNNNTNNTAAACTGGAAATTCTGTGAATTTTGTGATAATTGTTGGAATTCCATTGTTAATAAAGGCTATAATATTAGGTATACAGGGTTTACTAGAAGTTCTCATCGAGGATTTAGGAATCCTCAAAATGGAATCNNNNNNNNNACNNNNNNNNNNNACGATTATNNNTCATTTNGNNNNNNNNNNNNnnnnnnnnnnnnnnnnnnnnnnnnnnnnnnnnnnnnnnnnnnnnnnnnnnnnnnnnnnnnnnnnnnnnnnnnnnnnnnnnnnnnnnnnnnnnnNNNNNNNNNNN
>SK1
GAGGGTTGGCCGAGTGGTCTAAGGCGGCAGACTTAANNNNNNTTGGACGGNNGNNCGCGCGAGTTCGAACCTCGCATCCTTCAATAACTTATATTTTTCTTCAATCTTCGATGTCGGACATTTTTTTTTTCCTATGCCCCACTTTTTCAAGCAAGGGTTTTTTTTT--------------CGCTCCTCTCACAAAAGTACTGAGGACTGAAGTGTAAGAACTAATAACACAATAGAAATAATCATATGATGATATAGAAAAAAAGAGAGGAGACAATCATAATATTATGCGAACTCATGGCTTTCCTTATGGGAAATTCTACATTCTCGATAGTGGCCTCT-GTNTATTCAATATACTTAG------CTGTCTCTCATAACAATGGCGGCCATACGATTACCGTATTATCCACCTNTTCTTGATATTAAACTGGAAATTCTGTGAATTTTGTGATAATTGTTGGANNNNNNNNNNNNNNNNNGNNTATNNNNNNNNNNNNNNNNNNNNNNNNNNNNNNNCTCATNNNNNNTNNNNNNATCCTCANNNNNNNNNNNNNNNNNNNNNNNNNNNNNATNNNNNNNNNNNNNNATTCCGTTNNNNNNNNNNnnnnnnnnnnnnnnnnnnnnnnnnnnnnnnnnnnnnnnnnnnnnnnnnnnnnnnnnnnnnnnnnnnnnnnnnnnnnnnnnnnnnnnnnnnnnnNNNNNNNNNNN
>UWOPS03_461_4
GAGGGTTGGCCGAGNGGNNNNAGGCGGCAGACTTAANNNNNGTTGGACGGTNNNNNGCGCGANNNNGAACCTCNCATCCTTCAATAACNTATTTTTTTCTTNAANNNTCGNTGTCGGANNNTTTTTTTTTCCNATGCCCCCCTTTTTCAAGTAAGNTTTTTTTTNNN------------NNNNNCCTCTCACAAAAGTACTGAGGACTGAAGTGTAAGAACTAATAACACAATAGAAATAATCATAAGATGANNNNNAAAAGAAGAGAGGAGACAATCATAATATTATGCAAACTCATGGCTTTCCTTATGGGAAATTCTACATTCTCGATAGTGGCCTCT-GTATATTCAATATACTTAGGANNNNNNGTCTCTNNNNNNAATGGCGGCCATACGANNNNNNNNNNNNNCACCTATTCTTGATNNNNNNNNNGAAATTCTGTGAATTTTGNNNNNNNNNTTGGAATTCCGTTNNNNNNNNNGNNNNNNNNNNNNNNNNNNNNNNNNNNNNNNNNNNNNNNNNNNGAGGANNNNGGNNNNNnnnnnnnnnnnnnnnnnnnnnnnnnnnnnnnnnnnnnnnnnnnnnnnnnnnnnnnnnnnnnnnnnnnnnnnnnnnnnnnnnnnnnnnnnnnnnnnnnnnnnnnnnnnnnnnnnnnnnnnnnnnnnnnnnnnnnnnnnnnnnnnnnnnnnnnnnnnnnnnnnnnnnnnnnn
>UWOPS05_217_3
NNNGGTTNGCNNNGNNNNNNNNGGCGGCANNNNTAANNNNNNTTGGACGGNNNNNNGCGCGAGTTCGAANCNNNNNNNNTTNNNTAACTTATTTTTTNNNTNNNNNNTNNNNNNNNNNNNNTTTTTTTTTCCTATGCCCCCNNNTTTCANNNAAGGTTTTTTTTNNN------------NNNNNNCTCTCACAAAAGTACTGAGGACTGAAGNNNNNGAACTAATAACACAATAGAAATAATCATAAGATGATATAGAAAAGAAGAGAGGAGACAATCATAATATNNNNNNNNNTCATGGCTTTCCTTATGGGAAATTCTACATTCTCGATAGNNNNNNNN-NNNNATTCAATATACNNNNNNNNNNNNNNNNCTCATAACAATGGCGGCCATACGATTACCGTATTATCCACCTATTCTTGATNNNNNNNNNGAAATTCTGTGAATTTTGNNNNNNNTGTTGGAATTCCGTTNNNNNNNNNGNNTATNNNNNNNNNNNNNNNNNNNNNNNNNNNNNNNNTNNNNNNNNNNNNNNNNATCCTCAANNNNNNNNNNNNNTTTNNNNNNNNNNNNNNNACGNNNNNNNNNNNNNNNNNNNnnnnnnnnnnnnnnnnnnnnnnnnnnnnnnnnnnnnnnnnnnnnnnnnnnnnnnnnnnnnnnnnnnnnnnnnnnnnnnnnnnnnnnnnnnnnnnnnnnnnnnnnnnnnnnnnn
>UWOPS05_227_2
GAGGGTTGGCCGAGTGGTCTAAGGCGGCAGACTTAAGATCTGTTGGACGGTTGTCCGCGCGAGTTCGAACCTCGCATCCTTCAATAACTTATTTTTTTCTTCAATCTTCGATGTCGGACATTTTTTTTTTCCTATGCCCCCCTTTTTCAAGTAAGGTTTTTTTTTTT------------TCGCTCCTCTCACAAAAGTACTGAGGACTGAAGTGTAAGAACTAATAACACAATAGAAATAATCATAAGATGATATAGAAAAGAAGAGAGGAGACAATCATAATATTATGCAAACTCATGGCTTTCCTTATGGGAAATTCTACATTCTCGATAGTGGCCTCT-GTATATTCAATATACTTAGGAATAGCTGTCTCTCATAACAATGGCGGCCATACGATTACCGTATTATCCACCTATTCTTGATATTAAACTGGAAATTCTGTGAATTTTGTGATAATTGTTGGAATTCCGTTGTTAATAAAGGCTATAATATTAGGTATACAGAATTTACTAGAAGTTCTCATCGAGGATCTAGGAATCCTCAAAATGGAATCTATATTTCCACATGCTAATGTTACGATTATTCGTCATTTCGTTTTATATGTTTGTTGTAAAAATCAACTATCATCTACTAACTAGTATTTACGTTATTAGTATATCATATACGATGAAATAGTCTTGCTTATAATAAAACGATTGCnnnnnnnnnnn
>UWOPS83_787_3
NNNNNNNNNNNNNNNNNNNNNNGGCGGCNNNCTTNNNNNNNGTTGGACGGNNNNNNGCGCGNNNTCGAACCTCNCATCCTTCAATAACTTATTTNNNNNNNNNNNCTNNNNNNNNNNNNNTTTTTTTTTTCCTATNNNNNNNNNNNNNNNNNNNNNNNNNTTTNNNN-------------NNNNNCTCTCACAAAAGTACTGAGGACTGAAGNNNNNGAACTAATAACACAATAGAAATAATCATATGATGATATAGAAAAAAAGAGAGGAGACAATCATAATATTATGCGANNNNNTGGCTTTCCTTATGGGAAATTCTACATTCTCGATAGNNNNNNNN-NNNNATTCAATATACTTAGGAATAGNNNNNNCTCATAACAATGGCGGCCATACGATTACCGTATTATCCACCTATTCTTGATATTAAACTGGAAATTCTGTGAACTTTGTGATAATTGTTGGAATTCCGTTGTTAATAAAGGCTATAATATTAGGTATNNNNNNNNNNCTAGAAGTTCTCCTCGAGGATTTAGGAATCCTCAAAATGGAATCNNNNNNTCTACATGNNNNNNTTACGATTATTCCTCATTTCGTTTTNNNNNTTT---------------------------------------------------------------------------------------------CNNNNNNTTAT
>UWOPS87_2421
NNNNNNNNNNNNNNNNNNNNNNNNNNNNNNNNNNNNNNNNNNNNNNNNNNNNNNNNNNNNNNNNNNNNNNNNNNNNNNNNNNNNNNNNNNNNNNNNNNNNNNNNNNNNNNNNNNNNNNNNNNNNNNNNNNNNNNNNNNNNNNNNNNNNNNNNNNNNNNNNNNNNNN--------------NNNNNNNNNNNNNNNNNNNNNNNNNNNNNNNNNNNNNNNNNNNNNNNNNNNNNNNNNNTNNNNNNNNNNNNNNNNNNNNNNNNNNNNNNNNNNNNNNNNNNNNNNNNNNNNNNNNNNNNNNNNNNNNNNNNNNNNNTTNNNNNNTNNNNNNNNNNNNNNCT-GTNNNNNNNANNNNNNNNNNNNNNNNNNNNNNNNNNNNNNNNNNNNNNNNNNNNNNNNNCNNATTATCCACCNNNNNNNNNNNNNAAACTGGAAATTCTGTGAACTTTGTGATAATTGTTGGAATTCCGTTGTTAATAAAGGCTATAATATTAGGTATACAGAATTTACTAGAAGTTCTCCTCGAGGATTTAGGAATCCTCAAAATGGAATCNNNATTTCNNNNNNNNNNNNNNNNGATTATTCCTCATTTCGTNNNNNNTNTNN---------------------------------------------------------------------------------------------NNNNNNNNNAT
>W303
GAGGGTTGGCCGAGTGGTCTAAGGCGGCAGACTTAAGATCTGTTGGACGGTTGTCCGCGCGAGTTCGAACCTCGCATCCTTCAATAACTTATTTTTTTCCTCAATCTTCGATATTAGACATTTTTTTTTTCCTATGCCTCCCTTTTCCANGTAATGTTTTTTTTTTTTTTTTTTTTTTN-AGCTCCTCTCACAAAAGTACTGAGGACTGAAATGTAAAAACTAATAACACAATAGAAATAATCATATGATGATATAGAAAAGAAGAGAGGAGACAATCATAATATTATACGAACTCATGGCTTTCCTTATGGGAAATTCTACATTCTCGATAGTGACC-CTGGTATATTCAATATACTTAGGAATAACTGTCTTTCATAACAATGGCGGCCATACGATTACCGTATTATCCACCTATTCTTGATATTAAACTGGAAATTCTGNGAATTTTGTGATAATTGTNGGAATTCCATTGTTAATAAAGGCTATAATATTAGGTATACAGGGTTTACTAGAAGTTCTCATCGAGGATTTAGGAATCCTCAAAATGGAATCTATATTTCTACATGCTAATGTTACGATTATTCCTCATTTCGTTTTATATGTTT---------------------------------------------------------------------------------------------CATTATCCTAT
>Y12
GAGGGTTGGCCGAGTGGTCTAAGGCGGCAGACTTAAGATCTGTTGGACGGTTGTCCGCGCGAGTTCNNNNNNCGCATCCTTCAATAACTTATTTTTTTCTTCAATCTTCGATGTCNNNNNNTTTTTTTTTCCTATGCCCCACTTTTTCAAGCAAGGGTTTTTTNNNN-------------NNNNCCTCTCACAAAAGTANNNANNNNNNNNNTGTAAGNNNNNATAACACAATAGAAATAATCATATGATGATATNNAAAAAAAGAGANNNNANNNTCATAATATTATGCNNNNNNATGGCTTTCCTTATGGGNAATTATACATTCTNNNNNNNNNNNNCT-GTNNANNNAATATACTNNNNNNNNNCTGTCTCTCATAGNNNNNNNNGCNNTNNNNNNNNNNNNTTATCNNNCTATTCNNNNNNNNNAANNNNNNNNNNNNNNNNNNNNNNNNNNNNNNNNNNNNNNNNNNNNNTNNNNNNNNNNNNNNNNNNNNNNNNNNNNNNNNNNNNNNNNNNNNNNNNNNNNNNNNNNNNNNNNNNNNNNNNNNNNNNNNNNNNNNNNNNNNNNNNNNNNNNNNNNNNNNNNNNNNNNNNNNNNNNNNNNN---------------------------------------------------------------------------------------------NNNNNNNNNNN
>Y55
GAGGGTTGGCCGAGTGGTCTAAGGCGGCAGACTTAAGATCTGTTGGACGGTTGTCCGCGCGAGTTCGAACCTCGCATCCTTCAATAACTTATATTTTTCTTCAATCTTCGATGTCGGACATTTTTTTTTTCCTATGCCCCACTTTTTCAAGCAAGGGTTTTTTTTT--------------CGCTCCTCTCACAAAAGTACTGAGGACTGAAGTGTAAGAACTAATAACACAATAGAAATAATCATATGATGATATAGAAAAAAAGAGAGGAGACAATCATAATATTATGCGAACTCATGGCTTTCCTTATGGGAAATTCTACATTCTCGATAGTGGCCTCT-GTATATTCAATATACTTAG------CTGTCTCTCATAACAATGGCGGCCATACGATTACCGTATTATCCACCTATTCTTGATATTAAACTGGAAATTCTGTGAATTTTGTGATAATTGTTGGAATTACGTTGTTAATAAAGGCTATAATATTAGGTATACAGAATTTACTAGAAGTTCTCATCGAGGATTTAGGAATCCTCAAAATGGAATCTATATTTCTACATACTAATATTACGAATATTCCTCATTCCGTTTTATATGTTT---------------------------------------------------------------------------------------------CATTATCCTAT
>Y9
nnnnnnnnnnnnnnnnnnnnnnnnnnnnnnnnnnnnnnnnnnnnnnnnnnnnnnnnnnnnnnnnnnnnnnnnnnnnnnnnnnnnnnnnnnnnnnnnnnnnnnnnnnnnnnnnnnnnnnnnnnnnnnnnnnnnnnnnnnnnnnnnnnnnnnnnnnnnnnnnnnnnnnnnnnnnnnnnnnnnnnnnnnnnnnnnnnnnnnnnnnnnnnnnnnnnnnnnnnnnnnnnnnnnnnnnnnnnnnnnnnnnnnnnnnnnnnnnnnnnnnnnnnnnnnnnnnnnnnnnnnnnnnnnnnnnnnnnnnnnnnnnnnnnnnnnnnnnnnnnnnnnnnnnnnnnnnnnnnnnnnnnnnnnnnnnnnnnnnnnnnnnnnnnnnnnnnnnnnnnnnnnnnnnnnnnnnnnnnnnnnnnnnnnnnnnnnnnnnnnnnnnnnnnnnnnnnnnnnnnnnnnnnnnnnnnnnnnnnnnnnnnnnnnnnnnnnnnnnnnnnnnnnnnnnnnnnnnnnnnnnnnnnnnnnnnnnnnnnnnnnnnnnnnnnnnnnnnnnnnnnnnnnnnnnnnnnnnnnnnnnnnnnnnnnnnnnnnnnnnnnnnnnnnnnnnnnnnnnnnnnnnnnnnnnnnnnnnnnnnnnnnnnnnnnnnnnnnnnnnnnnnnnnnnnnnnnnnnnnnnnnnnnnnnnnnnnnnnnnnnnnnnnnnnnnnnnnnnnnnnnnnnnnnnnn
>YIIc17_E5
nnnnnnnnnnnnnnnnnnnnnnnnnnnnnnnnnnnnnnnnnnnnnnnnnnnnnnnnnnnnnnnnnnnnnnnnnnnnnnnnnnnnnnnnnnnnnnnnnnnnnnnnnnnnnnnnnnnnnnnnnnnnnnnnnnnnnnnnnnnnnnnnnnnnnnnnnnnnnnnnnnnnnnnnnnnnnnnnnnnnnnnnnnnnnnnnnnnnnnnnnnnnnnnnnnnnnnnnnnnnnnnnnnnnnnnnnnnnnnnnnnnnnnnnnnnnnnnnnnnnnnnnnnnnnnnnnnnnnnnnnnnnnnnnnnnnnnnnnnnnnnnnnnnnnnnnnnnnnnnnnnnnnnnnnnnnnnnnnnnnnnnnnnnnnnnnnnnnnnnnnnnnnnnnnnnnnnnnnnnnnnnnnnnnnnnnnnnnnnnnnnnnnnnnnnnnnnnnnnnnnnnnnnnnnnnnnnnnnnnnnnnnnnnnnnnnnnnnnnnnnnnnnnnnnnnnnnnnnnnnnnnnnnnnnnnnnnnnnnnnnnnnnnnnnnnnnnnnnnnnnnnnnnnnnnnnnnnnnnnnnnnnnnnnnnnnnnnnnnnnnnnnnnnnnnnnnnnnnnnnnnnnnnnnnnnnnnnnnnnnnnnnnnnnnnnnnnnnnnnnnnnnnnnnnnnnnnnnnnnnnnnnnnnnnnnnnnnnnnnnnnnnnnnnnnnnnnnnnnnnnnnnnnnnnnnnnnnnnnnnnnnnnnnnnnn
>YJM789
NNNNNNNNNNNNNNNNNNNNNNNNNNNNNNNNNNNNNNNNNNNNNNNNNNNNNNNNNNNNNNNNNNNNNNNNNNNNNNNNNNNNNNNNNNNNNNNNNNNNNNNNNNNNNNNNNNNNNNNNNNNNNNNNNNNNNNNNNNNNNNNNNNNNNNNNNNNNNNNNNNNNNNN---NNNNNNNNN-NNNNNNNNNNNNNNNNNNNNNNNNNNNNNNNNNNNNNNNNNNNNNNNNNNNNNNNNNNNNNNNNNNNNNNNNNNNNNNNNNNNNNNNNNNNNNNNNNNNNNNNNNNNNNNNNNNNNNNNNNNNNNNNNNNNNNNNNTTCTACATTCTCGATAGTGACC-CTGGTATATTCAATATACTTAGGAATAACTGTCTTTCATAACAATGGCGGCCATACGATTACCGTATTATCCACCTATTCTTGATATTAAACTGGAAATTCTGTGAATTTTGTGATAATTGTTGGAATTCCATTGTTAATAAAGGCTATAATATTAGGTATACAGGGTTTACTAGAAGTTCTCATCGAGGATTTAGGAATCCTCAAAATGGAATCTATATTTCTACATGCTAATGTTACGATTATTCCTCATTTCGTTTTATATGTTT---------------------------------------------------------------------------------------------CATTATCCTAT
>YJM975
NNNGGTTGGCCNNNNNNNNNNNGGCGGCNNNNNNNNNNNNNNTTGGACGGTTGTCCGCGCGANNNNGAACCTCGCATCCTTCNNNNNNNNNNNTTTTTCCTCAATCTTCGATATTAGACATTTTTTTTTTCCTATGCCTCCCTTTTCCAAGTAATGTTTTTTTTTTT-TTTTTTTTTTN-NNNNNNNNNNNNAAANNNNNNNANNNNNNNNNTGTAAAAACTAATAACACAATAGAAATAATCATATGATGATATAGAAAANNNNNNNNNNNNNNNTCATAATATTATACNNNNNNNNGNCTTTCCTTATGGGNNNNNNNNNNNTNTCGANNNNNNNN-NTGNNNNNTTCAATATACTTAGNNNNNNCTGTCTTTCATAACAATGNNNNNCATNNNNNNACCGTATTATCCACCTATTCTNNNNNNTAAACTGGNNNNNNTGTNNNNNNTNNNNNNNTTGTTGNNNNNNCATTGTTAATAAAGGCTATAATATTAGGTATACAGGGTTTACNNNNNNNNNNNNTCGNNNNNNNNNNNNNNNNNNNAATGNNNNNNATATTTCTACATGCNNNNNNNNNNNNNNNNNNNNNNTTNNNNNNNNNTNTNT---------------------------------------------------------------------------------------------NANNNNNNNNN
>YJM978
GAGGGTTGGCCGAGTGGTCTAAGGCGGCAGACTTAAGATCTGTTGGACGGTTGTCCGCGCGAGTTCGAACCTCGCATCCTTCAATAACTTATTTTTTTCCTCAATCTTCGATATTAGACATTTTTTTTTTCCTATGCCTCCCTTTTCCAAGTAATGTTTTTTTTTTT-TTTTTTTTTTT-AGCTCCTCTCACAAAAGTACTGAGGACTGAAATGTAAAAACTAATAACNCAATAGAAATAATCATATGATGATATAGAAAAGAAGAGAGGAGACAATCATAATATTATACGAACTCATGGCTTTCCTTATGGGAAATTCTACATTCTCGATAGTGACC-CTGGTATATTCAATATACTTAGGAATAACTGTCTTTCATAACAATGGCGGCCATACGATTACCGTATTATCCACCTATTCTTGATATTAAACTGGAAATTCTGTGAATTTTGTGATAATTGTTGGAATTCCATTGTNAANAAAGGCTATAATATTAGGTATACAGGGTTTACTNNNNGTNCTNATCGANGATTTAGGNNNNNTNNNANTGGAATCTATNTTTCTNNNNGCNNNNNNNNNNNNNNNNNNNNNNNNNNNNNNNnnnnnnnnnnnnnnnnnnnnnnnnnnnnnnnnnnnnnnnnnnnnnnnnnnnnnnnnnnnnnnnnnnnnnnnnnnnnnnnnnnnnnnnnnnnnnnnnnnnnnnnnnnnnnnn
>YJM981
nnnnnnnnnnnnnnnnnnnnnnnnnnnnnnnnnnnnnnnnnnnnnnnnnnnnnnnnnnnnnnnnnnnnnnnnnnnnnnnnnnnnnnnnnnnnnnnnnnnnnnnnnnnnnnnnnnnnnnnnnnnnnnnnnnnnnnnnnnnnnnnnnnnnnnnnnnnnnnnnnnnnnnnnnnnnnnnnnnnnnnnnnnnnnnnnnnnnnnnnnnnnnnnnnnnnnnnnnnnnnnnnnnnnnnnnnnnnnnnnnnnnnnnnnnnnnnnnnnnnnnnnnnnnnnnnnnnnnnnnnnnnnnnnnnnnnnnnnnnnnnnnnnnnnnnnnnnnnnnnnnnnnnnnnnnnnnnnnnnnnnnnnnnnnnnnnnnnnnnnnnnnnnnnnnnnnnnnnnnnnnnnnnnnnnnnnnnnnnnnnnnnnnnnnnnnnnnnnnnnnnnnnnnnnnnnnnnnnnnnnnnnnnnnnnnnnnnnnnnnnnnnnnnnnnnnnnnnnnnnnnnnnnnnnnnnnnnnnnnnnnnnnnnnnnnnnnnnnnnnnnnnnnnnnnnnnnnnnnnnnnnnnnnnnnnnnnnnnnnnnnnnnnnnnnnnnnnnnnnnnnnnnnnnnnnnnnnnnnnnnnnnnnnnnnnnnnnnnnnnnnnnnnnnnnnnnnnnnnnnnnnnnnnnnnnnnnnnnnnnnnnnnnnnnnnnnnnnnnnnnnnnnnnnnnnnnnnnnnnnnnnnnnnnnnn
>YPS128
NNNNNNNNNNCNNNNNNTCTAAGGCGGCNNNNNNNNNNNCTNNTNNNNNNTTGTCCGCNNNNNNNNNNNNNNCGCATCCNNNNNNNNNNNATTTNTTTCTTNNNTCTTTGATGTCGGACATTTTTTTTTTCCTATGCCCNNNNNNNTCAAGCAAGGGTTTTTTNNNN-------------NNNNNNNNNNNNNNNNNNNNNNNNGNNNNNNNNNNNNNNNNNNATNNNNNNNNNNNNNNNNNNNNNNNNNNNNNNAGAANNNNNNNNNNNNNNNNNNNNNNNNNNTANNNNNNNNNNNNNNNNNNCTTATGGGNNNNNNNNNNNNNNNNNNNNTGGNNNNN-NNNNNNTNNNNNNACTNNNNNNNNNCTGTCTCNNNNNNCAATGGNNGNNNTANNNNNNNNNNNNNNNNNNNNNNNNNNNNNNNNNNNNNNNNNNNNNNNNNNNNNNNNNNNNNNNNNNNNNNNNNNNNNNNNNNNNNNNNNNNNNNNNNNNNNNNNNNNNNNNNNNNNNNNNNNNNNNNNNNNNNNNNNNNNNNNNNNNNNNNNNNNNNNNNNNNNNNNNNNNNNNNNNNNNNNNNNNNNNNNNNNNNNNNNNNNNNNNNNNNNN---------------------------------------------------------------------------------------------NNNNNNNNNNN
>YPS606
nnnnnnnnnnnnnnnnnnnnnnnnnnnnnnnnnnnnnnnnnnnnnnnnnnnnnnnnnnnnnnnnnnnnnnnnnnnnnnnnnnnnnnnnnnnnnnnnnnnnnnnnnnnnnnnnnnnnnnnnnnnnnnnnnnnnnnnnnnnnnnnnnnnnnnnnnnnnnnnnnnnnnnnnnnnnnnnnnnnnnnnnnnnnnnnnnnnnnnnnnnnnnnnnnnnnnnnnnnnnnnnnnnnnnnnnnnnnnnnnnnnnnnnnnnnnnnnnnnnnnnnnnnnnnnnnnnnnnnnnnnnnnnnnnnnnnnnnnnnnnnnnnnnnnnnnnnnnnnnnnnnnnnnnnnnnnnnnnnnnnnnnnnnnnnnnnnnnnnnnnnnnnnnnnnnnnnnnnnnnnnnnnnnnnnnnnnnnnnnnnnnnnnnnnnnnnnnnnnnnnnnnnnnnnnnnnnnnnnnnnnnnnnnnnnnnnnnnnnnnnnnnnnnnnnnnnnnnnnnnnnnnnnnnnnnnnnnnnnnnnnnnnnnnnnnnnnnnnnnnnnnnnnnnnnnnnnnnnnnnnnnnnnnnnnnnnnnnnnnnnnnnnnnnnnnnnnnnnnnnnnnnnnnnnnnnnnnnnnnnnnnnnnnnnnnnnnnnnnnnnnnnnnnnnnnnnnnnnnnnnnnnnnnnnnnnnnnnnnnnnnnnnnnnnnnnnnnnnnnnnnnnnnnnnnnnnnnnnnnnnnnnnnnnnnn
>YS2
nnnnnnnnnnnnnnnnnnnnnnnnnnnnnnnnnnnnnnnnnnnnnnnnnnnnnnnnnnnnnnnnnnnnnnnnnnnnnnnnnnnnnnnnnnnnnnnnnnnnnnnnnnnnnnnnnnnnnnnnnnnnnnnnnnnnnnnnnnnnnnnnnnnnnnnnnnnnnnnnnnnnnnnnnnnnnnnnnnnnnnnnnnnnnnnnnnnnnnnnnnnnnnnnnnnnnnnnnnnnnnnnnnnnnnnnnnnnnnnnnnnnnnnnnnnnnnnnnnnnnnnnnnnnnnnnnnnnnnnnnnnnnnnnnnnnnnnnnnnnnnnnnnnnnnnnnnnnnnnnnnnnnnnnnnnnnnnnnnnnnnnnnnnnnnnnnnnnnnnnnnnnnnnnnnnnnnnnnnnnnnnnnnnnnnnnnnnnnnnnnnnnnnnnnnnnnnnnnnnnnnnnnnnnnnnnnnnnnnnnnnnnnnnnnnnnnnnnnnnnnnnnnnnnnnnnnnnnnnnnnnnnnnnnnnnnnnnnnnnnnnnnnnnnnnnnnnnnnnnnnnnnnnnnnnnnnnnnnnnnnnnnnnnnnnnnnnnnnnnnnnnnnnnnnnnnnnnnnnnnnnnnnnnnnnnnnnnnnnnnnnnnnnnnnnnnnnnnnnnnnnnnnnnnnnnnnnnnnnnnnnnnnnnnnnnnnnnnnnnnnnnnnnnnnnnnnnnnnnnnnnnnnnnnnnnnnnnnnnnnnnnnnnnnnnn
>YS4
GAGGGTTGGCCGNNNNNTCTAAGGCGGCANNNNNNAGATCTGTTGGACGGTTGTCCGCGCGAGTTCGAACCTCGCATCCTTCAATAACTTATTTTTTTCCTCAATCTTCNNNNNNNNNNNTTTTTTTTTTCCTATGCCTCCNNNTNCCNNNNAATGTTTTTTTTNNN-NNNNNNNNNNN-NNNNNNNNNNNNNNAANNNCTGAGGACTGANATGTAAAAACTAATAACACAATAGAAATAATCATATGATGATATAGAAAAGAAGAGAGGAGACAATCATAATATTATACGAACTCATGGCTTTCCTTATGGGAAATTCTACATTCTCGATAGTGACC-CTGGTATATTCAATATACTTAGGAATAACTGTCTTTCATAACAATGGCGGCCATACGATTACCGTATTATCCACCTATTCTTGATATTAAACTGGAAATTCTGTGAATTTTGTGATAATTGTTGGAATTCCATTGTTAATAAAGGCTATAATATTAGGTATACAGGGTTTACTAGAAGTTCTCATCGAGGATTTAGGAATCCTCAAAATGGAATCTATATTTCTACATGCTAATGTTACGATTATTCCTCATTTCGTTTTATATGTTT---------------------------------------------------------------------------------------------CATTATCCTAT
>YS9
NNNNNTNNNNCNNNNNNNNNNNNGCGGCANNNNNNNNATCTGTTGGACGNNNNNNNNCGCGANNNNNNNNNNNNCATCCTTCNNNNNNTTATTTTTTTCCTNNNNCTTCNNNNNNAGACATTTTTTTTTTNNNNNNCCTCCCTTTNNNNNNTANNGTTTTTTTTTTT-TTTTTTTTNNN-NNNNNNNNNNNNAAANNNNNNNNNNNNNNNNNTNNNAAAACTAATAACACAATAGANNNNNNCATATGATGATATAGAAAAGAAGAGAGGNNNNNNTCATAATATTATACGAANNNNNNNNTTTCCTTATGGGNNNNNNTACATTCTCGANNNNNNNN-NNNNNNTATTCAATATACTTNNNNNNNNNNNNNTTTCATAACAANNNNNNNCATNNNNNNANNNNNNTATCCACCTATTCTNNNNNTTAAACTGGNNATTNNNNNNNNNNNNNNNNNATTNNNNNNNNNNCANTNNNANTAAAGGCTATAATATTAGGTATACAGGGTTTACNNNNNNTTCTCANNNNNNNNNNNNNNNNNNNNNNAATGNNNNNNATNTTNNNACNNNNNNNNNNNNNNNNNNNNCNNNNNNNNNNNNNNNNNNNNN---------------------------------------------------------------------------------------------NNNNNNNNNNN
