# Supplementary material for: Evolutionary Genomics of Transposable Elements in Saccharomyces cerevisiae
Source: PLoS One. 2012 Nov 30;7(11):e50978. doi: 10.1371/journal.pone.0050978 (PMC3511429; doi:10.1371/journal.pone.0050978)
Supplement: File S7 — ZIP archive of SGRP strain alignments used for population genomic analyses. Alignments of the orthologous genomic region in each SGRP strain corresponding to each Ty insertion in our re-annotation of the S. cerevisiae reference genome. N’s represent low quality (<Q40 phred score) or missing data, primarily due to the low-coverage sequence of many SGRP strains. The DNA sequence of sacCer2 is included as “REF” and each alignment includes the TE locus and 200 bp of DNA sequence on either side of the Ty insertion site. A dummy sequence shows the position of each TE in the alignment with “T”s. (ZIP) [file pone.0050978.s007.zip › S7/chrIV_st38-_TY1.mfa]

>REF
AATCATATGATGATATAGAAAAGAAGAGAGGAGACAATCATAATATTATACGAACTCATGGCTTTCCTTATGGGAAATTCTACATTCTCGATAGTGACC-CTGGTATATTCAATATACTTAGGAATAACTGTCTTTCATAACAATGGCGGCCATACGATTACCGTATTATCCACCTATTCTTGATATTAAACTGGAAATTCTGTGAATTTTGTGATAATTGTTGGAATTCCATTGTTAATAAAGGCTATAATATTAGGTATACAGGGTTTACTAGAAGTTCTCATCGAGGATTTAGGAATCCTCAAAATGGAATCTATATTTCTACATGCTAATGTTACGATTATTCCTCATTTCGTTTTATATGTTT---------------------------------------------------------------------------------------------CATTATCCTATTACATTATCAATCCTTGCATTTCAGCTTCCTCTAACTTCGAAGCTTTCCATAACTTCTGTCATCATCTAATACCGTATATGATAATATATTGATAGTATGACCACTAGTTGATACACTGTTGGAATAAAAACCAACTATCATCTACTAACTAGTATTTATGTTACTAGTATATTATCATATACGGTGTTAGAAGATGACACAAATGATGAGAAATAGTCATCTAAATTAGTGGAAACTGAAACGCAAGGATTGATAATGTAATAGGATAATGAAACATATAAAACTGAATGAGGAATGATCGTAATATTAGCATGTA
>index
--------------------------------------------------------------------------------------------------------------------------------------------------------------------------------------------------------TTTTTTTTTTTTTTTTTTTTTTTTTTTTTTTTTTTTTTTTTTTTTTTTTTTTTTTTTTTTTTTTTTTTTTTTTTTTTTTTTTTTTTTTTTTTTTTTTTTTTTTTTTTTTTTTTTTTTTTTTTTTTTTTTTTTTTTTTTTTTTTTTTTTTTTTTTTTTTTTTTTTTTTT---------------------------------------------------------------------------------------------TTTTTTTTTTTTTTTTTTTTTTTTTTTTTTTTTTTTTTTTTTTTTTTTTTTTTTTTTTTTTTTTTTTTTTTTTTTTTTTTTTTTTTTTTTTTTTTTTTTTTTTTTTTTTTTTTTTTTTTTTTTTTTTT--------------------------------------------------------------------------------------------------------------------------------------------------------------------------------------------------------
>273614N
nnnnnnnnnnnnnnnnnnnnnnnnnnnnnnnnnnnnnnnnnnnnnnnnnnnnnnnnnnnnnnnnnnnnnnnnnnnnnnnnnnnnnnnnnnnnnnnnnnnnnnnnnnnnnnnnnnnnnnnnnnnnnnnnnnnnnnnnnnnnnnnnnnnnnnnnnnnnnnnnnnnnnnnnnnnnnnnnnnnnnnnnnnnnnnnnnnnnnnnnnnnnnnnnnnnnnnnnnnnnnnnnnnnnnnnnnnnnnnnnnnnnnnnnnnnnnnnnnnnnnnnnnnnnnnnnnnnnnnnnnnnnnnnnnnnnnnnnnnnnnnnnnnnnnnnnnnnnnnnnnnnnnnnnnnnnnnnnnnnnnnnnnnnnnnnnnnnnnnnnnnnnnnnnnnnnnnnnnnnnnnnnnnnnnnnnnnnnnnnnnnnnnnnnnnnnnnnnnnnnnnnnnnnnnnnnnnnnnnnnnnnnnnnnnnnnnnnnnnnnnnnnnnnnnnnnnnnnnnnnnnnnnnnnnnnnnnnnnnnnnnnnnnnnnnnnnnnnnnnnnnnnnnnnnnnnnnnnnnnnnnnnnnnnnnnnnnnnnnnnnnnnnnnnnnnnnnnnnnnnnnnnnnnnnnnnnnnnnnnnnnnnnnnnnnnnnnnnnnnnnnnnnnnnnnnnnnnnnnnnnnnnnnnnnnnnnnnnnnnnnnnnnnnnnnnnnnnnnnnnnnnnnnnnnnnnnnnnnnnnnnnnnnnnnnnnnnnnnnnnnnnnnnnnnnnnnnnnnnnnnnnnnnnnnnnnnnnnnnnnnnnnnnnnnnnnnnnnnnnnnnnnnnnnn
>322134S
AATCNTATGATGATATAGAAAAGAAGAGAGGAGACAATCATAATATTATACGAACTCNTGGCTTTCCTTATGGGAAATTCTACATTCTCGATAGTGACC-CTGGTATATTCAATATACTTAGGAATAACTGTCTTTCATAACAATGGCGGNNATACGATTACCGTATTATCCACCTATTCTTGATATNAAACTGGAAATTCTGTGAATTTTGTGANAATTGTNGGAATTCCATTGTTAATAANGGCTATANTATTAGGTATNCAGGNNTNACNNNNAGTNCNCNTCNAGNNTNNAGGAATCNTCAAAANGGAATCTATATNNNNNNNNNNNNNNNNNNNNNNNATTCCNCNTTTCGTTTNANANNNNNnnnnnnnnnnnnnnnnnnnnnnnnnnnnnnnnnnnnnnnnnnnnnnnnnnnnnnnnnnnnnnnnnnnnnnnnnnnnnnnnnnnnnnnnnnnnnnnnnnnnnnnnnnnnnnnnnnnnnnnnnnnnnnnnnnnnnnnnnnnnnnnnnnnnnnnnnnnnnnnnnnnnnnnnnnnnnnnnnnnnnnnnnnnnnnnnnnnnnnnnnnnnnnnnnnnnnnnnnnnnnnnnnnnnnnnnnnnnnnnnnnnnnnnnnnnnnnnnnnnnnnnnnnnnnnnnnnnnnnnnnnnnnnnnnnnnnnnnnnnnnnnnnnnnnnnnnnnnnnnnnnnnnnnnnnnnnnnnnnnnnnnnnnnnnnnnnnnnnnnnnnnnnnnnnnnnnnnnnnnnnnnnnnnnnnnnnnnnnnnnnnnnnnnnnnnnnnnnnnnnn
>378604X
nnnnnnnnnnnnnnnnnnnnnnnnnnnnnnnnnnnnnnnnnnnnnnnnnnnnnnnnnnnnnnnnnnnnnnnnnnnnnnnnnnnnnnnnnnnnnnnnnnnnnnnnnnnnnnnnnnnnnnnnnnnnnnnnnnnnnnnnnnnnnnnnnnnnnnnnnnnnnnnnnnnnnnnnnnnnnnnnnnnnnnnnnnnnnnnnnnnnnnnnnnnnnnnnnnnnnnnnnnnnnnnnnnnnnnnnnnnnnnnnnnnnnnnnnnnnnnnnnnnnnnnnnnnnnnnnNNNNNNNNNNNNNNNNNNNNNNNNNNNNNNNNNNNNNNNNNNNNNNNNNNNNNNNNNNNNNNNNNNNNAATATNNNNNNNNNNNTNNNNNNNNTTN---------------------------------------------------------------------------------------------NNNNNNNNNNNNNNNNNNNNAATCCTTGCATNNNNNNNNNNNNNNNNTTCGAAGCTTTCCATNNNTTCTGTCATCATCTAATACCGTATATGATAATATATTGATAGTATGACCNNNNNNNNNN------------------------------------------------------------------------------------------------------------------------------------------------------------------------------------------------------------
>BC187
NNNNNTATGATGATATAGAAAAGAAGAGAGGAGNNNNNNNTAATATTNNNNNNNNNNNNNNNNNNNNNNNTGGGNNNNNNTNNNNNNNNNATAGTGNNN-NTGGTATNNNNNNTATACTTAGGAATAANNNNNNNNNNNNNNNNNGNNNNNNNNNNGATNNNNNTANNNNNNNNNNNNNNNNGATATTAAACTGGAANNNNNNTGAATTTTGTGATAATTGTTGNNNNNNNNNNNNNNNNNNNGGCNNNNNNNNNANGNNNNNNGGGNNNNNNNGAANNNNNNNNNNAGGANNNNNNNNNNNNNNNNNNNNNNNNNNNATTNNNNNNNGCNNNNNNNACGATTATTCNNNNNNNCGTTTNNNNNNNTT---------------------------------------------------------------------------------------------CNNNNNNNNNNNNNNNNNNNNATNNNTGNNNNNNNNNNNCCNNNNNNNNNNNNNNNNNCNNNNNNNNNNNTCATNNNNNNNNNNNNNNNNNGANNNNNNNNNNNNNNNNNNNNNNNNNNNNNNNNNNNNNNNNNNNNNNNNNNNNNNNNNNNNNNNNNNNNNNNNNNNNNNN-NNNNNNNNNNnnnnnnnnnnnnnnnnnnnnnnnnnnnnnnnnnnnnnnnnnnnnnnnnnnnnnnnnnnnnnnnnnnnnnnnnnnnnnnnnnnnnnnnnnnnnnnnnnnnnnnnnnnnnnnnnnnnnnnnnnnnnnnnnnnnnnnnnnnnnnnnnn
>DBVPG1106
AATNNNNNGATGATANANAANANNNNNNNNNNNNNNNTCATNNTATTATNNNNNNNNNNNGCTTTCCTTATGGGNNNNNNTACNTTNTCGATAGTGANN-NNNNTATATTCAATATACTTAGNNNNNACTGTCTTTCATAACAANGNNNGCCATNNNNNNACCGTATTATCNNNCTATTCNNNNNNNNNAACTGGNNNNNNTGTNNNTTNTNNNNNAATTGTTGNNNNNNCATTGTNNNNNNAGGCTATAATATTAGGTNNNNNNGGTTNACNNNNNNNNNNNNNNNNNNNNNNAGNNNNNNNNNNNNNNNNNNNNNNNNTNNNNNNNNNNNNNNNNNNNNNNNTNNNNNNNNNNNNNNNNNNNNNNN---------------------------------------------------------------------------------------------NNNNNNNNNNNNNNNNNNNNNNNNNNNNNNNNNNNNNNNNNNNNNNNNNNNNNNNNNNNNNNNNNNNNNNNNNNNNNNNNNNNNNNNNNNNNNNNNNNNNNNNNNNNNNNNNNNNNNNNNNNNNNNNNNNNNNNNNNNNNNNNNN-NNNNNnnnnnnnnnnnnnnnnnnnnnnnnnnnnnnnnnnnnnnnnnnnnnnnnnnnnnnnnnnnnnnnnnnnnnnnnnnnnnnnnnnnnnnnnnnnnnnnnnnnnnnnnnnnnnnnnnnnnnnnnnnnnnnnnnnnnnnnnnnnnnnnnnnnnnnnnnnnnnnnnnnnnnnnnnnnnnnnnn
>DBVPG1373
nnnnnnnnnnnnnnnnnnnnnnnnnnnnnnnnnnnnnnnnnnnnnnnnnnnnnnnnnnnnnnnnnnnnnnnnnnnnnnnnnnnnnnnnnnnnnnnnnnnnnnnnnnnnnnnnnnnnnnnnnnnnnnnnnnnnnnnnnnnnnnnnnnnnnnnnnnnnnnnnnnnnnnnnnnnnnnnnnnnnnnnnnnnnnnnnnnnnnnnnnnnnnnnnnnnnnnnnnnnnnnnnnnnnnnnnnnnnnnnnnnnnnnnnnnnnnnnnnnnnnnnnnnnnnnnnnnnnnnnnnnnnnnnnnnnnnnnnnnnnnnnnnnnnnnnnnnnnnnnnnnnnnnnnnnnnnnnnnnnnnnnnnnnnnnnnnnnnnnnnnnnnnnnnnnnnnnnnnnnnnnnnnnnnnnnnnnnnnnnnnnnnnnnnnnnnnnnnnnnnnnnnnnnnnnnnnnnnnnnnnnnnnnnnnnnnnnnnnnnnnnnnnnnnnnnnnnnnnnnnnnnnnnnnnnnnnnnnnnnnnnnnnnnnnnnnnnnnnnnnnnnnnnnnnnnnnnnnnnnnnnnnnnnnnnnnnnnnnnnnnnnnnnnnnnnnnnnnnnnnnnnnnnnnnnnnnnnnnnnnnnnnnnnnnnnnnnnnnnnnnnnnnnnnnnnnnnnnnnnnnnnnnnnnnnnnnnnnnnnnnnnnnnnnnnnnnnnnnnnnnnnnnnnnnnnnnnnnnnnnnnnnnnnnnnnnnnnnnnnnnnnnnnnnnnnnnnnnnnnnnnnnnnnnnnnnnnnnnnnnnnnnnnnnnnnnnnnnnnnnnnnnnnnnn
>DBVPG1788
NNNNNNNTGATGATATAGAAAAGAAGAGAGGAGNNNNNNNNNATATTATACGANNNNNNGNCTNNNNNNNTGGNNNNNNNNNNNNNNNNNNTAGTGNNN-NTGNNNNNNNNNNNATANNNNNNAATNNCTGTCTNNNNNNNNNNNGNNNNNNNNNNGNNNNNNNNNTNNNNNNNNNNNNNTTNNNNNNNNNNNNNNNNNNNNNNNNNNTTTGTNNNNNNNNTTGNNANTNNNNNNNNNNNNNNGGCNNNNNNNNNNNNNNNNNNNNNNNNNNNNNNNNNNNNNNNNNNNNNNNNNNNNNNNNNNNNNNNNNNNNNNNNNNNNNNNNNNNNNNNNNNNNNNNNNNNNNNNNNNNNNNNNNNNNNNNNNT---------------------------------------------------------------------------------------------NNNNNNNNNNNNNNNNNNNNNNNNNNNNNNNNNNNNNNNNNNNNNNNNNNNNNNNnnnnnnnnnnnnnnnnnnnnnnnnnnnnnnnnnnnnnnnnnnnnnnnnnnnnnnnnnnnnnnnnnnnnnnnnnnnnnnnnnnnnnnnnnnnnnnnnnnnnnnnnnnnnnnnnnnnnnnnnnnnnnnnnnnnnnnnnnnnnnnnnnnnnnnnnnnnnnnnnnnnnnnnnnnnnnnnnnnnnnnnnnnnnnnnnnnnnnnnnnnnnnnnnnnnnnnnnnnnnnnnnnnnnnnnnnnnnnnnnnnnnnnnnNNNNNNNNNNTANTANTAGCATGTA
>DBVPG1853
nnnnnnnnnnnnnnnnnnnnnnnnnnnnnnnnnnnnnnnnnnnnnnnnnnnnnnnnnnnnnnnnnnnnnnnnnnnnnnnnnnnnnnnnnnnnnnnnnnnnnnnnnnnnnnnnnnnnnnnnnnnnnnnnnnnnnnnnnnnnnnnnnnnnnnnnnnnnnnnnnnnnnnnnnnnnnnnnnnnnnnnnnnnnnnnnnnnnnnnnnnnnnnnnnnnnnnnnnnnnnnnnnnnnnnnnnnnnnnnnnnnnnnnnnnnnnnnnnnnnnnnnnnnnnnnnnnnnnnnnnnnnnnnnnnnnnnnnnnnnnnnnnnnnnnnnnnnnnnnnnnnnnnnnnnnnnnnnnnnnnnnnnnnnnnnnnnnnnnnnnnnnnnnnnnnnnnnnnnnnnnnnnnnnnnnnnnnnnnnnnnnnnnnnnnnnnnnnnnnnnnnnnnnnnnnnnnnnnnnnnnnnnnnnnnnnnnnnnnnnnnnnnnnnnnnnnnnnnnnnNNNNNNNNNNNNNNNNNNTTCTNNNNNNTTNNNNNNNTNNNNNNNNTTCTGTCATCNNNNNNNANNNNNNATGATNNNNNNNNNNNNNNATGACNNNNNNNNNNN------------------------------------------------------------------------------------------------------------------------------------------------------------------------------------------------------------
>DBVPG6040
AATCATATGATGANNNNNNAAAAANNNNNGGAGACAATCATAATATTATGCGAACTCATGGCTTTCCNNNNNGNNNNNNCTACATTCTCNNNNNNNNNNNNN-NNNNATTCNNNNNNNNNNNNNNNNNNNNNNNCTCANNNNNNNGGCGGCCNNNNNNNNNNNNTATTATCCANNNNNNNNNGATNNNNNNNNNNNANNNNNNNNNNNNNNnnnnnnnnnnnnnnnnnnnnnnnnnnnnnnnnnnnnnnnnnnnnnnnnnnnnnnnnnnnnnnnnnnnnnnnnnnnnnnnnnnnnnnnnnnnnnnnnnnnnnnnnnnnnnnnnnnnnnnnnnnnnnnnnnnnnnnnnnnnnnnnnnnnnnnnnnnnnnnnnnnnnnnnnnnnnnnnnnnnnnnnnnnnnnnnnnnnnnnnnnnnnnnnnnnnnnnnnnnnnnnnnnnnnnnnnnnnnnnnnnnnnnnnnnnnnnnnnnnnnnnnnnnnnnnnnnnnnnnnnnnnnnnnnnnnnnnnnnnnnnnnnnnnnnnnnnnnnnnnnnnnnnnnnnnnnnnnnnnnnnnnnnnnnnnnnnnnnnnnnnnnnnnnnnnnnnnnnnnnnnnnnnnnnnnnnnnnnnnnnnnnnnnnnnnnnnnnnnnnnnnnnnnnnnnnnnnnnnnnnnnnnnnnnnnnnnnnnnnnnnnnnnnnnnnnnnnnnnnnnnnnnnnnnnnnnnnnnnnnnnnnnnnnnnnnnnnnnnnnnnnnnnnnnnnnnnnnnnnnnnnnnnnnnnnnnnnnnnnnnnnnnnnnnnnnnnnnnnn
>DBVPG6044
nnnnnnnnnnnnnnnnnnnnnnnnnnnnnnnnnnnnnnnnnnnnnnnnnnnnnnnnnnnnnnnnnnnnnnnnnnnnnnnnnnnnnnnnnnnnnnnnnnnnnnnnnnnnnnnnnnnnnnnnnnnnnnnnnnnnnnnnnnnnnnnnnnnnnnnnnnnnnnnnnnnnnnnnnnnnnnnnnnnnnnnnnnnnnnnnnnnnnnnnnnnnnnnnnnnnnnnnnnnnnnnnnnnnnnnnnnnnnnnnnnnnnnnnnnnnnnnnnnnnnnnnnnnnnnnnnnnnnnnnnnnnnnnnnnnnnnnnnnnnnnnnnnnnnnnnnnnnnnnnnnnnnnnnnnnnnnnnnnnnnnnnnnnnnnnnnnnnnnnnnnnnnnnnnnnnnnnnnnnnnnnnnnnnnnnnnnnnnnnnnnnnnnnnnnnnnnnnnnnnnnnnnnnnnnnnnnnnnnnnnnnnnnnnnnnnnnnnnnnnnnnnnnnnnnnnnnnnnnnnnnnnnnnnnnnnnnnnnnnnnnnnnnnnnnnnnnnnnnnnnnnnnnnnnnnnnnnnnnnnnnnnnnnnnnnnnnnnnnnnnnnnnnnnnnnnnnnnnnnnnnnnnnnnnnnnnnnnnnnnnnnnnnnnnnnnnnnnnnnnnnnnnnnnnnnnnnnnnnnnnnnnnnnnnnnnnnnnnnnnnnnnnnnnnnnnnnnnnnnnnnnnnnnnnnnnnnnnnnnnnnnnnnnnnnnnnnnnnnnnnnnnnnnnnnnnnnnnnnnnnnnnnnnnnnnnnnnnnnnnnnnnnnnnnnnnnnnnnnnnnnnnnnnnn
>DBVPG6765
AATCATATGATGATATAGAAAAGAAGAGAGGAGACAATCATAATATTATACGAACTCATGGCTTTCCTTATGGGAAATTCTACATTCTCGATAGTGACC-CTGGTATATTCAATATACTTAGGAATAACTGTCTTTCATAACAATGGCGGCCATACGATTACCGTATTATCCACCTATTCTTGATATTAAACTGGAAATTCTGTGAATTTTGTGATAATTGTTGGAATTCCATTGTTAATAAAGGCTATAATATTAGGTATACAGGGTTTACTAGAAGTTCTCATCGAGGATTTAGGAATCCTCAAAATGGAATCTATATTTCTACATGCTAATGTTACGATTATTCCTCATTTCGTTTTATATGTTT---------------------------------------------------------------------------------------------CATTATCCTATTACATTATCANNNNNNNNNNNNNNNNNNNNNCTNNNNNNNN-NNNNNNNNNNNNNNNNNNNNNNNNNNNNNNNnnnnnnnnnnnnnnnnNNNNNNNNNNNNNNNNNNNNNNNNNNNNNNNNNNNNNNNNNNNNNNNN-NNNNNNNNNNNNNNNNNNNNNNNNNNNNNNNNNNNNNNNNNNNNNNNNNNNNNNNNNNNNNNNNNNNNNNNNNNNANNNNNNNNNNNNNNNNNNNNNNNNNNNNNGNNAGGNTNNNNNNTGNNATAGGNNNNNNAAACANNNNNNACNNNNTGAGGAANGATCGTAACATTAGCATGTA
>K11
AATCATATGATGATATAGAAAAAAAGAGAGGAGACAATCATAATATTATGCGAACNNNTGGCTTTCCTTATGGGAAATTATACATTCNNNNNNNNNGCCTNT-GTATATTCAATATACTTAGGAATAGNTGTCTCTNNNNNNNATGGCGGCCNNNNNNNNANNGTATTATCCACCTATTCTNNANNNNNNNCTGGAANTTCTGTGAATTTTGTGANNNNTNTNNNNNNNNNNNTNNNNNNNNNNNNNNNNNNNNNNNNNNNNNNNNANNNNNNNNNNNNNNNNNNNNNGGATTTANNNATCCTCAANNNNNNNNNNNNNnnnnnnnnnnnnnnnnnnnnnnnnnnnnnnnnnnnnnnnnnnnnnnnnnnnnnnnnnnnnnnnnnnnnnnnnnnnnnnnnnnnnnnnnnnnnnnnnnnnnnnnnnnnnnnnnnnnnnnnnnnnnnnnnnnnnnnnnnnnnnnnnnnnnnnnnnnnnnnnnnnnnnnnnnnnnnnnnnnnnnnnnnnnnnnnnnnnnnnnnnnnnnnnnnnnnnnnnnnnnnnnnnnnnnnnnnnnnnnnnnnnnnnnnnnnnnnnnnnnnnnnnnnnnnnnnnnnnnnnnnnnnnnnnnnnnnnnnnnnnnnnnnnnnnnnnnnnnnnnnnnnnnnnnnnnnnnnnnnnnnnnnnnnnnnnnnnnnnnnnnnnnnnnnnnnnnnnnnnnnnnnnnnnnnnnnnnnnnnnnnnnnnnnnnnnnnnnnnnnnnnnnnnnnnnnnnnnnnnnnnnnnnnnnnnnnnnnnnnnnnnnnnnnnnn
>L_1374
NNNNNNNNNNNNNNNNNNNNN-NNNNNNNNNNNNNNNNCNNNNNNNNNNNNNNNCTCNNNNCTNNNNN-NNNNNNNNNNNTNNNNNNTCGATAGTNANC-NTGGTATANTCAATATNNNNAGGAATAACTGTCNNTCATAACAATGGCNNCCATACGATNACCGTATTATCCACNTNNNCTTGATATTAAACTGGAAATTCTGTGAATTTTGTGATAATTGTTGGAATTCCATTGTTAATAAAGGCTATAATATTAGGTATACAGGGTTTACTAGAAGTTCTCATCGAGGATTTAGGAATCCTCAAAATGGAATCTATATTTCTACATGCTAATGTTACGATTATTCCTCATTTCGTTTTATATGTTT---------------------------------------------------------------------------------------------CATTACCCTATTACATTATCAATCCTTGCATTTCAGCTTCCTCTAACTTCGAAGCTNTCCATAACTTCTGTCATCATCTAATACCGTATATGATAATATATTGATAGTATGACCACTAGTTGATACACTGTTGGAATAAAAACCAACTATCATCTACTAACTAGTATTTATGTTACTAGTATATTATCATATACGGTGTTAGAAGATGACACAAATGATGAGAAATAGTCATCTAAATTAGTGGAAACTGAAACGCAAGGATTGATAATGTAATNGGATAATGAAACATATAAAACTGAATGAGGAATGATCGTAATATTAGCATGTA
>L_1528
AATCATATGATGATATAGAAAAGAAGAGAGGAGACAATCATAATATTATACGAACTCATGGCTTTCCTTATGGGAAATTCTACATTCTCGATAGTGACC-CTGGTATATTCAATATACTTAGGAATAACTGTCTTTCATAACAATGGCGGCCATACGATTACCGTATTATCCACCTATTCTTGATATTAAACTGGAAATTCTGTGAATTTTGTGATAATTGTTGGAATTCCANTGTTAATAAAGGCTATAATATTAGGTATACAGGGTTTACTAGAAGTTCTCATCGAGGATTTAGGAATCCTCAAAATGGAATCTATATTTCTACATGCTAATGTTACGATTATTCCTCATTTCGTTTTATATGTTT---------------------------------------------------------------------------------------------CATTATCCTATTACATTATCAATCCTTGCATTTCAGCTTCCTCTAACTTCGAAGCTTTCCATAACTTCTGTCATCATCTAATACCGTATATGATAATATATTGATAGTATGACCACTAGTTGATACACTGTTGGAATAAAAACCAACTATCATCTACTAACTAGTATTTATGTTACTAGTATATTATCATATACGGTGTTAGAAGATGACACAANTGATGAGANNNAGTCATCNANNNNNNNNGNNNNNNNNNCGCAAGNNNTNANNNNNNANNNNNNNNNNGAAANNNNNNNNNNNNNNNNNNNNATGATCGTAATNNNNNNNNNNN
>NCYC110
nnnnnnnnnnnnnnnnnnnnnnnnnnnnnnnnnnnnnnnnnnnnnnnnnnnnnnnnnnnnnnnnnnnnnnnnnnnnnnnnnnnnnnnnnnnnnnnnnnnnnnnnnnnnnnnnnnnnnnnnnnnnnnnnnnnnnnnnnnnnnnnnnnnnnnnnnnnnnnnnnnnnnnnnnnnnnnnnnnnnnnnnnnnnnnnnnnnnnnnnnnnnnnnnnnnnnnnnnnnnnnnnnnnnnnnnnnnnnnnnnnnnnnnnnnnnnnnnnnnnnnnnnnnnnnnnnnnnnnnnnnnnnnnnnnnnnnnnnnnnnnnnnnnnnnnnnnnnnnnnnnnnnnnnnnnnnnnnnnnnnnnnnnnnnnnnnnnnnnnnnnnnnnnnnnnnnnnnnnnnnnnnnnnnnnnnnnnnnnnnnnnnnnnnnnnnnnnnnnnnnnnnnnnnnnnnnnnnnnnnnnnnnnnnnnnnnnnnnnnnnnnnnnnnnnnnnnnnnnnnnnnnnnnnnnnnnnnnnnnnnnnnnnnnnnnnnnnnnnnnnnnnnnnnnnnnnnnnnnnnnnnnnnnnnnnnnnnnnnnnnnnnnnnnnnnnnnnnnnnnnnnnnnnnnnnnnnnnnnnnnnnnnnnnnnnnnnnnnnnnnnnnnnnnnnnnnnnnnnnnnnnnnnnnnnnnnnnnnnnnnnnnnnnnnnnnnnnnnnnnnnnnnnnnnnnnnnnnnnnnnnnnnnnnnnnnnnnnnnnnnnnnnnnnnnnnnnnnnnnnnnnnnnnnnnnnnnnnnnnnnnnnnnnnnnnnnnnnnnnnnnnnnnnnn
>NCYC361
nnnnnnnnnnnnnnnnnnnnnnnnnnnnnnnnnnnnnnnnnnnnnnnnnnnnnnnnnnnnnnnnnnnnnnnnnnnnnnnnnnnnnnnnnnnnnnnnnnnnnnnnnnnnnnnnnnnnnnnnnnnnnnnnnnnnnnnnnnnnnnnnnnnnnnnnnnnnnnnnnnnnnnnnnnnnnnnnnnnnnnnnnnnnnnnnnnnnnnnnnnnnnnnnnnnnnnnnnnnnnnnnnnnnnnnnnnnnnnnnnnnnnnnnnnnnnnnnnnnnnnnnnnnnnnnnnnnnnnnnnnnnnnnnnnnnnnnnnnnnnnnnnnnnnnnnnnnnnnnnnnnnnnnnnnnnnnnnnnnnnnnnnnnnnnnnnnnnnnnnnnnnnnnnnnnnnnnnnnnnnnnnnnnnnnnnnnnnnnnnnnnnnnnnnnnnnnnnnnnnnnnnnnnnnnnnnnnnnnnnnnnnnnnnnnnnnnnnnnnnnnnnnnnnnnnnnnnnnnnnnnnnnnnnnnnnnnnnnnnnnnnnnnnnnnnnnnnnnnnnnnnnnnnnnnnnnnnnnnnnnnnnnnnnnnnnnnnnnnnnnnnnnnnnnnnnnnnnnnnnnnnnnnnnnnnnnnnnnnnnnnnnnnnnnnnnnnnnnnnnnnnnnnnnnnnnnnnnnnnnnnnnnnnnnnnnnnnnnnnnnnnnnnnnnnnnnnnnnnnnnnnnnnnnnnnnnnnnnnnnnnnnnnnnnnnnnnnnnnnnnnnnnnnnnnnnnnnnnnnnnnnnnnnnnnnnnnnnnnnnnnnnnnnnnnnnnnnnnnnnnnnnnnnnn
>RM11_1A
NNNNNNNNNNNNNNNNNNNNNNNNNNNNNNNNNNNNNNNNNNNNNNNNNNNNNNNNNNNNNNNNNNNNNNNNNNNNNNNNNNNNNNNNNNNNNNNNNNN-NNNNNNNNNNNNNNNNNNNNNNNNNNNNNNNNNNNNNNNNNNNNNNNNNNNNNNNNNNNNNNNNNNNNNNNNNNNNNNNNNNNNNNNNNNNNNNNNNNNNNNNNNNNNNNNNNNNNNNNNNNNNNNNNNNNNNNNNNNNNNNNNNNNNNNNNNNNNNNNNNNNNNNNNNNNNNNNNNNNNNNNNNNNNNNNNNNNNNNNNNNNNNNNNNNNNNNNNNNNNNNNNNNNNNNNNNNNNNNNNNNNNNNNNNNNNNNNNNNNNNNNNNNNN---------------------------------------------------------------------------------------------NNNNNNNNNNNNNNNNNNNNNNNNNNNNNNNNNNNNNNNNNNNNNNNNNNNNNNNNNNNNNNNNNNNNNNNNNNNNNNNNNNNN----------------------------------------------------------------------------------------------------------------------------------------------------------------------------------------------------------------------------------------nnnnnnnnnnnn
>S288c
AATCATATGATGATATAGAAAAGNNNNNNNNNNNnnnnnnnnNNNNTATNCGANCTCATGGCTTTCCTTATGGGAAATTCTACATTCTCGATAGTGNCCnCTGGNNNNNNNNNNNNNNNNNNNAATAACTGTCTTTCATAACAATGGCGGCCNTACGATTACCGTATTNNNNNNNNNNNNNNNNTNNTAAACTGGAAATTCTGTGAATTTTGTGATAATTGTTGGAATTCCATTGTTAATAAAGGCTATAATATTAGGTATACAGGGTTTACTAGAAGTTCTCATCGAGGATTTAGGAATCCTCAAAATGGAATCNNNNNNNNNACNNNNNNNNNNNACGATTATNNNTCATTTNGNNNNNNNNNNNNnnnnnnnnnnnnnnnnnnnnnnnnnnnnnnnnnnnnnnnnnnnnnnnnnnnnnnnnnnnnnnnnnnnnnnnnnnnnnnnnnnnnnnnnnnnnnNNNNNNNNNNNNNNNNNNNNNNNNCTTGCATTTCAGCTTCCTCTAACTTCGAAGCTTTCCATAACTTCTGTCATCATCTAATACCGTATATGATAATATNNNNNNNGTNTGANCNCTAGTTGATACACTGTTGGAATAAAAACCAACTNNCATNNNNNNACTAGTATTTATGTTACTAGTATATTATCATATNNNNNNNNNNNNNNNNNNACAANNNNNNNNNNNNNNNNNNNNNNNNNNNNNNNNNNNNNNNNGNNNNNATTGATNNNGTAATAGGATAATGAAACATATAAAACTGAATGAGGAATGATCGTAATATTAGCATGTA
>SK1
AATCATATGATGATATAGAAAAAAAGAGAGGAGACAATCATAATATTATGCGAACTCATGGCTTTCCTTATGGGAAATTCTACATTCTCGATAGTGGCCTCT-GTNTATTCAATATACTTAG------CTGTCTCTCATAACAATGGCGGCCATACGATTACCGTATTATCCACCTNTTCTTGATATTAAACTGGAAATTCTGTGAATTTTGTGATAATTGTTGGANNNNNNNNNNNNNNNNNGNNTATNNNNNNNNNNNNNNNNNNNNNNNNNNNNNNNCTCATNNNNNNTNNNNNNATCCTCANNNNNNNNNNNNNNNNNNNNNNNNNNNNNATNNNNNNNNNNNNNNATTCCGTTNNNNNNNNNNnnnnnnnnnnnnnnnnnnnnnnnnnnnnnnnnnnnnnnnnnnnnnnnnnnnnnnnnnnnnnnnnnnnnnnnnnnnnnnnnnnnnnnnnnnnnnNNNNNNNNNNNNNNNNNNNNNNNNNNNnNNNNNNNNNNNNNNNnnnNNNnNNNNNnnnNNNNNNNNNNNNNNNNNNNNNNNNNNNNNNNNNNNNNNNNnnnnnnnnnnnnnnnnnnnnnnnnnnnnnnnnnnnnnnnnnnnnnnnnnnnnnnnnnnnnnnnnnnnnnnnnnnnnnnnnnnnnnnnnnnnnnnnnnnnnnnnnnnnnnnnnnnnnnnnnnnnnnnnnnnnnnnnnnnnnnnnnnnnnnnnnnnnnnnnnnnnnnnnnnnnnnnnnnnnnnnnnnnnnnnnnnnnnnnnnnnnnnnnnnnnnnnnnnnnnnnnnnnnnnn
>UWOPS03_461_4
AATCATAAGATGANNNNNAAAAGAAGAGAGGAGACAATCATAATATTATGCAAACTCATGGCTTTCCTTATGGGAAATTCTACATTCTCGATAGTGGCCTCT-GTATATTCAATATACTTAGGANNNNNNGTCTCTNNNNNNAATGGCGGCCATACGANNNNNNNNNNNNNCACCTATTCTTGATNNNNNNNNNGAAATTCTGTGAATTTTGNNNNNNNNNTTGGAATTCCGTTNNNNNNNNNGNNNNNNNNNNNNNNNNNNNNNNNNNNNNNNNNNNNNNNNNNNGAGGANNNNGGNNNNNnnnnnnnnnnnnnnnnnnnnnnnnnnnnnnnnnnnnnnnnnnnnnnnnnnnnnnnnnnnnnnnnnnnnnnnnnnnnnnnnnnnnnnnnnnnnnnnnnnnnnnnnnnnnnnnnnnnnnnnnnnnnnnnnnnnnnnnnnnnnnnnnnnnnnnnnnnnnnnnnnnnnnnnnnnnnnnnnnnnnnnnnnnnnnnnnnnnnnnnnnnnnnnnnnnnnnnnnnnnnnnnnnnnnnnnnnnnnnnnnnnnnnnnnnnnnnnnnnnnnnnnnnnnnnnnnnnnnnnnnnnnnnnnnnnnnnnnnnnnnnnnnnnnnnnnnnnnnnnnnnnnnnnnnnnnnnnnnnnnnnnnnnnnnnnnnnnnnnnnnnnnnnnnnnnnnnnnnnnnnnnnnnnnnnnnnnnnnnnnnnnnnnnnnnnnnnnnnnnnnnnnnnnnnnnnnnnnnnnnnnnnnnnnnnnnnnnnnnnnnnnnnnnnnnnnnnnnnnnnnnnnnnnn
>UWOPS05_217_3
AATCATAAGATGATATAGAAAAGAAGAGAGGAGACAATCATAATATNNNNNNNNNTCATGGCTTTCCTTATGGGAAATTCTACATTCTCGATAGNNNNNNNN-NNNNATTCAATATACNNNNNNNNNNNNNNNNCTCATAACAATGGCGGCCATACGATTACCGTATTATCCACCTATTCTTGATNNNNNNNNNGAAATTCTGTGAATTTTGNNNNNNNTGTTGGAATTCCGTTNNNNNNNNNGNNTATNNNNNNNNNNNNNNNNNNNNNNNNNNNNNNNNTNNNNNNNNNNNNNNNNATCCTCAANNNNNNNNNNNNNTTTNNNNNNNNNNNNNNNACGNNNNNNNNNNNNNNNNNNNnnnnnnnnnnnnnnnnnnnnnnnnnnnnnnnnnnnnnnnnnnnnnnnnnnnnnnnnnnnnnnnnnnnnnnnnnnnnnnnnnnnnnnnnnnnnnnnnnnnnnnnnnnnnnnnnnnnnnnnnnnnnnnnnnnnnnnnnnnnnnnnnnnnnnnnnnnnnnnnnnnnnnnnnnnnnnnnnnnnnnnnnnnnnnnnnnnnnnnnnnnnnnnnnnnnnnnnnnnnnnnnnnnnnnnnnnnnnnnnnnnnnnnnnnnnnnnnnnnnnnnnnnnnnnnnnnnnnnnnnnnnnnnnnnnnnnnnnnnnnnnnnnnnnnnnnnnnnnnnnnnnnnnnnnnnnnnnnnnnnnnnnnnnnnnnnnnnnnnnnnnnnnnnnnnnnnnnnnnnnnnnnnnnnnnnnnnnnnnnnnnnnnnnnnnnnnnnnnnnnnnnnnnnnnn
>UWOPS05_227_2
AATCATAAGATGATATAGAAAAGAAGAGAGGAGACAATCATAATATTATGCAAACTCATGGCTTTCCTTATGGGAAATTCTACATTCTCGATAGTGGCCTCT-GTATATTCAATATACTTAGGAATAGCTGTCTCTCATAACAATGGCGGCCATACGATTACCGTATTATCCACCTATTCTTGATATTAAACTGGAAATTCTGTGAATTTTGTGATAATTGTTGGAATTCCGTTGTTAATAAAGGCTATAATATTAGGTATACAGAATTTACTAGAAGTTCTCATCGAGGATCTAGGAATCCTCAAAATGGAATCTATATTTCCACATGCTAATGTTACGATTATTCGTCATTTCGTTTTATATGTTTGTTGTAAAAATCAACTATCATCTACTAACTAGTATTTACGTTATTAGTATATCATATACGATGAAATAGTCTTGCTTATAATAAAACGATTGCnnnnnnnnnnnnnnnnnnnnnnnnnnnnnnnnnnnnnnnnnnnnnnnnnnnnnnnnnnnnnnnnnnnnnnnnnnnnnnnnnnnnnnnnnnnnnnnnnnnnnnnnnnnnnnnnnnnnnnnnnnnnnnnnnnnnnnnnnnnnnnnnnnnnnnnnnnnnnnnnnnnnnnnnnnnnnnnnnnnnnnnnnnnnnnnnnnnnnnnnnnnnnnnnnnnnnnnnnnnnnnnnnnnnnnnnnnnnnnnnnnnnnnnnnnnnnnnnnnnnnnnnnnnnnnnnnnnnnnnnnnnnnnnnnnnnnnnnnnnnnnnnnnnnnnnnnnnnnnnnnnnnnnnn
>UWOPS83_787_3
AATCATATGATGATATAGAAAAAAAGAGAGGAGACAATCATAATATTATGCGANNNNNTGGCTTTCCTTATGGGAAATTCTACATTCTCGATAGNNNNNNNN-NNNNATTCAATATACTTAGGAATAGNNNNNNCTCATAACAATGGCGGCCATACGATTACCGTATTATCCACCTATTCTTGATATTAAACTGGAAATTCTGTGAACTTTGTGATAATTGTTGGAATTCCGTTGTTAATAAAGGCTATAATATTAGGTATNNNNNNNNNNCTAGAAGTTCTCCTCGAGGATTTAGGAATCCTCAAAATGGAATCNNNNNNTCTACATGNNNNNNTTACGATTATTCCTCATTTCGTTTTNNNNNTTT---------------------------------------------------------------------------------------------CNNNNNNTTATTACATTATCAATCCTTGCANNNNNNNNTCTNNNNNNNNNGANNNTTTCNNNNNNTTCTGTCATCANNNNNNNNnnnnnnnnnnnnnnnnnnnnnnnnnnnnnnnnnnnnnnnnnnnnnnnnnnnnnnnnnnnnnnnnnnnnnnnnnnnnnnnnnnnnnnnnnnnnnnnnnnnnnnnnnnnnnnnnnnnnnnnnnnnnnnnnnnnnnnnnnnnnnnnnnnnnnnnnnnnnnnnnnnnnnnnnnnnnnnnnnnnnnnnnnnnnnnnnnnnnnnnnnnnnnnnnnnnnnnnnnnnnnnnnnnnnnnnnnnnnnnnnnnnn
>UWOPS87_2421
NNNNNNNNNNNNNNNNNNNNNNNNNNNNNNNNNNNNNNNNNNNNNNNNNNNNNNNNNNNNNNNNNNNNNNNNNNNNNTTNNNNNNTNNNNNNNNNNNNNNCT-GTNNNNNNNANNNNNNNNNNNNNNNNNNNNNNNNNNNNNNNNNNNNNNNNNNNNNNNNNCNNATTATCCACCNNNNNNNNNNNNNAAACTGGAAATTCTGTGAACTTTGTGATAATTGTTGGAATTCCGTTGTTAATAAAGGCTATAATATTAGGTATACAGAATTTACTAGAAGTTCTCCTCGAGGATTTAGGAATCCTCAAAATGGAATCNNNATTTCNNNNNNNNNNNNNNNNGATTATTCCTCATTTCGTNNNNNNTNTNN---------------------------------------------------------------------------------------------NNNNNNNNNATTNNNNNNNNAATCCTTGCATTTCAGCTTCNNNNNNNNNNGAANCTTNCCATAACTTCTGTCATCATCTNANNNNGTATATGATAATATATTGATAGTATGACCACNANNNNNN------------------------------------------------------------------------------------------------------------------------------------------------------------------------------------------------------------
>W303
AATCATATGATGATATAGAAAAGAAGAGAGGAGACAATCATAATATTATACGAACTCATGGCTTTCCTTATGGGAAATTCTACATTCTCGATAGTGACC-CTGGTATATTCAATATACTTAGGAATAACTGTCTTTCATAACAATGGCGGCCATACGATTACCGTATTATCCACCTATTCTTGATATTAAACTGGAAATTCTGNGAATTTTGTGATAATTGTNGGAATTCCATTGTTAATAAAGGCTATAATATTAGGTATACAGGGTTTACTAGAAGTTCTCATCGAGGATTTAGGAATCCTCAAAATGGAATCTATATTTCTACATGCTAATGTTACGATTATTCCTCATTTCGTTTTATATGTTT---------------------------------------------------------------------------------------------CATTATCCTATTACATTATCAATCCTTGCATTTCAGCTTCCTCTAACTTCGAAGCTTTCCATAACTTCTGTCATCATCTAATACCGTATATGATAATATATTGATAGTATGACCACTAGTTGATANACTGTTGGAATAAAAACCAACTATCATCTACTAACTAGTATTTATGTTACTAGTATATTATCATATACGGTGTTAGAAGATGACACAAATGATGAGAAATAGTCATCTAAATTAGTGGAAACTGAAACGCAAGGATTGATAATGTAATAGGATAATGAAACATATAAAACTGAATGAGGAATGATCGTAATATTAGCATGTA
>Y12
AATCATATGATGATATNNAAAAAAAGAGANNNNANNNTCATAATATTATGCNNNNNNATGGCTTTCCTTATGGGNAATTATACATTCTNNNNNNNNNNNNCT-GTNNANNNAATATACTNNNNNNNNNCTGTCTCTCATAGNNNNNNNNGCNNTNNNNNNNNNNNNTTATCNNNCTATTCNNNNNNNNNAANNNNNNNNNNNNNNNNNNNNNNNNNNNNNNNNNNNNNNNNNNNNNTNNNNNNNNNNNNNNNNNNNNNNNNNNNNNNNNNNNNNNNNNNNNNNNNNNNNNNNNNNNNNNNNNNNNNNNNNNNNNNNNNNNNNNNNNNNNNNNNNNNNNNNNNNNNNNNNNNNNNNNNNNNNNNNNNNN---------------------------------------------------------------------------------------------NNNNNNNNNNNNNNNNNNNNNNNNNNNNNNNNNNNNNNNNNNNNNNNNNNNNNNNNNNNNNN-NNNNNNNNNNNNNNNNNNNNNNNNNNNNNNNNNNNNNNNNNNNNNNNNNNNNNNNNNNNNNNnnnnnnnnnnnnnnnnnnnnnnnnnnnnnnnnnnnnnnnnnnnnnnnnnnnnnnnnnnnnnnnnnnnnnnnnnnnnnnnnnnnnnnnnnnnnnnnnnnnnnnnnnnnnnnnnnnnnnnnnnnnnnnnnnnnnnnnnnnnnnnnnnnnnnnnnnnnnnnnnnnnnnnnnnnnnnnnnnnnnnnnnnnnnnnnnnnnnnnnnnnn
>Y55
AATCATATGATGATATAGAAAAAAAGAGAGGAGACAATCATAATATTATGCGAACTCATGGCTTTCCTTATGGGAAATTCTACATTCTCGATAGTGGCCTCT-GTATATTCAATATACTTAG------CTGTCTCTCATAACAATGGCGGCCATACGATTACCGTATTATCCACCTATTCTTGATATTAAACTGGAAATTCTGTGAATTTTGTGATAATTGTTGGAATTACGTTGTTAATAAAGGCTATAATATTAGGTATACAGAATTTACTAGAAGTTCTCATCGAGGATTTAGGAATCCTCAAAATGGAATCTATATTTCTACATACTAATATTACGAATATTCCTCATTCCGTTTTATATGTTT---------------------------------------------------------------------------------------------CATTATCCTATTACATTATCAATCCTTGCGTTTCAGNNNNNNNNNNNNNNNNNNNNNNNNNNNNNNNNNNNNNNCTNNNNNNNNNNNNNNNNNNNNNNNNnnnnnnnnnnnnnnnnnnnnnnnnnnnnnnnnnnnnnnnnnnnnnnnnnnnnnnnnnnnnnnnnnnnnnnnnnnnnnnnnnnnnnnnnnnnnnnnnnnnnnnnnnnnnnnnnnnnnnnnnnnnnnnnnnnnnnnnnnnnnnnnnnnnnnnnnnnnnnnnnnnnnnnnnnnnnnnnnnnnnnnnnnnnnnnnnnnnnnnnnnnnnnnnnnnnnnnnnnnnnnnnnnnnn
>Y9
nnnnnnnnnnnnnnnnnnnnnnnnnnnnnnnnnnnnnnnnnnnnnnnnnnnnnnnnnnnnnnnnnnnnnnnnnnnnnnnnnnnnnnnnnnnnnnnnnnnnnnnnnnnnnnnnnnnnnnnnnnnnnnnnnnnnnnnnnnnnnnnnnnnnnnnnnnnnnnnnnnnnnnnnnnnnnnnnnnnnnnnnnnnnnnnnnnnnnnnnnnnnnnnnnnnnnnnnnnnnnnnnnnnnnnnnnnnnnnnnnnnnnnnnnnnnnnnnnnnnnnnnnnnnnnnnnnnnnnnnnnnnnnnnnnnnnnnnnnnnnnnnnnnnnnnnnnnnnnnnnnnnnnnnnnnnnnnnnnnnnnnnnnnnnnnnnnnnnnnnnnnnnnnnnnnnnnnnnnnnnnnnnnnnnnnnnnnnnnnnnnnnnnnnnnnnnnnnnnnnnnnnnnnnnnnnnnnnnnnnnnnnnnnnnnnnnnnnnnnnnnnnnnnnnnnnnnnnnnnnnnnnnnnnnnnnnnnnnnnnnnnnnnnnnnnnnnnnnnnnnnnnnnnnnnnnnnnnnnnnnnnnnnnnnnnnnnnnnnnnnnnnnnnnnnnnnnnnnnnnnnnnnnnnnnnnnnnnnnnnnnnnnnnnnnnnnnnnnnnnnnnnnnnnnnnnnnnnnnnnnnnnnnnnnnnnnnnnnnnnnnnnnnnnnnnnnnnnnnnnnnnnnnnnnnnnnnnnnnnnnnnnnnnnnnnnnnnnnnnnnnnnnnnnnnnnnnnnnnnnnnnnnnnnnnnnnnnnnnnnnnnnnnnnnnnnnnnnnnnnnnnnnnnnn
>YIIc17_E5
nnnnnnnnnnnnnnnnnnnnnnnnnnnnnnnnnnnnnnnnnnnnnnnnnnnnnnnnnnnnnnnnnnnnnnnnnnnnnnnnnnnnnnnnnnnnnnnnnnnnnnnnnnnnnnnnnnnnnnnnnnnnnnnnnnnnnnnnnnnnnnnnnnnnnnnnnnnnnnnnnnnnnnnnnnnnnnnnnnnnnnnnnnnnnnnnnnnnnnnnnnnnnnnnnnnnnnnnnnnnnnnnnnnnnnnnnnnnnnnnnnnnnnnnnnnnnnnnnnnnnnnnnnnnnnnnnnnnnnnnnnnnnnnnnnnnnnnnnnnnnnnnnnnnnnnnnnnnnnnnnnnnnnnnnnnnnnnnnnnnnnnnnnnnnnnnnnnnnnnnnnnnnnnnnnnnnnnnnnnnnnnnnnnnnnnnnnnnnnnnnnnnnnnnnnnnnnnnnnnnnnnnnnnnnnnnnnnnnnnnnnnnnnnnnnnnnnnnnnnnnnnnnnnnnnnnnnnnnnnnnnnnnnnnnnnnnnnnnnnnnnnnnnnnnnnnnnnnnnnnnnnnnnnnnnnnnnnnnnnnnnnnnnnnnnnnnnnnnnnnnnnnnnnnnnnnnnnnnnnnnnnnnnnnnnnnnnnnnnnnnnnnnnnnnnnnnnnnnnnnnnnnnnnnnnnnnnnnnnnnnnnnnnnnnnnnnnnnnnnnnnnnnnnnnnnnnnnnnnnnnnnnnnnnnnnnnnnnnnnnnnnnnnnnnnnnnnnnnnnnnnnnnnnnnnnnnnnnnnnnnnnnnnnnnnnnnnnnnnnnnnnnnnnnnnnnnnnnnnnnnnnnnnnnn
>YJM789
NNNNNNNNNNNNNNNNNNNNNNNNNNNNNNNNNNNNNNNNNNNNNNNNNNNNNNNNNNNNNNNNNNNNNNNNNNNNNTTCTACATTCTCGATAGTGACC-CTGGTATATTCAATATACTTAGGAATAACTGTCTTTCATAACAATGGCGGCCATACGATTACCGTATTATCCACCTATTCTTGATATTAAACTGGAAATTCTGTGAATTTTGTGATAATTGTTGGAATTCCATTGTTAATAAAGGCTATAATATTAGGTATACAGGGTTTACTAGAAGTTCTCATCGAGGATTTAGGAATCCTCAAAATGGAATCTATATTTCTACATGCTAATGTTACGATTATTCCTCATTTCGTTTTATATGTTT---------------------------------------------------------------------------------------------CATTATCCTATTACATTATCAATCCTTGCATTTCAGCTTCCTCTAACTTCGAAGCTTTCCATAACTTCTGTCATCATCTAATACCGTATATGATAATATATTGATAGTATGACCACTAGTTGATACACTGTTGGAATAAAAACCAACTATCATCTACTAACTAGTATTTATGTTACTAGTATATTATCATATACGGTGTTAGAAGATGACACAAATGATGAGAAATAGTCATCTAAATTAGTGGAAACTGAAACGCAAGGATTGATAATGTAATAGGATAATGAAACATATAAAACTGAATGAGGAATGATCGTAATATTAGCATGTA
>YJM975
AATCATATGATGATATAGAAAANNNNNNNNNNNNNNNTCATAATATTATACNNNNNNNNGNCTTTCCTTATGGGNNNNNNNNNNNTNTCGANNNNNNNN-NTGNNNNNTTCAATATACTTAGNNNNNNCTGTCTTTCATAACAATGNNNNNCATNNNNNNACCGTATTATCCACCTATTCTNNNNNNTAAACTGGNNNNNNTGTNNNNNNTNNNNNNNTTGTTGNNNNNNCATTGTTAATAAAGGCTATAATATTAGGTATACAGGGTTTACNNNNNNNNNNNNTCGNNNNNNNNNNNNNNNNNNNAATGNNNNNNATATTTCTACATGCNNNNNNNNNNNNNNNNNNNNNNTTNNNNNNNNNTNTNT---------------------------------------------------------------------------------------------NANNNNNNNNNNNNNNTATNNNTCNNNNNNNTNCNNNTNNNNNNNNNNNNNNAGCTTTNNATNACTTCTNNNATCATCTAATANCGTNTATGATAATATATTGATAGTATGACNNNNNNNNNATANNNTNNNGGAATAAAAACCANCNNNNNNCTACTNNCTANNNNNNATGNNNNNNNNNNNTTATNANATNNNNNNNNAGAAGATGACANNNATGNTGAGAAANNNNNNNNTNAATTNNTNGAAACNGAANNGNNNNNNNNGATANNNTANNNGGANAANGAAANNTNNAAAACTGNATGNGNNANNNNNNNNNNNNNNNNATGTA
>YJM978
AATCATATGATGATATAGAAAAGAAGAGAGGAGACAATCATAATATTATACGAACTCATGGCTTTCCTTATGGGAAATTCTACATTCTCGATAGTGACC-CTGGTATATTCAATATACTTAGGAATAACTGTCTTTCATAACAATGGCGGCCATACGATTACCGTATTATCCACCTATTCTTGATATTAAACTGGAAATTCTGTGAATTTTGTGATAATTGTTGGAATTCCATTGTNAANAAAGGCTATAATATTAGGTATACAGGGTTTACTNNNNGTNCTNATCGANGATTTAGGNNNNNTNNNANTGGAATCTATNTTTCTNNNNGCNNNNNNNNNNNNNNNNNNNNNNNNNNNNNNNnnnnnnnnnnnnnnnnnnnnnnnnnnnnnnnnnnnnnnnnnnnnnnnnnnnnnnnnnnnnnnnnnnnnnnnnnnnnnnnnnnnnnnnnnnnnnnnnnnnnnnnnnnnnnnnnnnnnnnnnnnnnnnnnnnnnnnnnnnnnnnnnnnnnnnnnnnnnnnnnnnnnnnnnnnnnnnnnnnnnnnnnnnnnnnnnnnnnnnnnnnnnnnnnnnnnnnnnnnnnnnnnnnnnnnnnnnnnnnnnnnnnnnnnnnnnnnnnnnnnnnnnnnnnnnnnnnnnnnnnnnnnnnnnnnnnnnnnnnnnnnnnnnnnnnnnnnnnnnnnnnnnnnnnnnnnnNNNNNNNNNNNNNNNNNNNNNNNNNNNNNNNNNNNNNNNNNNNNNNNNNNNNNNNNNNNNNNNNGAATGAGGAATGATCGTAATATTANCNNNTA
>YJM981
nnnnnnnnnnnnnnnnnnnnnnnnnnnnnnnnnnnnnnnnnnnnnnnnnnnnnnnnnnnnnnnnnnnnnnnnnnnnnnnnnnnnnnnnnnnnnnnnnnnnnnnnnnnnnnnnnnnnnnnnnnnnnnnnnnnnnnnnnnnnnnnnnnnnnnnnnnnnnnnnnnnnnnnnnnnnnnnnnnnnnnnnnnnnnnnnnnnnnnnnnnnnnnnnnnnnnnnnnnnnnnnnnnnnnnnnnnnnnnnnnnnnnnnnnnnnnnnnnnnnnnnnnnnnnnnnnnnnnnnnnnnnnnnnnnnnnnnnnnnnnnnnnnnnnnnnnnnnnnnnnnnnnnnnnnnnnnnnnnnnnnnnnnnnnnnnnnnnnnnnnnnnnnnnnnnnnnnnnnnnnnnnnnnnnnnnnnnnnnnnnnnnnnnnnnnnnnnnnnnnnnnnnnnnnnnnnnnnnnnnnnnnnnnnnnnnnnnnnnnnnnnnnnnnnnnnnnnnnnnnnnnnnnnnnnnnnnnnnnnnnnnnnnnnnnnnnnnnnnnnnnnnnnnnnnnnnnnnnnnnnnnnnnnnnnnnnnnnnnnnnnnnnnnnnnnnnnnnnnnnnnnnnnnnnnnnnnnnnnnnnnnnnnnnnnnnnnnnnnnnnnnnnnnnnnnnnnnnnnnnnnnnnnnnnnnnnnnnnnnnnnnnnnnnnnnnnnnnnnnnnnnnnnnnnnnnnnnnnnnnnnnnnnnnnnnnnnnnnnnnnnnNNNNNNNNNNNNNNNNNNNNNNNNNNNNNNNNNNNNNNNNNNNNNNNNNNNNNNNNNNNNNNNNNN
>YPS128
NNNNNNNNNNNNNNNNAGAANNNNNNNNNNNNNNNNNNNNNNNNNNTANNNNNNNNNNNNNNNNNNCTTATGGGNNNNNNNNNNNNNNNNNNNNTGGNNNNN-NNNNNNTNNNNNNACTNNNNNNNNNCTGTCTCNNNNNNCAATGGNNGNNNTANNNNNNNNNNNNNNNNNNNNNNNNNNNNNNNNNNNNNNNNNNNNNNNNNNNNNNNNNNNNNNNNNNNNNNNNNNNNNNNNNNNNNNNNNNNNNNNNNNNNNNNNNNNNNNNNNNNNNNNNNNNNNNNNNNNNNNNNNNNNNNNNNNNNNNNNNNNNNNNNNNNNNNNNNNNNNNNNNNNNNNNNNNNNNNNNNNNNNNNNNNNNNNNNNNNNN---------------------------------------------------------------------------------------------NNNNNNNNNNNNNNNNNNNNNNNNNNNNNNNNNNNNNNNNNNNNNNNNNNNNNNNNNNN-NNNNNNNNNNNNNNnnnnnnnnnnnnnnnnnnnnnnnnnnnnnnnnnnnnnnnnnnnnnnnnnnnnnnnnnnnnnnnnnnnnnnnnnnnnnnnnnnnnnnnnnnnnnnnnnnnnnnnnnnnnnnnnnnnnnnnnnnnnnnnnnnnnnnnnnnnnnnnnnnnnnnnnnnnnnnnnnnnnnnnnnnnnnnnnnnnnnnnnnnnnnnnnnnnnnnnnnnnnnnnnnnnnnnnnnnnnnnnnnnnnnnnnnnnnnnnnnnnnnnnnnnnnnn
>YPS606
nnnnnnnnnnnnnnnnnnnnnnnnnnnnnnnnnnnnnnnnnnnnnnnnnnnnnnnnnnnnnnnnnnnnnnnnnnnnnnnnnnnnnnnnnnnnnnnnnnnnnnnnnnnnnnnnnnnnnnnnnnnnnnnnnnnnnnnnnnnnnnnnnnnnnnnnnnnnnnnnnnnnnnnnnnnnnnnnnnnnnnnnnnnnnnnnnnnnnnnnnnnnnnnnnnnnnnnnnnnnnnnnnnnnnnnnnnnnnnnnnnnnnnnnnnnnnnnnnnnnnnnnnnnnnnnnnnnnnnnnnnnnnnnnnnnnnnnnnnnnnnnnnnnnnnnnnnnnnnnnnnnnnnnnnnnnnnnnnnnnnnnnnnnnnnnnnnnnnnnnnnnnnnnnnnnnnnnnnnnnnnnnnnnnnnnnnnnnnnnnnnnnnnnnnnnnnnnnnnnnnnnnnnnnnnnnnnnnnnnnnnnnnnnnnnnnnnnnnnnnnnnnnnnnnnnnnnnnnnnnnnnnnnnnnnnnnnnnnnnnnnnnnnnnnnnnnnnnnnnnnnnnnnnnnnnnnnnnnnnnnnnnnnnnnnnnnnnnnnnnnnnnnnnnnnnnnnnnnnnnnnnnnnnnnnnnnnnnnnnnnnnnnnnnnnnnnnnnnnnnnnnnnnnnnnnnnnnnnnnnnnnnnnnnnnnnnnnnnnnnnnnnnnnnnnnnnnnnnnnnnnnnnnnnnnnnnnnnnnnnnnnnnnnnnnnnnnnnNNNNNNNNNNNNANNNNNNNGGATAATGAANNATATAAAACTGAATGAGGAATGATCGTAATATTAGCATGTA
>YS2
nnnnnnnnnnnnnnnnnnnnnnnnnnnnnnnnnnnnnnnnnnnnnnnnnnnnnnnnnnnnnnnnnnnnnnnnnnnnnnnnnnnnnnnnnnnnnnnnnnnnnnnnnnnnnnnnnnnnnnnnnnnnnnnnnnnnnnnnnnnnnnnnnnnnnnnnnnnnnnnnnnnnnnnnnnnnnnnnnnnnnnnnnnnnnnnnnnnnnnnnnnnnnnnnnnnnnnnnnnnnnnnnnnnnnnnnnnnnnnnnnnnnnnnnnnnnnnnnnnnnnnnnnnnnnnnnnnnnnnnnnnnnnnnnnnnnnnnnnnnnnnnnnnnnnnnnnnnnnnnnnnnnnnnnnnnnnnnnnnnnnnnnnnnnnnnnnnnnnnnnnnnnnnnnnnnnnnnnnnnnnnnnnnnnnnnnnnnnnnnnnnnnnnnnnnnnnnnnnnnnnnnnnnnnnnnnnnnnnnnnnnnnnnnnnnnnnnnnnnnnnnnnnnnnnnnnnnnnnnnnnnnnnnnnnnnnnnnnnnnnnnnnnnnnnnnnnnnnnnnnnnnnnnnnnnnnnnnnnnnnnnnnnnnnnnnnnnnnnnnnnnnnnnnnnnnnnnnnnnnnnnnnnnnnnnnnnnnnnnnnnnnnnnnnnnnnnnnnnnnnnnnnnnnnnnnnnnnnnnnnnnnnnnnnnnnnnnnnnnnnnnnnnnnnnnnnnnnnnnnnnnnnnnnnnnnnnnnnnnnnnnnnnnnnnnnnnnnnnnnnnnnnnnnnnnnnnnnnnnnnnnnnnnnnnnnnnnnnnnnnnnnnnnnnnnnnnnnnnnnnnnnnnnnnn
>YS4
AATCATATGATGATATAGAAAAGAAGAGAGGAGACAATCATAATATTATACGAACTCATGGCTTTCCTTATGGGAAATTCTACATTCTCGATAGTGACC-CTGGTATATTCAATATACTTAGGAATAACTGTCTTTCATAACAATGGCGGCCATACGATTACCGTATTATCCACCTATTCTTGATATTAAACTGGAAATTCTGTGAATTTTGTGATAATTGTTGGAATTCCATTGTTAATAAAGGCTATAATATTAGGTATACAGGGTTTACTAGAAGTTCTCATCGAGGATTTAGGAATCCTCAAAATGGAATCTATATTTCTACATGCTAATGTTACGATTATTCCTCATTTCGTTTTATATGTTT---------------------------------------------------------------------------------------------CATTATCCTATTACATTATCAATCCTTGCATTTCAGCTTCCTCTAACTTCGAAGCTTTCCATAACTTCTGTCATCATCTAATACCGTATATGATAATATATTGATAGTATGACCACTAGTTGATACACTGTTGGAATAAAAACCAACTATCATCTACTAACTAGTATTTATGTTACTAGTATATTATCATATACGGTGTTAGAAGATGACACAAATGATGAGAANTAGTCATCTNAATTAGTGGAANCTGAANCGCAAGGNTTGATAATGTAATAGGATAATGAANCNTNTAAAACTNNNNNNNNNNNNNTNNTAANNNNANNNTGNA
>YS9
NNNCATATGATGATATAGAAAAGAAGAGAGGNNNNNNTCATAATATTATACGAANNNNNNNNTTTCCTTATGGGNNNNNNTACATTCTCGANNNNNNNN-NNNNNNTATTCAATATACTTNNNNNNNNNNNNNTTTCATAACAANNNNNNNCATNNNNNNANNNNNNTATCCACCTATTCTNNNNNTTAAACTGGNNATTNNNNNNNNNNNNNNNNNATTNNNNNNNNNNCANTNNNANTAAAGGCTATAATATTAGGTATACAGGGTTTACNNNNNNTTCTCANNNNNNNNNNNNNNNNNNNNNNAATGNNNNNNATNTTNNNACNNNNNNNNNNNNNNNNNNNNCNNNNNNNNNNNNNNNNNNNNN---------------------------------------------------------------------------------------------NNNNNNNNNNNNNNNNTNNNNNTNNNNNNNNNNCNNNTTCNNNNNNNNTNNNNNNNNNNNNNNNNNNNNNNNNNNNNNNNNNNNNNNNNNNNNNNNNNNNNNNNNNNNNNNNNNNNNNNNNNNNNNNNNNNNNNNNNNNNNNNNNNNNNNNNNNNNNNNNNNNNNNNNNNNNNNNNNNNNNNNNNNNNNNNNNNNNNNNNNNNNNNNNNNNNNNnnnnnnnnnnnnnnnnnnnnnnnnnnnnnnnnnnnnnnnnnnnnnnnnnnnnnnnnnnnnnnnnnnnnnnnnnnnnnnnnnnnnnnnnnnnnnnnnnnnnnnnnnnnnnnnnnn
