# Supplementary material for: Evolutionary Genomics of Transposable Elements in Saccharomyces cerevisiae
Source: PLoS One. 2012 Nov 30;7(11):e50978. doi: 10.1371/journal.pone.0050978 (PMC3511429; doi:10.1371/journal.pone.0050978)
Supplement: File S7 — ZIP archive of SGRP strain alignments used for population genomic analyses. Alignments of the orthologous genomic region in each SGRP strain corresponding to each Ty insertion in our re-annotation of the S. cerevisiae reference genome. N’s represent low quality (<Q40 phred score) or missing data, primarily due to the low-coverage sequence of many SGRP strains. The DNA sequence of sacCer2 is included as “REF” and each alignment includes the TE locus and 200 bp of DNA sequence on either side of the Ty insertion site. A dummy sequence shows the position of each TE in the alignment with “T”s. (ZIP) [file pone.0050978.s007.zip › S7/chrIV_st43+_TY1.mfa]

>REF
CAAAGGAGGAAAGCTGCTTGGACAGTTGTTTAAAATGTTTGTGTTGTTGTTTCTTATTAGAATTGGTATGCGATAACTGATTCGTTTGTTCAAGAAGTGGTCAATATAAAAAACGAAATCACATAGCCTTTCATCTATGCTGCGAAAGACTGTATAATTACTTTTAAGCAAAAATGTATATAATATGATGGGATCGTTACGTTGGAACAAGAATTGACCATCGTTCATCTGTTGTTGAAATAAAATTTGAAGTTATTCGTCGTACTAGTATCCTATCACATGCGGTGTAAGAAATCACATTGTATGAGAAGCAATTATCTAATTTAATGGACGCTGAAGTTCAAGAATTGGTAATGTGACAGGATAATTAATTAACAGCATATAAAATAAAAGAATAATATTTTTATTATATAAAAATATCGATCACTCTTGTGGATTTCTAAATCCTCGAAGAGAACTTTTAATGCATTCTATATGCCTAATAATAAA-GTCGCTATCGAAAATATAATATCTATGCTTATCTATATTGAGAAATGGATGAAATTTGAGATAATTGTTGGGATTCCATTGTTGACAAAGGCTATGATATTAGGTGTAAATGTTGGAATAAAAATCAACTATCATCTACTAACTAGTATTTACGTTACTAGTATATTATCATATACGGTGTTAGAAGATGACGCAAATGATGAGAAATAGTCATCTAAATTAGTGGAAGCTGAA
>index
-------------------------------------------------------------------------------------------------------------------------------------------------------------------------------------------------------TTTTTTTTTTTTTTTTTTTTTTTTTTTTTTTTTTTTTTTTTTTTTTTTTTTTTTTTTTTTTTTTTTTTTTTTTTTTTTTTTTTTTTTTTTTTTTTTTTTTTTTTTTTTTTTTTTTTTTTTTTTTTTTTTTTTTTTTTTTTTTTTTTTTTTTTTTTTTTTTTTTTTTTTTTTTTTTTTTTTTTTTTTTTTTTTTTTTTTTTTTTTTTTTTTTTTTTTTTTTTTTTTTTTTTTTTTTTTTTTTTTTTTTTTTTTTTTTTTTTTTTTTTTTTTTTTTTTTTTTTTTTTTTTTT-TTTTTTTTTTTTTTTTTTTTTTTTTTTTTTTTTT--------------------------------------------------------------------------------------------------------------------------------------------------------------------------------------------------------
>273614N
CAAAGNNGGAANGCTNCTTGNACAGTTGTTTAAAATGTTNGTGNTGTTGTTTCTNATTAGAATTGGTATGCGATAACTGATTCGTTNNTTCAAGAAGTGGTCANTATAAAAAACGAAATCACATAGCCTTTCATCTATGCTGCGAAAGACTATATANTTACTTTNAAGCAAAAATGTATATAATATGATGGGATCGTTACGTTGGAACAAGAATTGACCATCGTTCATCTGTTGTTGAAATAAAATTTGAAGTTATTCGTCTTACTAGTATCCTATCACATGCGGTGTAAGAAATCACATTGTATGAGAAGCAATTATTTAATTTAATGGACCCTGAAGTTCAAGAATTGGTAATGTGACAGGATAATTAATTAACAGCATATAAAATAAAAGAATAGTATTTTTATTATATAGAAATATCGATCACTCTTGTGATTTTCTAAATCCTCGAAGAGAACTTTTAATGTATTCTATATGCCTAATAATAAA-GTCGCTATCGAAAATATAATATCTATGCTTATCTATATTGAGAAATGGATGAAATTTGAGATAATTGTTGGGATTCCATTGTTGATAAAGGCTATAATATTAGGT---------------------------------------------------------------------------------------------------------------------------------
>322134S
CAAAGGAGGAAAGCTGCTTGGACAGTTGTTTAAAATGTTTGTGTTGTTGTTTCTTATTAGAATTGGTATGCGATAACTGATTCGTTTGTTCNNNNAGTGGTCAATATAAAAAACGAAATCGCATAGCCTTTCATCTATGCTGCGAAAGACTATATAATTACTTTTAAGCAAAAATGTATATAATATGATGGGNTCGTTACGTTGGAACANNNNNNNACCATCGTTCATCTGTTGTTGAAATAAAATTTGAAGTTNTNNNNNNNACTNNNNNNNTNTCACATGNNNNNTANNNNNNNNNNNNNNNNNNNNNNNNNNNNNNNNNNNNNNNNNNNNNNNNNNNNNNNNNNNNNNNNNNNNNNNNNNNNNNNNNNNNNNNNNNNNNNNNNNNNNNNNNNNNNNNNNNNNNNNNNNNNNNNNNNNNNNNNNNNNNNNNNNNNNNNNNNNNNNNNNNNNNNNNNNNNNNNNNNNNNNNNNNNNNNNNNNNNNNNN-NNNNNNNNNNNNNNNNNNNNNNNNNNNNNNNNNNNNNNNNNNNNNNNNNNNNNnnnnnnnnnnnnnnnnnnnnnnnnnnnnnnnnnnnnnnnnnnnnnnnnnnnnnnnnnnnnnnnnnnnnnnnnnnnnnnnnnnnnnnnnnnnnnnnnnnnnnnnnnnnnnnnnnnnnnnnnnnnnnnnnnnnnnnnnnnnnnnnnnnnnnnnnnnnnnnnnnnnnnnnnnnnnnnnnnnnnn
>378604X
CAAAGGAGGAAAGCTGCTTGGACAGTTGTTTAAAATGTTTGTGTTGTTGTTTCTTATTANNANNNNNNNNNGNNNACTGATTNGTTTGTTCAANNANNNGTCAATATAAAAAACGAAATNNCATAGCCTTTCATCTATGCTGNNAANNNNNATATNNNNNNTTTTNNNNNNNNNNNNNNNNNNNNNNNNNNNNNNNNNNNNNNNNNNNNNNNNNNNNNNNNNNNNNNNNNNNNNNNNNNNNNNNNNNNNNNNNNNNNNNNNNNNNNNNNNNNNNNNNNNNNNNNNNNNNNNNNNNNNNNNNNNNNNNNNNNNNNNNNNNNNNNNNNNNNNNNNNNNNNNNNNNNNNNNNNNNNNNNNNNNNNNNNNNNNNNNNN-NNNNNNNNNNNNNNNN-NNNNNNNNNNNNNNN-NNNNNNNNNNNNNNNNnnnnnnnnnnnnnnnnnnnnnnnnnnnnnnnnnnnnnnnnnnnnnnnnnnnnnnnnnnnnnnnnnnnnnnnnnnnnnnnnnnnnnnnnnnnnnnnnnnnnnnnnnnnnnnnnnnnnnnnnnnnnnnnnnnnnnnnnnnnnnnnnnnnnnnnNNNNNGCTATANNNNNNNNN---------------------------------------------------------------------------------------------------------------------------------
>BC187
CAAAGGAGGNNNGCTGCTTGGACAGTTGTTTANNNNNNTTGTGTTGTTGTTTCTTNNNNNNATTNGTATGCNNNNNNNNATTCGTTTGTTNNNNNNNNNGTCAANNNNNNAAACGAAANNNNNNAGCCTTTCNNNNNNNNNNCGAAAGANNNNNNNNNTANTNNNNAGCAAAAANNNNNNNNNNNNNNNNNNNNNNNNNNNNNNNNNNNNNNNNNNNNNNNNNNNNNNNNNNNNNNNNNNNNNNNNNNNNAGNNNNNNNNNNNNNNNNNNNNNNNNNNNATNNNNNNNNNGANNNCACANNGTATNNNNNNNNNNNNNNNNNNNNNNNNNACGCTGNNNNNNNNNNNNNGNNAATGTGACAGGANNNNNNNNNNNNNGCATATAAAATAAAAGAATAATATTTTTATTATATAAAAATATCGATCACTCTTGTGGATTTCTNNNNNNTCGAAGAGAACTTTTAATGCATTCTATATGCCTAATAATAAA-GTCGCTATCGAAAATATAATATCTATGCTTATCTATATTGAGAAATGGATGAAATTTGAGATAATTGTTGGGATTCCATTGTTGACAAAGGCTATGATATTANNN---------------------------------------------------------------------------------------------------------------------------------
>DBVPG1106
nnnnnnnnnnnnnnnnnnnnnnnnnnnnnnnnnnnnnnnnnnnnnnnnnnnnnnnnnnnnnnnnnnnnNNNNNNNNNNNNNNCGTTTGNNNNNNAAGTGGTCAATATAAAAAACGAAATCNNNNNNNCNNNNNNNNNNNNNNNGAANNNNNNNNNNNNNNNNNNNNNNCAAAAATGTATATAATATGATGGGATCGTTACGTTGGNNNNNNAATTGACCATCGTTCATCTGTTGTTGAAATAAAATTTGAAGTTATTCGTCGTACTAGTATCCTATCACATGCGGTGTAAGAAATCACATTGTATGAGAAGCAATTATCTAATTTAATGGACGCTGAAGTTCAAGAATTGGTAATGTGACAGGATAATTAATTAACAGCATATAAAATAAAAGAATAATATTTTTATTATATAAAAATATCGATCACTCTTGTGGATTTCTAAATCCTCGAAGANNNNNNTTAATGCATTCTATATGCCTAATAATAAA-GTCGCTATCGAAAATATAATATCTATGCTTATCTATATTGAGAAATGGATGAAATTTGAGATAATTGTTGGGATTCCATTGTTGACAAAGGCTATGATATTANNN---------------------------------------------------------------------------------------------------------------------------------
>DBVPG1373
CAAAGGAGGAAAGCTGCTTGGACAGTTGTTTAAAATGTTTGTGTTGTTGTTTCTTATTAGAATTGGTATGCGATAACTGATTCGTTTGTTCAAGAAGTGGTCAATATAAAAAACGAAATCACATAGCCTTTCATCTATGCTGCGAAAGACTGTATAATTACTTTTAAGCAAAAATGTATATAATATGATGGGATCGTTACGTTGGAACAAGAATTGACCATCGTTCATCTGTTGTTGAAATAAAATTTGAAGTTATTCGTCGTACTAGTATCCTATCACATGCGGTGTAAGAAATCACATTGTATGAGAAGCAATTATCTAATTTAATGGACGCTGAAGTTCAAGAATTGGTAATGTGACAGGATAATTAATTAACAGNNNNNNANNNNNNAGAATAATATTTTTATTATATAAAAATATCGATCACTCTTGTGGATTTCTAAATCCTCGAAGAGAACTTTTAATGCATTCTATATGCCTAATAATAAA-GTCGCTATCGAAAATATAATATCTATGCTTATCTATANTGAGAAATGGATGAAATTTGAGATAATTGTTGGGATTCCATTGTTGACAAAGGCTATGATATTANNN---------------------------------------------------------------------------------------------------------------------------------
>DBVPG1788
nnnnnnnnnnnnnnnnnnnnnnnnnnnnnnnnnnnnnnnnnnnnnnnnnnnnnnnnnnnnnnnnnnnnnnnnnnnnnnnnnnnnnnnnnnnnnnnnnnnnnnnnnnnnnnnnnnnnnnnnnnnnnnnnnnnnnnnnnnnnnnnnnnnnnnnnnnnnnnnnnnnnnnnnnnnnnnnnnnnnnnnnnnnnnnnnnnnnnnnnnnnnnnnnnnnnnnnnnnnnnnnnnnnnnnnnnnnnnnnnnnnnnnnnnnnnnnnnnnnnnnnnnnnnnnnnnnnnnnnnnnnnnnnnnnnnnnnnnnnnnnnnnnnnnnnnnnnnnnnnnnnnnnnnnnnnnnnnnnnnnnnnnnnnnnnnnnnnnnnnnnnnnnnnnnnnnnnnnnnnnnnnnnnnnnnnnnnnnnnnnnnnnnnnnnnnnnnnnnnnnnnnnnnnnnnnnnnnnnnnnnnnnnnnnnnnnnnnnnnnnnnnnnnnnnnnnnnnnnnnnnnnnnnnnnnnnnnnnnnnnnnnnnnnnnnnnnnnnnnnnnnnnnnnnnnnnnnnnnnnnnnnnnnnnnnnnnnnnnnnnnnnnnnnnnnnnnnnnnnnnnnnnnnnnnnnnnnnnnnnnnnnnnnnnnnnnnnnnnnnnnnnnnnnnnnnnnnnnnnnnnnnnnnnnnnnnnnnnnnnnnnnnnnnnnnnnnnnnnnnnnnnnnnnnnnnnnnnnnnnnnnnnnnnnnnnnnnnnnnnnnnn
>DBVPG1853
CAAAGGAGGAAANNTGCNTGNNNNNTTGTTTAAAATGTTTGTGTTGTTGTTTNNNNNNNNNNNNNNNNNNNGNNNANNNNNNNNNNNNNNNNNNNNNNNNNNNNNNNAAAAAANNNNNNNNNNNNNNNNNNNNNNNNNNNNNNNNNNNNNNNNNNNNNNNNNNNNNNNNNNNANNNNNNNNNNNNNNNNNNNNNNNNNNNNNNNNNNNNNNNNNNNNNNNNNNNNNNNNNNNNNNNNNNNNNNN-NNNNNNNNNNNNNNNNNNNNNNNNNNNNNNNNNNNNNnnnnnnnnnnnnnnnnnnnnnnnnnnnnnnnnnnnnnnnnnnnnnnnnnnnnnnnnnnnnnnnnnnnnnnnnnnnnnnnnnnnnnnnnnnnnnnnnnnnnnnnnnnnnnnnnnnnnnnnnnnnnnnnnnnnnnnnnnnnnnnnnnnnnnnnnnnnnnnnnnnnnnnnnnnnnnnnnnnnnnnnnnnnnnnnnnnnnnnnnnnnnnnnnnnnnnnnnnnnnnnnnnnnnnnnnnnnnnnnnnnnnnnnnnnnnnnnnnnnnnnnnnnNNNNNNNTGTTGNNNNNNNNNNNNNNNNNNAGGCTNNNATNTNNNNN---------------------------------------------------------------------------------------------------------------------------------
>DBVPG6040
NNNNGNNNNNNNNNNNNNNNNNNAGTTGTTTAAAATGTTTGTGTTGNNNNNNCTTATTAGAATTGGTATGCGATAACTGATTCGTTTGTTCAAGAAGTGGTCAATATAAAAAACGAAATCACATAGCCTTTCATCTATGCTGCGAAAGACTATATAATTACTTTTAAGCAAAAATGTATATAATATGATGGGATCGTTACGTTGGAACAAGAATTGACCATCGTTCATCTGTTGTTGAAATAAAATTTGAAGTTATTCGTCGTACTAGTATCCTATCACATGCGGTGTAAGAAATCACATTGTATGAGAAGCAATTATCTAATTTAATGGACGCTGAAGTTCAAGAATTGGTAATGTGACAGGATAATTAATTAACAGCATATAAAATAAAAGAATAATATTTTTATTATATAAAAATATCGATCACTCTTGTGGATTTCTAAATCCTCGAAGAGAACTTTTAATGCATTCTATATGCCTAATAATNNN-NNNGCTATCGAAAATATAATATCTATGCTTATCTATATTGAGAAATGGATGAAATTTGAGATAATTGTTGGGATTCCATTGTTGACAAAGGCTATGATANNNNNN---------------------------------------------------------------------------------------------------------------------------------
>DBVPG6044
NNNNNNNNNAAAGCTGNNTGGNNNNTTGTTTAAAATGTTTGTGTTNNNGTTTNNNNNNNNNNNNNNNNNNNNNNNNNNNNNNNNNNTNNNNNNNNNNNNNNNNNNNNNNAANNNNNNNNNNNNNNNNNNNNNNNNNNNNNNNNNNNNNNNNNNNNNNNNNNNNNNNNNNNNN--NNNNNNNNNNNNNNNNNNNNNNNNNNNNNNNNnnnnnnnnnnnnnnnnnnnnnnnnnnnnnnnnnnnnnnnnnnnnnnnnnnnnnnnnnnnnnnnnnnnnnnnnnnnnnnnnnnnnnnnnnnnnnnnnnNNNNNNNNNNNNNNNNNNNNNNNNNNNNNNNNNNNNNNNNNNNNNNNNTNNNNNNNNNNNNNNNNNNNNNNNNNNNNNNNNNNNNNNNNNNNNNNNNNNNNNNNNNNNNNNNNNNNNNNNNNNNNNNNNNNNNNNNCTNNNNNNNNNNNNNNNNCTTTTANNNNNNNNNNTANNNNNNNNNATAAANNNCGCTATCGAAAATATAATATCTATGCTTATCTATATTGAGAAATGGATGNNNNNNGNNATAACTGTTGGGATTTCATTGTTGATAAAGGCTATAATATTAGGT---------------------------------------------------------------------------------------------------------------------------------
>DBVPG6765
CAAAGGAGGAAAGCTGCTTGGACAGTTGTTTAAAATGTTTGTGTTGTTGTTTCTTATTAGAATTGGTATGCGATAACTGATTCGTTTGTTCAAGAAGTGGTCAATATAAAAAACGAAATCACATAGCCTTTCATCTATGCTGCGAAAGACTGTATANTTACTTTTAAGCAAAAATGTATATAATATGATGGGATCGTTACGTTGGAACAAGAATTGACCATCGTTCATCTGTTGTTGAAATAAANTTTGAAGTTATTCGTCGTACTAGTATCCTATCACATGCGGTGTAAGAAATCACATTGTATGAGAAGCAATTATCTAATTTAATGGACGCTGAAGTTCAAGAATTGGTAATGTGACAGGATAATTAATTAACAGCATATAAAATAAAAGAATAATATTTTTATTATATAAAAATATCGATCACTCTTGTGGATTTCTAAATCCTCGAAGAGAACTTTTAATGCATTCTATATGCCTAATAATAAA-GTCGCTATCGAAAATATAATATCTATGCTTATCTATATTGAGAAATGGATGAAATTTGAGATAATTGTTGGGATTCCATTGTTGACAAAGGCTATGATATTAGGT---------------------------------------------------------------------------------------------------------------------------------
>K11
NNNNNNNNNNNNNNNNNNNNNNNNNNNNNNNNNANNNNNTNNNNNNNNNNNNNNNNNNNNNNNNNNNNNNNGNTNACTGATTCGTTTGTTCAAGAAGTGGTCAATATAAAAAACGAAATCACATAGCCTTTCATCTATGCTGCGAAAGACTATATAATTACTTTTNAGCAAAANTGTATATAATATGATGGGATCGTTACGTNGGAACAAGAATTGACCATCGTTCATCTGTTGTTGAAATAAAATTTGAAGTNNNTCGTCTTACTAGTATCCTATCACATGCNGNGTAAGAAATCACATTGTATGAGAAGCAATTATTTAATTTAATGGACCCTGAAGTTCAAGAATTGGTAATGTGACAGGATAATTAATTAACAGCATATAAAATAAAAGAATAGTATTTTTATTATATAGAAATATCGATCACTCTNNNNNNNNNNTAAATCCTCGAAGAGAACTTTTAATGTATTCTATATGCCTAATAATAAA-GTCGCTATCGAAAATATAATATCTATGCTTATCTATATTGAGAAATGGATGAAATTTGAGATAATTGTTGGGATTCCATTGTTGATAAAGGCTATAATATTAGGT---------------------------------------------------------------------------------------------------------------------------------
>L_1374
CAAAGGAGGAAAGCTGCTTGGACAGTTGTTTAAAATGTTTGTGTTGTTGTTTCTTATTAGAATTGGTATGCGATAACTGATTCGTTTGTTCAAGAAGTGGTCAATATAAAAAACGAAATCACATAGCCTTTCATCTATGCTGCGAAAGACTGTATAATTACTTTTAAGCAAAAATGTATATAATATGATGGGATCGTTNCGTTGGAANAAGAATTGACCATCGTTCATCTGTTGTTGAAATAAAATTTGAAGTTATTCGTCGTACTAGTATCCTATCACATGCGGTGTAAGAAATCACATTGTATGAGAAGCAATTATCTAATTTAATGGACGCTGAAGTTCAAGAATTGGTAATGTGACAGGATAATTAATTAACAGCATATAAAATAAAAGAATAATATTTTTATTATATAAAAATATCGATCACTCTTGTGGATTTCTAAATCCTCGAAGAGAACTTTTAATGCATTCTATATGCCTAATAATAAA-GTCGCTATCGAAAATATAATATCTATGCTTATCTATATTGAGAAATGGATGAAATTTGAGATAATTGTTGGGATTCCATTGTTGACAAAGGCTATGATATTAGGT---------------------------------------------------------------------------------------------------------------------------------
>L_1528
CAAAGGAGGAAAGCTGCTTGGACAGTTGTTTAAAATGTTTGTGTTGTTGTTTCTTATTAGAATTGGTATGCGATAACTGATTCGTTTGTTCAAGAAGTGGTCAATATAAAAAACGAAATCACATAGCCTTTTATCTATGCTGCGAAAGACTATATAATTACTTTTAAGCAAAAATGTATATAATATGATGGGATCGTTACGTTGGAACAAGAATTGACCATCGTTCATCTGTTGTTGAAATAAAATTTGAAGTTATTCGTCGTACTAGTATCCTATCACATGCGGTGTAAGAAATCACATTGTATGAGAAGCAATTATCTAATTTAATGGACGCTGAAGTTCAAGAATTGGTAATGTGACANNNNNNTTAATTAACAGCATATAAAATANAANNNNNNNATTTTNNNNNNATAAAAATATCGATCACTNNNNNNNNNNNCTAANNNNNNNNAGNNNNNTTTTANTGCATTCTATATGCCTAATAATAAA-GTCGCTATCGAAAATATAATATCTATGCTTATCTATATTGAGAAATGGATGAAATTTGAGATAATTGTTGGGATTCCATTGTTGACAAAGGCTATGATATTAGGT---------------------------------------------------------------------------------------------------------------------------------
>NCYC110
NNNNGGAGGAAANNNNNN-NNNNNNNNNN-NNNNNNNNNnnnnnnnnnnnnnnnnnnnnnnnnnnnnnnnnnnnnnnnnnnnnnnnnnnnnnnnnnnnnnnnnnnnnnnnnnnnnnnnnnnnnnnnnnnnnnnnnnnnnnnnnnnnnnnnnnnnnnnnnnnnnnnnnnnnnnnnnnnnnnnnnnnnnnnnnnnnnnnnnnnnnnnnnnnnnnnnnnnnnnnnnnnnnnnnnnnnnnnnnnnnnnnnnnnnnnnnnnnnnnnnnnnnnnnnnnnnnnnnnnnnnnnnnnnnnnnnnnnnnnnnnnnnnnnnnnnnnnnnnnnnnnnnnnnnnnnnnnnnnnnnnnnnnnnnnnnnnnnnnnnnnnnnnnnnnnnnnnnnnnnnnnnnnnnnnnnnnnnnnnnnnnnnnnnnnnnnnnnnnnnnnnnnnnnnnnnnnnnnnnnnnnnnnnnnnnnnnnnnnnnnnnnnnnnnnnnnnnnnnnnnnnnnnnnnnnnnnnnnnnnnnnnnnnnnnnnnnnnnnnnnnnnnnnnnnnnnnnnnnnnnnnnnnnnnnnnnnnnnnnnnnnnnnnnnnnnnnnnnnnnnnnnnnnnnnnnnnnnnnnnnnnnnnnnnnnnnnnnnnnnnnnnnnnnnnnnnnnnnnnnnnnnnnnnnnnnnnnnnnnnnnnnnnnnnnnnnnnnnnnnnnnnnnnnnnnnnnnnnnnnnnnnnnnnnnnnnnnnnnnnnnn
>NCYC361
CAAAGGAGGAAAGCTGCTTGGACAGTTGTTTAAAATGTTTGTGTTGTTGTTTCTTATTAGAATTGGTATGCGATAACTGATTCGTTTGTTCAAGAAGTGGTCAATATAAAAAACGAAATCACATAGCCTTTCATCNATGCTGCGAAAGANNATATAATTACTTTTAAGCAAAAATGTATATAATATGATGGGATCGTTACGTTGGAACAAGAATTGACCATCGTTCATCTNTTGTTGAAATAAAATTTGAAGTTATTCGTCGTACTAGTANNNTATCACATGCGGTGTAAGAAATCACATTGTATGAGANGCAATTATCTAATTTAATGGACNNTGAAGTTCAAGAATTGGTAATGTGACAGGATAATTAATTAACAGCATATAAAATAAAAGAATAATATTTTTATTATATAAAAATATCGATCACTCTTGTGGATTTCTAAATCCTCGAAGAGAACTTTTAATGCATTCTATATGCNNAATAATAAA-GTCGCTANNNAAAATATAATATCTATGCTTATCTATATTGAGAAATGGATGAAATTTGNNNNNNNNNTTGGGATTCCATTGTTGACNAAGNNTATGATNNNNNNN---------------------------------------------------------------------------------------------------------------------------------
>RM11_1A
CAAAGGAGGAAAGCTGCTTGGACAGTTGTTTAAAATGTTTGTGTTGTTGTTTCTTATTAGAATTGGTATGCGATAACTGATTCGTTTGTTCAAGAAGTGGTCAATATAAAAAACGAAATCACATAGCCTTTCATCTATGCTGCGAAAGACTATATAATTACTTTTAAGCAAAAATGTATATAATATGATGGGATCGTTACGTTGGAACAAGAATTGACCATCGTTCATCTGTTGTTGAAATAAAATTTGAAGTTATTCGTCGTACTAGTATCCTATCACATGCGGTGTAAGAAATCACATTGTATGAGAAGCAATTATCTAATTTAATGGACGCTGAAGTTCAAGAATTGGTAATGTGACAGGATAATTAATTAACAGCATATAAAATAAAAGAATAATAATTTTATTATATAAAAATATCGATCACTCTTGTGGATTTCTAAATCCTCGAAGAGAACTTTTAATGCATTCTATATGCCTAATAATAAA-GTCGCTATCGAAAATATAATATCTATGCTTATCTATATTGAGAAATGGATGAAATTTGAGATAATTGTTGGGATTCCATTGTTGACAAAGGCTATGATATTAGGT---------------------------------------------------------------------------------------------------------------------------------
>S288c
CAAAGGAGGNAAGCTGCTTNNNNAGTTGTTNAAAATGTTTGTGTTGTTGTTTCTTATTAGAATTGGTATGCGATAANNNNNNNNNNNNNNNNNNNNNTGGTCAATATAAAAAACGAAATCACATAGCNNTNNNNNNNNNCTGCGAAAGACTGTATAATTNCTTTTAAGCAAAAATGTATATAATATGATGGGATCGTTACGTTGGAACAAGAATTGNCCATNGTTCATCNGTTGTTGAAATAAAATTTGAAGTTATTCGTCGTACTAGNANCCTATCNNNNNNNNNNNNNNNNNNNNNNNNNTNNNNNNAGCAATTATCTAATTTAATGGACGCTGAAGTTCAAGAATTGGTAATGTGACAGGATAATTAATTANCAGCATATAAAATAANAGAATAATATTNNTATTATATAAAAATATCGATCACTCTNGTGGATTTCTAAATCCTCGAAGAGAACTTTTAATGCATTCTATATGCCTAATAATAAAnGTCGCTATCGAAAATATAATATCTATGCTTATCTATATTGANNAANGGNTGAAATTTGAGATAATTGTTGGGATTCCATTGTTGACAAAGGCTATGATATTAGGTGTAAATGTTGGAATAAAAATNNNNNNNNNNNNNNNNNNNNNNNNNNNNNNnnnNNNNNNNNNNNNNNNNNNNNNNNNNNNNNNNNNNNNNNNNNNNNNNNNNNNNNNNNNNNNNNNNNNNNNNNNNNNN
>SK1
CAAAGGAGGAAAGCTGCTTGGACAGTTGTTTAAAATGTTTGTGTTGTTGTTTCTTATTAGAATTGGTATGCGATAACTGATTCGTTTGTTCAAGAAGTGGTCAATATAAAAAACGAAATCACATAGCCTTTCATCTATGCTGCGAAAGACTATATAATTACTTTTAAGCAAAAATGTATATAATATGATGTGATCGTTACGTTGGAACAAGAATTGACCATCGTTCATCTGTTGTTGAAATAAAATTTGAAGTTATTCGTCTTACTAGTATCCTATCACATGCGGTGTAAGAAATCACATTGTATGAGAAGCAATTATTTAATTTAATGGACCCTGAAGTTCAAGAATTGGTAATGTGACAGGATAATTAATTAACAGCATATAAAATAAAAGAATAGTATTTTTATTATATAGAAATATCGATCACTCTTGTGGATTTCTAAATCCTCGAAGAGAACTTTTAATGTATTCTATATGCCTAATAATAAAAGTCGCTATCGAAAATATAATATCTATGCTTATCTATATTGAGAAATGGATGAAATTTGAGATAACTGTTGGGATTTCATTGTTGATAAAGGCTATAATATTAGGT---------------------------------------------------------------------------------------------------------------------------------
>UWOPS03_461_4
nnnnnnnnnnnnnnnnnnnnnnnnnnnnnnnnnnnnnnnnnnnnnnnnnnnnnnnnnnnnnnnnnnnnnnnnnnnnnnnnnnnnnnnnnnnnnnnnnnnnnnnnnnnnnnnnnnnnnnnnnnnnnnnnnnnnnnnnnnnnnnnnnnnnnnnnnnnnnnnnnnnnnnnnnnnnnnnnnnnnnnnnnnnnnnnnnnnnnnnnnnnnnnnnnnnnnnnnnnnnnnnnnnnnnnnnnnnnnnnnnnnnnnnnnnnnnnnnnnnnnnnnnnnnnnnnnnnnnnnnnnnnnnnnnnnnnnnnnnnnnnnnnnnnnnnnnnnnnnnnnnnnnnnnnnnnnnnnnnnnnnnnnnnnnnnnnnnnnnnnnnnnnnnnnnnnnnnnnnnnnnnnnnnnnnnnnnnnnnnnnnnnnnnnnnnnnnnnnnnnnnnnnnnnnnnnnnnnnnnnnnnnnnnnnnnnnnnnnnnnnnnnnnnnnnnnnnnnnnnnnnnnnnnnnnnnnnnnnnnnnnnnnnnnnnnnnnnnnnnnnnnnnnnnnnnnnnnnnnnnnnnnnnnnnnnnnnnnnnnnnnnnnnnnnnnnnnnnnnnnnnnnnnnnnnnnnnnnnnnnnnnnnnnnnnnnnnnnnnnnnnnnnnnnnnnnnnnnnnnnnnnnnnnnnnnnnnnnnnnnnnnnnnnnnnnnnnnnnnnnnnnnnnnnnnnnnnnnnnnnnnnnnnnnnnnnnnnnnnnnnnnn
>UWOPS05_217_3
CAAAGGAGGAANGCTGCTTGGACAGTTGTTTAAAANGTTTGTGTTGTTNNTNCTTATNAGAATTGGTANGCGATANCTGATTCGTTNGTNCANGAAGTGGNCAATATAAAAANNGAAATCACNTAGCCTTTCATCTNTGCTGCGAANGACTATATAATNACTTTTAAGCAAAANTGTATNTAANATGATGGGATCGTNACGTNGGAACAAGAATTGACCATCGTTCATCTGTTGTNGNAATAAAATTTGAAGTTATTCGTCGTACTAGTATCCTATCACATGCGGTGTAAGAAATCACATTGTATGAGAAACAATTATCTAATTTAATGGACGCTGAAGTTCAAGAATTGGTAATGTGACAGGATAATAAATTAACAGCATATAAAATAAAANAATAATATTTTTATTATATAGAAATATCGATCACTCTTGTGGATTTCTAAGTCCTCGAAGAGAACTTTTAATGTATTCTATATGCCTAATAATAAA-GTCGCTATCGAAAATATAATATCTATGCTTATCTATATTGAGAAATGGATGAATTTTGAGATAATTGTTGGGATTCCATTGTTGACAAAGGCTATGATATTAGGT---------------------------------------------------------------------------------------------------------------------------------
>UWOPS05_227_2
nnnnnnnnnnnnnnnnnnnnnnnnnnnnnnnnnnnnnnnnnnnnnnnnnnnnnnnnnnnnnnnnnnnnnnnnnnnnnnnnnnnnnnnnnnnnnnnnnnnnnnnnnnnnnnnnnnnnnnnnnnnnnnnnnnnnnnnnnnnnnnnnnnnnnnnnnnnnnnnnnnnnnnnnnnnnnnnnnnnnnnnnnnnnnnnnnnnnnnnnnnnnnnnnnnnnnnnnnnnnnnnnnnnnnnnnnnnnnnnnnnnnnnnnnnnnnnnnnnnnnnnnnnnnnnnnnnnnnnnnnnnnnnnnnnnnnnnnnnnnnnnnnnnnnnnnnnnnnnnnnnnnnnnnnnnnnnnnnnnnnnnnnnnnnnnnnnnnnnnnnnnnnnnnnnnnnnnnnnnnnnnnnnnnnnnnnnnnnnnnnnnnnnnnnnnnnnnnnnnnnnnnnnnnnnnnnnnnnnnnnnnnnnnnnnnnnnnnnnnnnnnnnnnnnnnnnnnnnnnnnnnnnnnnnnnnnnnnnnnnnnnnnnnnnnnnnnnnnnnnnnnnnnnnnnnnnnnnnnnnnnnnnnnnnnnnnnnnnnnnnnnnnnnnnnnnnnnnnnnnnnnnnnnnnnnnnnnnnnnnnnnnnnnnnnnnnnnnnnnnnnnnnnnnnnnnnnnnnnnnnnnnnnnnnnnnnnnnnnnnnnnnnnnnnnnnnnnnnnnnnnnnnnnnnnnnnnnnnnnnnnnnnnnnnnnnnnnnnnnnnnnn
>UWOPS83_787_3
CAAAGGAGGAAAGCTGCTTGGACAGTTGTTTAAAATGTTTGTGTTGNTGTTTCTTATTAGAATTGGTATGCGATAACTGATTCGTTTGTNCAAGAAGNNNNNAANANAAAAAACGAAATNNNANAGCCTTTCATCNNNNNTNNNNNNNNNNNNNNNNNNNNNNNNNNNNNNNNNNNNNNNNNNNNNNNNNNNNNNNNNNNNNNNNNNNNNNNNNNNNNNNNNNNNNNNNNNNNNNNNNNNNNNNNNNNNNNNNNNNNNNNNNNNNNNNNNNNNNNNNNNNNNNNNNNNNNNNNNNNNNNNNNNNNNNNNNNNNNNNNNNNNNNNNNNNNNNNNNNNNNNNNNNNNNNNNNNNNNNNNNNNNNNNNNNNNNNN-NNNNNN-NNNNNN-NNNNNNN-N-NNNNNNNNNN-NNNNNN-NNNNNNNNNnnnnnnnnnnnnnnnnnnnnnnnnnnnnnnnnnnnnnnnnnnnnnnnnnnnnnnnnnnnnnnnnnnnnnnnnnnnnnnnnnnnnnnnnnnnnnnnnnnnnnnnnnnnnnnnnnnnnnnnnnnnnnnnnnnnnnnnnnnnnnnnnnnnnnnnnnnnnnnnnnnnnnnnnnnnnnnnnnnnnnnnnnnnnnnnnnnnnnnnnnnnnnnnnnnnnnnnnnnnnnnnnnnnnnnnnnnnnnnnnnnnnnnnnnnnnnnnnnnnnnnnnnnnnnnnnnnnnnnnnnnnnnnnnnnnnnnnnnnnn
>UWOPS87_2421
CAAAGGAGGAAAGCTGCTTGGACAGTTGTTTAAAATGTTTGTGTTGTTGTTTCTTANNAGNNTTGGTATGCGATAACTGATTCGTTTNTTNAAGAANTGGNNNNNNTAANNNNNNNNNNNNNNNNNNNNTTCANNNATGCNNCGANNNNNNNTATAATTACTTNNNNNNNNNNNNNNNNNNNNNNNNNNNNNNNNNNNNNNNNNNNNNNNNNNNNNNNNNNNNNNNNNNTGNNNNNNNNNNNNNNNNNNNNNNNNNNNNTNNNNNNNNNNNNNNNNNNNNNNNNNNNNNNNNNNNNNNNNNNNNNNNNNNNNNNNNNNNNNNNNNNNNNNNNNNNNNNNNNNNNNNNNNNNNNNNNNNNNNNNNNNNNNNNNNNNNNNNNNNNNNNNNNNNNNNNNNNNNNNNNNNNNNNNTANNNNNNNCGANNNNNNNNNNNNNNNNNNNNNNNNNNNNNNNNNNNNNNNNNNNNNNNNNNNNNNNNNNNNNNNNNN-NNNNNNNNNNNNNNNNNNNNNNNNATGCNNNNNNNNNNNNNNNNNNNNNNNNNNNNNNNNNNNNNNNNNNNNNNNNNNNNNNNNNNNNNNNNNNNNNNNNNNNNN---------------------------------------------------------------------------------------------------------------------------------
>W303
CAAAGGAGGAANGCTGCTTGGACAGTTGTTTAAAATGTTTGTGTTGTTGTTTCTTANTAGAATTGGTATGCGATAACTGATTCGTTTGTTCAAGAAGTGGTCAATATAAAAANCGAAATNACATAGCCTTTCATCTATGCTGCGAAANACTGNNTANTTNCTTTTAAGCAAAAATGTATNNAATNTGNNGGGATCGTNACGNTGGAACAAGANTTGNNCATCGTTCATCNGNTGTNGAAANAAAANNNNNNNTTATTCGNNNNNNNNNNNNNNNNNNNNNNNNNNNNNNNNNNNNNNNNNNNNNnnnnnnnnnnnnnnnnnnnnnnnnnnnnnnnnnnnnnnnnnnnnnnnnnnnnnnNNNNNNNNNNNNNNNNNNNNNNNNNNNNNNNNnnnnnnnnnnnnnnnnnnnnnnnnnnnNNNNNNNNNNNNNNNNNNNNNNNNNNNNNNNNnnnnnnnnnnnnnnnnnnnnnnnnnnnnnnnnnnnnnnnnnnnnnnNNNNNNNNNNNNNNNNNNNNNNNNNNNNNNNNNNNNNAANNNNNNNNNNNNNNNNNNNNNNNNNNNNNNNNNNNNNNNNNNNNNNNNNNNNNNNNNNNNNNNNNNNNNNNNNNNNNNNNNNNNNNNNNNNNNNNNNNNNNNNNNNNNNNNNNNNNNNNNNNNNNNNNNNNNN-NNNNNNNNNNNNNNNNNNNNNNNNNNNNNNNNNNNNNNNNNNNNNNNNNNNNNNNN
>Y12
nnnnnnnnnnnnnnnnnnnnnnnnnnnnnnnnnnnnnnnnnnnnnnnnnnnnnnnnnnnnnnnnnnnnnnnnnnnnnnnnnnnnnnnnnnnnnnnnnnnnnnnnnnnnnnnnnnnnnnnnnnnnnnnnnnnnnnnnnnnnnnnnnnnnnnnnnnnnnnnnnnnnnnnnnnnnnnnnnnnnnnnnnnnnnnnnnnnnnnnnnnnnnnnnnnnnnnnnnnnnnnnnnnnnnnnnnnnnnnnnnnnnnnnnnnnnnnnnnnnnnnnnnnnnnnnnnnnnnnnnnnnnnnnnnnnnnnnnnnnnnnnnnnnnnnnnnnnnnnnnnnnnnnnnnnnnnnnnnnnnnnnnnnnnnnnnnnnnnnnnnnnnnnnnnnnnnnnnnnnnnnnnnnnnnnnnnnnnnnnnnnnnnnnnnnnnnnnnnnnnnnnnnnnnnnnnnnnnnnnnnnnnnnnnnnnnnnnnnnnnnnnnnnnnnnnnnnnnnnnnnnnnnnnnnnnnNNNNNNNNNNN-NNN-NNNNNNNNNNNNNNNNNNNTTGAGAAATGGATGAAATTTGAGATAATTGTTGGGNNNNNNNNNNNNATAAAGGCTANNNNNNTNNNN---------------------------------------------------------------------------------------------------------------------------------
>Y55
CAAAGGAGGAAAGCTGCTTGGACAGTTGTTTANNATGTTTGTGTTGTTGTTTCTTATTANNNTTGGTATGCGATAACTGATTCGTTTGTTCAAGAAGTGGTCAATATAAAAAACGAAATCACATAGCCTTTCATCTATGCTGCGAAAGACTATATAATTACTTTTAAGCAAAAATGTATATAATATGATGTGATCGTTACGTTGGAACAAGAATTGACCATCGTTCATCTGTTGTTGAAATAAAATTTGAAGTTATTCGTCTTACTAGTATCCTATCACATGCGGTGTAAGAAATCACATNGTATGAGAAGCAATTATTTAATTTANNNNNNNNNNNNNNNNNAGAATTGGTAATGTGACAGGATAATTAATTAACAGCATATAAAATAAAAGAATAGTATTTTTATTATATAGAAATATCGATCACTCTTGTGGATTTCTAAATCCTCGAAGAGAACTTTTAATGTATTCTATATGCCTAATAATAAAAGTCGCTATCGAAAATATAATATCTATGCTTATCTATATTGAGAAATGGATGAAATTTGAGATAACTGTTGGGATTTCATTGTTGATAAAGGCTATAATATTAGGT---------------------------------------------------------------------------------------------------------------------------------
>Y9
NNNNNNNNNNNNNNNNNNNNNNNNNNNNNNNNNNNNNNNNNNNNNNNNNNNNNNNNNNNNNNNNNGTATNNNNNNNNNNNNNNNNNNGNNNNNNNNNNNNNNNNNNNAAAAAANNANNNNNNATANNNNNNNNNNNATNNNNNGAAAGACTATATAATTNNNTTTAANNAAAAATGTATATAATATGATGGGANNNTTACGTTGGAACAAGAATTGANNNTCGTTNATCTGTTGTTGAAATAAAATTTGAAGTTATTCGTCTTACTAGTATCCTATCANATGCTGTGTAAGAAANNNCATTGTATGAGAAGCAATTATTTAATTTAATGGACCCTGAAGTNNAAGAATTGGTAATGTGACAGGATAATTAATTAACAGCATATAAAATAAAAGAATAGTATTTTTATTATATAGAAATATCGANNNCTCTNNNNNNNNNNTNNNNNNTCGAAGAGAACTTTTAATGTATTCTATATGCCTAATAATAAA-GNNNCTATCGAAAATATAATATCTATGCTTATCTATATTGAGAAATGGATGAAATTTGAGATAATTGTTGGGATTNNNNTGTTGATAAAGGCTATAATANNNNNN---------------------------------------------------------------------------------------------------------------------------------
>YIIc17_E5
NAANGGAGGAAAGCTGCTTGGACAGTNGTTTAAAATGTTTGTGTNGTTGTTTCTTATNAGAATTGGTATGCGATAACTGATTCGTTTGTTCAAGAAGTGGTCAATATAAAAAACGAAATCACATAGCCTTTCATCTATGCTGCGAAAGACTGTATAATTACTTTTAAGCAAAAATGTATATAATATGATGGGATCGTTACGTTGGAACAAGAATTGACCATCGTTCATCTGTTGTTGAAATAAAATTTGAAGTTATTCGTCGTACTAGTATCCTATCACATGCGGTGTAAGANANCACATTGTATGAGAANNNATTATCTAATTTAATGGACGCTGAAGTTCANGAATTGGTAATGTGACAGGATANTTNATTNACAGCNTATNANATANAAGAATAATATTTTTATTATATAAAAATATCGATCACTCTTGTGGANTTCTAANTCCTCGAAGAGAACTTTTAATGCATNCTATATGCCTAATAATAAA-GTCGCTATCGAAAATATAATATCTATGNTTATCTATNNTGAGAANTGGATGAAATTTGAGANAATTGTTGGGATTCCATNGTTGACAANGGCTATGATATTANNN---------------------------------------------------------------------------------------------------------------------------------
>YJM789
CAAAGGAGGAAAGCTGCTTGGACAGTTGTTTAAAATGTTTGTGTTGTTGTTTCTTATTAGAATTGGTATGCGATAACTGATTCGTTTGTTCAAGAAGTGGTCAATATAAAAAACGAAATCACATAGCCTTTCATCTATGCTGCGAAAGACTGTATAATTACTTTTAAGCAAAAATGTATATAATATGATGGGATCGTTACGTTGGAACAAGAATTGACCATCGTTCATCTGTTGTTGAAATAAAATTTGAAGTTATTCGTCGTACTAGTATCCTATCACATGCGGTGTAAGAAATCACATTGTATGAGAAGCAATTATCTAATTTAATGGACGCTGAAGTTCAAGAATTGGTAATGTGACAGGATAATTAATTAACAGCATATAAAATAAAAGAATAATATTTTTATTATATAAAAATATCGATCACTCTTGTGGATTTCTAAATCCTCGAAGAGAACTTTTAATGCATTCTATATGCCTAATAATAAA-GTCGCTATCGAAAATATAATATCTATGCTTATCTATATTGAGAAATGGATGAAATTTGAGATAATTGTTGGGATTCCATTGTTGACAAAGGCTATGATATTAGGT---------------------------------------------------------------------------------------------------------------------------------
>YJM975
CAAAGGAGGAAAGCTGCTTGGACAGTTGTTTAAAATGTTTGTGTTGTTGTTTCTTATTAGAATTGGTATGCGATAACTGATTCGTTTGTTCAAGAAGTGGTCAANNNNNNAAACGAAATCANNNNNNCTTTCATCTATGCTGCGNNNGACNNNNNNNNNNNNNNNNNNCAAANNNNNNNNNNNNANNATGGGATCNNNNNNNTNNNNNAAGAATTGACCATCGTTCANNNNNNNNNNNNNNNNNNNN-NNNNNNNnnnnnnnnnnnnnnnnnnnnnnnnnnnnnnnnnnnnnnnnnnnnnnnnnnnnnnnnnnnnnnnnnnnnnnnnnnnnnnnnnnnnnnnnnnnnnnnnnnnnnnnnnnnnnnnnnnnnnnnnnnnnnnnnnnnnnnnnnnnnnnnnnnnnnnnnnnnnnnnnnnnnnnnnnnnnnnnnnnnnnnnnnnnnnnnnnnnnnnnnnnnnnnnnnnnnnnnnnnnnnnnnnnnnnnnnnnnnnnnnnnnnnnnnnnnnnnnnnnnnnnnnnnnnnnnnnnnnnnnnnnnnnnnnnnnnnnnnnnnnnnnnnnnnnnnnnnnnnnnnnnnnnnnnnnnnnnnnnnnnnnnnnnnnnnnnnnnnnnnnnnnnnnnnnnnnnnnnnnnnnnnnnnnnnnnnnnnnnnnnnnnnnnnnnnnnnnnnnnnnnnnnnnnnnnnnnnnnnnnnnnnnnnnnnnnnnnnnnnnnnnnnnnnnn
>YJM978
CAAAGGAGGAAAGCTGCTTGGACAGTTGTTTAAAATGTTTGTGTTGTTGTTTCTTATTAGAATTGGTATGCGATAACTGATTCGTTTGTTCAAGAAGTGGTCAATATAAAAAACGAAATCACATAGCCTTTCATCTATGCTGCGAAAGACTGTATAATTACTTTNNNNCAAAAATGTATATAATATGATGGGATCGTTACGTTGGAACAAGAATTGACCATCGTTCATCTGTTGTTGANNNNNNANNNNNNNNNATTCGTCNNNNNNNNNTCCTATCNNNNNCGGNNNNNNNNATNNNNNNNNNNNNNNNNCANNNNNNTAATTNNNNNNNNNNNNNNGTTNNNNANNNNNNNNNNNNNNAGNNNNNNNNNNNNNNNNNNnnnnnnnnnnnnnnnnnnnnnnnnnnnnnnnnnnnnnnnnnnnnnnnnnnnnnnnnnnnnnnnnnnnnnnnnnnnnnnnnnnnnnnnnnnnnnnnnnnnnnnnnnnnnnnnnnnnnnnnnnnnnnnnnnnnnnnnnnnnnnnnnnnnnnnnnnnnnnnnnnnnnnnnnnnnnnnnnnnnnnnnnnnnnnnnnnnnnnnnnnnnnnnnnnnnnnnnnnnnnnnnnnnnnnnnnnnnnnnnnnnnnnnnnnnnnnnnnnnnnnnnnnnnnnnnnnnnnnnnnnnnnnnnnnnnnnnnnnnnnnnnnnnnnnnnnnnnnnnnnnnnnnnnnnnnnnnnnnnnnnnnn
>YJM981
NNNNNNNNNNNNNNNNNNNNNNNNNNNNNNNNNNNNNNNNNNNNNNNNNNNNNNNNNNNNNNNNNNNNNNNNNNNNNNNNNNNNNnnnnnnnnnnnnnnnnnnnnnnnnnnnnnnnnnnnnnnnnnnnnnnnnnnnnnnnnnnnnnnnnnnnnnnnnnnnnnnnnnnnnnnnnnnnnnnnnnnnnnnnnnnnnnnnnnnnnnnnnnnnnnnnnnnnnnnnnnnnnnnnnnnnnnnnnnnnnnnnnnnnnnnnnnnnnnnnnnnnnnnnnnnnnnnnnnnnnnnnnnnnnnnnnnnnnnnnnnnnnnnnnnnnnnnnnnnnnnnnnnnnnnnnnnnnnnnnnnnnnnnnnnnnnnnnnnnnnnnnnnnnnnnnnnnnnnnnnnnnnnnnnnnnnnnnnnnnnnnnnnnnnnnnnnnnnnnnnnnnnnnnnnnnnnnnnnnnnnnnnnnnnnnnnnnnnnnnnnnnnnnnnnnnnnnnnnnnnnnnnnnnnnnnnnnnnnnnnnnnnnnnnnnnnnnnnnnnnnnnnnnnnnnnnnnnnnnnnnnnnnnnnnnnnnnnnnnnnnnnnnnnnnnnnnnnnnnnnnnnnnnnnnnnnnnnnnnnnnnnnnnnnnnnnnnnnnnnnnnnnnnnnnnnnnnnnnnnnnnnnnnnnnnnnnnnnnnnnnnnnnnnnnnnnnnnnnnnnnnnnnnnnnnnnnnnnnnnnnnnnnnnnnnnnnnnnnnnnnnn
>YPS128
CAAAGGAGGAAAGCTGCTTGGACAGTTGTTTAAAATGTTTGTGTTGTTGTTTCTTATTAGAATTGGTATGCGATAACTGATTCGTTTGTTCAAGAAGTGGTCAATATAAAAAACGAAATCACATAGCCTTTCATCTATGCTGCGAAAGNNNNNATAATTACTNNNNNNCAAAAANNNANNNNNNNNNATNNGATNNNNNNNNNNGAANAAGAATTGACCATCGTTNNNNNNNNNN-NNNNNNNNNNNNNNNNNNATTCGTCNNNNNNNNNNNNNNNNNNNNNNNNNNNNNNNNNNNNNnnnnnnnnnnnnnnnnnnnnnnnnnnnnnnnnnnnnnnnnnnnnnnnnnnnnnnnnnnnnnnnnnnnnnnnnnnnnnnnnnnnnnnnnnnnnnnnnnnnnnnnnnnnnnnnnnnnnnnnnnnnnnnnnnnnnnnnnnnnnnnnnnnnnnnnnnnnnnnnnnnnnnnnnnnnnnnnnnnnnnnnnnnnnnnnnnnnnnnnnnnnnnnnnnnnnnnnnnnnnnnnnnnnnnnnnnnnnnnnnnnnnnnnnnnnnnnnnnnnnnnnnnnnnnnnnnnnnnnnnnnnnnnnnnnnnnnnnnnnnnnnnnnnnnnnnnnnnnnnnnnnnnnnnnnnnnnnnnnnnnnnnnnnnnnnnnnnnnnnnnnnnnnnnnnnnnnnnnnnnnnnnnnnnnnnnnnnnnnnnnnnnnnnnnnnnnnnnnnnnnnnnnn
>YPS606
CAAAGGAGGAAAGCTGCTTGGACAGTTGTTTAAAATGTTTGTGTTGTTGTTTCTTATTAGAATTGGTATGCGATAACTGATTCGTTTGTTCAAGAAGTGGTCAATATAAAAAACGAAATCACATAGCCTTTCATCTATGCTGCGAAAGACTATATAATTACTTTTAAGCAAAAATGTATATAATATGATGGGATCGTTACGTTGGAACAAGAATTGACCATCGTTCATCTGTTGTTGAAATAAAATTTGAAGTTATTCGTCTTACTAGTATCCTATCACATGCGGTGTAAGAAATCACATTGTATGAGAAGCAATTATTTAATTTAATGGACCCTGAAGTTCAANAATTNGTAATGNNNNNGNNTAATTANNNNNNAGNNNNNNNNNNNNNAANNNNNNNTTTTTATTANNNNNNNATATCNNNNNNNNNNNNNNNNNNNNNNNNNNNNNAAGAGAACTTTTNNNNNNNNNNNNNNNNnnnnnnnnnnnnnnnnnnnnnnnnnnnnnnnnnnnnnnnnnnnnnnnnnnnnnnnnnnnnnnnnnnnnnnnnnnnnnnnnnnnnnnnnnnnnnnnnnnnnnnnnnnnnnnnnnnnnnnnnnnnnnnnnnnnnnnnnnnnnnnnnnnnnnnnnnnnnnnnnnnnnnnnnnnnnnnnnnnnnnnnnnnnnnnnnnnnnnnnnnnnnnnnnnnnnnnnnnnnnnnnnnnnnnnnnnnnnnnnnnnnnnn
>YS2
CAAAGGAGGAAAGCTGCTTGGACANTTGTTTAAAATGTTTGTGTTGTTGTTTCTTATTANNATTGGTNTGCGATAACTGATTCGTTTGTTCANGAAGTGGTCAATATAAAAAACGAAATCACATAGCCTTTCATCTATGCTGCGAAAGANTATATAATTACTTTNAAGCAAAAANGTATANAATATGATGGGATCGTTNCGTTGGAACAAGAATNGACCATCGTTCNTCTGTTGTTGAAATAAAATTTGAAGTTATTCGTCTTACTAGNATCCTATCACATGCGGTGTAAGAAATCACATTGTATGAGAAGCAATTATTTAATTNAATGGACCCTGANGTTCAAGAATTGGTAATGTGACAGGATAATTAATTAACAGCATATAAAATAAAAGAATAGTATTTTTATTATATAGAAATATCGATCACTCTTGTGATTTTCTAANTCCTCGAAGAGAACTTTTAATGTATTCTATATGCCTAATAATAAA-GTCGCTATCGAAAATATAATATCTATGCTTATCTATATTGAGAAATGGATGAAATTTGAGATAATTGTTGGGATTCCATTGTNGATAAAGGCTATNATATTAGGT---------------------------------------------------------------------------------------------------------------------------------
>YS4
NNNNNNNNNNNNNNNNNNNN-NNNNNNNNNNNNNNNNNN-NNNNNNN-NNNNNNNN-NNNNNNNNNNNNNNNNNN-NNNNNNNNNNNNN-NNNNNNNNNNNNNNNNNNNNNN-NNNNNNNNNNNNNNNNNNNNNNNNNNNNNNNNNNNNNNNNNNNNNNNNNNNNNNNNNNNNNNNNNNNNNNNNNNNNNNNNNNNN-NNNNNNNNNNNNNNNNNNNNNNNNNNNNNNNNNNNNNNNNNNNNNNNNNNNNNNNNNNNNNNNNNNNNNNNNNNNNNNNNNNNNNNNNNNNNNNNNNNNNNNNNNNNNNNNNNNNNNNNNNNNNNNNNNNNNNNNNNNNNNNNNNNNNNNNNNNNNNNNNNNNNNNNNNNNNNNNNNNNNCANATANNNNNNNNNNNNNNNATTTTTATTATATAGAAATATCGATCNNNCTNNNNNNNNNNTNNNNNNNNNNNGAGAACTTTTAATGTATTCTATATGCCTAATAATAAA-GTCNNTATCGAAAATATAATATCTATGCTTATCTATATTGAGAAATGGATGAAATTTGAGATAATTGTTGGGATTNNATTGTTGATAAAGGCTATAATATTAGGT---------------------------------------------------------------------------------------------------------------------------------
>YS9
NNNNNNNNNNNNNNNNNNNNNNNNNNNNNNNNNNN-NNNNNNNNNNNNNNNNNNNNNNNNNNNNNNNNNNNNNNNNNNNNNNNNNNNNNNNNNNNNNNNNNNNNNN-NNNNNNNNNNNNN-NNNNNNNNNNNNNNNNNNNNNNNNNNNNNNNNNNNNNNNNNNNNNNNNNNNNNNNNNNNNNNNNNNNNNNNNNNNNNNNNNNNNNNNNNNNNnnnnnnnnnnnnnnnnnnnnnnnnnnnnnnnnnnnnnnnnnnnnnnnnnnnnnnnnnnnnnnnnnnnnnnnnnnnnnnnnnnnnnnnnnnnnnnnnnnnnnnnnnnnnnnnnnnnnnnnnnnnnnnnnnnnnnnnnnnnnnnnnnnnnnnnnnnnnnnnnnnnnnnnnnnnnnnnnnnnnnnnnnnnnnnnnnnnnnnnnnnnnnnnnnnnnnnnnnnnnnnnnnnnnnnnnnnnnnnnnnnnnnnnnnnnnnnnnnnnnnnnnnnnnnnnnnnnnnnnnnnnnnnnnnnnnnnnnnnnnnnnnnnnnnnnnnnnnnnnnnnnnnnnnnnnnnnnnnnnnnnnnnnnnnnnnnnnnnnnnnnnnnnnnnnnnnnnnnnnnnnnnnnnnnnnnnnnnnnnnnnnnnnnnnnnnnnnnnnnnnnnnnnnnnnnnnnnnnnnnnnnnnnnnnnnnnnnnnnnnnnnnnnnnnnnnnnnnnnnnnnnnnnnnnnnnnnnnnnnnnnnnnnnnnnn
