# Supplementary material for: Evolutionary Genomics of Transposable Elements in Saccharomyces cerevisiae
Source: PLoS One. 2012 Nov 30;7(11):e50978. doi: 10.1371/journal.pone.0050978 (PMC3511429; doi:10.1371/journal.pone.0050978)
Supplement: File S7 — ZIP archive of SGRP strain alignments used for population genomic analyses. Alignments of the orthologous genomic region in each SGRP strain corresponding to each Ty insertion in our re-annotation of the S. cerevisiae reference genome. N’s represent low quality (<Q40 phred score) or missing data, primarily due to the low-coverage sequence of many SGRP strains. The DNA sequence of sacCer2 is included as “REF” and each alignment includes the TE locus and 200 bp of DNA sequence on either side of the Ty insertion site. A dummy sequence shows the position of each TE in the alignment with “T”s. (ZIP) [file pone.0050978.s007.zip › S7/chrIV_st44+_TY1.mfa]

>REF
GTTCCTCATTCCGTTTTTATATGTTTCATTATCCTATTACATTATCAATCCTTGCACTTCAGCTTCCTCTAACTTCGATGACAGCTTCTCATAACTTATGTCATCATCTAACACCGTATATGATAATATATTGATACTATAACTATTAGTTGATAGACGATAGTGGATTTTTATTCCAACATATATTCACTCGTTTCTCCGAATGAAAATAAATAACA--T------------------CTATTGACTATTCCTTTTTGTTGATATATCATCATATGTGGTGAAAGAAGATGACAAAAAAATTGAGAACAAGAAATGCCAAGGTGGATAAAATAATATGATAATAAGCAACAATATATAAAATGAAAGAGGAAATAATATCATCATTACTTAGAAAATACGACTCATCTCTGTGTCCCCTAGGAAAAGTTCAAGTATATCCTAAACCTGATACTATGGCTGAGAAATATGTGGGTAATTAGATAATTGTTGGGATTCCATTGTTGATAAAGGCTATAATATTAGGTATACAGAATATACTAGAAGTTCTCCTCGAGGATTTAGGAATCCATAAAAGGGAATCTGCAATTCTACACAATTCTATAAATATTATTATCATCGTTTTATATGTTAATATTCATTGATCCTATTACATTATCA
>index
-------------------------------------------------------------------------------------------------------------------------------------------------------------------------------------------------------TTTTTTTTTTTTTTTTTTT--T------------------TTTTTTTTTTTTTTTTTTTTTTTTTTTTTTTTTTTTTTTTTTTTTTTTTTTTTTTTTTTTTTTTTTTTTTTTTTTTTTTTTTTTTTTTTTTTTTTTTTTTTTTTTTTTTTTTTTTTTTTTTTTTTTTTTTTTTTTTTTTTTTTTTTTTTTTTTTTTTTTTTTTTTTTTTTTTTTTTTTTTTTTTTTTTTTTTTTTTTTTTTTTTTTTTTTTTTTTTTTTT--------------------------------------------------------------------------------------------------------------------------------------------------------------------------------------------------------
>273614N
ATTCCTCATTCCGTTTT-ATATGTTTCATTATCCTATTACATTATNNNNNNTTGCACTTCAGCTTCCTCTAACTTCGATGACAGCTTCTCATAACTAATGTCATCATCTAACACCGTATATGATAATATATTGATACTATAACTATTAGTTGATAGACGATAGTGGATTTTTATTCCAACATATATTCACTCCTTTCTCCGAATGAAAATAAATAACA--T------------------CTATTGACTATTCCTTTTTGTTGATATATCATCATATGTGGTGAAAGAAGATGACAAAAAAATTGAGAACAAGAAATGCCAAGGTGGATAAAATAATATGATAATAAGCAACAATATATAAAATGAAAGAGGAAATAATATCATCATTACTTAGAAAATACAACTCATCTCTGTGTCCTCTAGGAAAAGTTCAAGTATATCCTATACNNNATTCTNNNN---------------------------------------------------------------------------------------------------------------------------------------------------------------------------------------------------------
>322134S
nnnnnnnnnnnnnnnnnnnnnnnnnnnnnnnnnnnnnnnnnnnnnnnnnnnnnnnnnnnnnnnnnnnnnnnnnnnnnnnnnnnnnnnnnnnnnnnnnnnnnnnnnnnnnnnnnnnnnnnnnnnnnnnnnnnnnnnnnnnnnnnnnnnnnnnnnnnnnnnnnnnnnnnnnnnnnnnnnnnnnnnnnnnnnnnnnnnnnnnnnnnnnnnnnnnnnnnnnnnnnnnnnnnnnnnnnnnnnnnnnnnnnnnnnnnnnnnnnnnnnnnnnnnnnnnnnnnnnnnnnnnnnnnnnnnnnnnnnnnnnnnnnnnnnnnnnnnnnnnnnnnnnnnnnnnnnnnnnnnnnnnnnnnnnnnnnnnnnnnnnnnnnnnnnnnnnnnnnnnnnnnnnnnnnnnnnnnnnnnnnnnnnnnnnnnnnnnnnnnnnnnnnnnnnnnnnnnnnnnnnnnnnnnnnnnnnnnnnnnnnnnnnnnnnnnnnnnnnnnnnnnnnnnnnnnnnnnnnnnnnnnnnnnnnnnnnnnnnnnnnnnnnnnnnnnnnnnnnnnnnnnnnnnnnnnnnnnnnnnnnnnnnnnnnnnnnnnnnnnnnnnnnnnnnnnnnnnnnnnnnnnnnnnnnnnnnnnnnnnnnnnnnnnnnnnnnnnnnnnnnnnnnnnnnnnnnnnnnnn
>378604X
ATNNNNNNTTCCGTNNN-NNNTGTNNNNNNNNNNNNNTACATTATCAATCCTTGCACTTCAGNNNNCTCTAACTTCGATGACAGCTTCTCATAACTTATGTCATCANNNNNCACCGTATATGATAATATATTGATACTATAACTATTAGTTGGTAGACGATAGTGGATTTTTATTCCAACATATTTTCACTCGTTTCTCCGAATGAAAATAAATANNNNN--------------------NNNNGACTATTCCTTTTTGTTGATATATCATCATATGTGGTGAAAGAAGATGACAAAAAAATTGAGAACAAGAAATGCCAAGGTGGATAAAATAATATGATATTAAGCAACAATATATAAAATGAAAGAGGAAATAATATCATCATTACTTAGAAAATACGAATCATCTCTGTGTCCTCTAGGAAAAGTTCAAGTATATCCTATACCTGATACTATGG---------------------------------------------------------------------------------------------------------------------------------------------------------------------------------------------------------
>BC187
NNNNCTCATTCCGTTTTTATATGTTTCATTATCCTATTACATTATCAATCCTTGCACTTCAGCTTCCTCTAACTTCGATGACAGCTTCTCATAACTTATGTCATCATCTAACACCGTATATGATAATATATTGATACTATAACTATTAGTTGATAGACGATAGTGGATTTTTATTCCAACATATATTCACTCGTTTCTCCGAATGAAAATAAATAACA--T------------------CTATTGACTATTCCTTTTTGTTGATATATCATCATATGTGGTGAAAGAAGATGACAAAAAAATTGAGAACAAGAAATGCCAAGGTGGNTAAAATAATANNNNNNTAAGCAACAATATATANAATNNAAGAGGAAATAANNNNNNNNNNNCTTAGAAAATACGNNNNNNNNNNNNNNNNCCTAGGAAAANNNNAAGTNNNNNNTAAACCTGNNNNNNNNN---------------------------------------------------------------------------------------------------------------------------------------------------------------------------------------------------------
>DBVPG1106
NTTCCTCATTCCGTTTTTATATGTTTCATTATCCTNNNANNTTNTCAATCCTTGCNNTTCAGNTTCCTCTAACTTCGNNNNNNGCTTCTNNNNNNNNNNNTCATNNNCTNNNNNNNNNNNNNNNNNNNNNTTGNNNNTATNNNNANNNNNNNNNNNNNNNNNNNNNNNNNNNNNNNNNNNNNNNNNNNNNNNNNNNNNNNNNNNNNNNNNNNNNNNNN--N------------------NNNNNNNNNNNNNNNNNNNNNNNNNNNNNNNNNNNNNNNNNNNNNNNNNNNNNNNNNNNNNNNNNNNNNNNNNNNNNNNNNNNNNNNNNNNNNN-NNNNNNNNNNNNNNN-NN-NNNNNNNNNNNNN-NNNNNN-NN-NNNNNNNNN-NNNNNNNNN-N-NNNNNN-NNNNNNNNNNN-NNNN-NNNN-NNNN-NNNNNNNnnnnnnnnnnnnnnnnnnnnnnnnnnnnnnnnnnnnnnnnnnnnnnnnnnnnnnnnnnnnnnnnnnnnnnnnnnnnnnnnnnnnnnnnnnnnnnnnnnnnnnnnnnnnnnnnnnnnnnnnnnnnnnnnnnnnnnnnnnnnnnnnnnnnnnnnnnnnnnnnnnnnnnnnnnnnnnnnnnnnnnnnnnnnnnnnnnnnnnnnnnnnnnnnnnnnnnnnnnn
>DBVPG1373
GTTCCTCATTCCGTTTTTATATGTTTCATTATCCTATTACATTATCAATCCTTGCACTTCAGCTTCCTCTAACTTCGATGACAGCTTCTCATAACTTATGTCATCATCTAACACCGTATATGATAATATATTGATACTATAACTATTAGTTGATAGACGATAGTGGATTTTTATTCCAACATATATTCACTCGTTTCTCCGAATGAAAATAAATAACA--T------------------CTATTGACTATTCCTTTTTGTTGATATATCATCATATGTGGTGAAAGAAGATGACAAAAAAATTGAGAACAAGAAATGCCAAGGTGGATAAAATAATATGATAATAAGCAACAATATATAAAATGAAAGAGGAAATAATATCATCATTACTTAGAAAATACGACTCATCTCTGTGTCCCCTAGGAAAAGTTCAAGTATATCCTAAACCTGATACTATGG---------------------------------------------------------------------------------------------------------------------------------------------------------------------------------------------------------
>DBVPG1788
nnnnnnnnnnnnnnnnnnnnnnnnnnnnnnnnnnnnnnnnnnnnnnnnnnnnnnnnnnnnnnnnnnnnnnnnnnnnnnnnnnnnnnnnnnnnnnnnnnnnnnnnnnnnnnnnnnnnnnnnnnnnnnnnnnnnnnnnnnnnnnnnnnnnnnnnnnnnnnnnnnnnnnnnnnnnnnnnnnnnnnnnnnnnnnnnnnnnnnnnnnnnnnnnnnnnnnnnnnnnnnnnnnnnnnnnnnnnnnnnnnnnnnnnnnnnnnnnnnnnnnnnnnnnnnnnnnnnnnnnnnnnnnnnnnnnnnnnnnnnnnnnnnnnnnnnnnnnnnnnnnnnnnnnnnnnnnnnnnnnnnnnnnnnnnnnnnnnnnnnnnnnnnnnnnnnnnnnnnnnnnnnnnnnnnnnnnnnnnnnnnnnnnnnnnnnnnnnnnnnnnnnnnnnnnnnnnnnnnnnnnnnnnnnnnnnnnnnnnnnnnnnnnnnnnnnnnnnnnnnnnnnnnnnnnnnnnnnnnnnnnnnnnnnnnnnnnnnnnnnnnnnnnnnnnnnnnnnnnnnnnnnnnnnnnnnnnnnnnnnnnnnnnnnnnnnnnnnnnnnnnnnnnnnnnnnnnnnnnnnnnnnnnnnnnnnnnnnnnnnnnnnnnnnnnnnnnnnnnnnnnnnnnnnnnnnnnnnnnn
>DBVPG1853
GTTCCTCATTCCGTTTTTATATGTTTCATTATCCTATTACATTATCAATCCTTGCACTTCAGCTTCCTCTAACTTCGATGACAGCTTCTCATAACTTATGTCATCATCTAACACCGTATATGATAATATATTGATACTATAACTATTAGTTGATAGACGATAGTGGATTTTTATTCCAACATATATTCACTCGTTTCTCCGAATGAAAATAAATAACA--T------------------CTATTGACTATTCCTTTTTGTTGATATATCATCATATGTGGTGAAAGAAGATGACAAAAAAATTGAGAACAAGAAATGCCAAGGTGGATAAAATAATATGATAATAAGCAACAATATATAAAATGAAAGAGGAAATAATATCATCATTACTTAGAAAATACGACTCATCTCTGTGTCCCCTAGGAAAAGTTCAAGTATATCCTAAACCTGATACTATGG---------------------------------------------------------------------------------------------------------------------------------------------------------------------------------------------------------
>DBVPG6040
NNNNCTCATTCCGTTNNNNNNNNNNTCNNNNNNNNNNNnnnnnnnnnnnnnnnnnnnnnnnnnnnnnnnnnnnnnnnnnnnnnnnnnnnnnnnnnnnnnnnnnnnnnnnnnnnnnnnnnnnnnnnnnnnnnnnnnnnnnnnnnnnnnnnnnnnnnnnnnnnnnnnnnnnnnnnnnnnnnnnnnnnnnnnnnnnnnnnnnnnnnnnnnnnnnnnnnnnnnnnnnnnnnnnnnnnnnnnnnnnnnnnnnnnnnnnnnnnnnnnnnnnnnnnnnnnnnnnnnnnnnnnnnnnnnnnnnnnnnnnnnnnnnnnnnnnnnnnnnnnnnnnnnnnnnnnnnnnnnnnnnnnnnnnnnnnnnnnnnnnnnnnnnnnnnnnnnnnnnnnnnnnnnnnnnnnnnnnnnnnnnnnnnnnnnnnnnnnnnnnnnnnnnnnnnnnnnnnnnnnnnnnnnnnnnnnnnnnnnnnnnnnnnnnnnnnnnnnnnnnnnnnnnnnnnnnnnnnnnnnnnnnnnnnnnnnnnnnnnnnnnnnnnnnnnnnnnnnnnnnnnnnnnnnnnnnnnnnnnnnnnnnnnnnnnnnnnnnnnnnnnnnnnnnnnnnnnnnnnnnnnnnnnnnnnnnnnnnnnnnnnnnnnnnnnnnnnnnnnnnnnnnnnnnnnnnnnnnnn
>DBVPG6044
ATTCCTCATTCCGTTTT-ATATGTTTCATTATCCTATTACATTATNNNNNNTTGCACTTCAGCTTCCTCTAACTTCGATGACAGCTCCTCATAACTTATGTCATCATCTAACACCGTATATGATAATATATTGATACTATAACTATTAGTTGATAGACGATAGTGGATTTTTATTCCAACATATTTTCACNNGTTTCTCCGAATGAAAATAAATAACA--T------------------CTATTGACTATTCCTTTTTGTTGATATATCATCATATGTGGTGAAANAAGATGACAAAAAAATTGAGAACAAGAAATGCCAAGGTGGATAAAATAATAAGATATTAAGCAACAATATATAAAATGAAAGAGGAAATAATATCATCATTACTTAGAAAATACGAATCATCTCTGTGTCCTCTAGGAAAAGTTCAAGTATATCCTATACCTGATACTATGG---------------------------------------------------------------------------------------------------------------------------------------------------------------------------------------------------------
>DBVPG6765
GTTCCTCATTCCGTTTTTATATGTTTCATTATCCTATTACATTATCAATCCTTGCACTTCAGCTTCCTCTAACTTCGATGACAGCTTCTCATAACTTATGTCATCATCTAACACCGTATATGATAATATATTGATACTATAACTATTAGTTGATAGACGATAGTGGATTTTTATTCCAACATATATTCACTCGTTTCTCCGAATGAAAATAAATAACA--T------------------CTATTGACTATTCCTTTTTGTTGATATATCATCATATGTGGTGANAGAAGATGACAAAAAAATTGAGAACAAGAAATGCCAAGGTGGATAAAATAATATGATAATAAGNNNNANNNNNNNNNNNNNNNNNNN-NNNNNNNNNNNNNNNNNNNNNNNNNNNNNNNNNNNNNNNNNNNNNNNNNNNNNNNNNNNNNNNNNNNNNNNNNNNNNNNNNNNNNNNnnnnnnnnnnnnnnnnnnnnnnnnnnnnnnnnnnnnnnnnnnnnnnnnnnnnnnnnnnnnnnnnnnnnnnnnnnnnnnnnnnnnnnnnnnnnnnnnnnnnnnnnnnnnnnnnnnnnnnnnnnnnnnnnnnnnnnnnnnnnnnnnnnnnnnnnnnnnnnnnnnnnnnnnnnnnnnnnnnnnnnnnnnnnnnnnnnnnnnnn
>K11
ATTCCTCATTCCGTTTT-ATATGTTTCATTATCCTATTACATTATCAATCCTTGCACTTCAGCTTCCTCTAACTTCGATGACAGCTTCTCATAACTTATGTCATCATCTAACACCGTATATGATAATATATTGATACTATAACTATTAGTTGGTAGACGATAGTGGATTTTTATTCCANCATATTTTCACTCGTTTCTCCGAATGAAAATAAATAACA--T------------------CTATNGACTATTCCTTTTTGTTGATATATCATCATATGTGGTGAAAGANGATGACAAAAAANTTGAGAACAAGNAATGCCAAGNTGGATAAAATANTATGATATTAAGCAACAATATATAAAATGAAAGAGGAAATAATATCATCATTACTTAGAAAATACGAATCATCTCTGTGTCCTCTAGGAAAAGTTCAAGTATATCCTATACCTGATACTATGG---------------------------------------------------------------------------------------------------------------------------------------------------------------------------------------------------------
>L_1374
GTTCCTCATTCCGTTTTTATATGTTTCATTATCCTATTACATTATCAATCCTTGCACTTCAGCTTCCTCTAACTTCGATGACAGCTTCTCATAACTTATGTCATCATCTAACACCGTATATGATAATATATTGATACTATAACTATTAGTNNNNNNACGATAGTNNNNNNTTATTCNNNCATANNNNNNCTCGNTTCTCNNNNNNNNNNNNNNNNNNN--T------------------CTATTGANNNNNNNNNTTTNNNNNNNNNNNNTNNNATNNNNNNAAAGNNNNNNNNNNAANNNNNNNNNNNNNNNNNNNNNNNNNNNNNNNNNNNNNNATGATAATANNNNNCAATATATAAAATGAAAGAGGAANTAATATCATCATTACTTAGAAAATACGACTCATCTCTGTGTCCCCTAGGAAAAGTTCAAGTATATCCTAAACCTGATACTATGG---------------------------------------------------------------------------------------------------------------------------------------------------------------------------------------------------------
>L_1528
GTTCCTCATTCCGTTTTTATATGTTTCATTATCCTATTACATTATCAATCCTTGCACTTCAGCTTCCTCTAACTTCGATGACAGCTTCTCATAACTTATGTCATCATCTAACACCGTATATGATAATATATTGATACTATAACTATTAGTTGATAGACGATAGTGGATTTTTATTCCAACATATATTCACTCGTTTCTCCGAATGAAAATAAATAACA--T------------------CTATTGACTATTCCTTTTTGTTGATATATCATCATATGTGGTGAAAGAAGATGACAAAAAAATTGAGAACAAGAAATGCCAAGGTGGACAAAATAATATGATAATAAGCAACAATATATAAAATGAAAGAGGAAATAATATCATCATTACTTAGAAAATACGACTCATCTCTGTGTCCCCTAGGAAAAGTTCAAGTATATCCTAAACCTGATACTATGG---------------------------------------------------------------------------------------------------------------------------------------------------------------------------------------------------------
>NCYC110
nnnnnnnnnnnnnnnnnnnnnnnnnnnnnnnNNNNNNNNNNNNNNNNNNNNNNNNNNNNNNNNNNNNNNNNNNNNNNNNNNNNNNNNNNNNNNNNNNNNNNNNNNNNNNNNNNNNNNNNNNNNNNNNNNNNTNNNNNNNNNNNNNNNNNNNNNNNNNNNNNNNNNNNNNNNNNNNNNNNNNNNNNNNNNNNNNNNNNNNNNNNNNNNNNNNNNNNNNN--N------------------NNANNNNNNNNNNNNNTNNNNNNNNNNNTNNNNNTANNNNNNNNNANNNNNNNNCAAAAAAATTNNNNNNNNNNNNNNNNNNGNNNNNNNNAANNNNNNNNNNNTAAGCNNNNNNNTANNNAATGAAAGAGGAAATAATATCANNNNNNCTTAGAAAATACNNNNNNNNNNNNNNNNNNNNNNGAAAAGTTCAANNNNNNNNNATACCTGATACTANNN---------------------------------------------------------------------------------------------------------------------------------------------------------------------------------------------------------
>NCYC361
nnnnnnnnnnnnnnnnnnnnnnnnnnnnnnnnnnnnnnnnnnnnnnnnnnnnnnnnnnnnnnnnnnnnnnnnnnnnnnnnnnnnnnnnnnnnnnnnnnnnnnnnnnnnnnnnnnnnnnnnnnnnnnnnnnnnnnnnnnnnnnnnnnnnnnnnnnnnnnnnnnnnnnnnnnnnnnnnnnnnnnnnnnnnnnnnnnnnnnnnnnnnnnnnnnnnnnnnnnnnnnnnnnnnnnnnnnnnnnnnnnnnnnnnnnnnnnnnnnnnnnnnnnnnnnnnnnnnnnnnnnnnnnnnnnnnnnnnnnnnnnnnnnnnnnnnnnnnnnnnnnnnnnnnnnnnnnnnnnnnnnnnnnnnnnnnnnnnnnnnnnnnnnnnnnnnnnnnnnnnnnnnnnnnnnnnnnnnnnnnnnnnnnnnnnnnnnnnnnnnnnnnnnnnnnnnnnnnnnnnnnnnnnnnnnnnnnnnnnnnnnnnnnnnnnnnnnnnnnnnnnnnnnnnnnnnnnnnnnnnnnnnnnnnnnnnnnnnnnnnnnnnnnnnnnnnnnnnnnnnnnnnnnnnnnnnnnnnnnnnnnnnnnnnnnnnnnnnnnnnnnnnnnnnnnnnnnnnnnnnnnnnnnnnnnnnnnnnnnnnnnnnnnnnnnnnnnnnnnnnnnnnnnnnnnnnnnnnnnn
>RM11_1A
GTTCCTCATTCCGTTTTTATATGTTTCATTATCCTATTACATTATCAATCCTTGCACTTCAGCTTCCTCTAACTTCGATGACAGCTTCTCATAACTTATGTCATCATCTAACACCGTATATGATAATATATTGATACTATAACTATTAGTTGATAGACGATAGTGGATTTTTATTCCAACATATATTCACTCGTTTCTCCGAATGAAANTAAATAANN--T------------------CTATTGACTATTCCTTTTTGTTGATATATCATCATATGTGGTGAAAGAAGATGACAAAAAAATTGAGAACAAGAAATGCCAAGGTGGATAAAATAATATGATAATAAGCAACAATATATAAAATGAAAGAGGAAATAATATCATCATTACTTAGAAAATACGACTCCTCTCTGTGTCCCCTAGGAAAAGTTCAAGTATATCCTAAACCTGATACTATGG---------------------------------------------------------------------------------------------------------------------------------------------------------------------------------------------------------
>S288c
GTTCCTCATTCCGTTTTNATATGTTTCATTNTCCTATTACATTATCAATCCTTGCACTNNNNCTTCCNNNNNNTTNNNTGACAGCTTCTCATAANNNATGTNNTCANNNAANNNCNNNNNNGANNNNANNNTGATACTATAACNNNNNNNNNNNNNNNNNNNNTGNNTTNTTATTCCAACATNTNNNNNCTCGTTTCTCCGAATNNNNNTAAATAACA--T------------------CTATTGACTATTCCTTTTTGTTGATATATCATCANNNNNNNNNNNNGAANNNNNNAANNNNNNNNNNNNNNNNNNATGCCAAGGTGGATAAAANNNNNNNNNAATAANNNNNNNNANATANAATGAAAGAGGAAATAATATCATCATTACTTAGAAAATACGACTCATCTCTGTGTCCCCTAGGAAAAGNTCAAGTATATCCTAAACCTGATACTATGGCTGAGAAATATGTGGGTAATTAGATAATTGNNNNNNNNNNNnNNnnNnnNNNNNNNNnNNNNNNNNNNNNNnNNNNNNNNNNNNNNNNNNNNNNNNNNNNNNNNNNNNNNNNNNNNNNNNNNNNNNNNNNNNNNNNNNNNNNNNNNNNNNNNNNNNNNNNNNNNNNNNNNNNNNNNNNNNNNNNNNNNNNNNNNNNNNNNN
>SK1
ATTCCTCATTCCGTTTT-ATATGTTTCATTATCCTATTACATTATCAATCCTTGCACTTCAGCTTCCTCTAACTTCGATGACAGCTCCTCATAACTTATGTCATCATCTAACACCGTATATGATAATATATTGATACTATAACTATTAGTTGATAGACGATAGTGGATTTTTATTCCAACATATTTTCACTCGTTTCTCCGAATGAAAATAAATAACA--T------------------CTATTGACTATTCCTTTTTGTTGATATATCATCATATGTGGTGAAAGAAGATGACAAAAAAATTGAGAACAAGAAATGCCAAGGNGGATAAAATAATAAGATATTAAGCAACAATATATNNNATGAAAGAGGAAATAATATCATCATTACTTAGAAAATACGAATCATCTCTGTGTCCTCTAGGAAAAGTTCAAGTATATCCTATACCTGATACTATGG---------------------------------------------------------------------------------------------------------------------------------------------------------------------------------------------------------
>UWOPS03_461_4
nnnnnnnnnnnnnnnnnnnnnnnnnnnnnnnnnnnnnnnnnnnnnnnnnnnnnnnnnnnnnnnnnnnnnnnnnnnnnnnnnnnnNNNNNN-NNNNNNNNNNNNNNNNNNNNNNNNGNNNNNNNNNNNNNNNNNATACTATANNNNNNNNNNNNNNNNCGANNNNNNATTTTTNNNCCAACNNNNNNNNNNNNNNNNNNNNNAATGAAANNNANNNACN--N------------------NNNNNNANNNNNCNNNNNNNNNNATNNNNNATCNNNNNNNGTGAAAGAAAATGACAAAAAAATNNANNNCAAGAANTGCCAAGGTGGATAAAATANNATGATAATAAGCAACAATNNATAAAATGAAAGAGGAAATAATATCATCATTACTTAGAAAATACGACTCATCTCNNNNTCCTCTAGGAAAAGTTCAAGTATATCCTATACNNNATACTNNNN---------------------------------------------------------------------------------------------------------------------------------------------------------------------------------------------------------
>UWOPS05_217_3
GTTCTTCATTCCGTTTTTATATGTTTCATTATCCTATTACATTATCAATCNTTGCACTTCAGCTTCNTCTAACCTCGATGACAGCTTCTCATAACTTATGCNATCNTCTNACACCGTATATGATAATATATTGATACTATAACTATTAGTTNATAGACGATAGTGGATTTTTATTCCAANATATNTTCACTCGTTTCNCCGAATGAAAATAAATAACA--T------------------CTATTGACTATTCATTTTTGTTGATATATCATCATATGTGGNGAAAGAAAATGACAAAAAAATTGAGAGCAAGAAATGCCANGGNGGATAAAATAATATGATAATAAGCAACAATATATAAAATGAAAGAGNAAATAATATCATCATTACTTAGAAAATNCGACTCATCTCTGTGNCCTCTAGGAAANGTTCAAGTATATCCTATACCTGATANTATGG---------------------------------------------------------------------------------------------------------------------------------------------------------------------------------------------------------
>UWOPS05_227_2
nnnnnnnnnnnnnnnnnnnnnnnnnnnnnnnnnnnnnnnnnnnnnnnnnnnnnnnnnnnnnnnnnnnnnnnnnnnnnnnnnnnnnnnnnnnnnnnnnnnnnnnnnnnnnnnnnnnnnnnnnnnnnnnnnnnnnnnnnnnnnnnnnnnnnnnnnnnnnnnnnnnnnnnnnnnnnNNNNNNNNNNNNNNN-NNNNNNNNNNNNNNNNNNN-NNNNNNNNN--N------------------NNNNNNNNNNNNNNNNNNNNNNNNNNNNNNNNNNNNNNNNNNNNNNNNNNNNNNNNNNNNNNNNNNNNNNNNNNNNNNNNN-NNNNNNNNNNNNNNNNNNNNNNNNNNNNNN-NNNNNNNNNNNNNNNNNNNNNNNNNNNNNNNNNNNNNNNNNNNNNNNNNNNNNNNNNNNNNNNNNNNNNNNNNNNNNNNNNNNNNNNNNNNNNNNNNNNNNNNNNN---------------------------------------------------------------------------------------------------------------------------------------------------------------------------------------------------------
>UWOPS83_787_3
nnnnnnnnnnnnnnnnnnnnnnnnnnnnnnnnnnnnnnnnnnnnnnnnnnnnnnnnnnnnnnnnnnnnnnnnnnnnnnnnnnnnnnnnnnnnnnnnnnnnnnnnnnnnnnnnnnnnnnnnnnnnnnnnnnnnnnnnnnnnnnnnnnnnnnnnnnnnnnnnnnnnnnnnnnnnnnnnnnnnnnnnnnnnnnnnnnnnnnnnnnnnnnnnnnnnnnnnnnnnnnnnnnnnnnnnnnnnnnnnnnnnnnnnnnnnnnnnnnnnnnnnnnnnnnnnnnnnnnnnnnnnnnnnnnnnnnnnnnnnnnnnnnnnnnnnnnnnnnnnnnnnnnnnnnnnnnnnnnnnnnnnnnnnnnnnnnnnnnnnnnnnnnnnnnnnnnnnnnnnnnnnnnnnnnnnnnnnnnnnnnnnnnnnnnnnnnnnnnnnnnnnnnnnnnnnnnnnnnnnnnnnnnnnnnnnnnnnnnnnnnnnnnnnnnnnnnnnnnnnnnnnnnnnnnnnnnnnnnnnnnnnnnnnnnnnnnnnnnnnnnnnnnnnnnnnnnnnnnnnnnnnnnnnnnnnnnnnnnnnnnnnnnnnnnnnnnnnnnnnnnnnnnnnnnnnnnnnnnnnnnnnnnnnnnnnnnnnnnnnnnnnnnnnnnnnnnnnnnnnnnnnnnnnnnnnnnnnnnn
>UWOPS87_2421
NNNNNNNNNNNNNNNNT-ATATGTTTCANNNNNNTATTACATTANNNNNNNNNGNNNNNNAGCTTNNNNNNANNNNGATGACAGCTTCTCATAACTTATGTCATCATCTAACACCGTATATGATAATATATTGATACTATAACTATTAGTTGATAGACGATAGTGGATTTTTATTCCAACATATTTTCACTCGTTTCTCCGAATGAAAATAAATAACA--T------------------CTATTGACTATTCCTTTTTGTTGATATATCATCATATGTGGTGAAAGAAGATGACAAAAAAATTGAGAACAAGAAATGCCAAGGTGGATAAAATAATATGATATTAAGCAACAATATATAAAATGAAAGAGGAAATAATATCATCATTACTTAGAAAATACGAATCATCTCTGTGTCCTCTAGGAAAAGTTCAAGTATATCCTATACCTGNNNNNATGG---------------------------------------------------------------------------------------------------------------------------------------------------------------------------------------------------------
>W303
NNNNNNNNNNNNNNNTTTATNNNNNTCANNNNNNTATTACATTATNNNNNNTTNNNNNNNNNNNNNCNNTAACTTCGATGACAGCTTCTCATAACTTATGTCATCATCTAACACCGTATATGATAATATATTGATACTATAACTATTAGTTGATAGACGATAGTGGATTTTTATTCCAACATATATTCACTCGTTTCTCCGAATGAAAATAAATAACA--T------------------CTATTGACTATTCCTTTTTGTTGATATATCATCATATGTGGTGAAAGAAGATGACAAAAAAATTGAGAACAAGAAATGCCAAGGTGGATAAAATAATATGATAATAAGCAACAATATATAAAATGAAAGAGGAAATAATATCATCATTACTTAGAAAATACGACTCATCTCTGTGTCCCCTAGGAAAAGTTCAAGTATATCCTAAACCTGATACTATGGCTGAGAAATATGTGGGTAATTAGATAATTGTTGGGATTCCATTGTTGATAAAGGCTATAATATTAGGTATACAGAATATACTAGAAGTTCTCCTCGAGGATTTAGGAATCCATAAAAGGGAATCTGCAATTCTACACAATTCTATAAATATTATTATCATCGTTTTATATGTTAATATTCATTGATCCTATTACATTATCA
>Y12
ATTCCTCATTCCGTTTT-ATATGTTTCATTATCCTATTACATTATCAATCCTTGCACTTCAGCTTCCTCTAACTTCGATGACAGCTTCTCATAACTTATGTCATCATCTAACACCGTATATGATAATATATTGATACTATAACTATTAGTTGGTAGACGATAGTGGATTTTTATTCCAACATATTTTCACTCGTTTCTCCGAATGAAAATAAATAACA--T------------------CTATTGACTATTCCTTTTTGTTGATATATCATCATATGTGGTGAAAGAAGATGACAAAAAAATTGAGAACAAGAAATGCCAAGGTGGATAAAATAATATGATATTAAGCAACAATATATAAAATGAAAGAGGAAATAATATCATCATTACTTAGAAAATACGAATCATCTCTGTGTCCTCTAGGAAAAGTTCAAGTATATCCTATACCNNNNNCTNNNN---------------------------------------------------------------------------------------------------------------------------------------------------------------------------------------------------------
>Y55
ATTCCTCATTCCGTTTT-ATATGTTTCATTATCCTATTACATTATCAATCCTTGCACTTCAGCTTCCTCTAACTTCGATGACAGCTCCTCATAACTTATGTCATCATCTAACACCGTATATGATAATATATTGATACTATAACTATTAGTTGATAGACGATAGTGGATTTTTATTCCAACATATTTTCACTCGTTTCTCCGAATGAAAATAAATAACA--T------------------CTATTGACTATTCCTTTTTGTTGATATATCATCATATGTGGTGAAAGAAGATGACAAAAAAATTGAGAACAAGAAATGCCAANNNNNNNNNNNNNNNNNNNNNNNNNNNNNNNNNNNNNAAAATGAAAGAGNAAATAANATCATCATTACNNNNNNNNNNNNNNNNNNNNNNNNNNNNNNNNNNNNNANNNNNNNNNNNNNNNNNNNNNNNNNNNNNNNNnnnnnnnnnnnnnnnnnnnnnnnnnnnnnnnnnnnnnnnnnnnnnnnnnnnnnnnnnnnnnnnnnnnnnnnnnnnnnnnnnnnnnnnnnnnnnnnnnnnnnnnnnnnnnnnnnnnnnnnnnnnnnnnnnnnnnnnnnnnnnnnnnnnnnnnnnnnnnnnnnnnnnnnnnnnnnnnnnnnnnnnnnnnnnnnnnnnnnnnn
>Y9
ATTCNNNNNTCCGTTNN-NNNNGTTTCNNTATNNNNNNNNNNTATNNNTCCNTNNNNNNNNNNNTNNNCNNNNTTCGANNNNNNNNNNTNNNNNNNNATGTNNTNNNNNNNNNNNNNNNNNNNNNNNNNNNNNNNNNNNNNNNNNnnnnnnnnnnnnnnnnnnnnnnnnnnnnnnnnnnnNNNNNNNNNNNNNNNNNNNNNNNNNNNNNNNNNNNNNN--N------------------NNNNNNNNNNNNNNNNNNNNNNNNNNNNNNNNNNNNNNNNNNNNNNNNNNNNNNNNNNNNNNNNNNNNNNNNNNNNNNNNNNNNNNNNNNNNNNNNNNNNNNNNNNNNNNNNNNNNNNNNNNNNNNNNNNNNNNANNNNNNNNNNNNNNNNNNNNNNNNNNNNNNNNNNNNNNNNNNNNNNNNNNNNNNNNNNANNNNNNNNNNNNNCNNNNNNNNNNN---------------------------------------------------------------------------------------------------------------------------------------------------------------------------------------------------------
>YIIc17_E5
GTTNCTCATTCCGTTTTTANNNNTTTCATTATCCTNNTACATTATCAATCCTTGCACNNNNNCTTCCTCNNNCTTCGATGACAGCTTCTNNNNNNTTATGTCATCANNNAACNNNGNNNNTNANNNNANNNNGNNNCTATAACTATTAGTTGATAGACGATAGTGGATTTTTATTCCAACATATATTCACTCGTTTCTCCGAATGAAAATAAATAACA--T------------------CTATTGACTATTCCTTTTTGTTGATATATCATCATATGTGGNGAAAGAAGATGNCAAAAAAATTGAGAACAAGAAATGCCAAGGTGGATAAAATAATATGATAATAAGCAACAATATATAAAATGAAAGAGGAAATAATATCATCATTACTTAGAAAATACGACTCATCTCTGTGTCCCCTAGGAAAAGTTCAAGTATATCCTAAACCTGATACTATGG---------------------------------------------------------------------------------------------------------------------------------------------------------------------------------------------------------
>YJM789
GTTCCTCATTCCGTTTTTATATGTTTCATTATCCTATTACATTATCAATCCTTGCACTTCAGCTTCCTCTAACTTCGATGACAGCTTCTCATAACTTATGTCATCATCTAACACCGTATATGATAATATATTGATACTATAACTATTAGTTGATAGACGATAGTGGATTTTTATTCCAACATATATTCACTCGTTTCTCCGAATGAAAATAAATAACA--T------------------CTATTGACTATTCCTTTTTGTTGATATATCATCATATGTGGTGAAAGAAGATGACAAAAAAATTGAGAACAAGAAATGCCAAGGTGGATAAAATAATATGATAATAAGCAACAATATATAAAATGAAAGAGGAAATAATATCATCATTACTTAGAAAATACGACTCATCTCTGTGTCCCCTAGGAAAAGTTCAAGTATATCCTAAACCTGATACTATGG---------------------------------------------------------------------------------------------------------------------------------------------------------------------------------------------------------
>YJM975
nnnnnnnnnnnnnnnnnnnnnnnnnnnnnnnnnnnnnnnnnnnnnnnnnnnnnnnnnnnnnnnnnnnnnnnnnnnnnnnnnnnnnnnnnnnnnnnnnnnnnnnnnnnnnnnnnnnnnnnnnnnnnnnnnnnnnnnnnnnnnnnnnnnnnnnnnnnnnnnnnnnnnnnnnnnnnnnnnnnnnnnnnnnnnnnnnnnnnnnnnnnnnnnnnnnnnnnnnnnnnNNNNNNNNNNNNNNNNNNNNNNNNNNNNNNNNNNNNNNNNNNNNNNNNNNNNNNTNNNNNNNNANNNNNNNNNNNAAAAATTGAGAACAAGAAATGCCANGNNNNATAAAATNNNNNNNNNNTAAGCAACNNNNTATAAAATGAAAGAGGAAATNNNNNNNNNNNNNCTTAGAAAATACNNNNNNNNNNNNNNNNNCCTAGGAAAANNNNNNNNNNNNNNTAAACCTGATACTATGG---------------------------------------------------------------------------------------------------------------------------------------------------------------------------------------------------------
>YJM978
nnnnnnnnnnnnnnnnnnnnnnnnnnnnnnnnnnnnnnnnnnnnnnnnnnnnnnnnnnnnnnnnnnnnnnnnnnnnnnnnnnnnnnnnnnnnnnnnnnnnnnnnnnnnnnnnnnnnnnnnnnnnnnnnnnnnnnnnnnnnnnnnnnnnnnnnnnnnnnnnnnnnnnnnnnnnnnnnnnnnnnnnnnnnnnnnnnnnnnnnnnnnnnnnnnnnnnnnnnNNNGTAACGTGTGATAGTTCACTATTGANNNNNNCTTTTTGTTGNNNNNTNNNCATATGTGNNNAAAGAAGATGACAAAAAAATTGAGAACAAGAAATGCCAAGGTNNNNNNAATAATATGATAATAAGCAACAATATATANNNNNNAAGAGGAAATANNNNNNNNNNNNCTTAGAAAATACGNNNNNNNNNNNNNNNNCCTAGGAAAANNNNNNNNNNNNNNTAAACCTGATACTATGG---------------------------------------------------------------------------------------------------------------------------------------------------------------------------------------------------------
>YJM981
nnnnnnnnnnnnnnnnnnnnnnnnnnnnnnnnnnnnnnnnnnnnnnnnnnnnnnnnnnnnnnnnnnnnnnnnnnnnnnnnnnnnnnnnnnnnnnnnnnnnnnnnnnnnnnnnnnnnnnnnnnnnnnnnnnnnnnnnnnnnnnnnnnnnnnnnnnnnnnnnnnnnnnnnnnnnnnnnnnnnnnnnnnnnnnnnnnnnnnnnnnnnnnnnnnnnnnnnnnnnnnnnnnnnnnnnnnnnnnnnnnnnnnnnnnnnnnnnnnnnnnnnnnnnnnnnnnnnnnnnnnnnnnnnnnnnnnnnnnnnnnnnnnnnnnnnnnnnnnnnnnnnnnnnnnnnnnnnnnnnnnnnnnnnnnnnnnnnnnnnnnnnnnnnnnnnnnnnnnnnnnnnnnnnnnnnnnnnnnnnnnnnnnnnnnnnnnnnnnnnnnnnnnnnnnnnnnnnnnnnnnnnnnnnnnnnnnnnnnnnnnnnnnnnnnnnnnnnnnnnnnnnnnnnnnnnnnnnnnnnnnnnnnnnnnnnnnnnnnnnnnnnnnnnnnnnnnnnnnnnnnnnnnnnnnnnnnnnnnnnnnnnnnnnnnnnnnnnnnnnnnnnnnnnnnnnnnnnnnnnnnnnnnnnnnnnnnnnnnnnnnnnnnnnnnnnnnnnnnnnnnnnnnnnnnnnnnnnnnn
>YPS128
nnnnnnnnnnnnnnnnnnnnnnnnnnnnnnnnnnnnnnnnnnnnnnnnnnnnnnnnnnnnnnnnnnnnnnnnnnnnnnnnnnnnnnnnnnnnnnnnnnnnnnnnnnnnnnnnnnnnnnnnnnnnnnnnnnnnnnnnnnnnnnnnnnnnnnnnnnnnnnnnnnnnnnnnnnnnnnnnnnnnnnnnnnnnnnnnnnnnnnnnnnnnnnnnnnnnnnnnnnnnnnnnnnnnnnnnnnnnnnnnnnnnnnnnnnnnnnnnnnnnnnnnnnnNNNNNNNNNNNNNNNNNAGANNNNNNNNNNNAAANNNNNNNNNNNNNNTNNNNNNGTGGATAANATAATATGATNTTAAGCAANNNNNNATAANNNNNAAGAGGAAATAATATCATCNNNNNNNNNNNNATACNNNTNNNNNNNNNNNNNNNNNNGAAAAGTTCANNNNNATNNNNNACCTGATACTANNN---------------------------------------------------------------------------------------------------------------------------------------------------------------------------------------------------------
>YPS606
nnnnnnnnnnnnnnnnnnnnnnnnnnnnnnnnnnnnnnnnnnnnnnnnnnnnnnnnnnnnnnnnnnnnnnnnnnnnnNNNNNNNNNNNNNNNNNNNNNNNNNNNNNNNNNNNNNNNNNNNNNNNNNNNNNNNNNNNNNNNNNNNNNNNNNNNNNNNNNNNNNNNNNNNNNNNNNNNNNNNNNNNNNNNNNNNNNNNNNNNNNNNNNNANNNNNNNNNNNN--------------------NNNNNNNNNNNNNNNNNNNNNNNNNNNNNNNNNNATGNNNNNNNAGAANNNGACAAAAAAATNNNNNNNNNNNNANNNNNNGNNNNNNNNAATNNNNNNNNNNNNNGNNNNNNNNNNNNNAANNNAAGAGGAAATNNNNNNNNNNNNNCTTAGAAAATACNNNNNNNNNNNNNNNNNNNNNGGAAAAGTTCNNGTNNNNNNNNTACCTGATACTNNNNn--------------------------------------------------------------------------------------------------------------------------------------------------------------------------------------------------------
>YS2
ATTCCTCATTCCGTTTT-ATATGTTTCATTATCCTATTACATTATCAATCCTTGCACTTCAGCTTCCTCTAACTTCGATGACAGCTNCTCATAACTTATGTCATCATCTAACACCGTATATGATAATANATTGATACTATAACTATTAGTTGGTAGANGATAGTGGATTTTTNTTCCAANANATTTTCACTCGTTTCNCCGAATGAAAANAAATAANATC--------------------NATTGACNATTCCTTTTTGTTGATATATCATCATATGTGGTGAAAGAAGATGACAAAAAAATTGAGAACAAGAAATGCCAAGGTGGATAAAATAATATGATATTAAGCAACAATATATAAAATGAAAGAGGAAATAATATCATCATTACTTAGAAAATACGAATCANNNNNNTGTCCTCTAGGAAAAGTTCAAGTATATCCTATACCTGNNNNNNNNNNnnnnnnnnnnnnnnnnnnnnnnnnnnnnnnnnnnnnnnnnnnnnnnnnnnnnnnnnnnnnnnnnnnnnnnnnnnnnnnnnnnnnnnnnnnnnnnnnnnnnnnnnnnnnnnnnnnnnnnnnnnnnnnnnnnnnnnnnnnnnnnnnnnnnnnnnnnnnnnnnnnnnnnnnnnnnnnnnnnnnnnnnnnnnnnnnnnnnnnnn
>YS4
NNNNCTCNNTCCGTTTT-ATATGTTTCANNNNNNTATTACATTATNNNNCCTTGCACTTCAGCTTCCTCTAACTTCGATGACAGCTTCTCATAACTTATGTCATCATCTAACACCGTATATGATAATATATTGATACTATAACTATTAGTTGGTAGACGATAGTGGATTTTTATTCCANCATATTTTCACTCGTTTCTCCGAATGAAAATAAATAACA--T------------------CTATTGACTATTCCTTTTTGTTGATATATCATCATATGTGGTGAAAGAAGATGACAAAAAAATTGAGAACAAGAAATGCCAAGGTGGATAAAATAATATGATATTAAGCAACAATATATAAAATGAAAGAGGAAATAATATCATCATTACTTAGAAAATACGAATCATCTCTGTGTCCTCTAGGAAAAGTTCAAGTATATCCTATACCTGATACTATGG---------------------------------------------------------------------------------------------------------------------------------------------------------------------------------------------------------
>YS9
NNNNNNNNNNNNNNNNN-NNNNNNNNNNN-NNNNNNNNNNNNNNNNNNNNNNNNNNNNNNNNNNNNNNNNNNNNNNNNNNNNNNNNNNNNNNNNNNNNNNNNNNNNNNNNNNNNNNNNNNNNNNNNNNNNNNNNNNNNNNNNNNNNNNNN-NNNNNNNNNNNNNNNNNNNNNNNNNNNNNNNNNNNNNNNNNNNNNNNNNNNNNNNNNNNNNNNNNNN--N------------------NNNNNNNNNNNNNNNNNNNNNNNNNNNNNNNNNNNNNNNNNNNNNNNNNNNNNNNNNAAANNNNNNNNNNNNNNNNNNNNNNNNNNNNNNNNNNNNNNNNNNNNNNNNNNNNNNNNNNNNNNNNNNNANNNNNNNNNNNNNNNNNNNTACTTAGANNNNNNNNNNNNNNNNNNNNNNNNNNNNNNNANNNNNNNNNNNNNNNNNNNNNNNNNNNNNNGG---------------------------------------------------------------------------------------------------------------------------------------------------------------------------------------------------------
