# Supplementary material for: Evolutionary Genomics of Transposable Elements in Saccharomyces cerevisiae
Source: PLoS One. 2012 Nov 30;7(11):e50978. doi: 10.1371/journal.pone.0050978 (PMC3511429; doi:10.1371/journal.pone.0050978)
Supplement: File S7 — ZIP archive of SGRP strain alignments used for population genomic analyses. Alignments of the orthologous genomic region in each SGRP strain corresponding to each Ty insertion in our re-annotation of the S. cerevisiae reference genome. N’s represent low quality (<Q40 phred score) or missing data, primarily due to the low-coverage sequence of many SGRP strains. The DNA sequence of sacCer2 is included as “REF” and each alignment includes the TE locus and 200 bp of DNA sequence on either side of the Ty insertion site. A dummy sequence shows the position of each TE in the alignment with “T”s. (ZIP) [file pone.0050978.s007.zip › S7/chrIV_st46+_TY1.mfa]

>REF
ACAATTCTATAAATATTATTATCATCGTTTTATATGTTAATATTCATTGATCCTATTACATTATCAATCCTTGCGTTTCAGCTTCCACTAATTTAGATGACTATTTCTCATCATTTGCGTCATCTTCTAACACCGTATATGATAATATACTAGTAACGTAAATACTAGTTAGTAGATGATAGTTGATTTTTATTCCAACA--------------------------------------------------------------------------------------------------AGTTATATTATCAATATATTATCATATACGGTGTTAAGATGATGACATAAGTTATGAGAAGCTATCATC-----------------------------------GAAGTTAGAGGAAGCTGAAGTGCAAGAATTGTTTCATATGTGATTTATGAACATTTAGCATGATTTATTGTCATATTGAGGTATGGTATGTCGATG-ATAAAACAAATCCAACAATTGTGAGCGCAAGTGGTTTAGTGGTAAAATCCAACGTTGCCATCGTTGGGCCCCCGGTTCGATTCCGGGCTTGCGCACTTTTTT-AGCAACTATTAGCGATCAATATGAAGGGTTTAG
>index
-------------------------------------------------------------------------------------------------------------------------------------------------------------------------------------------------------T--------------------------------------------------------------------------------------------------TTTTTTTTTTTTTTTTTTTTTTTTTTTTTTTTTTTTTTTTTTTTTTTTTTTTTTTTTTTTTTTTTTTTT-----------------------------------TTTTTTTTTTTTTTTTTTTTTTTTTTTTTTT----------------------------------------------------------------------------------------------------------------------------------------------------------------------------------------------------------
>273614N
nnnnnnnnnnnnnnnnnnnnnnnnnnnnnnnnnnnnnnnnnnnnnnnnnnnnnnnnnnnnnnnnnnnnnnnnnnnnnnnnnnnnnnnnnnnnnnnnnnnnnnnnnnnnnnnnnnnnnnnnnnnnnnnnnnnnnnnnnnnnnnnnnnnnnnnnnnnnnnnnnnnnnnnnnnnnnnnnnnnnnnnnnnnnnnnnnnnnnnnnnnnnnnnnnnnnnnnnnnnnnnnnnnnnnnnnnnnnnnnnnnnnnnnnnnnnnnnnnnnnnnnnnnnnnnnnnnnnnnnnnnnnnnnnnnnnnnnnnnnnnnnnnnnnnnnnnnnnnnnnnnnnnnnnnnnnnnnnnnnnnnnnnnnnnnnnnnnnnnnnnnnnnnnnnnnnnnnnnnnnnnnnnnnnnnnnnnnnnnnnnnnnnnnnnnnnnnnnnnnnnnnnnnnnnnnnnnnnnnnnnnnnnnnnnnnnnnnnnnnnnnnnnnnnnnnnnnnnnnnnnnnnnnnnnnnnnnnnnnnnnnnnnnnnnnnnnnnnnnnnnnnnnnnnnnnnnnnnnnnnnnnnnnnnnnnnnnnnnnnnnnnnnnnnnnnnnnnnnnnnnnnnnnnnnnnnnnnnnnnnnnnnnnnnnnnnnnnnnnnnnnnnnnnnnnnnnnn
>322134S
nnnnnnnnnnnnnnnnnnnnnnnnnnnnnnnnnnnnnnnnnnnnnnnnnnnnnnnnnnnnnnnnnnnnnnnnnnnnnnnnnnnnnnnnnnnnnnnnnnnnnnnnnnnnnnnnnnnnnnnnnnnnnnnnnnnnnnnnnnnnnnnnnnnnnnnnnnnnnnnnnnnnnnnnnnnnnnnnnnnnnnnnnnnnnnnnnnnnnnnnnnnnnnnnnnnnnnnnnnnnnnnnnnnnnnnnnnnnnnnnnnnnnnnnnnnnnnnnnnnnnnnnnnnnnnnnnnnnnnnnnnnnnnnnnnnnnnnnnnnnnnnnnnnnnnnnnnnnnnnnnnnnnnnnnnnnnnnnnNNNNNNNNNNNNNNNNNANNNNNNNNNNNN-----------------------------------NNNNNNNNNNNNNNNTGAANNNNNNNNNNNNNNNNNNNNNTGANNNNNGAANNNNNNNNNNNATTTANNNNNNNNNNGANNNNNNNNNNNNNNNTN-NNNNNNNNNNNNNAANNNNTGTGNNNNNNNNNNNNNNNNNNNNNNNNNNNNNNNNTGCCATCGTTNGGCCCCCGNNNNNNTTCCGNNNNNNNNNNNNNNNNT-AGCNNNNNNNNNNNNTNNNTATGAAGGGNNTNN
>378604X
nnnnnnnnnnnnnnnnnnnnnnnnnnnnnnnnnnnnnnnnnnnnnnnnnnnnnnnnnnnnnnnnnnnnnnnnnnnnnnnnnnnnnnnnnnnnnnnnnnnnnnnnnnnnnnnnnnnnnnnnnnnnnnnnnnnnnnnnnnnnnnnnnnnnnnnnnnnnnnnnnnnnnnnnnnnnnnnnnnnnnnnnnnnnnnnnnnnnnnnnnnnnnnnnnnnnnnnnnnnnnnnnnnnnnnnnnnnnnnnnnnnnnnnnnnnnnnnnnnnnnnnnnnnnnnnnnnnnnnnnnnnnnnnnnnnnnnnnnnnnnnnnnnnnnnnnnnnnnnnnnnnnnnnnnnnnnnnnnnnnnnnnnnnnnnnnnnnnnnnnnnnnnnnnnnnnnnnnnnnnnnnnnnnnnnnnnnnnnnnnnnnnnnnnnnnnnnnnnnnnnnnnnnnnnnnnnnnnnnnnnnnnnnnnnnnnnnnnnnnnnnnnnnnnnnnnnnnnnnnnnnnnnnnnnnnnnnnnnnnnnnnnnnnnnnnnnnnnnnnnnnnnnnnnnnnnnnnnnnnnnnnnnnnnnnnnnnnnnnnnnnnnnnnnnnnnnnnnnnnnnnnnnnnnnnnnnnnnnnnnnnnnnnnnnnnnnnnnnnnnnnnnnnnnnnnnnnn
>BC187
-------------------------------------------------------------------------------------------------------------------------------------------------------------------------------------------------------------------------------------------------------------------------------------------------------------NNNNNNNNNNNNNNNTTANNNNATACGGTGTTAAGATGATGACATAAGTTATGAGAAGCTATCATC-----------------------------------GAANTTAGAGGAAGCTGAAGTGCAAGAATTGTTTCATATGTGATTTATGAACATTTAGCATGATTTATNGTCATATTGAGGTATGGTATGTCGATG-ATAAAACAAATCCAACAATTGTGAGCGCAAGTGGTTTAGTGGTAAAATCCAACGTTGCCATCGTTGGGCCCCCGGTTCGATTCCGGGCTTGCGCACTTTTTT-AGCAACTATTAGCGATCAATATGAAGGGTTTAG
>DBVPG1106
nnnnnnnnnnnnnnnnnnnnnnnnnnnnnnnnnnnnnnnnnnnnnnnnnnnnnnnnnnnnnnnnnnnnnnnnnnnnnnnnnnnnnnnnnnnnnnnnnnnnnnnnnnnnnnnnnnnnnnnnnnnnnnnnnnnnnnnnnnnnnnnnnnnnnnnnnnnnnnnnnnnnnnnnnnnnnnnnnnnnnnnnnnnnnnnnnnnnnnnnnnnnnnnnnnnnnnnnnnnnnnnnnnnnnnnnnnnnnnnnnnnnnnnnnnnnnnnnnnnnnnnnnnnnnnnnnnnnnnnnnnnnnnnnnnnnnnnnnnnnnnnnnnnnnnnnnnnnnnnnnnnnnnnnnnnnnnnnnnnnnnnnnnnnnnnnnnnnnnnnnnnnnnnnnnnnnnnnnnnnnnnnnnnnnnnnnnnnnnnnnnnnnnnnnnnnnnnnnnnnnnnnnnnnnnnnnnnnnnnnnnnnnnnnnnnnnnnnnnnnnnnnnnnnnnnnnnnnnnnnnnnnnnnnnnnnnnnnnnnnnnnnnnnnnnnnnnnnnnnnnnnnnnnnnnnnnnnnnnnnnnnnnnnnnnnnnnnnnnnnnnnnnnnnnnnnnnnnnnnnnnnnnnnnnnnnnnnnnnnnnnnnnnnnnnnnnnnnnnnnnnnnnnnnnnnnnnn
>DBVPG1373
-------------------------------------------------------------------------------------------------------------------------------------------------------------------------------------------------------------------------------------------------------------------------------------------------------------NNTATTATCAATATATTATCATATACGGTGTTAAGATGATGACATAAGTTATGAGAAGCTANCATC-----------------------------------GAAGTTAGAGGAAGCTGAAGTGCAAGAATTGTTTCATATGTGATTTATGAACATTTAGCATGATTTATTGTCATATTGAGGTATGGTATGTCGATG-ATAAAACAAATCCAACAATTGTGAGCGCAAGTGGTNNNNNNGTAAAATCCAACGTTGCCATCGTTGGGCCCCCGGTTCGATTCCGGGCTTGCGCACTTTTTT-AGCAACTANNNNNGATCAATATGAAGGGNNNNN
>DBVPG1788
-------------------------------------------------------------------------------------------------------------------------------------------------------------------------------------------------------------------------------------------------------------------------------------------------------------TATATTATCAATATATTATCATATACGGTGTTAAGATGATGACATAAGTTATGAGAAGCTATCATC-----------------------------------GAAGTTAGAGGAAGCTGAAGTGCAAGAATTGTTTCATATGTGATTTATGANCATTTAGCATGATTTATNGTCATATNGAGGTATGGTATGTCGATG-ATAAANCAAATCCAACAATTGTGAGCGCAAGTGNTTTAGTGGNAAAATCCAACGTTGCCATCGTTGGGCCCCCGGTTCGATTCCGGGCTTGCGCACTTTTTT-AGCAACTATTAGCGATCAATATGAAGGGTTTAG
>DBVPG1853
-------------------------------------------------------------------------------------------------------------------------------------------------------------------------------------------------------------------------------------------------------------------------------------------------------------NATNNNNNNAATATATTATCANNNNNNNTGTNNNNNNGANNNNNNNNNNNNNNNNNAGCTNNNNNNnnnnnnnnnnnnnnnnnnnnnnnnnnnnnnnnnnnnnnnnnnnnnnnnnnnnnnnnnnnnnnnnnnnnnnnnnnnnnnnnnnnnnnnnnnnnnnnnnnnnnnnnnnnnnnnnnnnnnnnnnnnnnnnnnnnnnnnnnnnnnnnnnnnnnnnnnnnnnnnnnnnnnnnnnnnnnnnnnnnnnnnnnnnnnnnnnnnnnnnnnnnnnnnnnnnnnnnnnnnnnnnnnnnnnnnnnnnnnnnnnnnnnnnnnnnnnnnnnnnnnnnnnnnn
>DBVPG6040
nnnnnnnnnnnnnnnnnnnnnnnnnnnnnnnnnnnnnnnnnnnnnnnnnnnnnnnnnnnnnnnnnnnnnnnnnnnnnnnnnnnnnnnnnnnnnnnnnnnnnnnnnnnnnnnnnnnnnnnnnnnnnnnnnnnnnnnnnnnnnnnnnnnnnnnnnnnnnnnnnnnnnnnnnnnnnnnnnnnnnnnnnnnnnnnnnnnnnnnnnnnnnnnnnnnnnnnnnnnnnnnnnnnnnnnnnnnnnnnnnnnnnnnnnnnnnnnnnnnnnnnnnnnnnnnnnnnnnnnnnnnnnnnnnnnnnnnnnnnnnnnnnnnnnnnnnnnnnnnnnnnnnnnnnnnnnnnnnnnnnnnnnnnnnnnnnnnnnnnnnnnnnnnnnnnnnnnnnnnnnnnnnnnnnnnnnnnnnnnnnnnnnnnnnnnnnnnnnnnnnnnnnnnnnnnnnnnnnnnnnnnnnnnnnnnnnnnnnnnnnnnnnnnnnnnnnnnnnnnnnnnnnnnnnnnnnnnnnnnnnnnnnnnnnnnnnnnnnnnnnnnnnnnnnnnnnnnnnnnnnnnnnnnnnnnnnnnnnnnnnnnnnnnnnnnnnnnnnnnnnnnnnnnnnnnnnnnnnnnnnnnnnnnnnnnnnnnnnnnnnnnnnnnnnnnnnnn
>DBVPG6044
ACAATTCTATAAATATTATTATCATCATTTTATATGTTAATATTCATTNNNNCTATTACATTATCNATCCTTGCGTTTCAGCTTCCACTAATTTAGATGACTATTTCTCATCATTTGCGTCATCTTCTAACACCGTATATGATAATATACTAGTAACGTAAATACTAGTTAGTAGATGATAGTTGATTTTTATTCCAACA--------------------------------------------------------------------------------------------------A------------ATATATTATCATATACGGTGTTAAGATGATGACATAAGTTATGAGAAGCTATCATC-----------------------------------GAAGTTAGAGGAAGCTGAAGTGCAAGAATTGTTTCATATGTGATTTATGAACATTTAGCATGATTTATTGTCATATTGAGGTATGCTATGTCGATGNATAAAACAAATCCAACAATTGTGAGCGCAAGTGGTTTAGTGGTAAAATCCAACGTTGCCATCGTTGGGCCCCCGGTTCGATTCCGGGCTTGCGCACTTTTTT-AGTAACTATTAGCGATCAATATGAAGGGTTTAG
>DBVPG6765
-------------------------------------------------------------------------------------------------------------------------------------------------------------------------------------------------------------------------------------------------------------------------------------------------------------TATATTATCAATATATTATCATATACGGTGTTAAGATGATGACATAAGTTATGAGAAGCTATCATCTGATAAGATTGTGGATTTTTTGGGATTCCAGAAAGNNNNNTAGAGGAAGCTGAAGTGCAAGAATTGTTTCATATGTGATTTATGAACATTTAGCATGATTTATTGTCATATTGAGGTATGGTATGTCGATG-ATAAAACAAATCCAACAATTGTGAGCGCAAGTGGTTTAGTGGTAAAATCCAACGTTGCCATCGTTGGGCCCCCGGTTCGATTCCGGGCTTGCGCACTTTTTT-AGCAACTATTAGCGATCAATATGAAGGGTTTAG
>K11
nnnnnnnnnnnnnnnnnnnnnnnnnnnnnnnnnnnnnnnnnnnnnnnnnnnnnnnnnnnnnnnnnnnnnnnnnnnnnnnnnnnnnnnnnnnnnnnnnnnnnnnnnnnnnnnnnnnnnnnnnnnnnnnnnnnnnnnnnnnnnnnnnnnnnnnnnnnnnnnnnnnnnnnnnnnnnnnnnnnnnnnnnnnnnnnnnnnnnnnnnnnnnnnnnnnnnnnnnnnnnnnnnnnnnnnnnnnnnnnnnnnnnnnnnnnnnnnnnnnnnnnnnnnnnnnnnnnnnnnnnnnnnnnnnnnnnnnnnnnnnnnnnnnnnnnnnnnnnnnnnnnnnnnnnnnnnnnNNNNNNNNNNNNNNNNNNNNNNNNNNNNNNNN-----------------------------------NNNNNNNNNNNNNNNNNNNNNNNNNNNNNNNNNNNNNNNNNNNNNNNNNNNNNNNNNNNNNNNNNNNNNNNNNNNNNNNNNNNNNNNNNNNNNNTG-ATAAAACNNNNNNNNNNNNNNNGAGCGNNNNNNNTTTNGTNNTANNNNNNNNCGTTGCCATCGNNGNGCCCCCNNNNNNANNCCGNGCTTGCGCACTTTTTT-AGTAANNNTTAGCGATCAATATGAAGGGTTTAG
>L_1374
NNNNNNNTANNNNNNNNNNNNTCATCGTTTTATATGNNNNNNNNNNNNNNNNNTATTACATTATNNNNNNTTNNNNNNCNNNTTCCACNNNNNTAGATGACTATTTCTCATCATTTGCGTNNNCTTCTAACACCGTATATGATAATATACTAGTAACGTAANNNNNNNNTAGTAGATGATAGTTGATTTTTATTCCNNNN--------------------------------------------------------------------------------------------------NNNNATATTATCAATATATTATCATATACGGTGTTAAGATGATGACATAAGTTATGAGAAGCTATCATC-----------------------------------GAAGTTAGAGGAAGCTGAAGTGCAAGAATTGTTTCATATGTGATTTATGAACATTTAGCATGATTTATTGTCATATTGAGGTATGGTATGTCGATG-ATAAAACAAATCCAACAATTGTGAGCGCAAGTGGTTTAGTGGTAAAATCCAACGTTGCCATCGTTGGGCCCCCGGTTCGATTCCGGGCTTGCGCACTTTTTT-AGCAACTATTAGCGATCAATATGAAGGGTNNNN
>L_1528
nnnnnnnnnnnnnnnnnnnnnnnnnnnnnnnnnnnnnnnnnnnnnnnnnnnnnnnnnnnnnnnnnnnnnnnnnnnnnnnnnnnnnnnnnnnnnnnnnnnnnnnnnnnnnnnnnnnnnnnnnnnnnnnnnnnnnnnnnnnnnnnnnnnnnnnnnnnnnnnnnnnnnnnnnnnnnnnnnnnnnnnnnnnnnnnnnnnnnnnnnnnnnnnnnnnnnnnnnnnnnnnnnnnnnnnnnnnnnnnnnnnnnnnnnnnnnnnnnnnnnnnnnnnnnnnnnnnnnnnnnnnnnnnnnnnnnnnnnnnnnnnnnnnnnnnnnnnnnnnnnnnnnnnnnnnnnnnnnnnnnnnnnnnnnnnnnnnnnnnnnnnnnnnnnnnnnnnnnnnnnnnnnnnnnnnnnnnnnnnnnnnnnnnnnnnnnnnnnnnnnnnnnnnnnnnnnnnnnnnnnnnnnnnnnnnnnnnnnnnnnnnnnnnnnnnnnnnnnnnnnnnnnnnnnnnnnnnnnnnnnnnnnnnnnnnnnnnnnnnnnnnnnnnnnnnnnnnnnnnnnnnnnnnnnnnnnnnnnnnnnnnnnnnnnnnnnnnnnnnnnnnnnnnnnnnnnnnnnnnnnnnnnnnnnnnnnnnnnnnnnnnnnnnnnnnnnnn
>NCYC110
nnnnnnnnnnnnnnnnnnnnnnnnnnnnnnnnnnnnnnnnnnnnnnnnnnnnnnnnnnnnnnnnnnnnnnnnnnnnnnnnnnnnnnnnnnnnnnnnnnnnnnnnnnnnnnnnnnnnnnnnnnnnnnnnnnnnnnnnnnnnnnnnnnnnnnnnnnnnnnnnnnnnnnnnnnnnnnnnnnnnnnnnnnnnnnnnnnnnnnnnnnnnnnnnnnnnnnnnnnnnnnnnnnnnnnnnnnnnnnnnnnnnnnnnnnnnnnnnnnnnnnnnnnnnnnnnnnnnnnnnnnnnnnnnnnnnnnnnnnnnnnnnnnnnnnnnnnnnnnnnnnnnnnnnnnnnnnnnnnnnnnnnnnnnnnnnnnnnnnnnnnnnnnnnnnnnnnnnnnnnnnnnnnnnnnnnnnnnnnnnnnnnnnnnnnnnnnnnnnnnnnnnnnnnnnnnnnnnnnnnnnnnnnnnnnnnnnnnnnnnnnnnnnnnnnnnnnnnnnnnnnnnnnnnnnnnnnnnnnnnnnnnnnnnnnnnnnnnnnnnnnnnnnnnnnnnnnnnnnnnnnnnnnnnnnnnnnnnnnnnnnnnnnnnnnnnnnnnnnnnnnnnnnnnnnnnnnnnnnnnnnnnnnnnnnnnnnnnnnnnnnnnnnnnnnnnnnn
>NCYC361
nnnnnnnnnnnnnnnnnnnnnnnnnnnnnnnnnnnnnnnnnnnnnnnnnnnnnnnnnnnnnnnnnnnnnnnnnnnnnnnnnnnnnnnnnnnnnnnnnnnnnnnnnnnnnnnnnnnnnnnnnnnnnnnnnnnnnnnnnnnnnnnnnnnnnnnnnnnnnnnnnnnnnnnnnnnnnnnnnnnnnnnnnnnnnnnnnnnnnnnnnnnnnnnnnnnnnnnnnnnnnnnnnnnnnnnnnnnnnnnnnnnnnnnnnnnnnnnnnnnnnnnnnnnnnnnnnnnnnnnnnnnnnnnnnnnnnnnnnnnnnnnnnnnnnnnnnnnnnnnnnnnnnnnnnnnnnnnnnnnnnnnnnnnnnnnnnnnnnnnnnnnnnnnnnnnnnnnnnnnnnnnnnnnnnnnnnnnnnnnnnnnnnnnnnnnnnnnnnnnnnnnnnnnnnnnnnnnnnnnnnnnnnnnnnnnnnnnnnnnnnnnnnnnnnnnnnnnnnnnnnnnnnnnnnnnnnnnnnnnnnnnnnnnnnnnnnnnnnnnnnnnnnnnnnnnnnnnnnnnnnnnnnnnnnnnnnnnnnnnnnnnnnnnnnnnnnnnnnnnnnnnnnnnnnnnnnnnnnnnnnnnnnnnnnnnnnnnnnnnnnnnnnnnnnnnnnnn
>RM11_1A
------------------------------------------------------------------------------------------------------------------------------------------------------------------------------------------------------------------------------------------------------------------------------------------------------------------------------------------------------------------------------------------------------------------NNNNNNNNNNNNNNNNNNNNNNNNNNNNNNNNNNNNNNNNNNNNNNNNNNNNNNNNNNNNNNNNNNNNNNNNNNNNNNNNNNNNNNNNNNNNNNNN-NNNNNNNNNNNNNNNNNNNNNNNNNNNNNNNNNNNNNNNNNNNNNNNNNNNNNNNNNNNNNNNNNNNNNNNNNNNNNNNNNNNNNNNNNNNNNNNNNNNNNN-NNNNNNNNNNNNNNNNNNNNNNNNNNNNNNTAG
>S288c
nnnnnnnnnnnnnnnnnnnnnnnnnnnnnnnnnnnnnnnnnnnnnnnnnnnnnnnnnnnnnnnnnnnnnnnnnnnnnnnnnnnnnnnnnnnnnnnnnnnnnnnnnnnnnnnnnnnnnnnnnnnnnnnnnnnnnnnnnnnnnnnnnnnnnnnnnnnnnnnnnnnnnnnnnnnnnnnnnnnnnnnnnnnnnnnnnnnnnnnnnnnnnnnnnnnnnnnnnnnnnnnnnnnnnnnnnnnnnnnnnnnnnnnnnnnnnnnnnnnnnnnnnnnnnnnnnnnnnnnnnnnnnnnnnnnnnnnnnnnnnnnnnNNNNNNnnnnnnnNNNNNNNNNNNNNNNNNNNNNNNNNCATAAGTTATGAGAAGCTATCANCnnnnnnnnnnnnnnnnnnnnnnnnnnnnnnnnnnnGAAGTTAGAGGAANCTGAAGTGCAAGAATTNNNNNNNNNNNNNNNNNnnnNNNNNNNNNNNNNNNNNTTGTCATATTGAGGTATGGTATGTCGATGnATAAAACAAATCCAACAATTGTGAGCGCAAGTGGTTTAGTGGTAANNNNNNNNNNNNNNNNNNNNNNNNNNNNGGTTCGATTCCGGGCTTGCGCACTTTTTTnAGCAACTATTAGCGATCAATATGAAGGGTTTAG
>SK1
ACAATNNNNNNNNNNNNNNNNNNATCATNNNNNNNNNNNNNATNNNNNGATNNNNNTACATTATNAATCCTTGCGTTTCNNNNNNCACTAATTTAGATGACTATTTCTCATCATTTGCGTCATCTTCTAACACCGTATATGATAATATACTAGTAACGTAAATACTAGTTAGTAGATGATAGTTGATTTTTATTCCAACA--------------------------------------------------------------------------------------------------A------------ATATATTATCATATACGGTGTTAAGATGATGACATAAGTTATGAGAAGCTATCATC-----------------------------------GAAGTTAGAGGAAGCTGAAGTGCAAGAATTGTTTCATATGTGATTTATGAACATTTAGCATGATTTATTGTCATATTGAGGTATGCTATGTCGATGGATAAAACAAATCCAACAATTGTGAGCGCAAGTGGTTTAGTGGTAAAATCCAACGTTGCCATCGTTGGGCCCCCGGTTCGATTCCGGGCTTGCGCACTTTTTT-AGTAACTATTAGCGATCAATATGAAGGGTTTAG
>UWOPS03_461_4
NNNNNNNNNNNNNNNNNNNNNNNNNNNNNNNNNNNNNNNNNNNNNATNNNNNNNNNNNNNNNNNNNNNNNNNNNNNNNNNNCNNNNNNTAATNNNNNNNANNNNNNNNNNNCANNNNNNTNNNNNTCTAANNNCGNATATGANNNNNNANNNNNNACGTAAATACTAGTTAGTAGATGATAGTNNNTTTTTATTCCANNN--------------------------------------------------------------------------------------------------N-----------------NNNNCNNATACGNNNNNNAGATGATGACATAAGTTATGAGAAGNNNNNNNN-----------------------------------NNNGNNAGAGGANNNTGAAGTGCAAGAATNNNNTCATATGNNNNNNATGAACATTTAGCATGATTTATTGTCATATTGAGNNNNNNNNNNTCGATN-NNANNACAAATTCAACANNNNNNNGNNCANNNNGNNNNNNNNNNNNATCNNNNNNNNNCATCGTTGGGCCCCCGGTTCGATNCCNNNNNNNNNNNCTTTTNNNNNNNNNNNNNNGCGATCAATATNNNNNNNNNNN
>UWOPS05_217_3
nnnnnnnnnnnnnnnnnnnnnnnnnnnnnnnnnnnnnnnnnnnnnnnnnnnnnnnnnnnnnnnnnnnnnnnnnnnnnnnnnnnnnnnnnnnnnnnnnnnnnnnnnnnnnnnnnnnnnnnnnnnnnnnnnnnnnnnnnnnnnnnnnnnnnnnnnnnnnnnnnnnnnnnnnnnnnnnnnnnnnnnnnnnnnnnnnnnnnnnnnnnnnnnnnnnnnnnnnnnnnnnnnnnnnnnnnnnnnnnnnnnnnnnnnnnnnnnnnnnnnnnnnnnnnnnnnnnnnnnnnnnnnnnnnnnnnnnnnnnnnnnnnnnnnnnnnnnnnnnnnnnnnnnnnnnnnnnnnnnnnnnnnnnnnnnnnnnnnnnnnnnnnnnnnnnnnnnnnnnnnnnnnnnnnnnnnnnnnnnnnnnnnnnnnnnnnnnnnnnnnnnnnnnnnnnnnnnnnnnnnnnnnnnnnnnnnnnnnnnnnnnnnnnnnnnnnnnnnnnnnnnnnnnnnnnnnnnnnnnnnnnnnnnnnnnnnnnnnnnnnnnnnnnnnnnnnnnnnnnnnnnnnnnnnnnnnnnnnnnnnnnnnnnnnnnnnnnnnnnnnnnnnnnnnnnnnnnnnnnnnnnnnnnnnnnnnnnnnnnnnnnnnnnnnnnnnnn
>UWOPS05_227_2
nnnnnnnnnnnnnnnnnnnnnnnnnnnnnnnnnnnnnnnnnnnnnnnnnnnnnnnnnNNNNNNNNNNNNNNNNNNNNNNNNNNNNNNNNNNNNNNNNNNNNNNNNNNNNNNNNNNNNNNNNNNNNNNNNNNNNNNNNNNNNNNNNNNNNNNNNNNNNNNNNNNNNNNNNNNNNNNNNNNNNNNNNNNNNNNNNNNNNNNA--------------------------------------------------------------------------------------------------N-----------------NNNNNNNNNANNNNNNNNNGNNNATGACATNNGTTATGAGAAGCNGTCATC-----------------------------------GNNGNNAGANGAAGCTGAAGTGCAAGAATTGTTTCATATGTGATTTATGAACATTNAGCATGATTTATTGTCATATTGAGGTATNNNATGTCGATG-ATAAAACAAATTCAACAATTGTGAGCGCAAGTGGTTTAGTGGTAAAATCCAACGTTGCCATCGTTGGGCCCCCGGTTCGATTCCGGGCTTGCGCACTTTTTTTAGTAACTATTAGCGATCAATATGAAGGGTTTAG
>UWOPS83_787_3
nnnnnnnnnnnnnnnnnnnnnnnnnnnnnnnnnnnnnnnnnnnnnnnnnnnnnnnnnnnnnnnnnnnnnnnnnnnnnnnnnnnnnnnnnnnnnnnnnnnnnnnnnnnnnnnnnnnnnnnnnnnnnnnnnnnnnnnnnnnnnnnnnnnnnnnnnnnnnnnnnnnnnnnnnnnnnnnnnnnnnnnnnnnnnnnnnnnnnnnnnnnnnnnnnnnnnnnnnnnnnnnnnnnnnnnnnnnnnnnnnnnnnnnnnnnnnnnnnnnnnnnnnnnnnnnnnnnnnnnnnnnnnnnnnnnnnnnnnnnnnnnnnnnnnnnnnnnnnnnnnnnnnnnnnnnnnnnnNNNNNNNNNNNNNNNNNNNNNNNNNNNNNNN-----------------------------------NNNNNNNNNNNNNNNNNNNNNNNNNNNNNNNNNNNNNNNNNNNNNNNNNNNNNNNNNNNNNNNNNNNNNNNNNNNNNNNNNNNNNNNNNNNNNNNN-NNNNNNNNNNNNNNNNNNNNNNNNNNNNNNNNNNTNNANNNNNNNNNNNNNNNNNNNNNNNNNNNNNNNNNNNNNNNNNNNNNNNNNNNNNNNNNNNNNNNN-NNNNNNNNNNNNNNATCAATATGAANNNNNNAG
>UWOPS87_2421
nnnnnnnnnnnnnnnnnnnnnnnnnnnnnnnnnnnnnnnnnnnnnnnnnnnnnnnnnnnnnnnnnnnnnnnnnnnnnnnnnnnnnnnnnnnnnnnnnnnnnnnnnnnnnnnnnnnnnnnnnnnnnnnnnnnnnnnnnnnnnnnnnnnnnnnnnnnnnnnnnnnnnnnnnnnnnnnnnnnnnnnnnnnnnnnnnnnnnnnnnnnnnnnnnnnnnnnnnnnnnnnnnnnnnnnnnnnnnnnnnnnnnnnnnnnnnnnnnnnnnnnnnnnnnnnnnnnnnnnnnnnnnnnnnnnnnnnnnnnnnnnnnnnnnnnnnnnnnnnnnnnnnnnnnnnnnnnnnnnnnnnnnnnnnnnnnnnnnnnnnnnnnnnnnnnnnnnnnnnnnnnnnnnnnnnnnnnnnnnnnnNNNNNNNNNNNNNNNNNNNNNNNNNNNNNNNNNNNNNNNNNNNNNNNNNNNNNNNNNNNNNNNNNNNNNNNNNNNNNNNNGNNNNNNNNNNNNNNN-NNNNNNNNNNNNN-NNNNNNNNGAGNGNNNNNNNNNNNNNGNTNANATCCANCNNTGCNATCGTNNGNNCCNNNNNNNNNTTCCGGGCTTGCGCACTTTTNN-AGTAACTATTNNCGATCAATATGAAGNNNNNNN
>W303
ACAATTCTATAAATATTATTATCATCGTTTTATATGTTAATATTCATTGATCCTATTACATTATCAATCCTTGCGTTTCAGCTTCCACTAATTTAGATGACTATTTCTCATCATTTGCGTCATCTTCTAACACCGTATATGATAATATACTAGTAACGTAAATACTAGTTAGTAGATGATAGTTGATTTTTATTCCAACA--------------------------------------------------------------------------------------------------NGTTATATTATCAATATATTATCATATACGGTGTTAAGATGATGACATAAGTTATGAGAAGCTATCATC-----------------------------------GAAGTTAGAGGAAGCTGAAGTGCAAGAATTNTTTCATATGTGNTTTATGAACATTTAGCATGATTTATTGTCATATNGAGGTATGGTATGTCGATG-ATAAAACAANTCCANCAATTGTGAGCGCANGTGGTTTAGTGNTNAAATCCNACGTTGCCATCGTTGGGCCCCNGGTTCGATTCNGGGCTTGCGCACTTTTTT-AGCANCTATTAGCGNTCAATATGAANNNNNNAG
>Y12
nnnnnnnnnnnnnnnnnnnnnnnnnnnnnnnnnnnnnnnnnnnnnnnnnnnnnnnnnnnnnnnnnnnnnnnnnnnnnnnnnnnnnnnnnnnnnnnnnnnnnnnnnnnnnnnnnnnnnnnnnnnnnnnnnnnnnnnnnnnnnnnnnnnnnnnnnnnnnnnnnnnnnnnnnnnnnnnnnnnnnnnnnnnnnnnnnnnnnnnnnnnnnnnnnnnnnnnnnnnnnnnnnnnnnnnnnnnnnnnnnnnnnnnnnnnnnnnnnnnnnnnnnnnnnnnnnnnnnnnnnnnnnnnnnnnnnnnnnnnnnnnnnnnnnnnnnnnnnnnnnnnnnnnnnnnnnnnnnnnnnnnnnnnnnnnnnnnnnnnnnnnnnnnnnnnnnnnnnnnnnnnnnnnnnnnnnnnnnnnnnnnnnnnnnnnnnnnnnnnnnnnnnnnnnnnnnnnnnnnnnnnnnnnnnnnnnnnnnnnnnnnnnnnnnnnnnnnnnnnnnnnnnnnnnnnnnnnnnnnnnnnnnnnnnnnnnnnnnnnnnnnnnnnnnnnnnnnnnnnnnnnnnnnnnnnnnnnnnnnnnnnnnnnnnnnnnnnnnnnnnnnnnnnnnnnnnnnnnnnnnnnnnnnnnnnnnnnnnnnnnnnnnnnnnnnnnnn
>Y55
ACAATTCTATAAATATTATTATCATCATTTTATATGTTAATATTCANTGATNNTATTACATTATCAATCCTTGCGTTTCAGCTTCCACTAATTTAGATGACNANNNNTCATCATTTGCGTCATCTTNTAACACCGTATATGATAATATACTAGTAANGTAAATACTAGTTAGTAGATGATAGTTGATTTTTATTCCAACA--------------------------------------------------------------------------------------------------A------------ATATATTATCATATACGGTGTTAAGATGATGACATAAGTTATGAGAAGCTATCATC-----------------------------------GAAGTTAGAGGAAGCTGAAGTGCAAGAATTGTTTCATATGTGATTTATGAACATTTAGCATGATTTATTGTCATATTGAGGTATGCTATGTCGATGGATAAAACAAATCCAACAATTGTGAGCGCAAGTGGTTTAGTGGTAAAATCCAACNTTGCCATCGTTGGGCCCCCGGTTCGATTCCGGGCTTGCGCACTTTTTT-AGTAACTATTAGCGATCAATATGAAGGGTTTAG
>Y9
nnnnnnnnnnnnnnnnnnnnnnnnnnnnnnnnnnnnnnnnnnnnnnnnnnnnnnnnnnnnnnnnnnnnnnnnnnnnnnnnnnnnnnnnnnnnnnnnnnnnnnnnnnnnnnnnnnnnnnnnnnnnnnnnnnnnnnnnnnnnnnnnnnnnnnnnnnnnnnnnnnnnnnnnnnnnnnnnnnnnnnnnnnnnnnnnnnnnnnnnnnnnnnnnnnnnnnnnnnnnnnnnnnnnnnnnnnnnnnnnnnnnnnnnnnnnnnnnnnnnnnnnnnnnnnnnnnnnnnnnnnnnnnnnnnnnnnnnnnnnnnnnnnnnnnnnnnnnnnnnnnnnnnnnnnnnnnnnnnnnnnnnnnnnnnnnnnnnnnnnnnnnnnnnnnnnnnnnnnnnnnnnnnnnnnnnnnnnnnnnnnnnnnnnnnnnnnnnnnnnnnnnnnnnnnnnnnnnnnnnnnnnnnnnnnnnnnnnnnnnnnnnnnnnnnnnnnnnnnnnnnnnnnnnnnnnnnnnnnnnnnnnnnnnnnnnnnnnnnnnnnnnnnnnnnnnnnnnnnnnnnnnnnnnnnnnnnnnnnnnnnnnnnnnnnnnnnnnnnnnnnnnnnnnnnnnnnnnnnnnnnnnnnnnnnnnnnnnnnnnnnnnnnnnnnnnnnn
>YIIc17_E5
-------------------------------------------------------------------------------------------------------------------------------------------------------------------------------------------------------------------------------------------------------------------------------------------------------------TATATTATCAATATATTATCATATACGGTGTNAAGATGATGACATANNNNNTGAGAAGCNNNCATC-----------------------------------GAAGTTAGAGGAAGCTGAAGTGCAAGAATTGTTTCATATGTGATTTATGAACATTTAGCATGATTTATTGTCATATTGAGGTATGGTATGTCGATG-ATAAAACAAATCCAACAATTGTGAGCGCAAGTGGTTTAGTGGTAAAATCCAACGTTGCCATCGTTGGGCCCCCGGTTCGATTCCGGGCTTGCGCACTTTTTT-AGCAACTATTAGCGATCAATATGAAGGGTTTAG
>YJM789
NNNNNNNNNNNNNNNNNNNNNNNNNNNNNNNNNNNNNNNNNNNNNNNNNNNNNNNNNNNNNNNNNNNNNNNNNNNNNNNNNNNNNNNNNNNNNNNNNNNNNNNNNNNNNNNNNNNNNNNNNNNNNNNNNNNNNNNNNNNNNNNNNNNNNNNNNNNNNNNNNNNNNNNNNNNNNNNNNNNNNNNNNNNNNNNNNNNNNNNNnnnnnnnnnnnnnnnnnnnnnnnnnnnnnnnnnnnnnnnnnnnnnnnnnnnnnnnnnnnnnnnnnnnnnnnnnnnnnnnnnnnnnnnnnnnnnnnnnnnnnnnnnnnnnnnNNNNNNNNNNNNNNNNNNNNNNNNNNNNNNNNNNNNNNNNNNNNNNNNNNNNNNNN-----------------------------------NNNNNNNNNNNNNNNNNNNNNNNNNNNNNNNNNNNNNNNNNNNNNNNNNNNNNNNNNNNNNNNNNNNNNNNNNNNNNNNNNNNNNNNNNNNNNNNN-NNNNNNNNNNNNNNNNNNNNNNNNNNNNNNNNNNNNNNNNNNNNNNNNNNNNNNNNNNNNNNNNNNNNNNNNNNNNNNNNNNNNNNNNNNNNNNNNNNNNNN-NNNNNNNNNNNNNNNNNNNNNNNNNNNNNNNNN
>YJM975
nnnnnnnnnnnnnnnnnnnnnnnnnnnnnnnnnnnnnnnnnnnnnnnnnnnnnnnnnnnnnnnnnnnnnnnnnnnnnnnnnnnnnnnnnnnnnnnnnnnnnnnnnnnnnnnnnnnnnnnnnnnnnnnnnnnnnnnnnnnnnnnnnnnnnnnnnnnnnnnnnnnnnnnnnnnnnnnnnnnnnnnnnnnnnnnnnnnnnnnnNNNNNNNNNNNNNNNNNNNNNNNNNNNNNNNNNNNNNNNNNNNNNNNNNNNNNNNNNNNNNNNNNNNNNNNNNNNNNNNNNNNNNNNNNNNNNNNNNNNNNNNTATTATCAATNNNNNNNNNNANNNNNNNNNNAGATGATGACATAAGTTATGAGAAGCNNNCANC-----------------------------------GAAGTTAGAGGAAGCTGAAGTGCAAGAATTGTTTCATATGTGATTTATGAACATTTAGCATGATTTATTGTCATATTGAGGTATGGTATGTCGATG-ATAAAACAAATCCAACAATTGTGAGCGCAAGTGGTTTAGTGGTAAAATCCAACGTTGCCATCGTTGGGCCCCCGGTTCGATTCCGGGCTTGCGCACTTTTTT-AGCAACTATTAGCGATCAATATGAAGGGTTTAG
>YJM978
nnnnnnnnnnnnnnnnnnnnnnnnnnnnnnnnnnnnnnnnnnnnnnnnnnnnnnnnnnnnnnnnnnnnnnnnnnnnnnnnnnnnnnnnnnnnnnnnnnnnnnnnnnnnnnnnnnnnnnnnnnnnnnnnnnnnnnnnnnnnnnnnnnnnnnnnnnnnnnnnnnnnnnnnnnnnnnnnnnnnnnnnnnnnnnnnnnnnnnnnTNNNNNNTNNNNNNNATAGTNTNNNNCAGTAGANNNNNNAAACGNNNNNNAAACACACANGNNNNNNNNNNGAATANNNNNNACGTNNATCAACTAATAGTTATATTATCAATATATTATCATATACGGTGTTAAGATGATGACATAAGTTATGAGAAGCNNNCATC-----------------------------------GAAGTTAGAGGAAGCTGAAGTGCAAGAATTGTTTCATATGTGATTTATGAACATTTAGCATGATTTATTGTCATATTGAGGTATGGTATGTCGATG-ATAAAACAAATCCAACAATTGTGAGCGCAAGTGGTTTAGTGGTAAAATCCAACGTTGCCATCGTTGGGCCCCCGGTTCGATTCCGGGCTTGCGCACTTTTTT-AGCAACTATTAGCGATCAATATGAAGGGTTTAG
>YJM981
nnnnnnnnnnnnnnnnnnnnnnnnnnnnnnnnnnnnnnnnnnnnnnnnnnnnnnnnnnnnnnnnnnnnnnnnnnnnnnnnnnnnnnnnnnnnnnnnnnnnnnnnnnnnnnnnnnnnnnnnnnnnnnnnnnnnnnnnnnnnnnnnnnnnnnnnnnnnnnnnnnnnnnnnnnnnnnnnnnnnnnnnnnnnnnnnnnnnnnnnnnnnnnnnnnnnnnnnnnnnnnnnnnnnnnnnnnnnnnnnnnnnnnnnnnnnnnnnnnnnnnnnnnnnnnnnnnnnnnnnnnnnnnnnnnnnnnnnnnnnnnnnnnnnnnnnnnnnnnnnnnnnnnnnnnnnnnnnnnnnnnnnnnnnnnnnnnnnnnnnnnnnnnnnnnnnnnnnnnnnnnnnnnnnnnnnnnnnnnnnnnnnnnnnnnnnnnnnnnnnnnnnnnnnnnnnnnnnnnnnnnnnnnnnnnnnnnnnnnnnnnnnnnnnnnnnnnnnnnnnnnnnnnnnnnnnnnnnnnnnnnnnnnnnnnnnnnnnnnnnnnnnnnnnnnnnnnnnnnnnnnnnnnnnnnnnnnnnnnnnnnnnnnnnnnnnnnnnnnnnnnnnnnnnnnnnnnnnnnnnnnnnnnnnnnnnnnnnnnnnnnnnnnnnnnnnnnn
>YPS128
nnnnnnnnnnnnnnnnnnnnnnnnnnnnnnnnnnnnnnnnnnnnnnnnnnnnnnnnnnnnnnnnnnnnnnnnnnnnnnnnnnnnnnnnnnnnnnnnnnnnnnnnnnnnnnnnnnnnnnnnnnnnnnnnnnnnnnnnnnnnnnnnnnnnnnnnnnnnnnnnnnnnnnnnnnnnnnnnnnnnnnnnnnnnnnnnnnnnnnnnnnnnnnnnnnnnnnnnnnnnnnnnnnnnnnnnnnnnnnnnnnnnnnnnnnnnnnnnnnnnnnnnnnnnnnnnnnnnnnnnnnnnnnnnnnnnnnnnnnnnnnnnnnnnnnnNNNNNNNNTCATATANNNNGTTAAGATGATGACANNNGNNNTNNNANNNNNNNATC-----------------------------------GAAGTTAGAGGAAGCTGAAGTGCAAGAATTGNNNCATATGTGATTTATGAACATTTAGCATGATTTATTGTCATATTGAGGTATGCTATGTCGATG-ATAAAACAAATCCAACAATTGTGAGCGCAAGTGGTTTAGTGGTAAAATCCAACGTTGCCATCGTTGGGCCCCCGGTTCGATTCCGGGCTTGCGCACTTTTTT-AGTAACTATTAGCGATCAATATGAAGGGTTTAG
>YPS606
nnnnnnnnnnnnnnnnnnnnnnnnnnnnnnnnnnnnnnnnnnnnnnnnnnnnnnnnnnnnnnnnnnnnnnnnnnnnnnnnnnnnnnnnnnnnnnnnnnnnnnnnnnnnnnnnnnnnnnnnnnnnnnnnnnnnnnnnnnnnnnnnnnnnnnnnnnnnnnnnnnnnnnnnnnnnnnnnnnnnnnnnnnnnnnnnnnnnnnnnnnnnnnnnnnnnnnnnnnnnnnnnnnnnnnnnnnnnnnnnnnnnnnnnnnnnnnnnnnnnnnnnnnnnnnnnnnnnnnnnnnnnnnnnnnnnnnnnnnnnnnnnnnnnnnnnnnnnnnnnnnnnnnnnnnnnnnnnnnnnnnnnnnnnnnnnnnnnnnnnnnnnnnnnnnnnnnnnnnnnnnnnnnnnnnnnnnnnnnnnnnnnnnnnnnnnnnnnnnnnnnnnnnnnnnnnnnnnnnnnnnnnnnnnnnnnnnnnnnnnnnnnnnnnnnnnnnnnnnnnnnnnnnnnnnnnNNNNNN-NNNNN-N-NNNNN-NNNNNNNNGANNNNNNNNNNNNNNNNNNNNNNNNNNNNNNNNNNNNNNNNNNNNNCCCNNNNNNGATTCCGGGNNNNNNNNNNNNNNN-NNNNNNNNNNNNNNATCAATATGAAGGGTTTAG
>YS2
nnnnnnnnnnnnnnnnnnnnnnnnnnnnnnnnnnnnnnnnnnnnnnnnnnnnnnnnnnnnnnnnnnnnnnnnnnnnnnnnnnnnnnnnnnnnnnnnnnnnnnnnnnnnnnnnnnnnnnnnnnnnnnnnnnnnnnnnnnnnnnnnnnnnnnnnnnnnnnnnnnnnnnnnnnnnnnnnnnnnnnnnnnnnnnnnnnnnnnnnnnnnnnnnnnnnnnnnnnnnnnnnnnnnnnnnnnnnnnnnnnnnnnnnnnnnnnnnnnnnnnnnnnnnnnnnnnnnnnnnnnnnnnnnnnnnnnnnnnnnnnnnnnnnnnnnnnnnnnnnnnnnnnnnnnnnnnnnnnnnnnnnnnnnnnnnnnnnnnnnnnnnnnnnnnnnnnnnnnnnnnnnnnnnnnnnnnnnnnnnnnnnnnnnnnnnnnnnnnnnnnnnnnnnnnnnnnnnnnnnnnnnnnnnnnnnnnnnnnnnnnnnnnnnnnnnnnnnnnnnnnnnnnnnnnnnnnnnnnnnnnnnnnnnnnnnnnnnnnnnnnnnnnnnnnnnnnnnnnnnnnnnnnnnnnnnnnnnnnnnnnnnnnnnnnnnnnnnnnnnnnnnnnnnnnnnnnnnnnnnnnnnnnnnnnnnnnnnnnnnnnnnnnnnnnnnnnn
>YS4
NCAATTNNNNNNNNNNNNNNNNNNNNNNNNNNNNNNNNNNNNNNCNNTNNNNNNNNNNNNNNNNNNNNNNNNNCNNNNCAGNNNNNNNNNNNNNNNNNNNNNNNNNNNNNNNNNNNNNNNNNNNNNNNNNNNNNNNNNNnnnnnnnnnnnnnnnnnnnnnnnnnnnnnnnnnnnnnnnnnnnnnnnnnnnnnnnnnnnnnnnnnnnnnnnnnnnnnnnnnnnnnnnnnnnnnnnnnnnnnnnnnnnnnnnnnnnnnnnnnnnnnnnnnnnnnnnnnnnnnnnnnnnnnnnnnnnnnnnnnnnnnnnnnnnnnnnnnnnnnnnnnnnnnnnnnnnnnnnnnnnnnnnnnnnnnnnnnnnnnnnnnnnnnnnnnnnnnnnnnnnnnnnnnnnnnnnnnnnnnnnnnnnnnnnnnnnnnnnnnnnnnnnnnnnnnnnnnnnnnnnnnnnnnnnnnnnnnnnnnnnnnnnnnnnnnnnnnnnnnnnnnnnnnnnnnnnnnnnnnnnnnnnnnnnnnnnnnnnnnnnnnnnnnnnnnnnnnnnnnnnnnnnnnnnnnnnnnnnnnnnnnnnnnnnnnnnnnnnnnnnnnnnnnnnnnnnnnnnnnnnnnnnnnnnnnnnnnnnnnnnnnnnnnnnnnnnn
>YS9
nnnnnnnnnnnnnnnnnnnnnnnnnnnnnnnnnnnnnnnnnnnnnnnnnnnnnnnnnnnnnnnnnnnnnnnnnnnnnnnnnnnnnnnnnnnnnnnnnnnnnnnnnnnnnnnnnnnnnnnnnnnnnnnnnnnnnnnnnnnnnnnnnnnnnnnnnnnnnnnnnnnnnnnnnnnnnnnnnnnnnnnnnnnnnnnnnnnnnnnnNTTTGAATATTATTANNNNNATGATGCNNNNNACACACAAAACGTTAATAAAACACACATGCAACTTGTTGGAATAAAATTCNCGTCTATCAACTAATAGTTATATTATCAATATATTATCATATACGGTGTTAAGATGATGACATAAGTTATGAGAAGCTATCATC-----------------------------------GAAGTTAGAGGAAGCTGAAGTGCAAGAATTGTTTCATATGTGATTTATGAACATTTAGCATGATTTATTGTCATATTGAGGTATGGTATGTCGATG-ATAAAACAAATCCAACAATTGTGAGCGCAAGTGGTTTAGTGGTAAAATCCAACGTTGCCATCGTTGGGCCCCCGGTTCGATTCCGGGCTTGCGCACTTTTTT-AGCAACTATTAGCGATCAATATGAAGGGTTTAG
