# Supplementary material for: Evolutionary Genomics of Transposable Elements in Saccharomyces cerevisiae
Source: PLoS One. 2012 Nov 30;7(11):e50978. doi: 10.1371/journal.pone.0050978 (PMC3511429; doi:10.1371/journal.pone.0050978)
Supplement: File S7 — ZIP archive of SGRP strain alignments used for population genomic analyses. Alignments of the orthologous genomic region in each SGRP strain corresponding to each Ty insertion in our re-annotation of the S. cerevisiae reference genome. N’s represent low quality (<Q40 phred score) or missing data, primarily due to the low-coverage sequence of many SGRP strains. The DNA sequence of sacCer2 is included as “REF” and each alignment includes the TE locus and 200 bp of DNA sequence on either side of the Ty insertion site. A dummy sequence shows the position of each TE in the alignment with “T”s. (ZIP) [file pone.0050978.s007.zip › S7/chrIV_st48+_TY1.mfa]

>REF
ACACTTACAATATAAAGCTGATATCAAAATAAATATCGAACAATAAATACAACTCTCTCCAATATCAATATACTGCCGTCGTTATTTAAAAAATTAGCCCA-CCTGGGAACATTATAGAAAGAGATTTGTTTTTT-GGTCTGGCAATGTGTCATAATCAAGCTCTTTGCAATATACATCCCCAACTCATATATTTGTATACAGGAAGAAGAATCGACCACCATCTATCGACTAGCATATTATCATATACGGTGTAAAAAGATGACATAAAAGATGAGAAACAGGGTAATCCCAACAATTGTCTCAATATTTACCTATTTCTCACATTGTCACCGCTCGAAAGTGCATTTTATATACGTTCTTTTGTGACGACTACTTTTGGCGGGAATCTTAGCGCCTTAAATGCAGTGAAAGATTACTCTTTTGAGTTATTGCCTGAATTTTGTCTGCAAAATTGTTATTATTCAGGAATTTAGAATAATTCAACTCTGGAGGCCTGCGCTGTACTACGGGCTCAAGTAATA
>index
---------------------------------------------------------------------------------------------------------------------------------------------------------------------------------------------------------TTTTTTTTTTTTTTTTTTTTTTTTTTTTTTTTTTTTTTTTTTTTTTTTTTTTTTTTTTTTTTTTTTTTTTTTTTTTTTTTTTTTTTTTTTTTTTTTTTTTTTTTTTTTTTTTTTTTTTTTTT--------------------------------------------------------------------------------------------------------------------------------------------------------------------------------------------------------
>273614N
ACACTTACAATATNAAGCTGATATCAAAATAAATATCGAACAATAAATACAACTCTCTTCAATANTAATATACTGCCGTCGTTATCTAAAAAATTAGCCCAACCTGGGAACATTATAGAAAGAGATTTGTTTTTT-GGTCTGGCAATGTGTCATAATCAAGCTCTTTGCAATATACATCCCCAACTCATATATTTGTATACAGGAAGAAGAATCGACCACCATCTATCGACTAGCATATTATCATATACGGTGTANNNAGATGACATAAAAGATGANNNNCAGGGTAATCCCAACAATTGTCNNNNTATTTACCTATTTCTCACATTGTCNNNGCTCNNNAGTGCANNNNATATACNNNNNNNNNNNANNNNNNNNNNNNNNNNNNNNNNNNNNNNNNNNN-TNNNNNNNNNNNN-ANNNNNNNNNNNNNNNNNNNNNNNNNNNNNNGCNNNN-NNNNNNNNNNNNNNNNNNNN-NNNNNNNN-N-NNNNNNNNNNNN-NNNNNNNNNNNNnnnnnnnnnnnn
>322134S
NNNNNNNNNNNNNNANNNNNNNNTCAAAATAAATATCGAACAATANNNNNNNNNNNNNNNNNNNNNNNNANNNNGCNNNNNNNNNNNNNAAAATTAGCCCAACCTGGNAACATTATAGAAAGAGATTTGTTTTTT-GGTCTGGCAATGTGTCATAATCAAGCTCTTTGCAATATACATCCCCAACTCATATATTTGTATACAGGAAGAAGAATCGACCACCATCTATCGACTAGCATATTATCATATACGGTGTAAAAAGATGACATAAAAGATGAGAAACAGGGTAATCCCAACAATTGTCTCAATATTTACCTATTTCTCACATTGTCACCGCTCGAAAGTGCATTTTATATACGTTCTTTTGTGACGACTACTTTTGGCGGGAATCTTAGCGCCTTAAATGCAGTGAAAGATTACTCTTTTGAGTTATTGCCTGAATTTTGTCTGCAAAATTGTTATTATTCAGGAATTTAGAATAATTCAACTCTGGAGGCCTGCGCTGTACTACGGGCTCGAGTAATA
>378604X
nnnnnnnnnnnnnnnnnnnnnnnnnnnnnnnnnnnnnnnnnnnnnnnnnnnnnnnnnnnnnnnnnnnnnnnnnnnnnnnnnnnnnnnnnnnnnnnnnnnnnnnnnnnnnnnnnnnnnnnnnnnnnnnnnnnnnnnnnnnnnnnnnnnnnnnnnnnnnnnnnnnnnnnnnnnnnnnnnnnnnnnnnnnnnnnnnnnnnnnnnnnnnnnnnnnnnnnnnnnnnnnnnnnNNNNNNNNNNNNNNNNNNNNNNNNNNNNNNNNNNNNNNNNNNNNNNNNNNNNNNNNNNNNNNNNNNNNNNNNNNNNNNNNNNNNNNNNNNNNNNNNNNNNNNNNNNNNNNNNNNNNNNNNNNNNNNNNNNNNN-NNNNNNNNNNNNNNNNNNNNNNNNNNNNNNNNNNNNNNNNNNNNNNNNNANNNNNNNNNNNTTNAGTTATTNNNTGAANNNNNNCTGCAAAATTGTTANNNNNNAGGAATTTAGAATAATTNNNNNNNGGANNNNNGCGCTGTACTACGGGCCCGAGTAATA
>BC187
nnnnnnnnnnnnnnnnnnnnnnnnnnnnnnnnnnnnnnnnnnnnnnnnnnnnnnnnnnnnnnnnnnnnnnnnnnnnnnnnnnnnnnnnnnnnnnnnnnnnnnnnnnnnnnnnnnnnnnnnnnnnnnnnnnnnnnnnnnnnnnnnnnnnnnnnnnnnnnnnnnnnnnnnnnnnnnnnnnnnnnnnnnnnnnnnnnnnnnnnnnnnnnnnnnnnnnnnnnnnnnnnnnnnnnnnnnnnnnnnnnnnnnnnnnnnnnnnnnnnnnnnnnnnnnnnnnnnnnnnnnnnnnnnnnnnnnnnnnnnnnnnnnnnnnnnnnnnnnnnnnnnnnnnnnnnnnnnnnnnnnnnnnnnnnnnnnnnnnnnnnnnnnnnnnnnnnnnnnnnnnnnnnnnnnnnnnnnnnnnnnnnnnnnnnnnnnnnnnnnnnnnnnnnnnnnnnnnnnnnnnnnnnnnnnnnnnnnnnnnnnnnnnnnnnnnnnnnnnnnnnnnnnnnnnnnnnnnnnnnnnnnnnnnnnnnnnnnnnnnnnn
>DBVPG1106
NNNNNNNNNNNNNNNNNNNNNNNNNNNNNNNNNNANCGNNNNNNNNNNNNNNNNNNNNNNNNNNNNNNNNNNNNNNNNNNNNNNNNNNNNNNNNNNNNNNNNNNNNNNNNNNNNNNNNNNNGAGNNNNNNNNNNN-NNNNNNNNNNNNNNNNNNNNNNNNNNNNNNNNNNNNNNNNNNNNNNNNNNNNNNNNTNNNTNNNNNNGAANNNNNNNNNNNNNNNNNNNNNNNNNNNNNNNNNNNNNNNNNNNNNNNNNNNNNNNNNNNNNNNNNNNNNNNNNNNNNNNNNNNNNNNNNNNNNNNNNNNNNNNNNNNNNNNNNNNNNNNNNNNNNNNNNNNNNNNNNNNNNNNNNNNNNNNNNNNNNNNNNNNNNNNNNNNNNNNNNNNNNNNNNNNNNNNNNNNNNNNNNNNNNNNNNNNNNNNNNNNNNNNNNNNNNNNNNNNNNNNNNNNNNNNNNNNNNNNNNNNNNNNNNNNNNNNNNNNNNNNNNNNNNNNNNNNNNNNNNNNNNNNNNNNNNNNNNNNNN
>DBVPG1373
ACANNNNNNNNNNNAAGCTNNTATCAAAATNANNNTCGAACAATAAATACAACTCTCNNNNNNNTTAATATACTGCCGTCGTTATCTAAAAANNNAGCCCAACCTGGGAACNNNATAGAAAGAGATTTGTTTTTT-GGTCTGGCAATGTGTCATAATCAAGCTCTTTGCAATATACATCCCCAACTCATATATTTGTATACAGGAAGAANNNNNNACCACCATCTATCGACTAGCATATTATCATATACGGTGTAAAAAGATGACNNAAAAGATGAGAAACAGGGTAATCCCAACAATTGTCTCAATATTTACCTATTTCTCACATTGTCACCGCTCGAAAGTGCATTTTATATACGTTCTTTTGTGACGACTACTTTTGGCGGGAATCTTAGCGCCTTAAATGCAGTGAAAGATTACTNTTTTGAGTTANNNCCTNNNNTTTGTNNNNNNNNNNNNTATTATTCNGNNNNNNAGAATAATTNAANNNTGNNNNNNNGCGNTGTACTACGGGNTNGNGTNNNN
>DBVPG1788
NCANNNANNNNNNNNAGCTGATATCAAAATANNNNNCGNNNAATAAATANNNCTCTCTTCAATATTAATATACTGCCGTCGTNATCTAAAAAATTAGCCCAACCTGGGAACATTATAGAAAGAGATTTGTTTTTT-GGTCTGGCAATGTGTCATAATCAAGCTCTTTGCAATATACATCCCCAACTCATATATTTGTATACAGGAAGAAGAATCGACCACCATCTATCGACTAGCATATTATCATATACGGTGTAAAAAGATGACATAAAAGATGAGAAACAGGGTAATCCCAACAATTGTCTCAATATTTACCTATTTCTCACATTGTCACCGCTCGAAAGTGCATTTTATATACGTTCTTTTGTGACGACTACTTTTGGCGGGAATCTTAGCGCCTTAAATGCAGTGAAAGATTACTCTTTTGAGTTATTGCCTGAATTTTGTCTGCAAAATTGTTATTATTCAGGAATTTAGAATAATTCAACTCTGGAGGCCTGCGCTGTACTACGGGCTCAAGTAATA
>DBVPG1853
nnnnnnnnnnnnnnnnnnnnnnnnnnnnnnnnnnnnnnnnnnnnnnnnnnnnnnnnnnnnnnnnnnnnnnnnnnnnnnnnnnnnnnnnnnnnnnnnnnnnnnnnnnnnnnnnnnnnnnnnnnnnnnnnnnnnnnnnnnnnnnnnnnnnnnnnnnnnnnnnnnnnnnnnnnnnnnnnnnnnnnnnnnnnnnnnnnnnnnnnnnnnnnnnnnnnnnnnnnnnnnnnnnnnnnnnnnnnnnnnnnnnnnnnnnnnnnnnnnnnnnnnnnnnnnnnnnnnnnnnnnnnnnnnnnnnnnnnnnnnnnnnnnnnnnnnnnnnnnnnnnnnnnnnnnnnnnnnnnnnnnnnnnnnnnnnnnnnnnnnnnnnnnnnnnnnnnnnnnnnnnnnnnnnnnnnnnnnnnnnnnnnnnnnnnnnnnnnnnnnnnnnnnnnnnnnnnnnnnnnnnnnnnnnnnnnnnnnnnnnnnnnnnnnnnnnnnnnnnnnnnnnnnnnnnnnnnnnnnnnnnnnnnnnnnnnnnnnnnnnnnn
>DBVPG6040
nnnnnnnnnnnnnnnnnnnnnnnnnnnnnnnnnnnnnnnnnnnnnnnnnnnnnnnnnnnnnnnnnnnnnnnnnnnnnnnnnnnnnnnnnnnnnnnnnnnnnnnnnnnnnnnnnnnnnnnnnnnnnnnnnnnnnnnnnnnnnnnnnnnnnnnnnnnnnnnnnnnnnnnnnnnnnnnnnnnnnnnnnnnnnnnnnnnnnnnnnnnnnnnnnnnnnnnnnnnnnnnnnnnnnnnnnnnnnnnnnnnnnnnnnnnnnnnnnnnnnnnnnnnnnnnnnnnnnnnnnnnnnnnnnnnnnnnnnnnnnnnnnnnnnnnnnnnnnnnnnnnnnnnnnnnnnnnnnnnnnnnnnnnnnnnnnnnnnnnnnnnnnnnnnnnnnnnnnnnnnnnnnnnnnnnnnnnnnnnnnnnnnnnnnnnnnnnnnnnnnnnnnnnnnnnnnnnnnnnnnnnnnnnnnnnnnnnnnnnnnnnnnnnnnnnnnnnnnnnnnnnnnnnnnnnnnnnnnnnnnnnnnnnnnnnnnnnnnnnnnnn
>DBVPG6044
ACANNNNCAATATAAAGCTGATATCAAAATAAATATCGAACAATAAATACAACTCTCTCCAATATCAATATACTGCCGTCGTTATTTAAAAAATTAGCCCA-CCTGGGAACATTATAGAAAGAGATTTGTTTTTT-GGTCTGGCAATGTGTCATAATCAAGCTCTTTGCAATATACATCCCCAACTCATATATTTGTATACAGGAAGAAGAATCGACCACCATCTATCGACTAGCATATTATCATATACGGTGTAAAAAGATGACATAAAAGATGAGAAACAGGGTAATCCCAACAATTGTCTCAATATTTACCTATTTCTCACATTGTCACCGCTCGAAAGTGCATTTTATATACGTTC-GTTGTGACAACTACTTTNGGTGGGAATCTTAGCGCCTTAAATGCAGTGAAAGATTACTCTTTTGAGTTATTGCCTGAATTTTGTCTGCAAAATTGTTATTATTCAGGAATTTAGAATAATTCAACTCTGGAGGCCTGCGCTGTACTACGGGCTCGAGTAATA
>DBVPG6765
ACACTTACAATATAAAGCTGATATCAAAATAAATATCGAACAATAAATACAACTCTCTTCANTATTAATATACTGCCGTCGTTATCTAAAAAATTAGCCCAACCTGGGAACATTATAGAAAGAGATTTGTTTTTT-GGTCTGGCAATGTGTCATAATCAAGCTCTTTGCAATATACATCCCCAACTCATATATTTGTATACAGGAAGAAGAATCGACCACCATCTATCGACTAGCATATTATCATATACGGTGTAAAAAGATGACATAAAAGATGAGAAACAGGGTAATCCCAACAATTGTCTCAATATTTACCTATTTCTCACATTGTCACCGCTCGAAAGTGCATTTTATATACGTTCTTTTGTGACGACTACTTTTGGCGGGAATCTTAGCGCCTTAAATGCAGTGAAAGATTACTCTTTTGAGTTATTGCCTNNATTTTGTCTGCAAAATTGTTATTATTCAGGAATTTAGAATAATTCAACTCTGGAGNCCTGCGCTGTACTACGGGCTCGAGTAATA
>K11
ACACTTACAATATAAAGCTGATATCAAAATAAATATCGAACAATAAATACAACTCTCTCCAATATTAATATACTGCCGTCGTTATTTAAAAAATTAGCCCAACCTGGGAACATTATAGAAAGAGATTTGTTTTTTNGGTCTGGCAATGTGTCATAATCAAGCTCTTTGCAATATACATCCCTAACTCATATATTTGTATACAGGAAGAAGAATCGACCACCATCTATCGACTAGCATATTATCATATACGGTGTAAAAAGATGACATAAAAGATGAGAAACAGGGTAATCCCAACAATNGTCTCAATATTTNCCTATTTCTCACATTGTCNCCGCTCGAAAGTGCATTTTATTTACGTTC-ATTGTGACAACTACTTTTGGTGGGAATCTTAGCGCCTTAAATGCAGTGAANNNNNNCTCTTTTGNNNNNNNNNCTNNNNNNTGTCTGNNNNNNNNNNNNNNNNNNNNNNNNNANNNNNNNNNNNNNNNNNNNNNNNGNNNTNNNNNNNNNNNNNNNNNNNNN
>L_1374
nnnnnnnnnnnnnnnnnnnnnnnnnnnnnnnnnnnnnnnnnnnnnnnnnnnnnnnnnnnnnnnnnnnnnnnnnnnnnnnnnnnnnnnnnnnnnnnnnnnnnnnnnnnnnnnnnnnnnnnnnnnnnnnnnnnnnnnnnnnnnnnnnnnnnnnnnnnnnnnnnnnnnnnnnnnnnnnnnnnnnnnnnnnnnnnnnnnnnnnnnnnnnnnnnnnnnnnnnnnnnnnnnnnnnnnnnnnnnnnnnnnnnnnnnnnnnnnnnnnnnnnnnnnnnnnnnnnnnnnnnnnnnnnnnnnnnnnnnnnnnnnnnnnnnnnnnnnnnnnnnnnnnnnnnnnnnnnnnnnnnnnnnnnnnnnnnnnnnnnnnnnnnnnnnnnnnnnnnnnnnnnnnnnnnnnnnnnnnnnnnnnnnnnnnnnnnnnnnnnnnnnnnnnnnnnnnnnnnnnnnnnnnnnnnnnnnnnnnnnnnnnnnnnnnnnnnnnnnnnnnnnnnnnnnnnnnnnnnnnnnnnnnnnnnnnnnnnnnnnnnnn
>L_1528
ACACTTACAATATAAAGCTGATATCAAAATAAATATCGAACAATAAATACAACTCTCTTCAATATTAATATACTGCCGTCGTTATCTAAAAAATTAGCCCAACCTGGGAACATTATAGAAAGAGATTTGTTTTTT-GGTCTGGCAATGTGTCATAATCAAGCTCTTTGCAATATACATCCCCAACTCATATATTTGTATACAGGAAGAAGAATCGACCACCATCTATCGACTAGCATATTATCATATACGGTGTAAAAAGATGACATAAAAGATGAGAAACAGGGTAATCCCAACAATTGTCTCAATATTTACCTATTTCTCACATTGTCACCGCTCGAAAGTGCATTTTATATACGTTCTTTTGTGACGACTACTTTTGGCGGGAATCTTAGCGCCTTAAATGCAGTGAAAGATTACTCTTTTGAGTTATNGCCTGAATTTTGTCTGCAAAATTGTTATTATTCAGGAANTTAGAATAATTCAACTCTGGAGGCCTGCGCTGTACTACGGGCTCANGTAATA
>NCYC110
NNNNNNNNNNNNNNNNNNNNNNNNNNNNNNNNNNNNNNNNNNNNNNNNNNNNNNNNNNNNNNNNNNNNNNNNNNGCNNNCGNNNNNNNNNNNNNNNNNNNN-NNNNNGAANNNNNNAGAANNNNANNNNNNNNNN-NNNNNNNCANNNNNNNNNNNNNNNNNNNNNNNNNNNNNNNNNNNNNNNNNNNNNNNNNNNNNNNNNNNAAGAAGANNNNNCCNNNNNNNNNNNNNNNNNNNNNNNNNNNNNNNNNNNNNNNNNNATGNNNNNNAAGNNNNNNNNNNGGNNNNNNNNNNNNNNNNNNNCNNNNNNNNNNNNNNNNNNNNNNNNNNNNNNNNNNNNNNNNNNNNNNNNNNNNNNNN-NNNNNNNNNNCTACNNNNGNTGGNNANNNNAGCNNNNTAANNNCANNNAAAGANNNNNNNNNNNNNNNNNNNNNNNNNNNNNNNNTGCAANNNNNNNNNNNNTNNGGAATNNAGANNAATTCANNNCNNNNNNNCTGCGCTGNACTNNNGGCTCGAGTAANN
>NCYC361
nnnnnnnnnnnnnnnnnnnnnnnnnnnnnnnnnnnnnnnnnnnnnnnnnnnnnnnnnnnnnnnnnnnnnnnnnnnnnnnnnnnnnnnnnnnnnnnnnnnnnnnnnnnnnnnnnnnnnnnnnnnnnnnnnnnnnnnnnnnnnnnnnnnnnnnnnnnnnnnnnnnnnnnnnnnnnnnnnnnnnnnnnnnnnnnnnnnnnnnnnnnnnnnnnnnnnnnnnnnnnnnnnnnnnnnnnnnnnnnnnnnnnnnnnnnnnnnnnnnnnnnnnnnnnnnnnnnnnnnnnnnnnnnnnnnnnnnnnnnnnnnnnnnnnnnnnnnnnnnnnnnnnnnnnnnnnnnnnnnnnnnnnnnnnnnnnnnnnnnnnnnnnnnnnnnnnnnnnnnnnnnnnnnnnnnnnnnnnnnnnnnnnnnnnnnnnnnnnnnnnnnnnnnnnnnnnnnnnnnnnnnnnnnnnnnnnnnnnnnnnnnnnnnnnnnnnnnnnnnnnnnnnnnnnnnnnnnnnnnnnnnnnnnnnnnnnnnnnnnnnnn
>RM11_1A
ACACTTACAATATAAAGCTGATATCAAAATAAATATCGAACAATAAATACAACTCTCTTCAATATTAATATACTGCCGTCGTTATCTAAAAAATTAGCCCAACCTGGGAACATTATAGAAAGAGATTTGTTTTTT-GGTCTGGCAATGTGTCATAATCAAGCTCTTTGCAATATACATCCCCAACTCATATATTTGTATACAGGAAGAAGAATCGACCACCATCTATCGACTAGCATATTATCATATACGGTGTAAAAAGATGACATAAAAGATGAGAAACAGGGTAATCCCAACAATTGTCTCAATATTTACCTATTTCTCACATTGTCACCGCTCGAAAGTGCATTTTATATACGTTCTTTTGTGACGACTACTTTTGGCGGGAATCTTAGCGCCTTAAATGCAGTGAAAGATTACTCTTTTGAGTTATTGCCTGAATTTTGTCTGCAAAATTGTTATTATTCAGGAATTTAGAATAATTCAACTCTGGAGGCCTGCGCTGTACTACGGGCTCAAGTAATA
>S288c
ACACTTACAATATAAAGCTGATATCAAAATAAATATCGAACAATAAATACNNNNNNNTCCAATATCNNNNTACTGCCGTCGTTATTTAAAAAATTAGCCCAnCCTGGGAACATTATAGAAAGAGATTTGTTTNTTnGGTCTGGCAATGTGTCATAATCAAGCTCTNTGCAATATACATCCCCAACTCATATATTTGTATACAGGAAGAAGAATCGACCACCATCTATCGACTAGCATATTATCATATACGGTGTAAAAAGATGACATAAAAGATGAGAANNNNNNNAATCNNNNNNNNNNNNNNNNNNNNNNNNNATNNNNNNNNNNNNNNNCGNNCGAAAGTGCATTTTATATACGTTCNTTTGTGACGACTACTTTTGGCGGGAATCTTAGCGCCTTAAATGCAGTGAAAGATTACTCTTTTGAGTTATTGCCTGAATTTTGTNNNNNNNNTTGTNNNNNNNNNNNNATTTAGAATAATTCAACTCTGGAGGCCTGCGCTGTACTACGGGCTCAAGTAATA
>SK1
ACACTTACAATATAAAGCTGATATCAAAATAAATATCGAACAATAAATACAACTCTCTCCAATATCAATATACTGCCGTCGTTATTTAAAAAATTAGCCCA-CCTGGGAACATTATAGAAAGAGATTTGTTTTTT-GGTCTGGCAATGTGTCATAATCAAGCTCTTTGCAATATACATCCCCAACTCATATATTTGTATACAGGAAGAAGAATCGACCACCATCTATCGACTAGCATATTATCATATACGGTGTAAAAAGATGACATAAAAGATGAGAAACAGGGTAATCCCAACAATTGTCTCAATATTTACCTATTTCTCACATTGTCACCGCTCGAAAGTGCATTTTATATACGTTC-GTTGTGACAACTACTTTTGGTGGGAATCTTAGCGCCTTAAATGCAGTGAAAGATTACTCTTTTGAGTTATTGCCTGAATTTTGTCTGCAAAATTGTTATTATTCAGGAATTTAGAATAATTCAACTCTGGAGGCCTGCGCTGTACTACGGGCTCGAGTAATA
>UWOPS03_461_4
nnnnnnnnnnnnnnnnnnnnnnnnnnnnnnnnnnnnnnnnnnnnnnnnnnnnnnnnnnnnnnnnnnnnnnnnnnnnnnnnnnnnnnnnnNNNNNNNNNNNNNNNNNNNNNNN-NNNNNNNNNNNNNN-NNNNNTT-NNNCNGGCNNNNNGTCATAATCAAGCTCNNNNNNNNNNNNNNNNNNNNCTCATATATTNGTATACAGNAAGAAGAATCGACCACCANCTATCGACTAGCATATTATCATATACGGTGTAAAAAGATGACATAAAAGATGAGAAACAGGGTAATCCCAACAATTGTCTCAATATTTACCTATTTCTCACATTGTCACCGCTCGAAAGTGCATTTTATATACGTTC-GTTGTGACAACTACTTTTGGCGGGAATCTTAGCGCCTTAAATGCAGTGAAAGATTACTCTTTTGAGTTATTGCCTGAATTTTGTCTGCAAAATTGTTATTATTCAGGAATTTAGAATAATTCAACTCTGGAGGCCTGCGCTGTACTATGGGCTCGAGTAATA
>UWOPS05_217_3
ANNNTTATAATATAAAGCNNNNNNNNAAATNNANNNNNNNCAATANNNNNNNNNNNNNNNNNNNNNNNNNNNNNNNNNNNNNNNNNNAAANNNNNNNNNNNNNNNNNNNNNNNNNNNNNNNNNNNNNNNNNNNNN-NNNNNNNNNNNNNNNNNNNNNNNNNNNNNNNNNNNNNNNNNNNNNNNNNNNNNNNNNNNNNNNNNNNNNNNNNNNNNNNNNNNNNNNNNNNNNNNNNNNNNNNNNNNNNNNNNNNNNNNNNN-NNNNNNNNNNN-NNNNNNNNNNNNNNNNNNNNNN-NNNNNNNNNNNNNNNNNNNNNNNNNNNNNNNNNNNNNNNNNNNNNN-NNNNNNNNNNNNNNNNNNNnnnnnnnnnnnnnnnnnnnnnnnnnnnnnnnnnnnnnnnnnnnnnnnnnnnnnnnnnnnnnnnnnnnnnnnnnnnnnnnnnnnnnnnnnnnnnnnnnnnnnnnnnnnnnnnnnnnnnnnnnnnnnnnnnnnnnnnnnnnnnnnnnnnnnnnnnnnnnnnnnnn
>UWOPS05_227_2
ACACTTATAATATAAAGCTGATATCAAAATAAATATCGAACAATAAATACAACTCTCTCCAATATTAATATACTGCCGTCGTTATTTAAAAAATTAGCCCAACCTGGGAACATTATAGAAAGAGATTTGTTTTTT-GGTCTGGCAATGTGTCATAATCAAGCTCTTTGCAATATACATCCCCAACTCATATATTTGTATACAGGAAGAAGAATCGACCACCATCTATCGACTAGCATATTATCATATACGGTGTAAAAAGATGACATAAAAGATGAGAAACAGGGTAATCCCAACAATTGTCTCAATATTTACCTATTTCTCACATTGTCACCGCTCGAAAGTGCATTTTATATACGTTC-GTTGTGACAACTACTTTTGGCGGGAATCTTAGCGCCTTAAATGCAGTGAAAGATTACTCTTTTGAGTTATTGCCTGAATTTTGTCTGCAAAATTNTTNNNNNNCAGGAANNNNNNNNNNNTNNNNTCTNNNNNNCTGCGCNNNNNNNNNGGCTCGNNNNNNN
>UWOPS83_787_3
nnnnnnnnnnnnnnnnnnnnnnnnnNNNNNNNNNNNNNNNNNN-NNNNNNNNNNNNNNNNNNNNNNNNNNNNN-NNNNNNNNNN-NNNNNNNNNNNNNN-NNNNNNNNNNNN-NNNNNNNNNNNNNN-NNNNNNN-NNNNNNNNNNNNNNNNNNNNNNNNNNNNNNNNNNNNNNNNNNNNNNNNNNNNNNNNNNNNNNNNNAGGAANNNNNNNNNANNNNNNNNNANCGACTAGCATNNNNTCATATACGGTGTAAAAAGATGACATAAAAGATGAGAAACAGGGTAANCCCAACAATNNNNNCAATATTTNCNNNNNNCNNACATNGTCACCACTCGAAAGTGCATNTTATATACGTTC-GTTGTGACAACTACTTTTGGTGGGAATCTTAGCGCCTTAAATGCAGTGAAAGATTACTCTTTTGAGTTATTGCCTGAATTTTGTCTGCAAAATTGTTATTATTCAGGAATTTAGAATAATTCAACTCTGGAGGCCTGCGCTGTACTAAGGGCTCGAGTAATA
>UWOPS87_2421
nnnnnnnnnnnnnnnnnnnnnnnnnnnnnnnnnnnnnnnnnnnnnnnnnnnnnnnnnnnnnnnnnnnnnnnnnnnnnnnnnnnnnnnnnnnnnnnnnnnnnnnnnnnnnnnnnnnnnnnnnnnnnnnnnnnnnnnnnnnnnnnnnnnnnnnnnnnnnnnnnnnnnnnnnnnnnnnnnnnnnnnnnnnnnnnnnnnnnnnnnnnnnnnnnnnnnnnnnnnnnnnnnnnnnnnnnnnnnnnnnnnnnnnnnnnnnnnnnnnnnnnnnnnnnnnnnnnnnnnnnnnnnnnnnnnnnnnnnnnnnnnnnnnnnnNNNNNNNNTNNNNNNNNNNNNNNNNNNNNNNN--NNNNNNNNNNNCGTNC-ATNNNNANNNCTACTTTNNNNNGNANNNNNNNNNNNNNNNNNGCAGTGAANGANTANNCTTTTGAGTTATNGNNNNNATTTTNNNNNNNNNANTNTNANTATTCANNAATTTAGAATAATTCANNNCTGGAGGCCTGCGCTGTACTACGGNCTCGAGTAATA
>W303
ACACTTACAATATAAAGCTGATATCAAAATAAATATCGAACAATAAATACAACTCTCTCCAATATCAATATACTGCCGTCGTTATTTAAAAAATTAGCCCA-CCTGGGAACATTATAGAAAGAGATTTGTTTTTT-GGTCTGGCAATGTGTCATAATCAAGCTCTTTGCAATATACATCCCCAACTCATATATTTGTATACAGGAAGAAGAATCGACCACCATCTATCGACTAGCATATTATCATATACGGTGTAAAAAGATGACATAAAAGATGAGAAACAGGGTAATCCCAACAATTGTCTCAATATTTACCTATTNCTCACATNGTCNCCGCTCGAAAGTGCATTTTATATACGTTCTTTTGTGACGACTACTTTTGGCGGGAATCTTAGCGCCTTAAATGCAGTGAAAGATTACTCTTTTGAGTTATTGCCTGAATTTTGTCTGCAAAATTGTTATTATTCAGGAATTTAGAATAATTCAACTCTGGAGGCCTGCGCTGTACTACGGGCTCAAGTAATA
>Y12
ACACTTACAATATAAAGCTGATATCAAAATAAATATCGAACAATAAATACAACTCTCTCCAATATCAATATACTGCCGTCGTTATTCAAAAAATTAGCCCA-CCTGGNNNNATTATAGAAAGNNNNNNGTTTTTT-GGTCTGGCAATGTGTCATAATCAAGCTCTTTGCAATATACATCCCCAACTCATATATTTGTATACAGGAAGAAGAATCGACCACCATCTATCGACTAGCATATTATCATATACGGTGTAAAANNATGACATAAANNNNNNGAAACAGGGNNNNNNCAACAATTGTCTCAANNNTTNNNTATTTCTCACATTGTNNNNNNNNNNNNNNNCATTTTANNNNNNNNN-NTTNNNNNNNNNNNNNNNNNNNNNNNNNNNNNNNNNNNNNNNNNNNNNNNNNNNNNNNNNNNNNNNNNNNNNNNNNNNNNNNNNNNNNNNN-NNNNNNNNNNNN-NNNNNNNNNNNNN-NNN-NNNNNNNNNNNNNNNNNNNNN-NNN-NNNNN-NNNNNNN
>Y55
ACACTTACAATATAAAGCTGATATCAAAATAAATATCGAACAATAAATACAACTCTCTCCAATATCAATATACTGCCGTCGTTATTNAAAAAATTAGCCCA-CCTGGGAACATTATAGAAAGAGATTTGTTTTTT-GGTCTGGCAATGTGTCATAATCAAGCTCTTTGCAATATACATCCCCAACTCATATATTTGTATACAGGAAGAAGAATCGACCACCATCTATCGACTAGCATATTATCATATACGGTGTAAAAAGATGACATAAAAGATGAGAAACAGGGTAATCCCAACAATTGTCTCAATATTTACCTATTTCTCACATTGTCACCGCTCGAAAGTGCATTTTATATACGTTC-GTTGTGACAACTACTTTTGGTGGGAATCTTAGCGCCTTAAATGCAGTGAAAGATTACTCTTTTGAGTTATTGCCTGAATTTTGTCTGCAAAATTGTTATTATTCAGGAATTTAGAATAATTCAACTCTGGAGGCCTGCGCTGTACTACGGGCTCGAGTAATA
>Y9
nnnnnnnnnnnnnnnnnnnnnnnnnnnnnnnnnnnnnnnnnnnnnnnnnnnnnnnnnnnnnnnnnnnnnnnnnnnnnnnnnnnnnnnnnnnnnnnnnnnnnnnnnnnnnnnnnnnnnnnnnnnnnnnnnnnnnnnnnnnnnnnnnnnnnnnnnnnnnnnnnnnnnnnnnnnnnnnnnnnnnnnnnnnnnnnnnnnnnnnnnnnnnnnnnnnnnnnnnnnnnnnnnnnnnnnnnnnnnnnnnnnnnnnnnnnnnnnnnnnnnnnnnnnnnnnnnnnnnnnnnnnnnnnnnnnnnnnnnnnnnnnnnnnnnnnnnnnnnnnnnnnnnnnnnnnnnnnnnnnnnnnnnnnnnnnnnnnnnnnnnnnnnnnnnnnnnnnnnnnnnnnnnnnnnnnnnnnnnnnnnnnnnnnnnnnnnnnnnnnnnnnnnnnnnnnnnnnnnnnnnnnnnnnnnnnnnnnnnnnnnnnnnnnnnnnnnnnnnnnnnnnnnnnnnnnnnnnnnnnnnnnnnnnnnnnnnnnnnnnnnnn
>YIIc17_E5
nnnnnnnnnnnnnnnnnnnnnnnnnnnnnnnnnnnnnnnnnnnnnnnnnnnnnnnnnnnnnnnnnnnnnnnnnnnnnnnnnnnnnnnnnnnnnnnnnnnnnnnnnnnnnnnnnnnnnnnnnnnnnnnnnnnnnnnnnnnnnnnnnnnnnnnnnnnnnnnnnnnnnnnnnnnnnnnnnnnnnnnnnnnnnnnnnnnnnnNNNNNNNNNNNNNNNNNNNNNNNNNNNNNNGNNNNNNNNNNNNNNATATNNNNNNNNNAAAGNNNACNNNAAAGATNAGAAACANNNNNNNCCCAACANNNNNNNNNATANNNNNNNNNTTCTCNNNNNNTCACNGCTCGAAAGTGCATNNNNNNTACGTTC-GTTGTGACGACTACTTTTGGCGGGAATCTTAGCGCCTTAANTGCAGTGAAAGANNNNNNNTTTGANNNNNNNCNNNANNTTTGTCTGCAAAATTGTTATTATNCAGGAANNNNGAATAATTCAACTCTGGAGGCCTGCGCTGTACTACGGGCCCGAGTAATA
>YJM789
ACACTTACAATATAAAGCTGATATCAAAATAAATATCGAACAATAAATACAACTCTCTTCAATATTAATATACTGCCGTCGTTATCTAAAAAATTAGCCCAACCTGGGAACATTATAGAAAGAGATTTGTTTTTT-GGTCTGGCAATGTGTCATAATCAAGCTCTTTGCAATATACATCCCCAACTCATATATTTGTATACAGGAAGAAGAATCGACCACCATCTATCGACTAGCATATTATCATATACGGTGTAAAAAGATGACATAAAAGATGAGAAACAGGGTAATCCCAACAATTGTCTCAATATTTACCTATTTCTCACATTGTCACCGCTCGAAAGTGCATTTTATATACGTTCTTTTGTGACGACTACTTTTGGCGGGAATCTTAGCGCCTTAAATGCAGTGAAAGATTACTCTTTTGAGTTATTGCCTGAATTTTGTCTGCAAAATTGTTATTATTCAGGAATTTAGAATAATTCAACTCTGGAGGCCTGCGCTGTACTACGGGCTCAAGTAATA
>YJM975
ACACTTACANTATAAAGCTGATATCAAAATAAATATCGAACAATAAATACAACTCTCTTCAATATTAATATACTGCCGTCGTTATCTAAAAAATTAGCCCANCCTGGNAACATNATAGAAAGAGATTNGTTTTTN-GGTCTGGCANTGTGTCATANTCAAGCTCTTTGCANTATACATCCCCAACTCATATATTNGTATACAGNAAGAAGAATCGACCACCATCTATCGACTAGCATATTATCATATACGGTGTAAAAAGATGACATAAAAGATGAGAANCAGGGTAATCCCANCAATTGTCTCAATATTTACCTATTTCTCACATTGTCACCGCTCGAAAGTGCATTTTATATACGTTCTTTTGTGACGACTACTTTTGGCGGGAATCTTAGCGCCTTAAATGCAGTGAAAGATTACTCTTTTGAGTTATTGCCTGAATTTTGTCTGCAAAATTGTTATTATTCAGGAATTTAGAATAATTCAACTCTGGAGGCCTGCGCTGTACTACGGGCTCGAGTAATA
>YJM978
ACACTTACAATATAAAGCTGATATCAAANTNAATATCGAACAATAAATACAACTCTCTTCAATATTAATATACTGCCGTCGTTATCTAAAAAATTAGCCCAACNTGGGANCATTATAGAAAGAGATTNGTTTTTT-GGTCTGGCAATGTGTCATAATCAAGCTCTTTGCAATATACATCCCCAACTCATATATTTGTATACAGGAAGAAGAATCGACCACCATCTATCGACTAGCATATTATCATATACGGTGTAAAAAGATGACATAAAAGATGAGAAACAGGGTAATCCCAACAATTGTCTCAATATTTACCTATTTCTCACATTGTCACCGCTCGAAAGTGCATTTTATATACGTTCTTTTGTGACGACTACTTTTGGCGGGAATCTTAGCGCCTTAAATGCAGTGAAAGATTACTCTTTTGAGTTATTGCCTGAATTTTGTCTGCAAAATTGTTATTATTCAGGAATTTAGAATAATTCAACTCTGGAGGCCTGCGCTGTACTACGGGCTCGAGTAATA
>YJM981
nnnnnnnnnnnnnnnnnnnnnnnnnnnnnnnnnnnnnnnnnnnnnnnnnnnnnnnnnnnnnnnnnnnnnnnnnnnnnnnnnnnnnnnnnnnnnnnnnnnnnnnnnnnnnnnnnnnnnnnnnnnnnnnnnnnnnnnnnnnnnnnnnnnnnnnnnnnnnnnnnnnnnnnnnnnnnnnnnnnnnnnnnnnnnnnnnnnnnnnnnnnnnnnnnnnnnnnnnnnnnnnnnnnnnnnnnnnnnnnnnnnnnnnnnnnnnnnnnnnnnnnnnnnnnnnnnnnnnnnnnnnnnnnnnnnnnnnnnnnnnnnnnnnnnnnnnnnnnnnnnnnnnnnnnnnnnnnnnnnnnnnnnnnnnnnnnnnnnnnnnnnnnnnnnnnnnnnnnnnnnnnnnnnnnnnnnnnnnnnnnnnnnnnnnnnnnnnnnnnnnnnnnnnnnnnnnnnnnnnnnnnnnnnnnnnnnnnnnnnnnnnnnnnnnnnnnnnnnnnnnnnnnnnnnnnnnnnnnnnnnnnnnnnnnnnnnnnnnnnnnnn
>YPS128
nnnnnnnnnnnnnnnnnnnnnnnnnnnnnnnnnnnnnnnnnnnnnnnnnnnnnnnnnnnnnnnnnnnnnnnnnnnnnnnnnnnnnnnnnnnnnnnnnnnnnnnnnnnnnnnnnnnnnnnnnnnnnnnnnnnnnnnnnnnnnnnnnnnnnnnnnnnnnnnnnnnnnnnnnnnnnnnnnnnnnnnnnnnnnnnnnnnnnnnnnnnnnnnnnnnnnnnnnnnnnnnnnnnnnnnnnnnnnnnnnnnnnnnnnnnnnnnnnnnnnnnnnnnnnnnnnnnnnnnnnnnnnnnnnnnnnnnnnnnnnnnnnnnnnnnnnnnnnnnnnnnnnnnnnnnnnnnnnnnnnnnnnnnnnnnnnnnnnnnnnnnnnnnnnnnnnnnnnnnnnnnnnnnnnnnnnnnnnnnnnnnnnnnnnnnnnnnnnnnnnnnnnnnnnnnnnnnnnnnnnnnnnnnnnnnnnnnnnnnnnnnnnnnnnnnnnnnnnnnnnnnnnnnnnnnnnnnnnnnnnnnnnnnnnnnnnnnnnnnnnnn
>YPS606
ANANNNNNNNNNNNANGNNNNNATNAANNNNNNNNNNNANNNATANNNNNNNCTCNCTCCAATANNNNNNNNNNGCNNNNNNNNNNNNAAAANNNNGCCCN-CNNNNNNNNNNTATAGAAAGAGATTTGTTTTTT-GGTCTGGCAATGTGTCATNATCAANNNNNNNGCAATATACATCCCCAANTNNNNNNNNNNNNNNNNGGAAGAAGAATCGNNNACCATCNNNNGACTAGCATATTATCATATACGGTGTAAAANNNNNNNNNAAANNNNNNGNNNNNNGGTAATCCCAACAATTGTCTCAATATTTACCTATTTCTCACATTGTCACCGCTNNNNNNNNCATTTTATATANNNTC-GTTGNNNCAACTACTTTTGGTGGNNATCNTAGCGCCTTAAATGCAGTGAAANNNNNCTCTTTTGAGNNNNNNCCTNNNNNNTGTCTGCAAAATTGTTATTATTNNNNNNNNNANNNNNNNTCAACTCTNNNNNNNNGCGCTGTACTANNNNNTCGAGNAATA
>YS2
nnnnnnnnnnnnnnnnnnnnnnnnnnnnnnnnnnnnnnnnnnnnnnnnnnnnnnnnnnnnnnnnnnnnnnnnnnnnnnnnnnnnnnnnnnnnnnnnnnnnnnnnnnnnnnnnnnnnnnnnnnnnnnnnnnnnnnnnnnnnnnnnnnnnnnnnnnnnnnnnnnnnnnnnnnnnnnnnnnnnnnnnnnnnnnnnnnnnnnnnnnnnnnnnnnnnnnnnnnnnnnnnnnnnnnnnnnnnnnnnnnnnnnnnnnnnnnnnnnnnnnnnnnnnnnnnnnnnnnnnnnnnnnnnnnnnnnnnnnnnnnnnnnnnnnnnnnnnnnnnnnnnnnnnnnnnnnnnnnnnnnnnnnnnnnnnnnnnnnnnnnnnnnnnnnnnnnnnnnnnnnnnnnnnnnnnnnnnnnnnnnnnnnnnnnnnnnnnnnnnnnnnnnnnnnnnnnnnnnnnnnnnnnnnnnnnnnnnnnnnnnnnnnnnnnnnnnnnnnnnnnnnnnnnnnnnnnnnnnnnnnnnnnnnnnnnnnnnnnnnnnn
>YS4
ACACTTACAATATAAAGCTGATATCAAAATAAATATCGAACAATAAATACAACTCTCTCCAATATTAATATACTGCCGTCGTTATTTAAAAAATTAGCCCAACCTGGNNNNNNCATAGNAAGNNNNNNGTTTTTTTGGTNTGGCAATGTGTCATAATCAAGCTCTTTGCNNTATACNNNNNNNNNTNATANNNTTGNNNNNNNNNNNNNNNNNNNNNNNNNNNCTANCNNNNNNNNNNNNNNNNNNNNNNNNNNNNNNNNNNNNNNNNNNNNNNNNNNNNNNNNNNNNNNNNNNNNNNNNNNNNNNNNNNNNNNNNNNNNNNNNNNNNNNNNNNNNNNNNNNNNNNNNNNNNNNNNNNNN-NNNNNNNNNNNNNNNNNNNNNNNNNNNNNNNNNNNNNNNN-NNNNNNNNNNNNN-NNNNNNNNNNNNNN-NNNNNNNNNNN-NNNNNnnnnnnnnnnnnnnnnnnnnnnnnnnnnnnnnnnnnnnnnnnnnnnnnnnnnnnnnnnnnnnnnnnnnnnnnnnn
>YS9
nnnnnnnnnnnnnnnnnnnnnnnnnnnnnnnnnnnnnnnnnnnnnnnnnnnnnnnnnnnnnnnnnnnnnnnnnnnnnnnnnnnnnnnnnnnnnnnnnnnnnnnnnnnnnnnnnnnnnnnnnnnnnnnnnnnnnnnnnnnnnnnnnnnnnnnnnnnnnnnnnnnnnnnnnnnnnnnnnnnnnnnnnnnnnnnnnnnnnnnnnnnnnnnnnnnnnnnnnnnnnnnnnnnnnnnnnnnnnnnnnnnnnnnnnnnnnnnnnnnnnnnnnnnnnnnnnnnnnnnnnnnnnnnnnnnnnnnnnnnnnnnnnnnnnnnnnnnnnnnnnnnnnnnnnnnnnnnnnnnnnnnnnnnnnnnnnnnnnnnnnnnnnnnnnnnnnnnnnnnnnnnnnnnnnnnnnnnnnnnnnnnnnnnnnnnnnnnnnnnnnnnnnnnnnnnnnnnnnnnnnNNNNNNNNNNN-NNNNNNNNNNNNNNNAANNNNNNATAANNNNNNNNNNNNNNNNNNNNNNNNNNNNNNGNNNNNNNNNNTA
