# Supplementary material for: Evolutionary Genomics of Transposable Elements in Saccharomyces cerevisiae
Source: PLoS One. 2012 Nov 30;7(11):e50978. doi: 10.1371/journal.pone.0050978 (PMC3511429; doi:10.1371/journal.pone.0050978)
Supplement: File S7 — ZIP archive of SGRP strain alignments used for population genomic analyses. Alignments of the orthologous genomic region in each SGRP strain corresponding to each Ty insertion in our re-annotation of the S. cerevisiae reference genome. N’s represent low quality (<Q40 phred score) or missing data, primarily due to the low-coverage sequence of many SGRP strains. The DNA sequence of sacCer2 is included as “REF” and each alignment includes the TE locus and 200 bp of DNA sequence on either side of the Ty insertion site. A dummy sequence shows the position of each TE in the alignment with “T”s. (ZIP) [file pone.0050978.s007.zip › S7/chrIV_st50+_TY1.mfa]

>REF
GAACAACTATCAAAACAATTTGATATTTCCTCGGCTATAGTTTTCTTGGAACAAGAGGTAAACTACTTCTCTATTGTTGCTACAGCAGTCAATTAAAATAATTCGTTTCATCATAATATTATGATATCAACGCTAAAAGGTTGTATAAATTACGAGATCAGCAGAAAATAAAATTCAAGCCATCATCCTTTAAGGTGATTTGAAGGGCAAGAATTGGTAGTGTAACTGCATCAATGAGTGATTAGGTGAAAACGAAGAAAAATAATAAATATGGTACTGTGCAGAATTGTTGATTTTCTTTTTTGAACTCTAAACCATCAAGAATGGCTTTCACCCACTATTGTTACACATAGTACTATTACTTACACCAAGATGGGATCCGACAAATATCTCAACACTATATTGGTCTACATGCTTTATCGATTGCTCCTTATTTACGTATTTCTATAAATAGGGCGTACTTTACCAACAGTGATCATGGATGCAAAAAATGTGAATACATTTATATGGAAAAAAGGTTTATATCAATATATTTTAAAGTGATTGAAAATTACTGATGTGTTTGATATTGTTGGAATAAGAATCAACCATCATA
>index
-------------------------------------------------------------------------------------------------------------------------------------------------------------------------------------------------------TTTTTTTTTTTTTTTTTTTTTTTTTTTTTTTTTTTTTTTTTTTTTTTTTTTTTTTTTTTTTTTTTTTTTTTTTTTTTTTTTTTTTTTTTTTTTTTTTTTTTTTTTTTTTTTTTTTTTTTTTTTTTTTTTTTTTTTTTTTTTTTTTTTTTTTTTTTTTTTTTTTTTTTTTTTTTTTTTTTTTTTTTTTTTTTTTTTT--------------------------------------------------------------------------------------------------------------------------------------------------------------------------------------------------------
>273614N
NN-NNNNNNNNNNNNNNNNNNNNNNNNNNNNNNNNNNNNNNNNNNN-NNNNNNNNNNNNNNNNNNNNNNNNNNNNNNNNNNNNNNNNNNNNNNNNNNNNNNNNNNNNNNNNNNNNNNNNNNNNNNNNNNNNNNNNNNNNNNNNNNNNNNNNNNNNNNNNNNNNNNNNNNNNNNNNNNNNNNNNNNNNNNNNNNNNNNNNNNNNNNNNNNNNNNNNNNNANNNNNNNNNNNNNNNNNNNNNNNNANNNNNAAACGNNNNNNNATAATAAATATGGTACTGTGCAGAATTGTTGATTTTCTTTTTTGAACTCTAAACCATCAAGAATGGCTTTCACCCACTATTGTTACACATAGTACTATTACTTACACCAAGATGGGATCCGACAAATATCTCAACACTATATTGGTCTACATGCTTTATCGATTGCTCCTTATTTACGTATTTCTATAAATAGGGCGTACTTTACCAACAGTGATCATGGATGCAAAAAATGTGAATACATTTATATGGAAAAAAGGTTTATATCAATATATTTTAAAGTGATTGAAAATTACTGATGTGTTTGATATTGTTGGAATAAGAATCAACCATCATA
>322134S
GAACAACTATCANAACAATTTGATATTTCCTCGGCTATAGTTTTCTTGGAACAAGAGGTAAACTACTTCTCTATTGTTGCTACAGCAGTCAATTAAAATAATTCGTTTCATCATAATATTATGATATCAACGCTAAAAGGTNGTATNNNNNNNGNNNNNNNNNNNNNNNNNNNNNNNNNNNNNNNNNNNNNNNNNNNNNNNNNNNNNNNNNNNNNNNNNNNNNNNNNNNNNNNNNNNNNNNNNNNNNNNNNNNNNNNNNNNNNNNNNNNNNNNNNNNNNNNNNNNNNNNNNNNNNNNNNNNNNNNNNNNNNNNNNNNNNNNNNNNNNNNNNNNNNNNNNNNNNNNNNNNNNNNNNNNNNNNNNNNNNNNNNNNNNNNNNNNNN-NNNNNNNNNNNNNNNNNN-NNNNNNNNNNNNNNNNNNNNNNNNNNNNNN-NNNNNNNNNNN-NNNNNNNNNNNNNNNNNNNNNNNNNNNNNNNNNNNNNNNNNNNNNnnnnnnnnnnnnnnnnnnnnnnnnnnnnnnnnnnnnnnnnnnnnnnnnnnnnnnnnnnnnnnnnnnnnnnnnnnnnnnnnnnnnnnnnnnnnnnnnnnnnnnnn
>378604X
NNNCANNNNNNAAAACAATTTGATATTTCCTCGGNNNNNNNNNNNNNNNNNNNNNNNNNNNNNNNNNNNNNNNNNNNNGNNNNNGNNNNNNNNNNNNNNNNNNNNN-NNNNNNNNNNNNnnnnnnnnnnnnnnnnnnnnnnnnnnnnnnnnnnnnnnnnnnnnnnnnnnnnnnnnnnnnnnnnnnnnnnnnnnnnnnnnnnnnnnnnnnnnnnnnnnnnnnnnnnnnnnnnnnnnnnnnnnnnnnnnnnnnnnnnnnnnnnnnnnnnnnnnnnnnnnnnnnnnnnnnnnnnnnnnnnnnnnnnnnnnnnnnnnnnnnnnnnnnnnnnnnnnnnnnnnnnnnnnnnnnnnnnnnnnnnnnnnnnnnnnnnnnnnnnnnnnnnnnnnnnnnnnnnnnnnnnnnnnnnnnnnnnnnnnnnnnnnnnnnnnnnnnnnnnnnnnnnnnnnnnnnnnnnnnnnnnnnnnnnnnnnnnnnnnnnnnnnnnnnnnnnnnnnnnnnnnnnnnnnnnnnnnnnnnnnnnnnnnnnnnnnnnnnnnnnnnnnnnnnnnnnnnnnnnnnnnnnnnnnnnnnnnnnnnnnnnnnnnnnnnnnnnnnnn
>BC187
nnnnnnnnnnnnnnnnnnnnnnnnnnnnnnnnnnnnnnnnnnnnnnnnnnnnnnNNNNNNN-NNNNNTCNNNNNNGTTNNNNNNNNNNNNNATTAAAATAATTCGTNNNNNNNNNNNNNNNNNATATCAACNNNNNNAGGTTGTATAAATTACGAGATCAGCAGAAAATAAAATTCAAGCCATCATCCTTTAAGGTGATTTGAAGGGCAAGAATTGGTAGTGTNNNTGCATCAATGAGTGATTAGGTGAAAACGAAGAAAAATAATAAATATGGTACTGTGCAGAATTGTTGATTTTCTTTTTTGAACTCTAAACCATCAAGAATGGCTTTCACCCACTATTGTTACACATAGTACTATTACTTACACCAAGATGGGATCCGACAAATATCTCAACACTATATTGGTCTACATGCTTTATCGATTGCTCCTTATTTACGTATTTCTATAAATAGGGCGTACTTTACCAACAGTGATCATGGATGCAAAAAATGTGAATACATTTATATGGAAAAAAGGTTTATATCAATATATTTTAAAGTGATTGAAAATTACTGATGTGTTTGATATTGTTGGAATAANNNNNNACCATCATA
>DBVPG1106
nnnnnnnnnnnnnnnnnnnnnnnnnnnnnnnnnnnnnnnnnnnnnnnnnnnnnnnnnnnnnnnnnnnnnnnnnnnnnnnnnnnnnnnnnnnnnnnnnnnnnnnnnnnnnnnnnnnnnnnnnnnnnnnnnnnnnnnnnnnnnnnnnnnnnnnnnnnnnnnnnnnnnnnnnnnnnnnnnnnnnnnnnnnnnnnnnnnnnnnnnnnnnnnnnnnnnnnnnnnnnnnnnnnnnnnnnnnnnnnnnnnnnnnnnnnnnnnnnnnnnnnnnnnnnnnnnnnnnnnnnnnnnnnnnnnnnnnnnnnnnnnnnnnnnnnnnnnnnnnnnnnnnnnnnnnnnnnnnnnnnnnnnnnnnnnnnnnnnnnnnnnnnnnnnnnnnnnnnnnnnnnnnnnnnnnnnnnnnnnnnnnnnnnnnnnnnnnnnnnnnnnnnnnnnnnnnnnnnnnnnnnnnnnnnnnnnnnnnnnnnnnnnnnnnnnnnnnnnnnnnnnnnnnnnnnnnnnnnnnnnnnnnnnnnnnnnnnnnnnnnnnnnnnnnnnnnnnnnnnnnnnnnnnnnnnnnnnnnnnnnnnnnnnnnnnnnnnnnnnnnnnnnnnnnnnnnnn
>DBVPG1373
NNNNNNNTATCANAACAATTNNNNNNNNCNNNNNCNNNAGTTTTCNNNNNNCAAGAGGTANNNNNNNTCNCTATTGTTGCTACAGNNNNNNNNTANAATNNNTNGNNNNNTCATAANNNTNNNNNNTCANNGCTNAANNNNNNTATAANNNNNNNNNTNNGNNNNNNANNAANNTNNNNNCATNNNNNNNNANNNNNNNNNNNNNNNNNNNNNNNNNNNGNNNNNNNNNNNNANNNNNNNNNNNNGNNNNNNNNNNNNNNNNNNNNNNNNNNNNNNNNNTGNNNNNNNNNNNNNNNTNNNNNNNNNNNNNNNNNNNNNNNNNNNNNNNNNNNNNNNNNNNNNNNNANNNNNNNTNNNNNNNNNNNNNNNNNNNNNNNNNNNNNNNNNNNNNNNNNNNNNNNNNNNNNNNNNNNNNNNNNNNNNNNNNNNNNNNNNNNNNNNNNNNNNNNNNNNNNNNNNNNNNNNNNNNNNNNNNNNNNNNNNNNNNNNNNNNNNNNNNNNNNNNNNNNNNNNNNNNNNNNNNNNNNNNNNNNNNNNNNNNNNNNNNNNNNNNNNNNNNNNNNNNN-NNNNNNNNNNNNNNNNnnnnnnnnnnnn
>DBVPG1788
GAACAACTATCAAAACAATTTGATATTTCCTCGGCTATAGTTTTCTTGGAACAAGAGGTAAACTACTTCTCTATTGTTGCTACAGCAGTCAATTAAAATAATTCGTTTCATCATAATATTATGATATCAACGCTAAAAGGTTGTATAAATTACGAGATCAGCAGAAAATAAAATTCAAGCCATCATCCTTTAAGGTGATTTGAAGGGCAAGAATTGGTAGTGTAACTGCATCAATGAGTGATTAGGTGAAAACGAAGAAAAATAATAAATATGGTACTGTGCAGAATTGTTGATTTTCTTTTTTGAACTCTAAACCATCNAGAATGGCTTTCACCCACTATTGTTACACATAGTACTATTACTTACACCAAGATGGGATCCGACAAATATCTCAACACTATATTGGTCTACATGCTTTATCGATTGCTCCTTATTTACGTATTTCTATAAATAGGGCGTACTTTACCAACAGTGATCATGGATGCAAAAAATGTGAATACATTTATATGGAAAAAAGGTTTATATCAATATATTTTAAAGTGATTGAAAATTACTGATGTGTTTGATATTGTTGGAATAAGAATCAACCATCATA
>DBVPG1853
nnnnnnnnnnnnnnnnnnnnnnnnnnnnnnnnnnnnnnnnnnnnnnnnnnnnnnnnnnnnnNNNNNNNNNNNNNNNNNNNNNNNNNNNNNNNNNNNNNNNNNNNNNNNNNNNNNNNNNNNNNNNNNNNNNNNNNNNNNNNNNNNNNNNNNNNNNNNNNNNNNNNNNNNNNNNNNNNNNNNNNNNNNNNNNNNNNNNNANNNNNNNNNNNNNNNNNNNNANNNNNNNNNNNNNNNNNNNNNANNANNNNAANNNNNNNNAANNNNNNNNNNNNNNNNNNNNNNANNNNNNNNNNNNNNCTTTTTTGAACTCTNNNNNNNNNNNAATGGCTTTCACCCACTATTGTTACACATAGTANNNNNNCTTACANNNNNNTGGNNNNNGACAAANNNCTCAACACTATATTGGTCTACATGCTTTATCGATTGCTCCTTATTTACGTATTTCTATAAATAGGGCGTACTTTACCAACAGTGATCATGGATGCAAAAAATGTGAATACATTTATATGGAAAAAAGGTTTATATCAATATATTTTAAAGTGATTGAAAATTACTGATGTGTTTGATATTGTTGGAATAAGAATCAACCATCATA
>DBVPG6040
nnnnnnnnnnnnnnnnnnnnnnnnnnnnnnnnnnnnnnnnnnnnnnnnnnnnnnnnnnnnnnnnnnnnnnnnnnnnnnnnnnnnnnnnnnnnnnnnnnnnnnnnnnnnnnnnnnnnnnnnnnnnnnnnnnnnnnnnnnnnnnnnnnnnnnnnnnnnnnnnnnnnnnnnnnnnnnnnnnnnnnnnnnnnnnnnnnnnnnnnnnnnnnnnnnnnnnnnnnnnnnnnnnnnNNNNNNNNNNNNNNNNNNNNNNNNNNNNNNNNNNNNNNNNNNNNNNNNNNNNNNNNNNNNNNNNNNNNNNNNNNNNNNNNNNNNNNNNNNNNNNNNNNNNNNNNNNNNNNNNNNNNNNNNNNNNNNNNNNNNNNNNNNNNNNNNNNNNNNNNNNNNNNNNNNNNNNNNNNNNNNNNNNNNNNNNNNNNNNNNNNNNNNNNNNNNNNNNNNNNNNNNNNNNNNNNNNNNNNNNNNNNNNNNNNNNNNNNNNNNNNNNNNNNNNNNNNNNNNNNNNNNNNNNNNNNNNNNNNNNNNNNNNNNNNNNNNNNNNNNNNNNNNNNNNNNNNNNNNNNNNNNNNTATNNNNNNNATAANNNNNNNNNNNNNNN
>DBVPG6044
NNNNNNNNNNNNNNNNNNNNNNNNNNNNNNNNNNNNNNNNNNN-NNNNNNNNNNNNNNNNNNNNNNNNNNNNNNNNNNNNNNNNGNNNNNNNNNNNNNNNNNNNNNNNNNNNNNNNNNNNATGNNNNNNNNGCTAAAAGNNNNNNNNNNNTACGAGATCAGCAGAAAATAAAATTCAAGCNNNNNNNNNTTAAGGTGATTTGAAGGGCAAGAATTGGTAGTGTAACTGCATCAATGAGTGATTAGGTGAAAACGAATAAAAATAATAAATATGGTACTGTGCAGAATTGTTGATTTTCTTTTTTGAACTCTAAACCATCAAGAATGGCTTTCACCCACTATTGTTACACATAGTACTATTACTTACACCAAGATGGGATCCGACAAATATCTCAACACTATATTGGTCTACATGCTTTATCGATTGCTCCTTATTTACGTATTTCTATAAATAGGGCGTACTTTACCAACAGTGATCATAGATGCAAAAAATGTGAATACATTTATATGGAAAAAAGGTTTATATCAATATATTTTAAAGTGATTGAAAATTACTGATGTGTTTGATATTGTTGGAATAAGANTCAACCATCATA
>DBVPG6765
GAACAACTATCAAAACAATTTGATATTTCCTCGGCTATAGTTTTCTTGGAACAAGAGGTAAACTACTTCTCTATTGTTGCTACAGCAGTCAATTAAAATAATTCGTTTCATCATAATATTATGATATCANCGCTAAAAGGTNGTATAAATTACGAGATCAGCAGAAAATAAAATTCANGCCATCATCCTTTAAGGTGATTTGAAGGGCAAGAATTGGTAGTGTAACTGCATCAATGAGTGATTAGGTGAAAACGAAGAAAAATAATAAATATGGTACTGTGCAGAATTGTNGATTTNCTTTTTTGAACTCTAAACCATCNAGAATGGCTTTCACCCACTATNGTTANACATAGTACTATTACTTACACCAAGATGGGATCCGACAAATATCTCAACACTATATTGGTCTACATGCTTTATCGATTGCTCCTTATTTACGTATTTCTATAAATAGGGCGTACTTTACCAACAGTGATCATGGATGCAAAAAATGTGAATACATTTATATGGAAAAAAGGTTTATATCAATATATTTTAAAGTGATTGAAAATTACTGATGTGTTTGATATTGTTGGAATAAGAATCAACCATCATA
>K11
NNNNNNNNNNNNNNNNNNNNNNNNNNNNNNNNNNNNNNNNNNNNNNNNNNNNNNNNNNNNNNNNNNNNNNNNNNNNNNNNNNNNNNNNNNNNNNNNANNNNNNNNNNNNNNNNTANNNNNNNNNNNNNNNNNNNNNNNNNNNNNNTNNNNNNNNAGNNNNNNNNNNNNNNNNNNTNNNNNNNNNNNNNNNNNNNNNNNNNNNNNNNNNNNGAANNNNNAGTGTANNNGNNNNNNTNAGTGNNTAGGTGAAAACGAAGAAAAATAATAAATATGGTACNNNNCAGAATTGTNNNNNTNNNNTTTTGAANNNTAAACNNTCAAGAATGGCTTTCACCNNNNATTGTTACACATAGTACTATTACTTACACCAAGATGNNNTNNAACNNNNNNNNNNACACTATATTNGTCNNCATGCTTTATCGATNGCNCCTTATTNACGNATTTCTANNAATANGGCGTACTTTACCAACNGTGATCATNGATGCAAAAANTATGAATNCATTTNTATGGAAAAAAGGTTTNTNTCAATATATTNNAANGNGATTGAAAATTACNGATGNGTTTGATATTGTTGGAATAAGAATCAACCATCATA
>L_1374
nnnnnnnnnnnnnnnnnnnnnnnnnnnnnnnnnnnnnnnnnnnnnnnnnnnnnnnnnnnnnnnnnnnnnnnnnnnnnnnnnnnnnnnnnnnnnnnnnnnnnnnnnnnnnnnnnnnnnnnnnnnnnnnnnnnnnnnnnnnnnnnnnnnnnnnnnnnnnnnnnnnnnnnnnnnnnnnnnnnnnnnnnnnnnnnnnnnnnnnnnnnnnnnnnnnnnnnnnnnnnnnnnnnnnnnnnnnnnnnnnnnnnnnnnnnnnnnnnnnnnnnnnnnnnnnnnnnnnnnnnnnnnnnnnnnnnnnnnnnnnnnnnnnnnnnnnnnnnnnnnnnnnnnnnnnnnnnnnnnnnnnnnnnnnnnnnnnnnnnnnnnnnnnnnnnnnnnnnnnnnnnnnnnnnnnnnnnnnnnnnnnnnnnnnnnnnnnnnnnnnnnnnnnnnnnnnnnnnnnnnnnnnnnnnnnnnnnnnnnnnnnnnnnnnnnnnnnnnnnnnnnnnnnnnnnnnnnnnnnnnnnnnnnnnnnnnnnnnnnnnnnnnnnnnnnnnnnnnnnnnnnnnnnnnnnnnnnnnnnnnnnnnnnnnnnnnnnnnnnnnnnnnnnnnnnnnnn
>L_1528
nnnnnnnnnnnnnnnnnnnnnnnnnnnnnnnnnnnnnnnnnnnnnnnnnnnnnnnnnnnnnnnnnnnnnnnnnnnnnnnnnnnnnnnnnnnnnnnnnnnnnnnnnnnnnnnnnnnnnnnnnnnnnnnnnnnnnnnnnnnnnnnnnnnnnnnnnnnnnnnnnnnnnnnnnnnnnnnnnnnnnnnnnnnnnnnnnnnnnnnnnnnnnnnnnnnnnnnnnnnnnnnnnnnnnnnnnnnnnnnnnnnnnnnnnnnnnnnnnnnnnnnnnnnnnnnnnnnnnnnnnnnnnnnnnnnnnnnnnnnnnnnnnnnnnnnnnnnnnnnnnnnnnnnnNNNNNNNNNNNNNNNNNNNNNNNNNNNNNNNNNNNNNNNNNNNNNNNNNNNNNNNNNNNNNNNNNNNNNNNNNNNNNNNNNNNNNGCTTTNNNNNNNNNNNNNNNNNNNNNNNNNNNNNNNNNNNNNNNNNNNNNNACCNNNNNNNNNNNNNNNNNNNNNNNNNNNNNNNNNNNNNNNATNNNNNNNNNNNNNNNNNNNNNNNNNNNNNNNNNNNNNNNNNNNNNNNNNNNNNNNNNNNNNNNNNNNNNNNNNNNNNNNNNNNNNNN
>NCYC110
nnnnnnnnnnnnnnnnnnnnnnnnnnnnnnnnnnnnnnnnnnnnnnnnnnnnnnnnnnnnnnnnnnnnnnnnnnnnnnnnnnnnnnnnnnnnnnnnnnnnnnnnnnnnnnnnnnnnnnnnnnnnnnnnnnnnnnnnnnnnnnnnnnnnnnnnnnnnnnnnnnnnnnnnnnnnnnnnnnnnnnnnnnnnnnnnnnnnnnnnnnnnnnnnnnnnnnnnnnnnnnnnnnnnnnnnnnnnnnnnnnnnnnnnnnnnnnnnnnnnnnnnnnnnnnnnnnnnnnnnnnnnnnnnnnnnnnnnnnnnnnnnnnnnnnnnnnnnnnnnnnnnnnnnnnnnnnnnnnnnnnnnnnnnnnnnnnnnnnnnnnnnnnnnnnnnnnnnnnnNNNNNNNNNNNNNNNNNNNNNNNNNGGNNNNNNTGCNNNNNNGATNNNNNNNNNNNNNNNTATNNNNNNNNNTANNGNNNNNNNNNNNAANNNNNNTCATAGATGCAAAAAATGTGAATACATTTATATGGAAAAAAGGTTTATATCAATATATNNNNNNGTGATTGAAAATTACTGATGTGTTTGATATTGTTGGAATAAGAATCAACCATCATA
>NCYC361
NNNNNNNNNNNAAAACAATTTGATATTTCCTCNNNNNNNNNNNNNNNNGAACAAGAGGTANNNNNNNNNNNNNNNGTNNNNNNAGCANNNNNNNNNNATATTTCGTTTCATCATAATATTATGATATCAACGCTAAAAGGTTGTATAAATTACGAGATCAGCAGAAAATAAAATTCAAGCCATCATCCTTTAAGGTGATTTGAAGGGCAAGAATTGGTAGTGTAACTGCATCAATGAGTGATTAGNTGAAAACGAATAAAAATAATAAATATGGTACTGTGCAGAATTGTTGATTTTCTTTTTTGAACTCTAAACCATCAAGAATGGCTTTCACCCACTATTGTTACACATAGTACTATTACTTACACCAAGATGGGATCCGACAAATATCTCAACACTATATTGGTCTACATGCTTTATCGATTGCTCCTTATTTACGTATTTCTATAAATAGGGCGTACTTTACCAACAGTGATCATAGATGCAAAAAATGTGAATACATTTATATGGAAAAAAGGTTTATATCAATATATTTTAAAGTGATTGAAAATTACTGATGTGTTTGATATTGTTGGAATAAGAATCAACCATCATA
>RM11_1A
GAACAACTATCAAAACAATTTGATATTTCCTCGGCTATAGTTTTCTTGGAACAAGAGGTAAACTACTTCTCTATTGTTGCTACAGCAGTCAATTAAAATAATTCGTTTCATCATAATATTATGATATCAACGCTAAAAGGTTGTATAAATTACGAGATCAGCAGAAAATAAAATTCAAGCCATCATCCTTTAAGGTGATTTGAAGGGCAAGAATTGGTAGTGTAACTGCATCAATGAGTGATTAGGTGAAAACGAAGAAAAATAATAAATATGGTACTGTGCAGAATTGTTGATTTTCTTTTTTGAACTCTAAACCATCAAGAATGGCTTTCACCCACTATTGTTACACATAGTACTATTACTTACACCAAGATGGGATCCGACAAATATCTCAACACTATATTGGTCTACATGCTTTATCGATTGCTCCTTATTTACGTATTTCTATAAATAGGGCGTACTTTACCAACAGTGATCATGGATGCAAAAAATGTGAATACATTTATATGGAAAAAAGGTTTATATCAATATATTTTAAAGTGATTGAAAATTACTGATGTGTTTGATATTGTTGGAATAAGAATCAACCATCATA
>S288c
GAACAACTATCAAAACAANTTGATATTTCNTCGGCTATAGTTTTCTTGGNNNNNNNNNNNNNNNNNNNNNNNATTGTTGCTACAGCAGTCAATTAAAATAATTCNNNNNNNNNNNNNNNNNNNATNNNNNNGCTAANAGGTTGTATAAATTACGAGATCAGCAGAANATANANNNNAAGCCANNNNNNNNTAAGGTGATTTGAAGGGCANGAATTGGTAGTGTAACTGCATCAATGAGTGATTAGGTGAAAACGAAGAAAAATNNNAAATATGGTACTGTGCAGAATTGTTGATTTTCTTTTTTNAACTCTNNNNNNNNNNNNNNNNNNNNNNNNNNNNNNNNNNNNNNNNNNNANNNNNNNNNNCACCAAGATGGGATCCGACAAATATCTCAACANNNNNNNNNNNTACNTGNTTTATCGATTGCTCCTTATTTACGTATTTCTATAAATANGGCGTACTTTACCAACAGTGATCATGGATGCAAAAAATGTGAATACATTTATATGGAAANNNNNNNNNNNNNNNNNNNNNTTNNNNNNNNNNNNNNNTACTGATGTGTTTGATATTGTTGGAATAAGAATNNNNNNNNNNN
>SK1
GAACAACTATCAAAACAATTTGATATTTCCTCGGCTATAGTTTTCTTGGAACAAGAGGTAAACTACTTCTCTATTGTTGCTACAGCAGTCAATTAAAATATTTCGTTTCATCATAATATTATGATATCAACGCTAAAAGGTTGTATAAATTACGAGATCAGCAGAAAATAAAATTCAAGCCATCATCCTTTAAGGTGATTTGAAGGGCAAGAATTGGTAGTGTAACTGCATCAATGAGTGATTAGGTGAAAACGAATAAAAATAATAAATATGGTACTGTGCAGAATTGTTGATTTTCTTTTTTGAACTCTAAACCATCAAGAATGGCTTTCACCCACTATTGTTACACATAGTACTATTACTTACACCAAGATGGGATCCGACAAATATCTCAACACTATATTGGTCTACATGCTTTATCGATTGCTCCTTATTTACGTATTTCTATAAATAGGGCGTACTTTACCAACAGTGATCATAGATGCAAAAAATGTGAATACATTTATATGGAAAAAAGGTTTANNNNNNNNNNNNNNNNNNNNNNNNNNNNNNNNNNNNNNNNNNNNNNNNGTTGGAATAAGAATCANNNNTCANA
>UWOPS03_461_4
NNNNNNNNNNCAAAACAATTTGATATTTCCTCGNNNNNNGTTTTCTTGGAACAAGAGNTAAACTACTTCTCTATTGTTGCTACAGCAGTCAATTAAAATATTTCGTTTCATCATAANATTATGATATCAACGCTAAAAGGTTGTATAAATTACGAGATCAGCAGAAAATAAAANTCAAGCCATCATCCTTTAAGGTGATTTGAAGGGCAAGAATTGGTAGTGTAACTGCATCAATGAGTGATTAGGTGAAAACGAAGAAAAATAATAAATATGGTACTGTGTAGAATTGTTGATTTTTTTTTTTGAACTCTAAACCATCAAGAATGGCTTTCACCCACTATTGTTACACATAGTACTATTACTTACACCAAGATGGGATCCGACAAATATCTCAACACTATATTGGTCTACATGCTTTATCGATTGCTCCTTATTTACGTATTTCTATAAATAGGGCGTACTTTACCAACAGTGATCATAGATGCAAAAAATGTGAATACATTTATATGGAAAAAAGGTTTATATCAATATATTTTAAAGTGATTGAAAATTACTGATGTGTTTGATATTGTTGGAATAAGAATCAACCATCATA
>UWOPS05_217_3
nnnnnnnnnnnnnnnnnnnnnnnnnnnnnnnnnnnnnnnnnnnnnnnnnnnnnnnnnnnnnnnnnnnnnnnnnnnnnnnnnnnnnnnnnnnnnnnnnnnnnnnnnnnnnnnnnnnnnnnnnnnnnnnnnnnnnnnnnnnnnnnnnnnnnnnnnnnnnnnnnnnnnnnnnnnnnnnnnnnnnnnnnnnnnnnnnnnnnnnnnnnnnnnnnnnnnnnnnnnnnnnnnnnnnnnnnnnnnnnnnnnnnnnnnnnnnnnnnnnnnnnnnnnnnnnnnnnnnnnnnnnnnnnnnnnnnnnnnnnnnnnnnnnnnnnnnnnnnnnnnnnnnnnnnnnnnnnnnnnnnnnnnnnnnnnnnnnnnnnnnnnnnnnnnnnnnnnnnnnnnnnnnnnnnnnnnnnnnnnnnnnnnnnnnnnnnnnnnnnnnnnnnnnnnnnnnnnnnnnnnnnnnnnnnnnnnnnnnnnnnnnnnnnnnnnnnnnnnnnnnnnnnnnnnnnnnnnnnnnnnnnnnnnnnnnnnnnnnnnnnnnnnnnnnnnnnnnnnnnnnnnnnnnnnnnnnnnnnnnnnnnnnnnnnnnnnnnnnnnnnnnnnnnnnnnnnnn
>UWOPS05_227_2
nnnnnnnnnnnnnnnnnnnnnnnnnnnnnnnnnnnnnnnnnnnnnnnnnnnnnnnnnnnnnnnnnnnnnnnnnnnnnnnnnnnnnnnnnnnnnnnnnnnnnnnnnnnnnnnnnnnnnnnnnnnnnnnnnnnnnnnnnnnnnnnnnnnnnnnnnnnnnnnnnnnnnnnnnnnnnnnnnnnnnnnnnnnnnnnnnnnnnnnnnnnnnnnnnnnnnnnnnnnnnnnnnnnnnnnnnnnnnnnnnnnnnnnnnnnnnnnnnnnnnnnnnnnnnnnnnnnnnnnnnnnnnnnnnnnnnnnnnnnnnnnnnnnnnnnnnnnnnnnnnnnnnnnnnnnnnnnnnnnnnnnnnnnnnnnnnnnnnnnnnnnnnnnnnnnnnnnnnnnnnnnnnnnnnnnnnnnnnnnnnnnnnnnnnnnnnnnnnnnnnnnnnnnnnnnnnnnnnnnnnnnnnnnnnnnnnnnnnnnnnnnnnnnnnnnnnnnnnnnnnnnnnnnnnnnnnnnnnnnnnnnnnnnnnnnnnnnnnnnnnnnnnnnnNNNNNNNNNNNNNNNNNNNNANNNNNNNNNNNNNTTNNNNNNNNNNNNNNNNNNNNNNNNCATCATA
>UWOPS83_787_3
nnnnnnnnnnnnnnnnnnnnnnnnnnnnnnnnnnnnnnnnnnnnnnnnnnnnnnnnnnnnnnnnnnnnnnnnnnnnnnnnnnnnnnnnnnnnnnnnnnnnnnnnnnnnnnnnnnnnnnnnnnnnnnnnnnnnnnnnnnnnnnnnnnnnnnnnnnnnnnnnnnnnnnnnnnnnnnnnnnnnnnnnnnnnnnnnnnnnnnnnnnnnnnnnnnnnnnnnnnnnnnnnnnnnnnnnnnnnnnnnnnnnnnnnnnnnnnnnnnnnnnnnnnnnnnnnnnnnnnnnnnnnnnnnnnnnnnnnnnnnnnnnnnnnnnnnnnnnnnnnnnnnnnnnnnnnnnnnnnnnnnnnnnnnnnnnnnnnnnnnnnnnnnnnnnnnnnnnnnnnnnnnnnnnnnnnnnnnnnnnnnnnnnnnnnnnnnnnnnnnnnnnnnnnnnnnnnnnnnnnnnnnnnnnnnnnnnnnnnnnnnnnnnnnnnnnnnnnnnnnnnnnnnNNNNNNNNNNNNNNNNNNNNNNNNNNNNNNNNNNNNNNNNNNNNNNNNNNNNNN-NNNNNNNNNNNNNNNNNNNNNNNNNNNNNNNNNNNNNNNNNNNNNNNNNNNNNN
>UWOPS87_2421
NNNNNNNNNNNNNNNNNNNNNNNNNNNNNNNNNNNNNNNNNNNNNNNNNNNNNNNNNNNNNNNNNNNNNNNNNNNNNNNNNNNNNNNNNCNNNNNNNNNNNNNNNNNNNNNNNNAANATTNNNANNNNNNNNNNNNNNNNNNNNNNNNNNNNNNNNNNCAGCAGAAAATANANNNNAAGNNNNNNNCCTTTANNNTGANNNNAAGGGCAAGAATTGGTAGTGTAACTGCATCAATGAGTGATTAGGTGAAAACGAATAAAAATAATAAATATGGTACTGTGCAGAATTGTTGATTTTCTTTTTTGAACTCTAAACCATCAAGAATGGCTTTCACCCACTATTGTTACACATAGTACTATTACTTACACCAAGATGGGATCCGACAAATATCTCAACACTATATTGGTCTACATGCTTTATCGATTGCTCCTTATTTACGTATTTCTATAAATAGGGCGTACTTTACCAACAGTGATCATAGATGCAAAAAATGTGAATACATTTATATGGAAAAAAGGTTTATATCGATATATTTTAAAGTGATTGAAAATTACTGATGTGTTTGATATTGTTGGAATAAGAATCAACCATCATA
>W303
GAACAACTATCAAAACAATTTGATATTTCCTCGGCTATAGTTTTCTTGGAACAAGAGGTAAACTACTTCTCTATTGTTGCTACAGCAGTCAATTAAAATAATTCGTTTCATCATAATATTATGATATCAACGCTAAAAGGTTGTATAAATTACGAGATCAGCAGAAAATAAAATTCAAGCCATCATCCTTTAAGGTGATTTGAAGGGCAAGAATTGGTAGTGTAACTGCATCAATGAGTGATTAGGTGAAAACGAAGAAAAATAATAAATATGGTACTGTGCAGAATTGTTGATTTTCTTTTTTGAACTCTAAACCATCAAGAATGGCTTTCACCCACTATTGTTACACATAGTACTATTACTTACACCAAGATGGGATCCGACAAATATCTCAACACTATATTGGTCTACATGCTTTATCGATTGCTCCTTATTTACGTATTTCTATAAATAGGGCGTACTTTACCAACAGTGATCATGGATGCAAAAAATGTGAATACATTTATATGGAAAAAAGGTTTATATCAATATATTTTAAAGTGATTGAAAATTACTGATGTGTTTGATATTGTTGGAATAAGAATCNACCATCATA
>Y12
NNNNAACTATCAAAACAATTTGATATTTCCTCGGCTATAGTTTTCTTGGAACANNNNNTAAACTACTTCTCTATTGTTGCTACAGCAGTCAATTAAAATATTTCGTTTCATCATAATATTATGATATCAACGCTANNNNNNTGTATAAATTACGNNNNNAGCAGNNNNNNNAATTCAAGCCATCATCCTNNNNNNNNNNNNNNNNNNNNNNNNNNNNNNNNGTNNCTGCATCAATGNNNNNNNNNNNNNNNNNNNNNNNNNNNNNTNNNNNNNNNNNNNNNNNNNNNNNNNNNNNNNNNNTTNNNNNNNNNNNNNNNNNNNNNNNNNNNNNNNNNNNNNNNNNNNNNNNNNNNNNNNNNNNNNNNNNNNNNNNNNNNNNNNNNNNNNNNNNNNNNNNNNNNNNNNNNNNNNNNNNNNNNNNNNNNNNNNNNNNNNNNNNNNNNNNNNNNNNNNNNNNNNNNNNNN-NNNNNNNNNNNNNNNNNNNNNNNNNnnnnnnnnnnnnnnnnnnnnnnnnnnnnnnnnnnnnnnnnnnnnnnnnnnnnnnnnnnnnnnnnnnnnnnnnnnnnnnnnnnnnnnnnnnnnnnnnnnnnnnnn
>Y55
GAACAACTATCAAAACAATTTGATATTTCCTCGGCTATAGTTTTCTTGGAACAAGAGGTAANCTACTTCTCTATTGTTGCTACAGCAGTCAATTAAAATATTTCGTTTCATCATAATATTATGATATCAACGCTNAAAGGTTGTATAAATTACGAGATCAGCAGAAAATAAAATTCAAGCCATCATCCTTTAAGGTGATTTGAAGGGCAAGAATTGGTAGTGTAACTGCATCAATGAGTGATNAGGTGAAAACGAATAAAAATAATAANTATGGTACTGTGCAGAATTGTNNATTTNCTTTTTNGNACTCTAAACCATCAAGAATGGCTTTCACCCACTATTGTTACACATAGTACTATTACTTACACCAAGATGGGATCCGACAAATATCTCAACACTATATTGGTCTACATGCTTTATCGATTGCTCCTTATTTACGTATTTCTATAAATAGGGCGTACTTTACCAACAGTGATCATAGATGCAAAAAATGTGAATACATTTATATGGAAAAANGGTTTATANCAATATATTTNAANGTGATTGAAAATTACTGANGTGTTTGATATTGTNGGAATAAGAATCAACCATCATA
>Y9
nnnnnnnnnnnnnnnnnnnnnnnnnnnnnnnnnnnnnnnnnnnnnnnnnnnnnnnnnnnnnnnnnnnnnnnnnnnnnnnnnnnnnnnnnnnnnnnnnnnnnnnnnnnnnnnnnnnnnnnnnnnnnnnnnnnnnnnnnnnnnnnnnnnnnnnnnnnnnnnnnnnnnnnnnnnnnnnnnnnnnnnnnnnnnnnnnnnnnnnnnnnnnnnnnnnnnnnnNNNNNNNNNNNNNNNNNNNNNNNNNNNNNNNNNNNNNNNNNNNNNNNNNNNNNNNNNNNNNNNNNNNNNNNNNNNNNNNNNNNNNNNNNNNNNNNNNNNNNNNNNNNNNNNNNNNNNNNNNNNANNNNNNCACATNNTNNNNNNNCNNANNNNNNNNNNNNNNNNNNCNNNNNNNNCAACACTATATNNNNNNACANNNTTNNNNNNTNNNNNNNNNNTNANNNNTTTCTNNNNNNNNGNNNTACTTTACCAACAGTGATCATAGATGCAAAAAATGTGAATACATTTATATGGAAAAAAGGTTTATATCAATATATTTTAAAGTGATTGAAAATTACTGNTGTATTTGATATTGTTGGAATAANNATCAACCATCATA
>YIIc17_E5
nnnnnnnnnnnnnnnnnnnnnnnnnnnnnnnnnnnnnnnnnnnnnnnnnnnnnnnnnnnnnnnnnnnnnnnnnnnnnnnnnnnnnnnnnnnnnnnnnnnnnnnnnnnnnnnnnnnnnnnnnnnnnnnnnnnnnnnnnnnnnnnnnnnnnnnnnnnnnnnnnnnnnnnnnnnnnnnnnnnnnnnnnnnnnnnnnnnnnnnnnnnnnnnnnnnnnnnnnnnnnnnnnnnnnnnnnnnnnnnnnnnnnnnnnnnnnnnnnnnnnnnnnnnnnnnnnnnnnnnnnnnnnnnnnnnnnnnnnnnnnnnnnnnnnnnnnnnnnnnnnnnnnnnnnnnnnnnnnnnnnnnnnnnnnnnnnnnnnnnnnnnnnnnnnnnnnnnnnnnnnnnnnnnnnnnnnnnnnnnnnnnnnnnnnnnnnnnnnnnnnnnnnnnnnnnnnnnnnnnnnnnnnnnnnnnnnnnnnnnnnnnnnnnnnnnnnnnnnnnnnnnnnnnnnnnnnnnnnnnnnnnnnnnnnnnnnnnnnnnnnnnnnnnnnnnnnnnnnnnnnnnnnnnnnnnnnnnnnnnnnnnnnnnnnnnnnnnnnnnnnnnnnnnnnnnnnnn
>YJM789
GAACAACTATCAAAACAATTTGATATTTCCTCGGCTATAGTTTTCTTGGAACAAGAGGTAAACTACTTCTCTATTGTTGCTACAGCAGTCAATTAAAATAATTCGTTTCATCATAATATTATGATATCAACGCTAAAAGGTTGTATAAATTACGAGATCAGCAGAAAATAAAATTCAAGCCATCATCCTTTAAGGTGATTTGAAGGGCAAGAATTGGTAGTGTAACTGCATCAATGAGTGATTAGGTGAAAACGAAGAAAAATAATAAATATGGTACTGTGCAGAATTGTTGATTTTCTTTTTTGAACTCTAAACCATCAAGAATGGCTTTCACCCACTATTGTTACACATAGTACTATTACTTACACCAAGATGGGATCCGACAAATATCTCAACACTATATTGGTCTACATGCTTTATCGATTGCTCCTTATTTACGTATTTCTATAAATAGGGCGTACTTTACCAACAGTGATCATGGATGCAAAAAATGTGAATACATTTATATGGAAAAAAGGTTTATATCAATATATTTTAAAGTGATTGAAAATTACTGATGTGTTTGATATTGTTGGAATAAGAATCAACCATCATA
>YJM975
NNNNNNNNNNNNNNNNNNNNNNNNNNNNNNNNNNNNNNNGNNNNNNNNNNNNNNNNNNNNNNNNNCNNNNNNNNNNNNNNNNNNNNNNNNNNNNNNNNNNNNNNNNNNNNNNNNNNNNNNNNNNNNNNN-NNNNNNNNNNNNNNNNNNNNNNNNNNNNNNNNNNNNNNNNNNNNNNN-NNNNNNNNNNNNNNNNNNNNNNNNNNNNNNN-NNNNNNNNNNNNNN-NNNNNNNN-NNNNNNNNNNN-NNNNN-NN-NNNNNNNNN-N-NNNNN-NNNNNNNNNnnnnnnnnnnnnnnnnnnnnnnnnnnnnnnnnnnnnnnnnnnnnnnnnnnnnnnnnnnnnnnnnnnnnnnnnnnnnnnnnnnnnnnnnnnnnnnnnnnnnnnnnnnnnnnnnnnnnnnnnnnnnnnnnnnnnnnnnnnnnnnnnnnnnnnnnnnnnnnnnnnnnnnnnnnnnnnnnnnnnnnnnnnnnnnnnnnnnnnnnnnnnnnnnnnnnnnnnnnnnnnnnnnnnnnnnnnnnnnnnnnnnnnnnnnnnnnnnnnnnnnnnnnnnnnnnnnnnnnnnnnnnnnnnnnnnnnnnnnnnnnnnnnnnnnnnn
>YJM978
GAACAACTATCAAAACAATTTGATATTTCCTCGGCTATAGTTTTCTTGGAACAAGAGGTAAACTACTNNTCTATTGTTGCTACAGCAGTCAATTAAAATAATTCGTTTCATCATAATATTATGATATCAACGCTAAAAGGTTGTATAAATTACGAGATCAGCAGAAAATAAAATTCAAGCCATCATCCTTTAAGGTGATTTGAAGGGCAAGAATTGGTAGTGTAACTGCATCAATGAGTGATTAGGTGAAAACGAAGAAAAATAATAAATATGGTACTGTGCAGAATTGTTGATTTTCTTTTTTGAACTCTAAACCATCAAGAATGGCTTTCACCCACTATTGTTACACATAGTACTATTACTTACACCAAGATGGGATCCGACAAATATCTCAACACTATATTGGTCTACATGCTTTATCGATTGCTCCTTATTTACGTATTTCTATAAATAGGGCGTACTTTACCAACAGTGATCATGGATGCAAAAAATGTGAATACATTTATATGGAAAAAAGGTTTATATCAATATATTTTAAAGTGATTGAAAATTACTGATGTGTTTGATATTGTTGGAATAAGAATCAACCATCATA
>YJM981
nnnnnnnnnnnnnnnnnnnnnnnnnnnnnnnnnnnnnnnnnnnnnnnnnnnnnnnnnnnnnnnnnnnnnnnnnnnnnnnnnnnnnnnnnnnnnnnnnnnnnnnnnnnnnnnnnnnnnnnnnnnnnnnnnnnnnnnnnnnnnnnnnnnnnnnnnnnnnnnnnnnnnnnnnnnnnnnnnnnnnnnnnnnnnnnnnnnnnnnnnnnnnnnnnnnnnnnnnnnnnnnnnnnnnnnnnnnnnnnnnnnnnnnnnnnnnnnnnnnnnnnnnnnnnnnnnnnnnnnnnnnnnnnnnnnnnnnnnnnnnnnnnnnnnnnnnnnnnnnnnnnnnnnnnnnnnnnnnnnnnnnnnnnnnnnnnnnnnnnnnnnnnnnnnnnnnnnnnnnnnnnnnnnnnnnnnnnnnnnnnnnnnnnnnnnnnnnnnnnnnnnnnnnnnnnnnnnnnnnnnnnnnnnnnnnnnnnnnnnnnnnnnnnnnnnnnnnnnnnnnnnnnnnnnnnnnnnnnnnnnnnnnnnnnnnnnnnnnnnnnnnnnnnnnnnnnnnnnnnnnnnnnnnnnnnnnnnnnnnnnnnnnnnnnnnnnnnnnnnnnnnnnnnnnnnnnnn
>YPS128
GAACAACTATCAAAACAATTTGATATTTCCTCGGCTATAGTTTTCTTGGAACAAGAGGTAAACTACTTCTCTATTGTTGCTACAGCAGTCAATTAAAATATTTCGTTTCATCATAATATTATGATATCAACGCTAAAAGGTTGTATAAATTACGAGATCAGCAGAAAATAAAATTCAAGCCATCATCCTTTAAGGTGATTTGAAGGGCAAGAATTGGTAGTGTAACTGCATCAATGAGTGATTAGGTGAAAACGAATAAAAATAATAAATATGGTACTGTGCAGAATTGTTGATTTTCTTTTTTGAACTCTAAACCATCAAGAATGGCTTTCACCCACTATTGTTACACATAGTACTATTACTTACACCAAGATGGGATCCGACAAATATCTCAACACTATATTGGTCTACATGCTTTATCGATTGCTCCTTATTTACGTATTTCTATAAATAGGGCGTACTTTACCAACAGTGATCATAGATGCAAAAAATGTGAATACATTTATATGGAAAAAAGGTTTATATCNATATATTTTAANGTGATTGAAAATTACTGATGTGTTTGATATTGTTGGAATAAGAATCNACNNNCNTA
>YPS606
NNNNNNNNNNNNNNNNNNNNNNNNNNNNNNNNNNNNNNNNNNNNNNNNNNNNNNNNNNNNNNNNNNNNNNNNNNNNNNNNNNNNNNANNNNNNNNNNNNNNNNCNNNNNNNNNNNNNNNNNNNNNNNNNNNNNNAANNNNNNNNNNNNNNNNCGNNNNCAGCAGANNNNNNNNNNNANNNNNNNNNNNTNNANNNNNNTNNNNNNGGCAANNNNNNNNAGTGTAACTGCATCAATGAGTGATTAGNNNAAAACGAATAAAAATAATAAATATGGTACTGTGCAGAATTGTTGATTTTCTTTTTTGAACTCTAAACCATCAAGAATGGCTTTCACCCACTATTGTTACACATAGTACTATTACTTACACCAAGATGGGATCCGACAAATATCTCAACACTATATTGGTCTACATGCTTTATCGATTGCTCCTTATTTACGTATTTCTATAAATAGGGCGTACTTTACCAACAGTGATCATAGATGCAAAAAATGTGAATACATTTATATGGAAAAAAGGTTTATATCAATATATTTTAAAGTGATTGAAAATTACTGATGTGTTTGATATTGTTGGAATAAGAATCAACCATCATA
>YS2
GAACAACTATCAAAACAATTTGATATTTCCTCGGNNNNNNNTTTCTNNNNNNNNNNNNNNNNNNNNNNNNNNNNNGTTGNNNNNNNNNNNANNNNNNNNNNNNNNN-NNNNNNNNNNNNNNNNNNNNNNNNNNNNNNNNNnnnnnnnnnnnnnnnnnnnnnnnnnnnnnnnnnnnnnnnnnnnnnnnnnnnnnnnnnnnnnnnnnnnnnnnnnnnnnnnnnnnnnnnnnnnnnnnnnnnnnnnnnnnnnnnnnnnnnnnnnnnnnnnnnnnnnnnnnnnnnnnnnnnnnnnnnnnnnnnnnnnnnnnnnnnnnnnnnnnnnnnnnnnnnnnnnnnnnnnnnnnnnnnnnnnnnnnnnnnnnnnnnnnnnnnnnnnnnnnnnnnnnnnnnnnnnnnnnnnnnnnnnnnnnnnnnnnnnnnnnnnnnnnnnnnnnnnnnnnnnnnnnnnnnnnnnnnnnnnnnnnnnnnnnnnnnnnnnnnnnnnnnnnnnnnnnnnnnnnnnnnnnnnnnnnnnnnnnnnnnnnnnnnnnnnnnnnnnnnnnnnnnnnnnnnnnnnnnnnnnnnnnnnnnnnnnnnnnnnnnnnnnnnnnnnnnnn
>YS4
nnnnnnnnnnnnnnnnnnnnnnnnnnnnnnnnnnnnnnnnnnnnnnnnnnnnnnnnnnnnnnnnnnnnnnnnnnnnnnnnnnnnnnnnnnnnnnnnnnnnnnnnnnnnnnnnnnnnnnnnnnnnnnnnnnnnnnnnnnnnnnnnnnnnnnnnnnnnnnnnnnnnnnnnnnnnnnnnnnnnnnnnnnnnnnnnnnnnnnnnnnnnnnnnnnnnnnnnnnnnnnnnnnnnnnnnnnnnnnnnnnnnnnnnnnnnnnnnnnnnnnnnnnnnnnnnnnnnnnnnnnnnnnnnnnnnnnnnnnnnnnnnnnnnnnnnnnnnnnnnnnnnnnnnnnnnnnnnnnnnnnnnnnnnnnnnnnnnnnnnnnnnnnnnnnnnnnnnnnnnnnnnnnnnnnnnnnnnnnnnnnnnnnnnnnnnnnnnnnnnnnnnnnnnnnnnnnnnnnnnnnnnnnnnnnnnnnnnnnnnnnnnnnnnnnnnnnnnnnnnnnnnnnnnnnnnnnnnnnnnnnnnnnnnnnnnnnnnnnnnnnnnnnnnnnnnnnnnnnnnnnnnnnnnnnnnnnnnnnnnnnnnnnnnnnnnnnnnnnnnnnnnnnnnnnnnnnn
>YS9
nnnnnnnnnnnnnnnnnnnnnnnnnnnnnnnnnnnnnnnnnnnnnnnnnnnnnnnnnnnnnnnnnnnnnnnnnnnnnnnnnnnnnnnnnnnnnnnnnnnnnnnnnnnnnnnnnnnnnnnnnnnnnnnnnnnnnnnnnnnnnnnnnnnnnnnnnnnnnnnnnnnnNNNNNNNNNNNNNNNNNNNNNNNNNNNNNNNNNNNNNNNNNNNNNNNNNNNNNNNNNNNNNNNNNNNNNNNNNNNNANNNNNNNNANNNNNNNAANNNNNNNAAATNNNNNNNNNNNNANNNNNNNNNNNNNNCTTTTTNNNNNNCTANNNNNNNNANAATGNCTTTCACCCACTATTGTTACACATAGTACTATTACTTACACCAAGATGGNNNCCGACAAATANCTCAACACTATATTGGTCTACATGCTTTATCGATTGCTCCTTATTTACGTATTTCTATAAATAGGGCGTACTTTACCAACAGTGATCATGGATGCAAAAAATGTGAATACATTTATATGGAAAAAAGGTTTATATCAATATATTTTAAAGTGATTGAAAATTACTGATGTGTTTGATATTGTTGGAATAAGAATCAACCATCATA
