# Supplementary material for: Evolutionary Genomics of Transposable Elements in Saccharomyces cerevisiae
Source: PLoS One. 2012 Nov 30;7(11):e50978. doi: 10.1371/journal.pone.0050978 (PMC3511429; doi:10.1371/journal.pone.0050978)
Supplement: File S7 — ZIP archive of SGRP strain alignments used for population genomic analyses. Alignments of the orthologous genomic region in each SGRP strain corresponding to each Ty insertion in our re-annotation of the S. cerevisiae reference genome. N’s represent low quality (<Q40 phred score) or missing data, primarily due to the low-coverage sequence of many SGRP strains. The DNA sequence of sacCer2 is included as “REF” and each alignment includes the TE locus and 200 bp of DNA sequence on either side of the Ty insertion site. A dummy sequence shows the position of each TE in the alignment with “T”s. (ZIP) [file pone.0050978.s007.zip › S7/chrIV_st51+_TY1.mfa]

>REF
AAGATGGGATCCGACAAATATCTCAACACTATATTGGTCTACATGCTTTATCGATTGCTCCTTATTTACGTATTTCTATAAATAGGGCGTACTTTACCAACAGTGATCATGGATGCAAAAAATGTGAATACATTTATATGGAAAAAAGGTTTATATCAATATATTTTAAAGTGATTGAAAATTACTGATGTGTTTGATATTGTTGGAATAAGAATCAACCATCATATACCCGACTAACGTTCATATTATTAGTAAACTATCATATACAACCTAAGAAGTTGACATAAAGATTGACAAGCAGTTACCATTTTTAGTAGAAGTTGAAAAGCAAGAATTGATAACCAAATATTGTTTTCCAACAATGCAATCCCAACCCTATCTCAATATTCATAGAATTCACTTATTTCTCAGTTTAATACATGATGATGCATCTTGATATTGAGAAATTATATGTATTATCCCTTTTTAACCTTTAAAAGGTCACAAATAAATAGCCTTGTTGGCGCAATCGGTAGCGCGTATGACTCTTAATCATAAGGTT
>index
-------------------------------------------------------------------------------------------------------------------------------------------------------------------------------------------------------TTTTTTTTTTTTTTTTTTTTTTTTTTTTTTTTTTTTTTTTTTTTTTTTTTTTTTTTTTTTTTTTTTTTTTTTTTTTTTTTTTTTTTTTTTTTTTTTTTTTTTTTTTTTTTTTTTTTTTTTTTTTTTTTTTTTTTTTTTTTTT--------------------------------------------------------------------------------------------------------------------------------------------------------------------------------------------------------
>273614N
AAGATGGGATCCGACAAATATCTCAACACTATATTGGTCTACATGCTTTATCGATTGCTCCTTATTTACGTATTTCTATAAATAGGGCGTACTTTACCAACAGTGATCATGGATGCAAAAAATGTGAATACATTTATATGGAAAAAAGGTTTATATCAATATATTTTAAAGTGATTGAAAATTACTGATGTGTTTGATATTGTTGGAATAAGAATCAACCATCATATACCCGACTAACGTTCATATTATTAGTAAACTATCATATACAACCTAAGAAGTTGACATAAAGATTGACAAGCAGTTACCATTTTTAGTAGAAGTTGAAAAGCAAGAATTGATAACCAAATATTGTTTTCCAACAATGTAATCCCAACCCTATCTCAATATTCATAGAATTCACTTATTTCTCAGTTTAATACATGATGATGCATCTTGATATTGAGAAATTATATGTATTATCCCTTTTTAACCTTTAAAAGGTCACAAATAAATAGCCTTGTTGGCGCAATCGGTAGCGCGTATGACTCTTAATCATAAGGTT
>322134S
NNNNNNNNNNNNNN-NNNNNNNNNNNNNNNNNN-NNNNNNNNNNNNNNNNNNNNNNNNNNNNNN-NNNNNNNNNNN-NNNNNNNNNNNNNNNNNNNNNNNNNNNNNNNNNNNNNNNNNNNNNnnnnnnnnnnnnnnnnnnnnnnnnnnnnnnnnnnnnnnnnnnnnnnnnnnnnnnnnnnnnnnnnnnnnnnnnnnnnnnnnnnnnnnnnnnnnnnnnnnnnnnnnnnnnnnnnnnnnnnnnnnnnnnnnnnnnnnnnnnnnnnnnnnnnnnnnnnnnnnnnnnnnnnnnnnnnnnnnnnnnnnnnnnnnnnnnnnnnnnnnnnnnnnnnnnnnnnnnnnnnnnnnnnnnnnnnnnnnnnnnnnnnnnnnnnnnnnnnnnnnnnnnnnnnnnnnnnnnnnnnnnnnnnnnnnnnnnnnnnnnnnnnnnnnnnnnnnnnnnnnnnnnnnnnnnnnnnnnnnnnnnnnnnnnnnnnnnnnnnnnnnnnnnnnnnnnnnnnnnnnnnnnnnnnnnnnnnnnnnnnnnnnnnnnnnnnnnnnnnn
>378604X
nnnnnnnnnnnnnnnnnnnnnnnnnnnnnnnnnnnnnnnnnnnnnnnnnnnnnnnnnnnnnnnnnnnnnnnnnnnnnnnnnnnnnnnnnnnnnnnnnnnnnnnnnnnnnnnnnnnnnnnnnnnnnnnnnnnnnnnnnnnnnnnnnnnnnnnnnnnnnnnnnnnnnnnnnnnnnnnnnnnnnnnnnnnnnnnnnnnnnnnnnnnnnnnnnnnnnnnnnnnnnnnnnnnnnnnnnnnnnnnnnnnnnnnnnnnnnnnnnnnnnnnnnnnnnnnnnnnnnnnnnnnnnnnnnnnnnnnnnnnnnnnnnnnnnnnnnnnnnnnnnnnnnnnnnnnnnnnnnnnnnnnnnnnnnnnNNNNNNNNNNNNNNNNNNNNNNNNNNNNNNNNNNNNNNNNNNNNNNNNNNNNNNNNNNNNNNNNNNNNNNNNNNNNNNNNNNNNNNNNNNNNNNNNNNNNNNNNNNNNNNNNNNNNNNNNNNNNNNNNNNNNNNNNNNNNNNNNNNNNNNNN-NNNNNNNNNNNNNNNNNNNNNNNNNNNNNNNNNNNNN
>BC187
AAGATGGGATCCGACAAATATCTCAACACTATATTGGTCTACATGCTTTATCGATTGCTCCTTATTTACGTATTTCTATAAATAGGGCGTACTTTACCAACAGTGATCATGGATGCAAAAAATGTGAATACATTTATATGGAAAAAAGGTTTATATCAATATATTTTAAAGTGATTGAAAATTACTGATGTGTTTGATATTGTTGGAATAANNNNNNACCATCATATACCCGACTAACGTTCATATTATTAGTAAACTATCATATACAACCTAAGAAGTTGACATAAAGATTGACAAGCAGTTACCATTTTTAGTAGAANNNNNNNNNCAANNNNNNANNNNNNANNATTNTNNNNNNNNNNNNNNNNNNNNNNNCTATCNNNNNNNNNNNNGNNNNNNNTTATTTNNNNNNNNNNNNNNNNNNNNNNNNNCNNNNNNNNNNNNNNNNNNNNNNNNNNNNNNNNNNNNNNNNNNNNNNNNNNNNNNNNNNNNNNNNNNNN-NNNNNNNNNNNNNNNNNNNNNNNNNNNNNNNNNNNNNNNN
>DBVPG1106
nnnnnnnnnnnnnnnnnnnnnnnnnnnnnnnnnnnnnnnnnnnnnnnnnnnnnnnnnnnnnnnnnnnnnnnnnnnnnnnnnnnnnnnnnnnnnnnnnnnnnnnnnnnnnnnnnnnnnnnnnnnnnnnnnnnnnnnnnnnnnnnnnnnnnnnnnnnnnnnnnnnnnnnnnnnnnnnnnnnnnnnnnnnnnnnnnnnnnnnnnnnnnnnnnnnnnnnnnnnnnnnnnnnnnnnnnnnnnnnnnnnnnnnnnnnnnnnnnnnnnnnnnnnnnnnnnnnnnnnnnnnnnnnnnnnnnnnnnnnnnnnnnnnnnnnnnnnnnnnnnnnnnnnnnnnnnnnnnnnnnnnnnnnnnnnnnnnnnnnnnnnnnnnnnnnnnnnnnnnnnnnnnnnnnnnnnnnnnnnnnnnnnnnnnnnnnnnnnnnnnnnnnnnnnnnnnnnnnnnnnnnnnnnnnnnnnnnnnnnnnnnnnnnnnnnnnnnnnnnnnnnnnnnnnnnnnnnnnnnnnnnnnnnnnnnnnnnnnnnnnnnnnnnnnnnnnnnnnnnnn
>DBVPG1373
NNNNNNNNNNNNNNNNNNNNNNNNNNNNNNNNNNNNNNNNNNNNNNNNNNNNNNNNNNNNNNNNNNNNNNNNNNNNNNNNNNNNNNNNNNNNNNNNNNNNNNNNNNNNNNNNNNNNNNNNNNNNNNNNNNNNNNNNNNNNNNNNNNNNNNNNNNNNNNNNNNNNNNNNNNNNNNNNNNNNNNNNNNNNNNNNNNNNN-NNNNNNNNNNNNNNNNnnnnnnnnnnnnnnnnnnnnnnnnnnnnnnnnnnnnnnnnnnnnnnnnnnnnnnnnnnnnnnnnnnnnnnnnnnnnnnnnnnnnnnnnnnnnnnnnnnnnnnnnnnnnnnNNNNNNNNNNNNNNNNNNNNNNNNNNNNNN-NNNNNNNNNNNNNNNNAANNNNNNNNNNNTATTNNNAGAANTNNNNNNNNNNNNNNNNNNNNNNNTGATGATGCNNNNNNATATTGAGAAATTATATGTATTATNCNNNNNNNNNNNNNNNNAGGTCACNNATAAATAGCCTTGTTGGCGCAATCNNTAGCGCGTATGACTCNNNATCATAAGGTT
>DBVPG1788
AAGATGGGATCCGACAAATATCTCAACACTATATTGGTCTACATGCTTTATCGATTGCTCCTTATTTACGTATTTCTATAAATAGGGCGTACTTTACCAACAGTGATCATGGATGCAAAAAATGTGAATACATTTATATGGAAAAAAGGTTTATATCAATATATTTTAAAGTGATTGAAAATTACTGATGTGTTTGATATTGTTGGAATAAGAATCAACCATCATATACCNNNNNNNNGTTCATATTNNNNNNNNNNNNTCANNNNNNANNNNNNNNNNNGACATNNNGNNNNNNNNNNNNNNNNNATTNNNNNNAGAANNNNNNAAGCAAGANNNNNNNNNCANATNNNNNNN-NNNNNNNNNNNNNNnnnnnnnnnnnnnnnnnnnnnnnnnnnnnnnnnnnnnnnnnnnnnnnnnnnnnnnnnnnnnnnnnnnnnnnnnnnnnnnnnnnnnnnnnnnnnnnnnnnnnnnnnnnnnnnnnnnnnnnnnnnnnnnnnnnnnnnnnnnnnnnnnnnnnnnnnnnnnnnnnnnnnnnnnnnn
>DBVPG1853
NNNNTGGNNNNNGACAAANNNCTCAACACTATATTGGTCTACATGCTTTATCGATTGCTCCTTATTTACGTATTTCTATAAATAGGGCGTACTTTACCAACAGTGATCATGGATGCAAAAAATGTGAATACATTTATATGGAAAAAAGGTTTATATCAATATATTTTAAAGTGATTGAAAATTACTGATGTGTTTGATATTGTTGGAATAAGAATCAACCATCATATACCCGACTAACGTTCATATTATTAGTAAACTATCATATACAACCTAAGAAGTTGACATAAAGATTGACAAGCAGTTACCATTTTTAGTAGAAGTTGAAAAGGAAGAATTGATAACCAAATATTGTTTTCCAACAATGTAATCCCAACCCTATCTCAATATTCATAGAATTCACTTATTTCTCAGTTTAATACATGATGATGCATNNNNNNNNNNAGAAATTATATGTATTATCCCTTNTTNNNCNNNNNNNNNNCACANNNNNNNNNNNTTGTTGGCGCNNNNNNNNNNNCGTATGACTNNNNNNCATAAGGNN
>DBVPG6040
NNNNNNNNNNNNNNNNNNNNNNNNNNNNNNNNNNNNNNNNNNNNNNNNNNNNNNNNNNNNNNNNNNNNNNNNNNNNNNNNNNNNNNNNNNNNNNNNNNNNNNNNNNNNNNNNNNNNNNNNNNNNNNNNNNNNNNNNNNNNNNNNNNNNNNNNNNNNNNNNNNNNNNNNNNNNNNNNNNNNNNNNNNNNNNNNNNNNNTATNNNNNNNATAANNNNNNNNNNNNNNNNNNNNNNNNNNNGTTNNNNNNNNTAGTAAACTATCATNNNNNNNNNNNGNNNNNNNCATAANNNNNNNNNAGNNNNNNCCATTTTTAGTAGAAGTTGAAAAGCAAGAATTGATAACCAAATANNNNNTNNNNNNANTGTAANNNNAACCCTANCTNNNTATTCATAGAATTCACNNNNNNNNNNGTTNAATNCATNATGTNGCATNNNGNNATTGAGATATTATATGTATTATCCCTTNNNNACATTNNNAAGGTAANAAATAAANNNNNNTGTTGGNNCAANCNNNNNNGNNTATGACTCTTAATCATAAGGNN
>DBVPG6044
AAGATGGGATCCGACAAATATCTCAACACTATATTGGTCTACATGCTTTATCGATTGCTCCTTATTTACGTATTTCTATAAATAGGGCGTACTTTACCAACAGTGATCATAGATGCAAAAAATGTGAATACATTTATATGGAAAAAAGGTTTATATCAATATATTTTAAAGTGATTGAAAATTACTGATGTGTTTGATATTGTTGGAATAAGANTCAACCATCATATACCCGACTAACGTTCATATTATTAGTAAACTATCATATACAGCATAAGAAGTTGACATAAAGATTGACAAGCAGTTACCATTTTTAGTAGAAGTTGAAAAGCAAGAATTGATAACCAAATATTGTTTTCCAACAATGTAATCCCAACCCTATCTCAATATTCATAGAATTCACCTATTTCTCAGTTNAANACANGATGANGCATCNTGATANTGAGATATTNTATGTATNATCCCTTTTTANCCTTTAAAAGGTCACAAATAAATAGCCTTGTTGGCGCAATCGGTAGCGCGTATGACTCTTAATCATAAGGTT
>DBVPG6765
AAGATGGGATCCGACAAATATCTCAACACTATATTGGTCTACATGCTTTATCGATTGCTCCTTATTTACGTATTTCTATAAATAGGGCGTACTTTACCAACAGTGATCATGGATGCAAAAAATGTGAATACATTTATATGGAAAAAAGGTTTATATCAATATATTTTAAAGTGATTGAAAATTACTGATGTGTTTGATATTGTTGGAATAAGAATCAACCATCATATACCCGACTAACGTTCATATTATTAGTAAACTATCATATACAACCTAAGAAGTTGACATAAAGATTGACAAGCAGTTACCATTTTTAGTAGAAGTTGAAAAGCAAGAATTGATAACCAAATATTGTTTTCCAACAATGTAATCCCAACCCTATCTCAATATTCATAGAATTCACTTATTTCTCAGTTTAATACATGATGATGCATCTTGATATTGAGAAATTATATGTATTATCCCTTTTTAACCTTTAAAAGGTCACAAATAAATAGCCTTGTTGGCGCAATCGGTAGCGCGTATGACTCTTAATCATAAGGTT
>K11
AAGATGNNNTNNAACNNNNNNNNNNACACTATATTNGTCNNCATGCTTTATCGATNGCNCCTTATTNACGNATTTCTANNAATANGGCGTACTTTACCAACNGTGATCATNGATGCAAAAANTATGAATNCATTTNTATGGAAAAAAGGTTTNTNTCAATATATTNNAANGNGATTGAAAATTACNGATGNGTTTGATATTGTTGGAATAAGAATCAACCATCATATNCCCGNNNNACGTTCATATTATTNGNNAACTATCATATNNNGCNTAAGAAGTTGACATAAAGATTGACAAGCAGNNACCATTTTTAGTAGAAGTTGAAAAGCAAGAATTGATANCCAAATATTGTTTTCCAACAATGTAATCCCANNCCTATCTCAATATTCATAGAATTCACCTANTTCTCAGTNTANNNNNNNATGNNNNNNNNNGATANNNNGATNNNATANGTNNNNNNNNNTTTTNNNCNNNNAANNNNNNCNNNNNAATANNNNNNNNNNNNCNNTCGGTAGCGCGTATGACTCTNNATCATAAGGTT
>L_1374
nnnnnnnnnnnnnnnnnnnnnnnnnnnnnnnnnnnnnnnnnnnnnnnnnnnnnnnnnnnnnnnnnnnnnnnnnnnnnnnnnnnnnnnnnnnnnnnnnnnnnnnnnnnnnnnnnnnnnnnnnnnnnnnnnnnnnnnnnnnnnnnnnnnnnnnnnnnnnnnnnnnnnnnnnnnnnnnnnnnnnnnnnnnnnnnnnnnnnnnnnnnnnnnnnnnnnnnnnnnnnnnnnnnnnnnnnnnnnnnnnnnnnnnnnnnnnnnnnnnnnnnnnnnnnnnnnnnnnnnnnnnnnnnnnnnnnnnnnnnnnnnnnnnnnnnnnnnnnnnnnnnnnnnnnnnnnnnnnnnnnnnnnnnnnnnnnnnnnnnnnnnnnnnnnnnnnnnnnnnnnnnnnnnnnnnnnnnnnnnnnnnnnnnnnnnnnnnnnnnnnnnnnnnnnnnnnnnnnnnnnnnnnnnnnnnnnnnnnnnnnnnnnnnnnnnnnnnnnnnnnnnnnnnnnnnnnnnnnnnnnnnnnnnnnnnnnnnnnnnnnnnnnnnnnnnnnnnnnnnnn
>L_1528
NNNNNNNNNNNNNNNNNNNNNNNNNNNNNNNNNNNNNNNNNNNNGCTTTNNNNNNNNNNNNNNNNNNNNNNNNNNNNNNNNNNNNNNNNNNNNNNACCNNNNNNNNNNNNNNNNNNNNNNNNNNNNNNNNNNNNNNNATNNNNNNNNNNNNNNNNNNNNNNNNNNNNNNNNNNNNNNNNNNNNNNNNNNNNNNNNNNNNNNNNNNNNNNNNNNNNNNNNNNNNNNNNNNNNNNNNNNNNNNNNNNNNNNNNNNNNNNnnnnnnnnnnnnnnnnnnnnnnnnnnnnnnnnnnnnnnnnnnnnnnnnnnnnnnnnnnnnnnnnnnnnnnnnnnnnnnnnnnnnnnnnnnnnnnnnnnnnnnnnnnnnnnnnnnnnnnnnnnnnnnnnnnnnnnnnnnnnnnnnnnnnnnnnnnnnnnnnnnnnnnnnnnnnnnnnnnnnnnnnnnnnnnnnnnnnnnnnnnnnnnnnnnnnnnnnnnnnnnnnnnnnnnnnnnnnnnnnnnnnnnnnnnnnnnnnnnnnnnnnnnnnnnnnnnnnnnnnnnnn
>NCYC110
nnnnnnnnnnNNNNNNNNNNNNNNNNNNNNNNNNNGGNNNNNNTGCNNNNNNGATNNNNNNNNNNNNNNNTATNNNNNNNNNTANNGNNNNNNNNNNNAANNNNNNTCATAGATGCAAAAAATGTGAATACATTTATATGGAAAAAAGGTTTATATCAATATATNNNNNNGTGATTGAAAATTACTGATGTGTTTGATATTGTTGGAATAAGAATCAACCATCATATACCCNNNNNNCGTTCATATTATTAGTAAACTATCATATACAGCATAAGAAGTTGACATAAAGATTGACAAGCAGTTACCATTTTTAGTAGAAGTTGAAAAGCAAGAATTGATAACCAAATATTGTTTTCCAACAATGTAATCCCAACCCTATCTCAATATTCATAGAATTCACCTATTTCTCAGTTTAATACATGATGATGCATCTTGATATTGAGATATTATATGTATTATCCCTTTTTAACCTTTAAAAGGTCACAAATAAATAGCCTTGTTGGCGCAATCGGTAGCGCGTATGACTCTTAATCATAAGGTT
>NCYC361
AAGATGGGATCCGACAAATATCTCAACACTATATTGGTCTACATGCTTTATCGATTGCTCCTTATTTACGTATTTCTATAAATAGGGCGTACTTTACCAACAGTGATCATAGATGCAAAAAATGTGAATACATTTATATGGAAAAAAGGTTTATATCAATATATTTTAAAGTGATTGAAAATTACTGATGTGTTTGATATTGTTGGAATAAGAATCAACCATCATATACCCGACTAACGTTCATATTATTAGTAAACTATCATATACAGCATAAGAAGTTGACATAAAGATTGACAAGCAGTTACCATTTTTAGTAGAAGTTGAAAAGCAAGAACTGATAACCAAATATTGTTTTCCAACAATGTAATCCCAACCCTATCTCAATATTCATAGAATTCACCTATTTCTCAGTTTAATACATGATGATGCATCTTGATATTGAGATATTATATGTATTATCCCTTTTTAACCTTTAAAAGATCACAAATAAATAGCCTTGTTGGCGCAATCGGTAGCGCGTATGACTCTTAATCATAAGGNT
>RM11_1A
AAGATGGGATCCGACAAATATCTCAACACTATATTGGTCTACATGCTTTATCGATTGCTCCTTATTTACGTATTTCTATAAATAGGGCGTACTTTACCAACAGTGATCATGGATGCAAAAAATGTGAATACATTTATATGGAAAAAAGGTTTATATCAATATATTTTAAAGTGATTGAAAATTACTGATGTGTTTGATATTGTTGGAATAAGAATCAACCATCATATACCCGACTAACGTTCATATTATTAGTAAACTATCATATACAACCTAAGAAGTTGACATAAAGATTGACAAGCAGTTACCATTTTTAGTAGAAGTTGAAAAGCAAGAATTGATAACCAAATATTGTTTTCCAACAATGTAATCCCAACCCTATCTCAATATTCATAGAATTCACTTATTTCTCAGTTTAATACATGATGATGCATCTTGATATTGAGAAATTATATGTATTATCCCTTTTTAACCTTTAAAAGGTCACAAATAAATAGCCTTGTTGGCGCAATCGGTAGCGCGTATGACTCTTAATCATAAGGTT
>S288c
AAGATGGGATCCGACAAATATCTCAACANNNNNNNNNNNTACNTGNTTTATCGATTGCTCCTTATTTACGTATTTCTATAAATANGGCGTACTTTACCAACAGTGATCATGGATGCAAAAAATGTGAATACATTTATATGGAAANNNNNNNNNNNNNNNNNNNNNTTNNNNNNNNNNNNNNNTACTGATGTGTTTGATATTGTTGGAATAAGAATNNNNNNNNNNNNNNCCGACTANNNNNNNNNNNNNNNGTAAACTATCNNNNNNNNNNNNNNNAGTTGACNTAANGATNNNCAAGCAGTTACCATTTTTNNNNGAAGTTGAAAAGCAANAATTGATANCCAAATATTNTTTTCCNNNNATGNAATCCCAACCCTATCTCANTATNNNTAGAATTCACNTATTNCTCANNTTAATACNTGATGATGCATCTTGANATNGAGAAATTANATGTATTATCCCTTTTTAACCTTTAAAAGGTCACAAATAAATAGCCTNGTTGGCGCAATCGGTAGCGCGTATGACTCTTAATCATAAGNNN
>SK1
AAGATGGGATCCGACAAATATCTCAACACTATATTGGTCTACATGCTTTATCGATTGCTCCTTATTTACGTATTTCTATAAATAGGGCGTACTTTACCAACAGTGATCATAGATGCAAAAAATGTGAATACATTTATATGGAAAAAAGGTTTANNNNNNNNNNNNNNNNNNNNNNNNNNNNNNNNNNNNNNNNNNNNNNNNGTTGGAATAAGAATCANNNNTCANATNCCCGNCTAACGTTCATATTATTAGTANACTANCATATACAGCATAAGAAGTTGACATAAAGATTGACANNNANNTACCATTTTTAGTAGAAGTTGAAAAGCAAGAATTGATAACCANATNNNNTTTTCCAACAATGTAATCCCAACCCTATCTCAATANTCATAGAATTCACCTATTNNNNNGTTNNNTACATGATGATGCATCTNGATATTGAGATATTATATGTATTATCCCTTTTTAACCTTTAAAAGGTCACAAATAAATAGCCTTGTTGGCGCAATCGGTAGCGCGTATGACTCTTAATCATAAGGTT
>UWOPS03_461_4
AAGATGGGATCCGACAAATATCTCAACACTATATTGGTCTACATGCTTTATCGATTGCTCCTTATTTACGTATTTCTATAAATAGGGCGTACTTTACCAACAGTGATCATAGATGCAAAAAATGTGAATACATTTATATGGAAAAAAGGTTTATATCAATATATTTTAAAGTGATTGAAAATTACTGATGTGTTTGATATTGTTGGAATAAGAATCAACCATCATATACCCGACTAACGTTCATATTATTAGTAAACTATCATATACAACCTAAGAAGTTGACATAAAGATTGACAAGCAGTTACCATTTTTAGTAGAAGTTGAAAAGCAAGAATTGATAACCAAATATTGTTTTCCAACAATGNNATCCCAACCCTATCTCAATATTCATAGAATTCACTTATTTCTCAGTTTANTACATGATGATGCATCTTGATATTGAAATATTATATGTATTATCCCTTTTTGACCTTTAAAAGGTCACAAATAAATAGCCTTGTTGGCGCAATCGNNNNNNCGTNNNNNNNNNNNNNNNNNNNNN
>UWOPS05_217_3
nnnnnnnnnnnnnnnnnnnnnnnnnnnnnnnnnnnnnnnnnnnnnnnnnnnnnnnnnnnnnnnnnnnnnnnnnnnnnnnnnnnnnnnnnnnnnnnnnnnnnnnnnnnnnnnnnnnnnnnnnnnnnnnnnnnnnnnnnnnnnnnnnnnnnnnnnnnnnnnnnnnnnnnnnnnnnnnnnnnnnnnnnnnnnnnnnnnnnnnnnnnnnnnnnnnnnnnnnnnnnnnnnnnnnnnnnnnnnnnnnnnnnnnnnnnnnnnnnnnnnnnnnnnnnnnnnnnnnnnnnnnnnnnnnnnnnnnnnnnnnnnnnnnnnnnnnnnnnnnnnnnnnnnnnnnnnnnnnnnnnnnnnnnnnnnnnnnnnnnnnnnnnnnnnnnnnnnnnnnnnnnnnnnnnnnnnnnnnnnnnnnnnnnnnnnnnnnnnnnnnnnnnnnnnnnnnnnnnnnnnnnnnnnnnnnnnnnnnnnnnnnnnnnnnnnnnnnnnnnnnnnnnnnnnnnnnnnnnnnnnnnnnnnnnnnnnnnnnnnnnnnnnnnnnnnnnnnnnnnnn
>UWOPS05_227_2
nnnnnnnnnnnnnnnnnnnnnnnnnnnnnnnnnnnnnnnnnnnnnnnnnnnnnnnnnnnnnnnnnnnnnnnnnnnnnnnnnnnnnnnnnnnnnnnnnnnnnnnnnnnnnnnnnnnnnnnnnnnnnnnnnnnnnnnnnnnnnnnnnnnnnnnnnnnnnnnNNNNNNNNNNNNNNNNNNNNANNNNNNNNNNNNNTTNNNNNNNNNNNNNNNNNNNNNNNNCATCATATACCCGACTAACGTTCATATTATTAGTAAACTATCATATACAACCTAAGAAGTTGACATAAAGATTGACAAGCAGTTACCATTTTTAGTAGAAGTTGAAAAGCAAGAATTGATAACCAAATATTGTTTTCCAACAATGTAATCCCAACCCTATCTCAATATTCATAGAATTCACTTATTTCTCAGTTTAATACATGATGATGCATCTTGATATTGAAATATTATATGTATTATCCCTTTTTGACCTTTAAAAGGTCACAAATAAATAGCCTTGTTGGCGCAATCGGTAGCGCGTATGACTCTTAATCATAAGGTT
>UWOPS83_787_3
nnnnnnnnnnnnnnnnnnnnnnnnnnnnnnnnnnnnnnnnnnnnnnnnnnnnnnnnnnnnnnnnnnnnnnnnnnnnnnnnnnnnnnnnnnnnnnnnnnnnnnnnnnnnnnnnnnnnnNNNNNNNNNNNNNNNNNNNNNNNNNNNNNNNNNNNNNNNNNNNNNNNNNNNNNN-NNNNNNNNNNNNNNNNNNNNNNNNNNNNNNNNNNNNNNNNNNNNNNNNNNNNNNNNNNNNNNNNNNNNNNNNNNNNNNNNNNNNNNNNNNNNNNNNNNNNNNNNNNNNNNNNNNNNNNNNNNNNNNNNNNNNNNNNNNNNNNNNNNNNNNNNNNNNNNNNNNNNNNNNNNNNNNNNNNNNNNNNNNNNNNNNNNNNNNNNNNNNNNNNNNNNNNNNNNNNNNNNNNNNNNNNNNNNNNNNNNNNNNNNNNNNNNNNNNNNNNNNNNNNNNNNNNNNNNNNNNNNNNNNNNNNNNNNNNNNNNNNNNNNNNNNNNNNNNNNNNNNNNNNNNNNNNNNNNNNTANNNNNNNNNNNNNNNNNNNNNNNNNNN
>UWOPS87_2421
AAGATGGGATCCGACAAATATCTCAACACTATATTGGTCTACATGCTTTATCGATTGCTCCTTATTTACGTATTTCTATAAATAGGGCGTACTTTACCAACAGTGATCATAGATGCAAAAAATGTGAATACATTTATATGGAAAAAAGGTTTATATCGATATATTTTAAAGTGATTGAAAATTACTGATGTGTTTGATATTGTTGGAATAAGAATCAACCATCATATACCCGACTAACGTTCATATTATTAGTAAACTATCATATACAGCATAAGAAGTTGACATAAAGATTGACAAGCAGTTACCATTTTTAGTAGAAGTTGAAAAGCAAGAATTGATAACCAAATATTGTTTTCCAACAATGTAATCCCAACCCTATCTCAATATTCATAGAATTCACCTATTTCTCAGTTTAATACATGATGATGCATCTTGATATTGAGATATTATATGTANNNNNNCTTTTTAACCTTTAAAAGGTCACAAATAAATAGCCTTGTTGGCGCAATCGGTAGCGCGTATGACTCTNNNTCATAAGGTT
>W303
AAGATGGGATCCGACAAATATCTCAACACTATATTGGTCTACATGCTTTATCGATTGCTCCTTATTTACGTATTTCTATAAATAGGGCGTACTTTACCAACAGTGATCATGGATGCAAAAAATGTGAATACATTTATATGGAAAAAAGGTTTATATCAATATATTTTAAAGTGATTGAAAATTACTGATGTGTTTGATATTGTTGGAATAAGAATCNACCATCATATACCCGACTAACGTNCNTANTATTAGTAAACTANCATATACNACCTAAGAAGTNGNCNTNANGATTGACANNNNNNNNNNNNTNNNNNNNNNNNNNNNNNNNNNNNNNNNNNNNNNNNNNNNNNNNNNNNNNNNNNNNNNNNNNNNNNNNNNNNNNNNNNNNNNNNNNNNNNNNNNNNNNNNNNNNNNNNNNNNNNNNNNNNNNNNNNNNNNNNNNNNNNNNNNNNNNNNNNnnnnnnnnnnnnnnnnnNNNNNNNNNNNNNNNNNNNNNNNNNNNNNNNNNNNNNNNNNNNNNNNNNNNNNNNNnnnnnnnnnn
>Y12
NNNNNNNNNNNNNNNNNNNNNNNNNNNNNNNNNNNNNNNNNNNNNNNNNNNNNNNNNNNNNNNNNNNNNNNNNNNNNNNNNNNNNNNNNNNNNNNN-NNNNNNNNNNNNNNNNNNNNNNNNNnnnnnnnnnnnnnnnnnnnnnnnnnnnnnnnnnnnnnnnnnnnnnnnnnnnnnnnnnnnnnnnnnnnnnnnnnnnnnnnnnnnnnnnnnnnnnnnnnnnnnnnnnnnnnnnnnnnnnnnnnnnnnnnnnnnnnnnnnnnnnnnnnnnnnnnnnnnnnnnnnnnnnnnnnnnnnnnnnnnnnnnnnnnnnnnnnnnnnnnnnnnnnnnnnnnnnnnnnnnnnnnnnnnnnnnnnnnnnnnnnnnnnnnnnnnnnnnnnnnnnnnnnnNNNNNNNNNNNNNN-NNNNNNNNNNNNNNNNNNNNNNNNNNNNNNNNNNNN-NNNNNNNNNNNNNNNN-NNNNNNNNNNNNNNNNNNNNNNNNNNNNNNNNNNNNNNNNNNNNNNNNNNNNNNNNNNNNNNNNNNNNNNNNNNNNNNNNNNNN
>Y55
AAGATGGGATCCGACAAATATCTCAACACTATATTGGTCTACATGCTTTATCGATTGCTCCTTATTTACGTATTTCTATAAATAGGGCGTACTTTACCAACAGTGATCATAGATGCAAAAAATGTGAATACATTTATATGGAAAAANGGTTTATANCAATATATTTNAANGTGATTGAAAATTACTGANGTGTTTGATATTGTNGGAATAAGAATCAACCATCATATACCCGACTAACGTTCATATTATTAGTAAACTATCATATACAGCATAAGAAGTTGACATAAAGATTGACAAGCAGTTACCATTTTTAGTAGAAGTNGAAAAGCAAGAATTGATAACCAAATATTGTTTTCCAACAATGTAATCCCAACCCTATCTCAATATTCATAGAATTCACCTATTTCTCAGTTTAATACATGATGATGCATCTTGATATTGAGATATTATATGTATTATCCCTTTTTAACCTTTAAAAGGTCACAAATAAATAGCCTTGTTGGCGCAATCGGTAGCGCGTATGACTCTTAATCATAAGGTT
>Y9
NNNNNNNNNNNNNNCNNNNNNNNCAACACTATATNNNNNNACANNNTTNNNNNNTNNNNNNNNNNTNANNNNTTTCTNNNNNNNNGNNNTACTTTACCAACAGTGATCATAGATGCAAAAAATGTGAATACATTTATATGGAAAAAAGGTTTATATCAATATATTTTAAAGTGATTGAAAATTACTGNTGTATTTGATATTGTTGGAATAANNATCAACCATCATATACCCGACTAACNNTCATATTATTAGTAAACTATCATATNNNNNNNNNGAAGTTGACATAAAGATTGACAAGCAGTTACCATTTTTAGTAGAAGTTGAAAAGCAAGAATTGATAACCAAATATNNTTTTTCAANNANNNAATCCCAACCCTATCTCAATATTCATNNNATTCACCNNNNNTTCAGTTTAATACATGATGATGNATCTNGATGTNNNNATATTATATGTATTATCCCNTTTTAACCTTTAAAAGGTCACAAATAAATAGCCTTGTTGGCGCAATCGGTAGCGCGTATGACTCTTAATCATAAGGTT
>YIIc17_E5
nnnnnnnnnnnnnnnnnnnnnnnnnnnnnnnnnnnnnnnnnnnnnnnnnnnnnnnnnnnnnnnnnnnnnnnnnnnnnnnnnnnnnnnnnnnnnnnnnnnnnnnnnnnnnnnnnnnnnnnnnnnnnnnnnnnnnnnnnnnnnnnnnnnnnnnnnnnnnnnnnnnnnnnnnnnnnnnnnnnnnnnnnnnnnnnnnnnnnnnnnnnnnnnnnnnnnnnnnnnnnnnnnnnnnnnnnnnnnnnnnnnnnnnnnnnnnnnnnnnnnnnnnnnnnnnnnnnnnnnnnnnnnnnnnnnnnnnnnnnnnnnnnnnnnnnnnnnnnnnnnnnnnnnnnnnnnnnnnnnnnnnnnnnnnnnnnnnnnnnnnnnnnnnnnnnnnnnnnnnnnnnnnnnnnnnnnnnnnnnnnnnnnnnnnnnnnnnnnnnnnnnnnnnnnnnnnnnnnnnnnnnnnnnnnnnnnnnnnnnnnnnnnnnnnnnnnnnnnnnnnnnnnnnnnnnnnnnnnnnnnnnnnnnnnnnnnnnnnnnnnnnnnnnnnnnnnnnnnnnnn
>YJM789
AAGATGGGATCCGACAAATATCTCAACACTATATTGGTCTACATGCTTTATCGATTGCTCCTTATTTACGTATTTCTATAAATAGGGCGTACTTTACCAACAGTGATCATGGATGCAAAAAATGTGAATACATTTATATGGAAAAAAGGTTTATATCAATATATTTTAAAGTGATTGAAAATTACTGATGTGTTTGATATTGTTGGAATAAGAATCAACCATCATATACCCGACTAACGTTCATATTATTAGTAAACTATCATATACAACCTAAGAAGTTGACATAAAGATTGACAAGCAGTTACCATTTTTAGTAGAAGTTGAAAAGCAAGAATTGATAACCAAATATTGTTTTCCAACAATGTAATCCCAACCCTATCTCAATATTCATAGAATTCACTTATTTCTCAGTTTAATACATGATGATGCATCTTGATATTGAGAAATTATATGTATTATCCCTTTTTAACCTTTAAAAGGTCACAAATAAATAGCCTTGTTGGCGCAATCGGTAGCGCGTATGACTCTTAATCATAAGGTT
>YJM975
nnnnnnnnnnnnnnnnnnnnnnnnnnnnnnnnnnnnnnnnnnnnnnnnnnnnnnnnnnnnnnnnnnnnnnnnnnnnnnnnnnnnnnnnnnnnnnnnnnnnnnnnnnnnnnnnnnnnnnnnnnnnnnnnnnnnnnnnnnnnnnnnnnnnnnnnnnnnnnnnnnnnnnnnnnnnnnnnnnnnnnnnnnnnnnnnnnnnnnnnnnnnnnnnnnnnnnnnnnnnnnnnnnnnnnnnnnnnnnnnnnnnnnnnnnnnnnnnnnnnnnnnnnnnnnnnnnnnnnnnnnnnnnnnnnnnnnnnnnnnnnnnnnnnnnnnnnnnnnnnnnnnnnnnnnnnnnnnnnnnnnnnnnnnnnnnnnnnnnnnnnnnnnnnnnnnnnnnnnnnnnnnnnnnnnnnnnnnnnnnnnnnnnnnnnnnnnnnnnnnnnnnnnnnnnnnnnnnnnnnnnnnnnnnnnnnnnnnnnnnnnnnnnnnnnnnnnnnnnnnnnnnnnnnnnnnnnnnnnnnnnnnnnnnnnnnnnnnnnnnnnnnnnnnnnnnnnnnnnnnn
>YJM978
AAGATGGGATCCGACAAATATCTCAACACTATATTGGTCTACATGCTTTATCGATTGCTCCTTATTTACGTATTTCTATAAATAGGGCGTACTTTACCAACAGTGATCATGGATGCAAAAAATGTGAATACATTTATATGGAAAAAAGGTTTATATCAATATATTTTAAAGTGATTGAAAATTACTGATGTGTTTGATATTGTTGGAATAAGAATCAACCATCATATACCCGACTAACGTTCATATTATTAGTAAACTATCATATACAACCTAAGAAGTTGACATAAAGATTGACAAGCAGTTACCATTTTTAGTAGAAGTTGAAAAGCAAGAATTGATAACCAAATATTGTTTTCCAACAATGTAATCCCAACCCTATCTCAATATTCATAGAATTCACTTATTTCTCAGTTTAATACATGATGATGCATCTTGATATTGAGAAATTATATGTATTATCCCTTTTTAACCTTTAAAAGGTCACAAATAAATAGCCTTGTTGGCGCAATCGGTAGCGCGTATGACTCTTAATCATAAGGTT
>YJM981
nnnnnnnnnnnnnnnnnnnnnnnnnnnnnnnnnnnnnnnnnnnnnnnnnnnnnnnnnnnnnnnnnnnnnnnnnnnnnnnnnnnnnnnnnnnnnnnnnnnnnnnnnnnnnnnnnnnnnnnnnnnnnnnnnnnnnnnnnnnnnnnnnnnnnnnnnnnnnnnnnnnnnnnnnnnnnnnnnnnnnnnnnnnnnnnnnnnnnnnnnnnnnnnnnnnnnnnnnnnnnnnnnnnnnnnnnnnnnnnnnnnnnnnnnnnnnnnnnnnnnnnnnnnnnnnnnnnnnnnnnnnnnnnnnnnnnnnnnnnnnnnnnnnnnnnnnnnnnnnnnnnnnnnnnnnnnnnnnnnnnnnnnnnnnnnnnnnnnnnnnnnnnnnnnnnnnnnnnnnnnnnnnnnnnnnnnnnnnnnnnnnnnnnnnnnnnnnnnnnnnnnnnnnnnnnnnnnnnnnnnnnnnnnnnnnnnnnnnnnnnnnnnnnnnnnnnnnnnnnnnnnnnnnnnnnnnnnnnnnnnnnnnnnnnnnnnnnnnnnnnnnnnnnnnnnnnnnnnnnnn
>YPS128
AAGATGGGATCCGACAAATATCTCAACACTATATTGGTCTACATGCTTTATCGATTGCTCCTTATTTACGTATTTCTATAAATAGGGCGTACTTTACCAACAGTGATCATAGATGCAAAAAATGTGAATACATTTATATGGAAAAAAGGTTTATATCNATATATTTTAANGTGATTGAAAATTACTGATGTGTTTGATATTGTTGGAATAAGAATCNACNNNCNTATNNNCGNCNAACGTTCATATTATTAGTAAACTATCATATACAGCATAAGAAGTTGACATAAAGATTGACAAGCAGTNNCCATTTTNNNNAGAANNNGNNAAGCAAGANNNGATAACCAAATANTGTNNNCNNNNANTNNNNNCCCAACCCTATCTCAATATTNNNAGNNTTCANNNNNNTCTCAGNNNNNTACATGATGATGCATCTTNNTNTTGAGNNNNNATNNGTATTANCCCTTTTNAACCTNNNNNAGNNNNNNNNNNNNNNNNCTNNTTNGNNNNNTCNNNNNNNNNNNNNNNNNNNNNNNNNNNNNNN
>YPS606
AAGATGGGATCCGACAAATATCTCAACACTATATTGGTCTACATGCTTTATCGATTGCTCCTTATTTACGTATTTCTATAAATAGGGCGTACTTTACCAACAGTGATCATAGATGCAAAAAATGTGAATACATTTATATGGAAAAAAGGTTTATATCAATATATTTTAAAGTGATTGAAAATTACTGATGTGTTTGATATTGTTGGAATAAGAATCAACCATCATATACCCGNNNNACGTTCATATTANNNNNNAACTATCATATACAGCATAAGAAGTTGACATAAAGATTGACAAGCAGTTACCATTTTTNNNNNNAGTTGANAAGCAAGANNNNNNNNNCAAATATTGTTTTCCAACAANNNAATCCCAACCCTATCTCNNNNNNNNNNNNNNTCACCTATTTCTCAGNNNNNNNNNTGATGATGCATNNNNNNNNNNNNATATTATATGTANNNNNNCTTNNNNNNNNNNNnnnnnnnnnnnnnnnnnnnnnnnnnnnNNNNNNNNNNNNNNNNNNNNNNNNNNNNNNNNNNNNNNN
>YS2
nnnnnnnnnnnnnnnnnnnnnnnnnnnnnnnnnnnnnnnnnnnnnnnnnnnnnnnnnnnnnnnnnnnnnnnnnnnnnnnnnnnnnnnnnnnnnnnnnnnnnnnnnnnnnnnnnnnnnnnnnnnnnnnnnnnnnnnnnnnnnnnnnnnnnnnnnnnnnnnnnnnnnnnnnnnnnnnnnnnnnnnnnnnnnnnnnnnnnnnnnnnnnnnnnnnnnnnnnnnnnnnnnnnnnnnnnnnnnnnnnnnnnnnnnnnnnnnnnnnnnnnnnnnnnnnnnnnnnnnnnnnnnnnnnnnnnnnnnnnnnnnnnnnnnnnnnnnnnnnnnnnnnnnnnnnnnnnnnnnnnnnnnnnnnnnnnnnnnnnnnnnnnnnnnnnnnnnnnnnnnnnnnnnnnnnnnnnnnnnnnnnnnnnnnnnnnnnnnnnnnnnnnnnnnnnnnnnnnnnnnnnnnnnnnnnnnnnnnnnnnnnnnnnnnnnnnnnnnnnnnnnnnnnnnnnnnnnnnnnnnnnnnnnnnnnnnnnnnnnnnnnnnnnnnnnnnnnnnnnnn
>YS4
nnnnnnnnnnnnnnnnnnnnnnnnnnnnnnnnnnnnnnnnnnnnnnnnnnnnnnnnnnnnnnnnnnnnnnnnnnnnnnnnnnnnnnnnnnnnnnnnnnnnnnnnnnnnnnnnnnnnnnnnnnnnnnnnnnnnnnnnnnnnnnnnnnnnnnnnnnnnnnnnnnnnnnnnnnnnnnnnnnnnnnnnnnnnnnnnnnnnnnnnnnnnnnnnnnnnnnnnnnnnnnnnnnnnnnnnnnnnnnnnnnnnnnnnnnnnnnnnnnnnnnnnnnnnnnnnnnnnnnnnnnnnnnnnnnnnnnnnnnnnnnnnnnnnnnnnnnnnnnnnnnnnnnnnnnnnnnnnnnnnnnnnnnnnnnnnnnnnnnnnnnnnnnnnnnnnnnnnnnnnnnnnnnnnnnnnnnnnnnnnnnnnnnnnnnnnnnnnnnnnnnnnnnnnnnnnnnnnnnnnnnnnnnnnnnnnnnnnnnnnnnnnnnnnnnnnnnnnnnnnnnnnnnnnnnnnnnnnnnnnnnnnnnnNNNNNNNNNNNNNNNNNNNNNNNNNNNNNNNNNN
>YS9
AAGATGGNNNCCGACAAATANCTCAACACTATATTGGTCTACATGCTTTATCGATTGCTCCTTATTTACGTATTTCTATAAATAGGGCGTACTTTACCAACAGTGATCATGGATGCAAAAAATGTGAATACATTTATATGGAAAAAAGGTTTATATCAATATATTTTAAAGTGATTGAAAATTACTGATGTGTTTGATATTGTTGGAATAAGAATCAACCATCATATACCCGACTAACGTTCATATTATTAGTAAACTATCATATACAACCTAAGAAGTTGACATAAAGATTGACAAGCAGTTACCATTTTTAGTAGAAGTTGAAAAGCAAGAATTGATAACCAAATATTGTTTTCCAACAATGTAATCCCAACCCTATCTCAATATTCATAGAATTCACTTATTTCNCAGNNTAATACATGATGATGCATCTTGATATTGAGAAATTATATGTATTATCCCTTTTTAACCTTTAAAAGGTCACANNNNNNNNNNCTTGTTGGCGCAATCGNNNNNGCGTATGACTNNNNNNNNNNNNNNN
