# Supplementary material for: Evolutionary Genomics of Transposable Elements in Saccharomyces cerevisiae
Source: PLoS One. 2012 Nov 30;7(11):e50978. doi: 10.1371/journal.pone.0050978 (PMC3511429; doi:10.1371/journal.pone.0050978)
Supplement: File S7 — ZIP archive of SGRP strain alignments used for population genomic analyses. Alignments of the orthologous genomic region in each SGRP strain corresponding to each Ty insertion in our re-annotation of the S. cerevisiae reference genome. N’s represent low quality (<Q40 phred score) or missing data, primarily due to the low-coverage sequence of many SGRP strains. The DNA sequence of sacCer2 is included as “REF” and each alignment includes the TE locus and 200 bp of DNA sequence on either side of the Ty insertion site. A dummy sequence shows the position of each TE in the alignment with “T”s. (ZIP) [file pone.0050978.s007.zip › S7/chrIV_st52+_TY2.mfa]

>REF
GGATGTTGTTTAAAAAAAAGATAGCCCTGTAGGGGGCTCGAACCCCTAACCTTATGATTAAGAGTCATACGCGCTACCGATTGCGCCAACAAGGCTATTTCGTTGGAAAAACTAATTAATTTTGGAAGTAATAGGACATTAAACATGTTTGTTGCAATGAAACTTTAAAATATCATCTGTTTAGTTTTATTCATGTTACTTGTTGGAATAAAAATCAACTATCATCTACTAACTAGTATTTACGTTACTAGTATATTATCATATACGGTGTTAGAAGATGACGCAAATGATGAGAAATAGTCATCTAAATTAGTGGAAGCTGAAACGCAAGGATTGATAATGTAATAGGATCAATGAATATTAACATATAAAACGATGATAATAATATTTATAGAATTGTGTAGAATTGCAGATTCCCTTTTATGGATTCCTAAATCCTCGAGGAGAACTTCTAGTATATCTACATACCTAATATTATAGCCTTAATCACAATGGAATCCCAACAATTACATCAAAATCCACATTCTCTACATTACTAGTATATTATCATATGCGGTTTAAGAAAATGGTATAAAGATTAAGAAACAGTCATGAAAATTTAGTGAAGCTGAAATGCCAGTATTGATAATACGATAGAATAATGAATGACAAAGTATATAAGGAAGATGAAGTAACATTATTATGGAGAACTATCGACTCCCTTTTGTGAATTTCTATATCCTCAAGGAGAAT
>index
-------------------------------------------------------------------------------------------------------------------------------------------------------------------------------------------------------TTTTTTTTTTTTTTTTTTTTTTTTTTTTTTTTTTTTTTTTTTTTTTTTTTTTTTTTTTTTTTTTTTTTTTTTTTTTTTTTTTTTTTTTTTTTTTTTTTTTTTTTTTTTTTTTTTTTTTTTTTTTTTTTTTTTTTTTTTTTTTTTTTTTTTTTTTTTTTTTTTTTTTTTTTTTTTTTTTTTTTTTTTTTTTTTTTTTTTTTTTTTTTTTTTTTTTTTTTTTTTTTTTTTTTTTTTTTTTTTTTTTTTTTTTTTTTTTTTTTTTTTTTTTTTTTTTTTTTTTTTTTTTTTTTTTTTTTTTTTTTTTTTTTTTTTTTTTTTTTTTTTTTTTTTTTT--------------------------------------------------------------------------------------------------------------------------------------------------------------------------------------------------------
>273614N
GGNNNNTGTTTAAAAAA--CNNNNNNCTNNNNNNGGCNNNNNNNNCNNNNNNNNNNNNNNNNNNNNNNNCGNNNNNNNNNNNNNNNNNNNNNNNNNNNNNNNNNNNNNNNNNNNNNNNNNNNNNNNNNNNNNNNNNNNNNNNNNNNNNNNNNNNNNNNNNNNNNNNNNNNNNNNNNNNNNNNNNNNNNNNNNNNNNNNNNnnnnnnnnnnnnnnnnnnnnnnnnnnnnnnnnnnnnnnnnnnnnnnnnnnnnnnnnnnnnnnnnnnnnnnnnnnnnnnnnnnnnnnnnnnnnnnnnnnnnnnnnnnnnnnnnnnnnnnnnnnnnnnnnnnnnnnnnnnnnnnnnnnnnnnnnnnnnnnnnnnnnnnnnnnnnnnnnnnnnnnnnnnnnnnnnnnnnnnnnnnnnnnnnnnnnnnnnnnnnnnnnnnnnnnnnnnnnnnnnnnnnnnnnnnnnnnnnnnnnnnnnnnnnnnnnnnnnnnnnnnnnnnnnnnnnnnnnnnnnnnnnnnnnnnnnnnnnnnnnnnnnnnnnnnnnnnnnnnnnnnnnnnnnnnnnnnnnnnnnnnnnnnnnnnnnnnnnnnnnnnnnnnnnnnnnnnnnnnnnnnnnnnnnnnnnnnnnnnnnnnnnnnnnnnnnnnnnnnnnnnnnnnnnnnnnnnnnnnnnnnnnnnnnnnnnnnnnnnnnnnnnnnnnnnnnnnnnnnnnnnnnnnnnnnnnnnnnnnnnnnnnnnnnnnnn
>322134S
nnnnnnnnnnnnnnnnnnnnnnnnnnnnnnnnnnnnnnnnnnnnnnnnnnnnnnnnnnnnnnnnnnnnnnnnnnnnnnnnnnnnnnnnnnnnnnnnnnnnnnnnnnnnnnnnnnnnnnnnnnnnnnnnnnnnnnnnnnnnnnnnnnnnnnnnnnnnnnnnnnnnnnnnnnnnnnnnnnnnnnnnnnnnnnnnnnnnnnnnnnnnnnnnnnnnnnnnnnnnnnnnnnnnnnnnnnnnnnnnnnnnnnnnnnnnnnnnnnnnnnnnnnnnnnnnnnnnnnnnnnnnnnnnnnnnnnnnnnnnnnnnnnnnnnnnnnnnnnnnnnnnnnnnnnnnnnnnnnnnnnnnnnnnnnnnnnnnnnnnnnnnnnnnnnnnnnnnnnnnnnnnnnnnnnnnnnnnnnnnnnnnnnnnnnnnnnnnnnnnnnnnnnnnnnnnnnnnnnnnnnnnnnnnnnnnnnnnnnnnnnnnnnnnnnnnnnnnnnnnnnnnnnnnnnnnnnnnnnnnnnnnnnnnnnnnnnnnnnnnnnnnnnnnnnnnnnnnnnnnnnnnnnnnnnnnnnnnnnnnnnnnnnnnnnnnnnnnnnnnnnnnnnnnnnnnnnnnnnnnnnnnnnnnnnnnnnnnnnnnnnnnnnnnnnnnnnnnnnnnnnnnnnnnnnnnnnnnnnnnnnnnnnnnnnnnnnnnnnnnnnnnnnnnnnnnnnnnnnnnnnnnnnnnnnnnnnnnnnnnnnnnnnnnnnnn
>378604X
NNNNGNNNNNNNNNNNN--NNNNNNNNTNNNNNNNNNNNNNNNNNCTAACCTTATGANNNNNNNNNNNACNNNNNANNNNTTNNNNCNNNNNNNNTATTTCGTTGGAAAAACNNNNNAATNNNNNNAGTAATAGGACATTAAACATGTTNNNNNCAATGAAACTTTAANNNNTNNNNNNNNNNNTTTTNNNNNNGTTNN----------------------------------------------------------------------------------------------------------------------------------------------------------------------------------------------------------------------------------------------------------------------------------------------------------------------------------------------NN---NNNNNTTATNNNNNNCGGNNNNNNANNNNNNNNNNAAGNNNNNNANNNNNTNNNNNNAATNNNNNNNNNNNGAAATGNNNNNNTTNNNNNNACNNNNNNATAATGNNNNNNAANNNNNNNNNNNNAGNNNNNNNNNNATTANNNNNNANNNNNNTCGACTCCCTTNTGTGAATTTCAATATCCNNNAGGAGAAT
>BC187
nnnnnnnnnnnnnnnnnnnnnnnnnnnnnnnnnnnnnnnnnnnnnnnnnnnnnnnnnnnnnnnnnnnnnnnnnnnnnnnnnnnnnnnnnnnnnnnnnnnnnnnnnnnnnnnnnnnnnnnnnnnnnnnnnnnnnnnnnnnnnnnnnnnnnnnnnnnnnnnnnnnnnnnnnnnnnnnnnnnnnnnnnnnnnnnnnnnnnnnnnnnnnnnnnnnnnnnnnnnnnnnnnnnnnnnnnnnnnnnnnnnnnnnnnnnnnnnnnnnnnnnnnnnnnnnnnnnnnnnnnnnnnnnnnnnnnnnnnnnnnnnnnnnnnnnnnnnnnnnnnnnnnnnnnnnnnnnnnnnnnnnnnnnnnnnnnnnnnnnnnnnnnnnnnnnnnnnnnnnnnnnnnnnnnnnnnnnnnnnnnnnnnnnnnnnnnnnnnnnnnnnnnnnnnnnnnnnnnnnnnnnnnnnnnnnnnnnnnnnnnnnnnnnnnnnnnnnnnnnnnnnnnnnnnnnnnnnnnnnnnnnnnnnnnnnnnnnnnnnnnnnnnnnnnnnnnnnnnnnnnnnnnnnnnnnnnnnnnnnnnnnnnnNNNNNNNNNNNNNNNNNNNNNNNNNNNAAAATTTAGTGAAGCNNNNNTGCCAGTNNNNNNNATACGATAGNNNAATGAATGACAAAGTATATAAGGAAGATGAAGTAACATTATTATGGANNNNNNNNGNNNNNCTTTTGTGAATTTCTATATCCTCAAGGAGAAT
>DBVPG1106
GGATGTTGNNNNNAAAAAAAATAGNCCNNNNNGGNNNNNNAACCNNNNNNNNNNNNNNNNNNNGTCATACGCNNNNNCGATTGCGCCAACAAGGCTATTTCGTTGGAAAAACTAATTAATTTTGGAAGTAATANNNNNNTAAACATGTTTGTTGCAATGAAACTTTAAAATATCATCTGTTTAGTTTTATTCATGTTNN----------------------------------------------------------------------------------------------------------------------------------------------------------------------------------------------------------------------------------------------------------------------------------------------------------------------------------------------NN---NNNNATTATCATATGCGGTTTAAGAAAATGGTATAANNNNNNAGAAACAGTCATGAAAATTTAGTGAAGCTGAAATGCCAGTATTGATAATACGATAGAATAATGAATGACAAAGTATATAAGGAAGATGAAGTAACATTATTATGGAGAACTATCGACTCCCTTTTGTNNNNNNCTATATCCTCAAGGNNNAT
>DBVPG1373
NNNNNNNNTNNNNNAANNNNNNNNNNNNNNNNGGGNNNNNNNNNNNNNNNNTTATGATTAANNNNNNNNNNNNNNNNNNNNNNNNNNNNNNNNNNNNNNNNNNNNNNNNNNNNNNNNNNNNNNNNNNNTNNNNNGACNNNNNNNNNNTNNNNNNNNNNNNNNNNNNNANNNNNNNNNNNNNNNNNNNNNNNNNNNNNNN----------------------------------------------------------------------------------------------------------------------------------------------------------------------------------------------------------------------------------------------------------------------------------------------------------------------------------------------NN---NNNNNNNNNNNNNNNNNNNTTNNNNNNNNNNNNNNNNNNNNNNNNNNNNNNNNNNAANNNNNNNNNNNNNNNNNNNNNNNNNNNNNNNNNNNNNNNNNNNNNNNNNNNNNNNNNNNNNNNNNNNNNNNNNNNNNNNNNNNNNNNNNNNNNNNNNNNNNNNNNNNNNNNNNNNNNNNNNNNNNNNNNNNNNNNNN
>DBVPG1788
GGATGTTGTTTAAAAAACAGATAGCCCTGTAGGGGGNTCGAACCCCTAACCTTATGATTAAGAGTCATACGCGCTACCGATTGCGCCAACAAGGCTATTTCGTTGGAAAAACTAATTAATTTTGGAAGTAATAGGACATTAAACATGTTTGTTGCAATGAAACTTTAAAATATCATCTGTTTAGTTTTATTCATGTTAC----------------------------------------------------------------------------------------------------------------------------------------------------------------------------------------------------------------------------------------------------------------------------------------------------------------------------------------------TA---GTATATTATCATATGCGGTTTAAGAAAATGGTATAAAGATTAAGAAACAGTCATGAAAATTTAGTGAAGCTGAAATGCCAGTATTGATAATACGATAGAATAATGAATGACAAAGTANNNAANNAAGATGAAGTAACATTATTATGGAGAACNNNCGACTCCCTTTTGTNNNNNNCTATANNNNNNAGGAGAAT
>DBVPG1853
GGATGTTGTTTAAAAAAA-GATAGCCCTGTAGGGGGCTCGAACCCCTAACCTTATGATTAAGAGTCATACGCGCTACCGATTGCGCCAACAAGGCTATTTCGTTGGAAAAACTAATTAATTTTGGAAGTNATAGGACATTAAACATGTTTGTTGCNATGAAACTTNAAAATATCATCTGTTTAGTTTTATTCATGTTAC----------------------------------------------------------------------------------------------------------------------------------------------------------------------------------------------------------------------------------------------------------------------------------------------------------------------------------------------TA---GTATATTATCATATGCGGTTTAAGAAAATGGTATAAAGATTAAGAAACAGTCATGAAAATTTAGTGAAGCTGAAATGCCAGTATTGATAATACGATAGAATAATGAATGACAAAGTATATAAGGAAGATGAAGTAACATTATTATNNNNNNCTATCGACTCCCTTTTGTGAATTTCTATATCCTCAAGGAGAAT
>DBVPG6040
GGATGTTGTTTAAAAAA--GATAGCCCTGTAGGGGGCTCGAACCCCTAACCTTATGATTAAGAGTCATACGCGCTACCGATTGCGCCAACAAGGCTATTTCGTTGGAAAAACTAATTAATTTTGGAAGTAATAGGACATTAAACATGTTTGTTGCAATGAAACTTTAAAATATCATCTGTTTAGTTTTATTCATGTTAC----------------------------------------------------------------------------------------------------------------------------------------------------------------------------------------------------------------------------------------------------------------------------------------------------------------------------------------------TA---GTATATTATCATATGCGGTTTAAGAAAATGGTATAAAGATTAAGAAACAGTCATGAAAATTTAGTGAAGCTGAAATGCCAGTATTGATAATACGATAGAATAATGAATGACAAAGTATAGAGGGAAGATGAAGTAACATTATTATGGAGAACTATCGACTCCCTTTTGTGAATTNNNNNNTCCTNNNNNNNNNN
>DBVPG6044
GGATGTTGTTTAAAAAA--GATAGCCCTGTAGGGGGCTCGAACCCCTAACCTTATGATTAAGAGTCATACGCGCTACCGATTGCGCCAACAAGGCTATTTCGTTGGAAAAACTAATTAATTTTGGAAGTAATAGGACATTAANCATGTTTGTTGCAATGAAACTTTAAAATATCATCTGTTTAGTTTTATTCATGTTAC----------------------------------------------------------------------------------------------------------------------------------------------------------------------------------------------------------------------------------------------------------------------------------------------------------------------------------------------TA---GTATATTATCATATGCGGTTTAAGAAAATGGTATAAAGATTAAGAAACAGTCATGAAAATNTAGTGAAGCTGAANTGCCAGTATTGATAATACGATAGAATAATGAATGACAAAGTATAGAGGGAAGATGAAGTAACATTATTATGGAGAACTATCGACTCCCTTTTGTGAATTTCAATATCCTCAAGGAGAAT
>DBVPG6765
NGATGTTGTTTAAAAAAANGNNNGNNNNGTAGGGNNNTCNNACCCCTANNCTTATGATNAAGAGTCATACGCGCTACCGATTGCGCCAACAAGGCTATTTCGNNNNNAAANCTAATNAATTTTGGNAGTANTAGGACNTTAAACATGTTTGTNGCAATGAANCTTTAAAANATCATCTGTTTAGTTTTATNCANGTTNN----------------------------------------------------------------------------------------------------------------------------------------------------------------------------------------------------------------------------------------------------------------------------------------------------------------------------------------------NA---GTATATTANCATATGCGGTTNAANAAAATGGTATAAAGATTAAGAAACAGTCATGAAAATTTAGTGAAGCTGAAATGCCAGTATTGATAATACGATAGAATAATGAATGACAAAGTATATAAGGAAGATGAAGTAACATTATTATGGAGAACTATCGACTCCCTTTTGTGAATTTCTATATCCTCAAGGAGAAT
>K11
NNNNNNNNNNNNNNNNNnnnnnnnnnnnnnnnnnnnnnnnnnnnnnnnnnnnnnnnnnnnnnnnnnnNNNNNNNNNNNNNNNNNNNNNNNNNNNNNNNNTCNNNNNNNANNNNNNNNNNNTTTGGANNNNNNNNNNNNNTAAACATGTNNGTTGCAATGAAACNNNNNNATANNNNNNNNNNNNNNNNNNNCATNNNNN----------------------------------------------------------------------------------------------------------------------------------------------------------------------------------------------------------------------------------------------------------------------------------------------------------------------------------------------NN---NNNNATTATCATATGCGNNNNNNNAAAANNGTNTAAAGATTAAGAAACAGTCATGAAAATTTAGTGAAGCTGAAATGCCNNTATTGATAATACGATAGANNAATGAATGACAAAGTATAGAGGGAAGATGAAGTAACATTATTATGGAGAACTATNGACTCCCTTTTGTGAATTTCAATATCCTCAANNNNNNN
>L_1374
GGATGTTGTTTAANNNN--NNNNGCCCTGTAGGGGGCTCGAACCCCTAACCTTATGATTAAGAGTCATACGCGCTACCGATTGCGCCAACAAGGCTATTTCGTTGGAAAAACTAATTAATTTTGGAAGTAATAGGACATTAAACATGTTTGTTGCAATGAAACTTTAAAATATCATCTGTTTAGTTTTATTCATGTTNN----------------------------------------------------------------------------------------------------------------------------------------------------------------------------------------------------------------------------------------------------------------------------------------------------------------------------------------------NN---NNNNATTATCATATGCGGTTTAAGAAAATGGTATAAAGATTAAGAAACAGTCATGAAAATTTAGTGAAGCTGAAATGCCAGTATTGATAATACGATAGAATAATGAATGACAAAGTATATAAGGANNNNNNAGTAACATTATTATGGANNNNNNTCGACTCCCTTTTNNNNNNNNCTATATNNNNNNNNNNNNN
>L_1528
nnnnnnnnnnnnnnnnnnnnnnnnnnnnnnnnnnnnnnnnnnnnnnnnnnnnnnnnnnnnnnnnnnnnnnnnnnnnnnnnnnnnnnnnnnnnnnnnnnnnnnnnnnnnnnnnnnnnnnnnnnnnnnnnnnnnnnnnnnnnnnnnnnnnnnnnnnnnnnnnnnnnnnnnnnnNNNNNNNNNNNNNNNNNNNNNNNNNNNN----------------------------------------------------------------------------------------------------------------------------------------------------------------------------------------------------------------------------------------------------------------------------------------------------------------------------------------------NN---NNNNNNNNNNNNNNNNNNNNNNNNNNNNNNNNNTNNNGNNNNNGAAANNNNNNNNNNAANNNNNNGANNNNNNAATGCNNNNNNTGATNNNNNNNNAGAATNNNGAATGACAAAGTNTATAAGGAAGATGANNTAACATTATTATGGAGAACNNNCGACTCCCTTTTGTGGATTTCTATNNNCTCANNGAGAAT
>NCYC110
NGNTGTTGTTTAANNNN--NNNNGCCCTGTAGGGGGCTCGAACCCCTAACCTTATGATTAAGAGTCATACGCGCTACCGATTGCGCCAACAAGGCTATTTCGTTGGAAAAACTAATTAATTTTGGAAGTAATAGGANNNTAAACATGTTTGNNNNNNTGNNANTTTAAAATATCATCTGTTTAGTTTTANNNATGTTNN----------------------------------------------------------------------------------------------------------------------------------------------------------------------------------------------------------------------------------------------------------------------------------------------------------------------------------------------NN---NNNNNNNNTCATATGCGGNNNNNNNNNNNNNNNNNANNNNNNNGNNNNNNNNATGNNNNNNNNGTGNNNNNNNNNNNNNNNNNNNGATNNTACGATAGNNTAATGAATGACNNAGTATAGANGGAAGATGANGTAACANNATTATGNAGNNCTATCGACTCCCTTNNNNNNNNNNNNNNATNNNNNNNNAGNNN
>NCYC361
nnnnnnnnnnnnnnnnnnnnnnnnnnnnnnnnnnnnnnnnnnnnnnnnnnnnnnnnnnnnnnnnnnnnnnnnnnnnnnnnnnnnnnnnnnnnnnnnnnnnnnnnnnnnnnnnnnnnnnnnnnnnnnnnnnnnnnnnnnnnnnnnnnnnnnnnnnnnnnnnnnnnnnnnnnnnnnnnnnnnnnnnnnnnnnnnnnnnnnnnnnnnnnnnnnnnnnnnnnnnnnnnnnnnnnnnnnnnnnnnnnnnnnnnnnnnnnnnnnnnnnnnnnnnnnnnnnnnnnnnnnnnnnnnnnnnnnnnnnnnnnnnnnnnnnnnnnnnnnnnnnnnnnnnnnnnnnnnnnnnnnnnnnnnnnnnnnnnnnnnnnnnnnnnnnnnnnnnnnnnnnnnnnnnnnnnnnnnnnnnnnnnnnnnnnnnnnnnnnnnnnnnnnnnnnnnnnnnnnnnnnnnnnnnnnnnnnnnnnnnnnnnnnnnnnnnnnnnnnnnnnnnnnnnnnnnnnnnnnnnnnnnnnnnnnnnnnnnnnnnnnnnnnnnnnnnnnnnnnnnnnnnnnnnnnnnnnnnnnnnnnnnnnnnnnnnnnnnnnnnnnnnnnnnnnnnnnnnnnnnnnnnnnnnnnnnnnnnnnnnnnnnnnnnnnnnnnnnnnnnnnnnnnnnnnnnnnnnnnnnnnnnnnnnnnnnnnnnnnnnnnnnnnnnnnnnnnnnnnnnnnnnnnnnnnnnnnnnnnnnnnnnnnnnnnnn
>RM11_1A
GGATGTTGTTTAAAAAACAGATAGCCCTGTAGGGGGCTCGAACCCCTAACCTTATGATTAAGAGTCATACGCGCTACCGATTGCGCCAACAAGGCTATTTCGTTGGAAAAACTAATTAATTTTGGAAGTAATAGGACATTAAACATGTTTGTTGCAATGAAACTTTAAAATATCATCTGTTTAGTTTTATTCATGTTAC----------------------------------------------------------------------------------------------------------------------------------------------------------------------------------------------------------------------------------------------------------------------------------------------------------------------------------------------TA---GTATATTATCATATGCGGTTTAAGAAAATGGTATAAAGATTAAGAAACAGTCATGAAAATTTAGTGAAGCTGAAATGCCAGTATTGATAATACGATAGAATAATGAATGACAAAGTATATAAGGAAGATGAAGTAACATTATTATGGAGAACTATCGACTCCCTTTTGTGAATTTCTATATCCTCAAGGAGAAT
>S288c
GGATGTTGTTTNAAAAAAAGATAGCCCTNNAGGNNNNNNNNNNNNNNNNNNNNNNNNNNNNNNNNNNNNNNNNNNNNNNNNNNNNNCAACAAGGCTATTTCGTTGGAAAAACTAATTAATTTTGGAAGNAATAGGANNNNAAACATGTTTGTTGCAANNNNNNNNNNNNNNNNNNNCTGTNTAGTTTTATTCATGTTACTTGTTGGAATAAAAATCAACTANNNNNNNNnNNNNNNNNNNNNNNNNNNNNNNNNNNNNNNNNNNNNNNNNNNNNNNNNNNNNNNNNNNNNNNNNNNNNnnNNNNNNNNNNNNNNNNNNNNNNNNNNNNNNNNNNNNNNNNNNNNNNNNNNNNNNNNNNNNNNNNNNNNNNNNNNNNNNNNNNNNNNNNNNNNNNNNNNNNNNNNNNNNNNNNNNNNNNNNNNNNNNNNNNNNNNNNNNNNNNNNNNNNNNNNNNNNNNNNNNNNNNNNNNNNNNNNNNNNNNNNNNNNNNNNNNNNNNNNNNNNNNNNNNNNNNAAATNNNNNNNNTCTACANTANTAGTATATTANNNNATGCGGTTTANNNNNNTGGTATAAAGATTAAGAAACAGTCATGAAAATTTAGTGAAGCTNNNNNGNNAGTATTGATAATACGNTAGAATAATGAATGACAAAGTATATAAGGAAGATGAAGTAACATTATTATGGAGAACTATCGACTCCCTTTTGTGANNNNNNNNNNNNNNAAGGAGAAT
>SK1
GGATGTTGTTTAAAAAA--GATAGCCCTGTAGGGGGCTCGAACCCCTAACCTTATGATTAAGAGTCATACGCGCTACCGATTGCGCCAACAAGGCTATTTCGTTGGAAAAACTAATTAATTTTGGAAGTAATAGGACATTAAACATGTTTGTTGCAATGAAACTTTAAAATATCATCTGTTTAGTTTTATTCATGTTAC----------------------------------------------------------------------------------------------------------------------------------------------------------------------------------------------------------------------------------------------------------------------------------------------------------------------------------------------TA---GTATATTATCATATGCGGTTTAAGAAAATGGTATAAAGATTAAGAAACAGTCATGAAAATTTAGTGAAGCTGAAATGCCAGTATTGATAATACGATAGAATAATGAATGACAAAGTATAGAGGGAAGATGAAGTAACATTATTATGGAGAACTATCGACTCCCTTTTGTGAATTTCAATATCCTCAAGGANAAT
>UWOPS03_461_4
NNNNNNNNNNNNNNNNN--NNNNNNNNNNNAGGNNNNNNNNNNCNNNNNNNTTNNGATTAAGNNNCATACGCGCNNNNNATTNNNNNNNNNNNNNNNNNNNNNNNNNNNAANNNNNNATTTTTNGAAGTAATAGGACATTNNNNNNGTTNGTTNNAATGAAACTTTNNNNNATNNNNNNTTTAGTTTTNNTCATGTTNN----------------------------------------------------------------------------------------------------------------------------------------------------------------------------------------------------------------------------------------------------------------------------------------------------------------------------------------------NN---NNNNATNNNCATATGCGGTTTAAGAAAANNNNNTAAAGATTAAGAAACAGNCNTGAAAATTTAGTGAAGCTGAAATGCCAGTATNGATAATACGATAGAATAATGAATGACAAAGTNNANANNNNAGATGAAGTANCATTATTATGGAGAACTATCGACTCCCTTTTGTGANTTNNNNNATCNNNAAGGAGAAT
>UWOPS05_217_3
nnnnnnnnnnnnnnnnnnnnnnnnnnnnnnnnnnnnnnnnnnnnnnnnnnnnnnnnnnnnnnnnnnnnnnnnnnnnnnnnnnnnnnnnnnnnnnnnnnnnnnnnnnnnnnnnnnnnnnnnnnnnnnnnnnnnnnnnnnnnnnnnnnnnnnnnnnnnnnnnnnnnnnnnnnnnnnnnnnnnnnnnnnnnnnnnnnnnnnnnnnnnnnnnnnnnnnnnnnnnnnnnnnnnnnnnnnnnnnnnnnnnnnnnnnnnnnnnnnnnnnnnnnnnnnnnnnnnnnnnnnnnnnnnnnnnnnnnnnnnnnnnnnnnnnnnnnnnnnnnnnnnnnnnnnnnnnnnnnnnnnnnnnnnnnnnnnnnnnnnnnnnnnnnnnnnnnnnnnnnnnnnnnnnnnnnnnnnnnnnnnnnnnnnnnnnnnnnnnnnnnnnnnnnnnnnnnnnnnnnnnnnnnnnnnnnnnnnnnnnnnnnnnnnnnnnnnnnnnnnnnnnnnnnnnnnnnnnnnnnnnnnnnnnnnnnnnnnnnnnnnnnnnnnnnnnnnnnnnnnnnnnnnnnnnnnnnnnnnnnnnnnnnnnnnnnnnnnnnnnnnnnnnnnnnnnnnnnnnnnnnnnnnnnnnnnnnnnnnnnnnnnnnnnnnnnnnnnnnnnnnnnnnnnnnnnnnnnnnnnnnnnnnnnnnnnnnnnnnnnnnnnnnnnnnnnnnnnnnnnnnnnnnnnnnnnnnnnnnnnnnnnnnnnnnnn
>UWOPS05_227_2
NNNNNNNNNNNNNNNN---NNNNNNNNNNNNNNNNNNNNNNNNNNNNNNNNNNNNNNNNN-NNNNNNNNNNNNNNNNNNN-NNNNNNNNNN-NNNNNNNNNNNNNNNNNN-NNNNNnnnnnnnnnnnnnnnnnnnnnnnnnnnnnnnnnnnnnnnnnnnnnnnnnnnnnnnnnnnnnnnnnnnnnnnnnnnnnnnnnnnnnnnnnnnnnnnnnnnnnnnnnnnnnnnnnnnnnnnnnnnnnnnnnnnnnnnnnnnnnnnnnnnnnnnnnnnnnnnnnnnnnnnnnnnnnnnnnnnnnnnnnnnnnnnnnnnnnnnnnnnnnnnnnnnnnnnnnnnnnnnnnnnnnnnnnnnnnnnnnnnnnnnnnnnnnnnnnnnnnnnnnnnnnnnnnnnnnnnnnnnnnnnnnnnnnnnnnnnnnnnnnnnnnnnnnnnnnnnnnnnnnnnnnnnnnnnnnnnnnnnnnnnnnnnnnnnnnnnnnnnnnnnnnnnnnnnnnnnnnnnnnnnnnnnnnnnnnnnnnnnnnnnnnnnnnnnnnnnnnnnnnnnnnnnnnnnnnnnnnnnnnnnnnnnnnnnnnnnnnnnnnnnnnnnnnnnnnnnnnnnnnnnnnnnnnnnnnnnnnnnnnnnnnnnnnnnnnnnnnnnnnnnnnnnnnnnnnnnnnnnnnnnnnnnnnnnnnnnnnNNNNNNNGANNNNNNNNGACTCCCTTTTGNNNNNNNNNNNNNNCTCANNNNNNNN
>UWOPS83_787_3
nnnnnnnnnnnnnnnnnnnnnnnnnnnnnnnnnnnnnnnnnnnnnnnnnnnnnnnnnnnnnnnnnnnnnnnnnnnnnnnnnnnnnnnnnnnnnnnnnnnnnnnnnnnnnnnnnnnnnnnnnnnnnnnnnnnnnnnnnnnnnnnnnnnnnnnnnnnnnnnnnnnnnnnnnnnnnnnnnnnnnnnnnnnnnnnnnnnnnnnnnnnnnnnnnnnnnnnnnnnnnnnnnnnnnnnnnnnnnnnnnnnnnnnnnnnnnnnnnnnnnnnnnnnnnnnnnnnnnnnnnnnnnnnnnnnnnnnnnnnnnnnnnnnnnnnnnnnnnnnnnnnnnnnnnnnnnnnnnnnnnnnnnnnnnnnnnnnnnnnnnnnnnnnnnnnnnnnnnnnnnnnnnnnnnnnnnnnnnnnnnnnnnnnnnnnnnnnnnnnnnnnnnnnnnnnnnnnnnnnnnnnnnnnnnnnnnnnnnnnnnnnnnnnnnnnnnnnnnnnnnnnnnnnnnnnnnnnnnnnnnnnnnnnnnnnnnnnnnnnnnnnnnnnnnnnnnnnnnnnnnnnnnnnnnnnnnnnnnnnnnnnnnnnnnnnnnnnnnnnnnnnnnnnnnnnnnnnnnnnnnnnnnnnnnnnnnnnnnnnnnnnnnnnnnnnnnnnnnnnnnnnnnnnnnnnnnnnnnnnnnnnnnnnnnnnnnnnnnnnnnnnnnnnnnnnnnnnnnnnnnnnnnnnnnnnnnnnnnnnnnnnnnnnnnnnn
>UWOPS87_2421
GGATGTTGTTTAAAAAA--GATAGCCCTGTAGGGGGCTCGAACCCCTAACCTTATGATTAAGAGTCATACGCGCTACCGATTGCGCCAACAAGGCTATTTCGTTGGAAAAACTAATTAATTTTGGAAGTAATAGGACATTAAACATGTTTGTTGCAATGAAACTTTAAAATATCATCTGTTTAGTTTTATTCATGTTAC----------------------------------------------------------------------------------------------------------------------------------------------------------------------------------------------------------------------------------------------------------------------------------------------------------------------------------------------TA---GTATATTATCATATGCGGTTTAAGAAAATGGTATAAAGATTAAGAAACAGTCATGAAAATTTAGTGAAGCTGAAATGCCAGTATTGATAATACGATAGAATAATGAATGACAAAGTATAGAGGGAAGATGAAGNNNNNNTANNNTNGANNNNTANNNNNNNNNNNNNNNNNNNNNNNNNNNNNNNNNNNNNNNN
>W303
GGATGTTGTTTAAAAAAAAGATAGCCCTGTAGGGGGCTCGAACCCCTAACCTNATGATTAAGAGTCATACGCGCTACNGATTGCGCCAACAAGGCTATTTCGTTGGAAAAACTAATTAATTTTGGAAGTAATAGGACATTAAACATGTTTGTTGCAATGAAACTTTAAAATATCATCTGTTTAGTTTTATTCATGTTACTTGTTGGAATAAAAATCAACTATCATCTACTAACTAGTATTTACGTTACTAGTATATTATCATATACGGTGTTAGAAGATGACGCAAATGATGAGAAATAGTCATCTAAATTAGTGGAAGCTGAAACGCAAGGATTGATAATGTAATAGGATCAATGAATATTAACATATAAAACGATGATAATAATATTTATAGAATTGTGTAGAATTGCAGATTCCCTTTTATGGATTCCTAAATCCTCGAGGAGAACTTCTAGTATATCTACATACCTAATATTATAGCCTTAATCACANTGGAATCCCAACAATTACATCAAAATCCACATTCTCTACATTACTAGTATATTATCATATGCGGTTTAAGAAAATGGNATAAAGATTAAGAAACAGTCATGAAAATTTAGTGAAGCTGAAATGCCAGTATTGATAATACGATAGAATAATGAATGACAAAGTATATAAGGAAGATGAAGTAACATTATTATGGAGAACTATCGACTCCCTTTTGTGAATTTCTATATCCTCAAGGAGAAT
>Y12
GGANNTTGTTTAAAAAA--GATAGCCCTGTNNNGGGCTCGAACCCCTAACCTTATGNNNNNNNNNCATACGCGCTANNNANNNCGCNNNNNNNNNNNTTTCGTTNNNAANNNTNNNNNNNTNNGNAAGNNNNNNNNNNNNNAACATNNNNNNNNNNNNNNNNNNNNNNNNNNNNNNNNNNNTNNTTTTATNNNNATNNN----------------------------------------------------------------------------------------------------------------------------------------------------------------------------------------------------------------------------------------------------------------------------------------------------------------------------------------------NN---NNNNNNNNNNNNANNNNNNNNNNNNNNNNNNNNNNNNNNNNNNNNNNNNNNNNNNNNNNNNNNNNNNNNNNNNNNNNNNNNNNNNNNNNNNNNNNNNNNNNNNNNNNNNNNNNNNNNNNNNNNNNNNNNNNNNNNNNNNNNNNNNNNNNNNNNNNNNNNNNNNNNNNNNNNNNNNNNNNNNNNNNNNNNNNNNN
>Y55
GGATGNTGTTTAAAAAN--GATAGCCCTGTAGGGGGCTCGAACCCCTAACCTTATGATTAAGAGTCATACGCGCTACCGATTGCGCCAACAAGGCTATTTCGTTGGAAAAACTAATTAATTTTGGAAGTAATAGGACATTAAACATGTTTGTTGCAATGAAACTTTAAAATATCATCTGTTTAGTTTTATTCATGTTAC----------------------------------------------------------------------------------------------------------------------------------------------------------------------------------------------------------------------------------------------------------------------------------------------------------------------------------------------TA---GTATATTATCATATGCGGTTTAAGAAAATGGTATAAAGATTAAGAAACAGTCATGAAAATTTAGTGAAGCTGAAATGCCAGTATTGATAATACGATAGAATAATGAATGACAAAGTATAGAGGGAAGATGAAGTAACATTATTATGGAGAACTATCGACTCCCTTTTGTGAATTTCAATATCCTCAAGGAGAAT
>Y9
nnnnnnnnnnnnnnnnnnnnnnnnnnnnnnnnnnnnnnnnnnnnnnnnnnnnnnnnnnnnnnnnnnnnnnnnnnnnnnnnnnnnnnnnnnnnnnnnnnnnnnnnnnnnnnnnnnnnnnnnnnnnnnnnnnnnnnnnnnnnnnnnnnnnnnnnnnnnnnnnnnnnnnnnnnnnnnnnnnnnnnnnnnnnnnnnnnnnnnnnnnnnnnnnnnnnnnnnnnnnnnnnnnnnnnnnnnnnnnnnnnnnnnnnnnnnnnnnnnnnnnnnnnnnnnnnnnnnnnnnnnnnnnnnnnnnnnnnnnnnnnnnnnnnnnnnnnnnnnnnnnnnnnnnnnnnnnnnnnnnnnnnnnnnnnnnnnnnnnnnnnnnnnnnnnnnnnnnnnnnnnnnnnnnnnnnnnnnnnnnnnnnnnnnnnnnnnnnnnnnnnnnnnnnnnnnnnnnnnnnnnnnnnnnnnnnnnnnnnnnnnnnnnnnnnnnnnnnnnnnnnnnnnnnnnnnnnnnnnnnnnnnnnnnnnnnnnnnnnnnnnnnnnnnnnnnnNN---NNNNNNNNNNNNNNNNNNNNNNNNNNNNNNNNNNNNNNNNNNNNNNNNNNNNNNNNNNNNNNNNNNNNNNNNNNNNNNNNNNNNNNATNNNNNNANNNNNNNNNNNNNNNNNANNNNNANNNNNNNNNNNNNNNNNNNNNNNNNNNNNNNNNNNNCNNNNNNNNNNNNNNNNNNNNNNNNNNNNNNNNGNNNNN
>YIIc17_E5
nnnnnnnnnnnnnnnnnnnnnnnnnnnnnnnnnnnnnnnnnnnnnnnnnnnnnnnnnnnnnnnnnnnnnnnnnnnnnnnnnnnnnnnnnnnnnnnnnnnnnnnnnnnnnnnnnnnnnnnnnnnnnnnnnnnnnnnnnnnnnnnnnnnnnnnnnnnnnnnnnnnnnnnnnnnnnnnnnnnnnnnnnnnnnnnnnnnnnnnnnnnnnnnnnnnnnnnnnnnnnnnnnnnnnnnnnnnnnnnnnnnnnnnnnnnnnnnnnnnnnnnnnnnnnnnnnnnnnnnnnnnnnnnnnnnnnnnnnnnnnnnnnnnnnnnnnnnnnnnnnnnnnnnnnnnnnnnnnnnnnnnnnnnnnnnnnnnnnnnnnnnnnnnnnnnnnnnnnnnnnnnnnnnnnnnnnnnnnnnnnnnnnnnnnnnnnnnnnnnnnnnnnnnnnnnnnnnnnnnnnnnnnnnnnnnnnnnnnnnnnnnnnnnnnnnnnnnnnnnnnnnnnnnnnnnnnnnnnnnnnnnnnnnnnnnnnnnnnnnnnnnnnnnnnnnnnnnnnnnnnnnnnnnnnnnnnnnnnnnnnnnnnnnnnnnnnnnnnnnnnnnnnnnnnnnnnnnnnnnnnnnnnnnnnnnnnnnnnnnnnnnnnnnnnnnnnnnnnnnnnnnnnnnnnnnnnnnnnnnnnnnnnnnnnnnnnnnnnnnnnnnnnnnnnnnnnnnnnnnnnnnnnnnnnnnnnnnnnnnnnnnnnnnnnnnn
>YJM789
GGATGTTGTTTAAAAAAAAGATAGCCCTGTAGGGGGCTCGAACCCCTAACCTTATGATTAAGAGTCATACGCGCTACCGATTGCGCCAACAAGGCTATTTCGTTGGAAAAACTAATTAATTTTGGAAGTAATAGGACATTAAACATGTTTGTTGCAATGAAACTTTAAAATATCATCTGTTTAGTTTTATTCATGTTAC----------------------------------------------------------------------------------------------------------------------------------------------------------------------------------------------------------------------------------------------------------------------------------------------------------------------------------------------TA---GTATATTATCATATGCGGTTTAAGAAAATGGTATAAAGATTAAGAAACAGTCATGAAAATTTAGTGAAGCTGAAATGCCAGTATTGATAATACGATAGAATAATGAATGACAAAGTATATAAGGAAGATGAAGTAACATTATTATGGAGAACTATCGACTCCCTTTTGTGAATTTCTATATCCTCAAGGAGAAT
>YJM975
NNNNNNNNNNNNNNNNNNNNNNNNNNNNNNNNNNNNNNNNNNNNNNNNNNNNNNNNNNNN-NNNNNNNNNNNNNNNNNNNNNNNNNNNNNN-NNNNNNNNNN-NNNNNNNNNNN-NNNNNNNNNNNNNNN-NNNNNNNNNNNNNNNNNNNnnnnnnnnnnnnnnnnnnnnnnnnnnnnnnnnnnnnnnnnnnnnnnnnnnnnnnnnnnnnnnnnnnnnnnnnnnnnnnnnnnnnnnnnnnnnnnnnnnnnnnnnnnnnnnnnnnnnnnnnnnnnnnnnnnnnnnnnnnnnnnnnnnnnnnnnnnnnnnnnnnnnnnnnnnnnnnnnnnnnnnnnnnnnnnnnnnnnnnnnnnnnnnnnnnnnnnnnnnnnnnnnnnnnnnnnnnnnnnnnnnnnnnnnnnnnnnnnnnnnnnnnnnnnnnnnnnnnnnnnnnnnnnnnnnnnnnnnnnnnnnnnnnnnnnnnnnnnnnnnnnnnnnnnnnnnnnnnnnnnnnnnnnnnnnnnnnnnnnnnnnnnnnnnnnnnnnnnnnnnnnnnnnnnnnnnnnnnnnnnnnnnnnnnnnnnnnnnnnnnnnnnnnnnnnnnnnnnnnnnnnnnnnnnnnnnnnnnnnnnnnnnnnnnnnnnnnnnnnnnnnnnnnnnnnnnnnnnnnnnnnnnnnnnnnnnnnnnnnnnnnnnnnnnnnnnnnnnnnnnnnnnnnnnnnnnnnnnnnnnnnnnnnnnnnnnnnnnnnnnnn
>YJM978
GGATGTTGTTTAAAAAAAAGATAGCCCTGTAGGGGGCTCGAACCCCTAACCTTATGATTAAGAGTCATACGCGCTACCGATTGCGCCAACAAGGCTATTTCGTTGGAAAAACTAATTAATTTTGGAAGTAATAGGACATTAAACATGTTTGTTGCAATGAAACTTTAAAATATCATCTGTTTAGTTTTATTCATGTTAC----------------------------------------------------------------------------------------------------------------------------------------------------------------------------------------------------------------------------------------------------------------------------------------------------------------------------------------------TA---GTATATTATCATATGCGGTTTAAGAAAATGGTATAAAGATTAAGAAACAGTCATGAAAATTTAGTGAAGCTGAAATGCCAGTATTGATAATACGATAGAATAATGAATGACAAAGTATATAAGGAAGATGAAGTAACATTATTATGGAGAACTATCGACTCCCTTTTGTGAATTTCTATATCCTCAAGGAGAAT
>YJM981
nnnnnnnnnnnnnnnnnnnnnnnnnnnnnnnnnnnnnnnnnnnnnnnnnnnnnnnnnnnnnnnnnnnnnnnnnnnnnnnnnnnnnnnnnnnnnnnnnnnnnnnnnnnnnnnnnnnnnnnnnnnnnnnnnnnnnnnnnnnnnnnnnnnnnnnnnnnnnnnnnnnnnnnnnnnnnnnnnnnnnnnnnnnnnnnnnnnnnnnnnnnnnnnnnnnnnnnnnnnnnnnnnnnnnnnnnnnnnnnnnnnnnnnnnnnnnnnnnnnnnnnnnnnnnnnnnnnnnnnnnnnnnnnnnnnnnnnnnnnnnnnnnnnnnnnnnnnnnnnnnnnnnnnnnnnnnnnnnnnnnnnnnnnnnnnnnnnnnnnnnnnnnnnnnnnnnnnnnnnnnnnnnnnnnnnnnnnnnnnnnnnnnnnnnnnnnnnnnnnnnnnnnnnnnnnnnnnnnnnnnnnnnnnnnnnnnnnnnnnnnnnnnnnnnnnnnnnnnnnnnnnnnnnnnnnnnnnnnnnnnnnnnnnnnnnnnnnnnnnnnnnnnnnnnnnnnnnnnnnnnnnnnnnnnnnnnnnnnnnnnnnnnnnnnnnnnnnnnnnnnnnnnnnnnnnnnnnnnnnnnnnnnnnnnnnnnnnnnnnnnnnnnnnnnnnnnnnnnnnnnnnnnnnnnnnnnnnnnnnnnnnnnnnnnnnnnnnnnnnnnnnnnnnnnnnnnnnnnnnnnnnnnnnnnnnnnnnnnnnnnnnnnnnnnnnn
>YPS128
NGATGNNGTNNAAANNN--NNNNGNNNNGTAGGGGGCTCGANNNNNTNNNNNNNNGANNNAGNNTCATACGCGCTACNGATNGCGCCAACANGGNTATTTCGTNGGAAAAACTAATNAATTTTGGAAGTAATAGGACATTAAACATGTTTGTTGCAATGAAACTTTAAAATATCATCTGTTNAGTTTTATTCATGTTAC----------------------------------------------------------------------------------------------------------------------------------------------------------------------------------------------------------------------------------------------------------------------------------------------------------------------------------------------TA---GTATATTATCATATGCGGTTNAAGAAAATGGTATAAAGATTAAGAAACAGTCATGAAAATTTAGTGAAGCTGAAATGCCAGTATNGATAATACGATAGAATAATGAATGACAAAGTATAGAGGGAAGATGAAGTAACATTATTATGGAGAACTATCGACTCCCTTTTGTGAATTTCAATATCCTCAAGGATAAT
>YPS606
GGATGTTGTTTAAAAAA--GATAGCCCTGTAGGGGGCTCGAACCCCTAACCTTATGATTAAGAGTCATACGCGCTACCGATTGCGCCAACAAGGCTATTTCGTTGGAAAAACTAATNNNNNNTGGAAGTAATAGNANNNNNAACATGTTTGTTNNNNTGAAACTTTANNNNNNNNNCTNNNTNNNNNNNNNNNNGNNNN----------------------------------------------------------------------------------------------------------------------------------------------------------------------------------------------------------------------------------------------------------------------------------------------------------------------------------------------TN---NNNNNNNNNNNNNTNNNNNNNNNNNNNNNNNNNNNNNNNNNNNNNNNNNNNNNNNNNNNNNNNNNNNNNNNNNNNNNNNNNNNNNNNNNNNNNNNNNNNNNNNNNNNNNNNNNNNNNNNNNNNNNNNNNNNNNNNNNNNNNNNNNNNNNNNNNNNNNNNNNNNNNNNNNNNNNNNNNNNNNNNNNNNNNNNNNN
>YS2
nnnnnnnnnnnnnnnnnnnnnnnnnnnnnnnnnnnnnnnnnnnnnnnnnnnnnnnnnnnnnnnnnnnnnnnnnnnnnnnnnnnnnnnnnnnnnnnnnnnnnnnnnnnnnnnnnnnnnnnnnnnnnnnnnnnnnnnnnnnnnnnnnnnnnnnnnnnnnnnnnnnnnnnnnnnnnnnnnnnnnnnnnnnnnnnnnnnnnnnnnnnnnnnnnnnnnnnnnnnnnnnnnnnnnnnnnnnnnnnnnnnnnnnnnnnnnnnnnnnnnnnnnnnnnnnnnnnnnnnnnnnnnnnnnnnnnnnnnnnnnnnnnnnnnnnnnnnnnnnnnnnnnnnnnnnnnnnnnnnnnnnnnnnnnnnnnnnnnnnnnnnnnnnnnnnnnnnnnnnnnnnnnnnnnnnnnnnnnnnnnnnnnnnnnnnnnnnnnnnnnnnnnnnnnnnnnnnnnnnnnnnnnnnnnnnnnnnnnnnnnnnnnnnnnnnnnnnnnnnnnnnnnnnnnnnnnnnnnnnnnnnnnnnnnnnnnnnnnnnnnnnnnnnnnnnnnnnnnnnnnnnnnnnnnnnnnnnnnnnnnnnnnnnnnnnnnnnnnnnnnnnnnnnnnnnnnnnnnnnnnnnnnnnnnnnnnnnnnnnnnnnnnnnnnnnnnnnnnnnnnnnnnnnnnnnnnnnnnnnnnnnnnnnnnnnnnnnnnnnnnnnnnnnnnnnnnnnnnnnnnnnnnnnnnnnnnnnnnnnnnnnnnnnnnnnn
>YS4
nnnnnnnnnnnnnnnnnnnnnnnnnnnnnnnnnnnnnnnnnnnnnnnnnnnnnnnnnnnnnnnnnnnnnnnnnnnnnnnnnnnnnnnnnnnnnnnnnnnnnnnnnnnnnnnnnnnnnnnnnnnnnnnnnnnnnnnnnnnnnnnnnnnnnnnnnnnnnnnnnnnnnnnnnnnnnnnnnnnnnnnnnnnnnnnnnnnnnnnnnnnnnnnnnnnnnnnnnnnnnnnnnnnnnnnnnnnnnnnnnnnnnnnnnnnnnnnnnnnnnnnnnnnnnnnnnnnnnnnnnnnnnnnnnnnnnnnnnnnnnnnnnnnnnnnnnnnnnnnnnnnnnnnnnnnnnnnnnnnnnnnnnnnnnnnnnnnnnnnnnnnnnnnnnnnnnnnnnnnnnnnnnnnnnnnnnnnnnnnnnnnnnnnnnnnnnnnnnnnnnnnnnnnnnnnnnnnnnnnnnnnnnnnnnnnnnnnnnnnnnnnnnnnnnnnnnnnnnnnnnnnnnnnnnnnnnnnnnnnnnnnnnnnnnnnnnnnnnnnnnnnnnnnnnnnnnnnnnnnnnnNNNNNNNNNNNNN-NNNNNNNNNNNN-NNNNNNNNNNNNNNN-NNNNNNNNNNNNNN-NNNNNNNNNNNNNNNNNNNNNNNNNNNNNNNNNNNNNNNNNNNNNNNNNNNNNNNNNNNNNNNNNNNNNNNNNNNNNNNNNNNNNNNNNNNNNNNNNNNNNNNNNNNNNNNNNNNNNNNNNNNNNNNNNNNN
>YS9
nnnnnnnnnnnnnnnnnnnnnnnnnnnnnnnnnnnnnnnnnnnnnnnnnnnnnnnnnnnnnnnnnnnnnnnnnnnnnnnnnnnnnnnnnnnnnnnnnnnnnnnnnnnnnnnnnnnnnnnnnnnnnnnnnnnnnnnnnnnnnnnnnnnnnnnnnnnnnnnnnnnnnnnnnnnnnnnnnnnnnnnnnnnnnnnnnnnnnnnnnnnnnnnnnnnnnnnnnnnnnnnnnnnnnnnnnnnnnnnnnnnnnnnnnnnnnnnnnnnnnnnnnnnnnnnnnnnnnnnnnnnnnnnnnnnnnnnnnnnnnnnnnnnnnnnnnnnnnnnnnnnnnnnnnnnnnnnnnnnnnnnnnnnnnnnnnnnnnnnnnnnnnnnnnnnnnnnnnnnnnnnnnnnnnnnnnnnnnnnnnnnnnnnnnnnnnnnnnnnnnnnnnnnnnnnnnnnnnnnnnnnnnnnnnnnnnnnnnnnnnnnnnnnnnnnnnnnnnnnnnnnnnnnnnnnnnnnnnnnnnnnnnnnnnnnnnnnnnnnnnnnnnnnnnnnnnnnnnnnnnnnnnnnnnnnnnnnnnnnnnnnnnnnnnnnnnnnnnnnnnnnnnnnnnnnnnnnnnnnnnnnnnnnnnnnnnnnnnnnnnnnnnnnnnnnnnnnnnnnnnnnnnnnnnnnnnnnnnnnnnnnnnnnnnnnnnnnnnnnnnnnnnnnnnnnnnnnnnnnnnnnnnnnnnnnnnnnnnnnnnnnnnnnnnnnn
