# Supplementary material for: Evolutionary Genomics of Transposable Elements in Saccharomyces cerevisiae
Source: PLoS One. 2012 Nov 30;7(11):e50978. doi: 10.1371/journal.pone.0050978 (PMC3511429; doi:10.1371/journal.pone.0050978)
Supplement: File S7 — ZIP archive of SGRP strain alignments used for population genomic analyses. Alignments of the orthologous genomic region in each SGRP strain corresponding to each Ty insertion in our re-annotation of the S. cerevisiae reference genome. N’s represent low quality (<Q40 phred score) or missing data, primarily due to the low-coverage sequence of many SGRP strains. The DNA sequence of sacCer2 is included as “REF” and each alignment includes the TE locus and 200 bp of DNA sequence on either side of the Ty insertion site. A dummy sequence shows the position of each TE in the alignment with “T”s. (ZIP) [file pone.0050978.s007.zip › S7/chrIV_st53+_TY1.mfa]

>REF
ATTGATAATGTAATAGGATCAATGAATATTAACATATAAAACGATGATAATAATATTTATAGAATTGTGTAGAATTGCAGATTCCCTTTTATGGATTCCTAAATCCTCGAGGAGAACTTCTAGTATATCTACATACCTAATATTATAGCCTTAATCACAATGGAATCCCAACAATTACATCAAAATCCACATTCTCTACATTACTAGTATATTATCATATGCGGTTTAAGAAAATGGTATAAAGATTAAGAAACAGTCATGAAAATTTAGTGAAGCTGAAATGCCAGTATTGATAATACGATAGAATAATGAATGACAAAGTATATAAGGAAGATGAAGTAACATTATTATGGAGAACTATCGACTCCCTTTTGTGAATTTCTATATCCTCAAGGAGAATTGCTTGTATACTATGTATATATAATATTATAACCCTTGACAACAATGGAATAATTAGTCCTTAAACGTTAGACTGGCTGGGACAGCACGACCTCTGTTGGCTAATTTTACTTTTCCCACAACCGTAGATCTTGATTTCATGACTGTTTTCGTGGTAATGTCCGAATGATACATATATAAGTTATATGCTTTCACTTTATAAGTATTAGCGTTTTTACTCACCATCCACTGCTTTGAGAAGATGTGGTCAGC
>index
-------------------------------------------------------------------------------------------------------------------------------------------------------------------------------------------------------TTTTTTTTTTTTTTTTTTTTTTTTTTTTTTTTTTTTTTTTTTTTTTTTTTTTTTTTTTTTTTTTTTTTTTTTTTTTTTTTTTTTTTTTTTTTTTTTTTTTTTTTTTTTTTTTTTTTTTTTTTTTTTTTTTTTTTTTTTTTTTTTTTTTTTTTTTTTTTTTTTTTTTTTTTTTTTTTTTTTTTTTTTTTTTTTTTTTTTTTTTTTTTTTTTTTTTTTTTTTTTTTTTTTTTTTTTTTTTTTTTTTTTTTTTTT--------------------------------------------------------------------------------------------------------------------------------------------------------------------------------------------------------
>273614N
nnnnnnnnnnnnnnnnnnnnnnnnnnnnnnnnnnnnnnnnnnnnnnnnnnnnnnnnnnnnnnnnnnnnnnnnnnnnnnnnnnnnnnnnnnnnnnnnnnnnnnnnnnnnnnnnnnnnnnnnnnnnnnnnnnnnnnnnnnnnnnnnnnnnnnnnnnnnnnnnnnnnnnnnnnnnnnnnnnnnnnnnnnnnnnnnnnnnnnnnnnnnnnnnnnnnnnnnnnnnnnnnnnnnnnnnnnnnnnnnnnnnnnnnnnnnnnnnnnnnnnnnnnnnnnnnnnnnnnnnnnnnnnnnnnnnnnnnnnnnnnnnnnnnnnnnnnnnnnnnnnnnnnnnnnnnnnnnnnnnnnnnnnnnnnnnnnnnnnnnnnnnnnnnnnnnnnnnnnnnnnnnnnnnnnnnnnnnnnnnnnnnnnnnnnnnnnnnnnnnnnnnnnnnnnnnnnnnnnnnnnnnnnnnnnnnnnnnnnnnnnnnnnnnnnnnnnnnnnnnnnnnnnnnnnnnnnnnnnnnnnnnnnnnnnnnnnnnnnnnnnnnnnnnnnnnnnnnnnnnnnnnnnnnnnnnnnnnnnnnnnnnnnnnnnnnnnnnnnnnnnnnnnnnnnnnnnnnnnnnnnnnnnnnnnnnnnnnnnnnnnnnnnnnnnnnnnnnnnnnnnnnnnnnnnn
>322134S
nnnnnnnnnnnnnnnnnnnnnnnnnnnnnnnnnnnnnnnnnnnnnnnnnnnnnnnnnnnnnnnnnnnnnnnnnnnnnnnnnnnnnnnnnnnnnnnnnnnnnnnnnnnnnnnnnnnnnnnnnnnnnnnnnnnnnnnnnnnnnnnnnnnnnnnnnnnnnnnnnnnnnnnnnnnnnnnnnnnnnnnnnnnnnnnnnnnnnnnnnnnnnnnnnnnnnnnnnnnnnnnnnnnnnnnnnnnnnnnnnnnnnnnnnnnnnnnnnnnnnnnnnnnnnnnnnnnnnnnnnnnnnnnnnnnnnnnnnnnnnnnnnnnnnnnnnnnnnnnnnnnnnnnnnnnnnnnnnnnnnnnnnnnnnnnnnnnnnnnnnnnnnnnnnnnnnnnnnnnnnnnnnnnnnnnnnnnnnnnnnnnnnnnnnnnnnnnnnnnnnnnnnnnnnnnnnnnnnnnnnnnnnnnnnnnnnnnnnnnnnnnnnnnnnnnnnnnnnnnnnnnnnnnnnnnnnnnnnnnnnnnnnnnnnnnnnnnnnnnnnnnnnnnnnnnnnnnnnnnnnnnnnnnnnnnnnnnnnnnnnnnnnnnnnnnnnnnnnnnnnnnnnnnnnnnnnnnnnnnnnnnnnnnnnnnnnnnnnnnnnnnnnnnnnnnnnnnnnnnnnnnnnnnnnnn
>378604X
---------------------------------------------------------------------------------------------------------------------------------------------------------------------------------------------------------NN---NNNNNTTATNNNNNNCGGNNNNNNANNNNNNNNNNAAGNNNNNNANNNNNTNNNNNNAATNNNNNNNNNNNGAAATGNNNNNNTTNNNNNNACNNNNNNATAATGNNNNNNAANNNNNNNNNNNNAGNNNNNNNNNNATTANNNNNNANNNNNNTCGACTCCCTTNTGTGAATTTCAATATCCNNNAGGAGAATTGNNNNNNNNNNNNNNNNNNNNNNNNNNNTAANNNNNNNNNNCNNNNNNNNNNNNNNNNCNNNNNNNNTCNNNNNNNNNNNNNNNNNNNNNNNNNNNNNNNNNNTNNNNNNNNTNNNNNNnnnnnnnnnnnnnnnnnnnnnnnnnnnnnnnnnnnnnnnnnnnnnnnnnnnnnnnnnnnnnnnnnnnnnnnnnnnnnnnnnnnnnnnnnnnnnnnnnnnnnnnnnnnnnnnnnnnnnnnnnnnnnnnnnnn
>BC187
nnnnnnnnnnnnnnnnnnnnnnnnnnnnnnnnnnnnnnnnnnnnnnnnnnnnnnnnnnnnnnnnnnnnnnnnnnnnnnnnnnnnnnnnnnnnnnnnnnnnnnnnnnnnnnnnnnnnnnnnnnnnnnnnnnnnnnnnnnnnnnnnnnnnnnnnnnnnnnnnnnnnnnnnnnnnnnnnnnnnnnnnnnnnnnnnnnnnnnnnnnnnnnnnnnnnnnnnnnnnnnnnnnnnnnnnnnNNNNNNNNNNNNNNNNNNNNNNNNNNNAAAATTTAGTGAAGCNNNNNTGCCAGTNNNNNNNATACGATAGNNNAATGAATGACAAAGTATATAAGGAAGATGAAGTAACATTATTATGGANNNNNNNNGNNNNNCTTTTGTGAATTTCTATATCCTCAAGGAGAATTGCTTGTATACTATGTATATATAATATTATAACCCTTGACAACAATGGAATAATTAGTCCTTAAACGTTAGACTGGCTGGGACAGCACGACNTCTGTTGGCTAANTTTACTTTTCCCACAACCGTAGATCTNGATTTCATGACTGTTTTCGTGGTAATGTCCGAATGATACATATATAAGTTATATGCTTTCACTTTATAAGTATTAGCGTCTTTACTCACCATCCACTGCTTNGAGAAGATGTGGTCAGC
>DBVPG1106
---------------------------------------------------------------------------------------------------------------------------------------------------------------------------------------------------------NN---NNNNATTATCATATGCGGTTTAAGAAAATGGTATAANNNNNNAGAAACAGTCATGAAAATTTAGTGAAGCTGAAATGCCAGTATTGATAATACGATAGAATAATGAATGACAAAGTATATAAGGAAGATGAAGTAACATTATTATGGAGAACTATCGACTCCCTTTTGTNNNNNNCTATATCCTCAAGGNNNATTGCTTGTATACTATGTATATATAATATTATAACCCTTGACAACAATGGAATAATTAGTCCTTAAACGTTNNNNNGGCTGNNNNNNCANNNNNNNNNNNNNNNNNTTTTACTTTTCNNNNNNNNNNNNNNNNNNNNNNNNNGNNNNNNTNNNNNNNNNNNNCCNNNNNNNNNNNNNNNNNGNNNNNNNNNNNNNNNNNNNNNNNNNNNNNNNNNNNNNNNNNNNNNNNNNNNNNNNNNNNNNNNNNNNNNNN
>DBVPG1373
---------------------------------------------------------------------------------------------------------------------------------------------------------------------------------------------------------NN---NNNNNNNNNNNNNNNNNNNTTNNNNNNNNNNNNNNNNNNNNNNNNNNNNNNNNNNAANNNNNNNNNNNNNNNNNNNNNNNNNNNNNNNNNNNNNNNNNNNNNNNNNNNNNNNNNNNNNNNNNNNNNNNNNNNNNNNNNNNNNNNNNNNNNNNNNNNNNNNNNNNNNNNNNNNNNNNNNNNNNNNNNNNNNNNNNNNNNNNNNNNNNNNNNNNNNNNNNNNNNNNNNNNNNNNNNNNNNNNnnnnnnnnnnnnnnnnnnnnnnnnnnnnnnnnnnnnnnnnnnnnnnnnnnnnnnnnnnnnnnnnnnnnnnnnnnnnnnnnnnnnnnnnnnnnnnnnnnnnnnnnnnnnnnnnnnnnnnnnnnnnnnnnnnnnnnnnnnnnnnnnnnnnnnnnnnnnnnnnnnnnnnnnnnnnnnnnnnnnnnnnnnnnnnnnnnnnnnnnnnnnn
>DBVPG1788
---------------------------------------------------------------------------------------------------------------------------------------------------------------------------------------------------------TA---GTATATTATCATATGCGGTTTAAGAAAATGGTATAAAGATTAAGAAACAGTCATGAAAATTTAGTGAAGCTGAAATGCCAGTATTGATAATACGATAGAATAATGAATGACAAAGTANNNAANNAAGATGAAGTAACATTATTATGGAGAACNNNCGACTCCCTTTTGTNNNNNNCTATANNNNNNAGGAGAATTGCTTGTATACTATGTATATATAATATTATAACCCTTGACAACAATGGAATAATTAGTCCTTAAACGTTAGACTGGCTGGGACAGCACGACCTCTGTTGGCTAATTTTACTTTTCCCACAACCGTAGATCTTGATTTCATGACTGTTTTCGTGGTAATGTCCGAATGATACATATATAAGTTATATGCTTTCACTTTATAAGTATTAGCGTTTTTACTCACCATCCACTGCTTTGAGAAGATGTGGTCAGC
>DBVPG1853
---------------------------------------------------------------------------------------------------------------------------------------------------------------------------------------------------------TA---GTATATTATCATATGCGGTTTAAGAAAATGGTATAAAGATTAAGAAACAGTCATGAAAATTTAGTGAAGCTGAAATGCCAGTATTGATAATACGATAGAATAATGAATGACAAAGTATATAAGGAAGATGAAGTAACATTATTATNNNNNNCTATCGACTCCCTTTTGTGAATTTCTATATCCTCAAGGAGAATTGCTTGTATACTATGTATATATAATATTATAACCCTTGACAACAATGGAATAATTAGTCCTTAAACNNNNNNNNGGCTNNNNNNNNNNNNNNTCTGTTGGCTAATTTTACTTTTCCCNNNNNNNNNNNTNNNNNTNNNNNNACTGTTTTCGTGGTAATGCCCGAATGATACATATATAAGNNNNNTNCNNNNNNNNNNNNNNNNNNNNNNNNNNNNNNNNNNNNNNNNNNNNNNNNNAAGATGTGGTCAGC
>DBVPG6040
---------------------------------------------------------------------------------------------------------------------------------------------------------------------------------------------------------TA---GTATATTATCATATGCGGTTTAAGAAAATGGTATAAAGATTAAGAAACAGTCATGAAAATTTAGTGAAGCTGAAATGCCAGTATTGATAATACGATAGAATAATGAATGACAAAGTATAGAGGGAAGATGAAGTAACATTATTATGGAGAACTATCGACTCCCTTTTGTGAATTNNNNNNTCCTNNNNNNNNNNNNNNNNNNNNNTATNTNTATATNNTANNATNNNNNNNNNNNNNNNNNNNNNNNNNNNNNNNNNNNNNNNNNNNNNNNNNNNNNNNNNNNNNNNNNNNNNNNNNNNNNNNNNNNNNNNNN-NNNNNNNNNNNNNNNNNNNNNNNNNNNNNNNNNNNNNNNNNNNNNNNNNNNNNNNNNNNNNNNNNNNnnnnnnnnnnnnnnnnnnnnnnnnnnnnnnnnnnnnnnnnnnnnnnnnnnnnnnnnnnnnnnnn
>DBVPG6044
---------------------------------------------------------------------------------------------------------------------------------------------------------------------------------------------------------TA---GTATATTATCATATGCGGTTTAAGAAAATGGTATAAAGATTAAGAAACAGTCATGAAAATNTAGTGAAGCTGAANTGCCAGTATTGATAATACGATAGAATAATGAATGACAAAGTATAGAGGGAAGATGAAGTAACATTATTATGGAGAACTATCGACTCCCTTTTGTGAATTTCAATATCCTCAAGGAGAATTGCTTGTATACTATGTATATATAATATTATAACCCTTGGCAACAATGGAATAATTAGTCCTTAAATGTTCGACTGGCTGGGACAGTACGACCTCTGTNGGCTANTTTTACTTTNCCTACAACNGTAGATCTTGATTNCATGACTGTTTTCGTGGTAATGTCCGAATGATACATATATAAGTTATATGCTTTCACTTCATAAGTATTAGCGCCTTTACTCACCATCCACTGCTTTGAGAAGATGTGGTCAGC
>DBVPG6765
---------------------------------------------------------------------------------------------------------------------------------------------------------------------------------------------------------NA---GTATATTANCATATGCGGTTNAANAAAATGGTATAAAGATTAAGAAACAGTCATGAAAATTTAGTGAAGCTGAAATGCCAGTATTGATAATACGATAGAATAATGAATGACAAAGTATATAAGGAAGATGAAGTAACATTATTATGGAGAACTATCGACTCCCTTTTGTGAATTTCTATATCCTCAAGGAGAATTGCTTGTATACTATGTATATATAATATTATAACCCTTGACAACAATGGAATAATTAGTCCTTAAACGTTAGACTGGCTGGGACAGCACGACCTCTGTTGGCTAATTTTACTTTTCCCACAACCGTAGATCTTGATTTCATGACTGTTTTCGTGGTAATGTCCGAATGATACATATATAAGTTATATGCTTTCACTTTATAAGTATTAGCGTTTTTACTCACCATCCACTGCTTNGAGAAGATGTGGTCAGC
>K11
---------------------------------------------------------------------------------------------------------------------------------------------------------------------------------------------------------NN---NNNNATTATCATATGCGNNNNNNNAAAANNGTNTAAAGATTAAGAAACAGTCATGAAAATTTAGTGAAGCTGAAATGCCNNTATTGATAATACGATAGANNAATGAATGACAAAGTATAGAGGGAAGATGAAGTAACATTATTATGGAGAACTATNGACTCCCTTTTGTGAATTTCAATATCCTCAANNNNNNNNNCTTGTATACTATGTATATATAATATTATAACCCTTGGCAACAATGGAATAATTAGTCCTTAAACGTTCGACTGGCTNNNNNNNTANNNCCTCTGTTGGCTAATTTTACTTTTCCCACAACCGNNNNNNTTGATTTCATGACTGTTTTTGTGGTAATGTCCGAATGNNNCATATATAAGTTATATGCTTTCACTTCATAAGTATTAGCGCCTTTACTCACCATCCACTGCTTTGAGAAGATGTGGTCAGC
>L_1374
---------------------------------------------------------------------------------------------------------------------------------------------------------------------------------------------------------NN---NNNNATTATCATATGCGGTTTAAGAAAATGGTATAAAGATTAAGAAACAGTCATGAAAATTTAGTGAAGCTGAAATGCCAGTATTGATAATACGATAGAATAATGAATGACAAAGTATATAAGGANNNNNNAGTAACATTATTATGGANNNNNNTCGACTCCCTTTTNNNNNNNNCTATATNNNNNNNNNNNNNNNCTTGTATACTATGTTTATATAATATTNNNNNNNNNNNNNNNNNNNNNNNNNTTANNNNNNNNNNNNTNNNNNNNNNNNNNNNNNNNNNNNNNNNNNNNNNNNNNNNNNNNNNNNNNNNNNNNNNNNNNNNNNNNNNNNNNNNNNNNNNNNNNNNNNNNNNNNNNNNNNNNNNNNNNNNNNNNNNNNNNNNNNNNNNN-NNNNNNNNNNNNNNNNNNNNNNNNNNNNNNNnnnnnnnnnnnnnnnnnnnn
>L_1528
---------------------------------------------------------------------------------------------------------------------------------------------------------------------------------------------------------NN---NNNNNNNNNNNNNNNNNNNNNNNNNNNNNNNNNTNNNGNNNNNGAAANNNNNNNNNNAANNNNNNGANNNNNNAATGCNNNNNNTGATNNNNNNNNAGAATNNNGAATGACAAAGTNTATAAGGAAGATGANNTAACATTATTATGGAGAACNNNCGACTCCCTTTTGTGGATTTCTATNNNCTCANNGAGAATTGCTTGTANNNNNNNNNNATATAATATTATAACCCTTGACAACAATGGAATAATTAGTCCTTAAACGTTAGACTGGCTGGGACAGCACGACCTCTGTTGGCTAATTTTACTTTTCCCACAACCNNNNNNNTTGATTTCATGANNNTTTTCGTGGTAATGTCCGAATNNNACATATATAAGTTATATGCTTTCACTTTATAAGTATTAGCGTTTTTACTCACCATCCANNNNTTTGNNAAGATGTGGTCAGC
>NCYC110
---------------------------------------------------------------------------------------------------------------------------------------------------------------------------------------------------------NN---NNNNNNNNTCATATGCGGNNNNNNNNNNNNNNNNNANNNNNNNGNNNNNNNNATGNNNNNNNNGTGNNNNNNNNNNNNNNNNNNNGATNNTACGATAGNNTAATGAATGACNNAGTATAGANGGAAGATGANGTAACANNATTATGNAGNNCTATCGACTCCCTTNNNNNNNNNNNNNNATNNNNNNNNAGNNNTGCNNGTATACTATGTATATATAATATTATAACCNNNNNNNNNNATNNNNNNANTAGNNNNNNAANGNTNGACTNNCTGGGACAGTACNNNNNNTGTNGNCNANNNTNANNTNNNCNNNNNNNNNNNNNNNTGATTTCATGACNGNNNNNGNNNNNNNNNNNNNNNNNNNNNNNNNNNNNTTATATGCTTTNNNNNNNNNNNNNNNNNNNNNNNNNNNNNNNNNNNNNNNNTTTGAGAAGATGTGGTCANN
>NCYC361
nnnnnnnnnnnnnnnnnnnnnnnnnnnnnnnnnnnnnnnnnnnnnnnnnnnnnnnnnnnnnnnnnnnnnnnnnnnnnnnnnnnnnnnnnnnnnnnnnnnnnnnnnnnnnnnnnnnnnnnnnnnnnnnnnnnnnnnnnnnnnnnnnnnnnnnnnnnnnnnnnnnnnnnnnnnnnnnnnnnnnnnnnnnnnnnnnnnnnnnnnnnnnnnnnnnnnnnnnnnnnnnnnnnnnnnnnnnnnnnnnnnnnnnnnnnnnnnnnnnnnnnnnnnnnnnnnnnnnnnnnnnnnnnnnnnnnnnnnnnnnnnnnnnnnnnnnnnnnnnnnnnnnnnnnnnnnnnnnnnnnnnnnnnnnnnnnnnnnnnnnnnnnnnnnnnnnnnnnnnnnnnnnnnnnnnnnnnnnnnnnnnnnnnnnnnnnnnnnnnnnnnnnnnnnnnnnnnnnnnnnnnnnnnnnnnnnnnnnnnnnnnnnnnnnnnnnnnnnnnnnnnnnnnnnnnnnnnnnnnnnnnnnnnnnnnnnnnnnnnnnnnnnnnnnnnnnnnnnnnnnnnnnnnnnnnnnnnnnnnnnnnnnnnnnnnnnnnnnnnnnnnnnnnnnnnnnnnnnnnnnnnnnnnnnnnnnnnnnnnnnnnnnnnnnnnnnnnnnnnnnnnnnnnnnnn
>RM11_1A
---------------------------------------------------------------------------------------------------------------------------------------------------------------------------------------------------------TA---GTATATTATCATATGCGGTTTAAGAAAATGGTATAAAGATTAAGAAACAGTCATGAAAATTTAGTGAAGCTGAAATGCCAGTATTGATAATACGATAGAATAATGAATGACAAAGTATATAAGGAAGATGAAGTAACATTATTATGGAGAACTATCGACTCCCTTTTGTGAATTTCTATATCCTCAAGGAGAATTGCTTGTATACTATGTATATATAATATTATAACCCTTGACAACAATGGAATAATTAGTCCTTAAACGTTAGACTGGCTGGGACAGCACGACCTCTGTTGGCTAATTTTACTTTTCCCACAACCGTAGATCTTGATTTCATGACTGTTTTCGTGGTAATGTCCGAATGATACATATATAAGTTATATGCTTTCACTTTATAAGTATTAGCGTTTTTACTCACCATCCACTGCTTTGAGAAGATGTGGTCAGC
>S288c
NNNNNNNNNNNNNNNNNNNNNNNNNNNNNNNNNNNNNNNNNNNNNNNNNNNNNNNNNNNNNNNNNNNNNNNNNNNNNNNNNNNNNNNNNNNNNNNNNNNNNNNNNNNNNNNNNNNNNNNNNNNNNNNNNNNNNNNNNNNNNNNNNNNNNNNNNNNNNNNNNNNNNNNNNNNNNNNNNNNNNNAAATNNNNNNNNTCTACANTANTAGTATATTANNNNATGCGGTTTANNNNNNTGGTATAAAGATTAAGAAACAGTCATGAAAATTTAGTGAAGCTNNNNNGNNAGTATTGATAATACGNTAGAATAATGAATGACAAAGTATATAAGGAAGATGAAGTAACATTATTATGGAGAACTATCGACTCCCTTTTGTGANNNNNNNNNNNNNNAAGGAGAATTGNNTGTATACTATGTATATATAATATTATANCCCTTNNNNNNNNNNNNNNNNNTAGTCCTTAAACGTTAGACTGGCTGGGACAGCACGNCCTCTGTTGGCTAATTTTACTTTTCCCACAACCGTAGATCTTGATTTCATGACTGNTTTCGTGGTAATGTCCGAATGATACATATATANGTNATATGCTTTCACTTTATAAGNATTAGCGTTTTTACTCACCATCCACTGCTTTGAGAAGATGTGGNCAGC
>SK1
---------------------------------------------------------------------------------------------------------------------------------------------------------------------------------------------------------TA---GTATATTATCATATGCGGTTTAAGAAAATGGTATAAAGATTAAGAAACAGTCATGAAAATTTAGTGAAGCTGAAATGCCAGTATTGATAATACGATAGAATAATGAATGACAAAGTATAGAGGGAAGATGAAGTAACATTATTATGGAGAACTATCGACTCCCTTTTGTGAATTTCAATATCCTCAAGGANAATTGCTTGTATACTATGTATATATAATATTATAACCCTTGGCAACAATGGAATAATTAGTCCTTAAATGTTCGACTGGCTGGGACAGTACGACCTCTGTTGGCTAATTTTACTTTTCCTACAACCGTAGATCTTGATTTCATGACTGTTTTCGTGGTAATGTCCGAATGATACATATATAAGTTATATGCTTTCACTTCATAAGTATTAGCGCCTTTACTCACCATCCACTGCTTTGAGAAGATGTGGTCAGC
>UWOPS03_461_4
---------------------------------------------------------------------------------------------------------------------------------------------------------------------------------------------------------NN---NNNNATNNNCATATGCGGTTTAAGAAAANNNNNTAAAGATTAAGAAACAGNCNTGAAAATTTAGTGAAGCTGAAATGCCAGTATNGATAATACGATAGAATAATGAATGACAAAGTNNANANNNNAGATGAAGTANCATTATTATGGAGAACTATCGACTCCCTTTTGTGANTTNNNNNATCNNNAAGGAGAATTGCTTGTATACTATGTATATATAATATTATAACCCTNGGCAACAATGGAATAATTAGTCATTAAACGTTCGACTGGCTGGGACAGTACGACCTCTGTTGGCTAATTTTACTTTTCCCACAACCGTAGATCTTGATTTCATGACTGATTTCGTGGTAATGTCCGAATGATACATATATAAGTTATATGCTTTCACTTCATAAGTATTAGCGCCTTTACTCACCATCCACTGCTTTGAGAAGATGTGGTCAGC
>UWOPS05_217_3
nnnnnnnnnnnnnnnnnnnnnnnnnnnnnnnnnnnnnnnnnnnnnnnnnnnnnnnnnnnnnnnnnnnnnnnnnnnnnnnnnnnnnnnnnnnnnnnnnnnnnnnnnnnnnnnnnnnnnnnnnnnnnnnnnnnnnnnnnnnnnnnnnnnnnnnnnnnnnnnnnnnnnnnnnnnnnnnnnnnnnnnnnnnnnnnnnnnnnnnnnnnnnnnnnnnnnnnnnnnnnnnnnnnnnnnnnnnnnnnnnnnnnnnnnnnnnnnnnnnnnnnnnnnnnnnnnnnnnnnnnnnnnnnnnnnnnnnnnnnnnnnnnnnnnnnnnnnnnnnnnnnnnnnnnnnnnnnnnnnnnnnnnnnnnnnnnnnnnnnnnnnnnnnnnnnnnnnnnnnnnnnnnnnnnnnnnnnnnnnnnnnnnnnnnnnnnnnnnnnnnnnnnnnnnnnnnnnnnnnnnnnnnnnnnnnnnnnnnnnnnnnnnnnnnnnnnnnnnnnnnnnnnnnnnnnnnnnnnnnnnnnnnnnnnnnnnnnnnnnnnnnnnnnnnnnnnnnnnnnnnnnnnnnnnnnnnnnnnnnnnnnnnnnnnnnnnnnnnnnnnnnnnnnnnnnnnnnnnnnnnnnnnnnnnnnnnnnnnnnnnnnnnnnnnnnnnnnnnnnnnnnnnnnnnnn
>UWOPS05_227_2
nnnnnnnnnnnnnnnnnnnnnnnnnnnnnnnnnnnnnnnnnnnnnnnnnnnnnnnnnnnnnnnnnnnnnnnnnnnnnnnnnnnnnnnnnnnnnnnnnnnnnnnnnnnnnnnnnnnnnnnnnnnnnnnnnnnnnnnnnnnnnnnnnnnnnnnnnnnnnnnnnnnnnnnnnnnnnnnnnnnnnnnnnnnnnnnnnnnnnnnnnnnnnnnnnnnnnnnnnnnnnnnnnnnnnnnnnnnnnnnnnnnnnnnnnnnnnnnnnnnnnnnnnnnnnnnnnnnnnnnnnnnnnnnnnnnnnnnnnnnnnnnnnnnnnnnnnnnnnnnnnnnnnnnnnnnnnnnnnnnnnnnnnNNNNNNNGANNNNNNNNGACTCCCTTTTGNNNNNNNNNNNNNNCTCANNNNNNNNNNNNNNNNNNNNNNNNNNNNNNNNNNNNNNNNNCNNNNGCAACANNNGAATANNNNGTCATNAAACGTTCGACTGGCTGGGACAGTACGACCTCTGTTGGCTAATTTTACTTTTCCCACAACCGTAGATCTTGATTTCATGACTGATTTCGTGGTAATGTCCGAATGATACATATATAAGTTATATGCTTTCACTTCATAAGTATTAGCGCCTTTACTCACCATCCACTGCTTTGAGAAGATGTGGTCAGC
>UWOPS83_787_3
nnnnnnnnnnnnnnnnnnnnnnnnnnnnnnnnnnnnnnnnnnnnnnnnnnnnnnnnnnnnnnnnnnnnnnnnnnnnnnnnnnnnnnnnnnnnnnnnnnnnnnnnnnnnnnnnnnnnnnnnnnnnnnnnnnnnnnnnnnnnnnnnnnnnnnnnnnnnnnnnnnnnnnnnnnnnnnnnnnnnnnnnnnnnnnnnnnnnnnnnnnnnnnnnnnnnnnnnnnnnnnnnnnnnnnnnnnnnnnnnnnnnnnnnnnnnnnnnnnnnnnnnnnnnnnnnnnnnnnnnnnnnnnnnnnnnnnnnnnnnnnnnnnnnnnnnnnnnnnnnnnnnnnnnnnnnnnnnnnnnnnnnnnnnnnnnnnnnnnnnnnnnnnnnnnnnnnnnnnnnnnnnnnnnnnnnnnnnnnnnnnnnnnnnnnnnnnnnnnnnnnnnnnnnnnnnnnnnnnnnnnnnnnnnnnnnnnnnnnnnnnnnnnnnnnnnnnnnnnnnnnnnnnnnnnnnnnnnnnnnnnnnnnnnnnnnnnnnnnnnnnnnnnnnnnnnnnnnnnnnnnnnnnnnnnnnnnnnnnnnnnnnnnnnnnnnnnnnnnnnnnnnnnnnnnnnnnnnnnnnnnnnnnnnnnnnnnnnnnnnnnnnnnnnnnnnnnnnnnnnnnnnnnnnnnn
>UWOPS87_2421
---------------------------------------------------------------------------------------------------------------------------------------------------------------------------------------------------------TA---GTATATTATCATATGCGGTTTAAGAAAATGGTATAAAGATTAAGAAACAGTCATGAAAATTTAGTGAAGCTGAAATGCCAGTATTGATAATACGATAGAATAATGAATGACAAAGTATAGAGGGAAGATGAAGNNNNNNTANNNTNGANNNNTANNNNNNNNNNNNNNNNNNNNNNNNNNNNNNNNNNNNNNNNNNNNNNNNNNNNNNNNANNNNNNNNNNNNNNNNNNNNNNNNNNNNNNNNNNNNNNNNNNNNNNNNNNNNNNNNNNNNNNNNNNNNNNNNNNNNNNNNNNNNNNNNNNNNNNNNNNNNNNNNNNNNNNNNNNNNNNNNNNNNNNNNNNNNNNNNNNNNNNNNNNNNNNNNNNNNNNNNNNNNNNNNNNNNNNNNNNNNNNNNNNNNNNNNNNNNNNNNNNNNNNNNNNNNNNNNNNNNNNNNNNNNNNN-NN
>W303
ATTGATAATGTAATAGGATCAATGAATATTAACATATAAAACGATGATAATAATATTTATAGAATTGTGTAGAATTGCAGATTCCCTTTTATGGATTCCTAAATCCTCGAGGAGAACTTCTAGTATATCTACATACCTAATATTATAGCCTTAATCACANTGGAATCCCAACAATTACATCAAAATCCACATTCTCTACATTACTAGTATATTATCATATGCGGTTTAAGAAAATGGNATAAAGATTAAGAAACAGTCATGAAAATTTAGTGAAGCTGAAATGCCAGTATTGATAATACGATAGAATAATGAATGACAAAGTATATAAGGAAGATGAAGTAACATTATTATGGAGAACTATCGACTCCCTTTTGTGAATTTCTATATCCTCAAGGAGAATTGCTTGTATACTATGTATATATAATATTATAACCCTTGACAACAATGGAATAATTAGTCCTTAAACGTTAGACTGGCTGGGACAGCACGACCTCTGTTGGCTAATTTTACTTTTCCCACAACCGTAGATCTTGATTTCATGACTGTTTTCGTGGTAATGTCCGAATGNTACATATATAAGTTATATGCTTTCACTTTATAAGTATTAGCGTTTTTANTCACCATCCACTGCTTNGAGAAGATGTGGTCAGC
>Y12
---------------------------------------------------------------------------------------------------------------------------------------------------------------------------------------------------------NN---NNNNNNNNNNNNANNNNNNNNNNNNNNNNNNNNNNNNNNNNNNNNNNNNNNNNNNNNNNNNNNNNNNNNNNNNNNNNNNNNNNNNNNNNNNNNNNNNNNNNNNNNNNNNNNNNNNNNNNNNNNNNNNNNNNNNNNNNNNNNNNNNNNNNNNNNNNNNNNNNNNNNNNNNNNNNNNNNNNNNNNNNNNNNNNNNNNNNNNNNNNNNNNNNNNNNNNNNNNNNNNNNNNNNNNNNNNN-NNNNNNNNNNNNNNNNNNNNNNNNNNNNNNNNNNNNNNN-NNNNNNNNNNNNNN-NNNNNNNNNNN-NNNNNNN-NNNNNNNNNNNNN-NNNN-NNNNNNNNNNNNNNNNN-NN-NNNNNNNNNNNNNNN-NNNNNNNNN-NNNNNNNN-NNNNN-NNN-NNNNNNNNNNNNNNnnnnnnnnnnnnnnnnnnnnnnnnnnnnnnnnnn
>Y55
---------------------------------------------------------------------------------------------------------------------------------------------------------------------------------------------------------TA---GTATATTATCATATGCGGTTTAAGAAAATGGTATAAAGATTAAGAAACAGTCATGAAAATTTAGTGAAGCTGAAATGCCAGTATTGATAATACGATAGAATAATGAATGACAAAGTATAGAGGGAAGATGAAGTAACATTATTATGGAGAACTATCGACTCCCTTTTGTGAATTTCAATATCCTCAAGGAGAATTGCTTGTATACTATGTATATATAATATTATAACCCTTGGCAACAATGGAATAATTAGTCCTTAAATGTTCGACTGGCTGGGACAGTACGACCTCTGTTGGCTAATTTTACTTTTCCTACAACCGTAGATCTTGATTTCATGACTGTTTTCGTGGTAATGTCCGAATGATACATATATAAGTTATATGCTTTCACTTCATAAGTATTAGCGCCTTTACTCACCATCCACTGCTTTGAGAAGATGTGGTCAGC
>Y9
nnnnnnnnnnnnnnnnnnnnnnnnnnnnnnnnnnnnnnnnnnnnnnnnnnnnnnnnnnnnnnnnnnnnnnnnnnnnnnnnnnnnnnnnnnnnnnnnnnnnnnnnnnnnnnnnnnnnnnnnnnnnnnnnnnnnnnnnnnnnnnnnnnnnnnnnnnnnnnnnnnnnnnnnnnnnnnnnnnnnnnnnnnnnnnnnnnnnnnnnnNN---NNNNNNNNNNNNNNNNNNNNNNNNNNNNNNNNNNNNNNNNNNNNNNNNNNNNNNNNNNNNNNNNNNNNNNNNNNNNNNNNNNNNNNATNNNNNNANNNNNNNNNNNNNNNNNANNNNNANNNNNNNNNNNNNNNNNNNNNNNNNNNNNNNNNNNNCNNNNNNNNNNNNNNNNNNNNNNNNNNNNNNNNGNNNNNNNNNNNTATACTATATATATATANTATTATAANNNNNNNNNNNAATGGAATAATTANNNNNTAAACGTNNNACTGNCTGGGANNGTACGANNNNNGTTGGCNNATTTTACTTTTCNNNCAACCGTNNATCTTGATTTNNNGACTGTTTTTGTGGTAATNNNNGAATGATACATATATAAGTTATATGCTTTCACTTCATAAGTATTAGCGCCTTTNNNNNNNNTCNNCTGCTTTGAGAAGATGTGGTCAGC
>YIIc17_E5
nnnnnnnnnnnnnnnnnnnnnnnnnnnnnnnnnnnnnnnnnnnnnnnnnnnnnnnnnnnnnnnnnnnnnnnnnnnnnnnnnnnnnnnnnnnnnnnnnnnnnnnnnnnnnnnnnnnnnnnnnnnnnnnnnnnnnnnnnnnnnnnnnnnnnnnnnnnnnnnnnnnnnnnnnnnnnnnnnnnnnnnnnnnnnnnnnnnnnnnnnnnnnnnnnnnnnnnnnnnnnnnnnnnnnnnnnnnnnnnnnnnnnnnnnnnnnnnnnnnnnnnnnnnnnnnnnnnnnnnnnnnnnnnnnnnnnnnnnnnnnnnnnnnnnnnnnnnnnnnnnnnnnnnnnnnnnnnnnnnnnnnnnnnnnnnnnnnnnnnnnnnnnnnnnnnnnnnnnnnnnnnnnnnnnnnnnnnnnnnnnnnnnnnnnnnnnnnnnnnnnnnnnnnnnnnnnnnnnnnnnnnnnnnnnnnnnnnnnnnnnnnnnnnnnnnnnnnnnnnnnnnnnnnnnnnnnnnnnnnnnnnnnnnnnnnnnnnnnnnnnnnnnnnnnnnnnnnnnnnnnnnnnnnnnnnnnnnnnnnnnnnnnnnnnnnnnnnnnnnnnnnnnnnnnnnnnnnnnnnnnnnnnnnnnnnnnnnnnnnnnnnnnnnnnnnnnnnnnnnnnnnnnnnnnnn
>YJM789
---------------------------------------------------------------------------------------------------------------------------------------------------------------------------------------------------------TA---GTATATTATCATATGCGGTTTAAGAAAATGGTATAAAGATTAAGAAACAGTCATGAAAATTTAGTGAAGCTGAAATGCCAGTATTGATAATACGATAGAATAATGAATGACAAAGTATATAAGGAAGATGAAGTAACATTATTATGGAGAACTATCGACTCCCTTTTGTGAATTTCTATATCCTCAAGGAGAATTGCTTGTATACTATGTATATATAATATTATAACCCTTGACAACAATGGAATAATTAGTCCTTAAACGTTAGACTGGCTGGGACAGCACGACCTCTGTTGGCTAATTTTACTTTTCCCACAACCGTAGATCTTGATTTCATGACTGTTTTCGTGGTAATGTCCGAATGATACATATATAAGTTATATGCTTTCACTTTATAAGTATTAGCGTTTTTACTCACCATCCACTGCTTTGAGAAGATGTGGTCAGC
>YJM975
nnnnnnnnnnnnnnnnnnnnnnnnnnnnnnnnnnnnnnnnnnnnnnnnnnnnnnnnnnnnnnnnnnnnnnnnnnnnnnnnnnnnnnnnnnnnnnnnnnnnnnnnnnnnnnnnnnnnnnnnnnnnnnnnnnnnnnnnnnnnnnnnnnnnnnnnnnnnnnnnnnnnnnnnnnnnnnnnnnnnnnnnnnnnnnnnnnnnnnnnnnnnnnnnnnnnnnnnnnnnnnnnnnnnnnnnnnnnnnnnnnnnnnnnnnnnnnnnnnnnnnnnnnnnnnnnnnnnnnnnnnnnnnnnnnnnnnnnnnnnnnnnnnnnnnnnnnnnnnnnnnnnnnnnnnnnnnnnnnnnnnnnnnnnnnnnnnnnnnnnnnnnnnnnnnnnnnnnnnnnnnnnnnnnnnnnnnnnnnnnnnnnnnnnnnnnnnnnnnnnnnnnnnnnnnnnnnnnnnnnnnnnnnnnnnnnnnnnnnnnnnnnnnnnnnnnnnnnnnnnnnnnnnnnnnnnnnnnnnnnnnnnnnnnnnnnnnnnnnnnnnnnnnnnnnnnnnnnnnnnnnnnnnnnnnnnnnnnnnnnnnnnnnnnnnnnnnnnnnnnnnnnnnnnnnnnnnnnnnnnnnnnnnnnnnnnnnnnnnnnnnnnnnnnnnnnnnnnnnnnnnnnnnnnnnn
>YJM978
---------------------------------------------------------------------------------------------------------------------------------------------------------------------------------------------------------TA---GTATATTATCATATGCGGTTTAAGAAAATGGTATAAAGATTAAGAAACAGTCATGAAAATTTAGTGAAGCTGAAATGCCAGTATTGATAATACGATAGAATAATGAATGACAAAGTATATAAGGAAGATGAAGTAACATTATTATGGAGAACTATCGACTCCCTTTTGTGAATTTCTATATCCTCAAGGAGAATTGCTTGTATACTATGTATATATAATATTATAACCCTTGACAACAATGGAATAATTAGTCCTTAAACGTTNNNNNNNNNNNNNNAGCACGACCTCTGTNNGCTAATNNNNNNNNNNNNNNNNNNNNNNNNNNNNNNNNNNNNNNNNNNN-NNNNNNNNNNNNNNNNNNNNNNNNNNNNNNNNNNNNNNNNNNNNNNNNNNNNNNNNNNNNNNNNNNNNNNNNNNNNNNNNNNNNNNNNNNNNNNNNNNNNNN
>YJM981
nnnnnnnnnnnnnnnnnnnnnnnnnnnnnnnnnnnnnnnnnnnnnnnnnnnnnnnnnnnnnnnnnnnnnnnnnnnnnnnnnnnnnnnnnnnnnnnnnnnnnnnnnnnnnnnnnnnnnnnnnnnnnnnnnnnnnnnnnnnnnnnnnnnnnnnnnnnnnnnnnnnnnnnnnnnnnnnnnnnnnnnnnnnnnnnnnnnnnnnnnnnnnnnnnnnnnnnnnnnnnnnnnnnnnnnnnnnnnnnnnnnnnnnnnnnnnnnnnnnnnnnnnnnnnnnnnnnnnnnnnnnnnnnnnnnnnnnnnnnnnnnnnnnnnnnnnnnnnnnnnnnnnnnnnnnnnnnnnnnnnnnnnnnnnnnnnnnnnnnnnnnnnnnnnnnnnnnnnnnnnnnnnnnnnnnnnnnnnnnnnnnnnnnnnnnnnnnnnnnnnnnnnnnnnnnnnnnnnnnnnnnnnnnnnnnnnnnnnnnnnnnnnnnnnnnnnnnnnnnnnnnnnnnnnnnnnnnnnnnnnnnnnnnnnnnnnnnnnnnnnnnnnnnnnnnnnnnnnnnnnnnnnnnnnnnnnnnnnnnnnnnnnnnnnnnnnnnnnnnnnnnnnnnnnnnnnnnnnnnnnnnnnnnnnnnnnnnnnnnnnnnnnnnnnnnnnnnnnnnnnnnnnnnnnnn
>YPS128
---------------------------------------------------------------------------------------------------------------------------------------------------------------------------------------------------------TA---GTATATTATCATATGCGGTTNAAGAAAATGGTATAAAGATTAAGAAACAGTCATGAAAATTTAGTGAAGCTGAAATGCCAGTATNGATAATACGATAGAATAATGAATGACAAAGTATAGAGGGAAGATGAAGTAACATTATTATGGAGAACTATCGACTCCCTTTTGTGAATTTCAATATCCTCAAGGATAATTGCTTGTATACTATGTATATATAATATTATAACCCTTGGCAACAATGGAATAATTAGTCCTTAAACGTTCGACTGGCTGGGACAGTACGACCTCTGTTGGCTAATTTTACTTTTCCCACAACCGTAGATCTTGATTTCATGACTGTTTTCGTGGTAATGTCCGAATGATACATATATAAGTTATATGCTTTCACTTCATAAGTATTAGCGCCTTTACTCACCATCCACTGCTTTGAGAAGATGTGGTCAGC
>YPS606
---------------------------------------------------------------------------------------------------------------------------------------------------------------------------------------------------------TN---NNNNNNNNNNNNNTNNNNNNNNNNNNNNNNNNNNNNNNNNNNNNNNNNNNNNNNNNNNNNNNNNNNNNNNNNNNNNNNNNNNNNNNNNNNNNNNNNNNNNNNNNNNNNNNNNNNNNNNNNNNNNNNNNNNNNNNNNNNNNNNNNNNNNNNNNNNNNNNNNNNNNNNNNNNNNNNNNNNNNNNNNNNNNNNNNNNNNNNNNNNNNNNNNNNNNNNNNNNNNNNNNNNNNNNNNNNNNNNNNNNNNNNNNNNNNNNNNNNNNNNNNNNNNNNNNNNNNNNNNNNNNNNNNNNNNNNNNNNNNNNNNNNNNNNNNNNNNNNNNNNNNNNNNNNNNNNNNNNNNNNNNNNNNNNNNN-NNNNNNNNNNNNNNnnnnnnnnnnnnnnnnnnnnnnnnnnnnnnnnnnnnnnnnnnnnnnnnnnnnnnnnnnnnnnnnnnnnnnnnnnnnn
>YS2
nnnnnnnnnnnnnnnnnnnnnnnnnnnnnnnnnnnnnnnnnnnnnnnnnnnnnnnnnnnnnnnnnnnnnnnnnnnnnnnnnnnnnnnnnnnnnnnnnnnnnnnnnnnnnnnnnnnnnnnnnnnnnnnnnnnnnnnnnnnnnnnnnnnnnnnnnnnnnnnnnnnnnnnnnnnnnnnnnnnnnnnnnnnnnnnnnnnnnnnnnnnnnnnnnnnnnnnnnnnnnnnnnnnnnnnnnnnnnnnnnnnnnnnnnnnnnnnnnnnnnnnnnnnnnnnnnnnnnnnnnnnnnnnnnnnnnnnnnnnnnnnnnnnnnnnnnnnnnnnnnnnnnnnnnnnnnnnnnnnnnnnnnnnnnnnnnnnnnnnnnnnnnnnnnnnnnnnnnnnnnnnnnnnnnnnnnnnnnnnnnnnnnnnnnnnnnnnnnnnnnnnnnnnnnnnnnnnnnnnnnnnnnnnnnnnnnnnnnnnnnnnnnnnnnnnnnnnnnnnnnnnnnnnnnnnnnnnnnnnnnnnnnnnnnnnnnnnnnnnnnnnnnnnnnnnnnnnnnnnnnnnnnnnnnnnnnnnnnnnnnnnnnnnnnnnnnnnnnnnnnnnnnnnnnnnnnnnnnnnnnnnnnnnnnnnnnnnnnnnnnnnnnnnnnnnnnnnnnnnnnnnnnnnnnnn
>YS4
nnnnnnnnnnnnnnnnnnnnnnnnnnnnnnnnnnnnnnnnnnnnnnnnnnnnnnnnnnnnnnnnnnnnnnnnnnnnnnnnnnnnnnnnnnnnnnnnnnnnnnnnnnnnnnnnnnnnnnnnnnnnnnnnnnnnnnnnnnnnnnnnnnnnnnnnnnnnnnnnnnnnnnnnnnnnnnnnnnnnnnnnnnnnnnnnnnnnnnnnnnnnnnnnnnNNNNNNNNNNNNN-NNNNNNNNNNNN-NNNNNNNNNNNNNNN-NNNNNNNNNNNNNN-NNNNNNNNNNNNNNNNNNNNNNNNNNNNNNNNNNNNNNNNNNNNNNNNNNNNNNNNNNNNNNNNNNNNNNNNNNNNNNNNNNNNNNNNNNNNNNNNNNNNNNNNNNNNNNNNNNNNNNNNNNNNNNNNNNNNNNNNNNNNNNNNNNNNNNNNNNNNNNNNNNNNNNNNNNNNNNNNNNNNNNNNNNNNNNNNNNNNNNNNNNNNNNNNNNNNNNNNNNNNNNNNNNNNNNNNNTAANNNNNNNNNNNNNNNNNNNNNNNNNNNNNNNNNCANNNCNNNNNNNNNNNNNANNNNNGAANNATACATATATAAGTTATATGCTTTNNNNNNATAAGTATTAGCGTTTTTACTCACCATCCACTGCTTTGAGAAGATGTGGTCAGC
>YS9
nnnnnnnnnnnnnnnnnnnnnnnnnnnnnnnnnnnnnnnnnnnnnnnnnnnnnnnnnnnnnnnnnnnnnnnnnnnnnnnnnnnnnnnnnnnnnnnnnnnnnnnnnnnnnnnnnnnnnnnnnnnnnnnnnnnnnnnnnnnnnnnnnnnnnnnnnnnnnnnnnnnnnnnnnnnnnnnnnnnnnnnnnnnnnnnnnnnnnnnnnnnnnnnnnnnnnnnnnnnnnnnnnnnnnnnnnnnnnnnnnnnnnnnnnnnnnnnnnnnnnnnnnnnnnnnnnnnnnnnnnnnnnnnnnnnnnnnnnnnnnnnnnnnnnnnnnnnnnnnnnnnnnnnnnnnnnnnnnnnnnnnnnnnnnnnnnnnnnnnnnnnnnnnnnnnnnnnnnnnnnnnnnnnnnnnnnnnnnnnnnnnnnnnnnnnnnnnnnnnnnnnnnnnnnnnnnnnnnnnnnnnnnnnnnnnnnnnnnnnnnnnnnnnnnnnnnnnnnnnnnnnnnnnnnnnnnnnnnnnnnnnnnnnnnnnnnnnnnnnnnnnnnnnnnnnnnnnnnnnnnnnnnnnnnnnnnnnnnnnnnnnnnnnnnnnnnnnnnnnnnnnnnnnnnnnnnnnnnnnnnnnnnnnnnnnnnnnnnnnnnnnnnnnnnnnnnnnnnnnnnnnnnnnnnnn
