# Supplementary material for: Evolutionary Genomics of Transposable Elements in Saccharomyces cerevisiae
Source: PLoS One. 2012 Nov 30;7(11):e50978. doi: 10.1371/journal.pone.0050978 (PMC3511429; doi:10.1371/journal.pone.0050978)
Supplement: File S7 — ZIP archive of SGRP strain alignments used for population genomic analyses. Alignments of the orthologous genomic region in each SGRP strain corresponding to each Ty insertion in our re-annotation of the S. cerevisiae reference genome. N’s represent low quality (<Q40 phred score) or missing data, primarily due to the low-coverage sequence of many SGRP strains. The DNA sequence of sacCer2 is included as “REF” and each alignment includes the TE locus and 200 bp of DNA sequence on either side of the Ty insertion site. A dummy sequence shows the position of each TE in the alignment with “T”s. (ZIP) [file pone.0050978.s007.zip › S7/chrIV_t219-_TY2.mfa]

>REF
ATGAAGCAATAATTGGAGGTGTATCAAGTTCGAAACTGCTGATGCTATGGATTTACATCTTTCTTATGCACAAGGCTTGCTTGTGTTTCTGAGTAGTTAGTTTTTAGATTTTTGTCAAGTCTGGGGTAAGTTAATTCGAGCAAAATTAACGGCACGTTATTCTAATGCATATGTTGTTCATATATTCTTTTACAAAGAGGTTTGGAATGATGTCACCGATGTTAGAATGTTAGGAGAATTTCATGTGAATTTTAGTCCAAGTGTTGAAGTTCTCTTCTGCAGTTAGGGCACGTACATGGCAACGATATCGTTTTTGATGTATTAATCTTAGTAGGCGTTGAGTTTGTATGTTACTTTTCTCAGGTGATGAAGCGTGATGACGATGACAAAAATGGGTTATAATAGGGCGCACTATCATCATGCGTGATTGATATTTAACCAATGTCTTGAGTACATCAACTCCAGAAAATGGGTCATTATATGCC
>index
-------------------------------------------------------------------------------------------------------------------------------------------------------------------------------------------------------TTTTTTTTTTTTTTTTTTTTTTTTTTTTTTTTTTTTTTTTTTTTTTTTTTTTTTTTTTTTTTTTTTTTTTTTTTTTTTTTTTTTTT--------------------------------------------------------------------------------------------------------------------------------------------------------------------------------------------------------
>273614N
NNNNNNNNNNNNNNNNNNNNNNNNNNNNNNNNANNNNNNNNNNGCTNNNNNTTTANNNNNNNNNNNNNNNNNANNNNNNNNNNNNNNNCNNNNNNNNNNNNNNTGNNNNNNNTGTCAAGNNNGGGGTAAGTTNNNTNGAGCAAAATTAACGGCACATTATNNNNNNNNATATGNNNNNNNNNNNNNNTTTTACAAAGAGGNNTNGAATGNNNTCACCGNTGTTAGAATGTTAGGAGAATTTCATGTGAATTTNANNNNNNNNNTTGAAGNNNNNNNNTGCAGTTAGGGCACGNNNGNGGCAACGATATCGTTTTTGATGTATNNNNNNNAGTAGGCGTTGNNNNNGTATGTTACTNNNNNNNGGTGATGAAGCGTGATGACGATGACAAAAATGGGTTATANNNGGGCGCACNATCATCATGCGTGATTGATATTTAACCANNGNNNTNNNTACATCNACTCCAGAAANNNNGTCATTATATGCC
>322134S
nnnnnnnnnnnnnnnnnnnnnnnnnnnnnnnnnnnnnnnnnnnnnnnnnnnnnnnnnnnnnnnnnnnnnnnnnnnnnnnnnnnnnnnnnnnnnnnnnnnnnnnnnnnnnnnnnnnnnnnnnnnnnnnnnnnnnnnnnnnnnnnnnnnnnnnnnnnnnnnnnnnnnnnnnnnnnnnnnnnnnnnnnnnnnnnnnnnnnnnnnnnnnnnnnnnnnnnnnnnnnnnnnnnnnnnnnnnnnnnnnnnnnnnnnnnnnnnnnnnnnnnnnnnnnnnnnnnnnnnnnnnnnnnnnnnnnnnnnnnnnnnnnnnnnnnnnnnnnnnnnnnnnnnnnnnnnnnnnnnnnnnnnnnnnnnnnnnnnnnnnnnnnnnnnnnnnnnnnnnnnnnnnnnnnnnnnnnnnnnnnnnnnnnnnnnnnnnnnnnnnnnnnnnnnnnnnnnnnnnnnnnnnnnnnnnnnnnnnnnnnnnnnnnnnnnnnnnnnnnnnnnnn
>378604X
nnnnnnnnnnnnnnnnnnnnnnnnnnnnnnnnnnnnnnnnnnnnnnnnnnnnnnnnnnnnnnnnNNNNNNNNNNNNNNNNNNNNNNNNNNNNNNNNNNNNNNNNNNNNNNNNNNNNN-NNNNNNNNNNNNNNNNNNNNNNNNNNNNNNNNNNNNNNNNNNNNNNNNNNNNNNNNNNNNNNNNNNNNNNNNNNNNNNNNNNNNNNNNNNNNNNNNNNNNNNNNNNNNNNNNNNNNNNNNNNNNNNNNNNNNNNNNNNNNNNNNNNNNNNNNNNNNNNNNGCAGNNANNACNNGTACATGGCAACGATATCGTTTTTGATGTATNNNNNNTAGTAGGCGTTGAGTTTGTATGTTACTTNNNNNNGGTGATGAAGCGTGATGACGATGACAAAAATGGGTTATAATAGGGCGCACTATCATCATGCGTGATTGATATTTAACCAATGTCTTGAGTACATCAACTCCAGAAAATGGGTCATTATATGCC
>BC187
ATGAAGCAATAATTGGAGGTNNNNNNAGTTCGAAACNNNNNNTGCTANNNNNTTNNNTCTTNCNNATGCACNNNNNNTGCTTNNNNNNNNNNGTAGTTAGTTTTGAGATTTTNNNCNNNNNNNGGGTAAGTTAATTCGAGCAAAATTAACGGCACATTNTTNNNATACATATGTTGTTCNNNNNNNNTTTTACAAAGAGGTTTGGAATGNNNNNNNCGATNNNNNNATNNNNNNAGAANNNCNNGTGAATNNNNGTNNNNNTGTTGAAGTTCTCTTCTGCAGNNNNNNNNNNNNNNNGGNNNNNNTATCGTTTTTGATGTNNNNNNNNNNNNNNNNNNTGAGTTTGTATNNNNNTTTNNNNNNNTNNNNNNNCNTGNNNNNNNNNNNNNNNNNNNNNNNNNNNNNNNNNNNNNNNCNNNNTNCGNNNTNNNNNNNNNNNNNNNNNNNNNNNNNNNNNNNNNNNNNNNNNNNNNNNNNNNNNNNNN
>DBVPG1106
ATGAAGCAATAANNNGAGGTGTATCAAGTTCGAAACTGCTGATGCTATGGATTTACATCNTTCTTATGCACAAGGCTTGCTTGTGTTTCTGAGTAGTTAGTTTTGAGATTTTTGTCAAGTCTGGGGTAAGTTAATTCGAGCAAAATTAACGGCACATTATTCTAATACATATGTTGTTCATATATTCTTTTACAAAGAGGTTTGGAATGATGTCACCGATGTTAGAATGTTAGGAGAATTTCATGTGAATTTTAGTCCAAGTGTTGAAGTTCTCTTCTGCAGTTAGGGCACGTACGTGGCAACGATATCGTTTTTGATGTATTAATCTTAGTAGGCGTTGAGTTTGTATGTTACTTTTCTCAGGTGATNNNNCNTGATGACGATGANAAAAATGGGTTATANNNNNNCNCACTATCATNNNNNGTGATTGATANNNNNNNNNNNTCNNNNNNNCNNNNNCTCNNNNNNNNNGGTCNNTATNNNCN
>DBVPG1373
ATGAAGCAATAATTGGAGGTGTATCAAGTTCGAAACTGCTGATGCTATGGATTTACATCTTTCTTATGCACAAGGCTTGCTTGTGTTTCTGAGTAGTTAGTTTTGAGATTTTTGTCAAGTCTGGGGTAAGTTAATTCGAGCAAAATTANCGGCACATTATTCTAATACATATGTTGTTCATATATTCTTTTACAAAGAGGTTTGGAATGATGTCACCGATGTTAGAATGTTAGGANNNNNNCATGTGAATTTTAGTCCAAGTGTTGAAGTTCTCTTCTGCAGTTAGGGCACGTACGTGGCAACGATATCGTTTTTGATGTATTAATCTTAGTAGGCGTTGAGTTTGTATGTTACTTTTCTCAGGTGATGAAGCGTGATGACGATGACAAAAATGGGTTATAATAGGGCGCACTATCATCATGCGTGATTGATATTTAACCAATGTCTTGAGTACATCAACTCCAGAAAATGGGTCATTATATGCC
>DBVPG1788
NNNNNNCNNNNNNNNNNNNNNNNNNNNNNNNNANNCTGNNNATGCTNNNNNNTTNNNNNNNNNNNNNNCACANNNNNNNNNNNNNNNNCNGAGTAGTNNNTTTTGAGATTTTTGTCAAGNNNGGGGTAAGTTAATTCGAGCANNNNNNACGGCACATTATTCTAATACATATGTTGTTCATNNNNNNTTTTACAAAGAGGTTTGGAATGATGTCACCGATGTTAGAATGTTAGGAGAATTTCATGTGAATTTTAGTCCAAGTGTTGAAGTTCTCTTCTGCAGTTAGGGCACGTACGTGGCAACGATATCGTTTTTGATGTATTAATCTTAGTAGGCGTTGAGTTTGTATGTTACTTTTCTCAGGTGATGAAGCGTGATGACGATGACAAAAATGGGTTATAATAGGGCGCACTATCATCATGCGTGATTGATATTTAACCAATGTCTTGAGTACATCAACTCCAGAAAATGGGTCATTATATGCC
>DBVPG1853
ATGAAGCAATAATTGGAGGTGTATCAAGTTCGAAACTGCTGATGCTATGGATTTACATCTTTCTTATGCACAAGGCTTGCTTGTGTTTCTGAGTAGTTAGTTTTGAGATTTTTGTCAAGTCTGGGGTAAGTTAATTCGAGCAAAATTAACGGCACATTATTCTAATACATATGTTGTTCATATATTCTTTTANAAAGAGGTTTGGAATGATGTCACCGATGTTAGAATGTTAGGAGAATTTCATGTGAATTTTAGTCCAAGTGTTGAAGTTCTCTTCTGCAGTTAGGGCACGTACGTGGCAACGATATCGTTTTTGATGTATTAATCTTAGTAGGCGTTGAGTTTGTATGTTATTTTTCTCAGGTGATGAAGCGTGATGACGATGACAAAAATGGGTTATAATAGGGCGCACTATCATCATGCGTGATTGATATTTAACCAATGTCTTGAGTACATCAACTCCAGAAAATGGGTCATTATATGCC
>DBVPG6040
NNNNNNNNNNNNNNNNNNGTGTATNANNNNNNNNNNTGNNNNNNNNNNNNNNNNNNNNNNNNNNNNNNNNNNNNNNNNNNNNNNNNNNNNNNNNNNNNNNNNNNNNNNNNNNNNNNNNNNNNNNNNNNNNNNNNNNNNNNNNNNNNNNNNNNNNNNNNNNNNNNNNNNNNNNNNNNNNNNNNNNNNNNNNNNNNNNNNNNNNNNNNNNNNNNNNNNNNNNNNNNNNNNNNNNNNNNNNNNNNNNNNNNNNNNNnnnnnnnnnnnnnnnnnnnnnnnnnnnnnnnnnnnnnnnnnnnnnnnnnnnnnnnnnnnnnnnnnnnnnnnnnnnnnnnnnnnnnnnnnnnnnnnnnnnnnnnnnnnnnnnnnnnnnnnnnnnnnnnnnnnnnnnnnnnnnnnnnnnnnnnnnnnnnnnnnnnnnnnnnnnnnnnnnnnnnnnnnnnnnnnnnnnnnnnnnnnnnnnnnnnnnnnnnnnnnnnnnnnnnnnn
>DBVPG6044
nnnnnnnnnnnnnnnnnnnnnnnnnnnnnnnnnnnnnnnnnnnnnnnnnnnnnnnnnnnnnnnnnnnnnnnnnnnnnnnnnnnnnnnnnnnnnnnnnnnnnnnnnnnnnnnnnnnnnnnnnnnnnnnnnnnnnnnnnnnnnnnnnnnnnnnnnnnnnnnnnnnnnnnnnnnnnnnnnnnnnnnnnnnnnnnnnnnnnnnnnnnnnnnnnnnnnnnnnnnnnnnnnnnnnnnnnnnnnnnnnnnnnnnnnnnnnnnnnnnnnnnnnnnnnnnnnnnnnnnnnnnnnnnnnnnnnnnnnnnnnnnnnnnnnnnnnnnnnnnnnnnnnnnnnnnnnnnnnnnnnnnnnnnnnnnnnnnnnnnnnnnnnnnnnnnnnnnnnnnnnnnnnnnnnnnnnnnnnnnnnnnnnnnnnnnnnnnnnnnnnnnnnnnnnnnnnnnnnnnnnnnnnnnnnnnnnnnnnnnnnnnnnnnnnnnnnnnnnnnnnnnnn
>DBVPG6765
ATGAAGCAATAATTGGAGGTGTATCAAGTTCGAAACTGCTGATGCTATGGATTTACATCTTTCTTATGCACAAGGCTTGCTTGTGTTTCTGAGTAGTTAGTTTTGAGATTTTTGTCAAGTCTGGGGTAAGTTAATTCGAGCAAAATTAACGGCACATTNTTCTANTACATATGTTGTTCATATATTCTTTTACAAAGAGGTTTGGAATGATGTCACCGATGTTAGAATGTTAGGAGAATTTCATGTGAATTTTAGTCCAAGTGTTGAAGTTCTCTTCTGCAGTTAGGGCACGTACGTGGCAACGATATCGTTTTTGATGTATTAATCTTAGTAGGCGTTGAGTTTGTATGTTACTTTTCTCAGGTGATGAAGCGTGATGACGATGACAAAAATGGGTTATAATAGGGCGCACTATCATCATGCGTGATTGATATTTAACCAATGTCTTGAGTACATCAACTCCAGAAAATGGGTCATTATATGCC
>K11
nnnnnnnnnnnnnnnnnnnnnnnnnnnnnnnnnnnnnnnnnnnnnnnnnnnnnnnnnnnnnnnnnnnnnnnnnnnnnnnnnnnnnnnnnnnnnnnnnnnnnnnnnnnnnnnnnnnnnnnnnnnnnnnnnnnnnnnnnnnnnnnnnnnnnnnnnnnnnnnnnnnnnnnnnnnnnnnnnnnnnnnnnnnnnnnnnnnnnnnnnnnnnnnnnnnnnnnnnnnnnnnnnnnnnnnnnnnnnnnnnnnnnnnnnnnnnnnnnnnnnnnnnnnnnnnnNNNNNNNNNNNNNNNNNNNNNNNNNNGCANNGATATCGTTTTTGANNNNNNNNNNNNNNNNNNCGNNNNNNNNGTATNNNNNNNNNNNNNNNNNNNGAAGCGTGATGACGATGACAAAAATGGGTTATAATAGGGCGCNNNNNNNTCATNNNNNNTTGATATTTAACCAATGTCTTGAGTACATCAACTCCAGAAAATGGGTCATTATATGCC
>L_1374
ATGAAGCAATAATTGGAGGTGTATCAAGTTCGAAACTGCTGATGCTATGGATTTACATCTTTCTTATGCACAAGGCTTGCTTGTGTTTCTGAGTAGTTAGTTTTGAGATTTTTGTCAAGTCTGGGGTAAGTTAATTCGAGCAAAATTAACGGCACATTATTCTAATACATATGTTGTTCATATATTCTTTTACNNAGNNNTTTGGAATGATGTCACCGATGTNNNNNNNNNNNNNNNNNNNNNNNNNNNNNNNNNNNNNNNNNNNNNNNNNNNNNNNNNNNNNNNNnnnnnnnnnnnnnnnnnnnnnnnnnnnnnnnnnnnnnnnnnnnnnnnnnnnnnnnnnnnnnnnnnnnnnnnnnnnnnnnnnnnnnnnnnnnnnnnnnnnnnnnnnnnnnnnnnnnnnnnnnnnnnnnnnnnnnnnnnnnnnnnnnnnnnnnnnnnnnnnnnnnnnnnnnnnnnnnnnnnnnnnnnnnnnnnnnnnnnnn
>L_1528
NNNNNNNNNNNNNNNNNNNNNNNNNNNNNNNNNNNNNNNNNNNNNNNNNNANNNNNNNNNNNNNNNNNNNNNNNNNNNNNNNNNNNNNNNNNNNNNNNNNNNNNNNNNNNNNNNNNNNNNNNNNNNNNNNNNNNNNNNNNCANNNNNNNNNNNNNNNNNNNNNNNTACATNNNNNNNNNATNNNNNNTTTNNNAAAGAGGTTTGGAATGANNNNNCCGATGTTAGAATGTTAGGAGAATTTCATGTNAATTTTAGTCCAAGTGTTGAAGTNNNCTTCTGCAGTTAGGGCACGTACGTGGCAACGATATCGTTTTTGATGTATTAATCTTAGTAGGCGTTGAGTTTGTATGTTACTTNNNNNNGGTGATGAAGCGTGATGACGATGACAAAAATGGGTTATAATAGGGCGCACTATCATCATGCGTGATTGATATTTAACCAATGTCTTGAGTACATCAACTCCAGAAAATGGGTCATTATATGCC
>NCYC110
ATNNNNNNNNNNNNGGAGGTNNNNNNNNNNNNNNNNNNNNGATGNNNNNNNNNNNNNNCNNNNNNANNNNNNNNNNNNNNNNNNNNNNNNNNNNNNNNNNNNNNNNNNNNNNNNNNNNNNNNNNNNNNNNNNNNNNNNNNNNNNNNNNNNNNNNNNNNNNNNNNNNNNNNNNNNNNNNNNNNNNNNNNNNNNNNNNNNNNNNNNNNNNNNNNNNNNNNNNNNNNNNNNNNNNNNNNNNNNNNNNNNNNNNNNNNNNNNNNNNNNNNNNNNNNNNNNNNNNNNNNNNNNNNNNNNNNNNNNNNNNNNNNNNNNNNNNNNNNNNNNNNNNNNNNNNNNNNNNNNNNNNNNNNNNNNNNNNNNNNNNNNNNNNNNNNNNNNNNNNNNNNNNNNNNNNNNNNNNNNNNNGGNNNNNNNNNNNNNNNNNNNNNNNNNNNNNNNNNNNNNNNNNNNNNNNNNNNNNNNNNNNNNNNNNNNNNNNNNNNNNN
>NCYC361
nnnnnnnnnnnnnnnnnnnnnnnnnnnnnnnnnnnnnnnnnnnnnnnnnnnnnnnnnnnnnnnnnnnnnnnnnnnnnnnnnnnnnnnnnnnnnnnnnnnnnnnnnnnnnnnnnnnnnnnnnnnnnnnnnnnnnnnnnnnnnnnnnnnnnnnnnnnnnnnnnnnnnnnnnnnnnnnnnnnnnnnnnnnnnnnnnnnnnnnnnnnnnnnnnnnnnnnnnnnnnnnnnnnnnnnnnnnnnnnnnnnnnnnnnnNNNNNNNNNNNN-NNNNNNNNNNNNNN-NNN-NNNNNNNNNNNNNNNNNNNN--NNNNNNNNNN-NN-NNNNNNNN-NNNNNNNNN-NNNNNNNN-NNNNNNNNNNNN-NNNNNNNN-NNNNNNNNNNNNNNNNNNNNNNNNNNNNNN-NNNNNNNNNNNNNNNNNNNNNNNNNNNNNNNNNNNNNNNNNNNNNNNNNNNNNNNNNNNNNNNNNNNNNNNNNNNNNNNNNNNNNN
>RM11_1A
ATGAAGCAATAATTGGAGGTGTATCAAGTTCGAAACTGCTGATGCTATGGATTTACATCTTTCTTATGCACAAGGCTTGCTTGTGTTTCTGAGTAGTTAGTTTTGAGATTTTTGTCAAGTCTGGGGTAAGTTAATTCGAGCAAAATTAACGGCACATTATTCTAATACATATGTTGTTCATATATTCTTTTACAAAGAGGTTTGGAATGATGTCACCGATGTTAGAATGTTAGGAGAATTTCATGTGAATTTTAGTCCAAGTGTTGAAGTTCTCTTCTGCAGTTAGGGCACGTACGTGGCAACGATATCGTTTTTGATGTATTAATCTTAGTAGGCGTTGAGTTTGTATGTTACTTTTCTCAGGTGATGAAGCGTGATGACGATGACAAAAATGGGTTATAATAGGGCGCACTATCATCATGCGTGATTGATATTTAACCAATGTCTTGAGTACATCAACTCCAGAAAATGGGTCATTATATGCC
>S288c
ATGAAGCAATAATTNGAGGNGTATCAAGNTCGAAACTGCTGATGCTATGGATTTACATCTTTCTTATGCACAAGGCTTGCTTGTGTTTNNNNNNNNNNNNNNNNNNNNNNNNNNNNNNNNNNNNNNNNNNNNNNNNNNNNNNNNNNNNNNNNNNNNNNNTNCTAATGCATATGTTGTTCATATATTCTTTTACAAAGAGGTTTGNNATGATGTCACCGATGTTAGAATGTTAGGAGAATTTCATGTGAATTTTAGTCCAAGTGTTGAAGTTCTCTTCTGCAGTTAGNGCACGTACATGGNANCGATATCGTTTTTGATGTATTAATCTTAGTAGGCGTTGAGTTTGNNNNNNACTTTTCTCAGGTGATGAAGCGTGATGACGATGACAAAAATGGGTTATAATAGGGCGCACTATCATCATGCGTGATTGATATTTAACCAATGTCTTGAGTACATCAACTCCAGAAAATGGGTCATTATATGCC
>SK1
ATGAAGCAATAATTGGAGGTGTATCAAGTTCGAAACTGCTGATGCTATGGATTTACATCTCTCTTATGCACAAGGCTTGCTTGTGTTTCTGAGTAGTTAGTTTTTAGATTTTTGTCAAGTCTGGGGTAAGTTAATTCGAGCAAAATTAACGGCACGTTATTCTAATGCATATGTTGTTCATATATTCTTTTACAAAGAGGTTTGGAATGATGTCACCGATGTTAGAATGTTAGGAGAATTTCATGTGAATTTTAGTCCAAGTGTTGAAGTTCTCTTCTGCAGTTAGGGCACGTACATGGCAACGATATCGTTTTTGATGTATTAATCTTAGTAGGCGTTGAATTTGTATGTTACTTTTCTCAGGTGATGAAGTGTGATGACGATGACAAAAATGGGTTATAATAGGGCGCACTATCATCATGCGTGATTGATATTTAACCAATGTCTTGAGTACATCAACTCCAGAAAATGGGTCATTATATGCC
>UWOPS03_461_4
nnnnnnnnnnnnnnnnnnnnnnnnnnnnnnnnnnnnnnnnnnnnnnnnnnnnnnnnnnnnnnnnnnnnnnnnnnnnnnnnnnnnnnnnnnnnnnnnnnnnnnnnnnnnnnnnnnnnnnnnnnnnnnnnnnnnnnnnnnnnnnnnnnnnnnnnnnnnnnnnnnnnnnnnnnnnnnnnnnnnnnnnnnnnnnnnnnnnnnnnnnnnnnnnnnnnnnnnnnnnnnnnnnnnnnnnnnnnnnnnnnnnnnnnnnnnnnnnnnnnnnnnnnnnnnnnnnnnnnnnnnnnnnnnnnnnnnnnnnnnnnnnnnnnnnnnnnnnnnnnnnnnnnnnnnnnnnnnnnnnnnnnnnnnnnnnnnnnnnnnnnnnnnnnnnnnnnnnnnnnnnnnnnnnnnnnnnnnnnnnnnnnnnnnnnnnnnnnnnnnnnnnnnnnnnnnnnnnnnnnnnnnnnnnnnnnnnnnnnnnnnnnnnnnnnnnnnnnnnnnnnnnn
>UWOPS05_217_3
nnnnnnnnnnnnNNNNNNNNNNNNNNNNNNNNNNNNNNNNNNTGCTATGGANNNNNNNNNNNNNNNNNN-NNNNNNNNNNNNNNNNNNNNNNNNNNTTAGTTNNNNNNTTTTNNNNNNNNNNNNNNNNNNTTAATTCGAGCAAAATTAACGGCACNNNNNNNNNNNNNNNNNGTTGTTCATATATTCTNNNNNNAAGAGGTTTGGAATGATGTCACCGATGTTAGAATGTTAGGAGAATTTCATGTGAATTTTAGTCCAAGTGTTGAAGTTCTCTTCTGCAGTTAGGGCACGTACATGGCAACGATATCGTTTTTGATGTATTAATCTTAGTAGGCGTTGAGTTTGTATGTTACTTTTCTCAGGTGATGAAGCGTGATGACGATGACAAAAATGGGTTATAATAGGGCGCACTATCATCATGCGTGATTGATATTTAACCAATGTCTTGAGTACATCAACTCCAGAAAATGGGTCATTATATGCC
>UWOPS05_227_2
NNNNNNNNNNNNNNNNNNNNNNNNCNNNNNNNNNNNNNNNNNNNCTNNNNNNNNNNNNNNNNNNNNNNNNNNNNNCNNNCNNNNNNNNNNNNNNNNNNNNTTTTNNNNNNNNNNTNNNNNNNGGGGNNNNNNAATNNGAGCANNNNNNACGGCACGTTNNTCNNNNNNATATGTTGTTCATNNNNTCTTTTACAAAGAGGTTTNGANTGANGTNNNCGNTGTTAGAATGTTAGGANNNNTTCANGTGAATTTTANTCNNNGTGTTGAAGTTCTCTTCTGCAGTTAGGGCACGTACATGGCAACGATATCGTTTTNNNNNTATNNNNCTTAGTAGGCGNNNNNTTTGTATGTTACTTTNNNNNGGTGATGAAGCGTGATGACGATGACAAAAATGGGTTATAATAGGGCGCACNATCNNNNNGCGTGATTGATATTTAACCANNNTCNNGAGTNNNNNNNCTCNAGAAAATGGGTCATTATATGCC
>UWOPS83_787_3
ATGAAGCAATAATTGGAGGTGTATCAAGTTCGAAACTGCTGATGCTATGGATTTACATCTTTCTTATGCACAAGGCTTGCTTGTGTTTCTGAGTAGTTAGTTTTTAGATTTTTGTCAAGTCTGGGGTAAGTTAATTCGAGCAAAATTAACGGCACGTTATTCTAATGCATATGTTGTTCATATATTCTTTTACAAAGAGGTTTGGAATGATGTCACCGATGTTAGAATGTTAGGAGAATTTCATGTGAATTTTAGTCCAAGTGTTGAAGTTCTCTTCTGCAGTTAGGGCACGTACATGGCAACGATATCGTTTTTGATGTATTAATCTTAGTAGGCGTTGAATTTGTATGTTACTTTTCTCAGGTGATGAAGTGTGATGACGATGACAAAAATGGGTTATAATAGGGCGCACTATCATCATGCGTGATTGATATTTAACCAATGTCTTGAGTACATCAACTCCAGAAAATGGGTCATTATATGCC
>UWOPS87_2421
nnnnnnnnnnnnnnnnnnnnnnnnnnnnnnnnnnnnnnnnnnnnnnnnnnnnnnnnnnnnnnnnnnnnnnnnnnnnnnnnnnnnnnnnnnnnnnnnnnnnnnnnnnnnnnnnnnnnnnnnnnnnnnnnnnnnnnnnnnnnnnnnnnnnnnnnnnnnnnnnnnnnnnnnnnnnnnnnnnnnnnnnnnnnnnnnnnnnnnnnnnnnnnnnnnnnnnnnnnnnnnnnnnnnnnnnnnnnnnnnnnnnnnnnnnnnnnnnnnnnnnnnnnnnnnnnnnnnnnnnnnnnnnnnnnnnnnnnnnnnnnnnnnnnnnnnnnnnnnnnnnnnnnnnnnnnnnnnnnnnnnnnnnnnnnnnnnnnnnnnnnnnnnnnnnnnnnnnnnnnnnnnnnnnnnnnnnnnnnnnnnnnnnnnnnnnnnnnnnnnnnnnnnnnnnnnnnnnnnnnnnnnnnnnnnnnnnnnnnnnnnnnnnnnnnnnnnnnnnnnnnnnn
>W303
ATGAAGCAATAATTGGAGGTGTATCAAGTTCGAAACTGCTGATGCTATGGATTTACATCTTTCTTATGCACAAGGCTTGCTTGTGTTTCTGAGTAGTTAGTTTTTAGATTTTTGTCAAGTCTGGGGTAAGTTAATTCGAGCAAAATTAACGGCACGTTATTCTAATGCATATGTTGTTCATATATTCTTTTACAAAGAGGTTTGGAATGATGTCACCGATGTTAGAATGTTAGGAGNATTTCATGTGNATTTTANTCCAAGTGTTGAAGTTCNCTTCTGCAGTTAGGGCACGTACATGGCAACGANATCGTTTTTGATGNATTAATCTTAGTAGGCGTTGAGTTTGTATGTTACTTTTCTCAGGTGATGAAGCGTGATGACGATGACAAAAATGGGTTATAATAGGGCGCACTATCATCATGCGTGATTGATATTTAACCAATGTCTTGAGTACATCAACTCCAGAAAATGGGTCATTATATGCC
>Y12
nnnnnnnnnnnnnnnnnnnnnnnnnnnnnnnnnnnnnnnnnnnnnnnnnnnnnnnnnnnnnnnnnnnnnnnnnnnnnnnnnnnnnnnnnnnnnnnnnnnnnnnnnnnnnnnnnnnnnnnnnnnnnnnnnnnnnnnnnnnnnnnnnnnnnnnnnnnnnnnnnnnnnnnnnnnnnnnnnnnnnnnnnnnnnnnnnnnnnnnnnnnnnnnnnnnnnnnnnnnnnnnnnnnnnnnnnnnnnnnnnnnnnnnnnnnnnnnnnnnnnnnnnnnnnnnnnnnnnnnnnnnnnnnnnnnnnnnnnnnnnnnnnnnnnnnnnnnnnnnnnnnnnnnnnnnnnnnnnnnnnnnnnnnnnnnnnnnnnnnnnnnnnnnnnnnnnnnnnnnnnnnnnnnnnnnnnnnnnnnnnnnnnnnnnnnnnnnnnnnnnnnnnnnnnnnnnnnnnnnnnnnnnnnnnnnnnnnnnnnnnnnnnnnnnnnnnnnnnnnnnnnnn
>Y55
ATGAAGCAATAATTGGAGGTGTATCAAGTTCGAAACTGCTGATGCTATGGATTTACATCTCTCTTATGCACAAGGCTTGCTTGTGTTTCTGAGTAGTTAGTTTTTAGATTTTTGTCAAGTCTGGGGTAAGTTAATTCGAGCAAAATTAACGGCACGTTATTCTAATGCATATGTTGTTCATATATTCTTTTACAAAGAGGTTTGGAATGATGTCACCGATGTTAGAATGTTAGGAGAATTTCATGTGAATTTTAGTCCAAGTGTTGAAGTTCTCTTCTGCAGTTAGGGCACGTACATGGCAACGATATCGTTTTTGATGTATTAATCTTAGTAGGCGTTGAATTTGTATGTTACTTTTCTCAGGTGATGAAGTGTGATGACGATGACAAAAATGGGTTATAATAGGGCGCACTATCATCATGCGTGATTGATATTTAACCAATGTCTTGAGTACATCAACTCCAGAAAATGGGTCATTATATGCC
>Y9
nnnnnnnnnnnnnnnnnnnnnnnnnnnnnnnnnnnnnnnnnnnnnnnnnnnnnnnnnnnnnnnnnnnnnnnnnnnnnnnnnnnnnnnnnnnnnnnnnnnnnnnnnnnnnnnnnnnnnnnnnnnnnnnnnnnnnnnnnnnnnnnnnnnnnnnnnnnnnnnnnnnnnnnnnnnnnnnnnnnnnnnnnnnnnnnnnnnnnnnnnnnnnnnnnnnnnnnnnnnnnnnnnnnnnnnnnnnnnnnnnnnnnnnnnnnnnnnnnnnnnnnnnnnnnnnnnnnnnnnnnnnnnnnnnnnnnnnnnnnnnnnnnnnnnnnnnnnnnnnnnnnnnnnnnnnnnnnnnnnnnnnnnnnnnnnnnnnnnnnnnnnnnnnnnnnnnnnnnnnnnnnnnnnnnnnnnnnnnnnnnnnnnnnnnnnnnnnnnnnnnnnnnnnnnnnnnnnnnnnnnnnnnnnnnnnnnnnnnnnnnnnnnnnnnnnnnnnnnnnnnnnnn
>YIIc17_E5
nnnnnnnnnnnnnnnnnnnnnnnnnnnnnnnnnnnnnnnnnnnnnnnnnnnnnnnnnnnnnnnnnnnnnnnnnnnnnnnnnnnnnnnnnnnnnnnnnnnnnnnnnnnnnnnnnnnnnnnnnnnnnnnnnnnnnnnnnnnnnnnnnnnnnnnnnnnnnnnnnnnnnnnnnnnnnnnnnnnnnnnnnnnnnnnnnnnnnnnnnnnnnnnnnnnnnnnnnnnnnnnnnnnnnnnnnnnnnnnnnnnnnnnnnnnnnnnnnnnnnnnnnnnnnnnnnnnnnnnnnnnnnnnnnnnnnnnnnnnnnnnnnnnnnnnnnnnnnnnnnnnnnnnnnnnnnnnnnnnnnnnnnnnnnnnnnnnnnnnnnnnnnnnnnnnnnnnnnnnnnnnnnnnnnnnnnnnnnnnnnnnnnnnnnnnnnnnnnnnnnnnnnnnnnnnnnnnnnnnnnnnnnnnnnnnnnnnnnnnnnnnnnnnnnnnnnnnnnnnnnnnnn
>YJM789
ATGAAGCAATAATTGGAGGTGTATCAAGTTCGAAACTGCTGATGCTATGGATTTACATCTTTCTTATGCACAAGGCTTGCTTGTGTTTCTGAGTAGTTAGTTTTGAGATTTTTGTCAAGTCTGGGGTAAGTTAATTCGAGCAAAATTAACGGCACATTATTCTAATACATATGTTGTTCATATATTCTTTTACAAAGAGGTTTGGAATGATGTCACCGATGTTAGAATGTTAGGAGAATTTCATGTGAATTTTAGTCCAAGTGTTGAAGTTCTCTTCTGCAGTTAGGGCACGTACGTGGCAACGATATCGTTTTTGATGTATTAATCTTAGTAGGCGTTGAGTTTGTATGTTACTTTTCTCAGGTGATGAAGCGTGATGACGATGACAAAAATGGGTTATAATAGGGCGCACTATCATCATGCGTGATTGATATTTAACCAATGTCTTGAGTACATCAACTCCAGAAAATGGGTCATTATATGCC
>YJM975
nnnnnnnnnnnnnnnnnnnnnnnnnnnnnnnnnnnnnnnnnnnnnnnnnnnnnnnnnnnnnnnnnnnnnnnnnnnnnnnnnnnnnnnnnnnnnnnnnnnnnnnnnnnnnnnnnnnnnnnnnnnnnnnnnnnnnnnnnnnnnnnnnnnnnnnnnnnnnnnnnnnnnnnnnnnnnnnnnnnnnnnnnnnnnnnnnnnnnnnnnNNNNNNNNNNNNNNNNNNNNNNNNNATNNNNNNNGAANTTCNNNNNNNNTTNNNNNNNNNNNNTGAANNNNNNNNNNNNNNNNNNNGCNNNNNNNNNNCANNNNTANNNNTTTTGANNNNNTNNNNNNNNNNNNCGTTGAGNNNGTATGTNNNNNNTCTCAGGTGATGANNNNTNATGACGATGACAAAAATGGGNNNNNNTAGGNNNNNNNNNCATCATGCGTGATTGATANNNNNNNNNNNNCTTGNNNNCATCAACNNNNNNAAATGGGTCATTANNNNCC
>YJM978
nnnnnnnnnnnnnnnnnnnnnnnnnnnnnnnnnnnnnnnnnnnnnnnnnnnnnnnnnnnnnnnnnnnnnnnnnnnnnnnnnnnnnnnnnnnnnnnnnnnnnnnnnnnnnnnnnnnnnnnnnnnnnnnnnnnnnnnnnnnnnnnnnnnnnnnnnnnnnnnnnnnnnnnnnnnnnnnnnnnnnnnnnnnnnnnnnnnnnnnnnnnnnnnnnnnnnnnnnnnnnnnnnnnnnnnnnnnnnnnnnnnnnnnnnnnnnnnnnnnnnnnnnnnnnnnnnnnnnnnnnnnnnnnnnnnnnnnnnnnnnnnnnnnnnnnnnnnnnnnnnnnnnnnnnnnnnnnnnnnnnnnnnnnnnnnnnnnnnnnnnnnnnnnnnnnnnnnnnnnnnnnnnnnnnnnnnnnnnnnnnnnnnnnnnnnnnnnnnnnnnnnnnnnnnnnnnnnnnnnnnnnnnnnnnnnnnnnnnnnnnnnnnnnnnnnnnnnnnnnnnnnnn
>YJM981
nnnnnnnnnnnnnnnnnnnnnnnnnnnnnnnnnnnnnnnnnnnnnnnnnnnnnnnnnnnnnnnnnnnnnnnnnnnnnnnnnnnnnnnnnnnnnnnnnnnnnnnnnnnnnnnnnnnnnnnnnnnnnnnnnnnnnnnnnnnnnnnnnnnnnnnnnnnnnnnnnnnnnnnnnnnnnnnnnnnnnnnnnnnnnnnnnnnnnnnnnnnnnnnnnnnnnnnnnnnnnnnnnnnnnnnnnnnnnnnnnnnnnnnnnnnnnnnnnnnnnnnnnnnnnnnnnnnnnnnnnnnnnnnnnnnnnnnnnnnnnnnnnnnnnnnnnnnnnnnnnnnnnnnnnnnnnnnnnnnnnnnnnnnnnnnnnnnnnnnnnnnnnnnnnnnnnnnnnnnnnnnnnnnnnnnnnnnnnnnnnnnnnnnnnnnnnnnnnnnnnnnnnnnnnnnnnnnnnnnnnnnnnnnnnnnnnnnnnnnnnnnnnnnnnnnnnnnnnnnnnnnnn
>YPS128
NNNNNNNNNNNNNNNNNNNNNNNNNNNNNNNNNNNNNNNNNNNNNNNNNNNNNNNNNNNnnnnnnnnnnnnnnnnnnnnnnnnnnnnnnnnnnnnnnnnnnnnnnnnnnnnnnnnnnnnnnnnnnnnnnnnnnnnnnnnnnnnnnnnnnnnnnnnnnnnnnnnnnnnnnnnnnnnnnnnnnnnnnnnnnnnnnnnnnnnnnnnnnnnnnnnnnnnnnnnnnnnnnnnnnnnnnnnnnnnnnnnnnnnnnnnnnnnnnnnnnnnnnnnnnnnnnnnnnnnnnnnnnnnnnnnnnnnnnnnnnnnnnnnnnnnnnnnnnnnnnnnnnnnnnnnnnnnnnnnnnnnnnnnnnnnnnnnnnnnnnnnnnnnnnnnnnnnnnnnnnnnnnnnnnnnnnnnnnnnnnnnnnnnnnnnnnnnnnnnnnnnnnnnnnnnnnnnnnnnnnnnnnnnnnnnnnnnnnnnnnnnnnnnnnnnnnnnnnnnnnnnnn
>YPS606
ATGAAGCANTAATTGGAGGNGTATCAAGTTCGAAACTGCTGATGCTATGGATTTACATCTTTCTTATGCACAAGGCTTGCTTGTGTTTCTGAGTAGTTAGTTTTTAGATTTTTGTCAAGTCTGGGGTAAGTTAATTCGAGCAAAATTAACGGCACGTTATTCTAATGCATATGTTGTTCATATATTCTTTTACAAAGAGGTTTGGAATGATGTCACCGATGTTAGAATGTTAGGAGAATTTCATGTGAATTTTAGTCCAAGTGTTGAAGTTCTCTTCTGCAGTTAGGGCACGTACATGGCAACGATATCGTTTTTGATGTATTAATCTTAGTAGGCGTTGAGTTTGTATGTTACTTTTCTCAGGTGATGAAGCGTGATGACGATGACAAAAATGGGTTATAATAGGGCGCACTATCATCATGCGTGATTGATATTTAACCAATGTCTTGAGTACATCAACTCCAGAAAATGGGTCATTATATGCC
>YS2
nnnnnnnnnnnnnnnnnnnnnnnnnnnnnnnnnnnnnnnnnnnnnnnnnnnnnnnnnnnnnnnnnnnnnnnnnnnnnnnnnnnnnnnnnnnnnnnnnnnnnnnnnnnnnnnnnnnnnnnnnnnnnnnnnnnnnnnnnnnnnnnnnnnnnnnnnnnnnnnnnnnnnnnnnnnnnnnnnnnnnnnnnnnnnnnnnnnnnnnnnnnnnnnnnnnnnnnnnnnnnnnnnnnnnnnnnnnnnnnnnnnnnnnnnnnnnnnnnnnnnnnnnnnnnnnnnnnnnnnnnnnnnnnnnnnnnnnnnnnnnnnnnnnnnnnnnnnnnnnnnnnnnnnnnnnnnnnnnnnnnnnnnnnnnnnnnnnnnnnnnnnnnnnnnnnnnnnnnnnnnnnnnnnnnnnnnnnnnnnnnnnnnnnnnnnnnnnnnnnnnnnnnnnnnnnnnnnnnnnnnnnnnnnnnnnnnnnnnnnnnnnnnnnnnnnnnnnnnnnnnnnnn
>YS4
ATGAAGCAATAATTGGAGGTGTATCAAGTTCGAAACTGCTGATGCTATGGATTTACATCTTTCTTATGCACAAGNCTTGCTTGTGTTTCTGAGTAGTNAGTTTTGAGATTTTTGTCAAGTCTGGGGTAAGTTAATTCGAGCAAAATNNACNGCACATTATTCTAATACATATGTTGTTCATATATTCTTTNACAAAGAGGTTTGGAATGATGTCACCGATGTTAGAATGTTAGGAGAATTTCATGTGAATTTTAGTCCAAGTGTNGAAGTTCTCTTCTGCAGTTAGGGCACGTACGTGGCAACGATATCGTTTTTGATGTATTAATCTTAGTAGGCGTTGAGNTTGTATGTTACTTTTCTCAGGTGATGAAGCGTGATGACGATGACAAAAATGGGTTATAATAGGGCGCACTATCATCATGCGTGATTGATATTTAACCAATGTCTTGAGTACATCAACTCCAGAAAATGGGTCATTATATGCC
>YS9
nnnnnnnnnnnnnnnnnnnnnnnnnnnnnnnnnnnnnnnnnnnnnnnnnnnnnnnnnnnnnnnnnnnnnnnnnnnnnnnnnnnnnnnnnnnnnnnnnnnnnnnnnnnnnnnnnnnnnnnnnnnnnnnnnnnnnnnnnnnnnnnnnnnnnnnnnnnnnnnnnnnnnnnnnnnnnnnnnnnnnnnnnnnnnnnnnnnnnnnnnnnnnnnnnnnnnnnnnnnnnnnnnnnnnnnnnnnnnnnnnnnnnnnnnnnnnnnnnnnnnnnnnnnnnnnnnnnnnnnnnnnnnnnnnnnnnnnnnnnnnnnnnnnnnnnnnnnnnnnnnnnnnnnnnnnnnnnnnnnnnnnnnnnnnnnnnnnnnnnnnnnnnnnnnnnnnnnnnnnnnnnnnnnnnnnnnnnnnnnnnnnnnnnnnnnnnnnnnnnnnnnnnnnnnnnnnnnnnnnnnnnnnnnnnnnnnnnnnnnnnnnnnnnnnnnnnnnnnnnnnnnnn
