# Supplementary material for: Evolutionary Genomics of Transposable Elements in Saccharomyces cerevisiae
Source: PLoS One. 2012 Nov 30;7(11):e50978. doi: 10.1371/journal.pone.0050978 (PMC3511429; doi:10.1371/journal.pone.0050978)
Supplement: File S7 — ZIP archive of SGRP strain alignments used for population genomic analyses. Alignments of the orthologous genomic region in each SGRP strain corresponding to each Ty insertion in our re-annotation of the S. cerevisiae reference genome. N’s represent low quality (<Q40 phred score) or missing data, primarily due to the low-coverage sequence of many SGRP strains. The DNA sequence of sacCer2 is included as “REF” and each alignment includes the TE locus and 200 bp of DNA sequence on either side of the Ty insertion site. A dummy sequence shows the position of each TE in the alignment with “T”s. (ZIP) [file pone.0050978.s007.zip › S7/chrIX_s100+_TY1.mfa]

>REF
GCTTCTACTTTTTTTCCCGTTAAAAAAGGAAGCGGCGGAAGCTGATCTACTCTCTAATAATAGACTACTCACTCGCATCTTGGTAACGAGTCCCTTTAAGATCTTGGTACATAAAGTTTGCTGCAGCAAAAAGGGCTTATTTGCGCATTCATGATATTAAACAACACCCTGTTTAGCGTGTTAATGATCCTTGTTTTATGCCAGTATATTCTGTATACCTTATAATAGAGTCAACAGTTAAATCCTAATCATTACCTCAGGACTTACCTATTTCTGAATATCATGGTCCACCATTCTACCTCAGTGAATTGATTGAACCGCACCATTGGAATTGTCATGGTGAGCCAGCGTGCTACAACTTCATGATTTTACGAGCTGAAAAAACACGCCCTTAGGCATAAAAACTCAATGGAAATCTGTAAAACAAAATAAATTTCGCTTTTTAACTTGGCCTAATGGGAATACTTTAACAATT
>index
-------------------------------------------------------------------------------------------------------------------------------------------------------------------------------------------------------TTTTTTTTTTTTTTTTTTTTTTTTTTTTTTTTTTTTTTTTTTTTTTTTTTTTTTTTTTTTTTTTTTTTTTTTTTTT--------------------------------------------------------------------------------------------------------------------------------------------------------------------------------------------------------
>273614N
NNNNNNNNNNNNTNNNNNNNNNNNNNNNNNNNNNNNNNNNNNNNNNNNNNNNNNNNNNNNNNNNNNNNNNNNNNNNNNNNNNNNNNNNNNNNNNNNNNNNNNNNNNNNNNNNNNNNNNNNNNNNNNNNNNNNNNNNNNNNNNNNNNNNNNNNNNNNNNNNNNNNNNNNNNNNNNNNNNNNN-NNNNNNNNNNNNNNNNNN-NNNNNNNNNNNNNNNNNNNNNNNNNNNNNNNNNNNNNNNNNNnnnnnnnnnnnnnnnnnnnnnnnnnnnnnnnnnnnnnnnnnnnnnnnnnnnnnnnnnnnnnnnnnnnnnnnnnnnnnnnnnnnnnnnnnnnnnnnnnnnnnnnnnnnnnnnnnnnnnnnnnnnnnnnnnnnnnnnnnnnnnnnnnnnnnnnnnnnnnnnnnnnnnnnnnnnnnnnnnnnnnnnnnnnnnnnnnnnnnnnnnnnnnnnnnnnnnnnnnnnnnnnnnnnnnnnn
>322134S
nnnnnnnnnnnnnnnnnnnnnnnnnnnnnnnnnnnnnnnnnnnnnnnnnnnnnnnnnnnnnnnnnnnnnnnnnnnnnnnnnnnnnnnnnnnnnnnnnnnnnnnnnnnnnnnnnnnnnnnnnnnnnnnnnnnnnnnnnnnnnnnnnnnnnnnnnnnnnnnnnnnnnnnnnnnnnnnnnnnnnnnnnnnnnnnnnnnnnnnnnnnnnnnnnnnnnnnnnnnnnnnnnnnnnnnnnnnnnnnnnnnnnnnnnnnnnnnnnnnnnnnnnnnnnnnnnnnnnnnnnnnnnnnnnnnnnnnnnnnnnnnnnnnnnnnnnnnnnnnnnnnnnnnnnnnnnnnnnnnnnnnnnnnnnnnnnnnnnnnnnnnnnnnnnnnnnnnnnnnnnnnnnnnnnnnnnnnnnnnnnnnnnnnnnnnnnnnnnnnnnnnnnnnnnnnnnnnnnnnnnnnnnnnnnnnnnnnnnnnnnnnnnnnnnnnnnnn
>378604X
nnnnnnnnnnnnnnnnnnnnnnnnnnnnnnnnnnnnnnnnnnnnnnnnnnnnnnnnnnnnnnnnnnnnnnnnnnnnnnnnnnnnnnnnnnnnnnnnnnnnnnnnnnnnnnnnnnnnnnnnnnnNNNNNNNN-NNNN-NNNNNNNNNNNNN-NNNNNNNNN-NNNNNNNNNNNN-NNNNNNN-NNNNNNN-NNNNNNNNNNNNNNNNNNNNNNNNNNNNNNNNNNNNNNNNNNNNNNNNNNNNNNNNNNNNNN-NNNNNNNNNNNNNNNNNNNNNNNNNNNNNNNNNNNNNNNNNNNNNNNNNNNNNNNNNNNNNNNNNNNNNNNNNNNNNNNNNNNNNNNNNNNNNNNNNNNNNNNNNNNNNNNNNNNNNNNNNNNNNNNNNNNNNNNNNNNNNNNNNNNAANNNNNNNTNNNNNNNNNNNNNNNNNNNNNNNNNNCGCTTTTTAANNNNNNNNAATGGNNNNNNTNNNNNNNNN
>BC187
nnnnnnnnnnnnnnnnnnnnnnnnnnnnnnnnnnnnnnnnnnnnnnnnnnnnnnnnnnnnnnnnnnnnnnnnnnnnnnnnnnnnnnnnnnnnnnnnnnnnnnnnnnnnnnnnnnnnnnnnnnnnnnnnnnnnnnnnnnnnnnnnnnnnnnnnnnnnnnnnnnnnnnnnnnnnnnnnnnnnnnnnnnnnnnnnnnnnnnnnnnnnnnnnnnnnnnnnnnnnnnnnnnnnnnnnnnnnnnnnnnnnnnnnnnnnnnnnnnnnnnnnnnnnnnnnnnnnnnnnnnnnnnnnnnnnnnnnnnnnnnnnnnnnnnnnnnnnnnnnnnnnnnnnnnnnnnnnnnnnnnnnnnnnnnnnnnnnnnnnnnnnnnnnnnnnnnnnnnnnnnnnnnnnnnnnnnnnnnnnnnnnnnnnnnnnnnnnnnnnnnnnnnnnnnnnnnnnnnnnnnnnnnnnnnnnnnnnnnnnnnnnnnnnnnnnnnn
>DBVPG1106
NNNNNNNNNNNNNNNNNNNNNNNNNNNNNNNNNNNNNNNNNNNNNNNNNnnnnnnnnnnnnnnnnnnnnnnnnnnnnnnnnnnnnnnnnnnnnnnnnnnnnnnnnnnnnnnnnnnnnnnnnnnnnnnnnnnnnnnnnnnnnnnnnnnnnnnnnnnnnnnnnnnnnnnnnnnnnnnnnnnnnnnnnnnnnnnnnnnnnnnnnnnnnnnnnnnnnnnnnnnnnnnnnnnnnnnnnnnnnnnnnnnnnnnnnnnnnnnnnnnnnnnnnnnnnnnnnnnnnnnnnnnnnnnnnnnnnnnnnnnnnnnnnnnnnnnnnnnnnnnnnnnnnnnnnnnnnnnnnnnnnnnnnnnnnnnnnnnnnnnnnnnnnnnnnnnnnnnnnnnnnnnnnnnnnnnnnnnnnnnnnnnnnnnnnnnnnnnnnnnnnnnnnnnnnnnnnnnnnnnnnnnnnnnnnnnnnnnnnnnnnnnnnnnnnnnnnnn
>DBVPG1373
NNNNNNNNNNNNNNNNNNNNNNNNNNNNNN-NNNNNNNNNNNNNNNNnnnnnnnnnnnnnnnnnnnnnnnnnnnnnnnnnnnnnnnnnnnnnnnnnnnnnnnnnnnnnnnnnnnnnnnnnnnnnnnnnnnnnnnnnnnnnnnnnnnnnnnnnnnnnnnnnnnnnnnnnnnnnnnnnnnnnnnnnnnnnnnnnnnnnnnnnnnnnnnnnnnnnnnnnnnnnnnnnnnnnnnnnnnnnnnnnnnnnnnnnnnnnnnnnnnnnnnnnnnnnnnnnnnnnnnnnnnnnnnnnnnnnnnnnnnnnnnnnnnnnnnnnnnnnnnnnnnnnnnnnnnnnnnnnnnnnnnnnnnnnnnnnnnnnnnnnnnnnnnnnnnnnnnnnnnnnnnnnnnnnnnnnnnnnnnnnnnnnnnnnnnnnnnnnnnnnnnnnnnnnnnnnnnnnnnnnnnnnnnnnnnnnnnnnnnnnnnnnnnnnnnnnnnn
>DBVPG1788
GCTTCTACTTTTTTTCCCNNNNNAAAAGGAAGCGGCGGAAGCTGATCTACTCTCTAATAATAGACTACTCACTCGCATCTTGGTAACGAGTCCCTTTAAGATCTTGGTACATAAAGTTTGCTGCAGCAAAAAGGGCTTATTTGCGCATTCATGATATTAAACAACACCCTGTTTAGCGTGTTAATGATCCTTGTTTTATGCCAGTATATTCTGTATACCTTATAATAGAGTCAACAGTTAAATCCTAATCATTACCTCAGGACTTACCTATTTCTGAATATCATGGTCCACCATTCTACCTCAGTGAATTGATTGAACCGCACCATTGNNNNNNTCATGGTGAGCCAGCGTGCTACAACTNNNTGNNNTTACGNGCTNNNNNNNNNNGCCCNNNNNNNNNAANNNNNNNNNNNNNNNNGTNNNNCNNNNNNNATNNNNNTTTTNNNNNNNNNNNNNNNNNNNNNNNNNNNCNNNN
>DBVPG1853
nnnnnnnnnnnnnnnnnnnnnnnnnnnnnnnnnnnnnnnnnnnnnnnnnnnnnnnnnnnnnnnnnnnnnnnnnnnnnnnnnnnnnnnnnnnnnnnnnnnnnnnnnnnnnnnnnnnnnnnnnnnnnnnnnnnnnnnnnnnnnnnnnnnnnnnnnnnnnnnnnnnnnnnnnnnnnnnnnnnnnnnnnnnnnnnnnnnnnnnnnnnnnnnnnnnnnnnnnnnnnnnnnnnnnnnnnnnnnnnnnnnnnnnnnnnnnnnnnnnnnnnnnnnnnnnnnnnnnnnnnnnnnnnnnnnnnnnnnnnnnnnnnnnnnnnnnnnnnnnnnnnnnnnnnnnnnnnnnnnnnnnnnnnnnnnnnnnnnnnnnnnnnnnnnnnnnnnnnnnnnnnnnnnnnnnnnnnnnnnnnnnnnnnnnnnnnnnnnnnnnnnnnnnnnnnnnnnnnnnnnnnnnnnnnnnnnnnnnnnnnnnnnnnnnnnnnnn
>DBVPG6040
---NNNNCTTTTTTTCCCGTTAAAATAGGAAGCGGCGGAANNNNNNNTACTCTCTAATAATAGACTACTCACTCGCATCTTGGTAACGAGACCCTTTAAGATCTTGGTACATAAAGTTTGCTGCAGCAAAAAGGGCTTATTTGCGCATTCATGATATTAAACAACACCCTGTTTAGCGTGTTAATGATCCTTGTCTTATGCCAGTNTATTCTGTNNNNNNTATAATNNNGTCNNCAGTTAAANNNNNNNNNNTACNNNNNNNNNNNNNNATTTCTNNNNNNCNNNNNNNNNNNTTNNNNNNNNNNNNNNNNNNNNNNNNNNNNNNNNNNNNNNNNNNNNNNNNNNNNNNNNNNNNNNNNNNNNNNNNNNNNNNNNNNNNNNNN-NNNNNNNNNNN-NNNNNNNNNNNN-NNNNN-NNNNNNNN-NNNN-NNNNN-NNNNNNNN--NNNNN-NNNN-NNNNN-NNNNNNNnnnnnn
>DBVPG6044
GCCTCTACTTTTTTNCCCGTTAAAAAAGGAAGCGGCGGAAGCTGATCTACTCTCTAATAATAGACTACTCACTCGCATCTTGGTAACGAGTCCCTTTAAGATCTTGGTACATAAAGTTTGCTGCAGCAAAAAGGGCATATTTGCGCATTCATGATATTAAACAACACCCTGTTTAGCGTGTTAATGATCCTTGTTTTATGCCAGTATATTCTGTATACCTTATAATAGAGTCANCAGATAAATCCTAATCATTACCTCAGGACTTACCTATTTCTGAATATCATGGTCCACCATTCTACCTCAATGAATTGATTGAACCGCACCATTGGAATTGTCATGGTGAGCCAGCGTGCTACAACTTCATGATTTTACGAGCTGAAAANNCACGCCCTTAGGCATAAAAACTCAATGGAAATCTGTAAAACAAAATAAATTTTGCTTTTTAACTTGGCCTAATGGGAATACTTTANCAATT
>DBVPG6765
GCTTCTACTTTTTTTCCCGTTAAAAAAGGAAGCGGCGGAAGCTGATCTACTCTCTAATAATAGACTACTCACTCGCATCTTGGTAACGAGTCCCTTTAAGATCTTGGTACATAAAGTTTGCTGCAGCAAAAAGGGCTTATTTGCGCATTCATGATATTAAACAACACCCTGTTTAGCGTGTTAGTGATCCTTGTTTTATGCCAGTATATTCTGTATACCTTATAATAGAGTCAACAGTTAAATCCTAATCATTACCTCAGGACTTACCTATTTCTGAATATCATGGTCCACCATTCTACCTCAGTGAATTGATTGAACCGCACCATTGGAATTGTCATGGTGAGCCAGCGTGCTACAACTTCNNNNNNNTACNNGCTGAAAAAANNNNNCCNNNNNNATAAAANNTCANTGGNNNNNNGTNNAANNNNNNNNNTTTNNNTTNNNNNNNNNNNNNNNNNNNNNNNNNNNNNNNNNN
>K11
GCTTNNNCTTTNNNNNCCGTTAAAAAAGGAAGCGGCGGAAGCTGATCTACTCTCTAATAATAGACTACTCACTCGCATCTTGGTAACNAGTCCCTTTAAGATCNNGGTACATAAAGTTTGCTGCAGCAAAAAGGNCTTATTTGCGCATTCATGATATTANACAACACNNNNTTTAGNGTGTTAATGATCCTTGTTTTATGCNNNTATATTCTGTNNNNNNNNNNNNNNNNNCAACNNNNNNNTNNNNNNCNNNNNNTCNNNNNNNNNNNNTNNNTGAANNNNNNNNNNNACCATTCNNNNNNNNNNAATNNNNNNNNNCGCNNNNNNNNNATNNNNNNNNNNNNNNNNNNTNNNNNNNNNNNNnnnnnnnnnnnnnnnnnnnnnnnnnnnnnnnnnnnnnnnnnnnnnnnnnnnnnnnnnnnnnnnnnnnnnnnnnnnnnnnnnnnnnnnnnnnnnnnnnnnnnnnnnnnnnnnn
>L_1374
nnnnnnnnnnnnnnnnnnnnnnnnnnnnnnnnnnnnnnnnnnnnnnnnnnnnnnnnnnnnnnnnnnnnnnnnnnnnnnnnnnnnnnnnnnnnnnnnnnnnnnnnnnnnnnnnnnnnnnnnnnnnnnnnnnnnnnnnnnnnnnnnnnnnnnnnnnnnnnnnnnnnnnnnnnnnnnnnnnnnnnnnnnnnnnnnnnnnnnnnnnnnnnnnnnnnnnnnnnnnnnnnnnnnnnnnnnnnnnnnnnnnnnnnnnnnnnnnnnnnnnnnnnnnnnnnnnnnnnnnnnnnnnnnnnnnnnnnnnnnnnnnnnnnnnnnnnnnnnnnnnnnnnnnnnnnnnnnnnnnnnnnnnnnnnnnnnnnnnnnnnnnnnnnnnnnnnnnnnnnnnnnnnnnnnnnnnnnnnnnnnnnnnnnnnnnnnnnnnnnnnnnnnnnnnnnnnnnnnnnnnnnnnnnnnnnnnnnnnnnnnnnnnnnnnnnnnn
>L_1528
GNNNNNNNNNNTNNNCNNNNNNAAAAAGGAAGCGGCGNNNGNNNNNNNNNTCTCTAATAATAGACTACTCACTCGCATCNNNGTAANNNNNNNNNNNAANATCTTNNNNCNNNAAGTTTGCTGCAGCAAAAAGGGNNNNNNTGCGCATTCATGATNNNAAACAACACCCTGTTTAGCGTGTTANNNNNNCTTGTTTTATNNCANNNTATTCTGTNNNCCTTATAATAGAGTCAACAGTTAAATCCTAATCATTACCTCNNNNNNNACCTATTTCTGANNATCATGGTCCACCATTCTACCTCAGNNNNNNNNNNNNACCGCACCNNNNNNNNNNTCATGNTGAGCCAGCGTGCTACAACTTCANNNTTTTACGAGCTGAAAAAACACGCCCTTAGGCATAAAAACTCAANNNNANTNNGTAAAACAAANNNANNNNCNNNNTTTAACNNNNCCNNNNNNNNNNNNNNNNACANNN
>NCYC110
nnnnnnnnnnnnnnnnnnnnnnnnnnnnnnnnnnnnnnnnnnnnnnnnnnnnnnnnnnnnnnnnnnnnnnnnnnnnnnnnnnnnnnnnnnnnnnnnnnnnnnnnnnnnnnnnnnnnnnnnnnnnnnnnnnnnnnnnnnnnnnnnnnnnnnnnnnnnnnnnnnnnnnnnnnnnnnnnnnnnnnnnnnnnnnnnnnnnnnnnnnnnnnnnnnnnnnnnnnnnnnnnnnnnnnnnnnnnnnnnnnnnnnnnnnnnnnnnnnnnnnnnnnnnnnnnnnnnnnnnnnnnnnnnnnnnnnnnnnnnnnnnnnnnnnnnnnnnnnnnnnnnnnnnnnnnnnnnnnnnnnnnnnnnnnnnnnnnnnnnnnnnnnnnnnnnnnnnnnnnnnnnnnnnnnnnnnnnnnnnnnnnnnnnnnnnnnnnnnnnnnnnnnnnnnnnnnnnnnnnnnnnnnnnnnnnnnnnnnnnnnnnnnnnnnnnnnn
>NCYC361
nnnnnnnnnnnnnnnnnnnnnnnnnnnnnnnnnnnnnnnnnnnnnnnnnnnnnnnnnnnnnnnnnnnnnnnnnnnnnnnnnnnnnnnnnnnnnnnnnnnnnnnnnnnnnnnnnnnnnnnnnnnnnnnnnnnnnnnnnnnnnnnnnnnnnnnnnnnnnnnnnnnnnnnnnnnnnnnnnnnnnnnnnnnnnnnnnnnnnnnnnnnnnnnnnnnnnnnnnnnnnnnnnnnnnnnnnnnnnnnnnnnnnnnnnnnnnnnnnnnnnnnnnnnnnnnnnnnnnnnnnnnnnnnnnnnnnnnnnnnnnnnnnnnnnnnnnnnnnnnnnnnnnnnnnnnnnnnnnnnnnnnnnnnnnnnnnnnnnnnnnnnnnnnnnnnnnnnnnnnnnnnnnnnnnnnnnnnnnnnnnnnnnnnnnnnnnnnnnnnnnnnnnnnnnnnnnnnnnnnnnnnnnnnnnnnnnnnnnnnnnnnnnnnnnnnnnnn
>RM11_1A
GCTTCTACTTTTTTTCCCGTTAAAAAAGGAAGCGGCGGAAGCTGATCTACTCTCTAATAATAGACTACTCACTCGCATCTTGGTAACGAGTCCCTTTAAGATCTTGGTACATAAAGTTTGCTGCAGCAAAAAGGGCTTATTTGCGCATTCATGATATTAAACAACACCCTGTTTAGCGTGTTAATGATCCTTGTTTTATGCCAGTATATTCTGTATACCTTATAATAGAGTCAACAGTTAAATCCTAATCATTACCTCAGGACTTACCTATTTCTGAATATCATGGTCCACCATTCTACCTCAGTGAATTGATTGAACCGCACCATTGGAATTGTCATGGTGAGCCAGCGTGCTACAACTTCATGATTTTACGAGCTGAAAAAACACGCCCTTAGGCATAAAAACTCAATGGAAATCTGTAAAACAAAATAAATTTCGCTTTTTAACTTGGCCTAATGGGAATACTTTAACAATT
>S288c
GCTNCTNNTTTTTNTCCCGTTAAAAAAGGAAGCGGCGGNAGCTGATCTACTCTCTAATAATAGACTACTCACTCNCATCTTGGTAACGAGTCCCTTTAAGATCTTGGTACATAAAGTTTGCTGCAGCAAAAAGGGCTTATTTGNGCATTCATGATATTAAACAACACNNNNNNTNNNNNNTNNNNGATCCTNNTNNNATGCCAGTATATTCTGTATACCTTATAATAGAGTCAACAGTTAAATCCTAATCATTACCTCAGGACTTACCTATTTCTGAATATCATGGTCCACCATTCTACCTCAGTGAATTGATTGAACCGCACCATTGGAATTGTCATGGTGAGCCAGCGTGCTACAACTTCATGATTTTACGAGCTGAAAAAACACGCCCTTAGGCATAAAAACTCAATGGAAATCTGTAAAACAAAATAAATTTCGCTTTTTAACTTGGCCTAATGGGAATACTTTAACAATT
>SK1
GCTTCTACTTTTTTTCCCGTTAAAAAAGGAAGCGGCGGAAGCTGATCTACTCTCTAATAATAGACTACTCACTCGCATCTTGGTAACGAGTCCCTTTAAGATCTTGGTACATAAAGTTTGCTGCAGCAAAAAGGGCTTATTTGCGCATTCATGATATTAAACAACACCCTGTTTAGCGTGTTAATGATCCTTGTTTTATGCCAGTATATTCTGTATACCTTATAATAGAGTCAACAGTTAAATCCTAATCATTACCTCAGGACTTACCTATTTCTGAATATCATGGTCCACCATTCTACCTCAGTGAATTGATTGAACCGCACCATTGGAATTGTCATGGTGAGCCAGCGTGCTACAACTTCATGATTTTACGAGCNGAAAAAACACGCCCTTAGGCATAAAAACTCAATGGAAATCTGTAAAACAAAATAAATTTCGCTTTTTAACTTGGCCTAATGGGAATACTTTAACAATT
>UWOPS03_461_4
nnnnnnnnnnnnnnnnnnnnnnnnnnnnnnnnnnnnnnnnnnnnnnnnnnnnnnnnnnnnnnnnnnnnnnnnnnnnnnnnnnnnnnnnnnnnnnnnnnnnnnnnnnnnnnnnnnnnnnnnnnnnnnnnnnnnnnnnnnnnnnnnnnnnnnnnnnnnnnnnnnnnnnnnnnnnnnnnnnnnnnnnnnnnnnnnnnnnnnnnnnnnnnnnnnnnnnnnnnnnnnnnnnnnnnnnnnnnnnnnnnnnnnnnnnnnnnnnnnnnnnnnnnnnnnnnnnnnnnnnnnnnnnnnnnnnnnnnnnnnnnnnnnnnnnnnnnnnnnnnnnnnnnnnnnnnnnnnnnnnnnnnnnnnnnnnnnnnnnnnnnnnnnnnnnnnnnnnnnnnnnnnnnnnnnnnnnnnnnnnnnnnnnnnnnnnnnnnnnnnnnnnnnnnnnnnnnnnnnnnnnnnnnnnnnnnnnnnnnnnnnnnnnnnnnnnnnn
>UWOPS05_217_3
nnnnnnnnnnnnnnnnnnnnnnnnnnnnnnnnnnnnnnnnnnnnnnnnnnnnnnnnnnnnnnnnnnnnnnnnnnnnnnnnnnnnnnnnnnnnnnnnnnnnnnnnnnnnnnnnnnnnnnnnnnnnnnnnnnnnnnnnnnnnnnnnnnnnnnnnnnnnnnnnnnnnnnnnnnnnnnnnnnnnnnnnnnnnnnnnnnnnnnnnnnnnnnnnNNNNNNNNNNNNNNNNNNNNNNNNNANNNNNNNNNNNNNNNNNNNNNNNNNNNNNNNNNNNNNNTCTGAATATCATNNNNNNNNATNNNNNNNNNNNNNATTGATTGAACCGCACCATTGGAATTGTCATGGTGAGGCAGCGTNNNNNAACTTCATGATNNNNNNAGCTGAAAAAACACGCCCTTAGGCATAAAAACTCAATGGAAATCTGTAAAACAAAATAAATTTTGCTTTTTAACTTGGCCTAATGGGAATACTTTAACAATT
>UWOPS05_227_2
nnnnnnnnnnnnnnnnnnnnnnnnnnnnnnnnnnnnnnnnnnnnnnnnnnnnnnnnnnnnnnnnnnnnnnnnnnnnnnnnnnnnnnnnnnnnnnnnnnnnnnnnnnnnnnnnnnnnnnnnnnnnnnnnnnnnnnnnnnnnnnnnnnnnnnnnnnnnnnnnnnnnnnnnnnnnnnnnnnnnnnnnnnnnnnnnnnnnnnnnnnnnnnnnnnnnnnnnnnnnnnnnnnnnnnnnnnnnnnnnnnnnnnnnnnnnnnnnnnnnnnnnnnnnnnnnnnnnnnnnnnnnnnnnnnnnnnnnnnnnnnnnnnnnnnnnnnnnnnnnnnnnnnnnnnnnnnnnnnnnnnnnnnnnnnnnnnnnnnnnnnnnnnnnnnnnnnnnnnnnnnnnnnnnnnnnnnnnnnnnnnnnnnnnnnnnnnnnnnnnnnnnnnnnnnnnnnnnnnnnnnnnnnnnnnnnnnnnnnnnnnnnnnnnnnnnnnn
>UWOPS83_787_3
nnNNCTACTTTTTTTCCCGTTAAAACAGGAAGCGGCGGAAGCTGATCTACTCTCTAATAATAGACTACTCACTCGCATCTTNNTAGCGAGTCCCTTTAAGNNNTTGGTACATAAAGTTTGCTGCAGCAAAAAGGGCTTATTTGCGCATTCATGNNNTTAAACAACACCCTNTTTNNNGNNNNNNNNNNCNNNNNNNNNNGCCAGTNTATTNNNTNNNNNNNNNNNNNNNNNNNNNNNNNNNNTNNNNNNNNNNNNNNNNNNNNNNNNNNNNNNNNNNNNNNNNNNNNNNNNNNNNNNNNNNNNNNNNNNNNNNNNN-NNNNNNNNNNNNNNNNNNNNNNNNNNNNNNNNNNNNNNNNNNNNNNNNNNNNNNNNNNNNNNNNNNNNNNNNNNNNNNNNNNNNNNNNNNANTGGAAATCTGTAANNNNANNTNNNNNNNNCTTTNNNNNNTNNNCNNATGGGANTACTTTAACAATT
>UWOPS87_2421
GCTTCTACTTTTTTTCCCGTTAAAAAAGGAAGCGGCGGAAGCTGATCTACTCTCTAATAATAGACTACTCACTCGCATCTTGGTAACGAGTCCCTTTAAGATCTTGGTACATAAAGTTTGCTGCAGCAAAAAGGGCTTATTTGCGCATTCATGATATTAAACAACACCCTGTTTAGCGTGTTNATGATCCTTGTTTTATGCCAGTATATTCTGTATACCTTATAATAGAGTCAACAGTTAAATCCTAATCATTACCTCAGGACTTACCTATTTCTNNNNATCATNNNNNNCCANTCTACCTCAGTNNNNNNNNNNN-NNNCANNANNNNNNNNNTCNNNNNNNNNCNNNNNNCTNNNNNNNNNNNNNNNNNNNNNNNNNNNNNNNNNNNNNNNNNNCANANNNNNNNNNNNNNNNNNNNNNNNNNNNN-NNNNNNNNNNNNNNNNNNNNNNNNNNNNNNNNNNNNNNNNNNN-NN
>W303
NNNnnnnnnNNNNNNNNNNNNNNNNNNNNNNNNNNNNNNNNnnnnnnnnnnnnNNNNNNNNNNNNNNNNNNNnNNNNnNNNNNNNNNNNNNNNNNNNNNNNNNNNNNNNNNNNNNNNnnnnNNNNNNNNNNNNNNNNNNNNNNNNNNNNNNNNnnnnNNNNNNNNNNNNNNNNNNNNNNNNNNNNNNNNNNNNNNNNNNNNNNNNNNNNNNNNNNNNNNNNNNNNNNNNNNNNNNNNNNNNNNNNNNNNNNNNNNNNNNNNNCTTNCCTATTTCTGNATATCATGGTCCACCATTCTNNNNNNNNNNNNNNNNNNNNNNNNNNNNNNNNNNNNNNNNNNNNNNNNNNNNNNNNNNNNNNnnnnnnnnnnnnNNNNNNNNNNNNNNNNNNNNNNNNNNNNNNNNNNNNNNNNNNNNNNNNNNNNNNNNNNNNNNNNNNNNNNNNNNNNNNNNNNNNNNNNNNNNNNNNNNNNNNNN
>Y12
nnnnnnnnnnnnnnnnnnnnnnnnnnnnnnnnnnnnnnnnnnnnnnnnnnnnnnnnnnnnnnnnnnnnnnnnnnnnnnnnnnnnnnnnnnnnnnnnnnnnnnnnnnnnnnnnnnnnnnnnnnnnnnnnnnnnnnnnnnnnnnnnnnnnnnnnnnnnnnnnnnnnnnnnnnnnnnnnnnnnnnnnnnnnnnnnnnnnnnnnnnnnnnnnnnnnnnnnnnnnnnnnnnnnnnnnnnnnnnnnnnnnnnnnnnnnnnnnnnnnnnnnnnnnnnnnnnnnnnnnnnnnnnnnnnnnnnnnnnnnnnnnnnnnnnnnnnnnnnnnnnnnnnnnnnnnnnnnnnnnnnnnnnnnnnnnnnnnnnnnnnnnnnnnnnnnnnnnnnnnnnnnnnnnnnnnnnnnnnnnnnnnnnnnnnnnnnnnnnnnnnnnnnnnnnnnnnnnnnnnnnnnnnnnnnnnnnnnnnnnnnnnnnnnnnnnnnn
>Y55
GCTTCTACTTTTTTTCCCGTTAAAAAAGGAAGCGGCGGAAGCTGATCTACTCTCTAATAATAGACTACTCACTCGCATCTTGGTAACGAGTCCCTTTAAGNTCTTGGTNCATAAAGTTTGCTGCAGCAAAAAGGGCTTATTTGCGCATTCATGATATTAAACAACACCCTGTTTAGCGTGTTAATGATCCTTGTTTTATGCCAGTATATTCTGTATACCTTATAANNNNNNNNNNNGTTAAATCCTAATCATTACCTCAGGACTTACCTATTTCTGAATATCATGGTCCACCATTCTACCTCAGTGAATTGATTGAACCGCACCATTGGAATTGTNNTGGTGAGCCAGCGTGCTACAACTTCATGATTTTACGAGCTGAAAAAACACGCCCTTAGGCATAAAAACTCAATGGAAATCTGTAAAACAAAATAAATTTCGCTTTTTAACTTGGCCTAATGGGAATACTTTAACAATT
>Y9
nnnnnnnnnnnnnnnnnnnnnnnnnnnnnnnnnnnnnnnnnnnnnnnnnnnnnnnnnnnnnnnnnnnnnnnnnnnnnnnnnnnnnnnnnnnnnnnnnnnnnnnnnnnnnnnnnnnnnnnnnnnnnnnnnnnnnnnnnnnnnnnnnnnnnnnnnnnnnnnnnnnnnnnnnnnnnnnnnnnnnnnnnnnnnnnnnnnnnnnnnnnnnnnnnnnnnnnnnnnnnnnnnnnnnnnnnnnnnnnnnnnnnnnnnnnnnnnnnnnnnnnnnnnnnnnnnnnnnnnnnnnnnnnnnnnnnnnnnnnnnnnnnnnnnnnnnnnnnnnnnnnnnnnnnnnnnnnnnnnnnnnnnnnnnnnnnnnnnnnnnnnnnnnnnnnnnnnnnnnnnnnnnnnnnnnnnnnnnnnnnnnnnnnnnnnnnnnnnnnnnnnnnnnnnnnnnnnnnnnnnnnnnnnnnnnnnnnnnnnnnnnnnnnnnnnnnnn
>YIIc17_E5
GCTTCTACTTTTTTTCCNGTTAAANNNNNNNNNNNNNNNNNNNNNNNNNNNNNNNNNNNNNNNNNNACNNNNNNNNNNNNNNNNNNNNNNNNNNNNNNNNNNNNNNNNNNNNNNNGNNNNNNNNNNNNNNNNNNNNNNNNNNNNNNNNNNNNNNNNNNNNNNNNNNNNNNNNNNNNNNNNNNNNNNNNNNNNNNNNNNNNNNNNNNNNNNNNNNNNNNNNNNNNNNNNNNNNNNNNNNNNNNNNNNNNNNNNNNNNNNNNNNNNNNNnnnnnnnnnnnnnnnnnnnnnnnnnnnnnnnnnnnnnnnnnnnnnnnnnnnnnnnnnnnnnnnnnnnnnnnnnnnnnnnnnnnnnnnnnnnnnnnnnnnnnnnnnnnnnnnnnnnnnnnnnnnnnnnnnnnnnnnnnnnnnnnnnnnnnnnnnnnnnnnnnnnnnnnnnnnnnnnnnnnnnnnnnnnnnnnnnnnnnnnnnnnnnnnn
>YJM789
GCTTCTACTTTTTTTCCCGTTAAAAAAGGAAGCGGCGGAAGCTGATCTACTCTCTAATAATAGACTACTCACTCGCATCTTGGTAACGAGTCCCTTTAAGATCTTGGTACATAAAGTTTGCTGCAGCAAAAAGGGCTTATTTGCGCATTCATGATATTAAACAACACCCTGTTTAGCGTGTTAATGATCCTTGTTTTATGCCAGTATATTCTGTATACCTTATAATAGAGTCAACAGTTAAATCCTAATCATTACCTCAGGACTTACCTATTTCTGAATATCATGGTCCACCATTCTACCTCAGTGAATTGATTGAACCGCACCATTGGAATTGTCATGGTGAGCCAGCGTGCTACAACTTCATGATTTTACGAGCTGAAAAAACACGCCCTTAGGCATAAAAACTCAATGGAAATCTGTAAAACAAAATAAATTTCGCTTTTTAACTTGGCCTAATGGGAATACTTTAACAATT
>YJM975
NNNNNNNNNNTNNNNNNNNNNNNNNNNNNNNNNNNNNNNNNNNNNNNNNNNNNNNNNNNNNNNNNNNNNNNNNNNNNNNNNNNNNNNNNNNNNNNNNNNNNNNNNNNNNNNNNNNNNNNNNNNNNNNNNNNNNNNNNNNNNNNNNNNNNNNNNNNNNNNNNNNNNNNNNNNNN-NNNNNNNNNNNNNNNNNNNNNNNNNNNNNNNNNNNNNNNNNNNNNNNNNNNNNNNNNNN-NNNNNNNNNNNNNNNNNNNnnnnnnnnnnnnnnnnnnnnnnnnnnnnnnnnnnnnnnnnnnnnnnnnnnnnnnnnnnnnnnnnnnnnnnnnnnnnnnnnnnnnnnnnnnnnnnnnnnnnnnnnnnnnnnNNNNNNNNNNNNNNNNNNNNNNNNNNNNNNNNNNNNNNNNNNNNNNNNNNNNNNNNNNNNNNNNNNNNNNNNNNNNNNNN-NNNNNNNNNNNNNNNNNNNNNNNNNNNNNNN
>YJM978
GCTTCTACTTTTTTTCCCGTTAAAAAAGGAAGCGGCGGAAGCTGATCTACTCTCTAATAATAGACCACTCACTCGCATCTTGGTAACGAGTCCCTTTAAGATCTTGGTACATAAAGTTTGCTGCAGCAAAAAGGGCTTATTTGCGCATTCATGATATTAAACANCACCCTGTTTAGCGTGNTAATGATCCTTGTTTTATGCCAGTATATTCTGTATACCTTATAATAGAGTCAACAGTTAAATCCTAATCATTACCTCANGACTTACCTATTTCTGANTATCATNNNNNNNNNTTNTACCTCAGTNNNNNNNNNNNNNNNCNNNNNNNNNNNTGTCATGGNGAGCCAGCGTGCTACAACTTCANGNNNNNACNAGCTGAAAAAACACGCCCTTANNNANNNNNNCTCANTNNANNTCTGTNAAACAAANNNNNNNTCGCTTTNNNNNNNNNNNNNNNNNNNNTACTNNNNNNATT
>YJM981
NNNNNNNNNNNTNNNNNNNNNNNNAAAGGAAGCGNNNNNNNNNNNNNNNNNNNNNNNNNNNNNNNCNNNNNNNNNNNNNNNNNNNNNNNNNNNNNNNNNGANNNTNNNNNNTAAAGTTNGCTGNAGCAAAAAGGGCTTATTTGCGCATTCATGATATTAAACAACACCCTGNNNNNNGTNNTANNGATCCNNNNNNNNNNCNNNNNTATTCNNNATACNNNATNATAGAGTCAANNGNNNNNTNNNNNNCATTACCTCANNNCTTACCTATTTCTGAATATCATGGTCCACCATTCTACCTCNNNNANNNGATNNAACCGNNNCATTGNNNTTGTCATGNNGANNNAGCGTGCTACAACTNNNNGNNNTTACGAGNNNAAAAAACACGCCCNNNNNNNTNNAAACTCAATGGNAATCTGTAAAANNNAATAAATTTCGCTTTTTAACTTGGCCTAATGGGAATACTTTAACAATT
>YPS128
nnnnnnnnnnnnnnnnnnnnnnnnnnnnnnnnnnnnnnnnnnnnnnnnnnnnnnnnnnnnnnnnnnnnnnnnnnnnnnnnnnnnnnnnnnnnnnnnnnnnnnnnnnnnnnnnnnnnnnnnnnnnnnnnnnnnnnnnnnnnnnnnnnnnnnnnnnnnnnnnnnnnnnnnnnnnnnnnnnnnnnnnnnnnnnnnnnnnnnnnnnnnnnnnnnnnnnnnnnnnnnnnnnnnnnnnnnnnnnnnnnnnnnnnnnnnnnnnnnnnnnnnnnnnnnnnnnnnnnnnnnnnnnnnnnnnnnnnnnnnnnnnnnnnnnnnnnnnnnnnnnnnnnnnnnnnnnnnnnnnnnnnnnnnnnnnnnnnnnnnnnnnnnnnnnnnnnnnnnnnnnnnnnnnnnnnnnnnnnnnnnnnnnnnnnnnnnnnnnnnnnnnnnnnnnnnnnnnnnnnnnnnnnnnnnnnnnnnnnnnnnnnnnnnnnnnnnn
>YPS606
nnnnnnnnnnnnnnnnnnnnnnnnnnnnnnnnnnnnnnnnnnnnnnnnnnnnnnnnnnnnnnnnnnnnnnnnnnnnnnnnnnnnnnnnnnnnnnnnnnnnnnnnnnnnnnnnnnnnnnnnnnnnnnnnnnnnnnnnnnnnnnnnnnnnnnnnnnnnnnnnnnnnnnnnnnnnnnnnnnnnnnnnnnnnnnnnnnnnnnnnnnnnnnnnnnnnnnnnnnnnnnnnnnnnnnnnnnnnnnnnnnnnnnnnnnnnnnnnnnnnnnnnnnnnnnnnnnnnnnnnnnnnnnnnnnnnnnnnnnnnnnnnnnnnnnnnnnnnnnnnnnnnnnnnnnnnnnnnnnnnnnnnnnnnnnnnnnnnnnnnnnnnnnnnnnnnnnnnnnnnnnnnnnnnnnnnnnnnnnnnnnnnnnnnnnnnnnnnnnnnnnnnnnnnnnnnnnnnnnnnnnnnnnnnnnnnnnnnnnnnnnnnnnnnnnnnnnn
>YS2
NNNNNNNNNNNNNNNNNNNNNNNNNNNNNNNNNN-NNNNNNNNNNNNNNNNNNNNNNNNNNNNNNNNNNNNNNNNNNNNNNNNNNNNNNNNNNNNNNNNNNNN-NNNNNNNNNNNNNNNNNNNNNNNNNNNNNNNnnnnnnnnnnnnnnnnnnnnnnnnnnnnnnnnnnnnnnnnnnnnnnnnnnnnnnnnnnnnnnnnnnnnnnnnnnnnnnnnnnnnnnnnnnnnnnnnnnnnnnnnnnnnnnnnnnnnnnnnnnnnnnnnnnnnnnnnnnnnnnnnnnnnnnnnnnnnnnnnnnnnnnnnnnnnnnnnnnnnnnnnnnnnnnnnnnnnnnnnnnnnnnnnnnnnnnnnnnnnnnnnnnnnnnnnnnnnnnnnnnnnnnnnnnnnnnnnnnnnnnnnnnnnnnnnnnnnnnnnnnnnnnnnnnnnnnnnnnnnnnnnnnnnnnnnnnnnnnnnnnnnnnnnnnnnnnnnnnnn
>YS4
GCTTCTACTTTTTTTCCCGTTAAAAAAGGAAGCGGCGGAAGCTGATCTACTCTCTAATAATAGACTACTCACTCGCATCTTGGTAACGAGACCCTTTAAGATCTTGGTACATAAAGTTTGCTGCAGCAAAAAGGGCTTATTTGCGCATTCATGATATTAAACAACACCCTGTTTAGCGTGTTAATGATCCTTGTCTTATGCCAGTATATTCTGTATACCTTATAATAGAGTCAACAGTTAAATCCTAATCATTACCTCAGGACTTACCTATTTCTGAATATCATGGTCCACCATTCTACCTCAGTGAATTGATTGAACCGCACCATTGGAATTGTCATGGTGAGCCAGCGTGCTACAACTTCATGATTTTACGAGCTGAAAAAACACGCCCTTAGGCATAAAAACTCAATGGAAATCTGTAAAACGAAATAAATTCTGCTTTTTAACTTGGCCTAATNNNAATACTTTAACAATT
>YS9
nnnnnnnnnnnnnnnnnnnnnnnnnnnnnnnnnnnnnnnnnnnnnnnnnnnnnnnnnnnnnnnnnnnnnnnnnnnnnnnnnnnnnnnnnnnnnnnnnnnnnnnnnnnnnnnnnnnnnnnnnnnnnnnnnnnnnnnnnnnnnnnnnnnnnnnnnnnnnnnnnnnnnnnnnnnnnnnnnnnnnnnnnnnnnnnnnnnnnnnnnnnnnnnnnnnnnnnnnnnnnnnnnnnnnnnnnnnnnnnnnnnnnnnnnnnnnnnnnnnnnnnnnnnnnnnnnnnnnnnnnnnnnnnnnnnnnnnnnnnnnnnnnnnnnnnnnnnnnnnnnnnnnnnnnnnnnnnnnnnnnnnnnnnnnnnnnnnnnnnnnnnnnnnnnnnnnnnnnnnnnnnnnnnnnnnnnnnnnnnnnnnnnnnnnnnnnnnnnnnnnnnnnnnnnnnnnnnnnnnnnnnnnnnnnnnnnnnnnnnnnnnnnnnnnnnnnnn
