# Supplementary material for: Evolutionary Genomics of Transposable Elements in Saccharomyces cerevisiae
Source: PLoS One. 2012 Nov 30;7(11):e50978. doi: 10.1371/journal.pone.0050978 (PMC3511429; doi:10.1371/journal.pone.0050978)
Supplement: File S7 — ZIP archive of SGRP strain alignments used for population genomic analyses. Alignments of the orthologous genomic region in each SGRP strain corresponding to each Ty insertion in our re-annotation of the S. cerevisiae reference genome. N’s represent low quality (<Q40 phred score) or missing data, primarily due to the low-coverage sequence of many SGRP strains. The DNA sequence of sacCer2 is included as “REF” and each alignment includes the TE locus and 200 bp of DNA sequence on either side of the Ty insertion site. A dummy sequence shows the position of each TE in the alignment with “T”s. (ZIP) [file pone.0050978.s007.zip › S7/chrIX_s104-_TY1.mfa]

>REF
GCACGCGACAAGCGCCCATTCTGACCATTAAACTATCACGGATTTGTTTCTATGAAAATTTCGTTTATTTGTATAGTATATGTTTTTTTAAAATATAATGAGAATCTGGTAGAAAAGTGTTGATAACTAGCAGTTTAAAACGTATCATTTGTTGAAATAAGTACCAACTATCATCCGTCGACTAGTACTCACACAACTATTGAGAAATTCGTAAGTTTTGTAAAACTGTTGGATACCGTTGCTGTTGAAGGCTATAGTAATAGGCATACAAAATTAGCGGAAGTTTACCTTGGAAATAT----ATCCACAAAAGGGAAACGATATTTCCTCATAATAATATTGTAATTTCTTTTTCT-TTTTATATGTTTCATTATCCTATACATTACCAATACTTGCATTTGAGCATTCATTAAATCTGATGGGTACATCTCAATCTTTCTGTCATCTTTTTATAGCATATATGGTAACATGCTAGTAGTATGAATACTAGTCGATATACGTAAATAAATTTTCATTTTAAAATGGATATGCCTAATCTGATAGATTCTATTAGCTGATTTTTCTACTACTTTTCATGTTCGTTTTTCAATAATTTGCAAGTTATATATCTTTGCCTCCGCTATACCGTGATGAAGGTTAATGCGTAAGTTGCAGGCGAGGCATGATATGGACCACAACCCAGTTCGAACATAAAGAACTGAAAAACCATGAGCTGTTTGA
>index
-------------------------------------------------------------------------------------------------------------------------------------------------------------------------------------------------------TTTTTTTTTTTTTTTTTTTTTTTTTTTTTTTTTTTTTTTTTTTTTTTTTTTTTTTTTTTTTTTTTTTTTTTTTTTTTTTTTTTTTTTTTTTTTTTTTTTT----TTTTTTTTTTTTTTTTTTTTTTTTTTTTTTTTTTTTTTTTTTTTTTTTTTTTTT-TTTTTTTTTTTTTTTTTTTTTTTTTTTTTTTTTTTTTTTTTTTTTTTTTTTTTTTTTTTTTTTTTTTTTTTTTTTTTTTTTTTTTTTTTTTTTTTTTTTTTTTTTTTTTTTTTTTTTTTTTTTTTTTTTTTTTTTTTTTTTTTTTTTTTTTTTTTTTTTTTTTT--------------------------------------------------------------------------------------------------------------------------------------------------------------------------------------------------------
>273614N
GCACGCGACAAGCGCCCATTCTGACCATTAAACTATCACGGATTTATTTCTATGAAAATTTCGTTTATTTGTATAGTATATGTTTATTTAAAATATAATGAGAATCTGGTAGAAAAGTGTTGATAACTAGCAGTTTAAANGGTATNATTTGTTGAAATAAGTACCAACTATCATCCGTCGACTAGTACTCACACAACTATTGAGAAATTCGTANGTTTTGTAAAACTGTTGGATACCGTTGCTGTTGAAGGNTATAGTAATANGCATACAAAATTAGCGNNNGTNTACCNNNNNNNNNTANGAATCNNNANAANNNAAACNNNNNNTNNNCANNANNNNNNNNNNNNNNCTNTNNNN-NNN-NNNNNNNNNNNNNNNNNANNNNNNNNNNNNACTNANNNNNNNNNNNNNNNNNNNNNNGANGGNNNNNNNNCNNNNNNNNNNNNNNNNNTNNNNNNNNNNNNNNNNNNNNNNNNNNNNNNNNNNNNNNNNNNNNNNNNNNNNNNN-NNNNNNNNNNNNNNNNNNNNNNNNNNNNNNNNNNNNNNNNNNNNNNNNNNNNNNNNNN-NNNNNNNNNNNNNNNNNNNNNNNNNNNN-NNNNNNNNnnnnnnnnnnnnnnnnnnnnnnnnnnnnnnnnnnnnnnnnnnnnnnnnnnnnnnnnnnnnnnnnnnnnnnnnnnnnnnnnnnnnnnnnnnnnnnnnnnnnnnnnnnnnnnnnnnnnnnn
>322134S
nnnnnnnnnnnnnnnnnnnnnnnnnnnnnnnnnnnnnnnnnnnnnnnnnnnnnnnnnnnnnnnnnnnnnnnnnnnnnnnnnnnnnnnnnnnnnnnnnnnnnnnnnnnnnnnnnnnnnnnnnnnnnnnnnnnnnnnnnnnnnnnnnnnnnnnnnnnnnnnnnnnnnnnnnnnnnnnnnnnnnnnnnnnnnnnnnnnnnnnnnnnNNNNNNNNNNNNNNNNNNNNN-NNNNNNNNNNNNNNNNNNNNNNNANNNNNNNNNNNTAGGCATACAAAATTANNGGNNNNNNNNNNNNGAAATAT----ATCCACAAAAGGGAAACGATATTTCCTCATAATANNNNNNNNNNTTCTTNNNNN-NNNNNNNTGTTTCATTATCCTATACATTACCAATACCTGCATTTGAGCATTCATTAAATCTGATGGNNNNNNCTCAATCTTTCTGTCATCTTTTTATAGCATATATGGTAACATGCTAGTAGTATGAATACTAGTCGGTATACGTAAATAAATTTTCATTTTAAAATGGATATGCCTAATCTGATAGATTCTATTAGCTGATTTTTCTACTACTTTTCATGTTCGTTTTTCAATAATTTGCAAGTTATATATCTTTGCCTCCGCTATACCGTGATGAAGGTTAATGCGTAAGTTGCAGGCGAGGCATGATATGGACCACAACCCAGTTCGANNATAAAGAACTGAAAAACCTTGAGCTGTTTGA
>378604X
GCACGCGACAAGCGCCCATTCTGACCATTAAACTATCACGGATCTATTTCTATGAAAATTTCGTTTATTTGTACAGTATATGTTTATTTAAAATATAATGAGAATCTGGTAGAAAAGTGTTGATAACTAGCAGTTTAAAAGGTATCATTTGTTGAAATAAGTACCAACTATCATCCGTCGACTAGTACTCACACAACTATTGAGAAATTCGTAAGTTTTGTAAAACTGTTGGATACCGTTGCTGTTGAAGGCTATAGTAATAGGCATACAAAATTAGCGGAAGTTTACCTTGGGGATATAGGAATCCACAAAAGGGAAACGATATTTCCTCATAATAATATTGTAATTTCTTTTTCC-TTTTATATGTTTCATTATCCTATACATTACCAATACTTACATTTGAGCATTCATTAAATCTGATGGGTACATCTCAATCTTTCTGTCATCTTTTTATAGCATATATGGTAACATGCTAGTAGTATGAATACTAGTCGATATACGTAAATAAATTTTCATTTTAAANTGGATATGCCTAATCTGATAGATTCTNTTAGCTGATTTTTCTACTACTTTTCATGTTCGTTTTTCANTAATTTGCAAGTTATATATCTTTGCCTCCGCTATACCATGATGAAGGTTAATGCGTAAGTTGCAGGCGAAGCATGATATGGACCACAACCCAGTTCGAACATAAAGAACTGAAAANCCTTGAGCTGTTTGA
>BC187
nnnnnnnnnnnnnnnnnnnnnnnnnnnnnnnnnnnnnnnnnnnnnnnnnnnnnnnnnnnnnnnnnnnnnnnnnnnnnnnnnnnnnnnnnnnnnnnnnnnnnnnnnnnnnnnnnnnnnnnnnnnnnnnnnnnnnnnnnnnnnnnnnnnnnnnnnnnnnnnnnnnnnnnnnnnnnnnnnnnnnnnnnnnnnnnnnnnnnnnnnnnnnnnnnnnnnnnnnnnnnnnnnnnnnnnnnnnnnnnnnnnnnnnnnnnnnnnnnnnnnnnnnnnnnnnnnnnnnnnnnnnnnnnnnnnnnnnnnnnnnnnnnnnnnnnnnnnnnnnnnnnnnnnnnnnnnnnnnnnnnnnnnnnnnnnnnnnnnnnnnnnnnnnnnnnnnnnnnnnnnnnnnnnnnnnnnnnnnnnnnnnnnnnnnnnnnnnnnnnnnnnnnnnnnnnnnnnnnnnnnnnnnnnnnnnnnnnnnnnnnnnnnnnnnnnnnnnnnnnnnnnnnnnnnnnnnnnnnnnnnnnnnnnnnnnnnnnnnnnnnnnnnnnnnnnnnnnnnnnnnnnnnnnnnnnnnnnnnnnnnnnnnnnnnnnnnnnnnnnnnnnnnnnnnnnnnnnnnnnnnnnnnnnnnnnnnnnnnnnnnnnnnnnnnnnnnnnnnnnnnnnnnnnnnnnnnnnnnnnnnnnnnnnnnnnnnnnnnnnnnnnnnnnnnnnnnnnnnnnnnnnnnnnnnnnnnnnnnnnnnn
>DBVPG1106
nnnnnnnnnnnnnnnnnnnnnnnnnnnnnnnnnnnnnnnnnnnnnnnnnnnnnnnnnnnnnnnnnnnnnnnnnnnnnnnnnnnnnnnnnnnnnnnnnnnnnnnnnnnnnnnnnnnnnnnnnnnnnnnnnnnnnnnnnnnnnnnnnnnnnnnnnnnnnnnnnnnnnnnnnnnnnnnnnnnnnnnnnnnnnnnnnnnnnnnnnnnnnnnnnnnnnnnnnnnnnnnnnnnnnnnnnnnnnnnnnnnnnnnnnnnnnnnnnnnnnnnnnnnnnnnnnnnnnnnnnnnnnnnnnnnnnnnnnnnnnnnnnnnnnnnnnnnnnnnnnnnnnnnnnnnnnnnnnnnnnnnnnnnnnnnnnnnnnnnnnnnnnnnnnnnnnnnnnnnnnnnnnnnnnnnnnnnnnnnnnnnnnnnnnnnnnnnnnnnnnnnnnnnnnnnnnnnnnnnnnnnnnnnnnnnnnnnnnnnnnnnnnnnnnnnnnnnnnnnnnnnnnnnnnnnnnnnnnnnnnnnnnnnnnnnnnnnnnnnnnnnnnnnnnnnnnnnnnnnnnnnnnnnnnnnnnnnnnnnnnnnnnnnnnnnnnnnnnnnnnnnnnnnnnnnnnnnnnnnnnnnnnnnnnnnnnnnnnnnnnnnnnnnnnnnnnNNNNNNNNNNN-NNNN-NNNNNNNNNNNNNNNNNNNNNNNNNNNNNNNNNNNNNNNNNNNNN-NNNNNNNNNNNNNNNNNNNNNNNNNN
>DBVPG1373
GCACGCGACAAGCGCCCATTCTGACCATTAAACTATCACGGATTTATTTCTATGAAAATTTCGTTTATTTGTATAGTATATGTTTATTTAAAATATAATGAGAATCTGGTAGAAAAGTGTTGATAACTAGCAGTTTAAAAGGTATCATTTGTTGAAATAAGTACCAACTATCNTCCGTCGACTAGTACTCANNCAACTATTGAGANATTCGTAAGTTTTGTAAAACTGTTGGATACCGTTGCTGTTGANGGCTATAGTAATAGGCATACAAAATTAGCGGAAGTTNACCTTGGGGATATNGGAATCCACAAAAGGGAAACGATATTTCCTCATAATAATATTGTAATTTCTTTTNCC-TTTTATATGTTTCATTATCCTATACATTACCAATACTTACATNTGAGCATTCATTAAATCTGATGGGTACATCTCAATCTTTCTGTCATCTTTTTATAGCATATATGGTAACATGCTAGTAGTATGAATACTAGTCGATATACGTAAATAANNNNTCATTTTAANATGGATATGCCTNANCTGATAGATNCTATTAGCTGATTTTTCTACTACTTTTCATGTTCGTTTTTCAATAANTTGCAAGTTATATATCTTTGCCTCCGCTATACCATGATGAAGGTTAATGCGTAAGTTGCAGGCGAAGCATGATATGGACCACAACCCAGTTCGAACATNAAGAACTGAANAACCTTGAGCTGTTTGA
>DBVPG1788
NNNNNNNNNNNNNNNNNNNNNNNNNNNNNNNNNNNNNNNNNNNNNNNNNNNNNNNNNNNNNNNNNNNNNNNNNNNNNNNNNNNNNNNNNNNNNNNNNNNNNNNNNNNNNNNNNNNNNNNNNNNNNNNNNNNNNNNNNNNNNNNNNNNNNNNNNNNNNNNNNNNNNNNNNNNNNNNNNNNNNNNNNNNNNNNNNNNNNNNNNNNNNNNNNNNNNNNNTNNNNNNNNNNGNNGGNNNNNNNNNNNNTNNNNNNNNATAGTAATAGNNNNNNNNNNNTANNNNNNNTNNNNNNTGGGGATATAGNNNNNNACAAAAGGGAAANNNNNNTNCCTCNNNNNNNNNTTGNNNNTTCTTTTTCC-TTTTATATGTTTCANNNNNNNATACATTANNNNNNNTTNCNNTTGANNNTTCATTANNNNTNATGGGTNNNNNNNNNTCTNNNTGTNNNCTTTTTATAGCATATATGGTAACNTGCTAGTAGTATGAATACTNNNNNNTATACGTAAATAAATTTNNNNTTTAAAATGGATATNNNNAATCTGATNNNNNNTATTAGCTNNTTTTTCNNCTACTTTNNNNGTNNNNTTTTCAATAATTTGCAAGTTNNNNNNCTTTNNNNNNGCTATANNNNGATGAAGGTTAATGCGNNNNNNNNNGGCGAAGNNNGATATGGNNNNNNNNNNNNTNNNNNNNNNNNGAACTGAAAAANNNTGAGCTGTTTGA
>DBVPG1853
NNNNNNNNNNNNNNCCCATTCTNNNCNNTAAACTNNNNNNGANNNANNNNNNNNNNAATTTCGNNNNNNNNNNnnnnnnnnnnnnnnnnnnnnnnnnnnnnnnnnnnnnnnnnnnnNNNNNNNNNNNNNNNNNNNNNNNNNNNNNNNNNNNNNNNNNNNNNNNNNNNNNNNNNNNNNNNNNNNNNNNNNNNNNNNNNNNNNNNNNNNNNNNNNNNNNNNNNNNNNNNNNNNNNNNNNNNNNNNNNNNNNNNCNNNNNNNNNNNNNNNNNANNNNNNNNNNNNNNNNNNNNNNNNNNNNNNNNNNNNNNNNNNNNNNNNNNNNNATTTCCTCATAANNNNNNNNNNNNNNNNNNTTCC-TTTTATATGTTTCANNNNNNTATACATTACNNNNNNTTACATTTGAGCATTCATTANNNCTGATGGGTACATCTCAATCTTTCTGTCATCTTTTTATAGCATATATGGTAACATGCTAGTAGTATGAATACTAGTCGATATACGTAAATAAATTTTCATTTTAAAATGGATATGCCTAATCTGATAGATTCTATTAGCTGATTTTTCTACTACTTTTCATGTTCGTTTTTCAATAATTTGCAAGTTATATATCTTTGCCTCCGCTATACCATGATGAAGGTTAATGCGTAAGTTGCAGGCGAGGCATGATATGGACCACAACCCAGTTCGAACATAAAGAACTGAAAAACCTTGAGCTGTTTGA
>DBVPG6040
nnnnnnnnnnnnnnnnnnnnnnnnnnnnnnnnnnnnnnnnnnnnnnnnnnnnnnnnnnnnnnnnnnnnnnnnnnnnnnnnnnnnnnnnnnnnnnnnnnnnnnnnnnnnnnnnnnnnnnnnnnnnnnnnnnnnnnnnnnnnnnnnnnnnnnnnnnnnnnnnnnnnnnnnnnnnnnnnnnnnnnnnnnnnnnnnnnnnnnnnnnnnnnnnnnnnnnnnnnnnnnnnnnnnnnnnnnnnnnnnnnnnnnnnnnnnnnnnnnnnnnnnnnnnnnnnnnnnnnnnnnnnnnnnnnnnnnnnnnnnnnnnnnnnnnnnnnnnnnnnnnnnnnnnnnnnnnnnnnnnnnnnnnnnnnnnnnnnnnnnnnnnnnnnnnnnnnnnnnnnnnnnnnnnnnnnnnnnnnnnnnnnnnnnnnnnnnnnnnnnnnnnnnnnnnnnnnnnnnnnnnnnnnnnnnnnnnnnnnnnnnnnnnnnnnnnnnnnnnnnnnnnnnnnnnnnnnnnnnnnnnnnnnnnnnnnnnnnnnnnnnnnnnnnnnnnnnnnnnnnnnnnnnnnnnnnnnnnnnnnnnnnnnnnnnnnnnnnnnnnnnnnnnnnnnnnnnnnnnnnnnnnnnnnnnnnnnnnnnnnnnnnnnnnnnnnnnnnnnnnnnnnnnnnnnnnnnnnnnnnnnnnnnnnnnnnnnnnnnnnnnnnnnnnnnnnnnnnnnnnnnnnnnnnnnnnnnnnnnnnnn
>DBVPG6044
nnnnnnnnnnnnnnnnnnnnnnnnnnnnnnnnnnnnnnnnnnnnnnnnnnnnnnnnnnnnnnnnnnnnnnnnnnnnnnnnnnnnnnnnnnnnnnnnnnnnnnnnnnnnnnnnnnnnnnnnnnnnnnnnnnnnnnnnnnnnnnnnnnnnnnnnnnnnnnnnnnnnnnnnnnnnnnnnnnnnnnnnnnnnnnnnnnnnnnnnnnnnnnnnnnnnnnnnnnnnnnnnnnnnnnnnnnnnnnnnnnnnnnnnnnnnnnnnnnnnnnnnnnnnnnnnnnnnnnnnnnnnnnnnnnnnnnnnnnnnnnnnnnnnnnnnnnnnnnnnnnnnnnnnnnnnnnnnnnnnnnnnnnnnnnnnnnnnnnnnnnnnnnnnnnnnnnnnnnnnnnnnnnnnnnnnnnnnnnnnnnnnnnnnnnnnnnnnnnnnnnnnnnnnnnnnnnnnnnnnnnnnnnnnnnnnnnnnnnnnnnnnnnnnnnnnnnnnnnnnnnnnnnnnnnnnnnnnnnnnnnnnnnnnnnnnnnnnnnnnnnnnnnnnnnnnnnnnnnnnnnnnnnnnnnnnnnnnnnnnnnnnnnnnnnnnnnnnnnnnnnnnnnnnnnnnnnnnnnnnnnnnnnnnnnnnnnnnnnnnnnnnnnnnnnnnnnnnnnnnnnnnnnnnnnnnnnnnnnnnnnnnnnnnnnnnnnnnnnnnnnnnnnnnnnnnnnnnnnnnnnnnnnnnnnnnnnnnnnnnnn
>DBVPG6765
GCACGCGACAAGCGCCCATTCTGACCATTAAACTATCACGGATTTATTTCTATGAAAATTTCGTTTATTTGTATAGTATATGTTTATTTAAAATATAATGAGAATCTGGTAGAAAAGTGTTGATAACTAGCAGTTTAAAAGGTATCATTTGTTGAAATAAGTACCAACTATCATCCGTCGACTAGTACTCACACAACTATTGAGAAATTCGNNNNTTTNNNNNNNNTGTTGGATANNNNTGCTGTTNNNNNNNNNNNNNNNNNNNNNANNAANNNNNNNNNNNNNNNNNNNNNNGNNNNNNNNATNNNNNNNNNNNNNNNNNNNNNNNNNNNNNNNNNNNNNNNNNTNNNNNNNNNN-NNNNN-NNNNNNNNNNNNNNNNNNNNNNNNNNNNANNNNNNTTTGAGCATTCNNNNNNTCTGATGGGTACNNNNNNNNNNNNNNNNNNNNNNNNNNNNNNATATATGGTAACATGCTAGTAGTATGAATACTAGTCGATATACGTAAATAAATTTTCATTTTAAAATGGATATGCCTAATCTGATAGATTCTATTAGCTGATTTTTCTACTACTTTTCATGTTCGTTTTTCAATAATTTGCAAGTTATATATCTTTGCCTCCGCTATACCATGATGAAGGTTAATGCGTAAGTTGCAGGCGAAGCATGATATGGACCACAACCCAGTTCGAACATAAAGAACTGAAAAACCTTGAGCTGTTTGA
>K11
NNNNNNNNNNNNNNNNNNNNNNNNNNNNNNNNNNNNNNNNNNnnnnnnnnnnnnnnnnnnnnnnnnnnnnnnnnnnnnnnnnnnnnnnnnnnnnnnnnnnnnnnnnnnnnnnnnnnnnnnnnnnnnnnnnnnnnnnnnnnnnnnnnnnnnnnnnnnnnnnnnnnnnnnnnnnnnnnnnnnnnnnnnnnnnnnnnnnnnnnnnnnnnnnnnnnnnnnnnnnnnnnnnnnnnnnnnnnnnnnnnnnnnnnnnnnnnnnnnnnnnnnnnnnnnnnnnnnnnnnnnnnnnnnnnnnnnnnnnnnnnnnnnnnnnnnnnnnnnnnnnnnnnnnnnnnnnnnnnnnnnnnnnnnnnnnnnnnnnnnnnnnnnnnnnnnnnnnnnnnnnnnnnnnnnnnnnnnnnnnnnnnnnnnnnnnnnnnnnnnnnnnnnnnnnnnnnnnnnnnnnnnnnnnnnnnnnnnnnnnnnnnnnnnnnnnnnnnnnnnnnnnnnnnnnnnnnnnnnnnnnnnnnnnnnnnnnnnnnnnnnnnnnnnnnnnnnnnnnnnnnnnnnnnnnnnnnnnnnnnnnnnnnnnnnnnnnnnnnnnnnnnnnnnnnnnnnnnnnnnnnnnnnnnnnnnnnnnnnnnnnnnnnnnnnnnnnnnnnnnnnnnnnnnnnnnnnnnnnnnnnnnnnnnnnnnnnnnnnnnnnnnnnnnnnnnnnnnnnnnnnnnnnnnnnnnnnnnnnnnnn
>L_1374
NNNNNNNNNNNNNNNNNNNNNNNNNNNNNNNNNNNNNNNNNNNNNNNNNNNNNNNNNNNNNNNNNNNNNNNNNNNNNNNNNNNNNNNNNNNNNNNNNNNNNNNNNNNNNNNNNNNNNNNNNNNNNNNNNNNNNNNNNNNNNNNNNNNNNNNNNNNNNNNNNNNNNNNNNNNNNNNNNNNNNNNNNNNNNNNNNNNNNNNNNNNNNNNNNNGTAAGTTNNNTAANNCTGNNGGATACCGTTGCTGTNNNNNNCTATAGTAATAGGCATACAAAATTAGCGGAAGTTTACCTTGGGGATATAGNNNNNNACAAAAGGGAAACGATATTTCCTCATAATAATATTGTAATTTCTTTTTCC-TTTTATATGTTTCATTATCCTATACATTACCAATACTTACATTTGAGCATTCATTAAATCTGATGGGTACATCTCAATCTTTCTGTCATCTTTTTATAGCATATATGGTAACATGCTAGTAGTATGAATACTAGTCGATATACGTAAATAAATTTTCATTTTAAAATGGATATGCCTAATCTGATAGATTCTATTAGCTGATTTTTCTACTACTTTNCATGTNCGTTTTTCAATAATTTGCAAGTTATATATCTTTGCCTCCGCTATACCATGATGAAGGTTAATGCGTAAGTNGCAGGCGAAGCATGATATGGACCACAACCCAGTTCGAACATAAAGAACTGAAAAACCTTGAGCTGTTTGA
>L_1528
NNNNNNNNNNNNNNNNNNNNNNNNNNNN-NNNNNNNNNNNNNNNNNNNNNNNNNNNNNNNNNNNNNNNNNNNNNNNNNNNNNNNNNNNNNNNnnnnnnnnnnnnnnnnnnnnnnnnnnnnnnnnnnnnnnnnnnnnnnnnnnnnnnnnnnnnnnnnnnnnnnnnnnnnnnnnnnnnnnnnnnnnnnnnnnnnnnnnnnnnnnnnnnnnnnnnnnnnnnnnnnnnnnnnnnnnnnnnnnnnnnnnnnnnnnnnnnnnnnnnnnnnnnnnnnnnnnnnnnnnnnnnnnnnnnnnnnnnnnnnnnnnnnnnnnnnnnnnnnnnnnnnnnnnnnnnnnnnnnnnnnnnnnnnnnnnnnnnnnnnnnnnnnNNNNNNNNNNNNNNNNNNNNNNNNNNNNNNNNNNNNNAGCATTCATTAAATCTGATGGGTACATCTCAATCTTTCTGTCATCTTTTTATAGCATATATGGTAACATGCTAGTAGTATGAATACTAGTCGATATACGTAAATAAATTTTCATTTTAAAATGGATATGCCTAATCTGATAGATTCTATTAGCTGATTTTTCTACTACTTTTCATGTTCGTTTTTCAATAATTTGCAAGTTATATATCTTTGCCTCCGCTATACCATGATGAAGGTTAATGCGTAAGTTGCAGGCGAAGCATGATATGGACCACAACCCAGTTCGAACATAAAGAACTGAAAAACCTTGAGCTGTTTGA
>NCYC110
GCACGCGACNNGCNCCCATTCTGACCATTAAACTATCACNGATTGGTTTCTATGAAAATTTCGTTTNNTTATATAGNANNNNTTTTNNNNNNNNNNANTGNNNNNNN-NNNNNNNNNNNNNNNNNNNNNNNNnnnnnnnnnnnnnnnnnnnnnnnnnnnnnnnnnnnnnnnnnnnnnnnnnnnnnnnnnnnnnnnnnnnnnnnnnnnnnnnnnnnnnnnnnnnnnnnnnnnnnnnnnnnnnnnnnnnnnnnnnnnnnnnnnnnnnnnnnnnnnnnnnnnnnnnnnnnnnnnnnnnnnnnnnnnnnnnnnnnnnnnnnnnnnnnnnnnnnnnnnnnnnnnnnnnnnnnnnnnnnnnnnnnnnnnnnnnnnnnnnnnnnnnnnnnnnnnnnnnnnnnnnnnnnnnnnnnnnnnnnnnnnnnnnnnnnnnnnnnnnnnnnnnnnnnnnnnnnnnnnnnnnnnnnnnnnnnnnnnnnnnnnnnnnnnnnnnnnnnnnnnnnnnnnnnnnnnnnnnnnnnnnnnnnnnnnnnnnnnnnnnnnnnnnnnnnnnnnnnnnnnnnnnnnnnnnnnnnnnnnnnnnnnnnnnnnnnnnnnnnnnnnnnnnnnnnnnnnnnnnnnnnnnnnnnnnnnnnnnnnnnnnnnnnnnnnnnnnnnnnnnnnnnnnnnnnnnnnnnnnnnnnnnnnnnnnnnnnnnnnnnnnnnnnnnnnnnnnnnnnnnnnnnnnn
>NCYC361
nnnnnnnnnnnnnnnnnnnnnnnnnnnnnnnnnnnnnnnnnnnnnnnnnnnnnnnnnnnnnnnnnnnnnnnnnnnnnnnnnnnnnnnnnnnnnnnnnnnnnnnnnnnnnnnnnnnnnnnnnnnnnnnnnnnnnnnnnnnnnnnnnnnnnnnnnnnnnnnnnnnnnnnnnnnnnnnnnnnnnnnnnnnnnnnnnnnnnnnnnnnnnnnnnnnnnnnnnnnnnnnnnnnnnnnnnnnnnnnnnnnnnnnnnnnnnnnnnnnnnnnnnnnnnnnnnnnnnnnnnnnnnnnnnnnnnnnnnnnnnnnnnnnnnnnnnnnnnnnnnnnnnnnnnnnnnnnnnnnnnnnnnnnnnnnnnnnnnnnnnnnnnnnnnnnnnnnnnnnnnnnnnnnnnnnnnnnnnnnnnnnnnnnnnnnnnnnnnnnnnnnnnnnnnnnnnnnnnnnnnnnnnnnnnnnnnnnnnnnnnnnnnnnnnnnnnnnnnnnnnnnnnnnnnnnnnnnnnnnnnnnnnnnnnnnnnnnnnnnnnnnnnnnnnnnnnnnnnnnnnnnnnnnnnnnnnnnnnnnnnnnnnnnnnnnnnnnnnnnnnnnnnnnnnnnnnnnnnnnnnnnnnnnnnnnnnnnnnnnnnnnnnnnnnnnnnnnnnnnnnnnnnnnnnnnnnnnnnnnnnnnnnnnnnnnnnnnnnnnnnnnnnnnnnnnnnnnnnnnnnnnnnnnnnnnnnnnnnnnnnn
>RM11_1A
GCACGCGACAAGCGCCCATTCTGACCATTAAACTATCACGGATTTATTTCTATGAAAATTTCGTTTATTTGTATAGTATATGTTTATTTAAAATATAATGAGAATCTGGTAGAAAAGTGTTGATAACTAGCAGTTTAAAAGGTATCATTTGTTGAAATAAGTACCAACTATCATCCGTCGACTAGTACTCACACAACTATTGAGAAATTCGTAAGTTTTGTAAAACTGTTGGATACCGTTGCTGTTGAAGGCTATAGTAATAGGCATACAAAATTAGCGGAAGTTTACCTTGGGGATATAGGAATCCACAAAAGGGAAACGATATTTCCTCATAATAATATTGTAATTTCTTTTTCC-TTTTATATGTTTCATTATCCTATACATTACCAATACTTACATTTGAGCATTCATTAAATCTGATGGGTACATCTCAATCTTTCTGTCATCTTTTTATAGCATATATGGTAACATGCTAGTAGTATGAATACTAGTCGATATACGTAAATAAATTTTCATTTTAAAATGGATATGCCTAATCTGATAGATTCTATTAGCTGATTTTTCTACTACTTTTCATGTTCGTTTTTCAATAATTTGCAAGTTATATATCTTTGCCTCCGCTATACCATGATGAAGGTTAATGCGTAAGTTGCAGGCGAAGCATGATATGGACCACAACCCAGTTCGAACATAAAGAACTGAAAAACCTTGAGCTGTTTGA
>S288c
GCACGCGACAAGCGCCCATTCTGACCATTAAACTATCACGGATTTGTTTCTATGAAAATTTCGTTTATTTGTATAGTATATGTTTTTTTAAAATATAATGAGAATCTGGTAGAAAAGTGTTGATAACTAGCAGTTTAAAACGTATCATTTGTTGAAATAAGTACCAACTATCATCCGTCGACTAGTACTCACACAACTATTGAGAAATTCGTAAGTTTTGTAAAACTGTTGGATACCGTTGCTGTTGAAGGCTATAGTAATAGGCATACAAAATTAGCGGAAGTTTACCTTGGAAATAT----ATCCACAAAAGGGAAACGATATTTCCTCATAATAATATTGTANTTTCTTTTTCT-TTTTATATGTTNCATTATCCTATACATTACCAATACTTGCATTTGAGCATTCATTAAATCTGATGGGTACATCTCAATCTTTCTGTCATCTTTTTATAGCATATATGGTAACATGCTAGTAGTATGAATACTAGTCGATATACGTAAATAAATTTTCATTTTAAAATGGATATGCCTAATCTGATAGATTCTATTAGCTGATTTTTCTACTACTTTTCATGTTCGTTTTTCAATAATTTGCAAGTTATATATCTTTGCCTCCGCTATACCGTGATGAAGGTTAATGCGTAAGTTGCAGGCGAGGCATGATATGGACCACAACCCAGTTCGAACATAAAGAACTGAAAAACCATGAGCTGTTTGA
>SK1
GCACGCGACAAGCGCCCATTCTGACCATTAAACTATCACGGATTTGTTTCTATGAAAATTTCGTTTATTTGTATAGTATATGTTTTTTTAAAATATAATGAGAATCTAGTAGAAAAGTGTTGATAACTAGCAGTTTAAAAGGTATCATTTGTTGAAATAAGTACCAACTATCATCCGTCGACTAGTACTCACACAACTATTGAGAAATTCGTAAGTGTTGTAAAACTGTTGGATACCGTTGCTGTTGAAGGCTATAGTAATAGGCATACAAAATTAGCGGAAGTTTACCTTGGACATAT----ATCCACAAAAGGGAAACGATATTTCCTCATAATAATATTGTAATTTCTTTTTCCGTTTTATATGTTTCATTATCCTATACATTACCAATACTTGCATTTGAGCATTCATTAAATCTGATGGGTACATCTCAATCTTTCTGTCATCTTTTTATAGCATATATGGTAACATGCTAGTAGTANNAATANNNNNCGGNNTACGNAAATAAATTTTCNNNNNNNNNNNNNNNNNNNNNNNNNNNNNNnNNNNNNNNNNNNNNNNNNNNNNNNNNNNNNNNNNnnGNNNNTCAATAATTTGCAAGTTATATATCTTTGCCTCCGCTATACCGTGATGAAGGTTAATGCGTAAGTTGCAGGCGAGGCATGATATGGACCACAACCCAGTTCGAACATAAAGAACTGAAAAACCTTGAGCTGTTTGA
>UWOPS03_461_4
GCACGCGACAAGCGCCCATTCTGACCATTAAACTATCACGGATTTGTTTCTATGAAAAATTCGTTTATTGATATAGTATATCTTTTTTTAAAATATAATGAGAATCTGGTAGAAAAGTGTTGATAACTAGCAGTTTAAAAGGTATCATTTGTTAAAATAAGTACCAACTATCATCCGTCGACTAGTACTCACACAACTATTGAGAAATTCGTAAGTTTTGTAAAACTGTTGGATACCTTTGCTGTTGAAATCTATAGTAATAGGCACATAAAATTAGCGGAAGTTTACCTTGGAGATAT----ATCCACAAAAGGGAAACGATATTTCCTCATAATAATATTGTAATTTCTTTTTCC-TTTTATATGTTTCATTATCCTATACATTACCAATACTTGCATTTGAGCATTCATTAAATCTGATGGGTACATCTCAATCTTTCTGTCATCTTTTTATAGCATATATGGTANCATGCTAGTAGTATGAATACTAGTCGATACACGTAAATAAATTTTCATTTTAAAATGGATATGCCTAATCTGATAGATTCTATTAGCTGATTTTTCTACTACTTTTCATGTTCGTTTTTCAATAATTTGCAAGTTATATATCTTTGCCTCCGCTATACCGTGATGAAGGTTAATGCGTAAGTTGCAGGCGAGGCATGATATGGACCACAACCCAGTTCGAACATAAAGAACTGAAAAACCTTGAGCTGTTTGA
>UWOPS05_217_3
nnnnnnnnnnnnnnnnnnnnnnnnnnnnnnnnnnnnnnnnnnnnnnnnnnnnnnnnnnnnnnnnnnnnnnnnnnnnnnnnnnnnnnnnnnnnnnnnnnnnnnnnnnnnnnnnnnnnnnnnnnnnnnnnnnnnnnnnnnnnnnnnnnnnnnnnnnnnnnnnnnnnnnnnnnnnnnnnnnnnnnnnnnnnnnnnnnnnnnnnnnnnnnnnnnnnnnnnnnnnnnnnnnnnnnnnnnnnnnnnnnnnnnnnnnnnnnnnnnnnnnnnnnnnnnnnnnnnnnnnnnnnnnnnnnnnnnnnnnnnnnnnnnnnnnnnnnnnnnnnnnnnnnnnnnnnnnnnnnnnnNNNNNNNNNNTTTTCC-TNNNNNNNNTNNNNNNNNNNNNNNNNTTANCAATACTTGCNTNTGAGCATTCATTANNTCTGNTGNGNACATCNCANTCNTTCNGTCATCTTTTNANAGCATATANGGTAACATGCTANTAGNATGANTNCTAGNCGATACACNTANNNANNTTTNCNTTTTAAAATGGATATGCCNAATCTGATAGATTCTATTAGCTGATTTTTCTACTACTTTTCATGNTCGTNTNTCAANAATTTGCNAGNNATATNTCTTTGCCTCCGCTATACCGTGATGAAGGTTAATGCGTAAGTTGCAGGCGAGGCATGATATGGACCACAACCCAGTTCGAACATAAAGAACTGAAAAACCTTGAGCTGTTTGA
>UWOPS05_227_2
nnnnnnnnnnnnnnnnnnnnnnnnnnnnnnnnnnnnnnnnnnnnnnnnnnnnnnnnnnnnnnnnnnnnnnnnnnnnnnnnnnnnnnnnnnnnnnnnnnnnnnnnnnnnnnnnnnnnnnnnnnnnnnnnnnnnnnnnnnnnnnnnnnnnnnnnnnnnnnnnnnnnnnnnnnnnnnnnnnnnnnnnnnnnnnnnnnnnnnnnnnnnnnnnnnnnnnnnnnnnnnnnnnnnnnnnnnnnnnnnnnnnnnnnnnnnnnnnnnnnnnnnnnnnnnnnnnnnnnnnnnnnnnnnnnnnnnnnnnnnnnnnnnnnnnnnnnnNNNNNNNNNNNTCNNNNNNNNNNNATNNNNNNTTCTTTTTCC-TNNNNNNNNTNNNNNNNNNCNNNNNNTTACNNNNNNNNNCATTTGAGCATTCNNNNNNTCTNATGGGTACNNNTCAATCNNNNNNNNNNNTTNNNNNNNNATATATGGTAACNNNNNNNNNNNNNGAATACTAGTCNATACACGTAAATAAATTTTCANTTTAAAATGGATATGNNNNNTCTGATAGATTCTATTAGCTGATTTTNNNNNNACTTTTCATGTTCGTTTTTCAATAATTTGCAAGTTATATATCTTTGCCTCCGCTATACCGTGATGAAGGTTAATGCGTAAGTTGCAGGCGAGGCATGATATGGACCACAACCCAGTTCGAACATAAAGAACTGAAAAACCTTGANNTGTTTGA
>UWOPS83_787_3
NNNNNNNNNNNNNNNNNNTTCTGNNCNNNNNNNNNNNNNNNANNNNNNNNNNNNNNNNNNNNNNNNNNTTGTATAGTATNNGTTTNTNNNNNNNNNNNNNNNNNNNNNNNNNNNNNNNNNNNNNNNNNNNNNNNNNNNNNNNNNNNNNNNNNNNNNNNNNNNNNNN-NNNNNNNNNNNNNNNNNNNNNNNNNNNNNNNNNNNNNNNNNNNNNNNNNNNNNNNNNNCTNNNNNNNNNNNNNNNNGNNNAAANNNNNNNNNNNNNNNNNNNNNNNNNAGCNGNNNNNNNNNNNNNNNNNNNNNNNNNNNNNAAAANNNNNNNNNNATTTNNNCNNNNNNNNNNNGNNNNNNNTTTNNNNNNTTTATATGTTTCANNNNNNTATACATTACNNNNNCTTGCATTTGAGCATTCATTAAATCTGATGGGTACANCTNNNNNNTTCTGTCATCTTTTTATAGCATATATGGTAACATGCTAGTAGTATGAATACTAGTCGATATACGTAAATAAATTTTCATTTTAAAATGGATATGCCTAATCTGATAGATTCTATTAGCTGATTTTTCTACTACTTTTCATGTTCGTTTTTCAATAATTTGCAAGTTATATATCTTTGCCTCCGCTATACCNTGATGAAGGTTAATGCGTAAGTTGCAGGCGANGCATGATATGGACCACAACCCAGTTCGNACATAAAGAACTGAAAAACCNTGAGCTGTTTGA
>UWOPS87_2421
nnnnnnnnnnnnnnnnnnnnnnnnnnnnnnnnnnnnnnnnnnnnnnnnnnnnnnnnnnnnnnnnnnnnnnnnnnnnnnnnnnnnnnnnnnnnnnnnnnnnnnnnnnnnnnnnnnnnnnnnnnnnnnnnnnnnnnnnnnnnnnnnnnnnnnnnnnnnnnnnnnnnnnnnnnnnnnnnnnnnnNNNNNNNNNNNNNN-NNNNNNAGAAATTNNNNNNNNNNNNNNNNCTNTTGNNNNNNGTTGCTGTTGAAGGCTATAGTNNTANNCATNCAAAATTAGCGGAAGTTTACCTTGGGGATATAGGAATCCACAAAAGGGAAACGATATTTCCTCATAATAATATTGTAATTTCTTTTTCC-TTTTATATGTTTCATTATCCTATACATTACCAATACTTACATTTGAGCATTCATTAAATCTGATGGGTACATCTCAATCTTTCTGTCATCTTTTTATAGCATATATGGTAACATGCTAGTAGTATGAATACTAGTCGATATACGTAAATAAATTTTCATTTTAAAATGGATATGCCTAATCTGATAGATTCTATTAGCTGATTTTTCTACTACTTTTCATGTTCGTTTTTCAATAATTTGCAAGTTATATATCTTTGCCTCCGCTATACCATGATGAAGGTTAATGCGTAAGTTGCAGGCGAAGCATGATATGGACCACAACCCAGTTCGAACATAAAGAACTGAAAAACCTTGAGCTGTTTGA
>W303
GCACGCGACAAGCGCCCATTCTGACCATTAAACTATCACGGATTTGTTTCTATGAAAATTTCGTTTATTTGTATAGTATATGTTTTTTNAAAATATAATGAGAATCTGGTAGAAAAGTGTTGATAACTAGCAGTTTAAAACGTATCATTTGTTGAAATAAGTACCAACTATCATCCGNCGACTAGTACTCACACAACTATTGAGAAATTCGTAAGTTTTGTAAAACTGTTGGATACCGTTGCTGTTGAAGGCTATAGTAATAGGCATACAAAATTAGCGGAAGTTTACCTTGNAAATAT----ATCCACAAAAGGGAAACGATATTTCCTCATAATAATATTGTAATTTCTTTTTCT-TTTTATATGTTTCATTATCCTATACANTACCNNNNNNTNNNNNNNNNNNNNNNNNNNNNNNNNNNNNNNNNNNNNNNNNNNNNNNNNNNNNNNNNNNNNNNNNNNNNNNNNNNNNNNNNNNNNNNNNNNNNNNNNNNNNNNNCNNNNNNNNNNNNNNNNNNNNNNNNNNNNNNNNNNNNNNNNNNNNNNNNNNNNNNNNNNNNNNNNNNNNNNNNNNNNNNNNNNNNNNNNNNNNNNNNNNNNNNNNNNNNNNNNNNNNNNNNNNNNNNNNNNNNNNNNNNNNNNNNNNNNNNNNNNNNNNNNNNNNNNNNNNNNNNNNNNNNNNNNTCGAACATNAAGAACTGAAAAACCANNNNNNNNNNNN
>Y12
GCACGCGACAAGCGCCCATTCTGACCATTAAACTATCACGGATTTGTTTCTATGAAAATTTCGTTTATTTGTATANTATATGTTTTTTTAAAATATAANNNNNNNNNAGNNNNNNANTGTNNNNAACTAACAGTTTAAAANGNNNNNTTTGTTNNNNNnnnnnnnnnnnnnnnnnnnnnnnnnnnnnnnnnnnnnnnnnnnnnnnnnnnnnnnnnnnnnnnnnnnnnnnnnnnnnnnnnnnnnnnnnnnnnnnnnnnnnnnnnnnnnnnnnnnnnnnnnnnnnnnnnnnnnnnnnnnnnnnnnnnnnnnnnnnnnnnnnnnnnnnnnnnnnnnnnnnnnnnnnnnnnnnnnnnnnnnnnnnnnnnnnnnnnnnnnnnnnnnnnnnnnnnnnnnnnnnnnnnnnnnnnnnnnnnnnnnnnnnnnnnnnnnnnnnnnnnnnnnnnnnnnnnnnnnnnnnnnnnnnnnnnnnnnnnnnnnnnnnnnnnnnnnnnnnnnnnnnnnnnnnnnnnnnnnnnnnnnnnnnnnnnnnnnnnnnnnnnnnnnnnnnnnnnnnnnnnnnnnnnnnnnnnnnnnnnnnnnnnnnnnnnnnnnnnnnnnnnnnnnnnnnnnnnnnnnnnnnnnnnnnnnnnnnnnnnnnnnnnnnnnnnnnnnnnnnnnnnnnnnnnnnnnnnnnnnnnnnnnnnnnnnnnnnnnnnnnnnnnnnnnnnnnnnnnnnnnnnnnn
>Y55
GCACGCGACAAGCGCCCATTCTGACCATTAAACTATCACGGATTTATTTCTATGAAAATTTCGTTTATTTGTATAGTATATGTTTATTTAAAATATAATGAGAATCTGGTAGAAAAGTGTTGATAACTAGCAGTTTAAAAGGTATCATTTGTTGAAATAAGTACCAACTATCATCCGTCGACTAGTACTCACACAACTATTGAGAAATTCGTAAGTTTTGTAAAACTGTTGGATACCGTTGCTGTTGAAGGCTATAGTAATAGGCATACAAAATTAGCGGAAGTTTACCTTGGGGATATAGGAATCCACAAAAGGGAAACGATATTTCCTCATAATAATATTGTAATTTCTTTTTCC-TTTTATATGTTTCATTATCCTATACATTACCAATACTTACATTTGAGCATTCATTAAATCTGATGGGTACATCTCAATCTTTCTGTCATCTTTTTATAGCATATATGGTAACATGCTAGTAGTATGAATACTAGTCGATATACGTAAATAAATTTTCATTTTAAAATGGATATGCCTAATCTGATAGATTCTATTAGCTGATTTTTCTACTACTTTTCATGTTCGTTTTTCAATAATTTGCAAGTTATATATCTTTGCCTCCGCTATACCATGATGAAGGTTAATGCGTAAGTTGCAGGCGAAGCATGATATGGACCACAACCCAGTTCGAACATAAAGAACTGAAAAACCTTGAGCTGTTTGA
>Y9
-NNNNNNNNNNNNNNN-NNNNNNNN-NNNNN-NNNNNNNN-N-NNNNNNN-NNNNNNNNNnnnnnnnnnnnnnnnnnnnnnnnnnnnnnnnnnnnnnnnnnnnnnnnnnnnnnnnnnnnnnnnnnnnnnnnnnnnnnnnnnnnnnnnnnnnnnnnnnnnnnnnnnnnnnnnnnnnnnnnnnnnnnnnnnnnnnnnnnnnnnnnnnnnnnnnnnnnnnnnnnnnnnnnnnnnnnnnnnnnnnnnnnnnnnnnnnnnnnnnnnnnnnnnnnnnnnnnnnnnnnnnnnnnnnnnnnnnnnnnnnnnnnnnnnnnnnnnnnnnnnnnnnnnnnnnnnnnnnnnnnnnnnnnnnnnnnnnnnnnnnnnnnnnnnnnnnnnnnnnnnnnnnnnnnnnnnnnnnnnnnnnnnnnnnnnnnnnnnnnnnnnnnnnnnnnnnnnnnnnnnnnnnnnnnnnnnnnnnnnnnnnnnnnnnnnnnnnnnnnnnnnnnnnnnnnnnnnnnnnnnnnnnnnnnnnnnnnnnnnnnnnnnnnnnnnnnnnnnnnnnnnnnnnnnnnnnnnnnnnnnnnnnnnnnnnnnnnnnnnnnnnnnnnnnnnnnnnnnnnnnnnnnnnnnnnnnnnnnnnnnnnnnnnnnnnnnnnnnnnnnnnnnnnnnnnnnnnnnnnnnnnnnnnnnnnnnnnnnnnnnnnnnnnnnnnnnnnnnnnnnnnnnnnnnnnnnnnnnnnnnn
>YIIc17_E5
GCACGCGACAAGCGCCCATTCTGACCATTAAACTATCACGGATTTATTTCTATGAAAATTTCGTTTATTTGTATAGTATATGTTTATTTAAAATATAATGAGAATCNNGTAGAAAAGTGTTGATAACTAGCAGTTTAAAAGGTATCATTTGTTGAAATAAGTACCAACTATCATCCGTCGACNNNNNNTCACACAACTATTGAGAAATTCGTAAGTTTTGTAAAACTGTTGGATACCGTTGCTGTTGAAGGCTATAGTAATAGGCATACAAAANNNNNGGNNNNNTACCNNNNNNNNNNNNNNNNNNNCAAAAGGGAAACGATATTTCCTCATAATAATATNGTAATTTCTTTTTCC-TTTTNNNNNNTTCATTANNNNNNACATTACNAATANNNNNNTTNNNNNNTTCNNNNNNTCNNNNNNNNNNNNCTCAATCTTTNNNNNNTCTTTNNNNNNNNNNNNNNNNNNNNNNNNNNNNNNNNNNNNNNNNNNCNNNNNNNNNNNNNNNNNNNnnnnnnnnnnnnnnnnnnnnnnnnnnnnnnnnnnnnnnnnnnnnnnnnnnnnnnnnnnnnnnnnnnnnnnnnnnnnnnnnnnnnnnnnnnnnnnnnnnnnnnnnnnnnnnnnnnnnnnnnnnnnnnnnnnnnnnnnnnnnnnnnnnnnnnnnnnnnnnnnnnnnnnnnnnnnnnnnnnnnnnnnnnnnnnnnnnnnnnnnnnnnnnnnn
>YJM789
GCACGCGACAAGCGCCCATTCTGACCATTAAACTATCACGGATTTGTTTCTATGAAAATTTCGTTTATTTGTATAGTATATGTTTTTTTAAAATATAATGAGAATCTGGTAGAAAAGTGTTGATAACTAGCAGTTTAAAACGTATCATTTGTTGAAATAAGTACCAACTATCATCCGTCGACTAGTACTCACACAACTATTGAGAAATTCGTAAGTTTTGTAAAACTGTTGGATACCGTTGCTGTTGAAGGCTATAGTAATAGGCATACAAAATTAGCGGAAGTTTACCTTGGAAATAT----ATCCACAAAAGGGAAACGATATTTCCTCATAATAATATTGTAATTTCTTTTTCT-TTTTATATGTTTCATTATCCTATACATTACCAATACTTGCATTTGAGCATTCATTAAATCTGATGGGTACATCTCAATCTTTCTGTCATCTTTTTATAGCATATATGGTAACATGCTAGTAGTATGAATACTAGTCGGTATACGTAAATAAATTTTCATTTTAAAATGGATATGCCTAATCTGATAGATTCTATTAGCTGATTTTTCTACTACTTTTCATGTTCGTTTTTCAATAATTTGCAAGTTATATATCTTTGCCTCCGCTATACCGTGATGAAGGTTAATGCGTAAGTTGCAGGCGAGGCATGATATGGACCACAACCCAGTTCGAACATAAAGAACTGAAAAACCATGAGCTGTTTGA
>YJM975
NNNNNNNNNNNNCGCCCATTCTGACCNNNNNNNNNTCACGGATTTNTTTCNANGAAAATTTCGTTNANTNGNANNGNANNNG-NNN-NNNNNNNNNNNNNNNNNNNN-NNNNNNN-NNN-NNNNNNNNNNNNNNN-NNNNNNNNNNNNNNNN-NNNNNNNNNNNNN-NNNNNNNNNNNNNNNNNNNNNNNNNNNNNNNNN-NNNNNNNNNNNNNNNNN-NNNNNNNNNNNNNNNNNNGNNNNNNNNNNNNNNNNTNNNNNNNGGNATNNNNNNNTNNNNNNNNNNNNNNNNNNGGATATAGNNNNNNACAAAAGGGAAACGATANNNNNTCATANNNATNNNNTNANNTCTTTNNNN-NTTTATATGTTTCATTATCCTATACATTACCAATACTTACATTTGAGCATTCATTAAATCTGATGGGTACATCTCAATCTTTCTGTCATCTTTTTATAGCATATATGGTAACATGCTAGTAGTATGAATACTAGTCGATATACGTAAATAAATTTTCATTTTAAAATGGATATGCCTAATCTGATAGATTCTATTAGCTGATTTTTCTACTACTTTTCATGTTCGTTTTTCAATAATTTGCAAGTTATATATCTTTGCCTCCGCTATACCATGATGAAGGTTAATGCGTAAGTTGCAGGCGAAGCATGATATGGACCACAACCCAGTTCGAACATAAAGAACTGAAAAACCTTGAGCTGTTTGA
>YJM978
nnnnnnnnnnnnnnnnnnnnnnnnnnnnnnnnnnnnnnnnnnnnnnnnnnnnnnnnnnnnnnnnnnnnnnnnnnnnnnnnnnnnnnnnnnnnnnnnnnnnnnnnnnnnnnnnnnnnnnnnnnnnnnnnnnnnnnnnnnnnnnnnnnnnnnnnnnnnnnnnnnnnnnnnnnnnnnnnnnnnnnnnnnnnnnnnnnnnnnnnnnnnnnnnnnnnnnnnnnnnnnnnnnnnnnnnnnnnnnnnnnnnnnnnnnnnnnnnnnnnnnnnnnnnnnnnnnnnnnnnnnnnnnnnnnnnnnnnnnnnnnnnnnnnnnnnnnnnnnnnnnnnnnnnnnnnnnnnnnnnnnnnnnnnnnnnnnnnnnnnnnnnnnnnnnnnnnnnnnnnnnnnnnnnnnnnnnnnnnnnnnnnnnnnnnnnnnnnnnnnnnnnnnnnnnnnnnnnnnnnnnnnnnnnnnnnnnnnnnnnnnnnnnnnnnnnnnnnnnnnnnnnnnnnnnnnnnnnnnnnnnnnnnnnnnnnnnnnnnnnnnnnnnnnnnnnnnnnnnnnnnnnnnnnnnnnnnnnnnnnnnnnnnnnnnnnnnnnnnnnnnnnnnnnnnnnnnnnnnnnnnnnnnnnnnnnnnnnnnnnnnnnnnnnnnnnnnnnnnnnnnnnnnnnnnnnnnnnnnnnnnnnnnnnnnnnnnnnnnnnnnnnnnnnnnnnnnnnnnnnnnnnnnnnnnnnnnnnnnnnnn
>YJM981
nnnnnnnnnnnnnnnnnnnnnnnnnnnnnnnnnnnnnnnnnnnnnnnnnnnnnnnnnnnnnnnnnnnnnnnnnnnnnnnnnnnnnnnnnnnnnnnnnnnnnnnnnnnnnnnnnnnnnnnnnnnnnnnnnnnnnnnnnnnnnnnnnnnnnnnnnnnnnnnnnnnnnnnnnnnnnnnnnnnnnnnnnnnnnnnnnnnnnnnnnnnnnnnnnnnnnnnnnnnnnnnnnnnnnnnnnnnnnnnnnnnnnnnnnnnnnnnnnnnnnnnnnnnnnnnnnnnnnnnnnnnnnnnnnnnnnnnnnnnnnnnnnnnnnnnnnnnnnnnnnnnnnnnnnnnnnnnnnnnnnnnnnnnnnnnnnnnnnnnnnnnnnnnnnnnnnnnnnnnnnnnnnnnnnnnnnnnnnnnnnnnnnnnnnnnnnnnnnnnnnnnnnnnnnnnnnnnnnnnnnnnnnnnnnnnnnnnnnnnnnnnnnnnnnnnnnnnnnnnnnnnnnnnnnnnnnnnnnnnnnnnnnnnnnnnnnnnnnnnnnnnnnnnnnnnnnnnnnnnnnnnnnnnnnnnnnnnnnnnnnnnnnnnnnnnnnnnnnnnnnnnnnnnnnnnnnnnnnnnnnnnnnnnnnnnnnnnnnnnnnnnnnnnnnnnnnnnnnnnnnnnnnnnnnnnnnnnnnnnnnnnnnnnnnnnnnnnnnnnnnnnnnnnnnnnnnnnnnnnnnnnnnnnnnnnnnnnnnnnnnn
>YPS128
NNNNNNNNNNNNNNNNNNNTCTGACNNNNNNNNNNNNNNNNNNNN-NNNNNNNNNNNNNN-NNTNNNNN-NNNNNNNNNNNNnnnnnnnnnnnnnnnnnnnnnnnnnnnnnnnnnnnnnnnnnnnnnnnnnnnnnnnnnnnnnnnnnnnnnnnnnnnnnnnnnnnnnnnnnnnnnnnnnnnnnnnnnnnnnnnnnnnnnnnnnnnnnnnnnnnnnnnnnnnnnnnnnnnnnnnnnnnnnnnnnnnnnnnnnnnnnnnnnnnnnnnnnnnnnnnnnnnnnnnnnnnnnnnnnnnnnnnnnnnnnnnnnnnnnnnnnnnnnnnnnnnnnnnnnnnnnnnnnnnnnnnnnnnnnnnnnnN-NNNNN-NNNNNNNNNNNNNNNNNNNNNNNNNNNNNNNTGCATTTGAGCANNNNNNNNNTCTGACGGNNNNNNNNNNATCTTTCTGNNNNNNNNNNNNNNNNNNNNNNNNNNNATNNNNNNNNTATGAANNNNNNNCNNNNNNNNNNNNNNNNTTTTCATTTTAAAATGGATATNNNNNNTCTGATAGATTCTATTAGCTGATTTTTCTACTACTTTTCATGTTCGTTNNNNNNTAATTTGCAAGTTATATATCTTTGCCTCCGCTATACCGTGATGAAGGTTAATGCGTAAGTTGCAGGCGAGGCATGATATGGACCACAACCCAGTTCGAACATAAAGAACTGAAAAACCTTGAGCTGTTTGA
>YPS606
NNNNNNGANNNNNNCCCATTCTGACCNNNNNNCNNNCNNNNNNNNNNNNNNNNNNNAATTTCGNNNNNNNNNNNNNnnnnnnnnnnnnnnnnnnnnnnnnnnnnnnnnnnnnnnnnnnnnnnnnnnnnnnnnnnnnnnnnnnnnnnnnnnnnnnnnnnnnnnnnnnnnnnnnnnnnnnnnnnnnnnnnnnnnnnnnnnnnnnnnnnnnnnnnnnnnnnnnnnnnnnnnnnnnnnnnnnnnnnnnnnnnnnnnnnnnnnnnnnnnnnnnnnnnnnnnnnnnnnnnnnnnnnnnnnnnnnnnnnnnnnnnnnnnnnnnnnnnnnnnnnnnnnnnnnnnnnnnnnnnnnnnnnnnnnnnnnnnnnnnnnnnnnnnnnnnnnnnnnnnnnnnnnnnnnnnnnnnnnnnnnnnnnnnnnnnnnnnnnnnnnnnnnnnnnnnnnnnnnnnnnnnnnnnnnnnnnnnnnnnnnnnnnnnnnnnnnnnnnnnnnnnnnnnnnnnnnnnnnnnnnnnnnnnnnnnnnnnnnnnnnnnnnnnnnnnnnnnnnnnnnnnnnnnnnnnnnnnnnnnnNNNNNNNNNNNNNNN-NNNNNNNNNNNNNNNNNNNNNNNNNNNNNNNNNNNNNNNNNNNNNNNNNNNNNNNNNNNNNNNNNNNNNNNNNNNNNNANNNNNNNNNNNNNNNNNNNNNNNNNnnnnnnnnnnnnnnnnnnnnnnnnnnnnnnnnnnnnn
>YS2
nnnnnnnnnnnnnnnnnnnnnnnnnnnnnnnnnnnnnnnnnnnnnnnnnnnnnnnnnnnnnnnnnnnnnnnnnnnnnnnnnnnnnnnnnnnnnnnnnnnnnnnnnnnnnnnnnnnnnnnnnnnnnnnnnnnnnnnnnnnnnnnnnnnnnnnnnnnnnnnnnnnnnnnnnnNNNNNNNNNNNNNNNNNNNNNNNNNNNNNNNNNNNNNNNNNNNNNNNNNNNNNNNNNNNNNNNNNNNNNNNNNNNTNNNNNNNNNNNNNNNNNNNNTACNNNNNNNNNGNNNNNNNNNNNNNNNNNNNNNNNNNNNNNNNNNNGGGANNNGNNNTTTCCTNNTNNNNNNNTTGTAATTTCTTTTTNN-NNNNNNNNNTNNNNNNNNNNTATACATTANNNNNNNNNNCATTTGAGCATTCNTNNNNNNNGATGGGTACATCTCNNNCTTTCTNNNNNCTTNNNNNNGCATNTATGGTAACATGCTAGTAGTATGAATACTAGTCGATATACGTAAATAAATTTTCATTTTAAAATGGATATGCCTAATCTGATAGATTCTATTAGCTGATTTTTCTACTACTTTTCATGTTCGTTTTTCAATAATTTGCAAGTTATATATCTTTGCCTCCGCTATACCATGATGAAGGTTAATGCGTAAGTTGCAGGCGAANCATGATATGGACCACAACNCAGTTCGAACATAAAGAACTGAAANACCTTGAGCTGTTTGN
>YS4
nnnnnnnnnnnnnnnnnnnnnnnnnnnnnnnnnnnnnnnnnnnnnnnnnnnnnnnnnnnnnnnnnnnnnnnnnnnnnnnnnnnnnNNNNNNNNNNNNNNNNNN-NNNNNNNNNNNNNNNNNNNNNNNNNNNNNNNNNNNNNNNNNNNNNNNNNNNNNNNNNNNNNNNNNNNNNNNNNNNNNNNNNNNNNNNNNNNNNNNNNNNNNNNNNNNNNNNNNNNNNNNNNNNNNNNNNNNNNNNNNNNNNNNNNNNNNNNNNNNNNNNNNNNNNNNNNNNNNNNNNNNNNNNNNNNNNNNNNNN----NNNNNNNNNNNNNNNNNNNNNNNNNNNNNNNNNNNNNNNNNNNNNNNNNNNNNN-NNNNNNNNNNNNNNNNNNNNNNNNNANNNNNNNNNNNNGCANNNNNNNNNNNNNNNNNNNNNATGGNNNNNNNNNNNNNNTTNNNTCATNNNNTTANAGCATATATGGTAACATGCTAGTAGTATGANNNNNNNNNNATATACGTNNNNNNNNNNNNNNNNTAAAATGGNNNNNNNNNNNNTGATNNNTNNTATTANNNNNNNNTTCNNCTACTNNTCNNNNNNGTTNTTNNNTAANTTGCAAGTTNNNNNNNNNNNNNNNNNCTATACCGTGATGAAGGTTAANGCNTAAGTTNCAGGNGAGGCATGATATGGACCACANCCCAGTTCGAACNTAAAGAACTGAAAANCCATGAGCTNNTTGA
>YS9
GCACGCGACAAGCGCCCATTCTGACCATTAAACTATCACGGATTTATTTCTATGAAAATTTCGTTTATTTGTATAGTATATGTTTATTTAAAATATAATGAGAATCTGGTAGAAAAGTGTTGATAACTAGCAGTTTNAAAGGTATCATTNGTTGAAATAAGTACNAACTATNATCCGTCGACTANTACTCNCACAACTATNGAGAAATTCGTAAGTTTNGTAAAACTGTTGGANACCGTTGCTGTTGAAGGCTATAGTAANAGGCATACNAAATTNNCGGAAGTTTNCCNTGGGGATATNGGAATCCNCAAAAGGNAAACGANATTTCCTCATNNNNNNNNNNNNNNTTCTTTTTCC-TTTTATATGTTTCATTATNNNNTACATNNNNNNNNNNNNNNNNNNNNNNNNNNNNNNNNNNNNNNNNNNNNNNNNNnnnnnnnnnnnnnnnnnnnnnnnnnnnnnnnnnnnnnnnnnnnnnnnnnnnnnnnnnnnnnnnnnnnnnnnnnnnnnnnnnnnnnnnnnnnnnnnnnnnnnnnnnnnnnnnnnnnnnnnnnnnnnnnnnnnnnnnnnnnnnnnnnnnnnnnnnnnnnnnnnnnnnnnnnnnnnnnnnnnnnnnnnnnnnnnnnnnnnnnnnnnnnnnnnnnnnnnnnnnnnnnnnnnnnnnnnnnnnnnnnnnnnnnnnnnnnnnnnnnnnnnnnnnnnnnnnnnnnnnnnnnnnnnn
