# Supplementary material for: Evolutionary Genomics of Transposable Elements in Saccharomyces cerevisiae
Source: PLoS One. 2012 Nov 30;7(11):e50978. doi: 10.1371/journal.pone.0050978 (PMC3511429; doi:10.1371/journal.pone.0050978)
Supplement: File S7 — ZIP archive of SGRP strain alignments used for population genomic analyses. Alignments of the orthologous genomic region in each SGRP strain corresponding to each Ty insertion in our re-annotation of the S. cerevisiae reference genome. N’s represent low quality (<Q40 phred score) or missing data, primarily due to the low-coverage sequence of many SGRP strains. The DNA sequence of sacCer2 is included as “REF” and each alignment includes the TE locus and 200 bp of DNA sequence on either side of the Ty insertion site. A dummy sequence shows the position of each TE in the alignment with “T”s. (ZIP) [file pone.0050978.s007.zip › S7/chrIX_s105-_TY1.mfa]

>REF
AGCGAAATGAGCCCAGTCCTTAATCCATACGTGGTCGTGCTTTACTGAATATCAGAAGATGCAAAGGCTCTTTTCAATTATCTAGTACATTGAACTTAGGAATGTGGGGAAACTGAAGGTCAAGGAAAAAATTAGC-GCCATATGTTGGTATGATGTCAATAGCAGTAGAAAAATATATAGACAAGAAAGACGGGGGAGTAAGAAGTTCTGCTCGAGGGTATGGGAAACCACAACAAGGTACAATATTCTTACATAACGTTATTATTATTTCTTTCTCCATTTTTCATTATCAATCCTTGAATTTCAGCTCCAACTAAATCTGATGACCGTCTCTCACTTTCTATATCGTTCTCTACACAGTATATTATAATATACCAATAACACGAACTCCAGTCAGTAGATCGTTGCCGATCTTCATTCTAACAAGACAAGAGATGAAAGTATTACAACAGAAAGATGGCACTTGTACTTATTAAAGTAGAAGTGGATGTATTAGTCCTGGATATGCTTTATTTTTGAAGCATAAGAACAATAAGAA---------CATCTTCTTAGCCGGCTGAATAATCGCTGATAATTCGATTTTAAAAAGAAAAGTACATCGAAAATTATGTGCTAAACAAGATATTAA
>index
--------------------------------------------------------------------------------------------------------------------------------------------------------------------------------------------------------TTTTTTTTTTTTTTTTTTTTTTTTTTTTTTTTTTTTTTTTTTTTTTTTTTTTTTTTTTTTTTTTTTTTTTTTTTTTTTTTTTTTTTTTTTTTTTTTTTTTTTTTTTTTTTTTTTTTTTTTTTTTTTTTTTTTTTTTTTTTTTTTTTTTTTTTTTTTTTTTTTTTTTTTTTTTTTTTTTTTTTTTTTTTTTTTTTTTTTTTTTTTTTTTTTTTTTTTTTTTTTTTTT-----------------------------------------------------------------------------------------------------------------------------------------------------------------------------------------------------------------
>273614N
nnnnnnnnnnnnnnnnnnnnnnnnnnnnnnnnnnnnnnnnnnnnnnnnnnnnnnnnnnnnnnnnnnnnnnnnnnnnnnnnnnnnnnnnnnnnnnnnnnnnnnnnnnnnnnnnnnnnnnnnnnnnnnnnnnnnnnnnnnnnnnnnnnnnnnnnnnnnnnnnnnnnnnnnnnnnnnnnnnnnnnnnnnnnnnnnnnnnnnnnnnnnnnnnnnnnnnnnnnnnnnnnnnnnnnnnnnnnnnnnnnnnnnnnnnnnnnnnnnnnnnnnnnnnnnnnnnnnnnnnnnnnnnnnnnnnnnnnnnnnnnnnnnnnnnnnnnnnnnnnnnnnnnnnnnnnnnnnnnnnnnnnnnnnnnnnnnnnnnnnnnnnnnnnnnnnnnnnnnnnnnnnnnnnnnnnnnnnnnnnnnnnnnnnnnnnnnnnnnnnnnnnnnnnnnnnnnnnnnnnnnnnnnnnnnnnnnnnnnnnnnnnnnnnnnnnnnnnnnnnnnnnnnnnnnnnnnnnnnnnnnnnnnnnnnnnnnnnnnnnnnnnnnnnnnnnnnnnnnnnnnnnnnnnnnnnnnnnnnnnnnnnnnnnnnnnnnnnnnnnnnnnnnnnnnnNNNNNNNN-NNNNNNNNNNNNNNNNNTNNNNNNNNNNNTNNNNN
>322134S
GGCGAAATGAGCCCAGTCCTTAATCCATACGCGGCCGTGCTTTACTGAATATCAGAAGATGCAAAGGCTCTTTTCAATTATCTAGTACATGGAACTTAGGAATGTGGGGAAACTGAAGGTCAAGGAAAAAATTAGCCGCCATATGTTGGTAAGATGTCAATAGCAGTAGAAAAATATATAGACAAGAAAGACGGGGGAGTAAGAAGTTCTGCTCGAGGGTATGGGAAACCACAACAAGGTACAATATTCTTACATAACGNTATTATTANTTCTTTCTTCATTTTTCATTATCAATCCTTGAATTNCAGCTCCAACTAAATCTGATGACCGTCTCTCACTCTCTATATCGTTCTCTACACAGTATATTATAATATACCAATANCACGAACTCCAGTCAGTAGATCGTTGCCGATCTTCATTCTANCNAGACNAGAGATGNANGTATTANNACAGAAAGATGGCACTTGTACTTATTAAAGTAGAAGTNNNTGTATTAGTCCTGGNTATGCTTNNNNNNNnnnnnnnnnnnnnnnnnnnnnnnnnnnnnnnnnnnnnnnnnnnnnnnnnnnnnnnnnnnnnnnnnnnnnnnnnnnnnnnnnnnnnnnnnnnnnnnnnnnnnnnnnnnnnnnnnnnnn
>378604X
AGCGAAATGAGCCCAGTCCTTAATCCATACGTGGTCGTGCTTTACTGAATATCAGAAGATGCAAAGNNTCTTTTNNNNNNNNNNNNNNNNNNNNNNNNNNNNNNNNNNNNNNNNNNNNNNNNNNNNNNAANNNNNN-NNNNNNNNNNNNNNNNNNNNNNNNNNNNNNNNNNNNANNNNNNNNNNNNNNNNNNNNGNNNNNNNNNNNNNNNNNNNNNNNNNNNNNNNNNNNNNNNNNAGGTNNN-NNNNNNNNNNNNNNNNNNNNNNNNNNNNNNNNNNNNNNNNNNNNNNNNNNNNNNNNNNNNNNNNNNNNNNNNNNNNNNNNNNANNNNNNNNNNNNNNNNNNNNNNNNNNNNNNNNNNNNNNNNNNNNNNNNCNNNNNNCNNNAACNNCAGTNNNNNNATCGTTGCCGNNNNNNNNNNNNANNNNNNAANAGATGAANNNNNNNNNANAGAANGANNNNNNNNNNNNNNNNNNAANNNNNAGTGGATGTATTAGTCCTGGATATGCTTTATTTTTGAAGNNNNAGNNNNNNNANNN---------CNNCTTCTTAGCCGGNNNNNNNNNNNNNNNNNNNNNGATTTTAAAAAGAAAAGTACANNNANNNNNNTGTGCTAAACAAGATATTAA
>BC187
nnnnnnnnnnnnnnnnnnnnnnnnnnnnnnnnnnnnnnnnnnnnnnnnnnnnnnnnnnnnnnnnnnnnnnnnnnnnnnnnnnnnnnnnnnnnnnnnnnnnnnnnnnnnnnnnnnnnnnnnnnnnnnnnnnnnnnnnnnnnnnnnnnnnnnnnnnnnnnnnnnnnnnnnnnnnnnnnnnnnnnnnnnnnnnnnnnnnnnnnnnnnnnnnnnnnnnnnnnnnnnnnnnnnnnnnnnnnnnnnnnnnnnnnnnnnnnnnnnnnnnnnnnnnnnnnnnnnnnnnnnnnnnnnnnnnnnnnnnnnnnnnnnnnnnnnnnnnnnnnnnnnnnnnnnnnnnnnnnnnnnnnnnnnnnnnnnnnnnnnnnnnnnnnnnnnnnnnnnnnnnnnnnnnnnnnnnnnnnnnnnnnnnnnnnnnnnnnnnnnnnnnnnnnnnnnnnnnnnnnnnnnnnnnnnnnnnnnnnnnnnnnnnnnnnnnnnnnnnnnnnnnnnnnnnnnnnnnnnnnnnnnnnnnnnnnnnnnnnnnnnnnnnnnnnnnnnnnnnnnnnnnnnnnnnnnnnnnnnnnnnnnnnnnnnnnnnnnnnnnnnnnnnnnnnnnnnnnnnnnnnnnnnnnnnnnnnnnnnnnnnnnnnnnnnnnnnn
>DBVPG1106
nnnnnnnnnnnnnnnnnnnnnnnnnnnnnnnnnnnnnnnnnnnnnnnnnnnnnnnnnnnnnnnnnnnnnnnnnnnnnnnnnnnnnnnnnnnnnnnnnnnnnnnnnnnnnnnnnnnnnnnnnnnnnnnnnnnnnnnnnnnnnnnnnnnnnnnnnnnnnnnnnnnnnnnnnnnnnnnnnnnnnnnnnnnnnnnnnnnnnnnnnnnnnnnnnnnnnnnnnnnnnnnnnnnnnnnnnnnnnnnnnnnnnnnnnnnnnnnnnnnnnnnnnnnnnnnnnnnnnnnnnnnnnnnnnnnnnnnnnnnnnnnnnnnnnnnnnnnnnnnnnnnnnnnnnnnnnnnnnnnnnnnnnnnnnnnnnnnnnnnnnnnnnnnnnnnnnnnnnnnnnnnnnnnnnnnnnnnnnnnnnnnnnnnnnnnnnnnnnnnnnnnnnnnnnnnnnnnnnnnnnnnnnnnnnnnnnnnnnnnnnnnnnnnnnnnnnnnnnnnnnnnnnnnnnnnnnnnnnnnnnnnnnnnnnnnnnnnnnnnnnnnnnnnnnnnnnnnnnnnnnnnnnnnnnnnnnnnnnnnnnnnnnnnnnnnnnnnnnnnnnnnnnnnnnnnnnnnnnnnnnnnnnnnnnnnnnnnnnnnnnnnnnnnnnnnnnnn
>DBVPG1373
GGCGAAATGAGCCCAGTCCTTAATCCATACGCGGTCGTGCTTTACTGAATATCAGAAGATGCAAAGGCTCTTTTCAATTATCTAGTACATTGAACTTAGGAATGTGGGGAAACTGAAGGTCAAGGAAAAAATTAGC-GCCATATGTTGGTAAGATGTCAATAGCAGTAGAAAAATATATAGACAAGAAAGACGGGGGAGTAAGAAGTTCTGCTCGAGGGTATGGGAAACCACAACAAGGTACAATATTCTTACATAACGTTATTATTATTTCTTTCTCCATTTTTCATTATCAATCCTTGAATTTCAGCTCCAACTAAATCTGATGACCGTCTCTCACTTTCTATACCATCGTCTACNCAGTATATTATAATATACCAATAACACGAACTCTAGTCAGTAGATCGTTGCCCATCTTCATTCTACCAAGACAAGAGATGAAAGTATTACAACAGAAAGATGGTGCTTGTACTCATTAAAGTAGAAGTGGATGTATTAGTCCTGGATATGCTTTATTTTTGAAGCATAAGAACAATAAGAA---------CATCTTCTTAGCCGGCTGAATAATCGCTGATAATTCGATTTTAAAAAGAAANGTACATCGAAAATTATGTGCTAAACAAGATATTAA
>DBVPG1788
GGCGAAATGAGCCCAGTCCTTAATCCATACGCGGTCGTGCTTTACTGAATATCAGAAGATGCAAAGGCTCTTTTCAATTATCTAGTACATTGAACTTAGNNNNNNGGGGNNNNNNAAGGTCAAGGAAAAAATTAGC-GCCATATGTTGGTAAGATGTCAATAGCAGTAGAAAAATATATAGANNNNNNNGACGGGGGAGNNANNNNNNNTGCTNNNNNNNNNNNGNNNNNNNNANNNNNNNNNNNNNNNNNANATAACGTTNNNNNNNNNNCNNTNNNNNNNNNNNNNNNNNNNTNNNNNNNNNNNNNNNNNNNCTNNANNNNNNNNNNNNNNNNNNNNNNNNNNNNNNNNNNNNNNNNNNNNNNNNNNNNNNNNNNNNNNNNNNNNNNNNNNNNNNNNNNNNNNNNNNNNNNNNNNNNNNNNNNNNNNN-NNNNNNNNNNNNNNNNNNNNNNNNNNNNNNNNNNNNNNNNNNNNNNNNNNNNNNNNNNNNNNNNNNNNNNNNNNNNNNNNNNNNNNNNNNNNNNNNNNN-NNNNNNNN---------NNNNNNNNNNNNNNNNNN-NN-NNNNNNNNNNNNNNNNNNNNNNNNNNNNNNNNNNNNNNNNNNNNNNNNNNNNNNNNNNNNNNNNN
>DBVPG1853
GGCGNNNNGAGCCCAGTCCTTAATCCATACGCGGTCGTGCTTTACTGAATATCAGAAGATGCAAAGGCTCTTTTCAATTATCTAGTACATTGAACTTAGGAATGTGGGGAAACTGAAGGTCAAGGAAAAAATTAGC-GCCATATGTTGGTAAGATGTCAATAGCAGTAGAAAAATATATAGACAAGAAAGACGGGGGAGTAAGAAGTTCTGCTCGAGGGTATGGGAAACCACAACAAGGTACAATATTCTTACATAACGTTATTATTANNNCTTTCTCCATTTTTCATTATCAATCCTTGAATTTCAGCTCCAACTAAATCTGATGACCGTCTCTCACTTTCTNNNNNNNNNNNNNCACAGTATATTATAATATACCAATAACACGAACTCTAGTCAGTAGATCGTTGCCCATCTTCATTCTNNNNNNNCANNANNNGAANNNNNNNNNACAGAAAGNNNNNNNNNNNACTCNNNNNNNNNNNNNNNGATGTNNNNNNNCTGGNTNTGCNNNNNNTTTNNNNNNNNNNNNNNNNNNNNN---------NNNNNNNNNNNNNNNNNNNNNNNNCNNNNNNNNNTCNNNNNnnnnnnNNNNNNNNNNNNNNNNNNNNNNNNNNNNNNNNNNNNNNNN
>DBVPG6040
GGCGAAATGAGCCCAGTNCTTAATCCATACGCGGTCGTGCTTTACTNNATATCAGAAGATGCAAAGGCTCTTTTCAATTATCTAGTACATTGAACTTAGGAATGTGGGGAAACTGAAGGNCAAGGAAAAAATTAGC-GCCATATGTTGGTAAGANGTCAATAGCAGTAGAAAAATATATAGACAGGAAAGACGGGGGAGTAAGNNNNNNNNNTCGAGGNNNNNNNAAACCACAACAAGGTACNNNNNNCTTANNNNNNGTAATTATTATTTCTTTCTCCATTTTTCATTATCAATCCTTGAATTTCAGCTCCAACNNNNNNNNNNNNNCGNNNCTCACTCNNNNNNNNGTTNNNNNNNNAGTATANNNNNNNNNNNNNNTANNNNNNNCNNNNGTNNNNNNNNNNNNNNNNNNNTTCATNNNNNNNNNNNNNNNNNNNNNNNNNNNNNNNNNNNNNNNNNNNNNNNNNNNNNNNNNNNNNNNNNNNNNNNNNNNNNNNNNNNNNNNNNNNNNNNNNN-NNNNNNNnnnnnnnnnnnnnnnnnnnnnnnnnnnnnnnnnnnnnnnnnnnnnnnnnnnnnnnnnnnnnnnnnnnnnnnnnnnnnnnnnnnnnnnnnnnnnnnnnnnnnnnnnnnnnn
>DBVPG6044
GGCGAAATGAGCCCAGTCCTTAATCCATACGCGGTCGTGCTTTACTGAATATCAGAAGATGCAAAGGCTCTTTTCAATTATCTAGTACATTGAACTTAGGAATGTGGGGAAACTGAAGGTCAAGGAAAAGATTAGC-GCCATATGTTGGTAAAATGTCAATAGCAGTAGAAAAATATATAGACAAGAAAGACGGGGGAGTAAGAAGTTCTGCTCGAGGGTATGGGAAACCACAACAAGGTACAATATTCTTACATAACGTTATTATTATTTCTTTCTCCATTTTTCATTATCAATCCTTGAATTTCAGCTCCAACTAAATCTGATGACCGTCTCTCACTCTCTATATCGTTCTCTACACAGTATATTATAATATACCAATAACACGAACTCCAGTCAGTAGATCGTTGCCGATCTTCATTCTAACAAGACAAGAGATGAAAGTATTACAACAGAAAGATGGCACTAGTACTCATTAAAGTAAAAGTGGATGTATTAGNNNNNNNNNNGCTTTATTNTTNNNNNNNNNNNNNNNTAANNNNNNNNNNNNNNNNNNNNNNNNNGGCTNNNNNNNNNCTGNNNNNNNNNNNNNNNNNNNNNNNNNNNNNNNNNNNNNNNNNNNNNNNNNNNNNNNNNN
>DBVPG6765
nnnnnnnnnnnnnnnnnnnnnnnnnnnnnnnnnnnnnnnnnnnnnnnnnnnnnnnnnnnnnnnnnnnnnnnnnnnnnnnnnnnnnnnnnnnnnnnnnnnnnnnnnnnnnnnnnnnnnnnnnnnnnnnnnnnnnnnnnnnnnnnnnnnnnnnnnnnnnnnnnnnnnnnnnnnnnnnnnnnnnnnnnnnnnnnnnnnnnnnnnnnnnnnnnnnnnnnnnnnnnnnnnnnnnnnnnnnnnnnnnnnnnnnnnnnnnnnnnnnnnnnnnnnnnnnnnnnnnnnnnnnnnnnnnnnnnnnnnnnnnnnnnnnnnnnnnnnnnnnnnnnnnnnnnnnnnnnnnnnnnnnnnnnnnnnnnnnnnnnnnnnnnnnnnnnnnnnnnnnnnnnnnnnnNNNNNNNNNNNNNNTCNNNNNNNNNNNNNNNNNNNNNNNNNNNNNAGATGAANNNNNNACAACAGAAAGATGGTGNNNNNNNNNNNNNNNNNNNNAGTGGATGTATTAGTCCTGGATATGCTTTATTTTTGAAGCATAAGAACAATAAGAA---------CATCTTCTTAGCCGGCTGAATAATCGCTGATAATTCGATTTTAAAAAGAAAAGTACATCGAAAATTATGTGCTAAACAAGATATTAA
>K11
GGCGAAATGAGCCCAGTCCTTAATCCATACGCGGCCGTGCTTTACTGAATATCAGAAGATGCAAAGGCTCTTTTCAATTATCTAGTACATGGAACTTAGGAATGTGGGGANACTGNNGGTCAAGGAAAAAATTAGCCGCCATATGTTGGTANGNTGTCAATAGCAGTAGAAAAATATATAGACNNNNNNNNCNNGGGAGNAANNNNNNCTGCTNNNNNNNNTGNNNNNNNNNNNNNNNNNANNNTATTCTTNNNNNNNN-NNNNNNNNNNNNNNNNNNNNNNNNNNNNNNNNNNNNNNNNNNNNNNNNNNNNNNNNNNNNNNGNNNNNNNNNNNNNNNNNNNNNNNNNNNNNNNNNNNNNNNNNNNNNNNNNNNNNNNNNNNNNNNNNNNNNNNNNNNNNNNNNNNNNNNNNNNNNNNNNnnnnnnnnnnnnnnnnnnnnnnnnnnnnnnnnnnnnnnnnnnnnnnnnnnnnnnnnnnnnnnnnnnnnnnnnnnnnnnnnnnnnnnnnnnnnnnnnnnnnnnnnnnnnnnnnnnnnnnnnnnnnnnnnnnnnnnnnnnnnnnnnnnnnnnnnnnnnnnnnnnnnnnnnnnnnnnnnnnnnnnnnnnnnnnnnnnnnnnnnnnnnnnnnnnnnnnn
>L_1374
NNNNNNNNNNNNNNNNNNNNNNNNNNNNNNNNNNNNNNNNNNNNNNNNNNNNNNNNNNNNNNNNNNNNNNNNNNNNNNNNNNNNNNNNNNNNNNCNNNNNNNNNNNNNNNNNNNNNNGGTCAAGGAAAAAANNNNN-NNNNNNNNNNNNNNNNNTGTCAATAGCAGTAGANNNANNNNNNNNCAAGAAAGACGGGGGAGTNNGAANNNNNNNNNNNNNNTNNGGGNNNNNNCAACNNNNNNNNNNNNNNNNACATAACGTTANNNNNNTTTCTTTCTNNNNNNTTCATTATNNNNNNNNNNNNNNCAGCTCCAACTAAATCTGATGACCGTCTCTCACTTTCTNNNNNNNNNNNNNCACAGTATNNNNNNANNNNNNNNNANNNNNNNNNNNNNTCAGTAGNNNNNNGCCCATCTTCANNNNNNNNNNNNNAGANNNNNNAGTNNNNNNNCAGAAAGNNNNNNNNNNNNNNCNNNNANNNNNNANNNNNNNNNNNNNNNNNNNANNNNNNTTATTTTTGNNNNNNNNNNNNNNNNNNNN---------NNNNNNCNNNNNNNNNNNNNNNNNNNNNNNNNNNNNNNNNNNNNNNNNNNNnnnnnnnnnnnnnnnnnnnnnnnnnnnnnnnnnnnn
>L_1528
nnnnnnnnnnnnnnnnnnnnnnnnnnnnnnNNNNNNNNNNNNNNNNNNNNNNNNNNNNNNNNNNNNNNNNNNNNNNNNNNNNNNNNNNNNNNNNNNNNNNNNNNNNNNNNNNNNNNNNNNNNNNNNNNNNNNNNNN-NNNNNNNNNNNNNNNNANNNNNNNNNNNNNNNNNNNNNNNNNNNNNNNNNNNNNNNNNNNNNNNNNNNNNNNNNNNNNNNNNNNNNNNNNNNNNNNNNNNNNNNNNNNNNNNNNNNANNNNNNNNNNNNNNNNNNNNTNNNNNNNNNNNNNNNNNNNNNNNNNNNNNNNNNCTCNNNNNNNNNNNNNNNNNNNNNNNTCANNNNNNNNNNNNNNNNNNNNNNNNNNNNNNNNNNNNNNNNNNNNNNNNNNNNNNNNNNNNNNNNNNNNNNNCCNNNNNTNNNNNNNNNNNNNNNANNNNNNNNNNNNNNNNNNNNNNNNNNNNNNNNNNNNNNNNNNNNNNGNNNNNNNNNNNNNNNNNNNNNNNNNNNNNNTTNNNNNNNNNNNNNNNNNNNNNNNNNNNN---------NNNNNNNNNNNNNNNNNNNNNNNNNNNNNNNNNNNNNNNNNNNNNNNNNNNNNNNNNNNNNNNNNNNNNNNNNNNNNNNNNNNNNNN
>NCYC110
nnnnnnnnnnnnnnnnnnnnnnnnnnnnnnnnnnnnnnnnnnnnnnnnnnnnnnnnnnnnnnnnnnnnnnnnnnnnnnnnnnnnnnnnnnnnnnnnnnnnnnnnnnnnnnnnnnnnnnnnnnnnnnnnnnnnnnnnnnnnnnnnnnnnnnnnnnnnnnnnnnnnnnnnnnnnnnnnnnnnNNNNNNNNNNNNNNNNNNNNNNNNNNNNNNNNNNNNNNNNNNNNNNNNNNNNNNNNNNNNNNNNNNNNNNNNNNNNNNNNNNNNNNNNNNNNNNNNNNNNNNNN-NNNNNNNNNNNNNNNNNNNNNNN-NNNNNNNNNNNNNNNNNNNNNNNNNNNNNNNNNNNNNNNNNNNNNNNN-NNNNNNNNNNNNNN-NNNNNNNNNNNNNNNNNNNNNNNNNNNNNNNNNNNNNNNNNNNNNNNNNN-NNNNNNNNNNNNNNNNNNNNNNNNNNNNNNNNNNNNNNNNNNNNNNNNNNNNNNNNNNNNNNNNNNNNNNNNNNNNNNNNNNNNNNNNNNNNNNNNNNNNNNNNNNNNNNNNNNNNNNNNNNNNNNNNNNNNNNNNNNNNNNNNNNNNANNNNNNNNNNNNNNNNNNNNNNNNNNNNNNNNNNNNNNNNNNNNNNNNNNNNNAGNNNNNNN
>NCYC361
nnnnnnnnnnnnnnnnnnnnnnnnnnnnnnnnnnnnnnnnnnnnnnnnnnnnnnnnnnnnnnnnnnnnnnnnnnnnnnnnnnnnnnnnnnnnnnnnnnnnnnnnnnnnnnnnnnnnnnnnnnnnnnnnnnnnnnnnnnnnnnnnnnnnnnnnnnnnnnnnnnnnnnnnnnnnnnnnnnnnnnnnnnnnnnnnnnnnnnnnnnnnnnnnnnnnnnnnnnnnnnnnnnnnnnnnnnnnnnnnnnnnnnnnnnnnnnnnnnnnnnnnnnnnnnnnnnnnnnnnnnnnnnnnnnnnnnnnnnnnnnnnnnnnnnnnnnnnnnnnnnnnnnnnnnnnnnnnnnnnnnnnnnnnnnnnnnnnnnnnnnnnnnnnnnnnnnnnnnnnnnnnnnnnnnnnnnnnnnnnnnnnnnnnnnnnnnnnnnnnnnnnnnnnnnnnnnnnnnnnnnnnnnnnnnnnnnnnnnnnnnnnnnnnnnnnnnnnnnnnnnnnnnnnnnnnnnnnnnnnnnnnnnnnnnnnnnnnnnnnnnnnnnnnnnnnnnnnnnnnnnnnnnnnnnnnnnnnnnnnnnnnnnnnnnnnnnnnnnnnnnnnnnnnnnnnnnnnnnnnnnnnnnnnnnnnnnnnnnnnnnnnnnnnnnnnnnn
>RM11_1A
GGCGAAATGAGCCCAGTCCTTAATCCATACGCGGTCGTGCTTTACTGAATATCAGAAGATGCAAAGGCTCTTTTCAATTATCTAGTACATTGAACTTAGGAATGTGGGGAAACTGAAGGTCAAGGAAAAAATTAGC-GCCATATGTTGGTAAGATGTCAATAGCAGTAGAAAAATATATAGACAAGAAAGACGGGGGAGTAAGAAGTTCTGCTCGAGGGTATGGGAAACCACAACAAGGTACAATATTCTTACATAACGTTATTATTATTTCTTTCTCCATTTTTCATTATCAATCCTTGAATTTCAGCTCCAACTAAATCTGATGACCGTCTCTCACTTTCTATACCATCGTCTACACAGTATATTATAATATACCAATAACACGAACTCTAGTCAGTAGATCGTTGCCCATCTTCATTCTACNAAGACAAGAGATGAAAGTATTACAACAGAAAGATGGTGCTTGTACTCATTAAAGTAGAAGTGGATGTATTAGTCCTGGATATACTTTATTTTTGAAGCATAAGAACAATAAGAA---------CATCTTCTTAGCCGGCTGAATAATCGCTGATAATTCGATTTTAAAAAGAAAAGTACATCGAAAATTATGTGCTAAACAAGATATTAA
>S288c
AGCGAAATGAGCCCAGTCCTTAATCCATACGTGGTCNTGCTTTACTGAATATCNNNAGATGCAAAGGCTCTTTTCAATTATCTAGTACATTGAACTTAGGAATGTGGGGAAACTGANGGTCNNNNNNNNNNNNNNNnNNNNNNNGTTGNTATGATGTCAATAGCAGTAGAAAAATATATAGACAAGAAAGACGGGGGAGTAAGAAGTTCTGCTCNNNNNNATGGGANNNNNNNNNNNNNNNNNNNNNNNNNNNNNANCGNTATTATTATTTCTTTCTCCATTTTTCATTATCAATCCTTGAATTTCAGCTCCAACTAANTCTGATGNNNNNCTCTCACNTTCNATATCNTTCTCNNCACAGTATATTATAATATACCAATAACACGAACTCCAGTCAGTAGATCGTTGCCGATCTTCATTCNAACAAGNNNNGAGNNNNNNNNNTTACNNCAGAAAGATGGCACTTGTACTTATTAAAGTAGAAGTGGATGTATTAGTCCTGGATATGCTTTATTTTTGAAGCATAAGAACAATAAGAA---------CATCTTCTTAGCCGGCTGAATAATCGCTGATAATTCGATTTTAAAAAGAAAAGTACATCGAAAATTATGTGCTAAACAAGATATTAA
>SK1
GGCGAAATGAGCCCAGTCCTTAATCCATACGCGGTCGTGCTTTACTGAATATCAGAAGATGCAAAGGCTCTTTTCAATTATCTAGTACATTGAACTTAGGAATGTGGGGAAACTGAAGGTCAAGGAAAAAATTAGC-GCCATATGTTGGTAAGATGTCAATAGCAGTAGAAAAATATATAGACAAGAAAGACGGGGGAGTAAGAAGTTCTGCTCGAGGGTATGGGAAACCACAACAAGATACAATATTCTTACATAACGTTATTATTATTTCTTTCTCCATTTTTCATTATCAATCCTTGAATTTCAGCTCCAACTAAATCTGATGACCGTCTCTCACTTTCTATACCATCGTCTACACAGTATATTATAATATACCAATAACACGAACTCTAGTCAGTAGATCGTTGCCCATCTTCATTCTACCAAGACAAGAGATGAAAGTATTACAACAGAAAGATGGTGCTTGTACTCATTAAAGTAGAAGTGGATGTATTAGTCCTGGATATGCTTTATTTTTGAAGCATAAGAACAATAAGAA---------CATCTTCTTAGCCGGCTGAATAATCGCTGATAATTCGATTTTAAAAAGAAAAGTACATCGAAAATTATGTGCTAAACAAGATATTAA
>UWOPS03_461_4
NNNNNNNNNNNNNNNNNNNNNNNNNNNNNNNNNNNNNNNNNNNNNNNNNNNNNNNNNNNTGCANNNNNNNNNN-NNNNNNNNNAGTACANNGNNNTTAGGAATNTGNNNNNNNNNNNNNNNNNNNNNAAAATTAGC-GCCATATGTTGGTAAGATGTCAATAGCAGTAGAAAAATATATAGACAAGAAAGACGGGGGAGTAAGAAGTTCTNNNCGAGGGTATGGGAAACCACAACAAGGTACANNNNNNTTACATAACGTTATTATTATTTCTTTCTCCATTTTTCATTACCAATCCTTGAATTTCAGCTCCAACTAAATCTGATGANNNNNNCTCACTCTCTNNNNNNNNNNNNNCACCGTATATTATAATATACCAATAACACGNNNNNNNNNNNATAGATCGTTGCCGATCTTCATTCTAACAAAACAAGAGATGAAAGTATTACAACAGAAAGNNNNNNNNNNTACTTATTAAAGTAGAAGTGGATGTATTAGTCCTGGATATGCTTTATTTTTGAAGCATAAGAACAATAAGAA---------CATCTTCTTAGCCGGCTGAATAATCNNNGATANNTCGATNNNNNNAAGANNNNNNNATCGGAAATTATGTGCTAAACAANNNNTNNA
>UWOPS05_217_3
AGCGAAATGAGCCCAGTCCTTAATCCATACGCGGTCGTGCTTTACTGAATATCAGAAGATGCAAAGGCTCTTT-CAATTATCTAGTACATTGAACTTAGGAATGTGGGGAAACTGAAGGTCAAGGAAAAAATTAGC-GCCATATGTTGGTAAGATGTCAATAGCAGTAGAAAAATATATAGACAAGAAAGACGGGGGAGTAAGAAGTTCTGCTCGAGGGTATGGGAAACCACAACAAGGTACAATATTCTTACATAACGTTATTATTATTTCTTTCTCCATTTTTCATTACCAATCCTTGAATTTCAGCTCCAACTAAATCTGATGACCGTCTCTCACTCTCTATATCATCCTCTACACCGTATATTATAATATACCAATAACANGAAATCTAGTCAATANNTCGTTGCCGATCTTCATTCTAACAAAACAAGANNNGAAANNATNNNAACAGAAAGNNNNNNCTTNNNNTNNNNNNNNNNNNNNNNNNNNNNNNNNNNNNNNNNNNGCTTTATTTNNGNNNNNNNNNNNNNNTNNNNN---------NNNNNNNNNNNNNNNNNNNNNNNNNNNNNNNNNNNNNNNNNNNNNNNNNNNNNNNNNNNNNNNNNNNNNNNNNNNNNNNNNNNNNNN
>UWOPS05_227_2
NNNNNNNNNNNNNNNNNNNNNNNNNNNNNCGNNNNNNNNNNNNNNNNNNNNNNNNNNNNNNNNNNNNNNNNNN-NNNNNNNNNAGTACNN-NNNNNNNNNNNNNNNGNNNNNNNNNAGGTCAAGGNAAANATTNGC-GCCATANNNNGGTAAGATGTCAATAGCAGTAGAAAAATATATAGACAAGAAAGACGGGGGAGTAAGAAGTTCTGCTCGAGGGTANNNNAAACCACAACAAGGTACAATATTCTTACATAACGTTATTATTATTTCTTTCTCCATTTTTCATTACCAATCCTTGAANNNCAGCTCCAACTAAATCTGATGACCGTCTCTCACTCTCTATATCATCCTCTACACCGTATATTATAATATACCAATAACACGAAATCTAGTCAATAGATCGTTGCCGATCTTCATTCTAACAAAACAAGAGATGAAAGTATTACAACAGAAAGATGGTGCTTGTACTTATTAAAGTAGAAGTGGATGTATTAGTCCTGGATATGCTTTATTTTTGAAGCATAAGAACAATAAGAA---------CATCTTCTTAGCCGGCTGAATAATCGCTGATAATTCGATTTTAAAAAGAAAAGTACATCGGAAATTATGTGCTAAACAAGATATTAA
>UWOPS83_787_3
AGCGAAATGAGCCCAGTCCTTAATCNATACGCGGTCGTGCTTTACTGAATATCAGAAGATGCAAAGGCTCTTT-CAATTATCTAGTACATTGAACTTAGGAATGTGGGGAAACTGNAGGTCAAGGAAAAAATNAGC-GCCATATGTTGGTANGATGTCANTAGCAGTAGAAAANTATATAGACNAGAAAGACGGGGGAGTAAGAAGTTCTGCTCGAGGGTATGGGAAACCACAACAAGGTACAATATTCTTACATAACGTTATTATTATTTCTTTCTCCATTTTTCATTACCAATCCTTGAATTTCAGCTCCAACTAAATCTGATGACCGTCTCTCACTCTCTATATCATCCTCTACACCGTATATTATAATATACCAATAACACGAAATCTAGTCANnnnnnnnnnnnnnnnnnnnnnnnnnnnnnnnnnnnnnnnnnnnnnnnnnnnnnnnnnnnnnnnnnnnnnnnnnnnnnnnnnnnnnnnnnnnnnnnnnnnnnnnnnnnnnnnnnnnnnnnnnnnnnnnnnnnnnnnnnnnnnnnnnnnnnnnnnnnnnnnnnnnnnnnnnnnnnnnnnnnnnnnnnnnnnnnnnnnnnnnnnnnnnnnnnnnnnnnnnnnnnnnnnnnnnnnnnnnnn
>UWOPS87_2421
AGCGAAATGAGCCCAGTCCTTAATCCATACGCGGTCGTGCTTTACTGAATATCAGAAGATGCAAAGGCTCTTTTCAATTATCTAGTACATTGAACTTAGGAATGTGGGGAAACTGAAGGTCAAGGAAAAAATTAGC-GCCATATGTTGGTAAGATGTCAATAGCAGTAGAAAAATATATAGACAAGAAAGACGGGGGAGTAAGAAGTTCTGCTCGAGGGTATGGGAAACCACAACAAGGTACAATATTCTTACATAACGTTATTATTATTTCTTNCTCCATTTTTCATTACCANTCCTTNNATTTCAGCTCCAACTAANTCTGATGACCGTCTCTCACTCTCTATATCANNNTCTNCACCNNATNNTATAATATACCAANNNCACGNNNNNNNNNNNNNNNNNCGTNNNNNNNNNNNNNNNNNNNNNNNNNNNNNNNNNNNNNNNNNNNNNNNNNNNNNNNNNNNNNNNNNNNNNNNNNNNNNNNNNNNNNNNNNNNNNNNNNNNNNNNnnnnnnnnnnnnnnnnnnnnnnnnnnnnnnnnnnnnnnnnnnnnnnnnnnnnnnnnnnnnnnnnnnnnnnnnnnnnnnnnnnnnnnnnnnnnnnnnnnnnnnnnnnnnnnnnnnnnnnnnnnnnnn
>W303
AGCGAAATGAGCCCAGTCCTTAATCCATACGTGGTCGTGCTTTACTGAATATCAGAAGATGCAAAGGCTCTTTTCAATTATCTAGTACATTGAACTTAGGAATGTGGGGAAACTGAAGGTCAAGGAAAAAATTAGC-GCCATNTGTTGGTATGATGTCAATAGCAGTAGAAAAATATATNGACAAGAAAGACGGGGGAGTAAGAAGTTCTGCTCGAGGGTATGGGAAACCACAACAAGGTACAATATTCTTACNTAACGTTATTNTTATTTCTTTCTCCATTTTTCATTATCAATCCTTGAATTTCAGCTCCAACTAAATCTGATGACCGTCTCTCACTTTCTATATCGTTCTCTACACAGTATATTATAATATACCAATAACACGAACTCCAGTCAGTAGATCGTTGCCGATCTTCATTCTAACAAGACAAGAGATGAAAGTATTACAACAGAAAGATGGCACTTGTACTTATTAAAGTAGAAGTGGATGNATTNGTCCNNNNTATGNTTTATTTTTGNNNNNTAAGAACNNNNNNNN---------CATCTTNTTAGCCGGNNGAATAATCGCTGATAATTCGATNTTAAAAAGAAANGTACNTCGAAAATTATGTNCTANNCAAGATATTAA
>Y12
nnnnnnnnnnnnnnnnnnnnnnnnnnnnnnnnnnnnnnnnnnnnnnnnnnnnnnnnnnnnnnnnnnnnnnnnnnnnnnnnnnnnnnnnnnnnnnnnnnnnnnnnnnnnnnnnnnnnnnnnnnnnnnnnnnnnnnnnnnnnnnnnnnnnnnnnnnnnnnnnnnnnnnnnnnnnnnnnnnnnnnnnnnnnnnnnnnnnnnnnnnnnnnnnnnnnnnnnnnnnnnnnnnnnnnnnnnnnnnnnnnnnnnnnnnnnnnnnnnnnnnnnnnnnnnnnnnnnnnnnnnnnnnnnnnnnnnnnnnnnnnnnnnnnnnnnnnnnnnnnnnnnnnnnnnnnnnnnnnnnnnnnnnnnnnnnnnnnnnnnnnnnnnnnnnnnnnnnnnnnnnnnnnnnnnnnnnnnnnnnnnnnnnnnnnnnnnnnnnnnnnnnnnnnnnnnnnnnnnnnnnnnnnnnnnnnnnnnnnnnnnnnnnnnnnnnnnnnnnnnnnnnnnnnnnnnnnnnnnnnnnnnnnnnnnnnnnnnnnnnnnnnnnnnnnnnnnnnnnnnnnnnnnnnnnnnnnnnnnnnnnnnnnnnnnnnnnnnnnnnnnnnnnnnnnnnnnnnnnnnnnnnnnnnnnnnnnnnnnnnnnnnnnnnnnnnnnn
>Y55
GGCGAAATGAGCCCAGTCCTTAATCCATACGCGGTCGTGCTTTACTGAATATCAGAAGATGCAAAGGCTCTTTTCAATTATCTAGTACATTGAACTTAGGAATGTGGGGAAACTGAAGGTCAAGGAAAAGATTAGC-GCCATATGTTGGTAAAATGTCAATAGCAGTAGAAAAATATATAGACAAGAAAGACGGGGGAGTAAGAAGTTCTGCTCGAGGGTATGGGAAACCACAACAAGGTACAATATTCTTACATAACGTTATTATTATTTCTTTCTCCATTTTTCATTATCAATCCTTGAATTTCAGCTCCAACTAAATCTGATGACCGTCTCTCACTCTCTATATCGTTCTCTACACAGTATATTATAATATACCAATAACACGAACTCCAGTCAGTAGATCGTTGCCGATCTTCATTCTAACAAGACAAGAGATGAAAGTATTACAACAGAAAGATGGCACTAGTACTCATTAAAGTAAAAGTGGATGTATTAGTCCTGGATATGCTTTATTTTTGAAGCATAAGAACAATAAGAACAATAAGAACATCTTCTTAGCCGGCTGGATAATAGCTGATAATTCGATTTTAAAAAGAAAAGTACATCGAAAATTATGTGCTAAACAAGATATTAA
>Y9
GGCGAAATGAGCCCNNNNNTTAATCCATACGCGGCCGTGCTTTACTGAATATCAGAAGATGCAAAGGCTCTTTTCAATTATCTAGTACATGGAACTTAGGAATGTGGGGAAACTGAAGGTCAAGGAAAAAATTAGCCGCCATATGTTGGTAAGATGTCAATAGCAGTAGAAAAATATATAGACAAGAAAGACGGGGGAGTAAGAAGTTCTGCTCGAGGGTATGGGAAACCACAACAAGGTACAATATTCTTACATAACGTTATTATTATTTCTTTCTTCATTTTTCATTATCAATCCTTGAATTTCAGCTCCAACTAAATCTGATGACCGTCTCTCACTCTCTATATCGTTCTCTACACAGTATATTATAATATACCAATAACACGAACTCCAGTCAGTAGATCGTTGCCGATCTTCATTCTAACAAGACAAGAGATGAAAGTATTACAACAGAANNNNNNNNNNNNNACTTATTAAAGTAGAAGTGGATGTATTAGTCCTNGNNNNNNTNTNNNNTTNNNNNNNNNNNNNNNNNNNNN---------NNNNNNNNNNNNNNNNNNNNNNNNNNNNNNNNNNNNNNNNNNNNNNNNNNNNNNNNNNNNNNNNNNNNNNNNNNNNNNNNNNNNNNA
>YIIc17_E5
AGCGAAATGAGCCCAGTCCTTANNCNATACGTGGTCGTGCTTTACTGNNNATCNNNNNATGNNNNNNNNCTTTNCAATTATCTAGTACATNNAACTTNNNAATGTGGGGAAACTGNNNNNCANGGAAAAAANNNNN-NNCATATGTTGNNNNNNNNTCAATAGNANNNNNNNNNNNNNNNNNNNNNNNNNNNNNNNNNNTNNNNNNNNCTGCTNNNNNNNNNNNGNNNNNNNNNNNAGNNNNNNNNNNNNNNNNNNNNNNNNNNNNNNNNNNNNNNNNNNNNNNNNNNNNNNNNNNNNNNNNNNNNNNNNNNNNNNNNNNNNNNNNNNNNNNNNNNNNNNNNNNNNNNNNNNNNNNNNNNNNNNNNNNNNNNNNNNNNNNNNNNNNNNNNNNNNNNNNNNNNNNNNNNNNNNNNNNNNNNNNNNNNNNNNNNNNNNNNNNNNNNNNNNNNNNNNNNNNNNNNNNNNNNNNNNNNNNNNNNNNNNNNNNNNNNNNNNNNNNNNNNNNNNNNNNNNNNNNNNNNNNNNNNNNNNNNNNNNN---------NNNNNNNNNNNNNNNNNN-NN-NNNNNNNNNNNNNNNNNNN-NNNNNNNNN-NNNNNNNNNNNNN-NNNNNNNNNNNN-NNNN-NNN
>YJM789
GGCGAAATGAGCCCAGTCCTTAATCCATACGCGGTCGTGCTTTACTGAATATCAGAAGATGCAAAGGCTCTTTTCAATTATCTAGTACATTGAACTTAGGAATGTGGGGAAACTGAAGGTCAAGGAAAAAATTAGC-GCCATATGTTGGTAAGATGTCAATAGCAGTAGAAAAATATATAGACAAGAAAGACGGGGGAGTAAGAAGTTCTGCTCGAGGGTATGGGAAACCACAACAAGGTACAATATTCTTACATAACGTTATTATTATTTCTTTCTCCATTTTTCATTATCAATCCTTGAATTTCAGCTCCAACTAAATCTGATGACCGTCTCTCACTTTCTATACCATCGTCTACACAGTATATTATAATATACCAATAACACGAACTCTAGTCAGTAGATCGTTGCCCATCTTCATTCTACCAAAACAAGAGATGAAAGTATTACAACAGAAAGATGGTGCTTGTACTCATTAAAGTAGAAGTGGATGTATTAGTCCTGGATATGCTTTATTTTTGAAGCATAAGAACAATAAGAA---------CATCTTCTTAGCCGGCTGAATAATCGCTGATAATTCGATTTTAAAAAGAAAAGTACATCGAAAATTATGTGCTAAACAAGATATTAA
>YJM975
GGCGAAATGAGCCCAGTCCTTAATCCATACGCGGTCGTGCTTTACTGAATATCAGAAGATGCAAAGGCTCTTTTCAATTATCTAGTACATTGAACTTAGGAATGTGGGGAAACTGAAGGTCAAGGAAAAAATTAGC-GCCATATGTTGGTAAGATGTCAATAGCAGTAGAAAAATATATAGACAAGAAAGACGGGGGAGTAAGAAGTTCTGCTCGAGGGTATGGGAAACNACAACAAGGTACAATATTCTTACATAACGTTATTATTATTTCTTTCTCCATTTTTCATTATCAATCCTTGANTTTCAGCTCCAACTAAATCTGATGACCGTCTCTCACTTTCTATACCATCGTCTACACAGTATATTATAATATACCAATAACACGAACTCTAGTCAGTAGATCGTTGCCCATCTTCATTCTACCNAGACANGAGATGAAAGTATTACAACAGAAAGATGGTGCTTGTACTCATNAAAGNAGAAGTGGANGNATTANNCCTGGATATGCTTTATTTTTGAAGCNTAANAANAATAAGNA---------NATCTTCTTANCCGGNTGAANAATCGCTGNNAATTCNNNTN-NNAAANAAANGNNNNNNNNNNNNNNNNNNNNNNNNNNNNNN-NNN
>YJM978
nnnnnnnnnnnnnnnnnnnnnnnnnnnnnnnnnnnnnnnnnnnnnnnnnnnnnnnnnnnnnnnnnnnnnnnnnnnnnnnnnnnnnnnnnnnnnnnnnnnnnnnnnnnnnnnnnnnnnnnnnnnnnnnnnnnnnnnnnnnnnnnnnnnnnnnnnnnnnnnnnnnnnnnnnnnnnnnnnnnnnnnnnnnnnnnnnnnnnnnnnnnnnnnnnnnnnnnnnnnnnnnnnnnnnnnnnnnnnnnnnnnnnnnnnnnnnnnnnnnnnnnnnnnnnnnnnnnnnnnnnnnnnnnnnnnnnnnnnnnnnnnnnnnnnnnnnnnnnnnnnnnnnnnnnnnnnnnnnnnnnnnnnnnnnnnnnnnnnnnnnnnnnnnnnnnnnnnnnnnnnnnnnnnnnnnnnnnnnnnnnnnnnnnnnnnnnnnnnnnnnnnnnnnnnnnnnnnnnnnnnnnnnnnnnnnnnnnnnnnnnnnnnnnnnnnnnnnnnnnnnnnnnnnnnnnnnnnnnnnnnnnnnnnnnnnnnnnnnnnnnnnnnnnnnnnnnnnnnnnnnnnnnnnnnnnnnnnnnnnnnnnnnnnnnnnnnnnnnnnnnnnnnnnnnnnnnnnnnnnnnnnnnnnnnnnnnnnnnnnnnnnnnnnnnnnnnnn
>YJM981
NNNNNNNNNNNNNNNNNNNNNNNNNNNNNNNNNNNNNNNNNNNNNNNnnnnnnnnnnnnnnnnnnnnnnnnnnnnnnnnnnnnnnnnnnnnnnnnnnnnnnnnnnnnnnnnnnnnnnnnnnnnnnnnnnnNNNNNN-NNNNNNNNNNNNNNNNATNTNNNNNNNNNNNNNAAAATNNNNNNNNNNNAANNNNNNGGGAGTAAGAANNNNNNCTCGAGNNNNNNGGNNNCCACAACAAGGTACAATATTNNNNNNNNNNNNNNNNNNNATTTCTTTCNNNNNNTTTCATTATCAATCCTTGAATTTCAGCNNNANNNNNNTCTGATGACCGTCTCTCACTTNNNNNNCCATCGTCTACACAGTATATTATAATATACCAATAACACGAACTCTAGTCAGTAGATCGTTGCCCATCTTCATTCTACCAAGACAAGAGATGAAAGTATTACAACAGAANNNNNNTGCTTGTACTCATTAAAGTAGAAGTGGATGTATTAGTCCTGGATATGCTTTATTTTTGAAGCATAAGAACAATAAGAA---------CATCTTCTTAGCCGGCTGAATAATCGCTGATAATTCGATTTTAAAAAGAAAAGTACATCGAAAATTATGTGCTAAACAAGATATTAA
>YPS128
nnnnnnnnnnnnnnnnnnnnnnnnnnnnnnnnnnnnnnnnnnnnnnnnnnnnnnnnnNNNNNNNNNNNNNNNNNNNNNNNNNNNNNNNNNNNNNNNNNNNNNNNNNNNNNNNNNNNNNNNNNNNNNNNNNNNNNNN-NNNNNNNNNNNNNNNNNNNNNNNNNNNNNNNNANNNNNNNNNAGNNNNNNNNNNNNNNNNNNNNNNNNNNNNNNNNNNNGGGNNNNNNNNNNNNNNNCAAGGTANNNNNNNNNNNCNNANNNTAATTATTATNNCTTNCTNNNNNNTTCATTATNNNNNNTTGAATTTCAGCTCCAACTANNNNNGATGANNNNCTCTCACNNNNTATATCGTTCTCTACACAGTATATTATAATATACCAATNNCACGAACTCCAGTCAGTANNNCGTTGCCGNNNTTCATNNTAGCAAGACAAGAGATGAAAGTATTACAACAGAAAGATGGCACTTGTACTTATTAAAGTAGAAGTGGATGTATTAGTCCTGGATACGCTTTATTTTTGAAGCATAAGAACAATAAGAA---------CNNNNNNTTAGCCGGCTGAATAATCGCTGATAATTCGATTTTAANAAGAAAAGTACATCGAAAATTATGTGCTAAACAAGATATTAA
>YPS606
nnnnnnnnnnnnnnnnnnnnnnnnnnnnnnnnNNNNNNNNNNNNNNGNNNANNNNNAGATGCAAAGGCTCTTNNNNNNNNNNNNNNNNNTTGAACTNNNNAATGTGGGGNNNNNNNANNNNNNGGAAAAAATTNNN-NNNNNNNGTTNNNNNNATGTCAATAGNNNNNNNAAAATATATAGACAGGAAAGACGGGGGAGTAAGAAGTTCTGCTCGAGGGTATGGGAAACCACAACAAGGTACAATATTCTTACATAACGTAATTATTATTTCTTTCTNNNNNTTTCATTATCAATCCTTGAATTTCAGCTCCAACTAAATCTGATGACCGTCTCTCACTCTCTATATCGTTCTCTACACAGTATATTATAATATACCAATAACACGAACTCCAGTCAGTAGATCGTTGCCGATCTTCATTCTAGCAAGACAAGAGATGAAAGTATTACAACAGAANGATGGCACTTGTACTTATTAAAGTAGAAGTGGATGTATTAGTCCTGGATACGCTTTATTTTTGAAGCATAAGAACAATAAGAA---------CATCTTCTTAGCCGGCTNNNNNNTCGCTGATAATTCGATTTTAAAAAGAAAAGTACATCGAAAATTATGTGCTAAACAAGATATTAA
>YS2
NNNNNNNNNNNNNNNNNNNNNNNNNNNNNNNNNNNNNNNNNNNNNNNNNNNNNNNNNNNNNNNnnnnnnnnnnnnnnnnnnnnnnnnnnnnnnnnnnnnnnnnnnnnnnnnnnnnnnnnnnnnnnnnnnnnnnnnnnnnnnnnnnnnnnnnnnnnnnnnnnnnnnnnnnnnnnnnnnnnnnnnnnnnnnnnnnnnnnnnnnnnnnnnnnnnnnnnnnnnnnnnnnnnnnnnnnnnnNNGTACAATATTCTTACATAACGTTATTATTANTTCTTTCTCCATTTTTCATTATCAATCCTTGAATTTCAGCTCCAACTAAATCTGATGACCGTCTCTCACTTTCTATACCATCGTCTACACAGTATATTATAATATACCAATAACACGAACTCTAGTCAGTAGATCGTTGCCCATCTTCATTCTACCAAGACAAGAGATGAAAGTATTACAACAGAAAGATGGTGCTTGTACTCATTAAAGTAGAAGTGGATGTATTAGTCCTGGATATGCTTTATTTTTGAAGCATAAGAACAATAAGAA---------CATCTTCTTAGCCGGCTGAATAATCGCTGATAATTCGATTTTAAAAAGAAAAGTACATCGAAAATTATGTGCTAAACAAGATATTAA
>YS4
GGCGAAATGAGCCCAGTCCTTAATCNATACGCGGTCGTGCTTTACTGANTATCAGAAGATGCAANGGCTCTTTNCAATTANCNAGNACATTGANCTNAGGAATGNGGGGAAACTGANGGTCAAGGAAAAAATNNNN-GCCNNNNNTTNNNNNNATGTCNNNNNNNNNNNNAANNNNNNNNNNNNNNNNNNNNNNGGGNNNNNNNNGTTCTNNNNNNNNNNNNNNGAAACCANNNNNNNNNNNNNNNNNNNNNNNNNNNNNTANNNNNNN-NNNNNNNnnnnnnnnnnnnnnnnnnnnnnnnnnnnnnnnnnnnnnnnnnnnnnnnnnnnnnnnnnnnnnnnnnnnnnnnnnnnnnnnnnnnnnnnnnnnnnnnnnnnnnnnnnnnnnnnnnnnnnnnnnnnnnnnnnnnnnnnnnnnnnnnnnNNNNNNNNNNNNNNNNNNNNNNNNNNNNNNNNN-N-NNNNNNNNNNNNNNNN-NNNNNNNNNNNNNNNNNNN-NNNNNNNNNNNN-NNN-NNNNNNNNNNNNNNNNNNNNNNNNNN------N----NNNNNNNNNNNNNNNNNNNNNNNNNNNNNNNNNNNNNNNNNNNNNNNNNNNNNNNNNNNNNNNNNNNNNNNNNNNNNNNNNNNNN
>YS9
nnnnnnnnnnnnnnnnnnnnnnnnnnnnnnnnnnnnnnnnnnnnnnnnnnnnnnnnnnnnnnnnnnnnnnnnnnnnnnnnnnnnnnnnnnnnnnnnnnnnnnnnnnnnnnnnnnnnnnnnnnnnnnnnnnnnnnnnnnnnnnnnnnnnnnnnnnnnnnnnnnnnnnnnnnnnnnnnnnnnnnnnnnnnnnnnnnnnnnnnnnnnnnnnnnnnnnnnnnnnnnnnnnnnnnnnnnnnnnnnnnnnnnnnnnnnnnnnnnnnnnnnnnnnnnnnnnnnnnnnnnnnnnnnnnnnnnnnnnnnnnnnnnnnnnnnnnnnnnnnnnnnnnnnnnnnnnnnnnnnnnnnnnnnnnnnnnnnnnnnnnnnnnnnnnnnnnnnnnnnnnnnnnnnnnnnnnnnnnnnnnnnnnnnnnnnnnnnnnnnnnnnnnnnnnnnnnnnnnnnnnnnnnnnnnnnnnnnnnnnnnnnnnnnnnnnnnnnnnnnnnnnnnnnnnnnnnnnnnnnnnnnnnnnnnnnnnnnnnnnnnnnnnnnnnnnnnnnnnnnnnnnnnnnnnnnnnnnnnnnnnnnnnnnnnnnnnnnnnnnnnnnnnnnnnnnnnnnnnnnnnnnnnnnnnnnnnnnnnnnnnnnnnnnnnnnnnn
