# Supplementary material for: Evolutionary Genomics of Transposable Elements in Saccharomyces cerevisiae
Source: PLoS One. 2012 Nov 30;7(11):e50978. doi: 10.1371/journal.pone.0050978 (PMC3511429; doi:10.1371/journal.pone.0050978)
Supplement: File S7 — ZIP archive of SGRP strain alignments used for population genomic analyses. Alignments of the orthologous genomic region in each SGRP strain corresponding to each Ty insertion in our re-annotation of the S. cerevisiae reference genome. N’s represent low quality (<Q40 phred score) or missing data, primarily due to the low-coverage sequence of many SGRP strains. The DNA sequence of sacCer2 is included as “REF” and each alignment includes the TE locus and 200 bp of DNA sequence on either side of the Ty insertion site. A dummy sequence shows the position of each TE in the alignment with “T”s. (ZIP) [file pone.0050978.s007.zip › S7/chrIX_s97-_TY1.mfa]

>REF
ACGAGTTGTACATTAATATACGATGTAAGCATTAGATTGTTACCATAGCAACTCATGTCACTATTAATTACTCTCGTTCCAACAGTAATTACCGTGGTTATTAATACGGCTTGCTTATTTGTTCCCAGTTGTCAATGAACAGTAATTGAAAGGCAGTAATAATTAGGGATAAATACTGTATATTCTTATGGTATATAAGAGAGAAATGGGTGAATTTTGAGATAATTGTTGGGATTCCATTGTTGATAAAGGCTATAATATTATGTATACAGTATATATACTAGAAGTTTTCCTCGAGGATTTAGGAATCCTCAAAATGGAATCTGTATTTCTACATACTAATATTAAGATTATTCCTCATTCCGTTTTATTCCTTATTCCGTTTTATATGTTTCATTATCCTATTACATTATCAATCCTTGCATTTCAGCTTCCTCCAACTTCAATGACAGCTTCTCATAACTTGCGTCACCATTTAACACCGTATATGATAATATATTGATAGTGTAACTACTAGTTGATAGATGATGGTTGATTTTTACTCCAACAGGTTTTTATTCCTACAATTTTCCGGACATATATATATAAATAAAGATCATTCATATTTACTGATATGGTAACATGTTTTTCTATTCAAATCAAGCTAATCAAATCCGATGTAGTGTAACGGCTATCACATCACGTTCTCACCGTGGAGACCGGGGTTCGACTCCCCGCTTCGGAGTTATTTTTTATTCTTTTTTTTTTAG
>index
-------------------------------------------------------------------------------------------------------------------------------------------------------------------------------------------------------TTTTTTTTTTTTTTTTTTTTTTTTTTTTTTTTTTTTTTTTTTTTTTTTTTTTTTTTTTTTTTTTTTTTTTTTTTTTTTTTTTTTTTTTTTTTTTTTTTTTTTTTTTTTTTTTTTTTTTTTTTTTTTTTTTTTTTTTTTTTTTTTTTTTTTTTTTTTTTTTTTTTTTTTTTTTTTTTTTTTTTTTTTTTTTTTTTTTTTTTTTTTTTTTTTTTTTTTTTTTTTTTTTTTTTTTTTTTTTTTTTTTTTTTTTTTTTTTTTTTTTTTTTTTTTTTTTTTTTTTTTTTTTTTTTTTTTTTTTTTTTTTTTTTTTTTTTTTTTTTTTTTTTTTTTTTTTTTTTTTTTTTTTTTTT--------------------------------------------------------------------------------------------------------------------------------------------------------------------------------------------------------
>273614N
nnnnnnnnnnnnnnnnnnnnnnnnnnnnnnnnnnnnnnnnnnnnnnnnnnnnnnnnnnnnnnnnnnnnnnnnnnnnnnnnnnnnnnnnnnnnnnnnnnnnnnnnnnnnnnnnnnnnnnnnnnnnnnnnnnnnnnnnnnnnnnnnnnnnnnnnnnnnnnnnnnnnnnnnnnnnnnnnnnnnnnnnnnnnnnnnnnnnnnnnnnnnnnnnnnnnnnnnnnnnnnnnnnnnnnnnnnnnnnnnnnnnnnnnnnnnnnnnnnnnnnnnnnnnnnnnnnnnnnnnnnnnnnnnnnnnnnnnnnnnnnnnnnnnnnnnnnnnnnnnnnnnnnnnnnnnnnnnnnnnnnnnnnnnnnnnnnnnnnnnnnnnnnnnnnnnnnnnnnnnnnnnnnnnnnnnnnnnnnnnnnnnnnnnnnnnnnnnnnnnnnnnnnnnnnnnnnnnnnnnnnnnnnnnnnnnnnnnnnnnnnnnnnnnnnnnnnnnnnnnnnnnnnnnnnnnnnnnnnnnnnnnnnnnnnnnnnnnnnnnnnnnnnnnnnnnnnnnnnnnnnnnnnnnnnnnnnnnnnnnnnnnnnnnnnnnnnnnnnnnnnnnnnnnnnnnnnnnnnnnnnnnnnnnnnnnnnnnnnnnnnnnnnnnnnnnnnnnnnnnnnnnnnnnnnnnnnnnnnnnnnnnnnnnnnnnnnnnnnnnnnnnnnnnnnnnnnnnnnnnnnnnnnnnnnnnnnnnnnnnnnnnnnnnnnnnnnnnnnnnnnnnnnnnn
>322134S
nnnnnnnnnnnnnnnnnnnnnnnnnnnnnnnnnnnnnnnnnnnnnnnnnnnnnnnnnnnnnnnnnnnnnnnnnnnnnnnnnnnnnnnnnnnnnnnnnnnnnnnnnnnnnnnnnnnnnnnnnnnnnnnnnnnnnnnnnnnnnnnnnnnnnnnnnnnnnnnnnnnnnnnnnnnnnnnnnnnNNNNNNNNNNNNNNTANNAGAGAGAANNNNNNNNNNNNNNNNNNNNNTNNNGGGANNNNNNNGTTGATAAAGGCANNNNNNNTANNNNNNNNN-N-NNNNNNNNNNAGTTTNNNNNNAGGATATAGGAATCCTCAAAATGGAATCTGTATTTCTACATACTAATATTAAGATTATTCCTCATTCCGTNNNNNNCCTTATTCCGTTTTATATGTTTCATTATNNNATTACATTATCNATCCTTGCATTTNNNCTTCCTCTAACTTCAATGACAGCTTCTNATAACTTGCGTCACCATTTAACACCGTATATGATAATATATTGATNNNNNNNNNACTAGTTGATAGATGATGGTTGATTTTTACTCCAACAGANNTTTATTCCTACAATTTTCCGGACATATATATATAAATAAAGATNNTTCATATTTACTGATATNNNNNNNNNTTTTTCTATACAAATCAAGCTAATCAAATCCGATGTAGTGTAACGGCTATCACATCACGTTCTCACCGTGGAGACCGGGGTTCGACTCCCCGCTTCGGAGTTATTTTTTATTCTTTTTTTT-TAG
>378604X
nnnnnnnnnnnnnnnnnnnnnnnnnnnnnnnnnnnnnnnnnnnnnnnnnnnnnnnnnnnnnnnnnnnnnnnnnnnnnnnnnnnnnnnnnnnnnnnnnnnnnnnnnnnnnnnnnnnnnnnnnnnnnnnnnnnnnnnnnnnnnnnnnnnnnnnnnnnnnnnnnnnnnnnnnnnnnnnnnnnnnnnnnnnnnnnnnnnnnnnnnnnnnnnnnnnnnnnnnnnnnnnnnnnnnnnnnnnnnnnnnnnnnnnnnnnnnnnnnnnnnnnnnnnnnnnnnnnnnnnnnnnnnnnnnnnnnnnnnnnnnnnnnnnnnnnnnnnnnnnnnnnnnnnnnnnnnnnnnnnnnnnnnnnnnnnnnnnnnnnnnnnnnnnnnnnnnnnnnnnnnnnnnnnnnnnnnnnnnnnnnnnnnnnnnnnnnnnnnnnnnnnnnnnnnnnnnnnnnnnnnnnnnnnnnnnnnnnnnnnnnnnnnnnnnnnnnnnnnnnnnnnnnnnnnnnnnnnnnnnnnnnnnnnnnnnnnnnnnnnnnnnnnnnnnnnnnnnnnnnnnnnnnnnnnnnnnnnnnnnnnnnnnnnnnnnnnnnnnnnnnnnnnnnnnnnnnnnnnnnnnnnnnnnnnnnnnnnnnnnnnnnnnnnnnnnnnnnnnnnnnnnnnnnnnnnnnnnnnnnnnnnnnnnnnnnnnnnnnnnnnnnnnnnnnnnnnnnnnnnnnnnnnnnnnnnnnnnnnnnnnnnnnnnnnnnnnnnnnnnnnnnnnnnnn
>BC187
nnnnnnnnnnnnnnnnnnnnnnnnnnnnnnnnnnnnnnnnnnnnnnnnnnnnnnnnnnnnnnnnnnnnnnnnnnnnnnnnnnnnnnnnnnnnnnnnnnnnnnnnnnnnnnnnnnnnnnnnnnnnnnnnnnnnnnnnnnnnnnnnnnnnnnnnnnnnnnnnnnnnnnnnnnnnnnnnnnnnnnnnnnnnnnnnnnnnnnnnnnnnnnnnnnnnnnnnnnnnnnnnnnnnnnnnnnnnnnnnnnnnnnnnnnnnnnnnnnnnnnnnnnnnnnnnnnnnnnnnnnnnnnnnnnnnnnnnnnnnnnnnnnnnnnnnnnnnnnnnnnnnnnnnnnnnnnnnnnnnnnnnnnnnnnnnnnnnnnnnnnnnnnnnnnnnnnnnnnnnnnnnnnnnnnnnnnnnnnnnnnnnnnnnnnnnnnnnnnnnnnnnnnnnnnnnnnnnnnnnnnnnnnnnnnnnnnnnnnnnnnnnnnnnnnnnnnnnnnnnnnnnnnnnnnnnnnnnnnnnnnNNNNNNNNNNNNNNNNNNNNNNNNNNNNNNNNNNNNNNNNNNNNNNNNNNNNNNNNNNNNNNNNNNNNNNNNNNNNNNNNNNNNNNNNNNNNNNNNNNNNNNNNNNNNNNNNNNNNNNNNNNNNNNNNNNNNNNNNNNNNNNNNNNNNNNNNNNNNNNNNNNNNNNNNNNNNNNNNNNNNNNNNNNNNNNNNNNNNNNNNNNNNNNNNNNNNNNNNNNNNNNNNNNNNTNNNNNNTTTTTTTT-TAG
>DBVPG1106
nnnnnnnnnnnnnnnnnnnnnnnnnnnnnnnnnnnnnnnnnnnnnnnnnnnnnnnnnnnnnnnnnnnnnnnnnnnnnnnnnnnnnnnnnnnnnnnnnnnnnnnnnnnnnnnnnnnnnnnnnnnnnnnnnnnnnnnnnnnnnnnnnnnnnnnnnnnnnnnnnnnnnnnnnnnnnnnnnnnnnnnnnnnnnnnnnnnnnnnnnnnnnnnnnnnnnnnnnnnnnnnnnnnnnnnnnnnnnnnnnnnnnnnnnnnnnnnnnnnnnnnnnnnnnnnnnnnnnnnnnnnnnnnnnnnnnnnnnnnnnnnnnnnnnnnnnnnnnnnnnnnnnnnnnnnnNNNNNNNNNNNNNNNNNNNTATTCCTCATTCCGTTTTATTCCTTATTCCGTTTTATATGTTTCATTATCCTATTACATTATCAATCNTTGCATTTCAGCTTCCTCTAACTTCAATGACAGCTTCTCATAACTTGCGTCACCATTTAACACCGTATATGATAATATATTGATAGTATGACTACTAGTTGATAGATGATGGTTGATTTTTACTCCAACAGATTTTTATTCCTACAATTTTCCGGACATATATATATAAATAAAGATCATTCATATTTACTGATATGGTGATATGTTTTTCTATACAAATCAAGCTAATCAAATCCGATGTAGTGTAACGGCTATCACATCACGTTCTCACCGTGGAGACCGGGGTTCGACTCCCCGCTTCGGAGTTATTTTTNATTCTTTTTTTT-TAG
>DBVPG1373
nnnnnnnnnnnnnnnnnnnnnnnnnnnnnnnnnnnnnnnnnnnnnnnnnnnnnnnnnnnnnnnnnnnnnnnnnnnnnnnnnnnnnnnnnnnnnnnnnnnnnnnnnnnnnnnnnnnnnnnnnnnnnnnnnnnnnnnnnnnnnnnnnnnnnnnnnnnnnnnnnnnnnnnnnnnnnnnnnnnnnnnnnnnnnnnnnnnnnnnnnnnnnnnnnnnnnnnnnnnnnnnnnnnnnnnnnnnnnnnnnnnnnnnnnnnnnnnnnnnnnnnnnnnnnnnnnnnnnnnnnnnnnnnnnnnnnnnnnnnnnnnnnnnnnnnnnnnnnnnnnnnnnnnnnnnnnnnnnnnnnnnnnnnnnnnnnnnnnnnnnnnnnnnnnnnnnnnnnnnnnnnnnnnnnnnnnnnnnnnnnnnnnnnnnnnnnnnnnnnnnnnnnnnnnnnnnnnnnnnnnnnnnnnnnnnnnnnnnnnnnnnnnnnnnnnnnnnnnnnnnnnnnnnnnnnnnnnnnnnnnnnnnnnnnnnnnnnnnnnnnnnnnnnnnnnnnnnnnnnnnnnnnnnnnnnnnnnnnnnnnnnnnnnnnnnnnnnnnnnnnnnnnnnnnnnnnnnnnnnnnnnnnnnnnnnnnnnnnnnnnnnnnnnnnnnnnnnnnnnnnnnnnnnnnnnnnnnnnnnnnnnnnnnnnnnnnnnnnnnnnnnnnnnnnnnnnnnnnnnnnnnnnnnnnnnnnnnnnnnnnnnnnnnnnnnnnnnnnnnnnnnnnnnnn
>DBVPG1788
nnnnnnnnnnnnnnnnnnnnnnnnnnnnnnnnnnnnnnnnnnnnnnnnnnnnnnnnnnnnnnnnnnnnnnnnnnnnnnnnnnnnnnnnnnnnnnnnnnnnnnnnnnnnnnnnnnnnnnnnnnnnnnnnnnnnnnnnnnnnnnnnnnnnnnnnnnnnnnnnnnnnnnnnnnnnnnnnnnnnnnnnnnnnnnnnnnnnnnnnnnnnnnnnnnnnnnnnnnnnnnnnnnnnnnnnnnnnnnnnnnnnnnnnnnnnnnnnnnnnnnnnnnnnnnnnnnnnnnnnnnnnnnnnnnnnnnnnnnnnnnnnnnnnnnnnnnnnnnnnnnnnnnnnnnnnnnnnnnnnnnnnnnnnnnnnnnnnnnnnnnnnnnnnnnnnnnnnnnnnnnnnnnnnnnnnnnnnnnnnnnnnnnnnnnnnnnnnnnnnnnnnnnnnnnnnnnnnnnnnnnnnnnnnnnnnnnnnnnnnnnnnnnnnnnnnnnnnnnnnnnnnnnnnnnnnnnnnnnnnnnnnnnnnnnnnnnnnnnnnnnnnnnnnnnnnnnnnnnnnnnnnnnnnnnnnnnnnnnnnnnnnnnnnnnnnnnnnnnnnnnnnnnnnnnnnnnnnnnnnnnnnnnnnnnnnnnnnnnnnnnnnnnnnnnnnnnnnnnnnnnnnnnnnnnnnnnnnnnnnnnnnnnnnnnnnnnnnnnnnnnnnnnnnnnnnnnnnnnnnnnnnnnnnnnnnnnnnnnnnnnnnnnnnnnnnnnnnnnnnnnnnnnnnn
>DBVPG1853
-------------------------------------------------------------------------------------TAATTACCGTGGTTATTAATACGGCTTGCTTATTTGTTCCCAGTTGTCAATGAACAGTAATTGAAAGACAGTAATAATTAGGGATAAATACTGTATATTCTTATGGTATATAAGAGAGAAATGGGTGAATTTTGAGATAATTGTTGGGATTCCATTGTTGATAAAGGCTATAATATTATGTATACAGTATATATACTAGAAGTTTTCCTCGAGGATNNNNNNATCCTCAAAATGGAATCTGTATTTCTACNNNNNNNNNNNNNNNNTATTCCTCATTCTGTTTTATTCCTTATTCCGTTTTNNNNNTTTCNNNNNNNNNTTACATTNNNNNNNNNTGCATTTCAGCTTCNNNNNNNNNCAANNNNNNCTTCTNNNNNNNNNNNNNNNNNnnnnnnnnnnnnnnnnnnnnnnnnnnnnnnnnnnnnnnnnnnnnnnnnnnnnnnnnnnnnnnnnnnnnnnnnnnnnnnnnnnnnnnnnnnnnnnnnnnnnnnnnnnnnnnnnnnnnnnnnnnnnnnnnnnnnnnnnnnnnnnnnnnnnnnnnnnnnnnnnnnnnnnnnnnnnnnnnnnnnnnnnnnnnnnnnnnnnnnnnnnnnnnnnnnnnnnnnnnnnnnnnnnnnnnnnnnnnnnnnnnnnnnnnnnnnnnnnnnnnnnnnnnnnnnnnnnn
>DBVPG6040
nnnnnnnnnnnnnnnnnnnnnnnnnnnnnnnnnnnnnnnnnnnnnnnnnnnnnnnnnnnnnnnnnnnnnnnnnnnnnnnnnnnnnnnnnnnnnnnnnnnnnnnnnnnnnnnnnnnnnnnnnnnnnnnnnnnnnnnnnnnnnnnnnnnnnnnnnnnnnnnnnnnnnnnnnnnnnnnnnnnnnnnnnnnnnnnnnnnnnnnnnnnnnnnnnnnnnnnnnnnnnnnnnnnnnnnnnnnnnnnnnnnnnnnnnnnnnnnnnnnnnnnnnnnnnnnnnnnnnnnnnnnnnnnnnnnnnnnnnnnnnnnnnnnnnnnnnnnnnnnnnnnnnnnnnnnnnnnnnnnnnnnnnnnnnnnnnnnnnnnnnnnnnnnnnnnnnnnnnnnnnnnnnnnnnnnnnnnnnnnnnnnnnnnnnnnnnnnnnnnnnnnnnnnnnnnnnnnnnnnnnnnnnnnnnnnnnnnnnnnnnnnnnnnnnnnnnnnnnnnnnnnnnnnnnnnnnnnnnnnnnnnnnnnnnnnnnnnnnnnnnnnnnnnnnnnnnnnnnnnnnnnnnnnnnnnnnnnnnnnnnnnnnnnnnnnnnnnnnnnnnnnnnnnnnnnnnnnnnnnnnnnnnnnnnnnnnnnnnnnnnnnnnnnnnnnnnnnnnnnnnnnnnnnnnnnnnnnnnnnnnnnnnnnnnnnnnnnnnnnnnnnnnnnnnnnnnnnnnnnnnnnnnnnnnnnnnnnnnnnnnNNNNNNNNTNNNNNNCTTTTTTTT--NN
>DBVPG6044
nnnnnnnnnnnnnnnnnnnnnnnnnnnnnnnnnnnnnnnnnnnnnnnnnnnnnnnnnnnnnnnnnnnnnnnnnnnnnnnnnnnnnnnnnnnnnnnnnnnnnnnnnnnnnnnnnnnnnnnnnnnnnnnnnnnnnnnnnnnnnnnnnnnnnnnnnnnnnnnnnnnnnnnnnnnnnnnnnnnnnnnnnnnnnnnnnnnnnnnnnnnnnnnnnnnnnnnnnnnnnnnnnnnnnnnnnnnnnnnnnnnnnnnnnnnnnnnnnnnnnnnnnnnnnnnnnnnnnnnnnnnnnnnnnnnnnnnnnnnnnnnnnnnnnnnnnnnnnnnnnnnnnnnnnnnnnnnnnnnnnnnnnnnnnnnnnnnnnnnnnnnnnnnnnnnnnnnnnnnnnnnnnnnnnnnnnnnnnnnnnnnnnnnnnnnnnnnnnnnnnnnnnnnnnnnnnnnnnnnnnnnnnnnnnnnnnnnnnnnnnnnnnnnnnnnnnnnnnnnnnnnnnnnnnnnnnnnnnnnnnnnnnnnnnnnnnnnnnnnnnnnnnnnnnnnnnnnnnnnnnnnnnnnnnnnnnnnnnnnnnnnnnnnnnnnnnnnnnnnnnnnnnnnnnnnnnnnnnnnnnnNNNNNNNNNNNNNNGTNNNNNNTTTTNNNNNNNNNNNNNNNNNNNNNNNNTCCGNNNNNNNNNAACGGCTATCNCATCACGTTCTCACCGTGGAGACCGGGGTTCGACTCCCCGCTTCGGAGTTATTTTT-ATTCTTTTTTTTTTAG
>DBVPG6765
-------------------------------------------------------------------------------------TAATTACCGTGGTTATTAATACGGCTTGCTTATTTGTTCCCAGTNGTCANTGAACAGTAATTGAANGACAGTAATAATTAGGGATAAATACTGTATATTCTTATGGTATATAAGAGAGAAATGGGTGAATTTTGAGATAATTGTTGGGATTCTATTGTTGATAAAGGCTATAATATTATGTATACAGTATATATACTAGAAGTTTTCCTCGAGGATATAGGAATCCTCAAAATGGAATCTGTATTTCTACATACTAATATTAAGATTATTCCTCATTCCGTTTTATTCCTTATTCCGTTTTATATGTTTCATTATCCTATTACATTATCAATCCTTGCATTTCAGCTNCCTCTAACTTCANTGACAGCTTCTCATAACTTGCGTCACCATTTAACACCGTATATGATAATATATTGATAGTATGACTACTAGTTGATAGATGATGGTTGATTTTTACTCCAACAGATTTTTATTCCTACAATTTTCCGGACATATATATATAAATAAAGATCATTCATATTTACTGATATGGTGATATGTTTTTCTATACAAATCAAGCTAATCAAATCCGATGTAGTGTAACGGCTATCACATCACGTTCTCACCGTGGAGACCGGGGTTCGACTCCCCGCTTCGGAGTTATTTTTTATTCTTTTTTTT-TAG
>K11
NNNNNNNNNNNNNNNNNNNNNNNNNNNNNNNNNNNNNNNNNNNNNNNNNNNNNNNNNNNNNNNNNNNNNNNNNNNNNNNNNNNNNNNNNNNNNNNNNNNNNNNNNNNNNCNNGCNNNNNNNNNNNNAGNNNTCANNNAACAGNNNNNNAAAGGCAGNNNNNNTTAGGGATAAANACTGNNNNNNNTTATGGNATATANGAGAGAANTGGGTGAATTTTGAGATAATTGTTGGGATTCCATTGTTGATAAAGGCTATAATATTATGTATACAGTATATATACTAGAAGTTTTCCTCGAGGATTTAGGAATCCTCAAAATGGAATCTGTATTTCTACATACTAATATTAAGATTATTCCTCATTCCGTTTTATTCCTTATTCCGTTTTATATGTTTCATTATCCTATTACATNATCAANCCTTGCATTTCAGCTTCCTCCAACTTCAATGACAGCTTCTCATAACTTGCGTCACCATTTAACACCGTATATGATAATATATTGATAGTGTAACTACTAGTTGATAGATGATGGTTGATTTTTACTCCAACAGGTTTTTATTCCTACAATTTTCCGGACATATATATATAAATAAAGATCATTCATATTTACTGATATGGTAACATGTTTTTCTATACAAATCAAGCTAATCAAATCCGATGTAGTGTAACGGCTATCACATCACGTTCTCACCGTGGAGACCGGGGTTCGACTCCCCGCTTCGGAGTTATTTTTTATTCTTTTTTTT--AG
>L_1374
-------------------------------------------------------------------------------------TAATTACCGTGGNTATTAATACGGCTTGCTTATTTGTTCCCAGTTGTCAATGAACAGTAANTGAAAGACAGTAATAATTAGGGATAAATACTGTATATTCTTATGGTATATAAGAGAGAAATNGGTNANNTTTGAGATAATTGTTGNNNNNNTATTGTNGATAAAGGCTATAATATTATGTATACAGTATATATACTAGAANTTTTCCTNGNNNNNNNAGNNNNNNTCAAAATNNAATCTGTATTTCTACATACTAATATTANNNNNNNNNNNNNNNNNNNNTTNNNNNNNNNNNNNNTTTNNNTGTTTCATTATCCNNNNNNNTTATCNNTNNNNNNNNNNCNNNNNNNNNNNNNNNNNNNNNNNNNNNNNNNNNNNNNNNNNNNNNNNNNNNNNNNNNNNNNNNNNNNNNNNNNNNNNNNNNNNNNNNNNNNNNNNNNNNNNNNNNNNNNNNNNNNNNNNNNNNNNNNNNNNNNNNNNNNNNNNNNNNNNNNNNNNNNNNNNNNNNNNNnnnnnnnnnnnnnnnnnnnnnnnnnnnnnnnnnnnnnnnnnnnnnnnnnnnnnnnnnnnnnnnnnnnnnnnnnnnnnnnnnnnnnnnnnnnnnnnnnnnnnnnnnnnnnnnnnnnnnnnnnnnnnnnnnnnnnnnnnnnnnnnnnnnnnnnnn
>L_1528
nnnnnnnnnnnnnnnnnnnnnnnnnnnnnnnnnnnnnnnnnnnnnnnnnnnnnnnnnnnnnnnnnnnnnnnnnnnnnnnnnnnnnnnnnnnnnnnnnnnnnnnnnnnnnnnnnnnnnnnnnnnnnnnnnnnnnnnnnnnnnnnnnnnnnnnnnnnnnnnnnnnnnnnnnnnnnnnnnnnnnnnnnnnnnnnnnnnnnnnnnnnnnnnnnnnnnnnnnnnnnnnnnnnnnnnnnnnnnnnnnnnnnnnnnnnnnnnnnnnnnnnnnnnnnnnnnnnnnnnnnnnnnnnnnnnnnnnnnnnnnnnnnnnnnnnnnnnnnnnnnnnnnnnnnnnnnnnnnnnnnnnnnnnnnnnnnnnnnnnnnnnnnnnnnnnnnnnnnnnnnnnnnnnnnnnnnnnnnnnnnnnnnnnnnnnnnnnnnnnnnnnnnnnnnnnnnnnnnnnnnnnnnnnnnnnnnnnnnnnnnnnnnnnnnnnnnnnnnnnnnnnnnnnnnnnnnnnnnnnnnnnnnnnnnnnnnnnnnnnnnnnnnnnnnnnnnnnnnnnnnnnnnnnnnnnnnnnnnnnnnnnnnnnnnnnnnnnnnnnnnnnnnnnnnnnnnnnnnnnnnnnnnnnnnnnnnnnnnnnnnnnnnnnnnnnnnnnnnnnnnnnnnnnnnnnnnnnnnnnnnnnnnnnnnnnnnnnnnnnnnnnnnnnnnnnnnnnnnnnnnnnnnnnnnnnnnnnnnnnnnnnnnnnnnnnnnnnnnnnnnnnnnnnnn
>NCYC110
nnnnnnnnnnnnnnnnnnnnnnnnnnnnnnnnnnnnnnnnnnnnnnnnnnnnnnnnnnnnnnnnnnnnnnnnnnnnnnnnnnnnnnnnnnnnnnnnnnnnnnnnnnnnnnnnnnnnnnnnnnnnnnnnnnnnnnnnnnnnnnnnnnnnnnnnnnnnnnnnnnnnnnnnnnnnnnnnnnnnnnnnnnnnnnnnnnnnnnnnnnnnnnnnnnnnnnnnnnnnnnnnnnnnnnnnnnnnnnnnnnnnnnnnnnnnnnnnnnnnnnnnnnnnnnnnnnnnnnnnnnnnnnnnnnnnnnnnnnnnnnnnnnnnnnnnnnnnnnnnnnnnnnnnnnnnnnnnnnnnnnnnnnnnnnnnnnnnnnnnnnnnnnnnnnnnnnnnnnnnnnnnnnnnnnnnnnnnnnnnnnnnnnnnnnnnnnnnnnnnnnnnnnnnnnnnnnnnnnnnnnnnnnnnnnnnnnnnnnnnnnnnnnnnnnnnnnnnnnnnnnnnnnnnnnnnnnnnnnnnnnnnnnnnnnnnnnnnnnnnnnnnnnnnnnnnnnnnnnnnnnnnnnnnnnnnnnnnnnnnnnnnnnnnnnnnnnnnnnnnnnnnnnnnnnnnnnnnnnnnnnnnnnnnnnnnnnnnnnnnnnnnnnnnnnnnnnnnnnnnnnnnnnnnnnnnnnnnnnnnnnnnnnnnnnnnnnnnnnnnnnnnnnnnnnnnnnnnnnnnnnnnnnnnnnnnnnnnnnnnnnnnnnnnnnnnnnnnnnnnnnnnnnnnn
>NCYC361
nnnnnnnnnnnnnnnnnnnnnnnnnnnnnnnnnnnnnnnnnnnnnnnnnnnnnnnnnnnnnnnnnnnnnnnnnnnnnnnnnnnnnnnnnnnnnnnnnnnnnnnnnnnnnnnnnnnnnnnnnnnnnnnnnnnnnnnnnnnnnnnnnnnnnnnnnnnnnnnnnnnnnnnnnnnnnnnnnnnnnnnnnnnnnnnnnnnnnnnnnnnnnnnnnnnnnnnnnnnnnnnnnnnnnnnnnnnnnnnnnnnnnnnnnnnnnnnnnnnnnnnnnnnnnnnnnnnnnnnnnnnnnnnnnnnnnnnnnnnnnnnnnnnnnnnnnnnnnnnnnnnnnnnnnnnnnnnnnnnnnnnnnnnnnnnnnnnnnnnnnnnnnnnnnnnnnnnnnnnnnnnnnnnnnnnnnnnnnnnnnnnnnnnnnnnnnnnnnnnnnnnnnnnnnnnnnnnnnnnnnnnnnnnnnnnnnnnnnnnnnnnnnnnnnnnnnnnnnnnnnnnnnnnnnnnnnnnnnnnnnnnnnnnnnnnnnnnnnnnnnnnnnnnnnnnnnnnnnnnnnnnnnnnnnnnnnnnnnnnnnnnnnnnnnnnnnnnnnnnnnnnnnnnnnnnnnnnnnnnnnnnnnnnnnnnnnnnnnnnnnnnnnnnnnnnnnnnnnnnnnnnnnnnnnnnnnnnnnnnnnnnnnnnnnnnnnnnnnnnnnnnnnnnnnnnnnnnnnnnnnnnnnnnnnnnnnnnnnnnnnnnnnnnnnnnnnnnnnnnnnnnnnnnnn
>RM11_1A
-------------------------------------------------------------------------------------TAATTACCGTGGTTATTAATACGGCTTGCTTATTTGTTCCCAGTTGTCAATGANCAGTAATTGAAAGACAGTAATAATTAGNNNTAAATACTGTATATTCTTATGGTATATAAGAGAGAAATGGGTGAATTTTGAGATAATTGTTGGGATTCTATTGTTGATAAAGGCTATAATATTATGTATACAGTATATATACTAGAAGTTTTCCTCGAGGATATAGGAATCCTCAAAATGGAATCTGTATTTCTACATACTAATATNAAGATTATTCCTCANTCCGTTTTATTCCTTATTCCGTNTTATATGTTTCATTATCCTATTACATTATCAATCCTTGCATTTCAGCTTCCTCTAACTTCAATGACAGCTTCTCATAACTTGCGTCACCATTTAACACCGTATATGATAATATATTGATAGTATGACTACTAGTTGATAGATGATGGTTGATTTTNACTCCAACAGATTTTTATTCCTACAATTTTCCGGACATATATATATAAATAAAGATCATTCATATTTACTGATATGGTGATATGTTTTTCTATACAAATCAAGCTAATCAAATCCGATGTAGTGTAACGGCTATCACATCACGTTCTCACCGTGGAGACCGGGGTTCGACTCCCCGCTTCGGAGTTATTTTTTATTCTTTTTTTT-TAG
>S288c
ACGAGTTGTACATTAATATACGATGTAAGCATTAGATTGTTACCATAGCAACTCATGTCACTATTAATTACTCTCGTTCCAACAGTAATTACCGTGGTTATTAATACGGCTTGCTTATTTGTTCCCAGTTGTCAATGAACAGTAATTGAAAGGCAGTAATAATTAGGGATAAATACTGTATATTCTTATGGTATATAAGAGAGAAATGGGTGAATTTTGAGATAATTGTTGGGATTCCATTGTTGATAAAGGCTATAATATTATGTATACAGTATATATACTAGAAGTTTTCCTCGAGGATTTAGGAATCCTCAAAATGGAATCTGTATTTCTACATACTAATATTAAGATTATTCCTCATTCCGTTTTATTCCTTATTCCGTTTTATATGTTTCATTATCCTATTACATTATCAATCCTTGCATTTCAGCTTCCTCCAACTTCAATGACAGCTTCTCATAACTTGCGTCACCATTTAACACCGTATATGATAATATATTGATAGTGTAACTACTAGTTGATAGATGATGGTTGATTTTTACTCCAACAGGTTTTTATTCCTACAATTTTCCGGACATATATATATAAATAAAGATCATTCATATTTACTGATATGGTAACATGTTTTTCTATTCAAATCAAGCTAATCAAATCCGATGTAGTGTAACGGCTATCACATCACGTTCTCACCGTGGAGACCGGGGTTCGACTCCCCGCTTCGGAGTTATTTTTTATTCTTTTTTTTTTAG
>SK1
ACGAGTTGTACATTAATATACGATGTAAGCATTAGATTGTTACCATAGCAACTCATGTCACTATTAATTACTCTCGTTCCAACAGTAATTACCGTGGTTATTAATACGGCTTGCTTATTTGTTCCCAGTTGTCAATGAACAGTAATTGAAAGGCAGTAATAATTAGGGATAAATACTGTATATTCTTATGGTATATAAGAGAGAAATGGGTGAATTTTGAGATAATTGTTGGGATTCCNTTGTTGATAAAGGCTATAATATTATGTATACAGTATATATACTAGAAGTTTTCCTCGAGGATTTAGGAATCCTCAAAATGGAATCTGTATTTCTACATACTAATATTAAGATTATTCCTCATTCCGTTTTATTCCTTATTCCGTTTTATATGTTTCATTATCCTATTACATTATCAATCCTTGCATTTCAGCTTCCTCCAACTTCAATGACAGCTTCTCATAACTTGCGTCACCATTTAACACCGTATATGATAATATATTGATAGTGTAACTACTAGTTGATAGATGATGGTTGATTTTTACTCCAACAGGTTTTTATTCCTACAATTTTCCGGACATATATATATAAATAAAGATCATTCATATTTACTGATATGGTAACATGTTTTTCTATACAAATCAAGCTAATCAAATCCGATGTAGTGTAACGGCTATCACATCACGTTCTCACCGTGGAGACCGGGGTTCGACTCCCCGCTTCGGAGTTATTTTTTATTCTTTTTTTT-CAG
>UWOPS03_461_4
nnnnnnnnnnnnnnnnnnnnnnnnnnnnnnnnnnnnnnnnnnnnnnnnnnnnnnnnnnnnnnnnnnnnnnnnnnnnnnnnnnnnnnnnnnnnnnnnnnnnnnnnnnnnnnnnnnnnnnnnnnnnnnnnnnnnnnnnnnnnnnnnnnnnnnnnnnnnnnnnnnnnnnnnnnnnnnnnnnnnnnnnnnnnnnnnnnnnnnnnnnnnnnnnnnnnnnnnnnnnnnnnnnnnnnnnnnnnnnnnnnnnnnnnnnnnnnnnnnnnnnnnnnnnnnnnnnnnnnnnnnnnnnnnnnnnnnnnnnnnnnnnnnnnnnnnnnnnnnnnnnnnnnnnnnnnnnnnnnnnnnnnnnnnnnnnnnnnnnnnnnnnnnnnnnnnnnnnnnnnnnnnnnnnnnnnnnnnnnnnnnnnnnnnnnnnnnnnnnnnnnnnnnnnnnnnnnnnnnnnnnnnnnnnnnnnnnnnnnnnnnnnnnnnnnnnnnnnnnnnnnnnnnnnnnnnnnnnnnnnnnnnnnnnnnnnnnnnnnnnnnnnnnnnnnnnnnnnnnnnnnnnnnnnnnnnnnnnnnnnnnnnnnnnnnnnnnnnnnnnnnnnnnnnnnnnnnnnnnnnnnnnnnnnnnnnnnnnnnnnnnnnnnnnnnnnnnnnnnnnnnnnnnnnnnnnnnnnnnnnnnnnnnnnnnnnnnnnnnnnnnnnnnnnnnnnnnnnnnnnnnnnnnnnnnnnnnnnnnnnnnnnnnnnnnnnnnnnnnnnnnnnnnnnn
>UWOPS05_217_3
nnnnnnnnnnnnnnnnnnnnnnnnnnnnnnnnnnnnnnnnnnnnnnnnnnnnnnnnnnnnnnnnnnnnnnnnnnnnnnnnnnnnnnnnnnnnnnnnnnnnnnnnnnnnnnnnnnnnnnnnnnnnnnnnnnnnnnnnnnnnnnnnnnnnnnnnnnnnnnnnnnnnnnnnnnnnnnnnnnnnnnnnnnnnnnnnnnnnnnnnnnnnnnnnnnnnnnnnnnnnnnnnnnnnnnnnnnnnnnnnnnnnnnnnnnnnnnnnnnnnnnnnnnnnnnnnnnnnnnnnnnnnnnnnnnnnnnnnnnnnnnnnnnnnnnnnnnnnnnnnnnnnnnnnnnnnNNNNNNNNN-NNNNNNNNNNNNNNNNNNNNNNNNNN-NNNNNNNNNNNNNNNNNNNNNNNNNNNNNNNNNNNNNNNNNNNNNNNNNNNNNNNNNNNNNNNNNNNNNNNNNNNNNNNNNNNNNNNNNNNNNNNNNNNNNNNNNNNNNNNNNNNNNNNNNNNNNNNNNNNNNNNNNNNNNNNNNNAGNNNNNNNNNNNNNNNNNANNNNNNNNNNNNNNNNNNNNNNNNNNNNNNNNNNNNNNNNNNNNNNNNNNNNNNNNNNNNNNNNNNNNNTTTANTGATATNNNNNNNNNTTTTTCTATACNNNNNNAGCNNNNCANNNCCGATGTANNNNANCGGCNNNCANNNCACGTNNNCANCGTGGANANCGGGGTTCGNNNCCCCGCTTCGGAGTTATTTTTNNNNNTTTTTTTT-TAG
>UWOPS05_227_2
-------------------------------------------------------------------------------------TAANNNNNNNNNNNNNNNNNACNGNNNNNNNNTNTNTTCCNAGNNNTCANNNAACAGTAANTGAAAGGCGGTAATAANNNGGGATAAANANNNTATNTTCTTNNNGTATATAAGAGAGAAATGGGTGAATTTTGAGATAANNNNNNNNNNNCCANTGNNGATAAAGGCTATAATATTATGTATACAGTATATATACTAGAAGTTTTCCNCGAGGATATAGNNNNNNTCAAAATGGGATCTGTATTTCTACATACTAATATTAAGATTATTCCTCATTCCGTTTTATTCCTTATTCCGTTTTATATGTTTCATTATCCTATTACATTATNNNNNNTTGCATTTCAGCTTCCTCTAACTTCAATGACAGCTTCTCATAACTTGCGTCACCATTTAACACCGTATATGATAATATATTGATAGTATGACTACTAGTTGATAGATGATGGTTGATTTTTACTCCAACAGATTTTTATTCCAACAATTTTCCGGACATATATANNNNNNNNAAGATCATTCATATTTACTGATATGGTGATATGTTTTTCTATACAAATCAAGCTAATCAAATCCGATGTAGTGTAACGGCTATCACATCNNGTTCTNNNCGTGGAGACCGGGGTNCGACTCCCCGCTTCNGANNNATTTTTTATTCTTTTTTNN-NNN
>UWOPS83_787_3
nnnnnnnnnnnnnnnnnnnnnnnnnnnnnnnnnnnnnnnnnnnnnnnnnnnnnnnnnnnnnnnnnnnnnnnnnnnnnnnnnnnnnnnnnnnnnnnnnnnnnnnnnnnnnnnnnnnnnnnnnnnnnnnnnnnnnnnnnnnnnnnnnnnnnnnnnnnnnnnnnnnnnnnnnnnnnnnnnnnnnnnnnnnnnnnnnnnnnnnnnnnnnnnnnnnnnnnnnnnnnnnnnnnnnnnnnnnnnnnnnnnnnnnnnnnnnnnnnnnnnnnnnnnnnnnnnnnnnnnnnnnnnnnnnnnnnnnnnnnnnnnnnnnnnnnnnnnnnnnnnnnnnnnnnnnnnnnnnnnnnnnnnnnnnnnnnnnnnnnnnnnnnnnnnnnnnnnnnnnnnnnnnnnnnnnnnnnnnnnnnnnnnnnnnnnnnnnnnnnnnnnnnnnnnnnnnnnnnnnnnnnnnnnnnnnnnnnnnnnnnnnnnnnnnnnnnnnnnnnnnnnnnnnnnnnnnnnnnnnnnnnnnnnnnnnnnnnnnnnnnnnnnnnnnnnnnnnnNNNNNNNNNNNNNNNNNNNNNNNNNNNNNNNNNNNNN-NNNNNNNNNNNNNNNNNNNNNNNNNNNNNNNNNNNNNNNNNNNNNNNNNNNNNNNNNNNNNNNNNNNNNNNNNNNNNNNNNNNNNNNNNNNNNNNNNNNNNNNNNNNNNNNNNNNNNNNNNNNNNNNNNNNNNNNNNNNNNNNNNNNNNNNNNNNNNNNNNNNNNNNNNNN-NNN
>UWOPS87_2421
-------------------------------------------------------------------------------------NNNNNNNNNNNNNNNNNNNNNNNNNNTGCTTATTNNTTNNNAGTTGTCAATGAACAGTNNNNNNAAGGCGGTNATANNNNNGGANNNNNNNNGTNNNNNNNNNNNNNNTATANGNNNGAAATNNNNNNATTTTGAGATAATTGTTGNNNNNNCNNNNNTGATAAAGGCTATAANNNNNNGTATACAGTATATATACTAGAAGTTTTCCTCGAGGATATAGNNNNNNNNNAAATGNNNNNNNNNNNTCTANNNNNNNNNNNNNNNATTATTCCTCATTCCGTTTTANNNNNNNNNNNGTNNNNNNTGTTTCATNNTNNNNNNNNNNTATCAATCCTTGCATTNNNNNNTCCNNNNNNNNCAATGNNNNNNNCTNNNNNNNNNNNNNNNNANNNNNNNNNNNNNNNNNNNNNNNNNNGATAGTATGACTACTAGTTGATAGATGATGGTTGATTTTTACTCCAACAGATTTTTATTCCAACAATTTTCCGGACATATATATATAAATAAAGATCATTCATANNNACTGATATNNNNNNNNNTTTNNNNNNNCAAATCAANNNNNNCAAATCCGATGTAGTGTAACGNNNNNCACATCACGTNNTCACCGTGGAGACCGGGGTTCGACTCCCCGCTTCGGAGTTATTTNNNNNNCTTTTTTTT-NNN
>W303
ACGAGTTGTACATTAATATACGATGTAAGCATTAGATTGTTACCATAGCAACTCATGTCACTATTAATTACTCTCGTTCCAACAGTAATTACCGTGGTTATTAATACGGCTTGCTTATTTGTTCCCAGTTGTCAATGAACAGTAATTGAAAGGCAGTAATAATTAGGGATAAATACTGTATATTCTTATGGTATATAAGAGAGAAATGGGTGAATTTTGAGATAATTGTTGGGATTCCATTGTTGATAAAGGCTATAATATTATGTATACAGTATATATACTAGAAGTTTTCCTCGAGGATTTAGGAATCCTCAAAATGGAATCTGTATTTCTACATACTAATATTAAGATTATTCCTCATTCCGTTTTATTCCTTATTCCGTTTTATATGTTTCATTATCCTATTACATTATCAATCCTTGCATTTCAGCTTCCTCCAACTTCAATGACAGCTTCTCATNNCNTGCGTCACCATTTNANACCGTANNNGNNNNNNNNNNNNNNNNNNNNNNNNNNNNNNNNNNNNNNNNNNNNNNNNNNNNNNNNNNNNNNNNNNNNNNNNNNNNNNNNnnnnnnnnnnnnnnnnnnnnnnnnnnnnnnnnnnnnnnnnnnnnnnnnnnnnnnnnnnnnnnnnnnnnnnNNNNNNNNNNNNNNNNNNNNNNNNNNNNNNNNNNNNNNNNNNNNNNNNNNNNNNNNNNNNNGGGTTNNNNNNNCNNNNNNNNNNNNNNNTNNNNNNNNNNTTTTNNNNN
>Y12
ACGAGTTGTACATTAATATACGATGTAAGCATTAGATTGTTACCATAGCAACTCATGTCACTATTAATTACTCTCGTTCCAACAGNNNNNNNNNTNGTTNNNNNNNNNNCTTGNNNNNNNNNNNNNNNNNNNNNNNNNNNNNNNNN-NNNNNNNNNNNNNNNNNNNNNNNNNNNNNNNNNNNnnnnnnnnnnnnnnnnnnnnnnnnnnnnnnnnnnnnnnnnnnnnnnnnnnnnnnnnnnnnnnnnnnnnnnnnnnnnnnnnnnnnnnnnnnnnnnnnnnnnnnnnnnnnnnnnnnnnnnnnnnnnnnnnnnnnnnnnnnnnnnnnnnnnnnnnnnnnnnnnnnnnnnnnnnnnnnnnnnnnnnnnnnnnnnnnnnnnnnnnnnnnnnnnnnnnnnnnnnnnnnnnnnnnnnnnnnnnnnnnnnnnnnnnnnnnnnnnnnnnnnnnnnnnnnnnnnnnnnnnnnnnnnnnnnnnnnnnnnnnnnnnnnnnnnnnnnnnnnnnnnnnnnnnnnnnnnnnnnnnnnnnnnnnnnnnnnnnnnnnnnnnnnnnnnnnnnnnnnnnnnnnnnnnnnnnnnnnnnnnnnnnnnnnnnnnnnnnnnnnnnnnnnnnnnnnnnnnnnnnnnnnnnnnnnnnnnnnnnnnnnnnnnnnnnnnnnnnnnnnnnnnnnnnnnnnnnnnnnnnnnnnnnnnnnnnnnnnnnnnnnnnnnnnnnnnnnnnnnnnnnnnnnnnnnnnnnnnnnnnnnnnnnn
>Y55
-------------------------------------------------------------------------------------TAATTACCGTGGTTATTAATACGGCTTGCTTATTTGTTCCNNNNTGTCAATNNNNAGTAANTNNNNGACAGTAATAATNNNNNNNNNATACTGTANNNNNNTATGGTATATNNNNNNNNNNTGGGTNNNNNNTGNNNNNNNNGTTGGNANNNTATTGTTGATAAAGGCTATAATATTATGTATACAGTATATATACTANNNNNNTTCCTNNNNNNNNNAGGANNNNTCAAAATGNNNNNNGTNNNTCTACATACNNNTANTANNNNNNTTCCTNNNNNCGTNNNNNTCCTTATTCCGTTTTATATGTTTCATTATCCTATTACATTATCANNNNNNNNNNTNCNNCTTCCTCTAACTTCAATGACAGCTTCTCATAACTTGCGTCACCATTTAACACNNTATATNNNAATATATTGATAGTATGACTNCTAGNTGATAGATGATGGTTGATTTTTACTCCNNNNNNNNNNNNNNNNNNNNNNNNNNNNNNNNNNNNNNNNNNNNNNNNNNNNNNNNNNNNNNNNNNNNNNGGTNNNATGTTTTTCNATACAAATCAANNTAATCANNNNNNNTGNAGNGTAACGGCTATNNNNNNNNNNNNNNNNNNNNNNNANNNNNNNNCGACTCCCCGCTTCGGAGTTANTTTTTNTTCTTNNTTNNnNNN
>Y9
ACGAGTTGTACATTAATATACGATGTAAGCATTAGATTGTTACCATAGCAACTCATGTCACTATTAATTACTCTCGTTCCAACAGTAATTACCGTGGTTATTAATACGGCTTGCTTATTTNNNNCCAGTTGTCAATGAACAGTAATTGAAAGGCAGTAATAATTAGGGATAAATACTGTATATTCTTATGGTATATAAGAGAGAAATGGGTGAATTTTGAGATAATTGTTGGGATTCCATTGTTGATAAAGGCTATAATATTATGTATACAGTATATATACTAGAAGTTTTCCTCGAGGATTTAGGNNNNNTCAAAATGGAATCTGTATTTCTACATACTAATATTAAGATTATTCCTCATTCCGTTTTATTCCTTATTCCGTTTTATATGTTTCATTATCCTATTACATTATCAATCCTTGCATTTCAGCTTCCTCCAACTTCAATGACAGCTTCTCATAACTTGCGTCACCATTTAACACCGTATATGATAATATATTGATAGTGTAACTACTAGTTGATAGATGATGGTTGATTTTTACTCCAACAGGTTTTTATTCCTACAATTTTCCGGACATATATATATAAATAAAGATCATTCATATTTACTGATATGGTNANATGTTTTTCTATACAAATCAAGCTAATCAAATCCGATGTAGTGTAACGGCTATCACATCACGTTCTCACCGTGGAGACCGGGGTTCGACTCCCCGCTTCGGAGTTATTTTTTATTCTTTTTTTT-NAG
>YIIc17_E5
-------------------------------------------------------------------------------------TAATTACCGTGGTTATTAATACGGCTTGCTTATTTGTTCCCAGTTGTCANNGAACAGTAATTGAAAGANAGTAATAATTAGNNNNNNATACTGTATATTCTTATGGTATATNNNNGNNNAATGGGTGANNNNTGAGNNNNNNNTTGNNNNNNTATTGTTGATAAAGGNNNTNNTATTATGTATACAGNNTATATACTAGAAGTTTTCCTNNNNNNNNNNNNNNNNNNNNNANNNNNNNNNNNNTTTCTACATANNNNNNNNNNNNNNNNNNNNNNNNNNNNNNNNNNNNNNNNNCNNNTTTNNNNNNNNNNNNNNNNNNNNNNNNNNNNNNNNNNNNNNNNNNNNNNNNNNNNNNNNNNNNNNNNNNNNNNNNNNNNNNNNNNNNNNNNNNNNNNNNNNNNNNNNNNNNNNNNNNNNNNNNNNNNNNNNNNNNNNNNNNNNNNNNNNNNNNNNNNNNNNNNNNNNNNNNNNNNNNNNNNNNNNNNNNNNNN-NNNNNNNNNNNNNNNNNNNNNNNNNNNNNNNNNNNNNNNNNNNNNNNNNNNNNNNNNNNNNNNNNNNNNNNNNNNNNNNNNNNNNNNNNNNNNNNNNNNNNNNNNNNNNNNNNNNNNNNNNNNNNNNNNNNNNNNNNN-NNNNNNNNNNNNNNNNNNNNNNNNNNNNNNNNN
>YJM789
-------------------------------------------------------------------------------------TAATTACCGTGGTTATTAATACGGCTTGCTTATTTGTTCCCAGTTGTCAATGAACAGTAATTGAAAGACAGTAATAATTAGGGATAAATACTGTATATTCTTATGGTATATAAGAGAGAAATGGGTGAATTTTGAGATAATTGTTGNNNNNCTATTGTTGATAAAGGCTATAATATTATGTATACAGTATATATACTAGAAGTTTTCCTCGAGGATATAGGAATCCTCAAAATGGAATCTGTATTTCTACATACTAATATTAAGATTATTCCTCATTCCGTTTTATTCCTTATTCCGTTTTATATGTTTCATTATCCTATTACATTATCAATCCTTGCATTTCAGCTTCCTCTAACTTCAATGACAGCTTCTCATAACTTGCGTCACCATTTAACACCGTATATGATAATATATTGATAGTATGACTACTAGTTGATAGATGATGGTTGATTTTTACTCCAACAGATTTTTATTCCTACAATTTTCCGGACATATATATATAAATAAAGATCATTCATATTTACTGATATGGTGATATGTTTTTCTATACAAATCAAGCTAATCAAATCCGATGTAGTGTAACGGCTATCACATCACGTTCTCACCGTGGAGACCGGGGTTCGACTCCCCGCTTCGGAGTTATTTTTTATTNNTTTTTTT-TAG
>YJM975
nnnnnnnnnnnnnnnnnnnnnnnnnnnnnnnnnnnnnnnnnnnnnnnnnnnnnnnnnnnnnnnnnnnnnnnnnnnnnnnnnnnnnnnnnnnnnnnnnnnnnnnnnnnnnnnnnnnnnnnnnnnnnnnnnnnnnnnnnnnnnnnnnnnnnnnnnnnnnnnnnnnnnnnnnnnnnnnnnnnnnnnnnnnnnnnnnnnnnnnnnnnnnnnnnnnnnnnnnnnnnnnnnnnnnnnnnnnnnnnnnnnnnnnnnnnnnnnnnnnnnnnnnnnnnnnnnnnnnnnnnnnnnnnnnnnnnnnnnnnnnnnnnnnnnnnnnnnnnnnnnnnnnnnnnnnnnnnnnnnnnnnnnnnnnnnnnnnnnnnnnnnnnnnnnnnnnnnnnnnnnnnnnnnnnnnnnnnnnnnnnnnnnnnnnnnnnnnnnnnnnnnnnnnnnnnnnnnnnnnnnnnnnnnnnnnnnnnnnnnnnnnnnnnnnnnnnnnnnnnnnnnnnnnnnnnnnnnnnnnnnnnnnnnnnnnnnnnnnnnnnnnnnnnnnnnnnnnnnnnnnnnnnnnnnnnnnnnnnnnnnnnnnnnnnnnnnnnnnnnnnnnnnnnnnnnnnnnnnnnnnnnnnnnnnnnnnnnnnnnnnnnnnnnnnnnnnnnnnnnnnnnnnnnnnnnnnnnnnnnnnnnnnnnnnnnnnnnnnnnnnnnnnnnnnnnnnnnnnnnnnnnnnnnnnnnnnnnnnnnnnnnnnnnnnnnnnnnnnnnnnnnnnnnnn
>YJM978
nnnnnnnnnnnnnnnnnnnnnnnnnnnnnnnnnnnnnnnnnnnnnnnnnnnnnnnnnnnnnnnnnnnnnnnnnnnnnnnnnnnnnnnnnnnnnnnnnnnnnnnnnnnnnnnnnnnnnnnnnnnnnnnnnnnnnnnnnnnnnnnnnnnnnnnnnnnnnnnnnnnnnnnnnnnnnnnnnnnnnnnnnnnnnnnnnnnnnnnnnnnnnnnnnnnnnnnnnnnnnnnnnnnnnnnnnnnnnnnnnnnnnnnnnnnnnnnnnnnnnnnnnnnnnnnnnnnnnnnnnnnnnnnnnnnnnnnnnnnnnnnnnnnnnnnnnnnnnnnnnnnnnnnnnnnnnnnnnnnnnnnnnnnnnnnnnnnnnnnnnnnnnnnnnnnnnnnnnnnnnnnnnnnnnnnnnnnnnnnnnnnnnnnnnnnnnnnnnnnnnnnnnnnnnnnnnnnnnnnnnnnnnnnnnnnnnnnnnnnnnnnnnnnnnnnnnnnnnnnnnnnnnnnnnnnnnnnnnnnnnnnnnnnnnnnnnnnnnnnnnnnnnnnnnnnnnnnnnnnnnnnnnnnnnnnnnnnnnnnnnnnnnnnnnnnnnnnnnnnnnnnnnnnnnnnnnnnnnnnnnnnnnnnnnnnnnnnnnnnnnnnnnnnnnnnnnnnnnnnnnnnnnnnnnnnnnnnnnnnnnnnnnnnnnnnnnnnnnnnnnnnnnnnnnnnnnnnnnnnnnnnnnnnnnnnnnnnnnnnnnnnnnnnnnnnnnnnnnnnnnNNNNNNNN
>YJM981
nnnnnnnnnnnnnnnnnnnnnnnnnnnnnnnnnnnnnnnnnnnnnnnnnnnnnnnnnnnnnnnnnnnnnnnnnnnnnnnnnnnnnnnnnnnnnnnnnnnnnnnnnnnnnnnnnnnnnnnnnnnnnnnnnnnnnnnnnnnnnnnnnnnnnnnnnnnnnnnnnnnnnnnnnnnnnnnnnnnnnnnnnnnnnnnnnnnnnnnnnnnnnnnnnnnnnnnnnnnnnnnnnnnnnnnnnnnnnnnnnnnnnnnnnnnnnnnnnnnnnnnnnnnnnnnnnnnnnnnnnnnnnnnnnnnnnnnnnnnnnnnnnnnnnnnnnnnnnnnnnnnnnnnnnnnnnnnnnnnnnnnnnnnnnnnnnnnnnnnnnnnnnnnnnnnnnnnnnnnnnnnnnnnnnnnnnnnnnnnnnnnnnnnnnnnnnnnnnnnnnnnnnnnnnnnnnnnnnnnnnnnnnnnnnnnnnnnnnnnnnnnnnnnnnnnnnnnnnnnnnnnnnnnnnnnnnnnnnnnnnnnnnnnnnnnnnnnnnnnnnnnnnnnnnnnnnnnnnnnnnnnnnnnnnnnnnnnnnnnnnnnnnnnnnnnnnnnnnnnnnnnnnnnnnnnnnnnnnnnnnnnnnnnnnnnnnnnnnnnnnnnnnnnnnnnnnnnnnnnnnnnnnnnnnnnnnnnnnnnnnnnnnnnnnnnnnnnnnnnnnnnnnnnnnnnnnnnnnnnnnnnnnnnnnnnnnnnnnnnnnnnnnnnnnnnnnnnnnnnnnnnnnnnnn
>YPS128
nnnnnnnnnnnnnnnnnnnnnnnnnnnnnnnnnnnnnnnnnnnnnnnnnnnnnnnnnnnnnnnnnnnnnnnnnnnnnnnnnnnnnnnnnnnnnnnnnnnnnnnnnnnnnnnnnnnnnnnnnnnnnnnnnnnnnnnnnnnnnnnnnnnnnnnnnnnnnnnnnnnnnnnnnnnnnnnnnnnnnnnnnnnnnnnnnnnnnnnnnnnnnnnnnnnnnnnnnnnnnnnnnnnnnnnnnnnnnnnnnnnnnnnnnnnnnnnnnnnnnnnnnnnNNNNNNNNNNNNNNNNNNNNNNN-NNNNNNNNNNNNNNNNNNNNNNNNNNNNNNNNNNNNNNNNNNNNNNNNNNNNNNNNNNNNNNNNNNNNNNNNNNNNNNNNNNNNNNNNNNNNNNNNNNNNNNNCANNNNNNNNNNNNNNNNNNNNNNNNNNNNNNNNNNNNNNNNNNNNNNNNNNNNACNNNNNNNNNNNNNNNNNNNNNNNNNNNNNNNNNNNATNNNANNNNNTATTGATAGTATGACTACTAGNNNNNNNNNNATGGTTGATTTTTACTCCAACAGATTTTTATTCCAACAANTTTCCGGACATATATANNNNNNNNAAGATCATTCATATTTACTGATATGGTGATATGTTTTTCTATACAAATCAAGCTAATCAANNNCGATGTAGTGTAACGGCTATCACATCACGTTCTCACCGTGGAGACCGGGGTTCNNNTCCCCGCTTCGGAGTTATTTTTTATTCTTTTTTTT-TAG
>YPS606
nnnnnnnnnnnnnnnnnnnnnnnnnnnnnnnnnnnnnnnnnnnnnnnnnnnnnnnnnnnnnnnnnnnnnnnnnnnnnnnnnnnnnnnnnnnnnnnnnnnnnnnnnnnnnnnnnnnnnnnnnnnnnnnnnnnnnnnnnnnnnnnnnnnnnnnnnnnnnnnnnnnnnnnnnnnnnnnnnnnnnnnnnnnnnnnnnnnnnnnnnnnnnnnnnnnnnnnnnnnnnnnnnnnnnnnnnnnnnnnnnnnnnnnnnnnnnnnnnnnnnnnnnnnnnnnnnnnnnnnnnnnnnnnnnnnnnnnnnnnnnnnnnnnnnnnnnnnnnnnnnnnnnnnnnnnnnnnnnnnnnnnnnnnnnnnnnnnnnnnnnnnnnnnnnnnnnnnnnnnnnnnnnnnnnnnnnnnnnnnnnnnnnnnnnnnnnnnnnnnnnnnnnnnnnnnnnnnnnnnnnnnnnnnnnnnnnnnnnnnnnnnnnnnnnnnnnnnnnnnnnnnnnnnnnnnnnnnnnnnnnnnnnnnnnnnnnnnnnnnnnnnnnnnnnnnnnnnnnnnnnnnnnnnnnnnnnnnnnnnnnnnnnnnnnnnnnnnnnnnnnnnnnnnnnnnnnnnnnnnnnnnnnnnnnnnnnnnnnnnnnnnnnnnnnnnnnnnnnnnnnnnnnnnnnnnnnnnnnnnnnnnnnnnNNNNNNNNNNNNNNNNNNNNNNNNNNNNNNNNNNNNNNNNNNNNCCCCGCNNNNNNNNNNNNNNNNNNNNNNNNNNNN-NNN
>YS2
ACGAGTTGTACATTAATATACGATGTAAGCATTAGATTGTTACCATAGCAACTCATGTCACTATTAATTACTCTCGTTCCAACAGTAATTACCGTGGTTATTAATANNNNNNNNNNNNNNNNNCNNANNNGTCAATGANCANNNNNNNNNNNNNnnnnnnnnnnnnnnnnnnnnnnnnnnnnnnnnnnnnnnnnnnnnnnnnnnnnnnnnnnnnnnnnnnnnnnnnnnnnnnnnnnnnnnnnnnnnnnnnnnnnnnnnnnnnnnnnnnnnnnnnnnnnnnnnnnnnnnnnnnnnnnnnnnnnnnnnnnnnnnnnnnnnnnnnnnnnnnnnnnnnnnnnnnnnnnnnnnnnnnnnnnnnnnnnnnnnnnnnnnnnnnnnnnnnnnnnnnnnnnnnnnnnnnnnnnnnnnnnnnnnnnnnnnnnnnnnnnnnnnnnnnnnnnnnnnnnnnnnnnnnnnnnnnnnnnnnnnnnnnnnnnnnnnnnnnnnnnnnnnnnnnnnnnnnnnnnnnnnnnnnnnnnnnnnnnnnnnnnnnnnnnnnnnnnnnnnnnnnnnnnnnnnnnnnnnnnnnnnnnnnnnnnnnnnnnnnnnnnnnnnnnnnnnnnnnnnnnnnnnnnnnnnnnnnnnnnnnnnnnnnnnnnnnnnnnnnnnnnnnnnnnnnnnnnnnnnnnnnnnnnnnnnnnnnnnnCTCACCGTGGAGACCGGGGTTCGACTCCCCGCTTCGGAGTTATTTTTTATTCTTTTTTTT-TAG
>YS4
nnnnnnnnnnnnnnnnnnnnnnnnnnnnnnnnnnnnnnnnnnnnnnnnnnnnnnnnnnnnnnnnnnnnnnnnnnnnnnnnnnnnnnnnnnnnnnnnnnnnnnnnnnnnnnnnnnnnnnnnnnnnnnnnnnnnnnnnnnnnnnnnnnnnnnnnnnnnnnnnnnnnnnnnnnnnnnnnnnnnnnnnnnnnnnnnnnnnnnnnnnnnnnnnnnnnnnnnnnnnnnnnnnnnnnnnnnnnnnnnnnnnnnnnnnnnnnnnnnnnnnnnnnnnnnnnnnnnnnnnnnnnnnnnnnnnnnnnnnnnnnnnnnnnnnnnnnnnnnnnnnnnnnnnnnnnnnnnnnnnnnnnnnnnnnnnnnnnnnnnnnnnnnnnnnnnnnnnnnnnnnnnnnnnnnnnnnnnnnnnnnnnnnnnnnnnnnnnnnnnnnnnnnnnnnnnnnnnnnnnnnnnnnnnnnnnnnnnnnnnnnnnnnnnnnnnnnnnnnnnnnnnnnnnnnnnnnnnnnnnnnnnnnnnnnnnnnnnnnnnnnnnnnnnnnnnnnnnnnnnnnnnnnnnnnnnnnnnnnnnnnnnnnnnnnnnnnnnnnnnnnnnnnnnnnnnnnnnnnnnnnnnnnnnnnnnnnnnnnnnnnnnnnnnnnnnnnnnnnnnnnnnnnnnnnnnnnnnnnnnnnnnnnnnnnnnnnnnnnnnnnnnnnnnnnnnnnnnnnnnnnnnnnnnnnnnnnnnnnnnnnnnnnnnnNNNNNNN-NNNNNNNN-NNN
>YS9
-------------------------------------------------------------------------------------TAATTACCGTGGTTATTAATACGGCTTGCTTATTTGTTCCCAGTTGTCAATGAACAGTAATTGAAAGACAGTAATAATTAGGGATAAATACTGTATATTCTTATGGTATATAAGAGAGAAATGGGTGAATTTTGAGATAATTGTTGGGATTCTATTGTTGATAAAGGCTATAATATTATGTATACAGTATATATACTAGAAGTTTTCCTCGAGGATATAGGAATCCTCAAAATGGAATCTGTATTTCTACATACTAATATTAAGATTATTCCTCATTCCGTTTTATTCCTTATTCCGTTTTATATGTTTCATTATCCTATTACATTATCAATCCTTGCATTTCAGCTTCCTCTAACTTCAATGACAGCTTCTCANNNNTTGCGTCACCANNNNNNACCGTATATNNNNNNNNNNNNNNNNNNNNNNNNNNNNNNNNNNNNNNNNNNTTGATTTNNNNNNNNNNNNNNTTTTATTNNNNNNATTTTCCGGANNNATANNNNNNNNNNNNGATCATTNNNANNNNNNNNNNNNNNnnnnnnnnnnnnnnnnnnnnnnnnnnnnnnnnnnnnnnnnnnnnnnnnnnnnnnnnnnnnnnnnnnnnnnnnnnnnnnnnnnnnnnnnnnnnnnnnnnnnnnnnnnnnnnnnnnnnnnnnnnnnnnnnnnn
