# Supplementary material for: Evolutionary Genomics of Transposable Elements in Saccharomyces cerevisiae
Source: PLoS One. 2012 Nov 30;7(11):e50978. doi: 10.1371/journal.pone.0050978 (PMC3511429; doi:10.1371/journal.pone.0050978)
Supplement: File S7 — ZIP archive of SGRP strain alignments used for population genomic analyses. Alignments of the orthologous genomic region in each SGRP strain corresponding to each Ty insertion in our re-annotation of the S. cerevisiae reference genome. N’s represent low quality (<Q40 phred score) or missing data, primarily due to the low-coverage sequence of many SGRP strains. The DNA sequence of sacCer2 is included as “REF” and each alignment includes the TE locus and 200 bp of DNA sequence on either side of the Ty insertion site. A dummy sequence shows the position of each TE in the alignment with “T”s. (ZIP) [file pone.0050978.s007.zip › S7/chrV_s109-_TY1.mfa]

>REF
CAACATCCAATTGTCGAGTTTCAGTAAGTACTCAGGTATTACGTTATGTACATGTATGATAATTCTGATTAACATCTTTTATACACAAAGATGTATGCATGAATGGTGCAAATATCTCGACGATGCGCAGTAAAGAAAGCAATTTACTACTAACGTCTAGCGATATCATAGATGATGACAGGATAACGATATAGGTTAGATGGATATTGGAGTAATTGTCAAGTCCCATTTTGATTGAAGACAACATTATTAGGCCTACAGAGTTGCTAAAATTCTCCACTAGGTCACAGGAGTTCGCAAAAGAGAATCAACAATCTACATAACCATGCACACATTTCTTCGTCCTCTACGTTATAATTTACTGCTCTAAAAGCGTCACTTCTCCTTTCATTTTATGTTTTATTGTTCATTATCCTACTGCGTTATCAATCCTTACATTTCGGCTTCCACTAAATTTAATGACTGCTTCTCATCATTTCATGTC---TTCTAACGCCGTATATAATAATATCCCAGCAAAATATAACTGTTAGTTAGTGAATCATAACCGACTGTTACTCCTGCAATATCCATGGGAGAAATCACCATCGGAAGGTAAACTAACACGTAGGTATTGATTCTACCGGAAATGAACAAATGTCGTACTGCCCAAATGAGCCAAATGCCATCATATACGCCTTCATAACTATATTTGAAAAATACCTTTGCCTAAAAGACGAGTGGTATTGGAAACTTCAATTAGTGTTCAAAAATGTCCAGTG
>index
-------------------------------------------------------------------------------------------------------------------------------------------------------------------------------------------------------TTTTTTTTTTTTTTTTTTTTTTTTTTTTTTTTTTTTTTTTTTTTTTTTTTTTTTTTTTTTTTTTTTTTTTTTTTTTTTTTTTTTTTTTTTTTTTTTTTTTTTTTTTTTTTTTTTTTTTTTTTTTTTTTTTTTTTTTTTTTTTTTTTTTTTTTTTTTTTTTTTTTTTTTTTTTTTTTTTTTTTTTTTTTTTTTTTTTTTTTTTTTTTTTTTTTTTTTTTTTTTTTTTTTTTTTTTTTTTTTTTTTTTTTTTTTTTTTTTTTTTTTTTTTTTTTTTTTTTTTTTTTT---TTTTTTTTTTTTTTTTTTTTTTTTTTTTTTTTTTTTTTTTTTTTTTTTTTTTTTTTTTTTTTTTTTTTTTTTTT--------------------------------------------------------------------------------------------------------------------------------------------------------------------------------------------------------
>273614N
CAACATCCAATTGTCGNNNNNNNGNNNGTGCTCAGGTATTACGTTATGTACATGTATGATACTTTTGATTAACATCCTTTATACACAAAGATGTATGCATGAATGGTGCAAATATCTCGACGATGCGCAGTAAAAAAAGCAATTTACTACTAACGTCTAGCGATATCATCGATGATGACAGGATAACGATATAGGTTAGGTGGATATTGTAGTAATTGTCAAGTCCCATTTTGATTGAAGACAACATTATTAGGCCTACAGAGTTGCTAAAATTCTCCACTAGGTCACAGGAGTTCGCAAAAGAGAATCAACAATCTACATAACCATGCACACATTTCGTCGTCCTCTACGTTATAATTTACTGCTCTAAAAGCGTCACTTCTCCTTTCATTTTATGTTTTATTGTTCATTATCCTACTACGTTATCAATCCTTACATTTCGGCTTCCACTAAATTTAATGACTGCTTCTCATCATTTCATGTCATCTTCTAACGCCGTATATAATAATATCCCTGCAAAATATAACTGTTAGTTAGTGAATCATAACCGACTGTTACTCCTGCAATATCCATGGGAGAAATCACCATCGGAAGGTAAACTAACACGTAGGTATTGATTCTACCGGNNNTGAACNNNNGTCGTACTGCCCAAATGAGCCAAATGCCATCATATACGCCTTCATAACTATATNTGNAAAATACCTTTGCCTAAANNNNNNNNNNNNNNNNNNNCNNNNNNNNNNNNNNNNANNTGTNNANNN
>322134S
NNNCANNNNNTTGNNNNNNNNNNNNNNNNNNNNNNNNNNNNNNNNNNNNNNNNNTATGATACTTTTGATTANNATCCNTTATNNACAAAGANNTATNNNNNNNNNNNNNNNNNNNNTNNACNNNNCGNNNNNNAAAAAGCAANNNNNNNNNNNNNNNNNNNGATATCATAGATGATGACAGGATAACGATATAGNNNNNNTGNNNNNNGNNNNNNTTGTCAAGTCCCATTTTGATTGAAGACAACATTATTAGGCCTACAGAGTTGCTAAAATTCTCCACTAGGTCACAGGAGTTCGCAAAAGAGAATCAACAATCTACATAACCATGCACACATTTCGTCGTCCTCTACGTTATAATTTACTGCTCTAAAAGCGTCACTTCTCCTTTCATTTTATGTTTTATTGTTCATTATCCTACTACGTTATCAATCCTTACATTTCGGCTTCCACTAAATTTAATGACTGCTTCTCATCATTTCATGTCATCTTCTAACGCCGTATATAATAATATCCNNNNNNAATATAACTGNNNNTTAGTNNNNNNTAANNNNNNGTTNNNNNTGNNNNNNNNNNNNNNNNNNNNNNNNNNNNNNNNNNNNNNNNNNNNNNNNNNNNNNNNNNNNNNNNNNNNNNNNNNNNNNNNNNNNNNNNNNNNNNNNNNNNNNNNNNNNNNNNNNNNNNNNNNNNNNNNNNNNNNNNNNNNNNNNNNNNNNNNNNNNNNNNNNNNNNNNNNNNNNNNNNNNNNNNNNNNNNNNNNNNNN
>378604X
CAACATCCAATTGTCGAGTTTCAGTAAGTACTCAGGTATTACGTTATGTACATGTATGATAATTCTGATTAACATCTTTTATACACAAAGATGTATGCATGAATGGTGCAAATATCTCGACGATGCGCAGTAAAGAAAGCAATTTACTACTAACGTCTAGCGATATCATAGATGATGACAGGATAACGATATAGGTTAGATGGATATTGGAGTAATTGTCAAGTCCCATTTTGATTGAAGACAACATTATTAGGCCTACAGAGTTGCTAAAATTCTCCACTAGGTCACAGGAGTTCGCAAAAGAGAATCAACAATCTACATAACCATGCACACATTTCTTCGTCCTCTACGTCATAATTTACTGCTCTAAAAGCGTCACTTCTCCTTTCNNNNNATGTTTTATTGTTCATTATNNNNNNNNNNNnnnnnnnnnnnnnnnnnnnnnnnnnnnnnnnnnnnnnnnnnnnnnnnnnnnnnnnnnnnnnnnnnnnnnnnnnnnnnnnnnnnnnnnnnnnnnnnnnnnnnnnnnnnnnnnnnnnnnnnnnnnnnnnnnnnnnnnnnnnnnnnnnnnnnnnnnnnnnnnnnnnnnnnnnnnnnnnnnnnnnnnnnnnnnnnnnnnnnnnnnnnnnnnnnnnnnnnnnnnnnnnnnnnnnnnnnnnnnnnnnnnnnnnnnnnnnnnnnnnnnnnnnnnnnnnnnnnnnnnnnnnnnnnnnnnnnnnnnnnnnnnnnnnnnnnnnnnnnnnnnnnnnnnnnnnnnnnnn
>BC187
NNNNNNNNNNNNNNNNNNNNNNNGTNNGTNNNCANNNNNNNNGTTNNNTACATGTATGANNNNNNNNNNNNNNNNNNNTTATACACAAAGANNNNNNCATGAATGGTGCANNNNNNNCGACGATGCGCAGTAAAGAAAGCAATTTACTACTAACGTCTAGCGATATCATAGATGATGACAGGATAACGATATAGGTTAGATGGATATTGGAATAATTGTCAAGTCCCATTTTGATTGAAGACAACATTATTAGGCCTACAGAGTTGCTAAAATTCTCNNNNNGGTCACAGGAGTTCGCAAAAGAGAATCAACAATCTACATAACCATGCACACANNNNNNCGTCCTCTACGTTATAATTTACTGCTCTAAAAGCGTCACTTCTCCTCTCATTTTATGTTTTATTGTTCANNNNNNTACTGCGTTATCAATCCTTACATTTCGGCTTCCACTAAATTTAATGACTGCTTCTCATCATTTCATGTC---TTCTAACGCCGTATATAATAATATCCCAGCAAAATATAACTGTTAGTTAGTGAATCATAACCGACTGTTACTCCTGCAATATCCATGGGAGAAATCACCATCGGAANNNAANNNNNNNNNNNNNNATTGATNNNNNNGGAAATGAACAAATGTCGTACTGCCCAAANNNNNCAAATGCCATCATATACGCCTTCATAACTATATTTGAAAAATACCTTTGNNTNAAAGACGAGTGGNN-NNGAAANNNNNNNNNNNNNNNNNNNNNNNNNNNNN
>DBVPG1106
nnnnnnnnnnnnnnnnnnnnnnnnnnnnnnnnnnnnnnnnnnnnnnnnnnnnnnnnnnnnnnnnnnnnnnnnnnnnnnnnnnnnnnnnnnnnnnnnnnnnnnnnnnnnnnnnnnnnnnnnnnnnnnnnnnnnnnnnnnnnnnnnnnnnnnnnnnnnnnnnnnnnnnnnnnnnnnnnnnnnnnnnnnnnnnnnnnnnnnnnnnnnnnnnnnnnnnnnnnnnnnnnnnnnnnnnnnnnnnnnnnnnnnnnnnnnnnnnnnnnnnnnnnnnnnnnnnnnnnnnnnnnnnnnnnnnnnnnnnnnnnnnnnnnnnnnnnnnnnnnnnnnnnnnnnnnnnnnnnnnnnnnnnnnnnnnnnnnnnnnnnnnnnnnnnnnnnnnnnnnnnnnnnnnnnnnnnnnnnnnnnnnnnnnnnnnnnnnnnnnnnnnnnnnnnnnnnnnnnnnnnnnnnnnnnnnnnnnnnnnnnnnnnnnnnnnnnnnnnnnnnnnnnnnnnnnnnnnnnnnnnnnnnnnnnnnnnnnnnnnnnnnnnnnnnnnnnnnnnnnnnnnnnnnnnnnnnnnnnnnnnnnnnnnnnnnnnnnnnnnnnnnnnnnnnnnnnnnnnnnnnnnnnnnnnnnnnnnnnnnnnnnnnnnnnnnnnnnnnnnnnnnnnnnnnnnnnnnnnnnnnnnnnnnnnnnnnnnnnnnnnnnnnnnnnnnnnnnnnnnnnnnnnnnnnnnnnnnnnnnnnnnnnnnnnnnnnnnnnnnnnnnnnnnnnnnnnnnnnnnn
>DBVPG1373
CAACATCCAATTGTCGAGTTTCAGTAAGTACTCAGGTATTACGTTATGTACATGTATGATAATTCTGATTAACATCTTTTATACACAAAGATGTATGCATGAATGGTGCAAATATCTCGACGATGCGCAGTAAAGAAAGCAATTTACTACTAACGTCTAGCGATATCATAGATGATGACAGGATAACGATATAGGTTAGATGGATATTGGAATAATTGTCAAGTCCCATTTTGATTGAAGACAACATTATTAGGCCTACAGAGTTGCTAAAATTCTCCACTAGGTCACAGGAGTTCGCAAAAGAGAATCAACAATCTACATAACCATGCACACATTTCTTCGTCCTCTACGTTATAATTTACTGCTCTAAAAGCGTCACTTCTCCTCTCATTTTATGTTTTATTGTTCATTATCCTACTGCGTTATCAATCCTTACATTTCGGCTTCCACTAAATTTAATGACTGCTTCTCATCATTTCATGTC---TTCTAACGCCGTATATAATAATATCCCAGCAAAATATAACTGTTAGTTAGTGAATCATAACCGACTGTTACTCCTGCAATATCCATGGGAGAAATCACCATCGGAAGGTAAACTAACACGTAGGTATTGATTCTACCGGAAATGAACAAATGTCGTACTGCCCAAATGAGCCAAATGCCATCATATACGCCTTCATAACTATATTTGAAAAATACCTTTGCCTAAAAGACGAGTGGTATTGGAAACTTCAATTAGTGTTCAAAAATGTCCAGTG
>DBVPG1788
CANNANNNNNNNNTCGAGTTTCAGTAAGTACTCAGGTATTACGTTATGTACATGTATGATAATTCTGATTAACATCTTTTATACACAAAGATGTATGCATGAATGGTGCAAATATCTCGACGATGCGCAGTAAAGAAAGCAATTTACTACTAACGTCTAGCGATATCATAGATGATGACAGGATAACGATATAGGTTAGATGGATATTGGAATAATTGTCAAGTCCCATTTTGATTGAAGACAACATTATTAGGCCTACAGAGTTGCTAAAATTCTCCACTAGGTCACAGGAGTTCGCAAAAGAGAATCAACAATCTACATAACCATGCACACATTTCTTCGTCCTCTACGTTATAATTTACTGCTCTAAAAGCGTCACTTCTCCTTNCATTTTATGTTTTATTGTTCATTATCCTACTGCGTTATCAATCCTTACATTTCGGCTTCCACTAAATTTAATGACTGCTTCTCATCATTTCATGTC---TTCTAACGCCGTATATAATAATATCCCAGCAAAATATAACTGTTAGTTAGTGAATCATAACCGACTGTTACTCCTGCAATATCCATGGGAGAAATCACCATCGGAAGGTAAACTAACACGTAGGTATTGATTCTACCGGAAATGAACAAATGTCGTACTGCCCAAATGAGCCAAATGCCATCATATACGCCTTCATAACTATATTTGAAAAATACCTTTGCCTAAAAGACGAGTGGTATTGGAAACTTCAATTAGTGTTCAAAAATGTCCAGTG
>DBVPG1853
CAACATCCAATTGTCGAGTTTCAGTAAGTACTCAGGTATTACGTTATGTACATGTATGATAATTCTGATTAACATCTTTTATACACAAAGATGTATGCATGAATGGTGCAAATATCTCGACGATGCGCAGTAAAGAAAGCAATTTACTACTAACGTCTAGCGATATCATAGATGATGACAGGATAACGATATAGGTTAGATGGATATTGGAGTAATTGTCAAGTCCCATTTTGATTGAAGACAACATTATTAGGCCTACAGAGTTGCTAAAATTCTCCACTAGGTCACAGGAGTTCGCAAAAGAGAATCAACAATCTACATAACCATGCACACATTTCTTCGTCCTCTACGTTATAATTTACTGCTCTAAAAGCGTCACTTCTCCTTTCATTTTATGTTTTATTGTTCATTATCCTACTGCGTTATCAATCCTTACATTTCGGCTTCCACTAAATTTAATGACTGCTTCTCATCATTTCATGTC---TTCTAACGCCGTATATAATAANATCCCAGCAAAATATAACTGTTAATTAGTGAATCATTACCGACTGTTACTCCTGCAATATCCATGGGAGAAATCACCATCGGAAGGTAAACTAACACGTAGGTATTGATTCTACCGGAAATGAACAAATGTCGTACTGCCCAAATGAGCCAAATGCCATCATATACGCCTTCATAACTATATTTGAAAAATATCTTTGCCTAAAAGACGAGTGGTATTGGAAACTTCAATTAGTGTTCAAAAATGTCCAGTG
>DBVPG6040
nnnnnnnnnnnnnnnnnnnnnnnnnnnnnnnnnnnnnnnnnnnnnnnnnnnnnnnnnnnnnnnnnNNNNNNNNNNNCNNNNNNNNNNNNNNNNTATGCATGAATGGTGCAAATNNNNNNNNNATGCGNNNNNNAAAAAGCAANNNNNNNNNNNNNNNNNNCGATANNNNNNATGATGACAGGATAACGATATAGNNNNNNTGGANATTGTAGTAATTGTCAAGTCCCATTTTGATTGAAGACAACATTATTAGGCCTACAGAGTTGCTAAAATNNNNNNNNNNGTCACAGGAGTTCGCAAAAGAGAATCAACAATCTACATAACCATGCACACATTTCGTCGTCCTCTACGTTATAATTTACTGCTCTAAAAGCGTCACTTCTCCTTTCATTTTATGTTTTATTGTTCATTATCCTACTACGTTATCAATCCTTACATTTCGGCTTCCACTAAATTTAATGACTGCTTCTCATCATTTCATGTCATCTTCTAACGCCGTATATAATAATATCCCTGCAAAATATAACTGTTAGTTAGTGAATCATAACCGACTGTTACTCCTGCAATATCCATGGGAGAAATCACCATCGGAAGGTAAACTAACACGTAGGTATTGATTCTACCGGAAATGAACAAATGTCGTACTGCCCAAATGAGCCAAATGCCATCATATACGCCTTCATAACTATATTTGANNN-NNNNNTTGCCTAAANGACGAGTGGTATTGGAAACTTCAATTAGTGTTCAAAAATGNCCAGTG
>DBVPG6044
CAACATCCAATTGTCGAATNNNNNNNNNNNNTCANNNANNNNNNNNNNNNNNTGTATNNNNNNNTTGNNNNNNNNNNNNN-NNNNNNNNNnnnnnnnnnnnnnnnnnnnnnnnnnnnnnnnnnnnnnnnnnnnnnnnnnnnnnnnnnnnnnnnnnnnnnnnnnnnnnnnnnnnnnnnnnnnnnnnnnnnnnnnnnnnnnnnnnnnnnnnnnnnnnnnnnnnnnnnnnnnnnnnnnnnnnnnnnnnnnnnnnnnnnnnnnnnnnnnnnnnnnnnnnnnnnnnnnnnnnnnnnnnnnnnnnnnnnnnnnnnnnnnnnnnnnnnnnnnnnnnnnnnnnnnnnnnnnnnnnnnnnnnnnnnnnnnnnnnnnnnnnnnnnnnnnnnnnnnnnnnnnnnnnnnnnnnnnnnnnnnnnnnnnnnnnnnnnnnnnnnnnnnnnnnnnnnnnnnnnnnnnnnnnnnnnnnnnnnnnnnnnnnnnnnnnnnnnnnnnnnnnnnnnnnnnnnnnnnnnnnnnnnnnnnnnnnnnnnnnnnnnnnnnnnnnnnnnnnnnnnnnnnnnnnnnnnnnnnnnnnnnnnnnnnnnnnnnnnnnnnnnnnnnnnnnnnnnnnnnnnnnnnnnnnnnnnnnnnnnnnnnnnnnnnnnnnnnnnnnnnnnnnnnnnnnnnnnnnnnnnnnnnnnnnnnnnnnnnnnnnnnnnnnnnnnnnnnnnnnnnnnnnnnnnnnnnnnnnnnnnnnnnnnnnnnnnnnnnnnnnnnnnnnnnnnnn
>DBVPG6765
CAACATCCAATTGTCGAGTTTCAGTAAGTACTCAGGTATTACGTTATGTACATGTATGATAATTCTGATTAACATCTTTTATACACAAAGATGTATGCATGAATGGTGCAAATATCTCGACGATGCGCAGNNAAGAAAGCAATTTACTACTAACGTCTAGCGATATCATAGATGATGACAGGATAACGATATAGGTTAGATGGATATTGGAATAATTGTCAAGTCCCATTTTGATTGAAGACAACATTATTAGGCCTACAGAGTTGCTAAAATTCTCCACTAGGTCACAGGAGTTCGCAAAAGAGAATCAACAATCTACATAACCATGCACACATTTCTTCGTCCTCTACGTTATAATTTACTGCTCTAAAAGCGTCACTTCTCCTCTCATTTTATGTTTTATTGTTCATTATCCTACTGCGTTNNCAATCCNNNNNNTTCGNNNNNNNNNNNNNNNNNNNNNNNNNNNNNNNCANNNNNNNTC---NNNNNNNNNNNNNNNNNNNNNNNNNNNNNNNNNNNNNNNNNNNNNNNNNNNNNNNNNNNNNNNNNNNNNNNNNNNNNNNNNNNNNNNNNNNNNNNNNNNNNNnnnnnnnnnnnnnnnnnnnnnnnnnnnnnnnnnnnnnnnnnnnnnNNNN-NNNNNNNNNNNNNNNNNNNNNNNNNNNNNNNNNNNNNNNNNNNNNNNNNNNNNNNNNANNNNNNNNNNNNNNNNNNNNNNNNNNNNNNNGAAANNNNNNNNNNNNNNCAAANNNNNNNNGTG
>K11
nnnnnnnnnnnnnnnnnnnnnnnnnnnnnnnnnnnnnnnnnnnnnnnnnnnnnnnnnnnnnnnnnnnnnnnnnnnnnnnnnnnnnnnnnnnnnnnnnnnnnnnnnnnnnnnnnnnnnnnnnnnnnnnnnnnnnnnnnnnnnnnnnnnnnnnnnnnnnnnnnnnnnnnnnnnnnnnnnnnnnnnnnnnnnnnnnnnnnnnnnnnnnnnnnnnnnnnnnnnnnnnnnnnnnnnnnnnnnnnnnnnnnnnnnnnnnnnnnnnnnnnnnnnnnnnnnnnnnnnnnnnnnnnnnnnnnnnnnnnnnnnnnnnnnnnnnnnnnnnnnnnnnnnnnnnnnnnnnnnnnnnnnnnnnnnnnnnnnnnnnnnnnnnnnnnnnnnnnnnnnnnnnnnnnnnnnnnnnnnnnnnnnnnnnnnnnnnnnnnnnnnnnnnnnnnnnnnnnnnnnnnnnnnnnnnnnnnnnnnnnnnnnnnnnnnnnnnnnnnnnnnnnnnnnnnnnnnnnnnnnnnnnnnnnnnnnnnnnnnnnnnnnnnnnnnnnnnnnnnnnnnnnnnnnnnnnnnnnnnnnnnnnnnnnnnnnnnnnnnnnnnnnnnnnnnnnnnnnnnnnnnnnnnnnnnnnnnnnnnnnnnnnnnnnnnnnnnnnnnnnnnnnnnnnnnnnnnnnnnnnnnnnnnnnnnnnnnnnnnnnnnnnnnnnnnnnnnnnnnnnnnnnnnnnnnnnnnnnnnnnnnnnnnnnnnnnnnnnnnnnnnnnnnnnnnnnnnnnnnnn
>L_1374
nnnnnnnnnnnnnnnnnnnnnnnnnnnnnnnnnnnnnnnnnnnnnnnnnnnnnnnnnnnnnnnnnnnnnnnnnnnnnnnnnnnnnnnnnnnnnnnnnnnnnnnnnnnnnnnnnnnnnnnnnnnnnnnnnnnnnnnnnnnnnnnnnnnnnnnnnnnnnnnnnnnnnnnnnnnnnnnnnnnnnnnnnnnnnnnnnnnnnnnnnnnnnnnnnnnnnnnnnnnnnnnnnnnnnnnnnnnnnnnnnnnnnnnnnnnnnnnnnnnnnnnnnnnnnnnnnnnnnnnnnnnnnnnnnnnnnnnnnnnnnnnnnnnnnnnnnnnnnnnnnnnnnnnnnnnnnnnnnnnnnnnnnnnnnnnnnnnnnnnnnnnnnnnnnnnnnnnnnnnnnnnnnnnnnnnnnnnnnnnnnnnnnnnnnnnnnnnnnnnnnnnnnnnnnnnnnnnnnnnnnnnnnnnnnnnnnnnnnnnnnnnnnnnnnnnnnnnnnnnnnnnnnnnnnnnnnnnnnnnnnnnnnnnnnnnnnnnnnnnnnnnnnnnnnnnnnnnnnnnnnnnnnnnnnnnnnnnnnnnnnnnnnnnnnnnnnnnnnnnnnnnnnnnnnnnnnnnnnnnnnnnnnnnnnnnnnnnnnnnnnnnnnnnnnnnnnnnnnnnnnnnnnnnnnnnnnnnnnnnnnnnnnnnnnnnnnnnnnnnnnnnnnnnnnnnnnnnnnnnnnnnnnnnnnnnnnnnnnnnnnnnnnnnnnnnnnnnnnnnnnnnnnnnnnnnnnnnnnnnnn
>L_1528
nnnnnnnnnnnnnnnnnnnnnnnnnnnnnnnnnnnnnnnnnnnnnnnnnnnnnnnnnnnnnnnnnnnnnnnnnnnnnnnnnnnnnnnnnnnnnnnnnnnnnnnnnnnnnnnnnnnnnnnnnnnnnnnnnnnnnnnnnnnnnnnnnnnnnnnnnnnnnnnnnnnnnnnnnnnnnnnnnnnnnnnnnnnnnnnnnnnnnnnnnnnnnnnnnnnnnnnnnnnnnnnnnnnnnnnnnnnnnnnnnnnnnnnnnnnnnnnnnnnnnnnnnnnnnnnnnnnnnnnnnnnnnnnnnnnnnnnnnnnnnnnnnnnnnnnnnnnnnnnnnnnnnnnnnnnnnnnnnnnnnnnnnnnnnnnnnnnnnnnnnnnnnnnnnnnnnnnnnnnnnnnnnnnnnnnnnnnnnnnnnnnnnnnnnnnnnnnnnnnnnnnnnnnnnnnnnnnnnnnnnnnNNNNNNNNNNNNNNNNNNNNNNNNNNNNNTCNNNNNNNNNN---NNNNNNNNNNNNNNNNNNNNNNNNNCCAGCANNNNNNNNNNNNNNNNNNNNNNNNNNNNNNNNNNNNNNNNNNNNNNNNNNNNNNNNNNNNNNNNCANNNNNNNNNNNNNNNNNNNNNNNNNNNNNNNNNNNNNNNNNNNNNNNNNCNNNNNNNNNNNNNNCCNNNNNNNCNNNATGCCATCATATACGCCTTCATAACTATATTTGAAAAATACCTTTGCCTAAAAGACNNNNNNTATTNNAAACTTCANNNNNNNNTCAAAAATGTCCAGTG
>NCYC110
nnnnnnnnnnnnnnnnnnnnnnnnnnnnnnnnnnnnnnnnnnnnnnnnnnnnnnnnnnnnnnnnnnnnnnnnnnnnnnnnnnnnnnnnnnnnnnnnnnnnnnnnnnnnnnnnnnnnnnnnnnnnnnnnnnnnnnnnnnnnnnnnnnnnnnnnnnnnnnnnnnnnnnnnnnnnnnnnnnnnnnnnnnnnnnnnnnnnnnnnnnnnnnnnnnnnnnnnnnnnnnnnnnnnnnnnnnnnnnnnnnnnnnnnnnnnnnnnnnnnnnnnnnnnnnnnnnnnnnnnnnnnnnnnnnnnnnnnnnnnnnnnnnnnnnnnnnnnnnnnnnnnnnnnnnnnnnnnnnnnnnnnnnnnnnnnnnnnnnnnnnnnnnnnnnnnnnnnnnnnnnnnnnnnnnnnnnnnnnnnnnnnnnnnnnnnnnnnnnnnnnnnnnnnnnnnnnnnnnnnnnnnnnnnnnnnnnnnnnnnnnnnnnnnnnnnnnnnnnnnnnnnnnnnnnnnnnnnnnnnnnnnnnnnnnnnnnnnnnnnnnnnnnnnnnnnnnnnnnnnnnnnnnnnnnnnnnnnnnnnnnnnnnnnnnnnnnnnnnnnnnnnnnnnnnnnnnnnnnnnnnnnnnnnnnnnnnnnnnnnnnnnnnnnnnnnnnnnnnnnnnnnnnnnnnnnnnnnnnnnnnnnnnnnnnnnnnnnnnnnnnnnnnnnnnnnnnnnnnnnnnnnnnnnnnnnnnnnnnnnnnnnnnnnnnnnnnnnnnnnnnnnnnnnnnnnnnnnnnnnn
>NCYC361
nnnnnnnnnnnnnnnnnnnnnnnnnnnnnnnnnnnnnnnnnnnnnnnnnnnnnnnnnnnnnnnnnnnnnnnnnnnnnnnnnnnnnnnnnnnnnnnnnnnnnnnnnnnnnnnnnnnnnnnnnnnnnnnnnnnnnnnnnnnnnnnnnnnnnnnnnnnnnnnnnnnnnnnnnnnnnnnnnnnnnnnnnnnnnnnnnnnnnnnnnnnnnnnnnnnnnnnnnnnnnnnnnnnnnnnnnnnnnnnnnnnnnnnnnnnnnnnnnnnnnnnnnnnnnnnnnnnnnnnnnnnnnnnnnnnnnnnnnnnnnnnnnnnnnnnnnnnnnnnnnnnnnnnnnnnnnnnnnnnnnnnnnnnnnnnnnnnnnnnnnnnnnnnnnnnnnnnnnnnnnnnnnnnnnnnnnnnnnnnnnnnnnnnnnnnnnnnnnnnnnnnnnnnnnnnnnnnnnnnnnnnnnnnnnnnnnnnnnnnnnnnnnnnnnnnnnnnnnnnnnnnnnnnnnnnnnnnnnnnnnnnnnnnnnnnnnnnnnnnnnnnnnnnnnnnnnnnnnnnnnnnnnnnnnnnnnnnnnnnnnnnnnnnnnnnnnnnnnnnnnnnnnnnnnnnnnnnnnnnnnnnnnnnnnnnnnnnnnnnnnnnnnnNNNNNNNNNNNNNNNNNNNNNNNNNNNNNNNNNNNNNNNNNNNNNNNNNNNNNNNNNNNNNNNNNNNNNNNNNNNNNNNNNNNNNNNNNNNNNNNNNNNNNNNNNNNNNNNNNNNNNNNNNNNNNNNNNNNNN-N
>RM11_1A
CAACATCCAATTGTCGAGTTTCAGTAAGTACTCAGGTATTACGTTATGTACATGTATGATAATTCTGATTAACATCTTTTATACACAAAGATGTATGCATGAATGGTGCAAATATCTCGACGATGCGCAGTAAAGAAAGCAATTTACTACTAACGTCTAGCGATATCATAGATGATGACAGGATAACGATATAGGTTAGATGGATATTGGAATAATTGTCAAGTCCCATTTTGATTGAAGACAACATTATTAGGCCTACAGAGTTGCTAAAATTCTCCACTAGGTCACAGGAGTTCGCAAAAGAGAATCAACAATCTACATAACCATGCACACATTTCTTCGTCCTCTACGTTATAATTTACTGCTCTAAAAGCGTCACTTCTCCTCTCATTTTATGTTTTATTGTTCATTATCCTACTGCGTTATCAATCCTTACATTTCGGCTTCCACTAAATTTAATGACTGCTTCTCATCATTTCATGTC---TTCTAACGCCGTATATAATAATATCCCAGCAAAATATAACTGTTAGTTAGTGAATCATAACCGACTGTTACTCCTGCAATATCCATGGGAGAAATCACCATCGGAAGGTAAACTAACACGTAGGTATTGATTCTACCGGAAATGAACAAATGTCGTACTGCCCAAATGAGCCAAATGCCATCATATACGCCTTCATAACTATATTTGAAAAATACCTTTGCCTAAAAGACGAGTGGTATTGGAAACTTCAATTAGTGTTCAAAAATGTCCAGTG
>S288c
CAACATCCAATTGTCGNGTTTCAGTAAGTACTCAGGTATTACGNNNNNNNNNNNNNNNANNNNTCNNNNNNNNNNNTTTTATACACAAAGATGTATGCATGAATGGTGCAAATATCTCGACGATGCGCAGTAAAGAAAGCAATTTACTACTAACGTCTAGCGATATCATAGATGATGACAGGATAACGATATAGGTTAGATGGATATTGGAGTAATTGTCAAGTCCCATTTTGATTGAAGACAACATTATTAGGCCTACAGAGTTGCTAAAATTCTCCACTAGGTCACAGGAGTTCGCAAAAGAGAATCAACAATCTACATAACCATGCACACATTTCTTCGTCCTCTACGTTATAATTTACTGCTCTAAAAGCGTCACTTCTCCTTTCATTTTATGTTTTATTGTTCATTATCCTACTGCGTTATCAATCCTTACATTTCGGCTTCCACTAAATTTAATGACTGCTTCTCATCATTTCATGTC---TTCTAACGCCGTATATAATAATATCCCAGCAAAATATAACTGTTAGTTAGTGAATCATAACCGACTGTTACTCCTGCAATATCCATGGGAGAAATCACCATCGGAAGGTAAACTAACACGTAGGTATTGATTCTACCGGAAATGAACAAATGTCGTACTGCCCAAATGAGCCAAATGCCATCATATACGCCTTCATAACTATATTTGAAAAATACCTTTGCCTAAAAGACGAGTGGTATTGGAAACTTCAATTAGTGTTCAAAAATGTCCAGTG
>SK1
CAACATCCAATTGTCGAATTTTAGTAAGTGCTCAGGTATTACGTTATGTACATGTATGATACTTTTGATTAACATCCTTTATACACAAAGATGTATGCATGAATGGTGCAAATATCTCGACGATGCGCAGTAAAAAAAGCAATTTACTACTAACGTCTAGCGATATCATAGATGATGACAGGATAACGATATAGGTTAGGTGGATATTGTAGTAATTGTCAAGTCCCATTTTGATTGAAGACAACATTATTAGGCCTACAGAGTTGCTAAAATTCTCCACTAGGTCACAGGAGTTCGCAAAAGAGAATCAACAATCTACATAACCATGCACACATTTCGTCGTCCTCTACGTTATAATTTACTGCTCTAAAAGCGTCACTTCTCCTTTCATTTTATGTTTTATTGTTCATTATCCTACTACGTTATCAATCCTTACATTTCGGCTTCCACTAAATTTAATGACTGCTTCTCATCATTTCATGTCATCTTCTAACGCCGTATATAATAATATCCCTGCAAAATATAACTGTTAGTTAGTGAATCATAACCGACTGTTACTCCTGCAATATCCATGGGAGAAATCACCATCGGAAGGTAAACTAACACGTAGGTATTGATTCTACCGGAAATGAACAAATGTCGTACTGCCCAAATGAGCCAAATGCCATCATATACGCCTTCATAACTATATTTGAAAA-TACCTTTGCCTAAAAGACGAGTGGTATTGGAAACTTCAATTAGTGTTCAAAAATGTCCAGTG
>UWOPS03_461_4
CAACATCCAATTGTCGNNNNNNNGTAAGTGCTCAGGTATTACGTTATGTACATGTATGATACTTTTGATTAACATCCTTTATACACAAAGATGTATGCATGAATGGTGCAAATATCTCGACGATGCGCAGTAAAAAAAGCAATTTACTACTAACGTCTAGCGATATCATAGATGATGACAGGATAACGATATAGGTTAGGTGGATATTGTAGTAGTTGTCAAGTCCCATTTNNNNNNAAGACAACATTATTAGGCCTACAGAGTTGCTAAAATTCTCCACTAGGTCANAGGNNNTCGCAAAAGANNNNNNACAATCTACATAACCATGCACACATTTCGTCGTCCTCTNNNNTNNNNNNNNNTGCTCTAAAAGCGTNNNNNNNNCTTTNNNNNNNNNTTNNNNNNNNNNNNNNNNNNNNNNNNNNNNNNNNNNNNNNNNNNNNNNNNNNNNNNNNNNNNNNNNNNNNNNNNNNNNNNNNNNNNNNNNNNNNNNNNNNNNNNNNNNNNNNNNNNNNNNNNNNNNNNNNNNNNNNNNNNNNNNNNNNNNNNNNNNNNNNNNNNNNN-NNNNNNNNNNNNNNNNNNNNNNNNNNNNNNNNNNNN-NNNNNNNNNNNNNNNNNNNNNNNNNN-NNNNNNNNNNNNNNNNNNNNNNNNNNNNNNNNNNNNNNNNNNNNNNNNNNNNNNNNNNNNNNNNNNNNNNNNNNNNNNNNNNNNNNNNNNN-NNNN-NNNNNNNNNNNNNNNNNNNNNNNNN-NNNNNnnnn
>UWOPS05_217_3
CAACATCCAATTGTCGAATTTTAGTAAGTGCTCAGGTATTACGTTATGTACATGTATGATACTTTTGATTAACATCCTTTATACACAAAGATGTATGCATGAATGGTGCAAATATCTCGACGATGCGCAGTANAAAAAGCAATTTACTACTAACGTCTAGCGATATCATAGATGATGACAGGATAACGATATAGGTTAGGTGGATATTGTAGTAGTTGTCAAGTCCCATTTTGATTNNAGACNNCATTATTAGGCCTACAGAGTTGCTAAAATNCNNCACTANNTCANNNNNNNNNNNNNNNNNNNNNNNNN-NNNNNNNNNNNNNNNNNNNNNNNNNNNNNNNNNNNNNNNNNNNNNNNNNNNNNNNNNNNNNNNN-NNNNNNNNNNNNNNN-NNNNNNNNNNN-NNN-NNNNNNNNNNNN-NNNN-NNNN-NNNN-NNNNNNN--NNNNNNNNN--NNNNNNNNNnnnnnnnnnNNNNNNNNNNNNNNNNNNNNNNNNNNNNNNNNNNNNNNNNNNNNNNNNNNNNNNNNNNNNNNNNNNNNNNNNNNNNNNNNNNNNNNNNNNNNNNNNNNNNNNNNNNNNNNNNNNNNNNNNNNNNNNNNNNNNNNNNNNNNNNNNNNNNNNNN-NNNNNNNNNNNNNNNNNNNNNNNNNNNNNNNNNNNNNNNNNNNNNNNNNNNNNNNNNNATATTTGAAAA-TACCTTTGCCTAAAAGACGAGTGGTATTGNAAACTTCAATTAGTGTTCAAAAATGTCCAGTG
>UWOPS05_227_2
nnnnnnnnnnnnnnnnnnnnnnnnnnnnnnnnnnnnnnnnnnnnnnnnnnnnnnnnnnnnnnnnnnnnnnnnnnnnnnnnnnnnnnnnnnnnnnnnnnnnnnnnnnnnnnnnnnnnnnnnnnnnnnnnnnnnnnnnnnnnnnnnnnnnnnnnnnnnnnnnnnnnnnnnnnnnnnnnnnnnnnnnnnnnnnnnnnnnnnnnnnnnnnnnnnnnnnnnnnnnnnnnnnnnnnnnnnnnnnnnnnnnnnnnnnnnnnnnnnnnnnnnnnnnnnnnnnnnnnnnnnnnnnnnnnnnnnnnnnnnnnnnnnnnnnnnnnnnnnnnnnnnnnnnnnnnnnnnnnnnnnnnnnnnnnnnnnnnnnnnnnnnnnnnnnnnnnnnnnnnnnnnnnnnnnnnnnnnnnnnnnnnnnnnnnnnnnnnnnnnnnnnnnnnnnnnnnnnnnnnnnnnnnnnnnnnnnnnnnnnnnnnnnnnnnnnnnnnnnnnnnnnnnnnnnnnnnnnnnnnnnnnnnnnnnnnnnnnnnnnnnnnnnnnnnnnnnnnnnnnnnnnnnnnnnnnnnnnnnnnnnnnnnnnnnnnnnnnnnnnnnnnnnnnnnnnnnnnnnnnnnnnnnnnnnnnnnNNNNNNNNNNNNNN-NNNNNNN-NNNNNNNNNGNCCNNNNNNNNCNNNNNNNATNNNNNACNCNNNNATNNNNNNNNNTGAAANNNNNNNNNNNNNNNNAGACNNGTNNTATTGGAAACTTNNNNNNNNNNTCAAAAATGTCCAGTG
>UWOPS83_787_3
nnnnnnnnnnnnnnnnnnnnnnnnnnnnnnnnnnnnnnnnnnnnnnnnnnnnnnnnnnnnnnnnnnnnnnnnnnnnnnnnnnnnnnnnnnnnnnnnnnnnnnnnnnnnnnnnnnnnnnnnnnnNNNNNNNNNNNNNNNNNNNNNNNNNNNNNNNNNNNNNNNNNNNNNNNNNNNNNNNNNNNNNNNNNNNNNNNNNNNNNNNNNNNNNNNNNNNNNNNNNNNNNNNNNNNNNNNNNNNNNNNNNNNNNNNNNNNNNNNNNNNNNNNNNANNNNNNNNNNNNNNNNNNNNNNNNNNNNNNNNNNNNNNNNNNNNNNNNNNNNNNNNNNNNNNNNNNNNNNNNNNNNNNNNNNNNNNNNNNNNCTNNNNTAAAANNNTNACTTNTCCTCNNATNTTATGTTTTANNNNNNNNNNNNNNNCNGCGTNNNNNNNNNNNACATTTCGGCTTNNNCTAAATTTAANNACTGNNNCTCATNNNTNNNNGNN---NNNNAACGCCGTATATAANNNNATCCCAGCAAAATATAACTGTTAGTTAGTNNANNATAACCGACTGTTNNNCCTGCAATATCCATGGGAGAAATCNNCATCGGAAGNNNAACTANNNNGNAGGTATTGNNNNNNCCGGAAATGAACAAATNNNNNACTGCCCAAATGAGCCAAATGCCATCATATACGCCTTCATAACTATATTTGAAAAATACCTTTGCNNAAAAGACGAGTGGTNNNNNNAACTTCAATTAGTGTTCAAAANNGTNNAGTG
>UWOPS87_2421
CAACATCCAATTGTCGAATTTTAGTAAGTGCTCAGGTATTACGTTATGTACATGTATGATACTTTTGATTAACATCCTTTATACACAAAGATGTATGCATGAATGGTGCAAATATCTCGACGATGCGCAGTAAAAAAAGCAATTTACTACTAACGTCTAGCGATATCATAGATGATGACAGGATAACGATATAGGTTAGGTGGATATTGTAGTAATTGTCAAGTCCCATTTTGATTGAAGACAACATTATTAGGCCTACAGAGTTGCTAAAATTCTCCACTANNTCACAGGAGTTCGCAAAAGAGAATCAACAATCTACATAACCATGCACACATTTCGTCGTCCTCTACNTTATAATTTACTGCTCTAAAAGCGTCACTTCTNCTTTCATTTTATGTTTTANNNNTCANTATCNTACTNNNNNNTNAATCCTTNNNNTTCGGNNNNNNNNNNNNNNNNNNACTGCTTCTCATCATTNNNNGTCATNNNNNNNNNNNNNNNNNNNNNNNNNNCNNNNNNNNNNNNNNNNNNNNNNNNNNNNNNNNNNNNNNNNNNNNNNNNNNN-NNNNNNNNNNNNNNNNNNNNNNNNNNNNNNNNNNNNNNNNNNNNNNNNNNNNNNNNNNNNNNNNNNNNNNNNNNNNNNNNNNNNNNNNNNNNNNNNNNNNNNNN-NNNNNNNNNNNNNNNN-NNNNNNNNNNNN-NNNNNnnnnnnnnnnnnnnnnnnnnnnnnnnnnnnnnnnnnnnnnnnnnnnnnnnnnnnnn
>W303
NNNNNNNCAATTGTCGNGTTTCAGTAAGNACTCAGGTATTACGTTATGTACATGTATGANNNNNNNNNNNNNNNNNNNNNNNNCACAAAGATGTATGCATGAATGGTGCAAATNTNNNNNNNNNNNNNNNNNNNNNNNNNNNNNNNNNNNTAACGTCTAGCGATATCATAGATGATGACAGGATAACGATATAGGTTANNNNNNNNNNNNNNNNNNNNNNNNNNNNNNNNNNNNNNNNnNNNNNNNNNNNNNNNNNNNNNNNNNNNNNNNNNNNNNNNNNNNNNNNNNNNNNNNNNNNNNNNNNNNNNNNNNNNNNTACATAACCNNNNNNNNNNNNNNNNNNNNNNNnnnnnnnnnnnnnnnnnnnnnnnnnnnnnnnnnnnnnnnnnnnnnnnnNNNNNNNNNNNNNNNNNNNNNNNNNNNNNNNAANNNNNNNNNNNNNNCTTCCACTAAATTNANNNNNNNCTTCTCATCATTTCATGTCnnnTTCTAACNCCGTANNNNNNNNNNNNNNNNNNNNATATANNNNNNAGTNNGTGAATNNNNNNNNNCTGTTACTCCTGNNNNNNNNNNNNNNNNNNNNNNNNNNNNNNNNNNNNNNNNNNNNNNNNNNNNNNNNNNNNNNNNNNNNNNNNNNNNNNNNNNNNNNNNNNNNNNNNNNNNnnnNNNNNNNNNNNNNNNNNNNNNNNNNNNNNNNNNNNNNNNNnNNNNNNNNNNNNNTGGTATTGGAAACTTCAATTANNNNNNNNNNNNNNnnnnnn
>Y12
CAACATCCAATTGTCGAATTTTAGTAAGTGCTCANNTATTACGTTATGTACATGTATGATACTTTTGATTAACATCCTTTATACACAAAGATNNNTGCANNNANNNNNNNNNTATCTCGNNNNNNNNNNNNNNNNNNNNNNNNNNNNTACNNNNNTNNNNNNNNNNNNNNNNTGATGNNNNNNNNNNNNNNNNNNNNNNNNNNNNNNNNNNNNNNNNNNNNAGTNNNATTTTNNNNNNNNNNN-NNNNATTAGGCNTNNAGAGTNGNTANNATTCTCNNNTAGGTCNCAGGANTTCGCAAAAGAGAATCAACAANNNNNNNNNNNNNNNACACATTTCGTCGNNNNNNNNNNNNNNATTNNNNNNNNNNNNAGCGTNNNTTCTCCTTTCATTTTATGTTTTATTGTTCATTATCCTNNNNNNTTATCAATCCTTACATTTCGGCTTCCNNNNNATTTAATGACTGCTTCTCATCATTTCATGTCATCTTCTAACGCCGTATATAATAATATCCCTGCAAAATATAACTGTTAGTTAGTGAATCATAACCGACTGTTACTCCTGCAATATCCATGGGAGAAATCACCATCGGAAGGTAAACTAACACGTAGGTATTGATTCTACCGGAAATGAACAAATGTCGTACTGCCCAAATGAGCCAAATGCCATCATATACGCCTTCATAACTATATTTGAAAA-TACCTTTGCCTAAAAGACGAGTGGTATTGGAAACTTCAATTAGTGTTCAAAAATGTCCAGTG
>Y55
CAACATCCAATTGTCGAATTTTAGTAAGTGCTCAGGTATTACGTTATGTACATGTATGATACTTTTGATTAACATCCTTTATACACAAAGATGTATGCATGAATGGTGCAAATATCTCGACGATGCGCAGTAAAAAAAGCAATTTACTACTAACGTCTAGCGATATCATAGATGATGACAGGATAACGATATAGGTTAGGTGGATATTGTAGTAATTGTCAAGTCCCATTTTGATTGAAGACAACATTATTAGGCCTACAGAGTTGCTAAAATTCTCCACTAGGTCACAGGAGTTCGCAAAAGAGAATCAACAATCTACATAACCATGCACACATTTCGTCGTCCTCTACGTTATAATTTACTGCTCTAAAAGCGTCACTTCTCCTTTCATTTTATGTTTTATTGTTCATTATCCTACTACGTTATCAATCCTTACATTTCGGCTTCCACTAAATTTAATGACTGCTTCTCATCATTTCATGTCATCTTCTAACGCCGTATATAATAATATCCCAGCAAAATATAACTGTTAGTTAGTGAATCATAACCGACTGTTACTCCTGCAATATCCATGGGAGAAATCACCATCGGAAGGTAAACTAACACGTAGGTATTGATTCTACCGGAAATGAACAAATGTCGTACTGCCCAAATGAGCCAAATGCCATCATATACGCCTTCATAACTATATTTGAAAANTACCTTTGCCTAAAAGACGAGTGGTATTGGAAACTTCAATTAGTGTTCAAAAATGTCCAGTG
>Y9
nnnnnnnnnnnnnnnnnnnnnnNNNNNNNNNNNNNNNNNNNNNNNNNNNNNNNNNNNNNNNNNNNNNNNNN-NNNNNNNNNNNNNNNNNNNNNNNNNNNNNNNNNNNNNNNNNNNNNNNNNNNNNNNNNNNNNNNNNNNNNNNNNNNNNNNNNNNNNNNNNNNNNNNNNNNNNNNNNNNNNNNNNNNNNNNNNNNNNNNNNNNNNNNNNNNNNNNNNNNNNNNNNNNNNNNNNNNNNNNNNNNNNNNNNNNNNNNNNNNNNNNNNNNNNNNNNNNNNNNNNNNNNNNNANNNNNNNNCAANNGANNNNNNNNNNNNNNNNNNNCCATGCACNNNNNNNNNNNNNNNNNACGTTANNATTTACTGCTCTAAAANNNNNNCTTCTCCTTTCATTTTATGTTTTATTGTTCATTATCCTACTACGTTATNNNNNNTTACATTTCGGCTTCCACTAAATTTAATGACTGCTTCTCATCATTTCANNNNNNNNNNNAACGCCGTATATAATAATATCCCTGCAAAATATAACTGTTAGTTAGTGAATCATAACCGACTGTTACTCCTGCAATATCCATGGGAGNNNNNNCCATCGGAAGGTAAACTAACACGTAGGTATTGATTCTACCGGAAATGAACAAATGTCGTACTGCCCAAATGAGCCAAATGCCATCATATACGCCTTCATAACTATATTTGAAAA-TACCTTTGNNNNNNAGACGAGTGGTNNNNGAAACTTCAATTAGTGTTCAAAAATGTCCAGTG
>YIIc17_E5
nnnnnnnnnnnnnnnnnnnnnnnnnnnnnnnnnnnnnnnnnnnnnnnnnnnnnnnnnnnnnnnnnnnnnnnnnnnnnnnnnnnnnnnnnnnnnnnnnnnnnnnnnnnnnnnnnnnnnnnnnnnnnnnnnnnnnnnnnnnnnnnnnnnnnnnnnnnnnnnnnnnnnnnnnnnnnnnnnnnnnnnnnnnnnnnnnnnnnnnnnnnnnnnnnnnnnnnnnnnnnnnnnnnnnnnnnnnnnnnnnnnnnnnnnnnnnnnnnnnnnnnnnnnnnnnnnnnnnnnnnnnnnnnnnnnnnnnnnnnnnnnnnnnnnnnnnnnnnnnnnnnnnnnnnnnnnnnnnnnnnnnnnnnnnnnnnnnnnnnnnnnnnnnnnnnnnnnnnnnnnnnnnnnnnnnnnnnnnnnnnnnnnnnnnnnnnnnnnnnnnnnnnnnnnnnnnnnnnnnnnnnnnnnnnnnnnnnnnnnnnnnnnnnnnnnnnnnnnnnnnnnnnnnnnnnnnnnnnnnnnnnnnnnnnnnnnnnnnnnnnnnnnnnnnnnnnnnnnnnnnnnnnnnnnnnnnnnnnnnnnnnnnnnnnnnnnnnnnnnnnnnnnnnnnnnnnnnnnnnnnnnnnnnnnnnnnnnnnnnnnnnnnnnnnnnnnnnnnnnnnnnnnnnnnnnnnnnnnnnnnnnnnnnnnnnnnnnnnnnnnnnnnnnnnnnnnnnnnnnnnnnnnnnnnnnnnnnnnnnnnnnnnnnnnnnnnnnnnnnnnnnnnnnnnnnnnnnnnnnnn
>YJM789
CAACATCCAATTGTCGAATTTTAGTAAGTGCTCAGGTATTACGTTATGTACATGTATGATACTTTTGATTAACATCCTTTATACACAAAGATGTATGCATGAATGGTGCAAATATCTCGACGATGCGCAGTAAAAAAAGCAATTTACTACTAACGTCTAGCGATGTCATAGATGATGACAGGATAACGATATAGGTTAGGTGGATATTGTAGTAATTGTCAAGTCCCATTTTGATTGAAGACAACATTATTAGGCCTACAGAGTTGCTAAAATTCTCCACTAGGTCACAGGAGTTCGCAAAAGAGAATCAACAATCTACATAACCATGCACACATTTCGTCGTTCTCTACGTTATAATTTACTGCTCTAAAAGCGTCACTTCTCCTTTCATTTTATGTTTTATTGTTCATTATCCTACTACGTTATCAATCCTTACATTTCGGCTTCCACTAAATTTAATGACTGCTTCTCATCATTTCATGTCATCTTCTAACGCCGTATATAATAATATCCCAGCAAAATATAACTGTTAGTTAGTGAATCATAACCGACTGTTACTCCTGCAATATCCATGGGAGAAATCACCATCGGAAGGTAAACTAACACGCAGGTATTGATTCTACCGGAAATGAACAAATGTCGTACTGCCCAAATGAGCCAAATGCCATCATATACGCCTTCATAACTATATTTGAAAAATACCTTTGCCTAAAAGACGAGTGGTATTGGAAACTTCAATTAGTGTTCAAAAATGTCCAGTG
>YJM975
CAACATCCAATTGTCGAGTTTCAGTAAGTACTCAGGTATTACGTTATGTACATGTATGATAATTCTGATTAACATCTTTTATACACAAAGATGTATGCATGAATGGTGCAAATATCTCGACGATGCGCAGTAAAGAAAGCAATTTACTACTAACGTCTAGCGATATCATAGNTGNNNACANNNNNNNNNNNNNNNNNAGNNNNNNNNNNNNNNNNNNNNCNNGNNNNNNTTNNNNNNNNNNNNNNNNNNNNNNNNNTANNNNNTTGCTAAAATTCTCCACTAGGTCACAGGAGTTCGCAAAAGAGAATCAACAATCTACATAACCATGCACACATTTCTTCGTCCTCTACGTCATAATTTACTGCTCTAAAAGCGTCACTTCTCCTTTCATTTTATGTTTTATTGTTCATTATCCTACTGCGTTATCAATCCTTACATTTCGNCTTCCACTAAATTTANTGACTGCTTCTCATCATTTCATGTN---NNNTAACGCCGTATATAATAATATCCCAGCAAAATATAACTGTTAGTTAGTGAATCATAACCGACTGTTACTCCTGCAATATCCATGGGAGNNNTNNCCATCGGAAGGTAAACTAACACGTAGGTATTGATTCTACCGGAAATGAACAAATGTCGTACTGCCCAAATGAGCCAAATGCCATCATATACGCCTTCATAACTATATTTGAAAAATACCTTTGCCTAAAAGACGAGTGGTATTGGAAACTTCAATTAGTGTTCAAAAATGTCCAGTG
>YJM978
nnnnnnnnnnnnnnnnnnnnnnnnnnnnnnnnnnnnnnnnnnnnnnnnnnnnnnnnnnnnnnnnnnnnnnnnnnnnnnnnnnnnnnnnnnnnnnnnnnnnnnnnnnnnnnnnnnnnnnnnnnnnnnnnnnnnnnnnnnnnnnnnnnnnnnnnnnnnnnnnnnnnnnnnnnnnnnnnnnnnnnnnnnnnnnnnnnnnnnnnnnnnnnnnnnnnnnnnnnnnnnnnnnnnnnnnnnnnnnnnnnnnnnnnnnnnnnnnnnnnnnnnnnnnnnnnnnnnnnnnnnnnnnnnnnnnnnnnnnnnnnnnnnnnnnnnnnnnnnnnnnnnnnnnnnnnnnnnnnnnnnnnnnnnnnnnnnnnnnnnnnnnnnnnnnnnnnnnnnnnnnnnnnnnnnnnnnnnnnnnnnnnnnnnnnnnnnnnnnnnnnnnnnnnnnnnnnnnnnnnnnnnnnnnnnnnnnnnnnnnnnnnnnnnnnnnnnnnnnnnnnnnnnnnnnnnnnnnnnnnnnnnnnnnnnnnnnnnnnnnnnnnnnnnnnnnnnnnnnnnnnnnnnnnnnnnnnnnnnnnnnnnnnnnnnnnnnnnnnnnnnnnnnnnnnnnnnnnnnnnnnnnnnnnnnnnnnnnnnnnnnnnnnnnnnnnnnnnnnnnnnnnnnnnnnnnnnnnnnnnnnnnnnnnnnnnnnnnnnnnnnnnnnnnnnnnnnnnnnnnnnnnnnnnnnnnnnnnnnnnnnnnnnnnnnnnnnnnnnnnnnnnnnnnnnnnnnnnnnnnn
>YJM981
nnnnnnnnnnnnnnnnnnnnnnnnnnnnnnnnnnnnnnnnnnnnnnnnnnnnnnnnnnnnnnnnnnnnnnnnnnnnnnnnnnnnnnnnnnnnnnnnnnnnnnnnnnnnnnnnnnnnnnnnnnnnnnnnnnnnnnnnnnnnnnnnnnnnnnnnnnnnnnnnnnnnnnnnnnnnnnnnnnnnnnnnnnnnnnnnnnnnnnnnnnnnnnnnnnnnnnnnnnnnnnnnnnnnnnnnnnnnnnnnnnnnnnnnnnnnnnnnnnnnnnnnnnnnnnnnnnnnnnnnnnnnnnnnnnnnnnnnnnnnnnnnnnnnnnnnnnnnnnnnnnnnnnnnnnnnnnnnnnnnnnnnnnnnnnnnnnnnnnnnnnnnnnnnnnnnnnnnnnnnnnnnnnnnnnnnnnnnnnnnnnnnnnnnnnnnnnnnnnnnnnnnnnnnnnnnnnnnnnnnnnnnnnnnnnnnnnnnnnnnnnnnnnnnnnnnnnnnnnnnnnnnnnnnnnnnnnnnnnnnnnnnnnnnnNNNNNNNNNNN-NNNNNNNNNNNNNNNNNNAATCATAACCGNNNNNNNNNNNNNNAATATNNNNNNNNNNAATCANNNNNNNNNNNNNNNNNNNNANNNNNGTATTGATTCTACCGGAAATGAACAAATGTCGTACTGCCCAAATGAGCCAAATGCCATCATATACGCCTTCATAACTATATTTGAAAAATACCTTTGCCTAAAAGACGAGTGGTATTGGAAACTTCAATTAGTGTTCAAAAATGTCCAGTG
>YPS128
CAACATCCAATTGTCGAATTTTAGTAAGTGCTCAGGTATTACGTTATGTACATGTATGATACTTTTGATTAACATCCTTTATACACAAAGANNNATGCATGAATGGTGCAAATATCTCGACGATGCGCNNNNNNAAAAGCAATTTANNNNNNACGTCTAGCGATATCATAGATGATGNNAGNNTAACNNNNNNNNNNNNNTGGNNNNNNNNNNNATTNNNNNNNNCCATTNNNNNNNNNNNNNACATTANNNNNNNNNNNNNNNNGCTAAAATTCTCNACTAGGTCACAGGAGTTCGCAAAAGAGAATCAACAATCTACATAACCATGCACACATTTCGTCGTCCTCTACGTTATAATTTACTGCTCTAAAAGCGTCACTTCTCCTTTCATTTTATGTTTTATTGTTCATTATCCTGCTACGTTATCAATCCTTACATTTCGGCTTCCACTAAATTTAATGACTGCTTCTCATCATTTCATGTCATCTTCTAACGCCGTATATAATAATATCCCAGCAAAATATAACTGTTAGTTAGTGAATCATAACCGACTGTTACTCCTGCAATATCCAAGGGAGAAATCACCATCGGAAGGTAAACTAACACGCAGGTATTGATTCTACCGGAAATGAACAAATGTCGTACTGCCCAAATGAGCCAAATGCCATCATATACGCCTTCATAACTATATTTGAAAAATACCTTTGCCTAAAAGACGAGTGGTATTGGAAACTTCAATTAGTGTTCAAAAATGTCCAGTG
>YPS606
CAACATCCAATTGTCGNNNNNTAGTAAGTGCTCAGGTATTACGTTATGTACATGTATGATACTTTTGATTAACATCCTTTATACACAAAGAGGTATGCATGAATGGTGCAAATATCTCGACGATGCGCAGTAAAAAAAGCNATTTACTACTAACGTCTAGCGATATCATAGATGATGACANNNNNNCGNTANNNNNNNNNNNNNNNNNNNNNNNNNNNNCNNNNNCNNNNNNNNNNNNNNNNNNNNNNNNNNNNNNNNNNNNNNNNNNNNNNNNNNNNNNNNNNNNNNNNNNNNNNNNNNNNNNNNNNNNNNNNNNNNNNNNNNNNNNNNNNNNNNNNNNNNNNNNNNNNNNNNNNNNNNNNNNNNNNNNNNNNNNNNNNNNNNNNNNNNNNNNNNNNnnnnnnnnnnnnnnnnnnnnnnnnnnnnnnnnnnnnnnnnnnnnnnnnnnnnnnnnnnnnnnnnnnnnnnnnnnnnnnnnnnnnnnnnnnnnnnnnnnnnnnnnnnnnnnnnnnnnnnnnnnnnnnnnnnnnnnnnnnnnnnnnnnnnnnnnnnnnnnnnnnnnnnnnnnnnnnnnnnnnnnnnnnnnnnnnnnnnnnnnnnnnnnnnnnnnnnnnnnnnnnnnnnnnnnnnnnnnnnnnnnnnnnnnnnnnnnnnnnnnnnnnnnnnnnnnnnnnnnnnnnnnnnnnnnnnnnnnnnnnnnnnnnnnnnnnnnnnnnnnnnnnnnnnnnnnnnnnnnnnnnnnnnnnnnnnnnnnnnnnnnn
>YS2
nnnnnnnnnnnnnnnnnnnnnnnnnnnnnnnnnnnnnnnnnnnnnnnnnnnnnnnnnnnnnnnnnnnnnnnnnnnnnnnnnnnnnnnnnnnnnnnnnnnnnnnnnnnnnnnnnnnnnnnnnnnnnnnnnnnnnnnnnnnnnnnnnnnnnnnnnnnnnnnnnnnnnnnnnnnnnnnnnnnnnnnnnnnnnnnnnnnnnnnnnnnnnnnnnnnnnnnnnnnnnnnnnnnnnnnnnnnnnnnnnnnnnnnnnnnnnnnnnnnnnnnnnnnnnnnnnnnnnnnnnnnnnnnnnnnnnnnnnnnnnnnnnnnnnnnnnnnnnnnnnnnnnnnnnnnnnnnnnnnnnnnnnnnnnnnnnnnnnnnnnnnnnnnnnnnnnnnnnnnnnnnnnnnnnnnnnnnnnnnnnnnnnnnnnnnnnnnnnnnnnnnnnnnnnnnnnnnnnnnnnnnnnnnnnnnnnnnnnnnnnnnnnnnnnnnnnnnnnnnnnnnnnnnnnnnnnnnnnnnnnnnnnnnnnnnnnnnnnnnnnnnnnnnnnnnnnnnnnnnnnnnnnnnnnnnnnnnnnnnnnnnnnnnNNNNNNNNNNNNNNNN-NNNNNNNNNNNNNNNNNNNNNNNNNNNNNNNNNNNNNNNNNNNNNNNNNNNNNNNNNNNNNNNNNNNNNNNNNCCNNNNNNNNNNNNNNNNNNNNNNNNNNNNNNNNNNGAANNNNNNNNNNNNNNNNNAGACNNGTGGTANNNNNNACNNNNNNTNNNNTTNNNAAATGTCNNNTG
>YS4
NNNCNNNNNNNNNNNNNNNNTNAGTAAGTNCTCAGGTNNNNNGTTATGTACANNNNNNNNNNNNNNNNNNNNNNNNNNNNNNNNNNNNNNNNNNNNNNNNNNNNNNNNNNNNNNNNNNNNNNNNNNNNNNNNNNNNNNNNNNNNNNNNNNNNNNNNNNNNNNNNNNNNNNGNNNNNNANNNNNNNNCNNNNNNNNNNNGATNNNNNNNNNAGTNNNNNNNNNNNNNNNNNNNNNNNNNNNNCNNCANNNNNNNNNNNNCAGAGNNNNTANNNNNNNNNNNNNNNNNNCAGNNNNNNGCAAAAGANNNNNNACNNNCTACATAACCATGCACNNNNNNNNNNNNNNNNNACGTTATAATTTACTNNNCTAAAANNNNCACTTCTCCTTTCATTTTATGTTTTATTGTTCATTATCCTACTACGTTATNNNNNNTTACATTTCGGCTTCCACTAAATTTAATGACTGCTTCTCATCATTTCANNNNNNNNNNNAACGCCGTATATAATAATATCCCTGCAAAATATAACTGTTAGTTAGTGAATCATAACCGACTGTTACTCCTGCAATATCCATGGGAGAAATCACCATCGGAAGGTAAACTAACACGTAGGTATTGATTCTACCGGAAATGAACAAATGTCGTACTGCCCAAATGAGCCAAATGCCATCATATACGCCTTCATAACTATATTTGAAAAATACCTTTGNNNNNNAGACGAGNNGTATNNNNNNCTTCAATTAGTGTTCAAAAATGTCCAGTG
>YS9
nnnnnnnnnnnnnnnnnnnnnnnnnnnnnnnnnnnnnnnnnnnnnnnnnnnnnnnnnnnnnnnnnnnnnnnnnnnnnnnnnnnnnnnnnnnnnnnnnnnnnnnnnnnnnnnnnnnnnnnnnnnnnnnnnnnnnnnnnnnnnnnnnnnnnnnnnnnnnnnnnnnnnnnnnnnnnnnnnnnnnnnnnnnnnnnnnnnnnnnnnnnnnnnnnnnnnnnnnnnnnnnnnnnnnnnnnnnnnnnnnnnnnnnnnnnnnnnnnnnnnnnnnnnnnnnnnnnnnnnnnnnnnnnnnnnnnnnnnnnnnnnnnnnnnnnnnnnnnnnnnnnnnnnnnnnnnnnnnnnnnnnnnnnnnnnnnnnnnnnnnnnnnnnnnnnnnnnnnnnnnnnnnnnnnnnnnnnnnnnnnnnnnnnnnnnnnnnnnnnnnnnnnnnnnnnnnnnnnnnnnnnnnnnnnnnnnnnnnnnnnnnnnnnnnnnnnnnnnnnnnnnnnnnnnnnnnnnnnnnnnnnnnnnnnnnnnnnnnnnnnnnnnnnnnnnnnnnnnnnnnnnnnnnnnnnnnnnnnnnnnnnnnnnnnnnnnnnnnnnnnnnnnnnnnnnnnnnnnnnnnnnnnnnnnnnnnnnnnnnnnnnnnnnnnnnnnnnnnnnnnnnnnnnnnnnnnnnnnnnnnnnnnnnnnnnnnnnnnnnnnnnnnnnnnnnnnnnnnnnnnnnnnnnnnnnnnnnnnnnnnnnnnnnnnnnnnnnnnnnnnnnnnnnnnnnnnnnnnnnnn
