# Supplementary material for: Evolutionary Genomics of Transposable Elements in Saccharomyces cerevisiae
Source: PLoS One. 2012 Nov 30;7(11):e50978. doi: 10.1371/journal.pone.0050978 (PMC3511429; doi:10.1371/journal.pone.0050978)
Supplement: File S7 — ZIP archive of SGRP strain alignments used for population genomic analyses. Alignments of the orthologous genomic region in each SGRP strain corresponding to each Ty insertion in our re-annotation of the S. cerevisiae reference genome. N’s represent low quality (<Q40 phred score) or missing data, primarily due to the low-coverage sequence of many SGRP strains. The DNA sequence of sacCer2 is included as “REF” and each alignment includes the TE locus and 200 bp of DNA sequence on either side of the Ty insertion site. A dummy sequence shows the position of each TE in the alignment with “T”s. (ZIP) [file pone.0050978.s007.zip › S7/chrV_s115+_TY1.mfa]

>REF
TAATTTTTCTTTTTTTTAATTCATTTTGTCTTCTATAGTTTTTCCTGTGCCATATTTTAAATGTTCCAGCGGTGTTGGCACTACTGTCTGTTGGATACTTGTATAAGATATCAATTTATTAACTTATTGCAAGAAATTATTTTGTGCAGTGTGAAGACTTAAAGTGTATTGAAAGACCATTGAGGAAGACCTGAACATTAACCGAATTCAACGAAGGCTGAAATGCTAGGATTGATAACGTAACAGAACTAATTAGAATGTGTAGACATGACACATGCTGATTGAAACATCATGTCAAATCATCATCTTCCTTTGATGCTTTTTTAGCAGCTTCGAAAACTTACCTTCAACAACAACGATTTTACATAACACTACTGGCGTTAAAGAAATGGGGTGGCAAAGATAGAAAGAAAAATTCTACTGGAGAATGTATGAATTTTGAGGTAATTTTTGGGATGCCATTGCTGTTAGAGATCATAGTATTAGGTGCACAAAATGAACAAGGAGTTCTCCTTAAGGACATACGAATCCACAAAAGGGTATGGAAATTTCTACATAGTATTGTGATTATCGTGTAGAAATACC---------------------------------------------------------------------------------------------------------------------------------------------------------------------------------------------------------------------------------------------------------------------------------------------------------------------------------------------------------------------------------------------------------------------------------------------------------------------------------------------------------------------------------------------------------------------------------------------GATTACATTTTGAGGATTCCTATATCCCGGAGGAAAAACTTCTGGTATTCTGTATACATAATATTGTAGCCTTTACCAACAATGGAATCCGAACAATTATCTCAAAATTCACCCAATTATCACTTCTATCGGCTGGTGTTCGTACTACTACTGTTGGAATGAAACTTTAAAATATCATTCATTCGGTAATATTCCTCTAAACAATTCTTTTTCTCAACCTAGCAAAGTAACCCACACTTAAACTTATTACGATTGTTCCTCATTGCTAATTCATATTCCAGCATCTTTGATATATCATATTTTGTCTAAATA
>index
-------------------------------------------------------------------------------------------------------------------------------------------------------------------------------------------------------TTTTTTTTTTTTTTTTTTTTTTTTTTTTTTTTTTTTTTTTTTTTTTTTTTTTTTTTTTTTTTTTTTTTTTTTTTTTTTTTTTTTTTTTTTTTTTTTTTTTTTTTTTTTTTTTTTTTTTTTTTTTTTTTTTTTTTTTTTTTTTTTTTTTTTTTTTTTTTTTTTTTTTTTTTTTTTTTTTTTTTTTTTTTTTTTTTTTTTTTTTTTTTTTTTTTTTTTTTTTTTTTTTTTTTTTTTTTTTTTTTTTTTTTTTTTTTTTTTTTTTTTTTTTTTTTTTTTTTTTTTTTTTTTTTTTTTTTTTTTTTTTTTTTTTTTTTTTTTTTTTTTTTTTTTTTTTTTTTTTTTTTTTTTTTTTTTTTTTTTTTTTTTTTTTTTTTTTTTTTTTTTTT---------------------------------------------------------------------------------------------------------------------------------------------------------------------------------------------------------------------------------------------------------------------------------------------------------------------------------------------------------------------------------------------------------------------------------------------------------------------------------------------------------------------------------------------------------------------------------------------TTTTTTTTTTTTTTTTTTTTTTTTTTTTTTTTTTTTTTTTTTTTTTTTTTTTTTTTTTTTTTTTTTTTTTTTTTTTTTTTTTTTTTTTTTTTTTTTTTTTTTTTTTTTTTTT--------------------------------------------------------------------------------------------------------------------------------------------------------------------------------------------------------
>273614N
nnnnnnnnnnnnnnnnnnnnnnnnnnnnnnnnnnnnnnnnnnnnnnnnnnnnnnnnnnnnnnnnnnnnnnnnnnnnnnnnnnnnnnnnnnnnnnnnnnnnnnnnnnnnnnnnnnnnnnnnnnnnnnnnnnnnnnnnnnnnnnnnnnnnnnnnnnnnnnnnnnnnnnnnnnnnnnnnnnNNNNNNNN-NNNNNNNNNNNNAANCGAANNNNNNNNNNNNTGNNNNNNNNNGATTGATAACGTAANANNNNNNNNNNNNATGNNNNNNCNNNNNANNNNNNNNTTGAAACATCANNNCAAATCATCATCTTCCTTTGATGCTTTNNNNNNAGCTTCGAAAACTTACCTTCAACAACAACGATTTTACATAACACTACTGGCGTTAAAGAAATGGGGTGGCAAAGATAGAAAGAAAAATTCTACTGGAGAATGTATGAATTTTGAGGTAATTTTTGGGATGCCATTGCTGTTAGAGATCATAGTATTAGGTGCACAAAATGAACAAGGAGTTCTCCTTAANNNNNTACGAATCCACAAAAGGGTATGGAAATTTCTACATAGTATTGTGATTATCGTGTAGAAATAC---------------------------------------------------------------------------------------------------------------------------------------------------------------------------------------------------------------------------------------------------------------------------------------------------------------------------------------------------------------------------------------------------------------------------------------------------------------------------------------------------------------------------------------------------------------------------------------------CGATTACATTTTGANNNNNNCTATATCCCNNNNNNAAAACTTCTGGTATTCTGTATACATAATATTGTAGCCTTTACCAACAATGGAATCCGAACAATTATCTCAAAATTCACCCAATTATCACTTCTATCGGCTGGTGTTCGTACTACTACTGTTGGAATGAAACTTTAAAATATCATTCATTCGGTAATATTCCTCTAAANNNNNNTTTTTCTCAACCTAGCAAAGNNNNNNACACTTAAACTTATTANNNNNGTTCCTCATTGCTAATTCATATTCNAGCATCTTTGNNNNNTCNNNNNNTNNCTANNTA
>322134S
nnnnnnnnnnnnNNNNNNNN-NNNNNNNNNNNN-NNNNNNNNNNN-NNNNNNNNNNNNNNNNNNNNNNNNNNNNNN-NNNNNNNNNNNNNNNNNNNNNNNNNNNNNNNNNNNNNNNNNNNNNNNNNNNNNNNNNNNNNNNNNNNNNNNNNN-NNNNNNNNNNNNNNNNNNNNNNNNNNNNNNNNNNNNNNNNNNNNNNNNNNNNNNNNNNNNNNNNNNNNNNNNNNNNNNNNNNNNNNNNNNNNNNNNNNNNNNNNNNNNNNNNNNNNNNNNNNNNNNNNNNNNNNNNNNNNNNNNNNNNNNNNNNNNNNNNNNNNNNNNNNNNNNNNNNNNNNNNANNNNNNNNNNNNNCNNCNNNNNNNNNNNNNNNNNNNNNNNNNNNNANNGANNNGNNNNNNNNNNNNTAGANNGAANNNNNNNNNNNGNNNNNNTATNNNNNNTNNNGNNNNNNTTGGGATGNNNNNNNNNTTAGAGATCATAGTATTAGGTGCACAAAATGAACAAGNNNNNNTCCTTAAGGACATACNNNNNNACAAAAGGGTATGGAAATTTCTACATAGTATTGTGATTATCGTGTAGAAATAC---------------------------------------------------------------------------------------------------------------------------------------------------------------------------------------------------------------------------------------------------------------------------------------------------------------------------------------------------------------------------------------------------------------------------------------------------------------------------------------------------------------------------------------------------------------------------------------------CGATTACATTTTGAGGATTCCTATATCCCGGAGGAAAAACTTCTGGTATTCTGTATACATAATATTGTAGCCTTTACCAACAATGGAATCCGAACAATTATCTCAAAATTCACCCAATTATCACNNNNNTCGGCTGGTGTTCGTACTACTACTGTTGGAATGAAACTTTAAAATATCATTCATTCGGTANNNNNNCTCTAAACANNNNTTTTTCTCAACCTAGCAAAGTAACCCAGACTTAAACTTATTACGATTGTTCCTCATTGCTAATTCATATTCCAGCATCTTTGATATATCATATTTTGTCTAAATA
>378604X
TAATTTTTCTTTTTTTTAATTCATTTTGTCTTCTATAGTTTTTCCTGTGCCATATTTTAAATGTTCCAGCGGTGTTGGCACTACTGTCTGTTGGATACTTGTATAAGATATCAATTTATTAACTTATTGCAAGAAATTATTTTGTGCAGTGTGAAGACTTAAAGTGTATTGAAAGACCATTGAGGAAGACCTGAACATTAACCGAATNCAACGAANGCTGAAATGCTAGGATTGATAACGTANCNNANNTAATTAGAATGTGTNNNCATGACACATGCTGNNNNNNNNNNNNNNNNAAATCATCATNNNNNTTTGANGCTTTNNNNNNNNNNNNNNNNNNNNNNNNNNNNNNNNNNNNNNNNNNNNNNNNNNNNNNNNNNNNNNNNNNNNNNNNNNNNNNNNNNN-NNNNNNNNNNNNNNNNNNNNNNNNNNNNNNNNNNNNNNNNNNNNNNNNNNNNNNNNNNNNNNNN-NNNNNNNNNNNNNNNNNNNNNNNNNNNNNNNNNNNNNNNNNNNNNNNNN-NNNN-NNNNNNNNNNNNNNNNNNNNNNNNNNNNnnnnnnnnnnnnnnnnnnnnnnnnnnnnnnnnnnnnnnnnnnnnnnnnnnnnnnnnnnnnnnnnnnnnnnnnnnnnnnnnnnnnnnnnnnnnnnnnnnnnnnnnnnnnnnnnnnnnnnnnnnnnnnnnnnnnnnnnnnnnnnnnnnnnnnnnnnnnnnnnnnnnnnnnnnnnnnnnnnnnnnnnnnnnnnnnnnnnnnnnnnnnnnnnnnnnnnnnnnnnnnnnnnnnnnnnnnnnnnnnnnnnnnnnnnnnnnnnnnnnnnnnnnnnnnnnnnnnnnnnnnnnnnnnnnnnnnnnnnnnnnnnnnnnnnnnnnnnnnnnnnnnnnnnnnnnnnnnnnnnnnnnnnnnnnnnnnnnnnnnnnnnnnnnnnnnnnnnnnnnnnnnnnnnnnnnnnnnnnnnnnnnnnnnnnnnnnnnnnnnnnnnnnnnnnnnnnnnnnnnnnnnnnnnnnnnnnnnnnnnnnnnnnnnnnnnnnnnnnnnnnnnnnnnnnnnnnnnnnnnnnnnnnnnnnnnnnnnnnnnnnnnnnnnnnnnnnnnnnnnnnnnnnnnnnnnnnnnnnnnnnnnnnnnnnnnnnnnnnnnnnnnnnnnnnnnnnnnnnnnnNNNNNNNNNNNNNNNNNGANNNNNNNNNNCCNNNNNNNNNNNNNNNNNNNNNNNNNNNNNNNNNNNNNGTANNNNNNNNNNNNAATNNNNNCCGAACNNNNNNNNNNNNATTCACCCANNNANNACTTCTATCGNNNNNNNNNNNNNNNNCTACTGTNNNNNNNNNNNNNNNNNNNNNCATTCATTCNNNNNNNNTCCTCTANNNNNNTCTTTTTNNNNNNCTNNNNNNNNNNNCCACACTTAAACNNNNNNCGATTGTTCCTCATTGCTAATTCANNNNNNAGCNNNNNNGANNNNNNNTATTTTNNNNNNNNN
>BC187
nnnnnnnnnnnnnnnnnnnnnnnnnnnnnnnnnnnnnnnnnnnnnnnnnnnnnnnnnnnnnnnnnnnnnnnnnnnnnnnnnnnnnnnnnnnnnnnnnnnnnnnnnnnnnnnnnnnnnnnnnnnnnnnnnnnnnnnnnnnnnnnnnnnnnnnnnnnnnnnnnnnnnnnnnnnnnnnnnnnnnnnnnnnnnnnnnnnnnnnnnnnnnnnnnnnnnnnnnnnnnnnnnnnnnnnnnnnnnnnnnnnnnnnnnnnnnnnnnnnnnnnnnnnnnnnnnnnnnnnnnnnnnnnnnnnnnnnnnnnnnnnnnnnnnnnnnnnnnnnnnnnnnnnnnnnnnnnnnnnnnnnnnnnnnnnnnnnnnnnnnnnnnnnnnnnnnnnnnnnnnnnnnnnnnnnnnnnnnnnnnnnnnnnnnnnnnnnnnnnnnnnnnnnnnnnnnnnnnnnnnnnnnnnnnnnnnnnnnnnnnnnnnnnnnnnnnnnnnnnnnnnnnnnnnnnnnnnnnnnnnnnnnnnnnnnnnnnnnnnnnnnnnnnnnnnnnnnnnnnnnnnnnnnnnnnnnnnnnnnnnnnnnnnnnnnnnnnnnnnnnnnnnnnnnnnnnnnnnnnnnnnnnnnnnnnnnnnnnnnnnnnnnnnnnnnnnnnnnnnnnnnnnnnnnnnnnnnnnnnnnnnnnnnnnnnnnnnnnnnnnnnnnnnnnnnnnnnnnnnnnnnnnnnnnnnnnnnnnnnnnnnnnnnnnnnnnnnnnnnnnnnnnnnnnnnnnnnnnnnnnnnnnnnnnnnnnnnnnnnnnnnnnnnnnnnnnnnnnnnnnnnnnnnnnnnnnnnnnnnnnnnnnnnnnnnnnnnnnnnnnnnnnnnnnnnnnnnnnnnnnnnnnnnnnnnnnnnnnnnnnnnnnnnnnnnnnnnnnnnnnnnnnnnnnnnnnnnnnnnnnnnnnnnnnnnnnnnnnnnnnnnnnnnnnnnnnnnnnnnnnnnnnnnnnnnnnnnnnnnnnnnnnnnnnnnnnnnnnnnnnnnnnnnnnnnnnnnnnnnnnnnnnnnnnnnnnnnnnnnnnnnnnnnnnnnnnnnnnnnnnnnnnnnnnnnnnnnnnnnnnnnnnnnnnnnnnnnnnnnnnnnnnnnnnnnnnnnnnnnnnnnnnnnnnnnnnnnnnnnnnnnnnnnnnnnnnnnnnnnnnnnnnnnnnnnnnnnnnnnnnnnnnnnnnnnnnnnnnnnnnnnnnnnnnnnnnnnnnnnnnnnnnnnnnnnnnnnnnnnnnnnnnnnnnnnnnnnnnnnnnnnnnnnnnnnnnnnnnnnnnnnnnnnnnnnnnnnnnnnnnnnnnnnnnnnnnnnnnnnnnnnnnnnnnnnnnnnnnnnnnnnnnnnnnnnnnnnnnnnnnnnnnnnnnnnnnnnnnnnnnnnnnnnnnnnnnnnnnnnnnnnnnnnnnnnnnnnnnnnnnnnnnnnnnnnnnnnnnnnnnnnnnnnnnnnnnnnnnnnnnnnnnnnnnn
>DBVPG1106
nnnnnnnnnnnnnnnnnnnnnnnnnnnnnnnnnnnnnnnnnnnnnNNNN-NNNNNNNNNN-NNNNN-NNNNNNNNNGGCNNNNNNNNNNGTTGNNNNNNNNNNNNNNATATCAATTTNNNNNNNNNNNGCAAGAANNNNNNTTGTGCNNNNNGAANNNNNNAAGTGTATTGAAAGACCATTGAGGANNNNNNGNNNNNNNNNCGAATTCAACGAAGGCTGAAATGCTAGGATTGATAACGTAACAGAACTAATTAGAATGTGTAGACATGACANNNNNNNNTTGAAACATCATGTCAAATCATCATCTTCCTTTGATGCTTTTTTAGCAGCTTCGAAAACTTACCTTCAACAACAACGATTTTACATAACACTACTGGCGTTAAAGAAATGGGGTGGCAAAGATAGAAAGAAAAATTCTACTGGANNNNGTATGAATTTTGAGGTAATTTTTGNNNNNNCATTGCTGTTAGAGATCATAGTATTAGGTGCACAAAATGAACAAGGAGTTCTCCTTAAGGACATACGAATCCACAAAAGGGTATGGAAATTTCTACATAGTATTGTGATTATCGTGTAGAAATAC---------------------------------------------------------------------------------------------------------------------------------------------------------------------------------------------------------------------------------------------------------------------------------------------------------------------------------------------------------------------------------------------------------------------------------------------------------------------------------------------------------------------------------------------------------------------------------------------CGATTACATTTTGANNNNNNCTATATCCCNNNNNNAAAACTTCTGGTNTTCTGTATACATAATATTGTAGCCTTTACCAACAATGGAATCCGAACAATTATCTCAAAATTNNNCCAATTATCACTTCTATCGGCTGNNNTTCGNNCTACTACNNNNNNNNNNNNNNTTTANNNNNNNNNNNNNNNNNNNNNNNNNNNNTNNNNNNNNNNNTTNNNNNNNNNNNNNNNNNNNNNNNNNNNNNNNCNNNNNNNNNNNNNNNNNNNNNNNNNNNNNNNNNNNNNNNNNNNNNNNNNNNNNNNNNNNNNNNNNNNNN
>DBVPG1373
TAATTTTTCTTTTTTNNAATTCATTTTGTCTTCTATAGTTTTTCCTGTGCCATATTTTAAATGTTCCAGCGGTGTTGGCACTACTGTCTGTTGGATACNNGTATAAGATATCAATTTATTAACTTATTGCAAGAAATTATTTTGTGCAGTGTGAAGACTTAAAGTGTATTGAAAGACCATTGAGGAAGACCTGAACATTAACCGAATTCAACGAAGGCTGAAATGCTAGGATTGATAACGTAACAGAACTAATTAGAATGTGTAGACATGACACATGCTGATTGAAANNNNNTGTCAAATCATCATCTTCCTTTGATGCTTTTTTAGCAGCTTCGAAAACTTACCTTCAACAACAACGATTTTACATAACACTACTGGCGTTAAAGAAATGGGGTGGCAAAGATAGAAAGAAAAATTCTACTGGAGAATGTATGAATTTTGAGGTAATTTTTGGGATGCCATTGCTGTTAGAGATCATAGTATTAGGTGCACAAAATGAACAAGGAGTTCTCCTTAAGGACATACGAATCCACAAAAGGGTATGGAAATTTCTACATAGTATTGTGATTATCGNNNNNNAATAC---------------------------------------------------------------------------------------------------------------------------------------------------------------------------------------------------------------------------------------------------------------------------------------------------------------------------------------------------------------------------------------------------------------------------------------------------------------------------------------------------------------------------------------------------------------------------------------------CGATTACATTTTGAGGATTCCTATATCCCNNNNNNAAAACTTCTGGTATTCNNNNNNNNTANNNNNNNNNNNNNNNNNNNNNNNNGAATCCGAACANNNNNNTCAAAATTCACCCAATTNTNNNNNNNNNNGNNNGGTGTTCGTACTACTACTGTTGGNNTGAAACNNNNNNNNNNNATTCNTNNNNNNNNATNNNNNNNNACAATTCTTTTTCTCANNNNNNCAANNNNNNCCANNNNNNAACTTNNNNNNATTGTNNNNCATTNNNNNNTCATGTTCCANNATCTTTGATATATCATATTTTGTCTAAATA
>DBVPG1788
NNNNTTTTNNNTTTTNNANNNCNNNNTNTNNNNNNNNGNTTTNNNNNNNNNNNNNNNNNNNNNNNNNNNNNNNNNNNNNNNTACTGNNNNNNNNNNNNNNNNNNNnnnnnnnnnnnnnnnnnnnnnnnnnnnnnnnnnnnnnnnnNNNNNNNNNNNNNNNNNNNNNNNNNNNNNNNNNNNNNNNNNNNNNNNNNNNNNNNNNNNNNNNNNNNNNNNNNNNNNNNNNNNNNANNNATANNNNNNNNNNNNNNNNNNNNNNNNNTAGACATGACACATNNNNANNNAAACATCNNNNNNNNNNNNNNNCNNNNNNNNNNNCTTTTTTAGCAGCTTNGAAAACTTACCTTCAACAACAACGATTTTACATAACACTACTGGCGTTAAAGAAATGGGGTGGCAAAGATAGAAAGAAAAATTCTACTGGAGAATGTATGAATTTTGAGGTAATTTTTGGGATGCCATTGCTGTTAGAGATCATAGTATTAGGTGCACAAAATGAACAAGGAGTTCTCCTTAAGGACATACGAATCCACAAAAGGGTATGGAAATTTCTACATAGTATTGTGATTATCGTGTAGAAATAC---------------------------------------------------------------------------------------------------------------------------------------------------------------------------------------------------------------------------------------------------------------------------------------------------------------------------------------------------------------------------------------------------------------------------------------------------------------------------------------------------------------------------------------------------------------------------------------------CGATTACATTTTGAGGATTCCTATATCCCGGAGGAAAAACTTCTGGTATNCNGTATACATAATATNGTAGCCTTTNCCAACAATGGAATCCGAACAATTNTCTCAAAATTCACCCAATTATCACTTNTATCGGCTGGTGTTNGTACTACTACTGTTGGAATGAAACTTTAAAATATCATTCATTCGGTAATATTCCTCTAAACAATTCTTTTTCTCAACCTAGCAAAGTAACCCACACTTAAACTTATTACGATTGTTCCTCATTGCTAATTCATATTCCAGCATCTTTGATATATCATATTTTGTCTAAATA
>DBVPG1853
TAATTTTTCTTTTTTTTAATTCATTTTGTCTTCTATAGTTTTTCCTGTGCCATATTTTAAATGTTCCAGCGGTGTTGGCACTACTGTCTGTTGGATACTTGTATAAGATATCAATTTATTAACTTATTGCAAGAAATTATTTTGTGCAGTGTGAAGACTTAAAGTGTATTGAAAGACCATTGAGGAANNNNTGAACATTAACCGAATTCAACGANNNCNNNNNTGCTNNNANTGATAACGTAACAGNACTAATTNNNNNGTGTAGACATGACACATGCTGATTGAAACATCATGTCNNNNNATCATCTTCCTTTGANNCTTTTTTANNNNNTNNNNNANCTTACCTNNNNCAANNNNNNNNTNNNNNNNNACTNNNNNNNNNNNNNNNNNNNNNNNNNNNNNNNNNNNAGAANNNNNNNNNNNNNNNNNNNNNNNNNNNNNNNNNNNNNNNNNNNNNNNCNNNNNNNNNNNNNNNNNNNNNNNNNNNNNNNNNNNNNNNNNNNNNNNNNCTCNNNNNNNNNNNNNNNNNNNACNNNNNNNNNNNNNNNNNNNNNCNNNNNNNNNNNNNNNNNNNNNNNNNNNnnnnnnnnnnnnnnnnnnnnnnnnnnnnnnnnnnnnnnnnnnnnnnnnnnnnnnnnnnnnnnnnnnnnnnnnnnnnnnnnnnnnnnnnnnnnnnnnnnnnnnnnnnnnnnnnnnnnnnnnnnnnnnnnnnnnnnnnnnnnnnnnnnnnnnnnnnnnnnnnnnnnnnnnnnnnnnnnnnnnnnnnnnnnnnnnnnnnnnnnnnnnnnnnnnnnnnnnnnnnnnnnnnnnnnnnnnnnnnnnnnnnnnnnnnnnnnnnnnnnnnnnnnnnnnnnnnnnnnnnnnnnnnnnnnnnnnnnnnnnnnnnnnnnnnnnnnnnnnnnnnnnnnnnnnnnnnnnnnnnnnnnnnnnnnnnnnnnnnnnnnnnnnnnnnnnnnnnnnnnnnnnnnnnnnnnnnnnnnnnnnnnnnnnnnnnnnnnnnnnnnnnnnnnnnnnnnnnnnnnnnnnnnnnnnnnnnnnnnnnnnnnnnnnnnnnnnnnnnnnnnnnnnnnnnnnnnnnnnnnnnnnnnnnnnnnnnnnnnnnnnnnnnnnnnnnnnnnnnnnnnnnnnnnnnnnnnnnnnnnnnnnnnnnnnnnnnnnnnnnnnnnnnnnnnnnnnnnnnnnnnnnnnnnnnnnnnnnnnnnnnnnnnnnnnnnnnnnnnnnnnnnnnnnnnnnnnnnnnnnnnnnnnnnnnnnnnnnnnnnnnnnnnnnnnnnnnnnnnnnnnnnnnnnnnnnnnnnnnnnnnnnnnnnnnnnnnnnnnnnnnnnnnnnnnnnnnnnnnnnnnnnnnnnnnnnnnnnnnnnnnnnnnnnnnnnnnnnnnnnnnnnnnnnnnnnnnnnnnnnnnnnnnnnnnnnnnnnnnnnnnnnnnnnnnnnnnnnnnnnnnnnnnnnnnnnnnnnnnnnnnnnnnnn
>DBVPG6040
NNNNNNTTCNNTTTTTTNNTNNNTTTTGTCNNCTNNNGNNTTTNNNNNNNNNNNTTNNNNNNNNNNNNNNNNNNNNNNNNNNNCTGTCTGNNNNNNNNNNNNNNNNNNNNNNNNNNNNNNNNNNNNNNNNNNNNNNNNNNNNNNNNNNNNNNNNNNNNNNNNNNNNNNNNNNNNNNNNNNNNNNNNNNNN-NNNNNNNNNNNNNNNNNNNNNNNNNNNNNNNNNNNNNNNNNNNNNNNNNNN-NNNNNNNNNNNNNNNNNNNNNNNNNNNNNNNNNNNNNNNNNNNNNNNNNNNNNNNNNNNNNNNNNNNNNNnnnnnnnnnnnnnnnnnnnnnnnnnnnnnnnnnnnnnnnnnnnnnnnnnnnnnnnnnnnnnnnnnnnnnnnnnnnnnnnnnnnnnnnnnnnnnnnnnnnnnnnnnnnnnnnnnnnnnnnnnnnnnnnnnnnnnnnnnnnnnnnnnnnnnnnnnnnnnnnnnnnnnnnnnnnnnnnnnnnnnnnnnnnnnnnnnnnnnnnnnnnnnnnnnnnnnnnnnnnnnnnnnnnnnnnnnnnnnnnnnnnnnnnnnnnnnnnnnnnnnnnnnnnnnnnnnnnnnnnnnnnnnnnnnnnnnnnnnnnnnnnnnnnnnnnnnnnnnnnnnnnnnnnnnnnnnnnnnnnnnnnnnnnnnnnnnnnnnnnnnnnnnnnnnnnnnnnnnnnnnnnnnnnnnnnnnnnnnnnnnnnnnnnnnnnnnnnnnnnnnnnnnnnnnnnnnnnnnnnnnnnnnnnnnnnnnnnnnnnnnnnnnnnnnnnnnnnnnnnnnnnnnnnnnnnnnnnnnnnnnnnnnnnnnnnnnnnnnnnnnnnnnnnnnnnnnnnnnnnnnnnnnnnnnnnnnnnnnnnnnnnnnnnnnnnnnnnnnnnnnnnnnnnnnnnnnnnnnnnnnnnnnnnnnnnnnnnnnnnnnnnnnnnnnnnnnnnnnnnnnnnnnnnnnnnnnnnnnnnnnnnnnnnnnnnnnnnnnnnnnnnnnnnnnnnnnnnnnnnnnnnnnnnnnnnnnnnnnnnnnnnnnnnnnnnnnnnnnnnnnnnnnnnnnnnnnnnnnnnnnnnnnnnnnnnnnnnnnnnnnnnnnnnnnnnnnnnnnnnnnnnnnnnnnnnnnnnnnnnnnnnnnnnnnnnnnnnnnnnnnnnnnnnnnnnnnnnnnnnnnnnnnnnnnnnnnnnnnnnnnnnnnnnnnnnnnnnnnnnnnnnnnnnnnnnnnnnnnnnnnnnnnnnnnnnnnnnnnnnnnnnnnnnnnnnnnnnnnnnnnnnnnnnnnnnnnnnnnnnnnnnnnnnnnnnnnnnnnnnnnnnnnnnnnnnnnnnnnnnnnnnnnnnnnnnnnnnnnnnnnnnnnnnnnnnnnnnnnnnnnnnnnnnnnnnnnnnnnnnnnnnnnnnnnnnnnnnnnnnnnnnnnnnnnnnnnnnnnnnnnnnnnnnnnnnnnnnnnnnnnnnnnnnnnnnnnnnnn
>DBVPG6044
TAATTTTTCTTTTTTTTAATTCATTTTGTCTTCTATAGTTTTTCCTGTGCCATATTTTAAATGTTCCAGCGGTGTTGGCACTACTGTCTGTTGGATACTTGTATAAGATATCAATTTATTAACTTATTGCAAGAAATTATTTTGTGCGGTGTGAAGACTTAAAGTGTATTGAAAGACCATTGAGGAAGACCTGAACNNNNNNCGAATTCAACNNNNNNTGAAATGCTAGGATTNNNNNNNNNNNAGANNNNNNNNNNATGNNNNNNCATGNNNNNNGCTGNNNNNNACATNNNNNNAAATCATTATCTTCCNNNNNNNNNTTTTTNNNNNNNNNNNNNNNNNNNNNNNNNNNNNNNNNnnnnnnnnnnnnnnnnnnnnnnnnnnnnnnnnnnnnnnnnnnnnnnnnnnnnnnnnnnnnnnnnnnnnnnnnnnnnnnnnnnnnnnnnnnnnnnnnnnnnnnnnnnnnnnnnnnnnnnnnnnnnnnnnnnnnnnnnnnnnnnnnnnnnnnnnnnnnnnnnnnnnnnnnnnnnnnnnnnnnnnnnnnnnnnnnnnnnnnnnnnnnnnnnnnnnnnnnnnnnnnnnnnnnnnnnnnnnnnnnnnnnnnnnnnnnnnnnnnnnnnnnnnnnnnnnnnnnnnnnnnnnnnnnnnnnnnnnnnnnnnnnnnnnnnnnnnnnnnnnnnnnnnnnnnnnnnnnnnnnnnnnnnnnnnnnnnnnnnnnnnnnnnnnnnnnnnnnnnnnnnnnnnnnnnnnnnnnnnnnnnnnnnnnnnnnnnnnnnnnnnnnnnnnnnnnnnnnnnnnnnnnnnnnnnnnnnnnnnnnnnnnnnnnnnnnnnnnnnnnnnnnnnnnnnnnnnnnnnnnnnnnnnnnnnnnnnnnnnnnnnnnnnnnnnnnnnnnnnnnnnnnnnnnnnnnnnnnnnnnnnnnnnnnnnnnnnnnnnnnnnnnnnnnnnnnnnnnnnnnnnnnnnnnnnnnnnnnnnnnnnnnnnnnnnnnnnnnnnnnnnnnnnnnnnnnnnnnnnnnnnnnnnnnnnnnnnnnnnnnnnnnnnnnnnnnnnnnnnnnnnnnnnnnnnnnnnnnnnnnnnnnnnnnnnnnnnnnnnnnnnnnnnnnnnnnnnnnnnnnnnnnnnnnnnnnnnnnnnnnnnnnnnnnnnnnnnnnnnnnnnnnnnnnnnnnnnnnnnnnnnnnnnnnnnnnnnnnnnnnnnnnnnnnnnnnnnnnnnnnnnnnnnnnnnnnnnnnnnnnnnnnnnnnnnnnnnnnnnnnnnNNNNANNNNNNNNNNNNNNNNNNNNNNNGGCTGGTNNNNNNNNNNNNNNNNNNGGAATGAAACNNNNNNNNNNNNNNCATTCNNNNNNNNNNNNNNNNNNNNNNNNNNNTCTCNNNNNNNNAANNNNNNCCACACTTGAANNNNNNNNNATTGTTCCTCATTGNNAANTNNNATTNNNGCATCTTTGATATATCATATTTTGNNNNNNTA
>DBVPG6765
TAATTTTTCTTTTTTTTAATTCATTTTGTCTTCTATAGTTTTTCCTGTGCCATATTTTAAATGTTCCAGCGGTGTTGGCACTACTGTCTGTTGGATACTTGTATAAGATATCAATTTATTAACTTATTGCAAGAAATTATTTTGTGCAGTGTGAAGACTTAAAGTGTATTGAAAGACCATTGAGGAAGACCTGAACATTAACCGAATTCAACGAAGGCTGAAATGCTAGGATTGATAACGTAACAGAACTAATTAGAATGTGTAGACATGACACATGCTGATTGAAACATCATGTCAAATCATCATCTTCCTTTGATGCTTTTTTAGCAGCTTCGAAAACTTACNTTCAACAACAACGATTTTACATAACACTACTGNCGTTAAAGAAATGGGGTGGCAAAGATAGAAAGAAAAATTCTACTGGAGAATGTATGAATTTTGAGGTAATTTTTGGGATGCCATTGCTGTTAGAGATCATAGTATTAGGTGCACAAAATGAACAAGGAGTTCTCCTTAAGGACATACGAATCCACAAAAGGGTATGGAAATTTCTACATAGTATTGTGATTATCGTGTAGAAATAC---------------------------------------------------------------------------------------------------------------------------------------------------------------------------------------------------------------------------------------------------------------------------------------------------------------------------------------------------------------------------------------------------------------------------------------------------------------------------------------------------------------------------------------------------------------------------------------------CGATTACATTTTGAGGATTCCTATATCCCGGAGGAAAANCTTCTGGTATTCTGTATACATAATATTGTAGCCTTTACCANCAATGGAATCCGAACAATTATCTCAAAATTCNCCCAATTATCACTTCTATCGGCTGGTGTNCGTACTACTACTGTTGNAATGAAACTTTAAAATATCATTCATTCGGTAATATTCCTCTAAACAATTCTTTTTCNCAACCTAGCAAAGTAACCCACACTTAAACTTATTACGATTGTTCCTCATTGCTAATTCATATTCCAGCATCTTTGATATATCATATTTTGTCTAANTA
>K11
NNNNTTTTCTTTTTTNNNNNNCANNNNNTCTTCTATAGTTNNNNNTGTGCCATATTTTAAATGTTCCAGCGGTGTTGGCACTACTGTCTGTTGGATACTTGTATAAGATATCAATTTATTAACTTATTGCAAGAAATTATTTTGTGCAGTGTGAAGACTTAAAGTGTATTGAAAGACCATTGAGGAAGACCTGAACATTAACCGAATTCAACGAAGGCTGAAATGCTAGGATTGATAACGTAACAGAACTAATTAGAATGTGTAGACATGACACATGCTGATTGAAACATCATGTCAGATCATCATCTTCCTTTGATGCTTTTTTAGCAGCTTCGAAAACTTACCTTCAACAACAACGATTTTACATAACACTACTGGCGTTAAAGAAATGGGGTGGCAAAGATAGAAAGAAAAATTCTACTGGAGAATGTATGAATTTTGAGGTAATTTTTGGGATGCCATTGCTGTTAGAGATCATAGTATTAGGTGCACAAAATGAACAAGGAGTTCTCCTTAAGGACATACGAATCCACAAAAGGGTATGGAAATTTCTACATAGTATTGTGATTATCGTGTAGAAATAC---------------------------------------------------------------------------------------------------------------------------------------------------------------------------------------------------------------------------------------------------------------------------------------------------------------------------------------------------------------------------------------------------------------------------------------------------------------------------------------------------------------------------------------------------------------------------------------------CGATTACATTTTGAGGATTCCTATATCCCGGAGGAAAAACTTCTGGTATTCTGTATACATAATATTGTAGCCTTTACCAACAATGGAATCCGAACAATTATCTCAAAATTCACCCAATTATCACTTCTATCGGCTGGTGTTCGTACTACTACTGTTGGAATGAAACTTTAAAATATCATTCATTCGGTAATATTCCTCTNNACAATTCTTTTTCTCAACCTAGCANNNTNACCCACNCTTAAACTTATTACGATTGTTCCTCATTGCNAATTNNNNNNNNNNNNNNNNNNNNNNNNNNNNNNNNNNNNNNNNN
>L_1374
nnnnnnnnnnnnnnnnnnnnnnnnnnnnnnnnnnnnnnnnnnnnnnnnnnnnnnnnnnnnnnnnnnnnnnnnnnnnnnnnnnnnnnnnnnnnnnnnnnnnnnnnnnnnnnnnnnnnnnnnnnnnnnnnnnnnnnnnnnnnnnnnnnnnnnnnnnnnnnnnnnnnnnnnnnnnnnnnnnnnnnnnnnnnnnnnnnnnnnnnnnnnnnnnnnnnnnnnnnnnnnnnnnnnnnnnnnnnnnnnnnnnnnnnnnnnnnnnnnnnnnnnnnnnnnnnnnnnnnnnnnnnnnnnnnnnnnnnnnnnnnnnnnnnnnnnnnnnnnnnnnnnnnnnnnnnnnnnnnnnnnnnnnnnnnnnnnnnnnnnnnnnnnnnnnnnnnnnnnnnnnnnnnnnnnnnnnnnnnnnnnnnnnnnnnnnnnnnnnnnnnnnnnnnnnnnnnnnnnnnnnnnnnnnnnnnnnnnnnnnnnnnnnnnnnnnnnnnnnnnnnnnnnnnnnnnnnnnnnnnnnnnnnnnnnnnnnnnnnnnnnnnnnnnnnnnnnnnnnnnnnnnnnnnnnnnnnnnnnnnnnnnnnnnnnnnnnnnnnnnnnnnnnnnnnnnnnnnnnnnnnnnnnnnnnnnnnnnnnnnnnnnnnnnnnnnnnnnnnnnnnnnnnnnnnnnnnnnnnnnnnnnnnnnnnnnnnnnnnnnnnnnnnnnnnnnnnnnnnnnnnnnnnnnnnnnnnnnnnnnnnnnnnnnnnnnnnnnnnnnnnnnnnnnnnnnnnnnnnnnnnnnnnnnnnnnnnnnnnnnnnnnnnnnnnnnnnnnnnnnnnnnnnnnnnnnnnnnnnnnnnnnnnnnnnnnnnnnnnnnnnnnnnnnnnnnnnnnnnnnnnnnnnnnnnnnnnnnnnnnnnnnnnnnnnnnnnnnnnnnnnnnnnnnnnnnnnnnnnnnnnnnnnnnnnnnnnnnnnnnnnnnnnnnnnnnnnnnnnnnnnnnnnnnnnnnnnnnnnnnnnnnnnnnnnnnnnnnnnnnnnnnnnnnnnnnnnnnnnnnnnnnnnnnnnnnnnnnnnnnnnnnnnnnnnnnnnnnnnnnnnnnnnnnnnnnnnnnnnnnnnnnnnnnnnnnnnnnnnnnnnnnnnnnnnnnnnnnnnnnnnnnnnnnnnnnnnnnnnnnnnnnnnnnnnnnnnnnnnnnnnnnnnnnnnnnnnnnnnnnnnnnnnnnnnnnnnnnnnnnnnnnnnnnnnnnnnnnnnnnnnnnnnnnnnnnnnnnnnnnnnnnnnnnnnnnnnnnnnnnnnnnnnnnnnnnnnnnnnnnnnnnnnnnnnnnnnnnnnnnnnnnnnnnnnnnnnnnnnnnnnnnnnnnnnnnnnnnnnnnnnnnnnnnnnnnnnnnnnnnnnnnnnnnnnnnnnnnnnnnnnnnnnnnnnnnnnnnnnnnnnnnnnnnnnnnnnnnnnnnnnnnnnnnnnnnnnnnnnnnnnnnnnnnnnnnnnnnnnnnnnnnnnnnnn
>L_1528
TAATTTTTCTTTTTTTNAATTCATTTTGTCTTCTATAGTTTTTCCTGTGCCATATTTTAAATGTTCCAGCGGTGTTGGCACTACTGTCTGTTGGATACTTGTATAAGATATCAATTTATTAACTTATTGCAAGAAATTATTTTGTGCAGTGTGAAGACTTAAAGTGTATTGAAAGACCATTGAGGAAGACCTGAACATTAACCGAATTCAACGAAGGCTGAAATGCTAGGATTGATAACGTAACAGAACTAATTAGAATGTGTAGACATGACACATGCTGATTGAAACATCATGTCAAATCATCATCTTCCTTTGATGCTTTTTTAGCAGCTTCGAAAACTTACCTTCAACAACAACGATTTTACATAACACTACTGGCGTTAAAGAAATGGGGTGGCAAAGATAGAAAGAAAAATTCTACTGGAGAATGTATGAATTTTGAGGTAATTTTTGGGATGCCATTGCTGTTAGAGATCATAGTATTAGGTGCACAAAATGAACAAGGAGTTCTCCTTAAGGACATACGAATCCACAAAAGGGTATGGAAATTTCTACATAGTATTGTGATTATCGTGTAGAAATAC---------------------------------------------------------------------------------------------------------------------------------------------------------------------------------------------------------------------------------------------------------------------------------------------------------------------------------------------------------------------------------------------------------------------------------------------------------------------------------------------------------------------------------------------------------------------------------------------CGATTACATTTTGAGGATNCCTATATCCCGGAGNAAAAACTTCTGGTATTCTGTATACNTAATATTGTAGCCTTTACCAACAATGGAATCCGAACAATTATCTCAAAATTCACCCAATTATCACTTCTATCGGCTGGTGTTCGTACTACTACTGTTGGAATGAAACTTTAAAATATCATTCATTCGGTAATATTCCTCTAAACAATTCTTTTTCTCAACCTAGCAAAGTAACCCACACTTAAACTTATTACGATTGTTCCTCATTGCTAATTCATATTCCAGCATCTTTGATATATCATATTTTGTCTAAATA
>NCYC110
nnnnnnnnnnnnnnnnnnnnnnnnnnnnnnnnnnnnnnnnnnnnnnnnnnnnnnnnnnnnnnnnnnnnnnnnnnnnnnnnnnnnnnnnnnnnnnnnnnnnnnnnnnnnnnnnnnnnnnnnnnnnnnnnnnnnnnnnnnnnnnnnnnnnnnnnnnnnnnnnnnnnnnnnnnnnnnnnnnnnnnnnnnnnnnnnnnnnnnnnnnnnnnnnnnnnnnnnnnnnnnnnnnnnnnnnnnnnnnnnnnnnnnnnnnnnnnnnnnnnnnnnnnnnnnnnnnnnnnnnnnnnnnnnnnnnnnnnnnnnnnnnnnnnnnnnnnnnnnnnnnnnnnnnnnnnnnnnnnnnnnnnnnnnnnnnnnnnnnnnnnnnnnnnnnnnnnnnnnnnnnnnnnnnnnnnnnnnnnnnnnnnnnnnnnnnnnnnnnnnnnnnnnnnnnnnnnnnnnnnnnnnnnnnnnnnnNNNNNNNNTTGCTGTTAGAGATCATAGTATTAGGTGCACAAAATGAACAAGGAGTTCTCCTTAAGGACATACGAATCCACAAAAGGGTATGGAAATTTCTACATAGTATTGTGATTATCGTGTAGAAATAC---------------------------------------------------------------------------------------------------------------------------------------------------------------------------------------------------------------------------------------------------------------------------------------------------------------------------------------------------------------------------------------------------------------------------------------------------------------------------------------------------------------------------------------------------------------------------------------------CGGTTACATTTTGAGGATTCCTATATCCCGGAGGAAAAACTTCTGGTATTCTGTATACATAATATTGTAGCCTTTACCAACAATGAAATCCGAACAATTATCTCAAAATTCACCCAATTATCACTTCTATCGGCTGGTGTTCGTACTACTACTGTTGGAATGAAACTTTAAAATATCATTCATTCGGTAATATTCCTCTAAACAATTCTTTTTCTCAACCTAGCAAAGTAACCCACACTTGAACTTATTACGATTGTTCCTCATTGCTAATTCATATTCCAGCATCTTTGATATATCATATTTTGTCTAAATA
>NCYC361
nnnnnnnnnnnnnnnnnnnnnnnnnnnnnnnnnnnnnnnnnnnnnnnnnnnnnnnnnnnnnnnnnnnnnnnnnnnnnnnnnnnnnnnnnnnnnnnnnnnnnnnnnnnnnnnnnnnnnnnnnnnnnnnnnnnnnnnnnnnnnnnnnnnnnnnnnnnnnnnnnnnnnnnnnnnnnnnnnnnnnnnnnnnnnnnnnnnnnnnnnnnnnnnnnnnnnnnnnnnnnnnnnnnnnnnnnnnnnnnnnnnnnnnnnnnnnnnnnnnnnnnnnnnnnnnnnnnnnnnnnnnnnnnnnnnnnnnnnnnnnnnnnnnnnnnnnnnnnnnnnnnnnnnnnnnnnnnnnnnnnnnnnnnnnnnnnnnnnnnnnnnnnnnnnnnnnnnnnnnnnnnnnnnnnnnnnnnnnnnnnnnnnnnnnnnnnnnnnnnnnnnnnnnnnnnnnnnnnnnnnnnnnnnnnnnnnnnnnnnnnnnnnnnnnnnnnnnnnnnnnnnnnnnnnnnnnnnnnnnnnnnnnnnnnnnnnnnnnnnnnnnnnnnnnnnnnnnnnnnnnnnnnnnnnnnnnnnnnnnnnnnnnnnnnnnnnnnnnnnnnnnnnnnnnnnnnnnnnnnnnnnnnnnnnnnnnnnnnnnnnnnnnnnnnnnnnnnnnnnnnnnnnnnnnnnnnnnnnnnnnnnnnnnnnnnnnnnnnnnnnnnnnnnnnnnnnnnnnnnnnnnnnnnnnnnnnnnnnnnnnnnnnnnnnnnnnnnnnnnnnnnnnnnnnnnnnnnnnnnnnnnnnnnnnnnnnnnnnnnnnnnnnnnnnnnnnnnnnnnnnnnnnnnnnnnnnnnnnnnnnnnnnnnnnnnnnnnnnnnnnnnnnnnnnnnnnnnnnnnnnnnnnnnnnnnnnnnnnnnnnnnnnnnnnnnnnnnnnnnnnnnnnnnnnnnnnnnnnnnnnnnnnnnnnnnnnnnnnnnnnnnnnnnnnnnnnnnnnnnnnnnnnnnnnnnnnnnnnnnnnnnnnnnnnnnnnnnnnnnnnnnnnnnnnnnnnnnnnnnnnnnnnnnnnnnnnnnnnnnnnnnnnnnnnnnnnnnnnnnnnnnnnnnnnnnnnnnnnnnnnnnnnnnnnnnnnnnnnnnnnnnnnnnnnnnnnnnnnnnnnnnnnnnnnnnnnnnnnnnnnnnnnnnnnnnnnnnAGNNNNNNNNNNNNNNNNNNNNNNNNNNNNNNNNNNNNNNNNNNNNNNNNNNNNNNNTACANNNNNNNNNNNNNNTTNNNNNNAANNNNNNNNNNANNNNNNNNNCANNNNNNACCNAATTATCACTTCNNNCGNCTGNNNNNNNNACTACTACTNNNNNNANNAAACTTTAAANNNNNNTTCANNNNNNANNNNNNCTCTAAACAATTCTTTTTCTCAACCTAGCAANNTAACCCACACTTAAACTTATTACGANTNTTCCTCATTGCTANTTCATATTNCAGCATCTTTGATATATCATATTTTGTCTAAATA
>RM11_1A
TAATTTTTCTTTTTTTTAATTCATTTTGTCTTCTATAGTTTTTCCTGTGCCATATTTTAAATGTTCCAGCGGTGTTGGCACTACTGTCTGTTGGATACTTGTATAAGATATCAATTTATTAACTTATTGCAAGAAATTATTTTGTGCAGTGTGAAGACTTAAAGTGTATTGAAAGACCATTGAGGAAGACCTGAACATTAACCGAATTCAACGAAGGCTGAAATGCTAGGATTGATAACGTAACAGAACTAATTAGAATGTGTAGACATGACACATGCTGATTGAAACATCATGTCAAATCATCATCTTCCTTTGATGCTTTTTTAGCAGCTTCGAAAACTTACCTTCAACAACAACGATTTTACATAACACTACTGGCGTTAAAGAAATGGGGTGGCAAAGATAGAAAGAAAAATTCTACTGGAGAATGTATGAATTTTGAGGTAATTTTTGGGATGCCATTGCTGTTAGAGATCATAGTATTAGGTGCACAAAATGAACAAGGAGTTCTCCTTAAGGACATACGAATCCACAAAAGGGTATGGAAATTTCTACATAGTATTGTNNNNNNNNNNNNNNNNNNN---------------------------------------------------------------------------------------------------------------------------------------------------------------------------------------------------------------------------------------------------------------------------------------------------------------------------------------------------------------------------------------------------------------------------------------------------------------------------------------------------------------------------------------------------------------------------------------------CGATTACATTTTGAGGATTCCTATATCCCGGAGGAAAAACTTCTGGTATTCTGTATACATAATATTGTAGCCTTTACCAACAATGGAATCCGAACAATTATCTCAAAATTCACCCAATTATCACTTCTATCGGCTGGTGTTCGTACTACTACTGTTGGAATGAAACTTTAAAATATCATTCATTCGGTAATATTCCTCTAAACAATTCTTTTTCTCAACCTAGCAAAGTAACCCACACTTAAACTTATTACGATTGTTCCTCATTGCTAATTCATATTCCAGCATCTTTGATATATCATATTTTGTCTAAATA
>S288c
TAATTTTTCTTTTTTTTAATTCATTTTGTCTTCTATAGTTTTTCCTGTGCCATATTTTAAATGTTCCAGCGGTGTTGGCACTACTGTCTGTTGGATACTTGTATAAGATATCAATTTATTAACTTATTGCAAGAAATTATTTTGTGCAGTGTGAAGACTTAAAGTGTATTGAAAGACCATTGAGGAAGACCTGAACATTAACCGAATTCAACGANGGCTGAAATGCTAGGATTGATAACGTAACAGANNNNNNTANNATGTGTAGACATGACACATGCTGATTGAAACATCATGTCAAATCATCATCTTCCTTTGATGCTTTTTTAGCAGCTTCGAAAACTTACCTTCAACAACAACGATTTTACATAACACTACTGGCGTTAANGNNNNNNNNNNNNNNNNANAGAAAGAAAAATTCTACTGGAGAATGTATGAATTTTGAGGTNNNNTTTGNNATGCCATTGCTGTTAGAGATCATAGTATTAGNNNNNNAAAATGAACAAGGAGTNCTCCTTAAGGACATACGAATCCACAAAAGGGTATGGAAATTTCNNNNNNNNNNNNNNNnnnnnnnnnnnnnnnnnnnnnnnnnnnnnnnnnnnnnnnnnnnnnnnnnnnnnnnnnnnnnnnnnnnnnnnnnnnnnnnnnnnnnnnnnnnnnnnnnnnnnnnnnnnnnnnnnnnnnnnnnnnnnnnnnnnnnnnnnnnnnnnnnnnnnnnnnnnnnnnnnnnnnnnnnnnnnnnnnnnnnnnnnnnnnnnnnnnnnnnnnnnnnnnnnnnnnnnnnnnnnnnnnnnnnnnnnnnnnnnnnnnnnnnnnnnnnnnnnnnnnnnnnnnnnnnnnnnnnnnnnnnnnnnnnnnnnnnnnnnnnnnnnnnnnnnnnnnnnnnnnnnnnnnnnnnnnnnnnnnnnnnnnnnnnnnnnnnnnnnnnnnnnnnnnnnnnnnnnnnnnnnnnnnnnnnnnnnnnnnnnnnnnnnnnnnnnnnnnnnnnnnnnnnnnnnnnnnnnnnnnnnnnnnnnnnnnnnnnnnnnnnnnnnnnnnnnnnnnnnnnnnnnnnnnnnnnnnnnnnnnnnnnnnnnnnnnnnnnnnnnnnnnnnnnnnnnnnnnnnnnnnnnnnnnnnnnnnnnnnnnnnnnnnnnnnnnnnnnnnnnnnnnnnnnnnNNNNNNNNNNNGAGGATTCCTATATCCCGGAGGAAAAACTTCTGGTATTCTGTATACATAATATTGNAGCCTTTACCAACAATGGAATCCGAACAATTATCTCAAAATTCACCCAATTATCACTTCTATCGGCTGGTGTTCNTACTACTNCTNTTGGAATGAAACTTTAAAATATCATNCATTCGGTAATATTCCTCTAAACAATTCTTTTTCTCAACCTAGCAAAGTAACCCACACTTAAACTTATTANGATTGTTCCTCATTGCTAATTCATATTCCAGCATCTTTGATATATCATATTTTGTCTAAANA
>SK1
TAATTTTTCTTTTTTTNAATTCATTTTGTCTTCTATAGTTTTTCCTGTGCCATATTTTAAATGTTCCAGCGGTGTTGGCACTACTGTCTGTTGGATACTTGTATAAGATATCAATTTATTAACTTATTGCAAGAAATTATTTTGTGCGGTGTGAAGACTTAAAGTGTATTGAAAGACCATTGAGGAAGACCTGAACATTAACCGAATTCAACGAAGGCTGAAATGCTAGGATTGATAACGTAACAGAACTAATTAGAATGTGTAGACATGACACATGCTGATTGAAACATCATGTCAAATCATTATCTTCCTTTGATGCTTTTTTAGCAGCTTCGAAAACTTACCTTCAACAACAACGATTTTACATAACACTACTGGCGTTAAAGAAATGGGGTGGCAAAGATAGAAAGAAAAATTCTACTGGAGAATGTATGAATTTTGAGGTAATTTTTGGGATGCCATTGCTGTTAGAGATCATAGTATTAGGTGCACAAAATGAACAAGGAGTTCTCCTTAAGGACATACGAATCCACAAAAGGGTATGGAAATTTCTACATAGTATTGTGATTATCGTGTAGAAATAC---------------------------------------------------------------------------------------------------------------------------------------------------------------------------------------------------------------------------------------------------------------------------------------------------------------------------------------------------------------------------------------------------------------------------------------------------------------------------------------------------------------------------------------------------------------------------------------------CGGTTACATTTTGAGGATTCCTATATCCCGGAGGAAAAACTTCTGGTATTCTGTATACATAATATTGTAGCCTTTACCAACAATGAAATCCGAACAATTATCTCAAAATTCACCCAATTATCACTTCTATCGGCTGGTGTTCGTACTACTACTGTTGGAATGAAACTTTAAAATATCATTCATTCGGTAATATTCCTCTAAACAATTCTTTTTCTCAACCTAGCAAAGTAACCCACACTTGAACTTATTACGATTGTTCCTCATTGCTAATTCATATTCCAGCATCTTTGATATATCATATTTTGTCTAAATA
>UWOPS03_461_4
NNNNTNNNNTTTTTTNNNNNNNNNNNNNNNNNNNnnnnnnnnnnnnnnnnnnnnnnnnnnnnnnnnnnnnnnnnnnnnnnnnnnnnnnnnnnnnnnnnnnnnnnnnnnnnnnnnnnnnnnnnnnnnnnnnnnnnnnnnnnnnnnnnnnnnnnnnnnnnnnnnnnnnnnnnnnnnnnnnnnnnnnnnnnnnnnnnnnnnnnnnnnnnnnnnnnnnnnnnnnnnnnnnnnnnnnnnnnnnnnnnnnnnnnnnnnnnnnnnnnnnnnnnnnnnnnnnnnnnnnnnnnnnnnnnnnnnnnnnnnnnnnnnnnnnnnnnnnnnnnnnnnnnnnnnnnnnnnnnnnnnnnnnnnnnnnnnnnnnnnnnnnnnnnnnnnnnnnnnnnnnnnnnnnnnnnnnnnnnnnnnnnnnnnnnnnnnnnnnnnnnnnnnnnnnnnnnnnnnnnnnnnnnnnnnnnnnnnnnnnnnnnnnnnnnnnnnnnnnnnnnnnnnnnnnnnnnnnnnnnnnnnnnnnnnnnnnnnnnnnnnnnnnnnnnnnnnnnnnnnnnnnnnnnnnnnnnnnnnnnnnnnnnnnnnnnnnnnnnnnnnnnnnnnnnnnnnnnnnnnnnnnnnnnnnnnnnnnnnnnnnnnnnnnnnnnnnnnnnnnnnnnnnnnnnnnnnnnnnnnnnnnnnnnnnnnnnnnnnnnnnnnnnnnnnnnnnnnnnnnnnnnnnnnnnnnnnnnnnnnnnnnnnnnnnnnnnnnnnnnnnnnnnnnnnnnnnnnnnnnnnnnnnnnnnnnnnnnnnnnnnnnnnnnnnnnnnnnnnnnnnnnnnnnnnnnnnnnnnnnnnnnnnnnnnnnnnnnnnnnnnnnnnnnnnnnnnnnnnnnnnnnnnnnnnnnnnnnnnnnnnnnnnnnnnnnnnnnnnnnnnnnnnnnnnnnnnnnnnnnnnnnnnnnnnnnnnnnnnnnnnnnnnnnnnnnnnnnnnnnnnnnnnnnnnnnnnnnnnnnnnnnnnnnnnnnnnnnnnnnnnnnnnnnnnnnnnnnnnnnnnnnnnnnnnnnnnnnnnnnnnnnnnnnnnnnnnnnnnnnnnnnnnnnnnnnnnnnnnnnnnnnnnnnnnnnnnnnnnnnnnnnnnnnnnnnnnnnnnnnnnnnnnnnnnnnnnnnnnnnnnnnnnnnnnnnnnnnnnnnnnnnnnnnnnnnnnnnnnnnnnnnnnnnnnnnnnnnnnnnnnnnnnnnnnnnnnnnnnnnnnnnnnnnnnnnnnnnnnnnnnnnnnnnnnnnnnnnnnnnnnnnnnnnnnnnnnnnnnnnnnnnnnnnnnnnnnnnnnnnnnnnnnnnnnnnnnnnnNNNNNNNNNNAAANNNNNNNNNNNCNNNNNNNNNNNNNNNNNNNNNTCTTNNNNNNNNNNNNNCAAAGTAACCCANNNNNNAANNNNNNNNNATTGTNNNNNNNTNNNNNTTCATATTCCAGCATCTTTNNNNNNNNNNNNTTTGNNNNNNTA
>UWOPS05_217_3
TAATTTTTCTTTTTTTTAATTCATTTTGTCTTCTATAGTTTTTCCTGTGCCATATTTTNAATGTTCCAGCGGTGTTGGCACTACTGTCTGTTGGNNNNNNNNNNNNNATATCAATTTATTAACTTATTGCAAGAAATTATTTTGTGCAGTGNGAANACTTANAGTGTATNGAAAGACCATTGAGGAAGAC-TGAACATTAACCGNNNNNNNNNANNNNTGAAATGCTAGGATNGATAACNNNNNNNNNNNNNNNNNNNNNNNNNNNNNNNNNNNNNNNNNNNNNNNNNNNNNNNNNNNNNNNNTNNNNNNNNNNNNNNNNNNNNNNNNNNNNNNNNNNNNNNNNNNNNNNNNNNNNNNNNNNNNNNNNNNNNNNNNNNNNNNNNNNNNNNNNNNNNNNNNNNNNNNNNNNNNNNNNNNNNNNNNNNNNNNNNNNNNNNNNNNNNNNNNNNNNNNNNNNNNNNNNNNNNNNNNNNNNNNNNNNNNNNNNNNNNNNNNNNNNNNNNNNNNNNNNNNNNNNNNNNNNNNNNNNNNNNNNNNNNNNNNNNNNNNNNNNNNNNNNNNNNNNNTTNNNNNNNNNNNNNNNNACTCTTAAAATCATATTTGACAAAGTGATTCGGTAGTTACTATACATTGATGTGACGACTCATATCTCATATATGTACCTACCATAACATGTTAACTAATAGGTCTTTAACACCGCGTATTGTCTGAGCTTCTCGTTTAACATTCCTTCTGCAATAGGCGCATCACACTTAAACGTATACGAGTTGTACATTAATATACGATGTAAGCATTAGATTGTTACCATAGCAACTCATGTCACTATCAATTACTCTCGTTCCAACA-----------------------------------------------------------------------------------------------------------------------------------------------------------------------------------------------------------------------------------------------------------------------------------------------------------------------GATTACATTTTGAGGATTCCTATATCCCGGAGGAAAAACTTCTGGTATTCTGTATACATAATATTGTAGCCTTTACCAACAATGGAATCCGAACAATTATCTCAAAATTCACCCAATTATCACTTCTATCGGCTGGTGTTCGTACTACTACTGTTGGAATGAAACTTTAAAATATCATTCATTCGGTAATATTCCTCTAAACAATTCTTTTTCTCAACCTAGCAAAGTAACCCACACTTGAACTTATTACGATTGTTCCTCATTGCTAATTCATATTCCAGCATCTTTGATATATCATATTTTGTCTAAATA
>UWOPS05_227_2
nnnnnnnnnnnnnnnnnnnnnnnnnnnnnnnnnnnnnnnnnnnnnnnnnnnnnnnnnnnnnnnnnnnnnnnnnnnnnnnnnnnnnnnnnnnnnnnnnnnnnnnnnnnnnnnnnnnnnnnnnnnnnnnnnnnnnnnnnnnnnnnnnnnnnnnnnnnnnnnnnnnnnnnnnnnnnnnnnnnnnnnnnnnnnnnnnnnnnnnnnnnnnnnnnnnnnnnnnnnnnnnnnnnnnnnnnnnnnnnnnnnnnnnnnnnnnnnnnnnnnnnnnnnnnnnnnnnnnnnnnnnnnnnnnnnnnnnnnnnnnnnnnnnnnnnnnnnnnnnnnnnnnnnnnnnnnnnnnnnnnnnnnnnnnnnnnnnnnnnnnnnnnnnnnnnnnnnnnnnnnnnnnnnnnnnnnnnnnnnnnnnnnnnnnnnnnnnnnnnnnnnnnnnnnnnnnnnnnnnnnnnnnnnnnnnnnnnnnnnnnnnnnnnnnnnnnnnnnnnnnnnnnnnnnnnnnnnnnnnnnnnnnnnnnnnnnnnnnnnnnnnnnnnnnnnnnnnnnnnnnnnnnnnnnnnnnnnnnnnnnnnnnnnnnnnnnnnnnnnnnnnnnnnnnnnnnnnnnnnnnnnnnnnnnnnnnnnnnnnnnnnnnnnnnnnnnnnnnnnnnnnnnnnnnnnnnnnnnnnnnnnnnnnnnnnnnnnnnnnnnnnnnnnnnnnnnnnnnnnnnnnnnnnnnnnnnnnnnnnnnnnnnnnnnnnnnnnnnnnnnnnnnnnnnnnnnnnnnnnnnnnnnnnnnnnnnnnnnnnnnnnnnnnnnnnnnnnnnnnnnnnnnnnnnnnnnnnnnnnnnnnnnnnnnnnnnnnnnnnnnnnnnnnGATAGAAAATGAAGAAGTGAATCTTAATAAAACACACGCCGATTGGTCATATTAATTATAATAGTGATTCCGGTAGTTACTATACATTGATGTGACGACTCATATTCCTCATATATGACCTACCATAACATGTTCAACTAATAGGTCTTTAACACCGCTTCAGATTGTCTGAGCTTCTCGTTTAACATTCCTTCTGCAATAGGCGCAATCACACTTAAACGTATACGAGTTGTACATTAATATACGATGTAAGCATTAGATTGTTACCATAGCAACTCATGTCACTATCAATTACTCTCGTTCCAACA---GATTACATTTTGAGGATTCCTATATCCCGGAGGAAAAACTTCTGGTATTCTGTATACATAATATTGTAGCCTTTACCAACAATGGAATCCGAACAATTATCTCAAAATTCACCCAATTATCACTTCTATCGGCTGGTGTTCGTACTACTACTGTTGGAATGAAACTTTAAAATATCATTCATTCGGTAATATTCCTCTAAACAATTCTTTTTCTCAACCTAGCAAAGTAACCCACACTTGAACTTATTACGATTGTTCCTCATTGCTAATTCATATTCCAGCATCTTTGATATATCATATTTTGTCTAAATA
>UWOPS83_787_3
NNNNNNNNCTTTTTTTNNNNNNATTTTGTCTTCTANNGTTTTTCNNGTGCCANNNTTTAAATGTTCCAGCGGTGTTGGCACTACTGTCTGTTGGANNNTTGTATAANNNATCAATTTATTAACTTATTGCAAGAAATTATTTTGTGCAGTGTGAAGACTTAAAGTGTATTGAAAGACCATTGAGGAAGACCTGAACATTAACCGAATTCAACGAAGGCTGAAATGCTAGGATTGATAACGTAACAGAACTAATTAGAATGTGTAGACATGACACATGCTGATTGAAANNNNNNNTCNNATCATCATCTTCCTTTGATGCTTTTTTAGCAGCTTCGAAAACTTACCTTCAACAACAACGATTTTNCATAANNNTACTGGCGTTAAAGAAATGGGGTNNNAAAGATAGAAAGAAAAATTCTACTGGAGAATGTATGAATTTTGAGGTAATTTTTGGGNNNNCATTGCTGTTAGAGATNATAGTATTAGGTGCACAAAATGAACAAGGAGTTCTCCTTAAGGACATACGAATCCACANNAGNNNNNNNAAATTNNNNNNNNNNNNNGTGATTATCGNNNNNNNNNNN---------------------------------------------------------------------------------------------------------------------------------------------------------------------------------------------------------------------------------------------------------------------------------------------------------------------------------------------------------------------------------------------------------------------------------------------------------------------------------------------------------------------------------------------------------------------------------------------NGNNNNNNNNNNNNNNATTNNNNNNNNCNNNNNNNANNNNNNNNNNNNNNN-NNNNNNNNNNNNNNNNNNNCNNNNNNNNNNNNNNNNNNNNNNNNNN-NNNNnnnnnnnnnnnnnnnnnnnnnnnnnnnnnnnnnnnnnnnnnnnnnnnnnnnnnnnnnnnnnnnnnnnnnnnnnnnnnnnnnnnnnnnnnnnnnnnnnnnnnnnnnnnnnnnnnnnnnnnnnnnnnnnnnnnnnnnnnnnnnnnnnnnnnnnnnnnnnnnnnnnnnnnnnnnnnnnnnnnnnnnnnnnnnnnnnnnnnnnnnnnnnnnnnn
>UWOPS87_2421
NNNNNNNNNNNNNNNNNNNNNNNNNNNNNNNNNNN-NNNNNNNNNNNNNNNNNNNNNNNNNNNNNNNNNNNNNNNNNNNNNNNNNNNNNNNNNNNNNNNNNNNNNNNNNNNNNNNNNNNNNNNNNnnnnnnnnnnnnnnnnnnnnnnnnnnnnnnnnnnnnnnnnnnnnnnnnnnnnnnnnnnnnnnnnnnnnnnnnnnnnnnnnnnnnnnnnnnnnnnnnnnnnnnnnnnnnnnnnnnnnnnnnnnnnnnnnnnnnnnnnnnnnnnnnnnnnnnnnnnnnnnnnnnnnnnnnnnnnnnnnnnnnnnnnnnnnnnnnnnnnnnnnnnnnnnnnnnnnnnnnnnnnnnnnnnnnnnnnnnnnnnnnnnnnnnnnnnnnnnnnnnnnnnnnnnnnnnnnnnnnnnnnnnnnnnnnnnnnnnnnnnnnnnnnnnnnnnnnnnnnnnnnnnnnnnnnnnnnnnnnnnnnnnnnnnnnnnnnnnnnnnnnnnnnnnnnnnnnnnnnnnnnnnnnnnnnnnnnnnnnnnnnnnnnnnnnnnnnnnnnnnnnnnnnnnnnnnnnnnnnnnnnnnnnnnnnnnnnnnnnnnnnnnnnnnnnnnnnnnnnnnnnnnnnnnnnnnnnnnnnnnnnnnnnnnnnnnnnnnnnnnnnnnnnnnnnnnnnnnnnnnnnnnnnnnnnnnnnnnnnnnnnnnnnnnnnnnnnnnnnnnnnnnnnnnnnnnnnnnnnnnnnnnnnnnnnnnnnnnnnnnnnnnnnnnnnnnnnnnnnnnnnnnnnnnnnnnnnnnnnnnnnnnnnnnnnnnnnnnnnnnnnnnnnnnnnnnnnnnnnnnnnnnnnnnnnnnnnnnnnnnnnnnnnnnnnnnnnnnnnnnnnnnnnnnnnnnnnnnnnnnnnnnnnnnnnnnnnnnnnnnnnnnnnnnnnnnnnnnnnnnnnnnnnnnnnnnnnnnnnnnnnnnnnnnnnnnnnnnnnnnnnnnnnnnnnnnnnnnnnnnnnnnnnnnnnnnnnnnnnnnnnnnnnnnnnnnnnnnnnnnnnnnnnnnnnnnnnnnnnnnnnnnnnnnnnnnnnnnnnnnnnnnnnnnnnnnnnnnnnnnnnnnnnnnnnnnnnnnnnnnnnnnnnnnnnnnnnnnnnnnnnnnnnnnnnnnnnnnnnnnnnnnnnnnnnnnnnnnnnnnnnnnnnnnnnnnnnnnnnnnnnnnnnnnnnnnnnnnnnnnnnnnnnnnnnnnnnnnnnnnnnnnnnnnnnnnnnnnnnnnnnnnnnnnnnnnnnnnnnnnnnnnnnnnnnnnnnnnnnnnnnnnnnnnnnnnnnnnnnnnnnnnnnnnnnnnnnnnnnnnnnnnnnnnnnnnnnnnnnnnnnnnnnnnnnnnnnnnnnnnnnnnnnnnnnnnnnnnnnnnnnnnnnnnnnnnnnnnnnnnnnnnnnnnnnnnnnnnnnnnnnnnnnnnnnnnnnnnnnnnnnnnnnnnnnnnnnnnnnnnnnnnnnn
>W303
TAATTTTTCTTTTTTTTAATTCATTTTGTCTTCTANAGTTTTTCCTGTGCCATATTTNAAATGTNCCAGCGGNGTTGGCNCTACNGTCTGTTGGATACTTGTATAAGATATCAATTTATTAACTTATTGCAAGAAATTATTTTGTGCAGTGTGAAGACTTAAAGTGTATTGAAAGACCATTGAGGAAGNCCTGAACATTAACCGAATTCAACGAAGGCTGAAATGCTAGGATTGATAACGTAACAGAACTAATTAGAATGTGTAGACATGACACATGCTGATTGAAACATCATGTCAAATCATCATCTTCCTTTGATGCTTTTTTAGCAGCTTCGAAAACTTACCTTCAACAACAACGATTTNACATANCNNNNNTGGCNNNNNNNNNNTGGGGTGGCAAANNNNNNNNNNNAAATNNNNNNNNNGAATGTATGAATTTNNNNNNNNNTTTTGGGATGCCANNNNNNNNNNNGNNNNNNNNNNNNNNNNNNNNNNNNNNnnnnnnnnNNNNNNNNNNNNNNNNNNNNNNNNNNNNNNNNNNNnnNNNNNNNNNNNNNNNNNNNNNNNNNNNNNNNNNNNANTAN---------------------------------------------------------------------------------------------------------------------------------------------------------------------------------------------------------------------------------------------------------------------------------------------------------------------------------------------------------------------------------------------------------------------------------------------------------------------------------------------------------------------------------------------------------------------------------------------CGATTACATTTTGAGGATTCCTATATCNNNNNNNNNNNNNNNNNNNNNNNNNNNNNNNNNNNNNNNNNNNNNNNNNNNNNNNNNNNNNNNNNNNNNNNNNNNNNNNNNNNCNNNNNNNNNNNNNNNNNNNNNNNNNNNNNNNNNNNNNNNNNNNNNNNNNTGAAACNNNNNNATNNNNNNNNNNNGNNNNNNNNNNNNNNNNNNNNNCTTTTTCTCAACCTAGCANAGTAANNNNNNNNNNNNNNNNNNNNNATTGTTCCTCNNNNNNAATTCATATTCNANNANCTTNNNNATATCATATTTTGTCTNNNNN
>Y12
NNNNNNNNNNNTNNNNNNNNNNNNNNNNNNNNNNNNNNNNNNNNNNNNNNNNNNNNNNNNNNNNNNNNNNNNNNNNNNNNNNNNNNNNNNNNNNNNNNNNNNNNNNNNNNNNNNNNNNNNNNNNNNNNNNNNNNNNNNNNNNNNNNNNNNNNNNNNNNNNNNNNNNNNNNNNNNNNNNNNNNANNAAGANNNNNNNNNNNNCCNNNNNNAACGAAGGCTGAAATGCTAGGATTGATAACGTAACAGAACTAATTAGAATGTGTAGACATGACACATGCTGATTGAAACATCATGTCAGATCANNNNNNTCCTTTGATGCTTTTTTAGCAGCTTCGAAAACTTACCTTCAACAACAACGATTTTACATAACACTACTGGCGTTAAAGAAATGGGGTAGCAAAGATAGAAAGAAAAATTCTACTGGAGAATGTATGAATTTTGAGGTAATTTTTGGGANGNCATTGCTGTTAGAGATCATAGTATTAGGTGCACAAAATGAACAAGGAGTTCTCCTTAAGGACATACGAATCCACAAAAGGGTATGGAAATTTCTACATAGTATTGTGATTATCGTGTAGAAATAC---------------------------------------------------------------------------------------------------------------------------------------------------------------------------------------------------------------------------------------------------------------------------------------------------------------------------------------------------------------------------------------------------------------------------------------------------------------------------------------------------------------------------------------------------------------------------------------------CGATTACATTTTGAGGATTCCTATATCCCGGAGGAAAAACTTCTGGTATTCTGTATACATAATATTGTAGCCTTTACCAACAATGGAATCCGAACAATTATCTCAAAATTCACCCAATTATCACTTCTATCGGCTGGTGTTCGTACTACTACTGTTGGAATGAAACTTTAAAATATCATTCATTCGGTAATATTCCTCTAAACAATTCTTTTTCTCANCCTAGCAAAGTAACCCACACTTAAACTTATTACGATTGTTCCTCATTGCTAATTCATATTCCAGCATCTTTGATATATCATATTTTNTCTAAATA
>Y55
TAATTTTTCTTTTTTTTAATTCATTTTGTCTTCTATAGTTTTTCCTGTGCCATATTTTAAATGTTCCAGCGGTGTTGGCACTACTGTCTGTTGGATACTTGTATAAGATATCAATTTATTAACTTATTGCAAGAAATTATTTTGTGCGGTGTGAAGACTTAAAGTGTATTGAAAGACCATTGAGGAAGACCTGAACATTAACCGAATTCAACGAAGGCTGAAATGCTAGGATTGATAACGTAACAGAACTAATTAGAATGTGTAGACATGACACATGCTGATTGAAACATCATGTCAAATCATTATCTTCCTTTGATGCTTTTTTAGCAGCTTCGAAAACTTACCTTCAACAACAACGATTTTACATAACACTACTGGCGTTAAAGAAATGGGGTGGCAAAGATAGAAAGAAAAATTCTACTGGAGAATGTATGAATTTTGAGGTAATTTTTGGGATGCCATTGCTGTTAGAGATCATAGTATTAGGTGCACAAAATGAACAAGGAGTTCTCCTTAAGGACATACGAATCCACAAAAGGGTATGGAAATTTCTACATAGTATTGTGATTATCGTGTAGAAATAC---------------------------------------------------------------------------------------------------------------------------------------------------------------------------------------------------------------------------------------------------------------------------------------------------------------------------------------------------------------------------------------------------------------------------------------------------------------------------------------------------------------------------------------------------------------------------------------------CGGTTACATTTTGAGGATTCCTATATCCCGGAGGAAAAACTTCTGGTATTCTGTATACATAATATTGTAGCCTTTACCAACAATGAAATCCGAACAATTATCTCAAAATTCACCCAATTATCACTTCTATCGGCTGGTGTTCGTACTACTACTGTTGGAATGAAACTTTAAAATATCATTCATTCGGTAATATTCCTCTAAACAATTCTTTTTCTCAACCTAGCAAAGTAACCCACACTTGAACTTATTACGATTGTTCCTCATTGCTAATTCATATTCCAGCATCTTTGATATATCATATTTTGTCTAAATA
>Y9
NNNNNNNNNNNNNNnnnnnnnnnnnnnnnnnnnnnnnnnnnnnnnnnnnnnnnnnnnnnnnnnnnnnnnnnnnnnnnnnnnnnnnnnnnnnnnnnnnnnnnnnnnnnnnnnnnnnnnnnnnnnnnnnnnnnnnnnnnnnnnnnnnnnnnnnnnnnnnnnnnnnnnnnnnnnnnnnnnnnnnnnnnnnnnnnnnnnnnnnnnnnnnnnnnnnnnnnnnnnnnnnnnnnnnnnnnnnnnnnnnnnnnnnnnnnnnnnnnnnnnnnnnnnnnnnnnnnnnnnnnnnnnnnnnnnnnnnnnnnnnnnnnnnnnnnnnnnnnnnnnnnnnnnnnnnnnnnnnnnnnnnnnnnnnnnnnnnnnnnnnnnnnnnnnnnnnnnnnnnnnnnnnnnnnnnnnnnnnnnnnnnnnnnnnnnnnnnnnnnnnnnnnnnnnnnnnnnnnnnnnnnnnnnnnnnnnnnnnnnnnnnnnnnnnnnnnnnnnnnnnnnnnnnnnnnnnnnnnnnnnnnnnnnnnnnnnnnnnnnnnnnnnnnnnnnnnnnnnnnnnnnnnnnnnnnnnnnnnnnnnnnnnnnnnnnnnnnnnnnnnnnnnnnnnnnnnnnnnnnnnnnnnnnnnnnnnnnnnnnnnnnnnnnnnnnnnnnnnnnnnnnnnnnnnnnnnnnnnnnnnnnnnnnnnnnnnnnnnnnnnnnnnnnnnnnnnnnnnnnnnnnnnnnnnnnnnnnnnnnnnnnnnnnnnnnnnnnnnnnnnnnnnnnnnnnnnnnnnnnnnnnnnnnnnnnnnnnnnnnnnnnnnnnnnnnnnnnnnnnnnnnnnnnnnnnnnnnnnnnnnnnnnnnnnnnnnnnnnnnnnnnnnnnnnnnnnnnnnnnnnnnnnnnnnnnnnnnnnnnnnnnnnnnnnnnnnnnnnnnnnnnnnnnnnnnnnnnnnnnnnnnnnnnnnnnnnnnnnnnnnnnnnnnnnnnnnnnnnnnnnnnnnnnnnnnnnnnnnnnnnnnnnnnnnnnnnnnnnnnnnnnnnnnnnnnnnnnnnnnnnnnnnnnnnnnnnnnnnnnnnnnnnnnnnnnnnnnnnnnnnnnnnnnnnnnnnnnnnnnnnnnnnnnnnnnnnnnnnnnnnnnnnnnnnnnnnnnnnnnnnnnnnnnnnnnnnnnnnnnnnnnnnnnnnnnnnnnnnnnnnnnnnnnnnnnnnnnnnnnnnnnnnnnnnnnnnnnnnnnnnnnnnnnnnnnnnnnnnnnnnnnnnnnnnnnnnnnnnnnnnnnnnnnnnnnnnnnnnnnnnnnnnnnnnnnnnnnnnnnnnnnnnnnnnnnnnnnnnnnnnnnnnnnnnnnnnnnnnnnnnnnnnnnnnnnnnnnnnnnnnnnnnnnnnnnnnnnnnnnnnnnnnnnnnnnnnnnnnnnnnnnnnnnnnnnnnnnnnnnnnnnnnnnnnnnnnnnnnnnnnnnnnnnnnnnnnnnnnnnnnnnnnnnnnnnnnnnnnnnnnnnnnnnnnn
>YIIc17_E5
TAATTTTTCTTTTTTTTAATTCATTTTGTCTTCTATAGTTTTTCCTGTGCCATATTTTAAATGTTCCAGCGGTGTTGGCACTACTGTCTGTTGGATACTTGTATAAGATATCAATTTATTAACTTATTGCAAGAAATTATTTTGTGCAGTGTGAAGACTTAAAGTGTATTGAAAGACCATNNNNNAAGACNNGAACATTAACCGAATTCAACNNNNNNTGAAATGCTAGGATTGATAACGTAACAGAACTAATTAGAATGTGTAGACNNNNNNCATGCNNNNNGAAACATCATGTCAGATCATCATCTTCCTTTGATGCTTTTTTAGCAGCTTCGAAAACTTACCTTCAACAACAACGATTTTACGTAACACTACTGGCGTTNNNNNNNNNNNNNNNNNNNNNNNGNNNNNNNNNNNNNNNNNNNNNNNNNNNNNNNNNNNNNNNNNNNNTTNNNNNNNNNTTNNTGNNNNNNNNNNTNNNNNNNNNNNNNNNNNNNNNNNNNNNNNNNNNNNNNNNNNNNNNNNNNNNNNNNNNNNNNNNNNNNNNNNNNNNNNNNNNNNNNNNNNNNNNNNNNNNNNNNNnnnnnnnnnnnnnnnnnnnnnnnnnnnnnnnnnnnnnnnnnnnnnnnnnnnnnnnnnnnnnnnnnnnnnnnnnnnnnnnnnnnnnnnnnnnnnnnnnnnnnnnnnnnnnnnnnnnnnnnnnnnnnnnnnnnnnnnnnnnnnnnnnnnnnnnnnnnnnnnnnnnnnnnnnnnnnnnnnnnnnnnnnnnnnnnnnnnnnnnnnnnnnnnnnnnnnnnnnnnnnnnnnnnnnnnnnnnnnnnnnnnnnnnnnnnnnnnnnnnnnnnnnnnnnnnnnnnnnnnnnnnnnnnnnnnnnnnnnnnnnnnnnnnnnnnnnnnnnnnnnnnnnnnnnnnnnnnnnnnnnnnnnnnnnnnnnnnnnnnnnnnnnnnnnnnnnnnnnnnnnnnnnnnnnnnnnnnnnnnnnnnnnnnnnnnnnnnnnnnnnnnnnnnnnnnnnnnnnnnnnnnnnnnnnnnnnnnnnnnnnnnnnnnnnnnnnnnnnnnnnnnnnnnnnnnnnnnnnnnnnnnnnnnnnnnnnnnnnnnnnnnnnnnnnnnnnnnnnnnnnnnnnnnnnnnnnnnnnnnnnnnnnnnnnnnnnnnnnnnnnnnnnnnnnnnnnnnnnnnnnnnnnnnnnnnnnnnnnnnnnnnnnnnnnnnnnnnnnnnNNNNNNNNNNNNNNN-NNNNNNNNNNNNNNNNNNNNNNNNNNNANNNNNNCANNNNNNNNNNNNNNNGNNNNNNNNNNNNNNNNNNNNNNNNNGAATGAAACNNNNNNNNNNNATTCATTCNNNNNNATNCCNNNNNACAATTCTTTTTNNNNNNNNNNCAAAGTAACCCACACTTANNCTTATNNNGATTGTTCCTCATTGCTAATTCATATTCCAGCATCTTTGATATATCATATTTTGTCTAAATA
>YJM789
TAATTTTTCTTTTTTTTAATTCATTTTGTCTTCTATAGTTTTTCCTGTGCCATATTTTAAATGTTCCGGCGGTGTTGGCACTACTGTCTGTTGGATACTTGTATAAGATATCAATTTATTAACTTATTGCAAGAAATTATTTTGTGCAGTGTGAAGACTTAAAGTGTATTGAAAGACCATTGAGGAAGACCTGAACATTAACCGAATTCAACGAAGGCTGAAATGCTAGGATTGATAACGTAACAGAACTAATTAGAATGTGTAGACATGACACATGCTGATTGAAACATCATGTCAAATCATTATCTTCCTTTGATGCTTTTTTAGCAGCTTCGAAAACTTACCTTCAACAACAACGATTTTACATAACACTACTGGCGTTAAAGAAATGGGGTGGCAAAGATAGAAAGAAAAATTCTACTGGAGAATGTATGAATTTTGAGGTAATTTTTGGGATGCCATTGCTGTTAGAGATCATAGTATTAGGTGCACAAAATGAACAAGGAGTTCTCCTTAAGGACATACGAATCCACAAAAGGGTATGGAAATTTCTACATAGTATTGTGATTATCGTGTAGAAATAC---------------------------------------------------------------------------------------------------------------------------------------------------------------------------------------------------------------------------------------------------------------------------------------------------------------------------------------------------------------------------------------------------------------------------------------------------------------------------------------------------------------------------------------------------------------------------------------------CGATTACATTTTGAGGATTCCTATATCCCGGAGGAAAAACTTCTGGTATTCTGTATACATAATATTGTAGCCTTTACCAACAATGGAATCCGAACAATTATCTCAAAATTCACCCAATTATCACTTCTATCGGCTGGTGTTCGTACTACTACTGTTGGAATGAAACTTTAAAATATCATTCATTCGGTAATATTCCTCTAAACAATTCTTTTTCTCAACCTAGCAAAGTAACCCACACTTAAACTTATTACGATTGTTCCTCATTGCTAATTCATATTCCAGCATCTTTGATATATCATATTTTGTCTCAATA
>YJM975
NNNNNTTTCTTTTTNNNNNNNNNnnnnnnnnnnnnnnnnnnnnnnnnnnnnnnnnnnnnnnnnnnnnnnnnnnnnnnnnnnnnnnnnnnnnnnnnnnnnnnnnnnnnnnnnnnnnnnnnnnnnnnnnnnnnnnnnnnnnnnnnnnnnnnnnnnnnnnnnnnnnnnnnnnnnnnnnnnnnnnnnnnnnnnnnnnnnnnnnnnnnnnnnnnnnnnnnnnnnnnnnnnnnnnnnnnnnnnnnnnnnnnnnnnnnnnnnnnnnnnnnnnnnnnnnnnnnnnnnnnnnnnnnnnnnnnnnnnnnnnnnnnnnnnnnnnnnnnnnnnnnnnnnnnnnnnnnnnnnnnnnnnnnnnnnnnnnnnnnnnnnnnnnnnnnnnnnnnnnnnnnnnnnnnnnnnnnnnnnnnnnnnnnnnnnnnnnnnnnnnnnnnnnnnnnnnnnnnnnnnnnnnnnnnnnnnnnnnnnnnnnnnnnnnnnnnnnnnnnnnnnnnnnnnnnnnnnnnnnnnnnnnnnnnnnnnnnnnnnnnnnnnnnnnnnnnnnnnnnnnnnnnnnnnnnnnnnnnnnnnnnnnnnnnnnnnnnnnnnnnnnnnnnnnnnnnnnnnnnnnnnnnnnnnnnnnnnnnnnnnnnnnnnnnnnnnnnnnnnnnnnnnnnnnnnnnnnnnnnnnnnnnnnnnnnnnnnnnnnnnnnnnnnnnnnnnnnnnnnnnnnnnnnnnnnnnnnnnnnnnnnnnnnnnnnnnnnnnnnnnnnnnnnnnnnnnnnnnnnnnnnnnnnnnnnnnnnnnnnnnnnnnnnnnnnnnnnnnnnnnnnnnnnnnnnnnnnnnnnnnnnnnnnnnnnnnnnnnnnnnnnnnnnnnnnnnnnnnnnnnnnnnnnnnnnnnnnnnnnnnnnnnnnnnnnnnnnnnnnnnnnnnnnnnnnnnnnnnnnnnnnnnnnnnnnnnnnnnnnnnnnnnnnnnnnnnnnnnnnnnnnnnnnnnnnnnnnnnnnnnnnnnnnnnnnnnnnnnnnnnnnnnnnnnnnnnnnnnnnnnnnnnnnnnnnnnnnnnnnnnnnnnnnnnnnnnnnnnnnnnnnnnnnnnnnnnnnnnnnnnnnnnnnnnnnnnnnnnnnnnnnnnnnnnnnnnnnnnnnnnnnnnnnnnnnnnnnnnnnnnnnnnnnnnnnnnnnnnnnnnnnnnnnnnnnnnnnnnnnnnnnnnnnnnnnnnnnnnnnnnnnnnnnnnnnnnnnnnnnnnnnnnnnnnnnnnnnnnnnnnnnnnnnnnnnnnnnnnnnnnnNNNNNNNNNNNNNNNNNNNNNNNNNNNNNNNNNNNNNNNNNNNNNNNNNNNNNNNNNNNNNNNNNNNNNNNNNNNNNNNNNNNNNNNNNNNNNNNNNNNNNNNNNNNNNNNNNNNNNNNNNNNNNNNNNNNNNNNNNNNNNNNNNNNNNNNNNNNNCNNNNNNNNNNNNNNNNNNNNNNNNNNNNNNNNNNCANNNTNNNNNNNNANN
>YJM978
TAATTTTTCTTTTTTTTAATTCATTTTGTCTTCTATAGTTTTTCCTGTGCCATATTTTAAATGTTCCAGCGGTGTTGGCACTACTGTCTGTTGGATACTTGTATAAGATATCAATTTATTAACTTATTGCAAGAAATTATTTTGTGCAGTGTGAAGACTTAAAGTGTATTGAAAGACCATTGAGGAAGACCTGAACATTAACCGAATTCAACGAAGGCTGAAATGCTAGGATTGATAACGTAACAGAACTAATTAGAATGTGTAGACATGACACATGCTGATTGAAACATCATGTCAAATCATCATCTTCCTTTGATGCTTTTNNNNNNNNNNNNANNNNNNNNNTTCNNNNNNNNNNNNNNNNNNNNNNNNNNNNNNNNNNNNNNNNNNNNNNnnnnnnnnnnnnnnnnnnnnnnnnnnnnnnnnnnnnnnnnnnnnnnnnnnnnnnnnnnnnnnnnnnnnnnnnnnnnnnnnnnnnnnnnnnnnnnnnnnnnnnnnnnnnnnnnnnnnnnnnnnnnnnnnnnnnnnnnnnnnnnnnnnnnnnnnnnnnnnnnnnnnnnnnnnnnnnnnnnnnnnnnnnnnnnnnnnnnnnnnnnnnnnnnnnnnnnnnnnnnnnnnnnnnnnnnnnnnnnnnnnnnnnnnnnnnnnnnnnnnnnnnnnnnnnnnnnnnnnnnnnnnnnnnnnnnnnnnnnnnnnnnnnnnnnnnnnnnnnnnnnnnnnnnnnnnnnnnnnnnnnnnnnnnnnnnnnnnnnnnnnnnnnnnnnnnnnnnnnnnnnnnnnnnnnnnnnnnnnnnnnnnnnnnnnnnnnnnnnnnnnnnnnnnnnnnnnnnnnnnnnnnnnnnnnnnnnnnnnnnnnnnnnnnnnnnnnnnnnnnnnnnnnnnnnnnnnnnnnnnnnnnnnnnnnnnnnnnnnnnnnnnnnnnnnnnnnnnnnnnnnnnnnnnnnnnnnnnnnnnnnnnnnnnnnnnnnnnnnnnnnnnnnnnnnnnnnnnnnnnnnnnnnnnnnnnnnnnnnnnnnnnnnnnnnnnnnnnnnnnnnnnnnnnnnnnnnnnnnnnnnnnnnnnnnnnnnnnnnnnnnnnnnnnnnnnnnnnnnnnnnnnnnnnnnnnnnnnnnnnnnnnnnnnnnnnnnnnnnnnnnnnnnnnnnnnnnnnnnnnnnnnnnnnnnnnnnnnnnnnnnnnnnnnnnnnnnnnnnnnnnnnnnnnnnnnnnnnnnnnnnnnnnnnnnnnnnnnnnnnnnnnnnnnnnnnnnnnnnnnnnnnnnnnnnnnnnnnnnnnnnnnnnnnnnnnnnnnnnnnnnnnnnnnnnnnnnnnnnnnnnnnnnnnnnnnnnnnnnnnnnnnnnnnnnnnnnnnnnnnnnnnnnnnnnnnnnnnnnnnnnnnnnnnnnnnnnnnnnnnnnnnnnnnnnnnnnnnnnnnnnnnnnnnnnnnnnnnnnnnnnnnnnnnnnnnnnnnnnnnnnnnnnnnnnnnnnnn
>YJM981
TAATTTTTCTTTTTTTTAATTCATTTTGTCTTCTATAGTTTTTCCTGTGCCATATTTTAAATGTTCCAGCGGTGTTGGCACTACTGTCTGTTGGATACTTGTATAAGATATCAATTTNNNNNNNNNNNNNNAGAANNNNNNTTGTGCNNNNNNNNNNNNNNNNNNNNNNNNNNNNNNNNNnnnnnnnnnnnnnnnnnnnnnnnnnnnnnnnnnnnnnnnnnnnnnnnnnnnnnnnnnnnnnnnnnnnnnnnnnnnnnnnnnnnnnnnnnnnnnnnnnnnnnnnnnnnnnnnnnnnnnnnnnnnnnnnnnnnnnnnnnnnnnnnnnnnnnnnnnnnnnnnnnnnnnnnnnnnnnnnnnnnnnnnnnnnnnnnnnnnnnnnnnnnnnnnnnnnnnnnnnnnnnnnnnnnnnnnnnnnnnnnnnnnnnnnnnnnnnnnnnnnnnnnnnnnnnnnnnnnnnnnnnnnnnnnnnnnnnnnnnnnnnnnnnnnnnnnnnnnnnnnnnnnnnnnnnnnnnnnnnnnnnnnnnnnnnnnnnnnnnnnnnnnnnnnnnnnnnnnnnnnnnnnnnnnnnnnnnnnnnnnnnnnnnnnnnnnnnnnnnnnnnnnnnnnnnnnnnnnnnnnnnnnnnnnnnnnnnnnnnnnnnnnnnnnnnnnnnnnnnnnnnnnnnnnnnnnnnnnnnnnnnnnnnnnnnnnnnnnnnnnnnnnnnnnnnnnnnnnnnnnnnnnnnnnnnnnnnnnnnnnnnnnnnnnnnnnnnnnnnnnnnnnnnnnnnnnnnnnnnnnnnnnnnnnnnnnnnnnnnnnnnnnnnnnnnnnnnnnnnnnnnnnnnnnnnnnnnnnnnnnnnnnnnnnnnnnnnnnnnnnnnnnnnnnnnnnnnnnnnnnnnnnnnnnnnnnnnnnnnnnnnnnnnnnnnnnnnnnnnnnnnnnnnnnnnnnnnnnnnnnnnnnnnnnnnnnnnnnnnnnnnnnnnnnnnnnnnnnnnnnnnnnnnnnnnnnnnnnnnnnnnnnnnnnnnnnnnnnnnnnnnnnnnnnnnnnnnnnnnnnnnnnnnnnnnnnnnnnnnnnnnnnnnnnnnnnnnnnnnnnnnnnnnnnnnnnnnnnnnnnnnnnnnnnnnnnnnnnnnnnnnnnnnnnnnnnnnnnnnnnnnnnnnnnnnnnnnnnnnnnnnnnnnnnnnnnnnnnnnnnnnnnnnnnnnnnnnnnnnnnnnnnnnnnnnnnnnnnnnnnnnnnnnnnnnnnnnnnnnnnnnnnnnnnnnnnnnnnnnnnnnnnnnnnnnnnnnnnnnnnnnnnnnnnnnnnnnnnnnnnnnnnnnnnnnnnnnnnnnnnnnnnnnnnnnnnnnnnnnnnnnnnnnnnnnnnnnnnnnnnnnnnnnnnnnnnnnnnnnnnnnnnnnnnnnnnnnnnnnnnnnnnnnnnnnnnnnnnnnnnnnnnnnnnnnnnnnnnnnnnnnnnnnnnnnnnnnnnnnnnnnnnnnnnnnn
>YPS128
NNNNTTTTCTTTTTTNNNNNTCATTTTGTCTTNNNNNNNNTTTCCTGTGCCATATNNNNNNTNNNNNNNNNGTGTTGGCNNNNNNGTNNNNNNGNNNNNNNNNNNNNATATCAANNTNNNNNNNNNNNNNNNNNNNnnnnnnnnnnnnnnnnnnnnnnnnnnnnnnnnnnnnnnnnnnnnnnnnnnnnnnnnnnnnnnnnnnnnnnnnnnnnnnnnnnnnnnnnnnnnnnnNNNNNNNNNNNNNNNNNNNNNNNNNNNNNNNNNNNNNNNNNNNNNNNNNNNNNNNNNNNNNNNNNNNNNNNNNNNNNNNNNNNNNNNNNNNNNNNNNNNNNNNNAAAACTTACCTTCAACAACAACGATTTTACATAACACTACTGGCGTTAAAGAAATGGGGTGGCAAAGATAGAAAGAAAAATTCTACTGGAGAATGTATGAATTTTGAGGTAATTTT-GGGATGCCATTGCTGTTAGAGATCATAGTATTAGGTGCACAAAATGAACAAGGAGTTCTCCTTAAGGACATACGAATCCACAAAAGGGTATGGAAATTTCTACATAGTATTGTGATTATCGTGTAGAAATAC---------------------------------------------------------------------------------------------------------------------------------------------------------------------------------------------------------------------------------------------------------------------------------------------------------------------------------------------------------------------------------------------------------------------------------------------------------------------------------------------------------------------------------------------------------------------------------------------CGATTACATTTTGAGGATTCCTATATCCCGGAGGAAAAACTTCTGGTATTCTGTATACATAATATTGTAGCCTT-ACCAACAATGGAATCCGAACAATTATCTCAAAATTCACCCAATTATCACTTCTATCGGCTGGTGTTCGTACTACTACTGTTGGAATGAAACTTTAAAATATCATTCATTCGGTAATATTCCTCTAAACAATTCTTTTTCTCAACCTAGCAAAGTAACCCACACTTGAACTTATTACGATTGTTCCTCATTGCTAATTCATATTCCAGCATCTTTGATATATCATATTTTGTCTAAATA
>YPS606
TAATTTTTCTTTTTTTTAATTCATTTTGTCTTCTATAGTTTTTCCTGTGCCATATTTTAAATGTTCCAGCGGTGTTGGCACTACTGTCTGTTGGATACTTGTATAAGATATCAATTTATTAACTTATTGCAAGAAATTATTTTGTGCAGTGTGAAGACTTAAAGTGTATTGAAAGACCATTGAGGAAGACCTGANCATTAACCGAATTCAACGAAGGCTGAAATGCTAGGATTGATAACGTAACAGAACTAATTAGAATGTGTAGACATGACACATGCTGATTGAAACATCATGTCAAATCATTATCTTCCTTTGATGCTTTTTTAGCAGCTTCGAAAACTTACCTTCAACAACAACGATTTTACATAACACTACTGGCGTTAAAGAAATGGGGTGGCAAAGATAGAAAGAAAAATTCTACTGGAGAATGTATGAATTTTGAGGTAATTTT-GGGATGCCATTGCTGTTAGAGATCATAGTATTAGGTGCACAAAATGAACAAGGAGTTCTCCTTAAGGACATACGAATCCACAAAAGGGTATGGAAATTTCTACATAGTATTGTGATTATCGTGTAGAAATAC---------------------------------------------------------------------------------------------------------------------------------------------------------------------------------------------------------------------------------------------------------------------------------------------------------------------------------------------------------------------------------------------------------------------------------------------------------------------------------------------------------------------------------------------------------------------------------------------CGATTACATTTTGAGGATTCCTATATCCCGGAGGAAAAACTTCTGGTATTCTGTATACATAATATTGTAGCCTT-ACCAACAATGGAATCCGAACAATTATCTCAAAATTCACCCAATTATCACTTCTATCGGCTGGTGTTCGTACTACTACTGTTGGAATGAAACTTTAAAATATCATTCATTCGGTAATATTCCTCTAAACAATTCTTTTTCTCAACCTAGCAAAGTAACCCACACTTGAACTTATTACGATTGTTCCTCATTGCTAATTCATATTCCAGCATCTTTGATATATCATATTTTGTCTAAATA
>YS2
nnnnnnnnnnnnnnnnnnnnnnnnnnnnnnnnnnnnnnnnnnnnnnnnnnnnnnnnnnnnnnnnnnnnnnnnnnnnnnnnnnnnnnnnnnnnnnnnnnnnnnnnnnnnnnnnnnnnnnnnnnnnnnnnnnnnnnnnnnnnnnnnnnnnnnnnnnnnnnnnnnnnnnnnnnnnnnnnnnnnnnnnnnnnnnnnnnnnnnnnnnnnnnnnnnnnnnnnnnnnnnnnnnnnnnnnnnnnnnnnnnnnnnnnnnnnnnnnnnnnnnnnnnnnnnnnnnnnnnnnnnnnnnnnnnnnnnnnnnnnnnnnnnnnnnnnnnnnnnnnnnnnnnnnnnnnnnnnnnnnnnnnnnnnnnnnnnnnnnnnnnnnnnnnnnnnnnnnnnnnnnnnnnnnnnnnnnnnnnnnnnnnnnnnnnnnnnnnnnnnnnnnnnnnnnnnnnnnnnnnnnnnnnnnnnnnnnnnnnnnnnnnnnnnnnnnnnnnnnnnnnnnnnnnnnnnnnnnnnnnnnnnnnnnnnnnnnnnnnnnnnnnnnnnnnnnnnnnnnnnnnnnnnnnnnnnnnnnnnnnnnnnnnnnnnnnnnnnnnnnnnnnnnnnnnnnnnnnnnnnnnnnnnnnnnnnnnnnnnnnnnnnnnnnnnnnnnnnnnnnnnnnnnnnnnnnnnnnnnnnnnnnnnnnnnnnnnnnnnnnnnnnnnnnnnnnnnnnnnnnnnnnnnnnnnnnnnnnnnnnnnnnnnnnnnnnnnnnnnnnnnnnnnnnnnnnnnnnnnnnnnnnnnnnnnnnnnnnnnnnnnnnnnnnnnnnnnnnnnnnnnnnnnnnnnnnnnnnnnnnnnnnnnnnnnnnnnnnnnnnnnnnnnnnnnnnnnnnnnnnnnnnnnnnnnnnnnnnnnnnnnnnnnnnnnnnnnnnnnnnnnnnnnnnnnnnnnnnnnnnnnnnnnnnnnnnnnnnnnnnnnnnnnnnnnnnnnnnnnnnnnnnnnnnnnnnnnnnnnnnnnnnnnnnnnnnnnnnnnnnnnnnnnnnnnnnnnnnnnnnnnnnnnnnnnnnnnnnnnnnnnnnnnnnnnnnnnnnnnnnnnnnnnnnnnnnnnnnnnnnnnnnnnnnnnnnnnnnnnnnnnnnnnnnnnnnnnnnnnnnnnnnnnnnnnnnnnnnnnnnnnnnnnnnnnnnnnnnnnnnnnnnnnnnnnnnnnnnnnnnnnnnnnnnnnnnnnnnnnnnnnnnnnnnnnnnnnnnnnnnnnnnnnnnnnnnnnnnnnnnnnnnnnnnnnnnnnnnnnnnnnnnnnnnnnnnnnnnnnnnnnnnnnnnnnnnnnnnnnnnnnnnnnnnnnnnnnnnnnnnnnnnnnnnnnnnnnnnnnnnnnnnnnnnnnnnnnnnnnnnnnnnnnnnnnnnnnnnnnnnnnnnnnnnnnnnnnnnnnnnnnnnnnnnnnnnnnnnnnnnnnnnnnnnnnnnnnnnnnnnnnnnnnnnnnnnnnnnnnnnnnnnnnnnnn
>YS4
nnnnnnnnnnnnnnnnnnnnnnnnnnnnnnnnnnnnnnnnnnnnnnnnnnnnnnnnnnnnnnnnnnnnnnnnnnnnnnnnnnnnnnnnnnnnnnnnnnnnnnnnnnnnnnnnnnnnnnnnnnnnnnnnnnnnnnnnnnnnnnnnnnnnnnnnnnnnnnnnnnnnnnnnnnnnnnnnnnnnnnnnnnnnnnnnnnnnnnnnnnnnnnnnnnnnnnnnnnnnnnnnnnnnnnnnnnnnnnnnnnnnnnnnnnnnnnnnnnnnnnnnnnnnnnnnnnnnnnnnnnnnnnnnnnnnnnnnnnnnnnnnnnnnnnnnnnnnnnnnnnnnnnnnnnnnnnnnnnnnnnnnnnnnnnnnnnnnnnnnnnnnnnnnnnnnnnnnnnnnnnnnnnnnnnnnnnnnnnnnnnnnnnnnnnnnnnnnnnnnnnnnnnnnnnnnnnnnnnnnnnnnnnnnnnnnnnnnnnnnnnnnnnnnnnnnnnnnnnnnnnnnnnnnnnnnnnnnnnnnnnnnnnnnnnnnnnnnnnnnnnnnnnnnnnnnnnnnnnnnnnnnnnnnnnnnnnnnnnnnnnnnnnnnnnnnnnnnnnnnnnnnnnnnnnnnnnnnnnnnnnnnnnnnnnnnnnnnnnnnnnnnnnnnnnnnnnnnnnnnnnnnnnnnnnnnnnnnnnnnnnnnnnnnnnnnnnnnnnnnnnnnnnnnnnnnnnnnnnnnnnnnnnnnnnnnnnnnnnnnnnnnnnnnnnnnnnnnnnnnnnnnnnnnnnnnnnnnnnnnnnnnnnnnnnnnnnnnnnnnnnnnnnnnnnnnnnnnnnnnnnnnnnnnnnnnnnnnnnnnnnnnnnnnnnnnnnnnnnnnnnnnnnnnnnnnnnnnnnnnnnnnnnnnnnnnnnnnnnnnnnnnnnnnnnnnnnnnnnnnnnnnnnnnnnnnnnnnnnnnnnnnnnnnnnnnnnnnnnnnnnnnnnnnnnnnnnnnnnnnnnnnnnnnnnnnnnnnnnnnnnnnnnnnnnnnnnnnnnnnnnnnnnnnnnnnnnnnnnnnnnnnnnnnnnnnnnnnnnnnnnnnnnnnnnnnnnnnnnnnnnnnnnnnnnnnnnnnnnnnnnnnnnnnnnnnnnnnnnnnnnnnnnnnnnnnnnnnnnnnnnnnnnnnnnnnnnnnnnnnnnnnnnnnnnnnnnnnnnnnnnnnnnnnnnnnnnnnnnnnnnnnnnnnnnnnnnnnnnnnnnnnnnnnnnnnnnnnnnnnnnnnnnnnnnnnnnnnnnnnnnnnnnnnnnnnnnnnnnnnNNNNNTTCACCCAATTATCACTTCTATCGGCTGGTGTTCGTACTACTACTGTTGGAATGAAACTTTAAAATATCATTCATTCGGTAATATTCCTCTAAACAATTCTTTTTCTCAACCTAGCAAAGTAACCCACACTTAAACTTATTACGATTGTTCCTCATTGCTAATTCATATTCCAGCATCTTTGATATATCATATTCTGTCTAAATA
>YS9
nnnnnnnnnnnnnnnnnnnnnnnnnnnnnnnnnnnnnnnnnnnnnnnnnnnnnnnnnnnnnnnnnnnnnnnnnnnnnnnnnnnnnnnnnnnnnnnnnnnnnnnnnnnnnnnnnnnnnnnnnnnnnnnnnnnnnnnnnnnnnnnnnnnnnnnnnnnnnnnnnnnnnnnnnnnnnnnnnnnnnnnnnnnnnnnnnnnnnnnnnnnnnnnnnnnnnnnnnnnnnnnnnnnnnnnnnnnnnnnnnnnnnnnnnnnnnnnnnnnnnnnnnnnnnnnnnnnnnnnnnnnnnnnnnnnnnnnnnnnnnnnnnnnnnnnnnnnnnnnnnnnnnnnnnnnnnnnnnnnnnnnnnnnnnnnnnnnnnnnnnnnnnnnnnnnnnnnnnnnnnnnnnnnnnnnnnnnnnnnnnnnnnnnnnnnnnnnnnnnnnnnnnnnnnnnnnnnnNNNNNNNNNNNNNNNNNNNNNNNNNNNNNNNNNNNNNNNNNNNNNNNNNNNNNNNNNN-NNNNNNNNNNNNNNNNNNNNNNNNNNNNNNNNNNNNNNNNNNNNNNNNNNNN-NNNNNNNNNNNNNNNNNNNNNNNNNNNNNNNNNNNN---------------------------------------------------------------------------------------------------------------------------------------------------------------------------------------------------------------------------------------------------------------------------------------------------------------------------------------------------------------------------------------------------------------------------------------------------------------------------------------------------------------------------------------------------------------------------------------------NNNNNNNNNNNNNNNNNNNNNNNNNNNNNNNNNNNNNNNNNNNNNNNNNNNTGTATACATAATNNNNTAGNNNNNANCAACNNNNNNNNNNGAACANNNNNNNCAAANTNCACCCNNNNANCNCTNCTATCGGCTGGTGTNCGTACTACTACTGTTGGAATGAAACTTTAAAATATCATTCATTCGGTAATATTCCTCTAAACAATTCTTTTTCTCAACCTAGCAAAGTAACCCAGACTTAAACTTATTACGATTGTTCCTCATTGCTAATTCATATTCCAGCATCTTTGATATATCATATTTTGTCTAAATA
