# Supplementary material for: Evolutionary Genomics of Transposable Elements in Saccharomyces cerevisiae
Source: PLoS One. 2012 Nov 30;7(11):e50978. doi: 10.1371/journal.pone.0050978 (PMC3511429; doi:10.1371/journal.pone.0050978)
Supplement: File S7 — ZIP archive of SGRP strain alignments used for population genomic analyses. Alignments of the orthologous genomic region in each SGRP strain corresponding to each Ty insertion in our re-annotation of the S. cerevisiae reference genome. N’s represent low quality (<Q40 phred score) or missing data, primarily due to the low-coverage sequence of many SGRP strains. The DNA sequence of sacCer2 is included as “REF” and each alignment includes the TE locus and 200 bp of DNA sequence on either side of the Ty insertion site. A dummy sequence shows the position of each TE in the alignment with “T”s. (ZIP) [file pone.0050978.s007.zip › S7/chrV_s116-_TY1.mfa]

>REF
TAGGATTGATAACGTAACAGAACTAATTAGAATGTGTAGACATGACACATGCTGATTGAAACATCATGTCAAATCATCATCTTCCTTTGATGCTTTTTTAGCAGCTTCGAAAACTTACCTTCAACAACAACGATTTTACATAACACTACTGGCGTTAAAGAAATGGGGTGGCAAAGATAGAAAGAAAAATTCTACTGGAGAATGTATGAATTTTGAGGTAATTTTTGGGATGCCATTGCTGTTAGAGATCATAGTATTAGGTGCACAAAATGAACAAGGAGTTCTCCTTAAGGACATACGAATCCACAAAAGGGTATGGAAATTTCTACATAGTATTGTGATTATCGTGTAGAAATACC---------------------------------------------------------------------------------------------------------------------------------------------------------------------------------------------------------------------------------------------------------------------------------------------------------------------------------------------------------------------------------------------------------------------------------------------------------------------------------------------------------------------------------------------------------------------------------------------GATTACATTTTGAGGATTCCTATATCCCGGAGGAAAAACTTCTGGTATTCTGTATACATAATATTGTAGCCTTTACCAACAATGGAATCCGAACAATTATCTCAAAATTCACCCAATTATCACTTCTATCGGCTGGTGTTCGTACTACTACTGTTGGAATGAAACTTTAAAATATCATTCA
>index
-------------------------------------------------------------------------------------------------------------------------------------------------------------------------------------------------------TTTTTTTTTTTTTTTTTTTTTTTTTTTTTTTTTTTTTTTTTTTTTTTTTTTTTTTTTTTTTTTTTTTTTTTTTTTTTTTTTTTTTTTTTTTTTTTTTTTTTTTTTTTTTTTTTTTTTTTTTTTTTTTTTTTTTTTTTTTTT-----------------------------------------------------------------------------------------------------------------------------------------------------------------------------------------------------------------------------------------------------------------------------------------------------------------------------------------------------------------------------------------------------------------------------------------------------------------------------------------------------------------------------------------------------------------------------------------------------------------------------------------------------------------------------------------------------------------------------------------------------------------------------------------------------
>273614N
NNNGATTGATAACGTAANANNNNNNNNNNNNATGNNNNNNCNNNNNANNNNNNNNTTGAAACATCANNNCAAATCATCATCTTCCTTTGATGCTTTNNNNNNAGCTTCGAAAACTTACCTTCAACAACAACGATTTTACATAACACTACTGGCGTTAAAGAAATGGGGTGGCAAAGATAGAAAGAAAAATTCTACTGGAGAATGTATGAATTTTGAGGTAATTTTTGGGATGCCATTGCTGTTAGAGATCATAGTATTAGGTGCACAAAATGAACAAGGAGTTCTCCTTAANNNNNTACGAATCCACAAAAGGGTATGGAAATTTCTACATAGTATTGTGATTATCGTGTAGAAATAC---------------------------------------------------------------------------------------------------------------------------------------------------------------------------------------------------------------------------------------------------------------------------------------------------------------------------------------------------------------------------------------------------------------------------------------------------------------------------------------------------------------------------------------------------------------------------------------------CGATTACATTTTGANNNNNNCTATATCCCNNNNNNAAAACTTCTGGTATTCTGTATACATAATATTGTAGCCTTTACCAACAATGGAATCCGAACAATTATCTCAAAATTCACCCAATTATCACTTCTATCGGCTGGTGTTCGTACTACTACTGTTGGAATGAAACTTTAAAATATCATTCA
>322134S
NNNNNNNNNNNNNNNNNNNNNNNNNNNNNNNNNNNNNNNNNNNNNNNNNNNNNNNNNNNNNNNNNNNNNNNNNNNNNNNNNNNNNNNNNNNNNNNNNNNNNNNNNNNNNNANNNNNNNNNNNNNCNNCNNNNNNNNNNNNNNNNNNNNNNNNNNNNANNGANNNGNNNNNNNNNNNNTAGANNGAANNNNNNNNNNNGNNNNNNTATNNNNNNTNNNGNNNNNNTTGGGATGNNNNNNNNNTTAGAGATCATAGTATTAGGTGCACAAAATGAACAAGNNNNNNTCCTTAAGGACATACNNNNNNACAAAAGGGTATGGAAATTTCTACATAGTATTGTGATTATCGTGTAGAAATAC---------------------------------------------------------------------------------------------------------------------------------------------------------------------------------------------------------------------------------------------------------------------------------------------------------------------------------------------------------------------------------------------------------------------------------------------------------------------------------------------------------------------------------------------------------------------------------------------CGATTACATTTTGAGGATTCCTATATCCCGGAGGAAAAACTTCTGGTATTCTGTATACATAATATTGTAGCCTTTACCAACAATGGAATCCGAACAATTATCTCAAAATTCACCCAATTATCACNNNNNTCGGCTGGTGTTCGTACTACTACTGTTGGAATGAAACTTTAAAATATCATTCA
>378604X
TAGGATTGATAACGTANCNNANNTAATTAGAATGTGTNNNCATGACACATGCTGNNNNNNNNNNNNNNNNAAATCATCATNNNNNTTTGANGCTTTNNNNNNNNNNNNNNNNNNNNNNNNNNNNNNNNNNNNNNNNNNNNNNNNNNNNNNNNNNNNNNNNNNNNNNNNNNNNNNNNNNN-NNNNNNNNNNNNNNNNNNNNNNNNNNNNNNNNNNNNNNNNNNNNNNNNNNNNNNNNNNNNNNNN-NNNNNNNNNNNNNNNNNNNNNNNNNNNNNNNNNNNNNNNNNNNNNNNNN-NNNN-NNNNNNNNNNNNNNNNNNNNNNNNNNNNnnnnnnnnnnnnnnnnnnnnnnnnnnnnnnnnnnnnnnnnnnnnnnnnnnnnnnnnnnnnnnnnnnnnnnnnnnnnnnnnnnnnnnnnnnnnnnnnnnnnnnnnnnnnnnnnnnnnnnnnnnnnnnnnnnnnnnnnnnnnnnnnnnnnnnnnnnnnnnnnnnnnnnnnnnnnnnnnnnnnnnnnnnnnnnnnnnnnnnnnnnnnnnnnnnnnnnnnnnnnnnnnnnnnnnnnnnnnnnnnnnnnnnnnnnnnnnnnnnnnnnnnnnnnnnnnnnnnnnnnnnnnnnnnnnnnnnnnnnnnnnnnnnnnnnnnnnnnnnnnnnnnnnnnnnnnnnnnnnnnnnnnnnnnnnnnnnnnnnnnnnnnnnnnnnnnnnnnnnnnnnnnnnnnnnnnnnnnnnnnnnnnnnnnnnnnnnnnnnnnnnnnnnnnnnnnnnnnnnnnnnnnnnnnnnnnnnnnnnnnnnnnnnnnnnnnnnnnnnnnnnnnnnnnnnnnnnnnnnnnnnnnnnnnnnnnnnnnnnnnnnnnnnnnnnnnnnnnnnnnnnnnnnnnnnnnnnnnnnnnnnnnnnnnnnnnnnnnnnnnnnnnnnnnnnnnnnnnnnnnnNNNNNNNNNNNNNNNNNGANNNNNNNNNNCCNNNNNNNNNNNNNNNNNNNNNNNNNNNNNNNNNNNNNGTANNNNNNNNNNNNAATNNNNNCCGAACNNNNNNNNNNNNATTCACCCANNNANNACTTCTATCGNNNNNNNNNNNNNNNNCTACTGTNNNNNNNNNNNNNNNNNNNNNCATTCA
>BC187
nnnnnnnnnnnnnnnnnnnnnnnnnnnnnnnnnnnnnnnnnnnnnnnnnnnnnnnnnnnnnnnnnnnnnnnnnnnnnnnnnnnnnnnnnnnnnnnnnnnnnnnnnnnnnnnnnnnnnnnnnnnnnnnnnnnnnnnnnnnnnnnnnnnnnnnnnnnnnnnnnnnnnnnnnnnnnnnnnnnnnnnnnnnnnnnnnnnnnnnnnnnnnnnnnnnnnnnnnnnnnnnnnnnnnnnnnnnnnnnnnnnnnnnnnnnnnnnnnnnnnnnnnnnnnnnnnnnnnnnnnnnnnnnnnnnnnnnnnnnnnnnnnnnnnnnnnnnnnnnnnnnnnnnnnnnnnnnnnnnnnnnnnnnnnnnnnnnnnnnnnnnnnnnnnnnnnnnnnnnnnnnnnnnnnnnnnnnnnnnnnnnnnnnnnnnnnnnnnnnnnnnnnnnnnnnnnnnnnnnnnnnnnnnnnnnnnnnnnnnnnnnnnnnnnnnnnnnnnnnnnnnnnnnnnnnnnnnnnnnnnnnnnnnnnnnnnnnnnnnnnnnnnnnnnnnnnnnnnnnnnnnnnnnnnnnnnnnnnnnnnnnnnnnnnnnnnnnnnnnnnnnnnnnnnnnnnnnnnnnnnnnnnnnnnnnnnnnnnnnnnnnnnnnnnnnnnnnnnnnnnnnnnnnnnnnnnnnnnnnnnnnnnnnnnnnnnnnnnnnnnnnnnnnnnnnnnnnnnnnnnnnnnnnnnnnnnnnnnnnnnnnnnnnnnnnnnnnnnnnnnnnnnnnnnnnnnnnnnnnnnnnnnnnnnnnnnnnnnnnnnnnnnnnnnnnnnnnnnnnnnnnnnnnnnnnnnnnnnnnnnnnnnnnnnnnnnnnnnnnnnnnnnnnnnnnnnnnnnnnnnnnnnnnnnnnnnnnnnnnnnnnnnnnnnnnnnnnnnnnnnnnnnnnnnnnnnnnnnnnnnnnnnnnnnnnnnnnnnnnnnnnnnnnnnnnnnnnnnnnnnnnnnnnnnnnnnnnnnnnnnnnnnnnnnnnnnnnnnnnnnnnnnnnnnnnnnnnnnnnnnnnnnnnnnnnnnnnnnnnnnnnnnnnnnnnnnnnnnnnnnnnnnnnnnnnnnnnnnnnnnnnnnnnnnnnnnnnnnnnnnnnnnnnnnnnnn
>DBVPG1106
TAGGATTGATAACGTAACAGAACTAATTAGAATGTGTAGACATGACANNNNNNNNTTGAAACATCATGTCAAATCATCATCTTCCTTTGATGCTTTTTTAGCAGCTTCGAAAACTTACCTTCAACAACAACGATTTTACATAACACTACTGGCGTTAAAGAAATGGGGTGGCAAAGATAGAAAGAAAAATTCTACTGGANNNNGTATGAATTTTGAGGTAATTTTTGNNNNNNCATTGCTGTTAGAGATCATAGTATTAGGTGCACAAAATGAACAAGGAGTTCTCCTTAAGGACATACGAATCCACAAAAGGGTATGGAAATTTCTACATAGTATTGTGATTATCGTGTAGAAATAC---------------------------------------------------------------------------------------------------------------------------------------------------------------------------------------------------------------------------------------------------------------------------------------------------------------------------------------------------------------------------------------------------------------------------------------------------------------------------------------------------------------------------------------------------------------------------------------------CGATTACATTTTGANNNNNNCTATATCCCNNNNNNAAAACTTCTGGTNTTCTGTATACATAATATTGTAGCCTTTACCAACAATGGAATCCGAACAATTATCTCAAAATTNNNCCAATTATCACTTCTATCGGCTGNNNTTCGNNCTACTACNNNNNNNNNNNNNNTTTANNNNNNNNNNNN
>DBVPG1373
TAGGATTGATAACGTAACAGAACTAATTAGAATGTGTAGACATGACACATGCTGATTGAAANNNNNTGTCAAATCATCATCTTCCTTTGATGCTTTTTTAGCAGCTTCGAAAACTTACCTTCAACAACAACGATTTTACATAACACTACTGGCGTTAAAGAAATGGGGTGGCAAAGATAGAAAGAAAAATTCTACTGGAGAATGTATGAATTTTGAGGTAATTTTTGGGATGCCATTGCTGTTAGAGATCATAGTATTAGGTGCACAAAATGAACAAGGAGTTCTCCTTAAGGACATACGAATCCACAAAAGGGTATGGAAATTTCTACATAGTATTGTGATTATCGNNNNNNAATAC---------------------------------------------------------------------------------------------------------------------------------------------------------------------------------------------------------------------------------------------------------------------------------------------------------------------------------------------------------------------------------------------------------------------------------------------------------------------------------------------------------------------------------------------------------------------------------------------CGATTACATTTTGAGGATTCCTATATCCCNNNNNNAAAACTTCTGGTATTCNNNNNNNNTANNNNNNNNNNNNNNNNNNNNNNNNGAATCCGAACANNNNNNTCAAAATTCACCCAATTNTNNNNNNNNNNGNNNGGTGTTCGTACTACTACTGTTGGNNTGAAACNNNNNNNNNNNATTCN
>DBVPG1788
NNNNANNNATANNNNNNNNNNNNNNNNNNNNNNNNNTAGACATGACACATNNNNANNNAAACATCNNNNNNNNNNNNNNNCNNNNNNNNNNNCTTTTTTAGCAGCTTNGAAAACTTACCTTCAACAACAACGATTTTACATAACACTACTGGCGTTAAAGAAATGGGGTGGCAAAGATAGAAAGAAAAATTCTACTGGAGAATGTATGAATTTTGAGGTAATTTTTGGGATGCCATTGCTGTTAGAGATCATAGTATTAGGTGCACAAAATGAACAAGGAGTTCTCCTTAAGGACATACGAATCCACAAAAGGGTATGGAAATTTCTACATAGTATTGTGATTATCGTGTAGAAATAC---------------------------------------------------------------------------------------------------------------------------------------------------------------------------------------------------------------------------------------------------------------------------------------------------------------------------------------------------------------------------------------------------------------------------------------------------------------------------------------------------------------------------------------------------------------------------------------------CGATTACATTTTGAGGATTCCTATATCCCGGAGGAAAAACTTCTGGTATNCNGTATACATAATATNGTAGCCTTTNCCAACAATGGAATCCGAACAATTNTCTCAAAATTCACCCAATTATCACTTNTATCGGCTGGTGTTNGTACTACTACTGTTGGAATGAAACTTTAAAATATCATTCA
>DBVPG1853
TNNNANTGATAACGTAACAGNACTAATTNNNNNGTGTAGACATGACACATGCTGATTGAAACATCATGTCNNNNNATCATCTTCCTTTGANNCTTTTTTANNNNNTNNNNNANCTTACCTNNNNCAANNNNNNNNTNNNNNNNNACTNNNNNNNNNNNNNNNNNNNNNNNNNNNNNNNNNNNAGAANNNNNNNNNNNNNNNNNNNNNNNNNNNNNNNNNNNNNNNNNNNNNNNCNNNNNNNNNNNNNNNNNNNNNNNNNNNNNNNNNNNNNNNNNNNNNNNNNCTCNNNNNNNNNNNNNNNNNNNACNNNNNNNNNNNNNNNNNNNNNCNNNNNNNNNNNNNNNNNNNNNNNNNNNnnnnnnnnnnnnnnnnnnnnnnnnnnnnnnnnnnnnnnnnnnnnnnnnnnnnnnnnnnnnnnnnnnnnnnnnnnnnnnnnnnnnnnnnnnnnnnnnnnnnnnnnnnnnnnnnnnnnnnnnnnnnnnnnnnnnnnnnnnnnnnnnnnnnnnnnnnnnnnnnnnnnnnnnnnnnnnnnnnnnnnnnnnnnnnnnnnnnnnnnnnnnnnnnnnnnnnnnnnnnnnnnnnnnnnnnnnnnnnnnnnnnnnnnnnnnnnnnnnnnnnnnnnnnnnnnnnnnnnnnnnnnnnnnnnnnnnnnnnnnnnnnnnnnnnnnnnnnnnnnnnnnnnnnnnnnnnnnnnnnnnnnnnnnnnnnnnnnnnnnnnnnnnnnnnnnnnnnnnnnnnnnnnnnnnnnnnnnnnnnnnnnnnnnnnnnnnnnnnnnnnnnnnnnnnnnnnnnnnnnnnnnnnnnnnnnnnnnnnnnnnnnnnnnnnnnnnnnnnnnnnnnnnnnnnnnnnnnnnnnnnnnnnnnnnnnnnnnnnnnnnnnnnnnnnnnnnnnnnnnnnnnnnnnnnnnnnnnnnnnnnnnnnnnnnnnnnnnnnnnnnnnnnnnnnnnnnnnnnnnnnnnnnnnnnnnnnnnnnnnnnnnnnnnnnnnnnnnnnnnnnnnnnnnnnnnnnnnnnnnnnnnnnnnnnnnnnnnnnnnnnnnnnnnnnnnnnnnnnnnnnnnnnnnnnnnnnnnnnnnnnnnnnnnnnnnnnnnnnnnnnnnnnnnnnnnnnnnn
>DBVPG6040
NNNNNNNNNNNNNNNN-NNNNNNNNNNNNNNNNNNNNNNNNNNNNNNNNNNNNNNNNNNNNNNNNNNNNNNNNNNNNNNNNNNNNNNnnnnnnnnnnnnnnnnnnnnnnnnnnnnnnnnnnnnnnnnnnnnnnnnnnnnnnnnnnnnnnnnnnnnnnnnnnnnnnnnnnnnnnnnnnnnnnnnnnnnnnnnnnnnnnnnnnnnnnnnnnnnnnnnnnnnnnnnnnnnnnnnnnnnnnnnnnnnnnnnnnnnnnnnnnnnnnnnnnnnnnnnnnnnnnnnnnnnnnnnnnnnnnnnnnnnnnnnnnnnnnnnnnnnnnnnnnnnnnnnnnnnnnnnnnnnnnnnnnnnnnnnnnnnnnnnnnnnnnnnnnnnnnnnnnnnnnnnnnnnnnnnnnnnnnnnnnnnnnnnnnnnnnnnnnnnnnnnnnnnnnnnnnnnnnnnnnnnnnnnnnnnnnnnnnnnnnnnnnnnnnnnnnnnnnnnnnnnnnnnnnnnnnnnnnnnnnnnnnnnnnnnnnnnnnnnnnnnnnnnnnnnnnnnnnnnnnnnnnnnnnnnnnnnnnnnnnnnnnnnnnnnnnnnnnnnnnnnnnnnnnnnnnnnnnnnnnnnnnnnnnnnnnnnnnnnnnnnnnnnnnnnnnnnnnnnnnnnnnnnnnnnnnnnnnnnnnnnnnnnnnnnnnnnnnnnnnnnnnnnnnnnnnnnnnnnnnnnnnnnnnnnnnnnnnnnnnnnnnnnnnnnnnnnnnnnnnnnnnnnnnnnnnnnnnnnnnnnnnnnnnnnnnnnnnnnnnnnnnnnnnnnnnnnnnnnnnnnnnnnnnnnnnnnnnnnnnnnnnnnnnnnnnnnnnnnnnnnnnnnnnnnnnnnnnnnnnnnnnnnnnnnnnnnnnnnnnnnnnnnnnnnnnnnnnnnnnnnnnnnnnnnnnnnnnnnnnnnnnnnnnnnnnnnnnnnnnnnnnnnnnnnnnnnnnnnnnnnnnnnnnnnnnnnnnnnnnnnnnnnnnnnnnnnnnnnnnnnnnnnnnnnnnnnnnnnnnnnnnnnnnnnnnnnnnnnnnnnnnnnnnnnnnnnnnnnnnnnnnnnnnnnnnnnnnnnnnnnnnnnnnnnnnnnnnnnnnnnnnnnnnnnnn
>DBVPG6044
TAGGATTNNNNNNNNNNNAGANNNNNNNNNNATGNNNNNNCATGNNNNNNGCTGNNNNNNACATNNNNNNAAATCATTATCTTCCNNNNNNNNNTTTTTNNNNNNNNNNNNNNNNNNNNNNNNNNNNNNNNNnnnnnnnnnnnnnnnnnnnnnnnnnnnnnnnnnnnnnnnnnnnnnnnnnnnnnnnnnnnnnnnnnnnnnnnnnnnnnnnnnnnnnnnnnnnnnnnnnnnnnnnnnnnnnnnnnnnnnnnnnnnnnnnnnnnnnnnnnnnnnnnnnnnnnnnnnnnnnnnnnnnnnnnnnnnnnnnnnnnnnnnnnnnnnnnnnnnnnnnnnnnnnnnnnnnnnnnnnnnnnnnnnnnnnnnnnnnnnnnnnnnnnnnnnnnnnnnnnnnnnnnnnnnnnnnnnnnnnnnnnnnnnnnnnnnnnnnnnnnnnnnnnnnnnnnnnnnnnnnnnnnnnnnnnnnnnnnnnnnnnnnnnnnnnnnnnnnnnnnnnnnnnnnnnnnnnnnnnnnnnnnnnnnnnnnnnnnnnnnnnnnnnnnnnnnnnnnnnnnnnnnnnnnnnnnnnnnnnnnnnnnnnnnnnnnnnnnnnnnnnnnnnnnnnnnnnnnnnnnnnnnnnnnnnnnnnnnnnnnnnnnnnnnnnnnnnnnnnnnnnnnnnnnnnnnnnnnnnnnnnnnnnnnnnnnnnnnnnnnnnnnnnnnnnnnnnnnnnnnnnnnnnnnnnnnnnnnnnnnnnnnnnnnnnnnnnnnnnnnnnnnnnnnnnnnnnnnnnnnnnnnnnnnnnnnnnnnnnnnnnnnnnnnnnnnnnnnnnnnnnnnnnnnnnnnnnnnnnnnnnnnnnnnnnnnnnnnnnnnnnnnnnnnnnnnnnnnnnnnnnnnnnnnnnnnnnnnnnnnnnnnnnnnnnnnnnnnnnnnnnnnnnnnnnnnnnnnnnnnnnnnnnnnnnnnnnnnnnnnnnnnnnnnnnnnnnnnnnnnnnnnnnnnnnnnnnnnnnnnnnnnnnnnnnnnnnnnnnnnnnnnnnnnnnnnnnnnnnnnnnnNNNNANNNNNNNNNNNNNNNNNNNNNNNGGCTGGTNNNNNNNNNNNNNNNNNNGGAATGAAACNNNNNNNNNNNNNNCA
>DBVPG6765
TAGGATTGATAACGTAACAGAACTAATTAGAATGTGTAGACATGACACATGCTGATTGAAACATCATGTCAAATCATCATCTTCCTTTGATGCTTTTTTAGCAGCTTCGAAAACTTACNTTCAACAACAACGATTTTACATAACACTACTGNCGTTAAAGAAATGGGGTGGCAAAGATAGAAAGAAAAATTCTACTGGAGAATGTATGAATTTTGAGGTAATTTTTGGGATGCCATTGCTGTTAGAGATCATAGTATTAGGTGCACAAAATGAACAAGGAGTTCTCCTTAAGGACATACGAATCCACAAAAGGGTATGGAAATTTCTACATAGTATTGTGATTATCGTGTAGAAATAC---------------------------------------------------------------------------------------------------------------------------------------------------------------------------------------------------------------------------------------------------------------------------------------------------------------------------------------------------------------------------------------------------------------------------------------------------------------------------------------------------------------------------------------------------------------------------------------------CGATTACATTTTGAGGATTCCTATATCCCGGAGGAAAANCTTCTGGTATTCTGTATACATAATATTGTAGCCTTTACCANCAATGGAATCCGAACAATTATCTCAAAATTCNCCCAATTATCACTTCTATCGGCTGGTGTNCGTACTACTACTGTTGNAATGAAACTTTAAAATATCATTCA
>K11
TAGGATTGATAACGTAACAGAACTAATTAGAATGTGTAGACATGACACATGCTGATTGAAACATCATGTCAGATCATCATCTTCCTTTGATGCTTTTTTAGCAGCTTCGAAAACTTACCTTCAACAACAACGATTTTACATAACACTACTGGCGTTAAAGAAATGGGGTGGCAAAGATAGAAAGAAAAATTCTACTGGAGAATGTATGAATTTTGAGGTAATTTTTGGGATGCCATTGCTGTTAGAGATCATAGTATTAGGTGCACAAAATGAACAAGGAGTTCTCCTTAAGGACATACGAATCCACAAAAGGGTATGGAAATTTCTACATAGTATTGTGATTATCGTGTAGAAATAC---------------------------------------------------------------------------------------------------------------------------------------------------------------------------------------------------------------------------------------------------------------------------------------------------------------------------------------------------------------------------------------------------------------------------------------------------------------------------------------------------------------------------------------------------------------------------------------------CGATTACATTTTGAGGATTCCTATATCCCGGAGGAAAAACTTCTGGTATTCTGTATACATAATATTGTAGCCTTTACCAACAATGGAATCCGAACAATTATCTCAAAATTCACCCAATTATCACTTCTATCGGCTGGTGTTCGTACTACTACTGTTGGAATGAAACTTTAAAATATCATTCA
>L_1374
nnnnnnnnnnnnnnnnnnnnnnnnnnnnnnnnnnnnnnnnnnnnnnnnnnnnnnnnnnnnnnnnnnnnnnnnnnnnnnnnnnnnnnnnnnnnnnnnnnnnnnnnnnnnnnnnnnnnnnnnnnnnnnnnnnnnnnnnnnnnnnnnnnnnnnnnnnnnnnnnnnnnnnnnnnnnnnnnnnnnnnnnnnnnnnnnnnnnnnnnnnnnnnnnnnnnnnnnnnnnnnnnnnnnnnnnnnnnnnnnnnnnnnnnnnnnnnnnnnnnnnnnnnnnnnnnnnnnnnnnnnnnnnnnnnnnnnnnnnnnnnnnnnnnnnnnnnnnnnnnnnnnnnnnnnnnnnnnnnnnnnnnnnnnnnnnnnnnnnnnnnnnnnnnnnnnnnnnnnnnnnnnnnnnnnnnnnnnnnnnnnnnnnnnnnnnnnnnnnnnnnnnnnnnnnnnnnnnnnnnnnnnnnnnnnnnnnnnnnnnnnnnnnnnnnnnnnnnnnnnnnnnnnnnnnnnnnnnnnnnnnnnnnnnnnnnnnnnnnnnnnnnnnnnnnnnnnnnnnnnnnnnnnnnnnnnnnnnnnnnnnnnnnnnnnnnnnnnnnnnnnnnnnnnnnnnnnnnnnnnnnnnnnnnnnnnnnnnnnnnnnnnnnnnnnnnnnnnnnnnnnnnnnnnnnnnnnnnnnnnnnnnnnnnnnnnnnnnnnnnnnnnnnnnnnnnnnnnnnnnnnnnnnnnnnnnnnnnnnnnnnnnnnnnnnnnnnnnnnnnnnnnnnnnnnnnnnnnnnnnnnnnnnnnnnnnnnnnnnnnnnnnnnnnnnnnnnnnnnnnnnnnnnnnnnnnnnnnnnnnnnnnnnnnnnnnnnnnnnnnnnnnnnnnnnnnnnnnnnnnnnnnnnnnnnnnnnnnnnnnnnnnnnnnnnnnnnnnnnnnnnnnnnnnnnnnnnnnnnnnnnnnnnnnnnnnnnnnnnnnnnnnnnnnnnnnnnnnnnnnnnnnnnnnnnnnnnnnnnnnnnnnnnnnnnnnnnnnnnnnnnnnnnnnnnnnnnnnnnnnnnnnnnnnnnnnnnnnnnnnnnnnnnnnnnnnnnnnnnnnnnnnnnnnnnnnnnnnnnnnnnnnnnnnnnnnnnnnnnnnnnnnnnnnnnnnn
>L_1528
TAGGATTGATAACGTAACAGAACTAATTAGAATGTGTAGACATGACACATGCTGATTGAAACATCATGTCAAATCATCATCTTCCTTTGATGCTTTTTTAGCAGCTTCGAAAACTTACCTTCAACAACAACGATTTTACATAACACTACTGGCGTTAAAGAAATGGGGTGGCAAAGATAGAAAGAAAAATTCTACTGGAGAATGTATGAATTTTGAGGTAATTTTTGGGATGCCATTGCTGTTAGAGATCATAGTATTAGGTGCACAAAATGAACAAGGAGTTCTCCTTAAGGACATACGAATCCACAAAAGGGTATGGAAATTTCTACATAGTATTGTGATTATCGTGTAGAAATAC---------------------------------------------------------------------------------------------------------------------------------------------------------------------------------------------------------------------------------------------------------------------------------------------------------------------------------------------------------------------------------------------------------------------------------------------------------------------------------------------------------------------------------------------------------------------------------------------CGATTACATTTTGAGGATNCCTATATCCCGGAGNAAAAACTTCTGGTATTCTGTATACNTAATATTGTAGCCTTTACCAACAATGGAATCCGAACAATTATCTCAAAATTCACCCAATTATCACTTCTATCGGCTGGTGTTCGTACTACTACTGTTGGAATGAAACTTTAAAATATCATTCA
>NCYC110
nnnnnnnnnnnnnnnnnnnnnnnnnnnnnnnnnnnnnnnnnnnnnnnnnnnnnnnnnnnnnnnnnnnnnnnnnnnnnnnnnnnnnnnnnnnnnnnnnnnnnnnnnnnnnnnnnnnnnnnnnnnnnnnnnnnnnnnnnnnnnnnnnnnnnnnnnnnnnnnnnnnnnnnnnnnnnnnnnnnnnnnnnnnnnnnnnnnnnnnnnnnnnnnnnnnnnnnnnnnnnnnnnnnNNNNNNNNTTGCTGTTAGAGATCATAGTATTAGGTGCACAAAATGAACAAGGAGTTCTCCTTAAGGACATACGAATCCACAAAAGGGTATGGAAATTTCTACATAGTATTGTGATTATCGTGTAGAAATAC---------------------------------------------------------------------------------------------------------------------------------------------------------------------------------------------------------------------------------------------------------------------------------------------------------------------------------------------------------------------------------------------------------------------------------------------------------------------------------------------------------------------------------------------------------------------------------------------CGGTTACATTTTGAGGATTCCTATATCCCGGAGGAAAAACTTCTGGTATTCTGTATACATAATATTGTAGCCTTTACCAACAATGAAATCCGAACAATTATCTCAAAATTCACCCAATTATCACTTCTATCGGCTGGTGTTCGTACTACTACTGTTGGAATGAAACTTTAAAATATCATTCA
>NCYC361
nnnnnnnnnnnnnnnnnnnnnnnnnnnnnnnnnnnnnnnnnnnnnnnnnnnnnnnnnnnnnnnnnnnnnnnnnnnnnnnnnnnnnnnnnnnnnnnnnnnnnnnnnnnnnnnnnnnnnnnnnnnnnnnnnnnnnnnnnnnnnnnnnnnnnnnnnnnnnnnnnnnnnnnnnnnnnnnnnnnnnnnnnnnnnnnnnnnnnnnnnnnnnnnnnnnnnnnnnnnnnnnnnnnnnnnnnnnnnnnnnnnnnnnnnnnnnnnnnnnnnnnnnnnnnnnnnnnnnnnnnnnnnnnnnnnnnnnnnnnnnnnnnnnnnnnnnnnnnnnnnnnnnnnnnnnnnnnnnnnnnnnnnnnnnnnnnnnnnnnnnnnnnnnnnnnnnnnnnnnnnnnnnnnnnnnnnnnnnnnnnnnnnnnnnnnnnnnnnnnnnnnnnnnnnnnnnnnnnnnnnnnnnnnnnnnnnnnnnnnnnnnnnnnnnnnnnnnnnnnnnnnnnnnnnnnnnnnnnnnnnnnnnnnnnnnnnnnnnnnnnnnnnnnnnnnnnnnnnnnnnnnnnnnnnnnnnnnnnnnnnnnnnnnnnnnnnnnnnnnnnnnnnnnnnnnnnnnnnnnnnnnnnnnnnnnnnnnnnnnnnnnnnnnnnnnnnnnnnnnnnnnnnnnnnnnnnnnnnnnnnnnnnnnnnnnnnnnnnnnnnnnnnnnnnnnnnnnnnnnnnnnnnnnnnnnnnnnnnnnnnnnnnnnnnnnnnnnnnnnnnnnnnnnnnnnnnnnnnnnnnnnnnnnnnnnnnnnnnnnnnnnnnnnnnnnnnnnnnnnnnnnnnnnnnnnnnnnnnnnnnnnnnnnnnnnnnnnnnnnnnnnnnnnnnnnnnnnnnnnnnnnnnnnnnnnnnnnnnnnnnnnnnnnnnnnnnnnnnnnnnnnnnnnnnnnnnnnnnnnnnnnnnnnnnAGNNNNNNNNNNNNNNNNNNNNNNNNNNNNNNNNNNNNNNNNNNNNNNNNNNNNNNNTACANNNNNNNNNNNNNNTTNNNNNNAANNNNNNNNNNANNNNNNNNNCANNNNNNACCNAATTATCACTTCNNNCGNCTGNNNNNNNNACTACTACTNNNNNNANNAAACTTTAAANNNNNNTTCA
>RM11_1A
TAGGATTGATAACGTAACAGAACTAATTAGAATGTGTAGACATGACACATGCTGATTGAAACATCATGTCAAATCATCATCTTCCTTTGATGCTTTTTTAGCAGCTTCGAAAACTTACCTTCAACAACAACGATTTTACATAACACTACTGGCGTTAAAGAAATGGGGTGGCAAAGATAGAAAGAAAAATTCTACTGGAGAATGTATGAATTTTGAGGTAATTTTTGGGATGCCATTGCTGTTAGAGATCATAGTATTAGGTGCACAAAATGAACAAGGAGTTCTCCTTAAGGACATACGAATCCACAAAAGGGTATGGAAATTTCTACATAGTATTGTNNNNNNNNNNNNNNNNNNN---------------------------------------------------------------------------------------------------------------------------------------------------------------------------------------------------------------------------------------------------------------------------------------------------------------------------------------------------------------------------------------------------------------------------------------------------------------------------------------------------------------------------------------------------------------------------------------------CGATTACATTTTGAGGATTCCTATATCCCGGAGGAAAAACTTCTGGTATTCTGTATACATAATATTGTAGCCTTTACCAACAATGGAATCCGAACAATTATCTCAAAATTCACCCAATTATCACTTCTATCGGCTGGTGTTCGTACTACTACTGTTGGAATGAAACTTTAAAATATCATTCA
>S288c
TAGGATTGATAACGTAACAGANNNNNNTANNATGTGTAGACATGACACATGCTGATTGAAACATCATGTCAAATCATCATCTTCCTTTGATGCTTTTTTAGCAGCTTCGAAAACTTACCTTCAACAACAACGATTTTACATAACACTACTGGCGTTAANGNNNNNNNNNNNNNNNNANAGAAAGAAAAATTCTACTGGAGAATGTATGAATTTTGAGGTNNNNTTTGNNATGCCATTGCTGTTAGAGATCATAGTATTAGNNNNNNAAAATGAACAAGGAGTNCTCCTTAAGGACATACGAATCCACAAAAGGGTATGGAAATTTCNNNNNNNNNNNNNNNnnnnnnnnnnnnnnnnnnnnnnnnnnnnnnnnnnnnnnnnnnnnnnnnnnnnnnnnnnnnnnnnnnnnnnnnnnnnnnnnnnnnnnnnnnnnnnnnnnnnnnnnnnnnnnnnnnnnnnnnnnnnnnnnnnnnnnnnnnnnnnnnnnnnnnnnnnnnnnnnnnnnnnnnnnnnnnnnnnnnnnnnnnnnnnnnnnnnnnnnnnnnnnnnnnnnnnnnnnnnnnnnnnnnnnnnnnnnnnnnnnnnnnnnnnnnnnnnnnnnnnnnnnnnnnnnnnnnnnnnnnnnnnnnnnnnnnnnnnnnnnnnnnnnnnnnnnnnnnnnnnnnnnnnnnnnnnnnnnnnnnnnnnnnnnnnnnnnnnnnnnnnnnnnnnnnnnnnnnnnnnnnnnnnnnnnnnnnnnnnnnnnnnnnnnnnnnnnnnnnnnnnnnnnnnnnnnnnnnnnnnnnnnnnnnnnnnnnnnnnnnnnnnnnnnnnnnnnnnnnnnnnnnnnnnnnnnnnnnnnnnnnnnnnnnnnnnnnnnnnnnnnnnnnnnnnnnnnnnnnnnnnnnnnnnnnnnnnnnnnnnnnnnnnnnnnnnnnnnnnnnnnnnnnnnnNNNNNNNNNNNGAGGATTCCTATATCCCGGAGGAAAAACTTCTGGTATTCTGTATACATAATATTGNAGCCTTTACCAACAATGGAATCCGAACAATTATCTCAAAATTCACCCAATTATCACTTCTATCGGCTGGTGTTCNTACTACTNCTNTTGGAATGAAACTTTAAAATATCATNCA
>SK1
TAGGATTGATAACGTAACAGAACTAATTAGAATGTGTAGACATGACACATGCTGATTGAAACATCATGTCAAATCATTATCTTCCTTTGATGCTTTTTTAGCAGCTTCGAAAACTTACCTTCAACAACAACGATTTTACATAACACTACTGGCGTTAAAGAAATGGGGTGGCAAAGATAGAAAGAAAAATTCTACTGGAGAATGTATGAATTTTGAGGTAATTTTTGGGATGCCATTGCTGTTAGAGATCATAGTATTAGGTGCACAAAATGAACAAGGAGTTCTCCTTAAGGACATACGAATCCACAAAAGGGTATGGAAATTTCTACATAGTATTGTGATTATCGTGTAGAAATAC---------------------------------------------------------------------------------------------------------------------------------------------------------------------------------------------------------------------------------------------------------------------------------------------------------------------------------------------------------------------------------------------------------------------------------------------------------------------------------------------------------------------------------------------------------------------------------------------CGGTTACATTTTGAGGATTCCTATATCCCGGAGGAAAAACTTCTGGTATTCTGTATACATAATATTGTAGCCTTTACCAACAATGAAATCCGAACAATTATCTCAAAATTCACCCAATTATCACTTCTATCGGCTGGTGTTCGTACTACTACTGTTGGAATGAAACTTTAAAATATCATTCA
>UWOPS03_461_4
nnnnnnnnnnnnnnnnnnnnnnnnnnnnnnnnnnnnnnnnnnnnnnnnnnnnnnnnnnnnnnnnnnnnnnnnnnnnnnnnnnnnnnnnnnnnnnnnnnnnnnnnnnnnnnnnnnnnnnnnnnnnnnnnnnnnnnnnnnnnnnnnnnnnnnnnnnnnnnnnnnnnnnnnnnnnnnnnnnnnnnnnnnnnnnnnnnnnnnnnnnnnnnnnnnnnnnnnnnnnnnnnnnnnnnnnnnnnnnnnnnnnnnnnnnnnnnnnnnnnnnnnnnnnnnnnnnnnnnnnnnnnnnnnnnnnnnnnnnnnnnnnnnnnnnnnnnnnnnnnnnnnnnnnnnnnnnnnnnnnnnnnnnnnnnnnnnnnnnnnnnnnnnnnnnnnnnnnnnnnnnnnnnnnnnnnnnnnnnnnnnnnnnnnnnnnnnnnnnnnnnnnnnnnnnnnnnnnnnnnnnnnnnnnnnnnnnnnnnnnnnnnnnnnnnnnnnnnnnnnnnnnnnnnnnnnnnnnnnnnnnnnnnnnnnnnnnnnnnnnnnnnnnnnnnnnnnnnnnnnnnnnnnnnnnnnnnnnnnnnnnnnnnnnnnnnnnnnnnnnnnnnnnnnnnnnnnnnnnnnnnnnnnnnnnnnnnnnnnnnnnnnnnnnnnnnnnnnnnnnnnnnnnnnnnnnnnnnnnnnnnnnnnnnnnnnnnnnnnnnnnnnnnnnnnnnnnnnnnnnnnnnnnnnnnnnnnnnnnnnnnnnnnnnnnnnnnnnnnnnnnnnnnnnnnnnnnnnnnnnnnnnnnnnnnnnnnnnnnnnnnnnnnnnnnnnnnnnnnnnnnnnnnnnnnnnnnnnnnnnnnnnnnnnnnnnnnnnnnnnnnnnnnnnnnnnnnnnnnnnnnnnnnnnnnnnnnnnnnnnnnnnnnnnnnnnnnnnnnnnnnnnnnnnnnnnnnnnnnnnnnnnnnnnnnnnnnnnnnnnnnnnnnnnnnnnnnnnnnnnnnnnnnnnnnnnnnnnnnnnnnnnnnnnnnnnnnnnnnnnnnnnnnnnnnnnnnnnnnnnnnnnnnnnnnnnnnnnnnnnnnnnnnnnnnnnnnnnnnnnnnnnnnnnnnnnnnnnnnnnnnnnnnnnnnnNNNNNNNNNNAAANNNNNNNNN
>UWOPS05_217_3
TAGGATNGATAACNNNNNNNNNNNNNNNNNNNNNNNNNNNNNNNNNNNNNNNNNNNNNNNNNNNNNNNNNNNNNNNNTNNNNNNNNNNNNNNNNNNNNNNNNNNNNNNNNNNNNNNNNNNNNNNNNNNNNNNNNNNNNNNNNNNNNNNNNNNNNNNNNNNNNNNNNNNNNNNNNNNNNNNNNNNNNNNNNNNNNNNNNNNNNNNNNNNNNNNNNNNNNNNNNNNNNNNNNNNNNNNNNNNNNNNNNNNNNNNNNNNNNNNNNNNNNNNNNNNNNNNNNNNNNNNNNNNNNNNNNNNNNNNNNNNNNNNNNNNNNNNNNNNNNNNNNNNNNNNNNNNNNNNNTTNNNNNNNNNNNNNNNNACTCTTAAAATCATATTTGACAAAGTGATTCGGTAGTTACTATACATTGATGTGACGACTCATATCTCATATATGTACCTACCATAACATGTTAACTAATAGGTCTTTAACACCGCGTATTGTCTGAGCTTCTCGTTTAACATTCCTTCTGCAATAGGCGCATCACACTTAAACGTATACGAGTTGTACATTAATATACGATGTAAGCATTAGATTGTTACCATAGCAACTCATGTCACTATCAATTACTCTCGTTCCAACA-----------------------------------------------------------------------------------------------------------------------------------------------------------------------------------------------------------------------------------------------------------------------------------------------------------------------GATTACATTTTGAGGATTCCTATATCCCGGAGGAAAAACTTCTGGTATTCTGTATACATAATATTGTAGCCTTTACCAACAATGGAATCCGAACAATTATCTCAAAATTCACCCAATTATCACTTCTATCGGCTGGTGTTCGTACTACTACTGTTGGAATGAAACTTTAAAATATCATTCA
>UWOPS05_227_2
nnnnnnnnnnnnnnnnnnnnnnnnnnnnnnnnnnnnnnnnnnnnnnnnnnnnnnnnnnnnnnnnnnnnnnnnnnnnnnnnnnnnnnnnnnnnnnnnnnnnnnnnnnnnnnnnnnnnnnnnnnnnnnnnnnnnnnnnnnnnnnnnnnnnnnnnnnnnnnnnnnnnnnnnnnnnnnnnnnnnnnnnnnnnnnnnnnnnnnnnnnnnnnnnnnnnnnnnnnnnnnnnnnnnnnnnnnnnnnnnnnnnnnnnnnnnnnnnnnnnnnnnnnnnnnnnnnnnnnnnnnnnnnnnnnnnnnnnnnnnnnnnnnnnnnnnnnnnnnnnnnnnnnnnnnnnnnnnnnnnnnnnnnnnnnnnnnnnnnnnnnnnnnnnnnnnnnnnnnnnnnnnnnnnnnnnnnnnnnnnnnnnnnnnnnnnnnnnnnnnnnnnnnnnnnnnnnnnnnnnnnnnnnnnnnnnnnnnnnnnnnnnnnnnnnnnnnnnnnnnnnnnnnnnnnnnnnnnnnnnnnnnnnnnnnnnnnnnnnnnnnnnnnnnnnnnnnnnnnnnnnnnnnnnnnnnnnnnnnnnnnnnnnnnnnnnnnnnnnnnnnnnnnnnnnnnnnnnnnnnnnnnnnnnnnnnnnnnnnnnnGATAGAAAATGAAGAAGTGAATCTTAATAAAACACACGCCGATTGGTCATATTAATTATAATAGTGATTCCGGTAGTTACTATACATTGATGTGACGACTCATATTCCTCATATATGACCTACCATAACATGTTCAACTAATAGGTCTTTAACACCGCTTCAGATTGTCTGAGCTTCTCGTTTAACATTCCTTCTGCAATAGGCGCAATCACACTTAAACGTATACGAGTTGTACATTAATATACGATGTAAGCATTAGATTGTTACCATAGCAACTCATGTCACTATCAATTACTCTCGTTCCAACA---GATTACATTTTGAGGATTCCTATATCCCGGAGGAAAAACTTCTGGTATTCTGTATACATAATATTGTAGCCTTTACCAACAATGGAATCCGAACAATTATCTCAAAATTCACCCAATTATCACTTCTATCGGCTGGTGTTCGTACTACTACTGTTGGAATGAAACTTTAAAATATCATTCA
>UWOPS83_787_3
TAGGATTGATAACGTAACAGAACTAATTAGAATGTGTAGACATGACACATGCTGATTGAAANNNNNNNTCNNATCATCATCTTCCTTTGATGCTTTTTTAGCAGCTTCGAAAACTTACCTTCAACAACAACGATTTTNCATAANNNTACTGGCGTTAAAGAAATGGGGTNNNAAAGATAGAAAGAAAAATTCTACTGGAGAATGTATGAATTTTGAGGTAATTTTTGGGNNNNCATTGCTGTTAGAGATNATAGTATTAGGTGCACAAAATGAACAAGGAGTTCTCCTTAAGGACATACGAATCCACANNAGNNNNNNNAAATTNNNNNNNNNNNNNGTGATTATCGNNNNNNNNNNN---------------------------------------------------------------------------------------------------------------------------------------------------------------------------------------------------------------------------------------------------------------------------------------------------------------------------------------------------------------------------------------------------------------------------------------------------------------------------------------------------------------------------------------------------------------------------------------------NGNNNNNNNNNNNNNNATTNNNNNNNNCNNNNNNNANNNNNNNNNNNNNNN-NNNNNNNNNNNNNNNNNNNCNNNNNNNNNNNNNNNNNNNNNNNNNN-NNNNnnnnnnnnnnnnnnnnnnnnnnnnnnnnnnnnnnnnnnnnnnnnnnnnnnnnnnnnnnnnnnnnnnnnnnnnnnnnnnn
>UWOPS87_2421
nnnnnnnnnnnnnnnnnnnnnnnnnnnnnnnnnnnnnnnnnnnnnnnnnnnnnnnnnnnnnnnnnnnnnnnnnnnnnnnnnnnnnnnnnnnnnnnnnnnnnnnnnnnnnnnnnnnnnnnnnnnnnnnnnnnnnnnnnnnnnnnnnnnnnnnnnnnnnnnnnnnnnnnnnnnnnnnnnnnnnnnnnnnnnnnnnnnnnnnnnnnnnnnnnnnnnnnnnnnnnnnnnnnnnnnnnnnnnnnnnnnnnnnnnnnnnnnnnnnnnnnnnnnnnnnnnnnnnnnnnnnnnnnnnnnnnnnnnnnnnnnnnnnnnnnnnnnnnnnnnnnnnnnnnnnnnnnnnnnnnnnnnnnnnnnnnnnnnnnnnnnnnnnnnnnnnnnnnnnnnnnnnnnnnnnnnnnnnnnnnnnnnnnnnnnnnnnnnnnnnnnnnnnnnnnnnnnnnnnnnnnnnnnnnnnnnnnnnnnnnnnnnnnnnnnnnnnnnnnnnnnnnnnnnnnnnnnnnnnnnnnnnnnnnnnnnnnnnnnnnnnnnnnnnnnnnnnnnnnnnnnnnnnnnnnnnnnnnnnnnnnnnnnnnnnnnnnnnnnnnnnnnnnnnnnnnnnnnnnnnnnnnnnnnnnnnnnnnnnnnnnnnnnnnnnnnnnnnnnnnnnnnnnnnnnnnnnnnnnnnnnnnnnnnnnnnnnnnnnnnnnnnnnnnnnnnnnnnnnnnnnnnnnnnnnnnnnnnnnnnnnnnnnnnnnnnnnnnnnnnnnnnnnnnnnnnnnnnnnnnnnnnnnnnnnnnnnnnnnnnnnnnnnnnnnnnnnnnnnnnnnnnnnnnnnnnnnnnnnnnnnnnnnnnnnnnnnnnnnnnnnnnnnnnnnnnnnnnnnnnnnnnnnnnnnnnnnnnnnnnnnnnnnnnnnnnnnnnnnnnnnnnnnnnnnnnnnnnnnnnnnnnnnnnnnnnnnnnnnnnnnnnnnnnnnnnnnnnnnnnnnnnnnnnnnnnnnnnnnnnnnnnnnnnnnnnnnnnnnnnnnnnnnnnnnnnnnnnnnnnnnnnnnnnnnnnnnnnnnnnnnnnnnnnnnnnnnnnnnnnnnnnnnnnnnnnnnnnnnnnnnnnnnnnnnnnnnnnnnnnnnnnnnnnnnnn
>W303
TAGGATTGATAACGTAACAGAACTAATTAGAATGTGTAGACATGACACATGCTGATTGAAACATCATGTCAAATCATCATCTTCCTTTGATGCTTTTTTAGCAGCTTCGAAAACTTACCTTCAACAACAACGATTTNACATANCNNNNNTGGCNNNNNNNNNNTGGGGTGGCAAANNNNNNNNNNNAAATNNNNNNNNNGAATGTATGAATTTNNNNNNNNNTTTTGGGATGCCANNNNNNNNNNNGNNNNNNNNNNNNNNNNNNNNNNNNNNnnnnnnnnNNNNNNNNNNNNNNNNNNNNNNNNNNNNNNNNNNNnnNNNNNNNNNNNNNNNNNNNNNNNNNNNNNNNNNNNANTAN---------------------------------------------------------------------------------------------------------------------------------------------------------------------------------------------------------------------------------------------------------------------------------------------------------------------------------------------------------------------------------------------------------------------------------------------------------------------------------------------------------------------------------------------------------------------------------------------CGATTACATTTTGAGGATTCCTATATCNNNNNNNNNNNNNNNNNNNNNNNNNNNNNNNNNNNNNNNNNNNNNNNNNNNNNNNNNNNNNNNNNNNNNNNNNNNNNNNNNNNCNNNNNNNNNNNNNNNNNNNNNNNNNNNNNNNNNNNNNNNNNNNNNNNNNTGAAACNNNNNNATNNNNNNNN
>Y12
TAGGATTGATAACGTAACAGAACTAATTAGAATGTGTAGACATGACACATGCTGATTGAAACATCATGTCAGATCANNNNNNTCCTTTGATGCTTTTTTAGCAGCTTCGAAAACTTACCTTCAACAACAACGATTTTACATAACACTACTGGCGTTAAAGAAATGGGGTAGCAAAGATAGAAAGAAAAATTCTACTGGAGAATGTATGAATTTTGAGGTAATTTTTGGGANGNCATTGCTGTTAGAGATCATAGTATTAGGTGCACAAAATGAACAAGGAGTTCTCCTTAAGGACATACGAATCCACAAAAGGGTATGGAAATTTCTACATAGTATTGTGATTATCGTGTAGAAATAC---------------------------------------------------------------------------------------------------------------------------------------------------------------------------------------------------------------------------------------------------------------------------------------------------------------------------------------------------------------------------------------------------------------------------------------------------------------------------------------------------------------------------------------------------------------------------------------------CGATTACATTTTGAGGATTCCTATATCCCGGAGGAAAAACTTCTGGTATTCTGTATACATAATATTGTAGCCTTTACCAACAATGGAATCCGAACAATTATCTCAAAATTCACCCAATTATCACTTCTATCGGCTGGTGTTCGTACTACTACTGTTGGAATGAAACTTTAAAATATCATTCA
>Y55
TAGGATTGATAACGTAACAGAACTAATTAGAATGTGTAGACATGACACATGCTGATTGAAACATCATGTCAAATCATTATCTTCCTTTGATGCTTTTTTAGCAGCTTCGAAAACTTACCTTCAACAACAACGATTTTACATAACACTACTGGCGTTAAAGAAATGGGGTGGCAAAGATAGAAAGAAAAATTCTACTGGAGAATGTATGAATTTTGAGGTAATTTTTGGGATGCCATTGCTGTTAGAGATCATAGTATTAGGTGCACAAAATGAACAAGGAGTTCTCCTTAAGGACATACGAATCCACAAAAGGGTATGGAAATTTCTACATAGTATTGTGATTATCGTGTAGAAATAC---------------------------------------------------------------------------------------------------------------------------------------------------------------------------------------------------------------------------------------------------------------------------------------------------------------------------------------------------------------------------------------------------------------------------------------------------------------------------------------------------------------------------------------------------------------------------------------------CGGTTACATTTTGAGGATTCCTATATCCCGGAGGAAAAACTTCTGGTATTCTGTATACATAATATTGTAGCCTTTACCAACAATGAAATCCGAACAATTATCTCAAAATTCACCCAATTATCACTTCTATCGGCTGGTGTTCGTACTACTACTGTTGGAATGAAACTTTAAAATATCATTCA
>Y9
nnnnnnnnnnnnnnnnnnnnnnnnnnnnnnnnnnnnnnnnnnnnnnnnnnnnnnnnnnnnnnnnnnnnnnnnnnnnnnnnnnnnnnnnnnnnnnnnnnnnnnnnnnnnnnnnnnnnnnnnnnnnnnnnnnnnnnnnnnnnnnnnnnnnnnnnnnnnnnnnnnnnnnnnnnnnnnnnnnnnnnnnnnnnnnnnnnnnnnnnnnnnnnnnnnnnnnnnnnnnnnnnnnnnnnnnnnnnnnnnnnnnnnnnnnnnnnnnnnnnnnnnnnnnnnnnnnnnnnnnnnnnnnnnnnnnnnnnnnnnnnnnnnnnnnnnnnnnnnnnnnnnnnnnnnnnnnnnnnnnnnnnnnnnnnnnnnnnnnnnnnnnnnnnnnnnnnnnnnnnnnnnnnnnnnnnnnnnnnnnnnnnnnnnnnnnnnnnnnnnnnnnnnnnnnnnnnnnnnnnnnnnnnnnnnnnnnnnnnnnnnnnnnnnnnnnnnnnnnnnnnnnnnnnnnnnnnnnnnnnnnnnnnnnnnnnnnnnnnnnnnnnnnnnnnnnnnnnnnnnnnnnnnnnnnnnnnnnnnnnnnnnnnnnnnnnnnnnnnnnnnnnnnnnnnnnnnnnnnnnnnnnnnnnnnnnnnnnnnnnnnnnnnnnnnnnnnnnnnnnnnnnnnnnnnnnnnnnnnnnnnnnnnnnnnnnnnnnnnnnnnnnnnnnnnnnnnnnnnnnnnnnnnnnnnnnnnnnnnnnnnnnnnnnnnnnnnnnnnnnnnnnnnnnnnnnnnnnnnnnnnnnnnnnnnnnnnnnnnnnnnnnnnnnnnnnnnnnnnnnnnnnnnnnnnnnnnnnnnnnnnnnnnnnnnnnnnnnnnnnnnnnnnnnnnnnnnnnnnnnnnnnnnnnnnnnnnnnnnnnnnnnnnnnnnnnnnnnnnnnnnnnnnnnnnnnnnnnnnnnnnnnnnnnnnnnnnnnnnnnnnnnnnnnnnnnnnnnnnnnnnnnnnnnnnnnnnnnnnnnnnnnnnnnnnnnnnnnnnnnnnnnnnnnnnnnnnnnnnnnnnnnnnnnnnnnnnnnnnnnnnnnnnnnnnnnnnnnnnnnnnnnnnnnnnnnnnnnnnnnnnnnnnnnnnnnnnnnnnnnnnnnnnnnnnnnn
>YIIc17_E5
TAGGATTGATAACGTAACAGAACTAATTAGAATGTGTAGACNNNNNNCATGCNNNNNGAAACATCATGTCAGATCATCATCTTCCTTTGATGCTTTTTTAGCAGCTTCGAAAACTTACCTTCAACAACAACGATTTTACGTAACACTACTGGCGTTNNNNNNNNNNNNNNNNNNNNNNNGNNNNNNNNNNNNNNNNNNNNNNNNNNNNNNNNNNNNNNNNNNNNTTNNNNNNNNNTTNNTGNNNNNNNNNNTNNNNNNNNNNNNNNNNNNNNNNNNNNNNNNNNNNNNNNNNNNNNNNNNNNNNNNNNNNNNNNNNNNNNNNNNNNNNNNNNNNNNNNNNNNNNNNNNNNNNNNNNnnnnnnnnnnnnnnnnnnnnnnnnnnnnnnnnnnnnnnnnnnnnnnnnnnnnnnnnnnnnnnnnnnnnnnnnnnnnnnnnnnnnnnnnnnnnnnnnnnnnnnnnnnnnnnnnnnnnnnnnnnnnnnnnnnnnnnnnnnnnnnnnnnnnnnnnnnnnnnnnnnnnnnnnnnnnnnnnnnnnnnnnnnnnnnnnnnnnnnnnnnnnnnnnnnnnnnnnnnnnnnnnnnnnnnnnnnnnnnnnnnnnnnnnnnnnnnnnnnnnnnnnnnnnnnnnnnnnnnnnnnnnnnnnnnnnnnnnnnnnnnnnnnnnnnnnnnnnnnnnnnnnnnnnnnnnnnnnnnnnnnnnnnnnnnnnnnnnnnnnnnnnnnnnnnnnnnnnnnnnnnnnnnnnnnnnnnnnnnnnnnnnnnnnnnnnnnnnnnnnnnnnnnnnnnnnnnnnnnnnnnnnnnnnnnnnnnnnnnnnnnnnnnnnnnnnnnnnnnnnnnnnnnnnnnnnnnnnnnnnnnnnnnnnnnnnnnnnnnnnnnnnnnnnnnnnnnnnnnnnnnnnnnnnnnnnnnnnnnnnnnnnnnnnnnnnnnnnnnnnnnnnnnnnnnnnnnnnnnnnnnnnnnnnnnnnnnnnnnnnnnnnnnnnnnnnnnnnnnnNNNNNNNNNNNNNNN-NNNNNNNNNNNNNNNNNNNNNNNNNNNANNNNNNCANNNNNNNNNNNNNNNGNNNNNNNNNNNNNNNNNNNNNNNNNGAATGAAACNNNNNNNNNNNATTCA
>YJM789
TAGGATTGATAACGTAACAGAACTAATTAGAATGTGTAGACATGACACATGCTGATTGAAACATCATGTCAAATCATTATCTTCCTTTGATGCTTTTTTAGCAGCTTCGAAAACTTACCTTCAACAACAACGATTTTACATAACACTACTGGCGTTAAAGAAATGGGGTGGCAAAGATAGAAAGAAAAATTCTACTGGAGAATGTATGAATTTTGAGGTAATTTTTGGGATGCCATTGCTGTTAGAGATCATAGTATTAGGTGCACAAAATGAACAAGGAGTTCTCCTTAAGGACATACGAATCCACAAAAGGGTATGGAAATTTCTACATAGTATTGTGATTATCGTGTAGAAATAC---------------------------------------------------------------------------------------------------------------------------------------------------------------------------------------------------------------------------------------------------------------------------------------------------------------------------------------------------------------------------------------------------------------------------------------------------------------------------------------------------------------------------------------------------------------------------------------------CGATTACATTTTGAGGATTCCTATATCCCGGAGGAAAAACTTCTGGTATTCTGTATACATAATATTGTAGCCTTTACCAACAATGGAATCCGAACAATTATCTCAAAATTCACCCAATTATCACTTCTATCGGCTGGTGTTCGTACTACTACTGTTGGAATGAAACTTTAAAATATCATTCA
>YJM975
nnnnnnnnnnnnnnnnnnnnnnnnnnnnnnnnnnnnnnnnnnnnnnnnnnnnnnnnnnnnnnnnnnnnnnnnnnnnnnnnnnnnnnnnnnnnnnnnnnnnnnnnnnnnnnnnnnnnnnnnnnnnnnnnnnnnnnnnnnnnnnnnnnnnnnnnnnnnnnnnnnnnnnnnnnnnnnnnnnnnnnnnnnnnnnnnnnnnnnnnnnnnnnnnnnnnnnnnnnnnnnnnnnnnnnnnnnnnnnnnnnnnnnnnnnnnnnnnnnnnnnnnnnnnnnnnnnnnnnnnnnnnnnnnnnnnnnnnnnnnnnnnnnnnnnnnnnnnnnnnnnnnnnnnnnnnnnnnnnnnnnnnnnnnnnnnnnnnnnnnnnnnnnnnnnnnnnnnnnnnnnnnnnnnnnnnnnnnnnnnnnnnnnnnnnnnnnnnnnnnnnnnnnnnnnnnnnnnnnnnnnnnnnnnnnnnnnnnnnnnnnnnnnnnnnnnnnnnnnnnnnnnnnnnnnnnnnnnnnnnnnnnnnnnnnnnnnnnnnnnnnnnnnnnnnnnnnnnnnnnnnnnnnnnnnnnnnnnnnnnnnnnnnnnnnnnnnnnnnnnnnnnnnnnnnnnnnnnnnnnnnnnnnnnnnnnnnnnnnnnnnnnnnnnnnnnnnnnnnnnnnnnnnnnnnnnnnnnnnnnnnnnnnnnnnnnnnnnnnnnnnnnnnnnnnnnnnnnnnnnnnnnnnnnnnnnnnnnnnnnnnnnnnnnnnnnnnnnnnnnnnnnnnnnnnnnnnnnnnnnnnnnnnnnnnnnnnnnnnnnnnnnnnnnnnnnnnnnnnnnnnnnnnnnnnnnnnnnnnnnnnnnnnnnnnnnnnnnnnnnnnnnnnnnnnnnnnnnnnnnnnnnnnnnnnnnnnnnnnnnnnnnnnnnnnnnnnnnnnnnnnnnnnnnnnnnnnnnnnnnnnnnnnnnnnnnnnnnnnnnnnnnnnnnnnnnnnnnnnnnnnnnnnnnnnnnnnnnnnnnnnnnnnnnnnnnnnnnnnnnnnnnnnnnnnnnnnnnnnnnnnnnnnnnnnnnnnnnNNNNNNNNNNNNNNNNNNNNNNNNNNNNNNNNNNNNNNNNNNNNNNNNNNNNNNNNNNNNNNNNNNNNNNNNNNNNN
>YJM978
TAGGATTGATAACGTAACAGAACTAATTAGAATGTGTAGACATGACACATGCTGATTGAAACATCATGTCAAATCATCATCTTCCTTTGATGCTTTTNNNNNNNNNNNNANNNNNNNNNTTCNNNNNNNNNNNNNNNNNNNNNNNNNNNNNNNNNNNNNNNNNNNNNNnnnnnnnnnnnnnnnnnnnnnnnnnnnnnnnnnnnnnnnnnnnnnnnnnnnnnnnnnnnnnnnnnnnnnnnnnnnnnnnnnnnnnnnnnnnnnnnnnnnnnnnnnnnnnnnnnnnnnnnnnnnnnnnnnnnnnnnnnnnnnnnnnnnnnnnnnnnnnnnnnnnnnnnnnnnnnnnnnnnnnnnnnnnnnnnnnnnnnnnnnnnnnnnnnnnnnnnnnnnnnnnnnnnnnnnnnnnnnnnnnnnnnnnnnnnnnnnnnnnnnnnnnnnnnnnnnnnnnnnnnnnnnnnnnnnnnnnnnnnnnnnnnnnnnnnnnnnnnnnnnnnnnnnnnnnnnnnnnnnnnnnnnnnnnnnnnnnnnnnnnnnnnnnnnnnnnnnnnnnnnnnnnnnnnnnnnnnnnnnnnnnnnnnnnnnnnnnnnnnnnnnnnnnnnnnnnnnnnnnnnnnnnnnnnnnnnnnnnnnnnnnnnnnnnnnnnnnnnnnnnnnnnnnnnnnnnnnnnnnnnnnnnnnnnnnnnnnnnnnnnnnnnnnnnnnnnnnnnnnnnnnnnnnnnnnnnnnnnnnnnnnnnnnnnnnnnnnnnnnnnnnnnnnnnnnnnnnnnnnnnnnnnnnnnnnnnnnnnnnnnnnnnnnnnnnnnnnnnnnnnnnnnnnnnnnnnnnnnnnnnnnnnnnnnnnnnnnnnnnnnnnnnnnnnnnnnnnnnnnnnnnnnnnnnnnnnnnnnnnnnnnnnnnnnnnnnnnnnnnnnnnnnnnnnnnnnnnnnnnnnnnnnnnnnnnnnnnnnnnnnnnnnnnnnnnnnnnnnnnnnnnnnnnnnnnnnnnnnnnnnnnnnnnnnnnnnnnnnnnnnnnnnnnnnnnnnnnnnnnnnnnnnnnnnnnnnnnnnnnnnnnnnnnnnnnnnnnnnnnnnnnnnnnnnnnnnnnnnnnnnnnnnnnnnnnnnnnnnnnnnnnnn
>YJM981
nnnnnnnnnnnnnnnnnnnnnnnnnnnnnnnnnnnnnnnnnnnnnnnnnnnnnnnnnnnnnnnnnnnnnnnnnnnnnnnnnnnnnnnnnnnnnnnnnnnnnnnnnnnnnnnnnnnnnnnnnnnnnnnnnnnnnnnnnnnnnnnnnnnnnnnnnnnnnnnnnnnnnnnnnnnnnnnnnnnnnnnnnnnnnnnnnnnnnnnnnnnnnnnnnnnnnnnnnnnnnnnnnnnnnnnnnnnnnnnnnnnnnnnnnnnnnnnnnnnnnnnnnnnnnnnnnnnnnnnnnnnnnnnnnnnnnnnnnnnnnnnnnnnnnnnnnnnnnnnnnnnnnnnnnnnnnnnnnnnnnnnnnnnnnnnnnnnnnnnnnnnnnnnnnnnnnnnnnnnnnnnnnnnnnnnnnnnnnnnnnnnnnnnnnnnnnnnnnnnnnnnnnnnnnnnnnnnnnnnnnnnnnnnnnnnnnnnnnnnnnnnnnnnnnnnnnnnnnnnnnnnnnnnnnnnnnnnnnnnnnnnnnnnnnnnnnnnnnnnnnnnnnnnnnnnnnnnnnnnnnnnnnnnnnnnnnnnnnnnnnnnnnnnnnnnnnnnnnnnnnnnnnnnnnnnnnnnnnnnnnnnnnnnnnnnnnnnnnnnnnnnnnnnnnnnnnnnnnnnnnnnnnnnnnnnnnnnnnnnnnnnnnnnnnnnnnnnnnnnnnnnnnnnnnnnnnnnnnnnnnnnnnnnnnnnnnnnnnnnnnnnnnnnnnnnnnnnnnnnnnnnnnnnnnnnnnnnnnnnnnnnnnnnnnnnnnnnnnnnnnnnnnnnnnnnnnnnnnnnnnnnnnnnnnnnnnnnnnnnnnnnnnnnnnnnnnnnnnnnnnnnnnnnnnnnnnnnnnnnnnnnnnnnnnnnnnnnnnnnnnnnnnnnnnnnnnnnnnnnnnnnnnnnnnnnnnnnnnnnnnnnnnnnnnnnnnnnnnnnnnnnnnnnnnnnnnnnnnnnnnnnnnnnnnnnnnnnnnnnnnnnnnnnnnnnnnnnnnnnnnnnnnnnnnnnnnnnnnnnnnnnnnnnnnnnnnnnnnnnnnnnnnnnnnnnnnnnnnnnnnnnnnnnnnnnnnnnnnnnnnnnnnnnnnnnnnnnnnnnnnnnnnnnnnnnnn
>YPS128
nnnnnNNNNNNNNNNNNNNNNNNNNNNNNNNNNNNNNNNNNNNNNNNNNNNNNNNNNNNNNNNNNNNNNNNNNNNNNNNNNNNNNNNNNNNNNNNNNNNNNNNNNNNNNAAAACTTACCTTCAACAACAACGATTTTACATAACACTACTGGCGTTAAAGAAATGGGGTGGCAAAGATAGAAAGAAAAATTCTACTGGAGAATGTATGAATTTTGAGGTAATTTT-GGGATGCCATTGCTGTTAGAGATCATAGTATTAGGTGCACAAAATGAACAAGGAGTTCTCCTTAAGGACATACGAATCCACAAAAGGGTATGGAAATTTCTACATAGTATTGTGATTATCGTGTAGAAATAC---------------------------------------------------------------------------------------------------------------------------------------------------------------------------------------------------------------------------------------------------------------------------------------------------------------------------------------------------------------------------------------------------------------------------------------------------------------------------------------------------------------------------------------------------------------------------------------------CGATTACATTTTGAGGATTCCTATATCCCGGAGGAAAAACTTCTGGTATTCTGTATACATAATATTGTAGCCTT-ACCAACAATGGAATCCGAACAATTATCTCAAAATTCACCCAATTATCACTTCTATCGGCTGGTGTTCGTACTACTACTGTTGGAATGAAACTTTAAAATATCATTCA
>YPS606
TAGGATTGATAACGTAACAGAACTAATTAGAATGTGTAGACATGACACATGCTGATTGAAACATCATGTCAAATCATTATCTTCCTTTGATGCTTTTTTAGCAGCTTCGAAAACTTACCTTCAACAACAACGATTTTACATAACACTACTGGCGTTAAAGAAATGGGGTGGCAAAGATAGAAAGAAAAATTCTACTGGAGAATGTATGAATTTTGAGGTAATTTT-GGGATGCCATTGCTGTTAGAGATCATAGTATTAGGTGCACAAAATGAACAAGGAGTTCTCCTTAAGGACATACGAATCCACAAAAGGGTATGGAAATTTCTACATAGTATTGTGATTATCGTGTAGAAATAC---------------------------------------------------------------------------------------------------------------------------------------------------------------------------------------------------------------------------------------------------------------------------------------------------------------------------------------------------------------------------------------------------------------------------------------------------------------------------------------------------------------------------------------------------------------------------------------------CGATTACATTTTGAGGATTCCTATATCCCGGAGGAAAAACTTCTGGTATTCTGTATACATAATATTGTAGCCTT-ACCAACAATGGAATCCGAACAATTATCTCAAAATTCACCCAATTATCACTTCTATCGGCTGGTGTTCGTACTACTACTGTTGGAATGAAACTTTAAAATATCATTCA
>YS2
nnnnnnnnnnnnnnnnnnnnnnnnnnnnnnnnnnnnnnnnnnnnnnnnnnnnnnnnnnnnnnnnnnnnnnnnnnnnnnnnnnnnnnnnnnnnnnnnnnnnnnnnnnnnnnnnnnnnnnnnnnnnnnnnnnnnnnnnnnnnnnnnnnnnnnnnnnnnnnnnnnnnnnnnnnnnnnnnnnnnnnnnnnnnnnnnnnnnnnnnnnnnnnnnnnnnnnnnnnnnnnnnnnnnnnnnnnnnnnnnnnnnnnnnnnnnnnnnnnnnnnnnnnnnnnnnnnnnnnnnnnnnnnnnnnnnnnnnnnnnnnnnnnnnnnnnnnnnnnnnnnnnnnnnnnnnnnnnnnnnnnnnnnnnnnnnnnnnnnnnnnnnnnnnnnnnnnnnnnnnnnnnnnnnnnnnnnnnnnnnnnnnnnnnnnnnnnnnnnnnnnnnnnnnnnnnnnnnnnnnnnnnnnnnnnnnnnnnnnnnnnnnnnnnnnnnnnnnnnnnnnnnnnnnnnnnnnnnnnnnnnnnnnnnnnnnnnnnnnnnnnnnnnnnnnnnnnnnnnnnnnnnnnnnnnnnnnnnnnnnnnnnnnnnnnnnnnnnnnnnnnnnnnnnnnnnnnnnnnnnnnnnnnnnnnnnnnnnnnnnnnnnnnnnnnnnnnnnnnnnnnnnnnnnnnnnnnnnnnnnnnnnnnnnnnnnnnnnnnnnnnnnnnnnnnnnnnnnnnnnnnnnnnnnnnnnnnnnnnnnnnnnnnnnnnnnnnnnnnnnnnnnnnnnnnnnnnnnnnnnnnnnnnnnnnnnnnnnnnnnnnnnnnnnnnnnnnnnnnnnnnnnnnnnnnnnnnnnnnnnnnnnnnnnnnnnnnnnnnnnnnnnnnnnnnnnnnnnnnnnnnnnnnnnnnnnnnnnnnnnnnnnnnnnnnnnnnnnnnnnnnnnnnnnnnnnnnnnnnnnnnnnnnnnnnnnnnnnnnnnnnnnnnnnnnnnnnnnnnnnnnnnnnnnnnnnnnnnnnnnnnnnnnnnnnnnnnnnnnnnnnnnnnnnnnnnnnnnnnnnnnnnnnnnnnnnnnnnnnnnnnnnnnnnnnnnnnnnnnnnnnnnnnnnnnnnnnnnnnnnnnnnnnnnnnnnnnnnnnnnnnnnnnnnnnnnn
>YS4
nnnnnnnnnnnnnnnnnnnnnnnnnnnnnnnnnnnnnnnnnnnnnnnnnnnnnnnnnnnnnnnnnnnnnnnnnnnnnnnnnnnnnnnnnnnnnnnnnnnnnnnnnnnnnnnnnnnnnnnnnnnnnnnnnnnnnnnnnnnnnnnnnnnnnnnnnnnnnnnnnnnnnnnnnnnnnnnnnnnnnnnnnnnnnnnnnnnnnnnnnnnnnnnnnnnnnnnnnnnnnnnnnnnnnnnnnnnnnnnnnnnnnnnnnnnnnnnnnnnnnnnnnnnnnnnnnnnnnnnnnnnnnnnnnnnnnnnnnnnnnnnnnnnnnnnnnnnnnnnnnnnnnnnnnnnnnnnnnnnnnnnnnnnnnnnnnnnnnnnnnnnnnnnnnnnnnnnnnnnnnnnnnnnnnnnnnnnnnnnnnnnnnnnnnnnnnnnnnnnnnnnnnnnnnnnnnnnnnnnnnnnnnnnnnnnnnnnnnnnnnnnnnnnnnnnnnnnnnnnnnnnnnnnnnnnnnnnnnnnnnnnnnnnnnnnnnnnnnnnnnnnnnnnnnnnnnnnnnnnnnnnnnnnnnnnnnnnnnnnnnnnnnnnnnnnnnnnnnnnnnnnnnnnnnnnnnnnnnnnnnnnnnnnnnnnnnnnnnnnnnnnnnnnnnnnnnnnnnnnnnnnnnnnnnnnnnnnnnnnnnnnnnnnnnnnnnnnnnnnnnnnnnnnnnnnnnnnnnnnnnnnnnnnnnnnnnnnnnnnnnnnnnnnnnnnnnnnnnnnnnnnnnnnnnnnnnnnnnnnnnnnnnnnnnnnnnnnnnnnnnnnnnnnnnnnnnnnnnnnnnnnnnnnnnnnnnnnnnnnnnnnnnnnnnnnnnnnnnnnnnnnnnnnnnnnnnnnnnnnnnnnnnnnnnnnnnnnnnnnnnnnnnnnnnnnnnnnnnnnnnnnnnnnnnnnnnnnnnnnnnnnnnnnnnnnnnnnnnnnnnnnnnnnnnnnnnnnnnnnnnnnnnnnnnnnnnnnnnnnnnnnnnnnnnnnnnnnnnnnnnnnnnnnnnnnnnnnnnnnnnnnnnnnnnnnnnnNNNNNTTCACCCAATTATCACTTCTATCGGCTGGTGTTCGTACTACTACTGTTGGAATGAAACTTTAAAATATCATTCA
>YS9
nnnnnnnnnnnnnnnnnnnnnnnnnnnnnnnnnnnnnnnnnnnnnnnnnnnnnnnnnnnnnnnnnnnnnnnnnnnnnnnnnnnnnnnnnnnnnnnnnnnnnnnnnnnnnnnnnnnnnnnnnnnnnnnnnnnnnnnnnnnnnnnnnnnnnnnnnnnnnnnnnnnnnnnnnnnnnnnnnnnnnnnnnnnnnnnnnnnnnnnnnnnnnnnnnnNNNNNNNNNNNNNNNNNNNNNNNNNNNNNNNNNNNNNNNNNNNNNNNNNNNNNNNNNN-NNNNNNNNNNNNNNNNNNNNNNNNNNNNNNNNNNNNNNNNNNNNNNNNNNNN-NNNNNNNNNNNNNNNNNNNNNNNNNNNNNNNNNNNN---------------------------------------------------------------------------------------------------------------------------------------------------------------------------------------------------------------------------------------------------------------------------------------------------------------------------------------------------------------------------------------------------------------------------------------------------------------------------------------------------------------------------------------------------------------------------------------------NNNNNNNNNNNNNNNNNNNNNNNNNNNNNNNNNNNNNNNNNNNNNNNNNNNTGTATACATAATNNNNTAGNNNNNANCAACNNNNNNNNNNGAACANNNNNNNCAAANTNCACCCNNNNANCNCTNCTATCGGCTGGTGTNCGTACTACTACTGTTGGAATGAAACTTTAAAATATCATTCA
