# Supplementary material for: Evolutionary Genomics of Transposable Elements in Saccharomyces cerevisiae
Source: PLoS One. 2012 Nov 30;7(11):e50978. doi: 10.1371/journal.pone.0050978 (PMC3511429; doi:10.1371/journal.pone.0050978)
Supplement: File S7 — ZIP archive of SGRP strain alignments used for population genomic analyses. Alignments of the orthologous genomic region in each SGRP strain corresponding to each Ty insertion in our re-annotation of the S. cerevisiae reference genome. N’s represent low quality (<Q40 phred score) or missing data, primarily due to the low-coverage sequence of many SGRP strains. The DNA sequence of sacCer2 is included as “REF” and each alignment includes the TE locus and 200 bp of DNA sequence on either side of the Ty insertion site. A dummy sequence shows the position of each TE in the alignment with “T”s. (ZIP) [file pone.0050978.s007.zip › S7/chrV_s118-_TY1.mfa]

>REF
ACGTAATTTTAGAATTGTCTGATTCGTATTCAAATTTGGTGAAGGAATAACGCAGAGTTGACAATTTAATAGAATGGATTAATCGTAATTTTCAGAAACGTAGAAAAAGAAAAACAATTAAAACATTATATTAAGATTATTGATTTGCCTTTTAAGGGTCCATACTCCTGGGAGAGAACATTCAGGATAATATATATACCTGAGAAACTGGCGAGTAATTTGATAATTGTTCGGATTGCATTGTTGCCGAATCCTATAACATTAGGTATACATAGTATACAAGCAATTCTCCC-GACGTTATAGGAATTCACAAAAGAGAATCGATGGTGTTACTTTATCTTCCTTCCCGTTATACTTTGTCTTTCATTATCCTATTAGATTACATTTCAGTTTCCATCAATTTTTGATGGCTGTCTCTCAATTTATATTATCTTCTTATACCGTATATGATGGTATACTAGTTTACAATATTAGACGATGGATGATGATTGGTTCTTATCATAATTTGATTTCGGCAGAAGCAATATTAGAGGTATTGTTGTAACGAAATTCCAATGTCATCTGCTTAGTATTATTAATGTTACCTGAATATTATCACATGCTGCTTAAAAATGTGTTATAAGTATTAAAATCTAGTGAAAGTTGAAATGTAATCTAATAGGATAATGAAACATATGAAACGGAATGAGGAATAATCGT
>index
-------------------------------------------------------------------------------------------------------------------------------------------------------------------------------------------------------TTTTTTTTTTTTTTTTTTTTTTTTTTTTTTTTTTTTTTTTTTTTTTTTTTTTTTTTTTTTTTTTTTTTTTTTTTTTTTTTTTTTTTTTTTTTTT-TTTTTTTTTTTTTTTTTTTTTTTTTTTTTTTTTTTTTTTTTTTTTTTTTTTTTTTTTTTTTTTTTTTTTTTTTTTTTTTTTTTTTTTTTTTTTTTTTTTTTTTTTTTTTTTTTTTTTTTTTTTTTTTTTTTTTTTTTTTTTTTTTTTTTTTTTTTTTTTTTTTTTTTTTTTTTTTTTTTTTTTTTTTTTTTTTTTTTTTTTTTTTT--------------------------------------------------------------------------------------------------------------------------------------------------------------------------------------------------------
>273614N
nnnnnnnnnnnnnnnnnnnnnnnnnnnnnnnnnnnnnnnnnnnnnnnnnnnnnnnnnnnnnnnnnnnnnnnnnnnnnnnnnnnnnnnnnnnnnnnnnnnnnnnnnnnnnnnnnnnnnnnnnnnnnnnnnnnnnnnnnnnnnnnnnnnnnnnnnnnnnnnnnnnnnnnnnnnnnnnnnnnnnnnnnnnnnnnnnnnnnnnnnnnnnnnnnnnnnnnnnnnnnnnnnnnnnnnnnnnnnnnnnnnnnnnnnnnnnnnnnnnnnnnnnnnnnnnnnnnnnnnnnnnnnnnnnnnnnnnnnnnnnnnnnnnnnnnnnnnnnnnnnnnnnnnnnnnnnnnnnnnnnnnnnnnnnnnnnnnnnnnnnnnnnnnnnnnnnnnnnnnnnnnnnnnnnnnnnnnnnnnnnnnnnnnnnnnnnnnnnnnnnnnnnnnnnnnnnnnnnnnnnnnnnnnnnnnnnnnnnnnnnnnnnnnnnnnnnnnnnnnnnnnnnnnnnnnnnnnnnnnnnnnnnnnnnnnnnnnnnnnnnnnnnnnnnnnnnnnnnnnnnnnnnnnnnnnnnnnnnnnnnnnnnnnnnnnnnnnnnnnnnnnnnnnnnnnnnnnnnnnnnnnnnnnnnnnnnnnnnnnnnnnnnnnnnnnnnnnnnnnnnnnnnnnnnnnnnnnnnnnnnnnnnnnnnnnnnnnnnnnnnnnnnnnnnnnnnnnnnnnn
>322134S
NNNNNNNNNNNNNNNNNNNNNNNNNNNNNNNNNNNNNNNNNNNNNNNNNNNNNNNNNNNNNNNNTTNNNNNNNNNNNNNNNNNNNNNNNNNNNNNNNNNNNNGAAAAANAAANNNNNNNNAAANNNNNNNNNNNGATTATTGNNNNNNNNNNNNNGGGACNNNNNTCCTGGGAGAGAANNNNNAGGATAATATANNNACCTGAGAAACTNNNNNNNAATTTGATAATTGTTCGGATTGCATTGTTGCCNNNNNNTATAACATTAGATATACATAGTATACAAGNNNNNNNNCC-GACGTTATAGGAATTCACAAAAGAGAATCGATGGTGTTACTNNNNNNNNNNNNCCGTTATACTTTGTCTTTCATTATCCTATTAGATTACATTTCAGTTTCCATCAATTTTTGATGGCTGTCTCTCAATTTATANNNNNNNNTTATACCGTATATGATGGTATACTAGTTTACAATATTAGACGATGGATGATGATTGGNNNNNNTCATAATTTGATTTNGNNNGAAGCANNNTTAGAGGTATTNNNGTAANGAAATTCCANNGTCATNTGCNNNGTATTNNNNATGNNNCCTNAATATTATCACATGCCGNNNNNNNNNGTGNNNTAAGTNTTAAAATNNNNNNNNNNNNNNNANNTAATCTNNNNNNNNNNNNNNNNNNNNNNAACGNNNNNNNNNATAATCNT
>378604X
nnnnnnnnnnnnnnnnnnnnnnnnnnnnnnnnnnnnnnnnnnnnnnnnnnnnnnnnnnnnnnnnnnnnnnnnnnnnnnnnnnnnnnnnnnnnnnnnnnnnnnnnnnnnnNNNNNNNNNNNNNNNNNNNN-NNNNNNNNN-NNNNNNNNNNNNNNNNNNNNNNNNNNNNNNNNNNNNNNNNNNNNNNNNNNNNNNNNNNNNNNNNNNNNNNNNNNNNNNNNNNNNNN-NNNNNNNNNNNNNNNNNNNNNNNNNNNNNNNNNNNNNNNNATGCATAGTANANANGCNNNNNNNNN-NANNNNNNNNNNATTNNNNNNNNAGNNNCGATNNNGTTACNNNATNNNNNNNCCCGNNATACTTTGTCNNNCANTATCCTATTAGATTACANNNCAGTTTCNATCAATNNNNGATGGCTGTCTCTCAATTTATATTATCTTCTTATACCGTATATGATGGTATACTAGTTTACAATATTAGACGATGGATGATGATTGGTTCTTATCATAATTTGATTTCGGCAGAAGCAATATTAGAGGTATTGTTGCAACGAAATCCCAATGTCATCTGCTTAGTATTATTAATGTTACCTGCATATTATCACATGCTGCTTAAAAATGTGTTATAAGTATTGAAATCTAGTGAAAGTTGAAATGTAATCTAATAGGATAATGAAACATATGAAACGGAATGAGGAATAATCGT
>BC187
nnnnnnnnnnnnnnnnnnnnnnnnnnnnnnnnnnnnnnnnnnnnnnnnnnnnnnnnnnnnnnnnnnnnnnnnnnnnnnnnnnnnnnnnnnnnnnnnnnnnnnnnnnnnnnnnnnnnnnnnnnnnnnnnnnnnnnnnnnnnnnnnnnnnnnnnnnnnnnnnnnnnnnnnnnnnnnnnnnnnnnnnnnnnnnnnnnnnnnnnnnnnnnnnnnnnnnnnnnnnnnnnnnnnnnnnnnnnnnnnnnnnnnnnnnnnnnnnnnnnnnnnnnnnnnnnnnnnnnnnnnnnnnnnnnnnnnnnnnnnnnnnnnnnnnnnnnnnnnnnnnnnnnnnnnnnnnnnnnnnnnnnnnnnnnnnnnnnnnnnnnnnnnnnnnnnnnnnnnnnnnnnnnnnnnnnnnnnnnnnnnnnnnnnnnnnnnnnnnnnnnnnnnnnnnnnnnnnnnnnnnnnnnnnnnnnnnnnnnnnnnnnnnnnnnnnnnnnnnnnnnnnnnnnnnnnnnnnnnnnnnnnnnnnnnnnnnnnnnnnnnnnnnnnnnnnnnnnnnnnnnnnnnnnnnnnnnnnnnnnnnnnnnnnnnnnnnnnnnnnnnnnnnnnnnnnnnnnnnnnnnnnnnnnnnnnnnnnnnnnnnnnnnnnnnnnnnnnnnnnnnnnnnnnnnnnnnnnnnnnnnnnnnnnnnnnnnnnnnnnnnnnnnnnnnnnnnnnnnnn
>DBVPG1106
NNNNNNNNN-NNNNNNNNNNNNNNNNNNNNNNNNNN--NNNNNNNNNNNNNNNNNNNNNNNNNNNNNNNNNNNNNNNNNNNNNNNNNNNNNNNNNNNNNNNNNNNNNNNNNNNNNNNNNNNNNNNNNNNNNNNNNNNNNNNNNNNNNNNNNNNNNNNNNNNNNNNNNNNNNNNNNNNNNNNNNNNNANNNNNNNNNNNNNNNNNANNNNNNNNNNNNNNNNNATNNNNNNNNNNNNNNNANNNNNNNNNNNNNNNNNNNNNTTANNNNNACATNNNNTACAANNNNNNNNNNN-NANGTNATANNNNNNNNNNAAAGANNNNNNATGNNNNNNCTNNNNNNNNNNNNNNGNTATACTNNNNCNTTCANNNNCCTATTAGATTNNNNNNNNNTTTCNNNNNNTTTTTGATGGCNNNNNNNNNNTTTATANNNNNNTCTTATACCNTATATGANNNNNNNNNNGTTTACAGTATTAGACGATGGATGATGATNNNNNNNNNNNNNAATTTGATTTCGGCAGAAGCAATATTAGAGGTATTGNNNNNNCGAAANNNNNNNNNNNNNTNCTTAGTATTATTANNNNNNCCTGAATANNNTNNNNNNNCGCTTAAAAATGTGTTATAAGTATTAAAANNNNNNNNNNNNNNNNNNGTAATCNNNNAGNNTANNNNNACNNNNNNNACGGNNTGNNGAATNNNCGN
>DBVPG1373
nnnnnnnnnnnnnnnnnnnnnnnnnnnnnnnnnnnnnnnnnnnnnnnnnnnnnnnnnnnnnnnnnnnnnnnnnnnnnnnnnnnnnnnnnnnnnnnnnnnnnnnnnnnnnnnnnnnnnnnnnnnnnnnnnnnnnnnnnnnnnnnnnnnnnnnnnnnnnnnnnnnnnnnnnnnnnnnnnnnnnNNNNNNNNNNNNNNNNNNNNNNNNNNNNNNNNNNNNNNTTNNNNNNNNNNNNNNNNNNNNNNNNNCCGNNNNNNNNNNNATNNNNNNNNNNNNNNNNNNNNNCAATTCTCCC-GNNNNNNTNNNAATTCACAAAAGAGAATCGATGGTNNNNNNTTATCTTCCTTCCCNNNNNNCTTTGTCNNNCATTANNNNNNTAGATTACATTTCAGTTTCCATCAATTTTTGATGGCTGTCTCTCAATTTATATTATCTTCTTATACCGTATATGATGGTATACTAGTTTACAGTATTAGACGNNNNNNNNNNNNNNNNNNNNNTNNNNNNNNGNNNNNNNNNNNNNNNNNNNNNNNNNNNNNNNNGTNNCGNNNNNNNNNTNNNNNNNNNNNNNNNNNNNNNNNNNNNNNNNNNNNNNNNNNNNNNNNNNNNNNNNNNNNNNNNNNNNNNNNNNNNNNNNNNNNNNNNNNNNNNNNNNNNNNNNNNNNNNNNN-NNNNNNNNNNNNNNNNNNNNNNNNNNNNNN
>DBVPG1788
ACGTAATTTTAGAATTGTCTGATTCGTATTCAGATTTGGTGAAGGAATAACGCAGAGTTGACAATTTAATAGAATGGATTAATCGTAATCTTCAGAAACGTAGAAAAAGAAAAACAATTAAAACATTATATTAAGATTATTGATTTGCCTTTTAAGGGTCCATACTCCTGGGAGAGAACATTCAGGATAATATATATACCTGAGAAACTGGCGAATAATTTGATAATTGTTCGGATTGCATTGTTGCCGAATCCTATAACATTAGGTATACATAGTATACAAGCAATTCTCCC-GACGTTATAGGAATTCACAAAAGAGAATCGATGGTGTTACTTTATCTTCCTTCCCGTTATACTTTGTCTTTCATTATCCTATTAGATTACATTTCAGTTTCCATCAATTTTTGATGGCTGTCTCTCAATTTATATTATCTTCTTATACCGTATATGATGGTATACTAGTTTACAGTATTAGACGATGGATGATGATTGGTTCTTATCATAATTTGATTTCGGCAGANGCAATATTAGAGGTATTGTTGTAACGAAATTCNAATGTCATCTGCTTAGTATTATTAATGTTANNTGAATATNATCACATGCCGCTTAAAANTGTGTTANAAGTATTAAAANCTAGTGAAANTTGAAATGNAATCTAATAGGATAANGAAACATATGAANCGGNATGAGGAANAATCNT
>DBVPG1853
nnnnnnnnnnnnnnnnnnnnnnnnnnnnnnnnnnnnnnnnnnnnnnnnnnnnnnnnnnnnnnnnnnnnnnnnnnnnnnnnnnnnnnnnnnnnnnnnnnnnnnnnnnnnnnnnnnnnnnnnnnnnnnnnnnnnnnnnnnnnnnnnnnnnnnnnnnnnnnnnnnnnnnnnnnnnnnnnnnnnnnnnNNNNNNNNNNNNNNNNNNNNNNNNNNNNNNNNNNNN-NNNNNNNNNNNNNNNNNNNNNNNNNNNNNNNNNNNNNNNNNNNNNNNNNNNNNNNNNNNNNNNNNNTCTNCC-GACGTTATAGGAATTCACAAAAGAGAATCGATGGTGTTACTTTATCTTCCTTCCCGTTATACTTTGTCTTTCATTATCCTATTAGATTACATTTCAGTTTCCATCAATTTTTGATGGCTGTCTCTCAATTTATATTATCTTCTTATACTGTATATGATGGTATACTAGTTTACAGTATTAGACGATGGATGATGATTGGTTCTTATCATAATTTGATTTCGGCAGAAGCAATATTAGAGGTATTGTTGTAACGAAATTCCAATGTCATCTGCTTAGTATTATTAATGTTACCTGAATATTATCACATGCCGCTTAAAAATGTGTTATAAGTATTAAAATCTAGTGAAAGTTGAAATGTAATCTAATAGGATAATGAAACATATGAAACGGAATGAGGAATAATCGT
>DBVPG6040
nnnnnnnnnnnnnnnnnnnnnnnnnnnnnnnnnnnnnnnnnnnnnnnnnnnnnnnnnnnnnnnnnnnnnnnnnnnnnnnnnnnnnnnnnnnnnnnnnnnnnnnnnnnnnnnnnnnnnnnnnnnnnnnnnnnnnnnnnnnnnnnnnnnnnnnnnnnnnnnnnnnnnnnnnnnnnnnnnnnnnnnnnnnnnnnnnnnnnnnnnnnnnnnnnnnnnnnnnnnnnnnnnnnnnnnnnnnnnnnnnnnnnnnnnnnnnnnnnnnnnnnnnnnnnnnnnnnnnnnnnnnnnnnnnnnnnnnnnnnnnnnnnnnnnnnnnnnnnnnnnnnnnnnnnnnnnnnnnnnnnnnnnnnnnnnnnnnnnnnnnnnnnnnnnnnnnnnnnnnnnnnnnnnnnnnnnnnnnnnnnnnnnnnnnnnnnnnnnnnnnnnnnnnnnnnnnnnnnnnnnnnnnnnnnnnnnnnnnnnnnnnnnnnnnnnnnnnnnnnnnnnnnnnnnnnnnnnnnnnnnnnnnnnnnnnnnnnnnnnnnnnnnnnnnnnnnnnnnnnnnnnnnnnnnnnnnnnnnnnnnnnnnnnnnnnnnnnnnnnnnnnnnnnnnnnnnnnnnnnnnnnnnnnnnnnnnnnnnnnnnnnnnnnnnnnnnnnnnnnnnnnnnnnnnnnnnnnnnnnnnnnnnnnnnnnnnnnnnnnnnnnnnnnnnnnnnnnnnnnn
>DBVPG6044
NNNNNNNNNNNNNNNNNNNNNNNNNNNNNNNNNNNTTGGTGANGGANTANCGCAGAGTTGACAATCTAATAGAATGGATTAATCGTAATTTTCAGAAACGTAGAAAAAGAAAAACAATTAAAACATTAT-GTAAGATTATTGATTTGCCTTTTAAGGGTCCATACTCCTGGGAGAGAACATTCAGGATAATATATATACCTGAGAAACTGGCGAATAATTTGATAATTGTTCGGATTGCATTGTTGCCAAATCCTATAACATTAGGTACACATAGTATACAAGCAATTCTCCCCGACGTTATAGGAATTCACAAAAGAGAATCGATAGTGTTACTTTATCTTCCTTCCTGTTATACTTTGTCTTTCATTATCCTATTAGATTACATTTCAGTTTCCATCAATTTTT-ATGGCTGTCTCTCAATTTATGTTATCTTCTTACACCGTATATGATGGTATACTAGTTTACAATATTAGACGATGGATGATGATTGGTTCTTATCATAATTTGATTTCGGCAGAAGCAATATTAGAGGTATTGTTGTAACGAAATTCCAATGTCATCTGCTTAGTATTATTAATGTTACCTGCATATTATCACATGCCGCTTAAAAATGTGTTATAAGTATTAAAATCTAGTGAAAGTTGAAATGTAATCTAATAGGATAATGAAACATATGAAACGGAATGAGGAATAATCGT
>DBVPG6765
ACGTAATTTTAGAATTGTCTGATTCGTATTCAGATTTGGTGAAGGAATAACGCAGAGTTGACAATTTAATAGAATGGATTAATCGTAATCTTCAGAAACGTAGAAAAAGAAAAACAATTAAAACATTATATTAAGATTATTGATTTGCCTTTNAAGGGTCCATACTCCTGGGAGAGAACATTCAGGATAATATATATACCTGAGAAACTGGCGAATAATTTGATAATTGTTCGGATTGCATTGTTGCCGAATCCTATAACATTAGGTATACATAGTATACAAGCAATTCTCCC-GACGTTATAGGAATTCACAAAAGAGAATCGATGGTGTTACTTTATCTTCCTTCCCGTTATACTTTGTCTTTCATTATCCTATTAGATTACATTTCAGTTTCCATCAATTTTTGATGGCTGTCTCTCAATTTATATTATCTTCTTATACCGTATATGATGGTATACTAGTTTACAGTATTAGACGATGGATGATGATTGGTTCTTATCATAATTTGATTTCGGCAGAAGCAATATTAGAGGTATTGTTGTAACGAAATTCCAATGTCATCTGCTTAGTATTATTAATGTTACCTGAATATTATCACATGCCGCTTAAAAATGTGTTATAAGTATTAAAATCTAGTGAAAGTTGAAATGTAATCTAATAGGATAATGAAACATATGAAACGGAATGAGGAATAATCGT
>K11
nnnnnnnnnnnnnnnnnnnnnnnnnnnnnnnnnnnnnnnnnnnnnnnnnnnnnnnnnnnnnnnnnnnnnnnnnnnnnnnnnnnnnnnnnnnnnnnnnnnnnnnnnnnnnnnnnnnnnnnnnnnnnnnnnnnnnnnnnnnnnnnnnnnnnnnnnnnnnnnnnnnnnnnnnnnnnnnnnnnnnnnnnnnnnnnnnnnnnnnnnnnnnnnnnnnnnnnnnnnnnnnnnnnnnnnnnnnnnnnnnnnnnnnnnnnnnnnnnnnnnnnnnnnnnnnnnnnnnnnnnnnnnnnnnnnnnnnnnnnnnnnnnnnnnnnnnnnnnnnnnnnnnnnnnnnnnnnnnnnnnnnnnnnnnnnnnnnnnnnnnnnnnnnnnnnnnnnnnnnnnnnnnnnnnnnnnnnnnnnnnnnnnnnnnnnnnnnnnnnnnnnnnnnnnnnnnnnnnnnnnnnnnnnnnnnnnnnnnnnnnnnnnnnnnnnnnnnnnnnnnnnnnnnnnnnnnnnnnnnnnnnnnnnnnnnnnnnnnnnnnnnnnnnnnnnnnnnnnnnnnnnnnnnnnnnnnnnnnnnnnnnnnnnnnnnnnnnnnnnnnnnnnnnnnnnnnnnnnnnnnnnnnnnnnnnnnnnnnnnnnnnnnnnnnnnnnnnnnnnnnnnnnnnnnnnnnnnnnnnnnnnnnnnnnnnnnnnnnnnnnnnnnnnnnnnnnnnnnnnn
>L_1374
ACGTAATTTTAGAATTGTCTGATTCGTATTCAGATTTGGTGAAGNNNTANCGCAGAGTTGACAATTTAATAGAATGGATTAATCGTAATCTTCAGAAACGTNNAAAAAGAAAAACAATTAAAACATTNNNNNNAGATTATTGATTTGCCTNNNNNNNNNNNNTNNNNNNGGGAGAGAACATTCAGGATAATATATATACCTNNNNNNNNNNNNAATAATTTNNTANNTGNNNNNATTNNNNNNTTGCCGAANCCTANNNNNNNNNNNNNNNNNAGNNNNNNNNNNATTCTCCC-GACNNNNNNNNNNNNNNNAANNNNNANNNNNNNNTNNNNNNNNNTNTTCCTTCCCNNNNTANNNNNNNNTTCATTNNNNNNNNNNNNNNNNNNNNNNNNNNNNNNANNNNNNNNNNNNNNNNNNNNNNNNNNNNNNNNNNNNNNNNNNNNNNNNNNNNNNNNNNNnnnnnnnnnnnnnnnnnnnnnnnnnnnnnnnnnnnnnnnnnnnnnnnnnnnnnnnnnnnnnnnnnnnnnnnnnnnnnnnnnnnnnnnnnnnnnnnnnnnnnnnnnnnnnnnnnnnnnnnnnnnnnnnnnnnnnnnnnnnnnnnnnnnnnnnnnnnnnnnnnnnnnnnnnnnnnnnnnnnnnnnnnnnnnnnnnnnnnnnnnnnnnnnnnnnnnnnnnnnnnnnnNNNNNNNNNNNNNNNNN
>L_1528
nnnnnnnnnnnnnnnnnnnnnnnnnnnnnnnnnnnnnnnnnnnnnnnnnnnnnnnnnnnnnnnnnnnnnnnnnnnnnnnnnnnnnnnnnnnnnnnnnnnnnnnnnnnnnnnnnnnnnnnnnnnnnnnnnnnnnnnnnnnnnnnnnnnnnnnnnnnnnnnnnnnnnnnnnnnnnnnnnnnnnnnnnnnnnnnnnnnnnnnnnnnnnnnnnnnnnnnnnnnnnnnnnnnnnnnnnnnnnnnnnnnnnnnnnnnnnnnnnnnnnnnnnnnnnnnnnnnnnnnnnnnnnnnnnnnnnnnnnnnnnnnnnnnnnnnnnnnnnnnnnnnnnnnnnnnnnnnnnnnnnnnnnnnnnnnnnnnnnnnnnnnnnnnnnnnnnnnnnnnnnnnnnnnnnnnnnnnnnnnnnnnnnnnnnnnnnnnnnnnnnnnnnnnnnnnnnnnnnnnnnnnnnnnnnnnnnnnnnnnnnnnnnnnnnnnnnnnnnnnnnnnnnnnnnnnnnnnnnnnnnnnnnnnnnnnnnnnnnnnnnnnnnnnnnnnnnnnnnnnnnnnnnnnnnnnnnnnnnnnnnnnnnnnnNNNNNNNNNNNNNNNNNNNNNNNNNNNNNNNNNNNNNNNNNNNNNNNNNNNNNNNNNNNNNNNNNNNNNNNNNNNNNNNNNNNNNNNNNNNNNNNNNNNNNANNNNNNNNNNNNNNNNNNNNNNNNNNNNNN
>NCYC110
nnnnnnnnnnnnnnnnnnnnnnnnnnnnnnnnnnnnnnnnnnnnnnnnnnnnnnnnnnnnnnnnnnnnnnnnnnnnnnnnnnnnnnnnnnnnnnnnnnnnnnnnnnnnnnnnnnnnnnnnnnnnnnnnnnnnnnnnnnnnnnnnnnnnnnnnnnnnnnnnnnnnnnnnnnnnnnnnnnnnnnnnnnnnnnnnnnnnnnnnnnnnnnnnnnnnnnnnnnnnnnnnnnnnnnnnnnnnnnnnnnnnnnnnnnnnnnnnnnnnnnnnnnnnnnnnnnnnnnnnnnnnnnnnnnnnnnnnnnnnnnnnnnnnnnnnnnnnnnnnnnnnnnnnnnnnnnnnnnnnnnnnnnnnnnnnnnnnnnnnnnnnnnnnnnnnnnnnnnnnnnnnnnnnnnnnnnnnnnnnnnnnnnnnnnnnnnnnnnnnnnnnnnnnnnnnnnnnnnnnnnnnnnnnnnnnnnnnnnnnnnnnnnnnnnnnnnnnnnnnnnnnnnnnnnnnnnnnnnnnnnnnnnnnnnnnnnnnnnnnnnnnnnnnnnnnnnnnnnnnnnnnnnnnnnnnnnnnnnnnnnnnnnnnnnnnnnnnnnnnnnnnnnnnnnnnnnnnnnnnnnnnnnnnnnnnnnnnnnnnnnnnnnnnnnnnnnnnnnnnnnnnnnnnnnnnnnnnnnnnnnnnnnnnnnnnnnnnnnnnnnnnnnnnnnnnnnnnnnnn
>NCYC361
nnnnnnnnnnnnnnnnnnnnnnnnnnnnnnnnnnnnnnnnnnnnnnnnnnnnnnnnnnnnnnnnnnnnnnnnnnnnnnnnnnnnnnnnnnnnnnnnnnnnnnnnnnnnnnnnnnnnnnnnnnnnnnnnnnnnnnnnnnnnnnnnnnnnnnnnnnnnnnnnnnnnnnnnnnnnnnnnnnnnnnnnnnnnnnnnnnnnnnnnnnnnnnnnnnnnnnnnnnnnnnnnnnnnnnnnnnnnnnnnnnnnnnnnnnnnnnnnnnnnnnnnnnnnnnnnnnnnnnnnnnnnnnnnnnnnnnnnnnnnnnnnnnnnnnnnnnnnnnnnnnnnnnnnnnnnnnnnnnnnnnnnnnnnnnnnnnnnnnnnnnnnnnnnnnnnnnnnnnnnnnnnnnnnnnnnnnnnnnnnnnnnnnnnnnnnnnnnnnnnnnnnnnnnnnnnnnnnnnnnnnnnnnnnnnnnnnnnnnnnnnnnnnnnnnnnnnnnnnnnnnnnnnnnnnnnnnnnnnnnnnnnnnnnnnnnnnnnnnnnnnnnnnnnnnnnnnnnnnnnnnnnnnnnnnnnnnnnnnnnnnnnnnnnnnnnnnnnnnnnnnnnnnnnnnnnnnnnnnnnnnnnnnnnnnnnnnnnnnnnnnnnnnnnnnnnnnnnnnnnnnnnnnnnnnnnnnnnnnnnnnnnnnnnnnnnnnnnnnnnnnnnnnnnnnnnnnnnnnnn
>RM11_1A
ACGTAATTTTAGAATTGTCTGATTCGTATTCAGATTTGGTGAAGGAATAACGCAGAGNTGACAATTTAATAGAATGGATTAATCGTAATCTTCAGAAACGTAGAAAAAGAAAAACAATTAAAACATTATATTAAGATTATTGATTTGCCTTTTAAGGGTCCATACTCCTGGGAGAGAACATTCAGGATAATATATATACCTGAGAAACTGGCGAATAATTTGATAATTGTTCGGATTGCATTGTTGCCGAATCCTATAACATTAGGTATACATAGTATACAAGCAATTCTCCC-GACGTTATAGGAATTCNCAAAAGAGAATCGATGGTGTNACTTTATCTTCCTTCCCGNTATACTTTGTCTTTCATTATCCTATTAGATTACATTTCAGTTTCCATCAATTTTTGATGGCTGTCTCTCAATTTATATTATCTTCTTATACTGTATATGATGGTATACTAGTTTACAGTATTAGACGATGGATGATGATTGGTTCTTATCATAATTTGATTTCGGCAGAAGCAATATTAGAGGTATTGTTGTAACGAAATTCCAATGTCATCTGCTTAGTATTATTAATGTTACCTGAATATTATCACATGCCGCTTAAAAATATGTTATAAGTATTAAAATCTAGTGAAAGTTGAAATGTAATCTAATAGGATAATGAAACATATGAAACGGAATGAGGAATAATCGT
>S288c
ACGTAATTTTAGAATTGTCTGATTCGTATTCAAATTTGGTGAAGGAATAACGCNGAGTTGNCAATTTAATAGAATGGATTAATCGTAATTTTCAGAAACGTANNAANNGAANNNNNNNNNNNNNANNATANNNAGATTATTGATTTGCCTTTTAAGGGTCCATACTCCTGGGAGAGAACATTCAGGATANTATATATACCTNNGAAACTGGCGAGTAATTTGATAATTGTTCGGATTGCATTGTTGCCNAATCCTATAACATTAGGTATACATAGTATACAAGNNATNCTCCC-GACGTTATAGGAATTCACAAAAGAGAATCGATGGTGTTACTTTATCTTCCTTCCCGTTATACTTNGTCTTTCATTATCCTATTAGATTACATTTCAGTTTCCATCAATTTTTGATGGCTGTCTCTCAATTTATATTATCTTCTTATACCGTATATGATGGTATACTAGTTTACAATATTAGACGATGGATGATGATTGGTTCTTATCATAATTTGATTTCGGCAGAAGCAATATTAGAGGTATTGTTGTAACGAAATTCCAATGTCATCTGCTTAGTATTATTAATGTTACCTGAATATTATCACATGCTGCTTAAAAATGTGTTATAAGTATTAAAATCTAGTGAAAGTTGAAATGTAATCTAATAGGATAATGAAACATATGAAACGGAATGAGGAATAATCGT
>SK1
ACGTAATTTTAGAATTGTCTGATTCGTATTCAAATTTGGTGAAGGAATAACGCAGAGTTGACAATCTAATAGAATGGATTAATCGTAATTTTCAGAAACGTAGAAAAAGAAAAACAATTAAAACATTAT-GTAAGATTATTGATTTGCCTTTTAAGGGTCCATACTCCTGGGAGAGAACATTCAGGATAATATATATACCTGAGAAACTGGCGAATAATTTGATAATTGTTCGGATTGCATTGTTGCCAAATCCTATAACATTAGGTACACATAGTATACAAGCAATTCTCCCCGACGTTATAGGAATTCACAAAAGAGAATCGATAGTGTTACTTTATCTTCCTTCCTGTTATACTTTGTCTTTCATTATCCTATTAGATTACATTTCAGTTTCCATCAATTTTT-ATGGCTGTCTCTCAATTTATGTTATCTTCTTACACCGTATATGATGGTATACTAGTTTACAATATTAGACGATGGATGATGATTGGTTCTTATCATAATTTGATTTCGGCAGAAGCAATATTAGAGGTATTGTTGTAACGAAATTCCAATGTCATCTGCTTAGTATTATTAATGTTACCTGCATATTATCACATGCCGCTTAAAAATGTGTTATAAGTATTAAAATCTAGTGAAAGTTGAAATGTAATCTAATAGGATAATGAAACATATGAAACGGAATGAGGAATAATCGT
>UWOPS03_461_4
nnnnnnnnnnnnnnnnnnnnnnnnnnnnnnnnnnnnnnnnnnnnnnnnnnnnnnnnnnnnnnnnnnnnnnnnnnnnnnnnnnnnnnnnnnnnnnnnnnnnnnnnnnnnnnnnnnnnnnnnnnnnnnnnnnnnnnnnnnnnnnnnnnnnnnnnnnnnnnnnnnnnnnnnnnnnnnnnnnnnnnnnnnnnnnnnnnnnnnnnnnnnnnnnnnnnnnnnnnnnnnnnnnnnnnnnnnnnnnnnnnnnnnnnnnnnnnnnnnnnnnnnnnnnnnnnnnnnnnnnnnnnnnnnnnnnnnnnnnnnnnnnnnnnnnnnnnnnnnnnnnnnnnnnnnnnnnnnnnnnnnnnnnnnnnnnnnnnnnnnnnnnnnnnnnnnnnnnnnnnnnnnnnnnnnnnnnnnnnnnnnnnnnnnnnnnnnnnnnnnnnnnnnnnnnnnnnnnnnnnnnnnnnnnnnnnnnnnnnnnnnnnnnnnnnnnnnnnnnnnnnnnnnnnnnnnnnnnnnnnnnnnnnnnnnnnnnnnnnnnnnnnnnnnnnnnnnnnnnnnnnnnnnnnnnnnnnnnnnnnnnnnnnnnnnnnnnnnnnnnnnnnnnnnnnnnnnnnnnnnnnnnnnnnnnnnnnnnnnnnnnnnnnnnnnnnnnnnnnnnnnnnnnnnnnnnnnnnnnnnnnnnnnnnnnnnnnnnnnnnnnnnnnnnnnnnnnnnnnnn
>UWOPS05_217_3
nnnnnnnnnnnnnnnnnnnnnnnnnnnnnnnnnnnnnnnnnnnnnnnnnnnnnnnnnnnnnnnnnnnnnnnnnnnnnnnnnnnnnnnnnnnnnnnnnnnnnnnnnnnnnnnnnnnnnnnnnnnnnnnnnnnnnnnnnnnnnnnnnnnnnnnnnnnnnnnnnnnnnnnnnnnnnnnnnnnnnnnnnnnnnnnnnnnnnnnnnnnnnnnnnnnnnnnnnnnnnnnnnnnnnnnnnnnnnnnnnnnnnnnnnnnnnnnnnnnnnnnnnnnnnnnnnnnnnnnnnnnnnnnnnnnnnnnnnnnnnnnnnnnnnnnnnnnnnnnnnnnnnnnnnnnnnnnnnnnnnnnnnnnnnnnnnnnnnnnnnnnnnnnnnnnnnnnnnnnnnnnnnnnnnnnnnnnnnnnnnnnnnnnnnnnnnnnnnnnnnnnnnnnnnnnnnnnnnnnnnnnnnnnnnnnnnnnnnnnnnnnnnnnnnnnnnnnnnnnnnnnnnnnnnnnnnnnnnnnnnnnnnnnnnnnnnnnnnnnnnnnnnnnnnnnnnnnnnnnnnnnnnnnnnnnnnnnnnnnnnnnnnnnnnnnnnnnnnnnnnnnnnnnnnnnnnnnnnnnnnnnnnnnnnnnnnnnnnnnnnnnnnnnnnnnnnnnnnnnnnnnnnnnnnnnnnnnnnnnnnnnnnnnnnnnnnnnnnnnnnnnnnnnnnnnnnnnnnnnn
>UWOPS05_227_2
ACGTAATTTTAGAATTGTCTGATTCGTATTCAAATTTGGTGAAGGAATAACGCAGAGTTGACAATCTAATAGAATGGATTAATCGTAATTTTCAGAAACGTAGGAAAAGAAAAACAATTAAAACANNNN-NNNNNATTATTGATTTGCCTTTTAAGGGTCCATACTCCTGGGAGNNNNNNNTNNNNNNAATATATATNCNNNNNNNNNNNGCGAANAATTTGANAATTGTTCNNATTGCATTNTNGCCGNNNCCTANAANNNNNNNNATACNTAGTNTACANGNNNNTTTCNN-GACGTTNTNNNNNNNNNNNNANGNNNNNNNNNNNNNNNNNNNNNTNNNCNNNCCCGNNNNNNNTNNTNNNNCANNNNNNNNNNNNNNNNNANTNCAGTNNNNNNNNNTNNNNNNNNNNTGTNNNNNNNNNNNNNNNNTNNNNNNNNNNNNNNNNNNNNNNNNTNCTNNNNNNNNATNNNNGACGATNGANGNNNNNNNNNNNNNNTCANNNNNNNNNNNNNNNNGAAGCANTNNNNGNNNNNNNNNNNNNNNNNNNNNN-NNNGTNATCTGCNNNNNNNNNTTAANNNNACNNNCNTNTNNNCNNNTGCCGCNNNNNNATNNGTTATANNNANNNNNNNCTAGTGAAAGNNNNNNNNTNNNNNNNNAGGATAATGAAACATATGAAACGNNNTGAGGAATAATCGT
>UWOPS83_787_3
ACGNNNNTTTNNNNNNNNNNNANNNNNNNNNNNNNTTGGNGAAGGAATAACGCANAGTTGACANTTTAATANANTGGATTAATCGTANTNNNCNGAANCGTAGAAAAAGAAAAACANTTAAANCNTTATNTTAAGANTATTGATTTGCCTTTTANGGGNCCATACTCCTGGGAGAGAACATTCAGGATAATATANNNACCTGAGAAACTGGCGAATAATTTGATAATTGTTCGGATTGCATTGTTGCCAAATCCTATAACATTAGGTACACATAGTATACAAGCAATTCTCCC-GACGTTATAGGAATTCACAAAAGAGAATCGATGGTGTTACTNTNNNTTCCTTNCCGTTATACTTTGTCTTTCATTATCCNATTAGATTACATTTCAGTTTCCATCAATTTTTGATGGNNNNNNNNNNATTTATATTNNNTTCTTATACCGTATATGATGGTATACTAGTTTACAATATTAGACGNTGGATGATGATTGGTTCTTATCATAATNNNATTTCGNNNNNNGCAATATTAGAGGTATTGTTGCAACGAAATTCCAATGTCATCTGCNNNNTATNNNNNNNNTCACCTGCATATTANNNNNNNNNNNNNNNNNNNNNNNNNNNNNNNNNNNNANNNNNNNNNNNNNGNNANNNNNNNNNNNNNGATAANNNNANNNNNNNNNCGGNNNNNNNNNNNNNNNN
>UWOPS87_2421
ACGTAATTTTAGAATTGTCTGATTCGTATTCAAATTTGGTGAAGGAATAACGCAAAGTTGACAATTTAATAGAATGGATTAATCGTAATTTTCAGAAACGTAGAAAAAGAAAAACAATTAAAACATTATATTAAGATTATTGATTTGCCTTTTAAGGGTCCATACTCCTGGGAGAGAACATTCAGGATAATATATATACCTGAGAAACTGGCGAATAATTTGATAATTGTTCGGATTGCATTGTTGCCAAATCCTATAACATTAGGTACACATAGTATACAAGCAATTCTCCCCGACGTTATAGGAATTCACAAAAGAGAATCGATGGTGTTACTTTATCTTCCTTCCCGTTATACTTTTTCTTTCATTATCCTATTAGGTTACATTTCAGTTTCCATCAATTTTNGATGGCTGTCTCTCAATTTATATTATCTTCTTATACCGTATATGATGGTATACTAGTTTACAATATTAGACGATGGATGATGATTGGTTCTTATCANNNNNNNNNNNNNNNNNAANNNNNNNNNNANNNNNNNNNNNNNNNNNNNTNNNNNNNNNNNNGCTNNNNNNNNNNNNNNNNNNNNNCNNNNNNNNNNNNNNNNNNNNNNNNNNTGTTNNNANNATTAANNNNNNNTGAAAGTTGAAATGNNNNNNAATAGGATAATGAAACANNNNANACGGAATGAGGAATNANNNN
>W303
ACGTAATTTTAGAATTGTCTGATTCGTATTCAAATTTGGTGAAGGANTAACGCAGAGTTGACAATTTAATAGAATGGANTAATCGTAATTTTCAGAAACGTAGAAAAAGAAAAACAATTAAAACATTATATTAAGATTATTGATTTGCCTTTTAAGGGTCCATACTCCTGGGAGAGAACATTCAGGATAATATATATACCTGAGAAACTGGCGAGTAATTTGATAATTGTTCGGATTGCATTGTTGCCGAATCCTATAACATTAGGTATACATAGTATACAAGCAATTCTCCC-GACGTTATAGGAATTCACAAAAGAGAATCGATGGTGTTACTTTATCTTCCTTCCCGTTATACTTTGTCTTTCATTATCCTATTAGATTACATTTCAGTTTCCATCAATTTTTGATGGCTGTCTCTCAATTTATATTATCTTCTTATACCGTATATGATGGTATACTAGTTTACAATATTAGACGATGGATGATGATTGGTTCTTATCATAATTTGATTTCGGCAGAAGCAATATTAGAGGTATTGTTGTAACGAAATTCCAATGTCATCTGCTTAGTATTATTAATGTTACCTGAATATTATCACATGCTGCTTAAAAATNNGTTATAAGTATTNNNATCTAGNNNNANNTGAAANGTAATNNAATAGGATANTGNNNNNNNNNNNACGGANNNAGGNNNAATCGT
>Y12
nnnnnnnnnnnnnnnnnnnnnnnnnnnnnnnnnnnnnnnnnnnnnnnnnnnnnnnnnnnnnnnnnnnnnnnnnnnnnnnnnnnnnnnnnnnnnnnnnnnnnnnnnnnnnnnnnnnnnnnnnnnnnnnnnnnnnnnnnnnnnnnnnnnnnnnnnnnnnnnnnnnnnnnnnnnnnnnnnnnnnnnnnnnnnnnnnnnnnnnnnnnnnnnnnnnnnnnnnnnnnnnnnnnnnnnnnnnnnnnnnnnnnnnnnnnnnnnnnnnnnnnnnnnnnnnnnnnnnnnnnnnnnnnnnnnnnnnnnnnnnnnnnnnnnnnnnnnnnnnnnnnnnnnnnnnnnnnnnnnnnnnnnnnnnnnnnnnnnnnnnnnnnnnnnnnnnnnnnnnnnnnnnnnnnnnnnnnnnnnnnnnnnnnnnnnnnnnnnnnnnnnnnnnnnnnnnnnnnnnnnnnnnnnnnnnnnnnnnnnnnnnnnnnnnnnnnnnnnnnnnnnnnnnnnnnnnnnnnnnnnnnnnnnnnnnnnnnnnnnnnnnnnnnnnnnnnnnnnnnnnnnnnnnnnnnnnnnnnnnnnnnnnnnnnnnnnnnnnnnnnnnnnnnnnnnnnnnnnnnnnnnnnnnnnnnnnnnnnnnnnnnnnnnnnnnnnnnnnnnnnnnnnnnnnnnnnnnnnnnnnnnnnnnnnnnnnnnnnnnnnnnnnnnnnnnnnnnnnnnn
>Y55
ACGTAATTTTAGAATTGTCTGATTCGTANTNNNNTTTGNNGAAGGAATAACGCAGAGTTGACAATCTAATAGAANNGNNTANTCGTAATTTTCAGAAACGTAGAAAAAGAAAAACAATTAAAACATTAT-GTAAGATTATTGATTTNCCTTTTAAGGGTCCATACTCCTGGGAGAGAACATTCAGGATAATATATATACCTGAGAAACTGGCGAATAATTTGATAATTGTTCGGATTGCATTGTTGCCAAATCCTATAACATTAGGTACACATAGTATACAAGCAATTCTCCCCGACGTTATAGGAATTCACAAAAGAGAATCGATAGTGTTACTTTATCTTCCTTCCTGTTATACTTTGTCTTTCATTATCCTATTAGATTACATTTCAGTTTCCATCAATTTTT-ATGGCTGTCTCTCAATTTATGTTATCTTCTTACACCGTATATGATGGTATACTAGTTTACAATATTAGACGATGGATGATGATTGGTTCTTATCATAATTTGATTTCGGCAGAAGCAATATTAGAGGTATTGTTGTAACGAAATTCCAATGTCATCTGCTTAGTATTATTAATGTTACCTGCATATTATCACATGCCGCTTAAAAATGTGTTATAAGTATTAAAATCTAGTGAAAGTTGAAATGTAATCTAATAGGATAATGAAACATATGAAACGGAATGAGGAATAATCGT
>Y9
nnnnnnnnnnnnnnnnnnnnnnnnnnnnnnnnnnnnnnnnnnnnnnnnnnnnnnnnnnnnnnnnnnnnnnnnnnnnnnnnnnnnnnnnnnnnnnnnnnnnnnnnnnnnnnnnnnnnnnnnnnnnnnnnnnnnnnnnnnnnnnnnnnnnnnnnnnnnnnnnnnnnnnnnnnnnnnnnnnnnnnnnnnnnnnnnnnnnnnnnnnnnnnnnnnnnnnnnnnnnnnnnnnnnnnnnnnnnnnnnnnnnnnnnnnnnnnnnnnnnnnnnnnnnnnnnnnnnnnnnnnnnnnnnnnnnnnnnnnnnnnnnnnnnnnnnnnnnnnnnnnnnnnnnnnnnnnnnnnnnnnnnnnnnnnnnnnnnnnnnnnnnnnnnnnnnnnnnnnnnnnnnnnnnnnnnnnnnnnnnnnnnnnnnnnnnnnnnnnnnnnnnnnnnnnnnnnnnnnnnnnnnnnnnnnnnnnnnnnnnnnnnnnnnnnnnnnnnnnnnnnnnnnnnnnnnnnnnnnnnnnnnnnnnnnnnnnnnnnnnnnnnnnnnnnnnnnnnnnnnnnnnnnnnnnnnnnnnnnnnnnnnnnnnnnnnnnnnnnnnnnnnnnnnnnnnnnnnnnnnnnnnnnnnnnnnnnnnnnnnnnnnnnnnnnnnnnnnnnnnnnnnnnnnnnnnnnnnnnnnnnnnnnnnnnnnnnnnnnnnnnnnnnnnnnnnnnnnnnnn
>YIIc17_E5
nnnnnnnnnnnnnnnnnnnnnnnnnnnnnnnnnnnnnnnnnnnnnnnnnnnnnnnnnnnnnnnnnnnnnnnnnnnnnnnnnnnnnnnnnnnnnnnnnnnnnnnnnnnnnnnnnnnnnnnnnnnnnnnnnnnnnnnnNNNNNNNNNNNNNNNNNNNNNNNNNNNNNNNNNNNNNNNNNNNNNNNNNNNNNNNNNN-NNN-NNNNNNNNNNN-NNNNNNNNNNNNNNNNNNN-NNNNNNNNNNNN-NNNNNNNNNNNNNNNNNNNNNNNNNNNNNNNNNNNNNNNNNNNNNNNNN-NNNNNNNNNNNNNNNNNNNNNNNNNNNNNNNNNNNNNNNNNNNNNNNNNNNNNNNNNNNNNNNNNNNNN-NNNNNNNNNNNNNNNNNNNNNNNNNNNNNNNNNNNNNNNNNN-NNNNNNNNNNNNNNNNNNNNNNNNNNNNNNNANNNNNNNTNNNNNNNNNNANNANNNNNNNNNNNNAGACGATGGATGATGNNNNNNNNNNNNCANNNNNNNNNNNCNGCAGAAGNNNNNTTAGAGGTATTGTTGTAACGNNNNNNCAATATCATCTGCTTAGTATTATTAATGTTACCTGCATATTATCACATGCCGCTTAAAAATGTGTTATAAGTATTAAAATCTAGTGAAAGTTGAAATGTAATCTAATAGGATAATGAAACATATGAAACGGAATGAGGAATAATCGT
>YJM789
ACGTAATTTTAGAATTGTCTGATTCGTATTCAGATTTGGTGAAGGAATAACGCAGAGTTGACAATTTAATAGAATGGATTAATCGTAATCTTCAGAAACGTAGAAAAAGAAAAACAATTAAAACATTATATTAAGATTATTGATTTGCCTTTTAAGGGTCCATACTCCTGGGAGAGAACATTCAGGATAATATATATACCTGAGAAACTGGCGAATAATTTGATAATTGTTCGGATTGCATTGTTGCCGAATCCTATAACATTAGGTATACATAGTATACAAGCAATTCTCCC-GACGTTATAGGAATTCACAAAAGAGAATCGATGGTGTTACTTTATCTTCCTTCCCGTTATACTTTGTCTTTCATTATCCTATTAGATTACATTTCAGTTTCCATCAATTTTTGATGGCTGTCTCTCAATTTATATTATCTTCTTATACCGTATATGATGGTATACTAGTTTACAGTATTAGACGATGGATGATGATTGGTTCTTATCATAATTTGATTTCGGCAGAAGCAATATTAGAGGTATTGTTGTAACGAAATTCCAATGTCATCTGCTTAGTATTATTAATGTTACCTGAATATTATCACATGCCGCTTAAAAATGTGTTATAAGTATTAAAATCTAGTGAAAGTTGAAATGTAATCTAATAGGATAATGAAACATATGAAACGGAATGAGGAATAATCGT
>YJM975
nnnnnnnnnnnnnnnnnnnnnnnnnnnnnnnnnnnnnnnnnnnnnnnnnnnnnnnnnnnnnnnnnnnnnnnnnnnnnnnnnnnnnnnnnnnnnnnnnnnnnnnnnnnnnnnnnnnnnnnnnnnnnnNNNNNNNNNNNNNNNNNNNNNNNNNNNNNNNNNNNNNNNNNNNNNNNNNNNNNNNNNNNNNNNNNNNNNNNNNNNNNNNNNNNNNNNNNNNNNNNNNNNNNNNNNNNNNNNNNNNNNNNNNNNNNNNNNNNNNNNNTAGNNNNNNNNNNNNNNNNNNNNNNNNNNNN-NNNNNNNNNNNNNNNNNNNAAANNNNNNNNATGNNNNNNNNNNNNNNNNNNNNCCGNNNNNNTNNNNNNTTCATNNNNNNNTTAGATNNNATTTCAGTTTCCATCAATTTTTGATGGCTGTCTCTCAATTTATATTATCTTCTTATACCGTATATGATGGTATACTAGTTTACAGTATTAGACGATGGATGATGATNGGTTCTTATCATAATTTGATTTCGGCAGAAGCAATATTAGAGGTATTGTTGTAACGAAATTCCAATGTCATCTGCTTAGTATTATTAATGTTACCTGAATATTATCACATGCCGCTTAAAAATGTGTTATAAGTATTAAAATCTAGTGAAAGTTGAANTGTAATCTAATAGGATAATGAAACATATGAAACGGAATGAGGAATAATCGT
>YJM978
ACGTAATTTTAGAATNGTCTGATTCGTATTCAGATTTGGTGANGGANTAACGCAGAGTNGACAANTTAATNGAATGGATTAATCGTAATCTTCAGAAACGTAGAAAAAGAAAAACAATTAAAACATTATATTAAGATTATTGATTTGCCTTTTAAGGGTCCATACTCCTGGGAGAGAACATTCAGGATAATATATATACCTGAGAAACTGGCGAATAATTTGATAATTGTTCGGATTGCATTGTTGCCGAATCCTATAACATTAGGTATACATAGTATACAAGCAATTCTCCC-GACGTTATAGGAATTCACAAANGAGAATCGATGGTGTTACTTTATCTTCCTTCCCGTTATACTTTGTCTTTCATTATCCTATTAGATTACATTTCAGTTTCCATCAATTTTTGATGGCTGTCTCTCAATTTATATTATCTTCTTATACCGTATATGATGGTATACTAGTTTACAGTATTAGACGATGGATGATGATTGGTTCTTATCATAATTTGATTTCGGCAGAAGCAATATTAGAGGTATTGTTGTAACGAAATTCCAATGTCATCTGCTTAGTATTATTAATGTTACCTGAATATTATCACATGCCGCTTAAAAATGTGTTATAAGTATTAAAATCTAGTGAAAGTTGAAATGTAATCTAATAGGATAATGAAACATATGAAACGGAATGAGGAATAATCGT
>YJM981
nnnnnnnnnnnnnnnnnnnnnnnnnnnnnnnnnnnnnnnnnnnnnnnnnnnnnnnnnnnnnnnnnnnnnnnnnnnnnnnnnnnnnnnnnnnnnnnnnnnnnnnnnnnnnnnnnnnnnnnnnnnnnnnnnnnnnnnnnnnnnnnnnnnnnnnnnnnnnnnnnnnnnnnnnnnnnnnnnnnnnnnnnnnnnnnnnnnnnnnnnnnnnnnnnnnnnnnnnnnnnnnnnnnnnnNNNNNNNNNNNNNNNNCCGAATNNNNNNNNNNNNNNNNNNNNNNNNNNNNNAGCANNNNNNCC-GACGTNNNNNNAATTCACAAAAGAGAATCGATGGTNNNNNNNNNNNNNNNNNCNNNNNNNNNNTTNTCTNNNNNNATCCTATTAGATTACNNNTCAGTTTCCATCAATTTTTGATGGCTNNCTCTCAATTTATATTATCTTCTTATACNNNATATGATGGTATACTANNNNACAGTNNTAGACGATGGATGATGATTGGTTCTTATCATAATTTGATTTCGGCAGAAGCAATATTAGAGNNNNNNTTGTAACGAANNNCCAATGTCATCTGCTTAGTATTATTAATGTTACCTGAATATTATCACATGCCGCTTAAAAATGTGTTATAAGTATTAAAATCTAGTGAAAGTTGAAATGTAATCTAATAGGATAATGAAACATATGAAACGGAATGAGGAATAATCGT
>YPS128
ACGTAATTTTAGAATTGTCTGATTCGTATTCAAATTTGGTGAAGGAATAACGCAGAGTTGACAATCTAATAGAATGGATTAATCGTAATTTTCAGAAACGTAGGAAAAGAAAAACAATTAAAACATTAT-GTAAGATTATTGATTTGCCTTTTAAGGGTCCATACTCCTGGGAGAGAACATTCAGGATAATATATATACCTGAGAAACTGGCGAATAATTTGATAATTGTTCGGATTGCATTGTTGCCGAATCCTATAACATTAGGTATACATAGTATACAAGCAATTCTCCC-GACGTTATAGGAATTCACAAAAGAGAATCGATGGTGTTACTTTATCTTCCTTCCCGTTATACTTTGTCTTTCATTATCCTATTAGATTACATNNCAGTTTCCATCAATTTTTGATGGCTGTCTCTCAATTTATATTATCTTCTTATACCGTATATGATGGTATACTAGTTTACAATATTAGACGATNNNNNNTGATTGGTTCTTATCATAATTTGATTTCGGCAGAAGCAATATTAGAGGTATTGTTGTAACGAAATTCCAATGTCATCTGCTTAGTATTATTAATGTTACCTGCATATTATCACATGCCGCTTAAAAATGTGTTATAAGTATTAAAATCTAGTGAAAGTTGAAATGTAATCTAATAGGATAATGAAACATATGAAACGGAATGAGGAATAATCGT
>YPS606
NNNNNNNNNNNNNNNNNNNNNNNNNNNNNNNNNNNNNNNNNNNNNNNnnnnnnnnnnnnnnnnnnnnnnnnnnnnnnnnnnnnnnnnnnnnnnnnnnnnnnnnnnnnnnnnnnnnnnnnnnnnnnnnnnnnnnnnnnnnnnnnnnnnnnnnnnnnnnnnnnnnnnnnnnnnnnnnnnnnnnnnnnnnnnnnnnnnnnnnnnnnnnnnnnnnnnnnnnnnnnnnnnnnnnnnnnnnnNNNNN-NNNNNNNN-NNNNNNNNNNN-NNNNNNNNNNNNNNNNNN-NNNNNNNNNNN-NNNNNNNNNNNNNN-NNNNNNNNNNNNNNNNNNNNNNNNNNN-NNNNNNNNNNNNNNNNNNNNNNNNNNNNNNNNNNNNNNNNNNNNNNNNNNNNNNNNNNNNNNNNNNNNNNNNNNNNNNNNNNNNNNNNNNNNNNNNNNNNNNNNNCGTATATGATGGTATACTAGTTTACAATATTAGACGATGGATGATGATTGGTTCTTATCATAATTTGATTTCGGCAGAAGCAATATTAGAGGTATTGTTGTAACGAAATTCCAATGTCATCTGCTTAGTATTATTAATGTTACCTGCATATTATCACATGCCGCTTAAAAATGTGTTATAAGTATTAAAATCTAGTGAAAGTTGAAATGTAATCTAATAGGATAATGAAACATATGAAACGGAATGAGGAANAATCGT
>YS2
NNNNNNNNNNNNNNNNNNNNNNNNNNNNNNNNNNNNNNNNNNNNNNNNNNNNNNNNNNNNNNNNNNNNNNNNNNNNNNNNNNNNNNNNNNNNNNNNNNNNNNNNNNNNNNNNN-NNNNNNNNNNNNNNNNNNNNNNNNNNNNNNNNNNNNNNNNNNNNNNNNNNNNNNNNNNNNNNNNNNNNNNNNNNNNNNNNNNNNNNNNNNNNNNNNNNNNNNNNNNNNNNNNNNNNNN-NNNNNNNNNNNNNNNNNNNNNNNNNNNNNNNNnnnnnnnnnnnnnnnnnnnnnnnnnnnnnnnnnnnnnnnnnnnnnnnnnnnnnnnnnnnnnnnnnnnnnnnnnnnnnnnnnnnnnnnnnnnnnnnnnnnnnnnnnnnnnnnnnnnnnnnnnnnnnnnnnnnnnnnnnnnnnnnnnnnnnnnnnnnnnnnnnnnnnnnnnnnnnnnnnnnnnnnnnnnnnnnnnnnnnnnnnnnnnnnnnnnnnnnnnnnnnnnnnnnnnnnnnnnnnnnnnnnnnnnnnnnnnnnnnnnnnnnnnnnnnnnnnnnnnnnnnnnnnnnnnnnnnnnnnnnnnnnnnnnnnnnnnnnnnnnnnnnnnnnnnnnnnnnnnnnnnnnnnnnnnnnnnnnnnnnnnnnnnnnnnnnnnnnnnnnnnnnnnnnnnnnnnnnnnnnnnnnnnnnnnnnnnnnnnnnnnnnnnnnnnnnnnnn
>YS4
nnnnnnnnnnnnnnnnnnnnnnnnnnnnnnnnnnnnnnnnnnnnnnnnnnnnnnnnnnnnnnnnnnnnnnnnnnnnnnnnnnnnnnnnnnnnnnnnnnnnnnnnnnnnnnnnnnnnnnnnnnnnnnnnnnnnnnnnnnnnnnnnnnnnnnnnnnnnnnnnnnnnnnnnnnnnnnnnnnnnnnnnnnnnnnnnnnnnnnnnnnnnnnnnnnnnnnnnnnnnnnnnnnnnnnnnnnnnnnnnnnnnnnnnnnnnnnnnnnnnnnnnnnnnnnnnnnnnnnnnnnnnnnnnnnnnnnnnnnnnnnnnnnnnnnnnnnnnnnnnnnnnnnnnnnnnnnnnnnnnnnnnnnnnnnnnnnnnnnnnnnnnnnnnnnnnnnnnnnnnnnnnnnnnnnnnnnnnnnnnnnnnnnnnnnnnnnnnnnnnnnnnnnnnnnnnnnnnnnnnnnnnnnnnnnnnnnnnnnnnnnnnnnnnnnnnnnnnnnnnnnnnnnnnnnnnnnnnnnnnnnnnnnnnnnnnnnnnnnnnnnnnnnnnnnnnnnnnnnnnnnnnnnnnnnnnnnnnnnnnnnnnnnnnnnnnnnnnnnnnnnnnnnnnnnnnnnnnnnnnnnnnnnnnnnnnnnnnnnnnnnnnnnnnnnnnnnnnnnnnnnnnnnnnnnnnnnnnnnnnnnnnnnnnnnnnnnnnnnnnnnnnnnnnnnnnnnnnnnnn
>YS9
nnnnnnnnnnnnnnnnnnnnnnnnnnnnnnnnnnnnnnnnnnnnnnnnnnnnnnnnnnnnnnnnnnnnnnnnnnnnnnnnnnnnnnnnnnnnnnnnnnnnnnnnnNNNNNNNNNNNNNNNNNNNNNNNNNNNN-NNNNNNNNNNNNNNNNN-NNNNNNNNNNNNNNNNNNNNNNNNNNNNNNNNNNNNNNNNNNNNNNNNNNNNNN-NNNNNNNNNNNNN-NNNNNNNNNNNNNNNNNNNNNNNNNNNNNNNNNNNNNNNNNNNNNNNNNNNNNNNNNNNNNNNNNNNNNNNN-NNNNNNNNNNNNNNNNNNNNNNNNNNNNNNNNNNNNNNNNNNNNNNNNNNNNNNNNNNNNNNNNNNNNNNNNNNNNNNNNNNNNNNNNNNNNNNNNNNNNNNNNNNNNNNNTGANNNCNNTCTCTNNNNNTATANNNNNNNNNNNTACCGTATATGATGGTATACTAGTTTACAGTATTAGACGATGGATGATGATNNNNNNTTATCATAATTTGATTTCGGCAGAAGCAATATTAGAGGTATTGTTGTAACGNNNNNNCAATGTCATCTGCTTAGTATTATTAATGTTACCTGAATATTATCACATGCCGCTTAAAAATGTGTTATAAGTATTAAAATCTAGTGAAAGTTGAAATGTAATCTAATAGGATAATGAAACATATGAAACGGAATGAGGAATAATCGT
