# Supplementary material for: Evolutionary Genomics of Transposable Elements in Saccharomyces cerevisiae
Source: PLoS One. 2012 Nov 30;7(11):e50978. doi: 10.1371/journal.pone.0050978 (PMC3511429; doi:10.1371/journal.pone.0050978)
Supplement: File S7 — ZIP archive of SGRP strain alignments used for population genomic analyses. Alignments of the orthologous genomic region in each SGRP strain corresponding to each Ty insertion in our re-annotation of the S. cerevisiae reference genome. N’s represent low quality (<Q40 phred score) or missing data, primarily due to the low-coverage sequence of many SGRP strains. The DNA sequence of sacCer2 is included as “REF” and each alignment includes the TE locus and 200 bp of DNA sequence on either side of the Ty insertion site. A dummy sequence shows the position of each TE in the alignment with “T”s. (ZIP) [file pone.0050978.s007.zip › S7/chrV_s120-_TY3.mfa]

>REF
TCGAATTATTCACCAGTTTCTCAGGTATACCTTGTATACCT---------AATATCTTGTATACCTGATATCATAATGTTCAATAACAGTAAAGTGCTAATAATTATGTATTTTTTTGCCGATTTTTCAATATTTCACCTGTTTATCGGTGTCAAAGTACTACGTTTAGTTTACTGTAGGGTTAGTTGATTTTTTTACGGCTAAATTTATGTTGTATTACGGGCTCGAGTAATACCGGAGTGTCTTGACAATCCTAATATAAACAGTCTTAGGGAAGTAACCAGTTGTCAAAACAGTTTATCAGATTAATTCACGGAATGTTACTTATCTTATATATTATATAAAATATGAATCATATTAAGTGGTGGAAGCGCGGAATCTCGGATCTAAACTAATTGTTCAGGCATTTATACGTTTGGGTAGTTCAGCTAGGGAAGGCCGGGTTTTATCTCATGTTGTTCGTTTTGTTATAAGGTTGTTTCATCTGTGTTTTATGAACGTTTAGGATGACGTATTGTCATACTGACGTATCTCATTTTGAGATACAACAATTT-ACAGTTGTACTGGTCCTATAGTGTAGTGGTTATCACTTTCGGTTTTGATCCGGACAACCCCGGTTCGAATCCGGGTAGGACCTTTTTTATTCATTTTTACATAATATATGCTGAATATATTGGTTAAAGAGGTTTTTTTAGTTCCCAAATGTCCACAGTAAAGTAGATAAAGCAATAGCTATTTCCATCAAATCCA
>index
----------------------------------------------------------------------------------------------------------------------------------------------------------------------------------------------------------------TTTTTTTTTTTTTTTTTTTTTTTTTTTTTTTTTTTTTTTTTTTTTTTTTTTTTTTTTTTTTTTTTTTTTTTTTTTTTTTTTTTTTTTTTTTTTTTTTTTTTTTTTTTTTTTTTTTTTTTTTTTTTTTTTTTTTTTTTTTTTTTTTTTTTTTTTTTTTTTTTTTTTTTTTTTTTTTTTTTTTTTTTTTTTTTTTTTTTTTTTTTTTTTTTTTTTTTTTTTTTTTTTTTTTTTTTTTTTTTTTTTTTTTTTTTTTTTTTTTTTTTTTTTTTTTTTTTTTTTTTTTTTTTTTTTTTTTTTTTTTTTTTTTTTTTTTTTTTTTTTTTTTTTTTTTTTTTTTTTTTT---------------------------------------------------------------------------------------------------------------------------------------------------------------------------------------------------------
>273614N
nnnnnnnnnnnnnnnnnnnnnnnnnnnnnnnnnnnnnnnnnnnnnnnnnnnnnnnnnnnnnnnnnnnnnnnnnnnnnnnnnnnnnnnnnnnnnnnnnnnnnnnnnnnnnnnnnnnnnnnnnnnnnnnnnnnnnnnnnnnnnnnnnnnnnnnnnnnnnnnnnnnnnnnnnnnnnnnnnnnnnnnnnnnnnnnnnnnnnnnnnnnnnnnnnnnnnnnnnnnnnnnnnnnnnnnnnnnnnnnnnnnnnnnnnnnnnnnnnnnnnnnnnnnnnnnnnnnnnnnnnnnnnnnnnnnnnnnnnnnnnnnnnnnnnnnnnnnnnnnnnnnnnnnnnnnnnnnnnnnnnnnnnnnnnnnnnnnnnnnnnnnnnnnnnnnnnnnnnnnnnnnnnnnnnnnnnnnnnnnnnnnnnnnnnnnnnnnnnnnnnnnnnnnnnnnnnnnnnnnnnnnnnnnnnnnnnnnnnnnnnnnnnnnnnnnnnnnnnnnnnnnnnnnnnnnnnnnnnnnnnnnnnnnnnnnnnnnnnnnnnnnnnnnnnnnnnnnnnnnnnnnnnnnnnnnnnnnnnnnnnnnnnnnnnnnnnnnnnnnnnnnnnnnnnnnnnnnnnnnnnnnnnnnnnnnnnnnnnnnnnnnnnnnnnnnnnnnnnnnnnnnnnnnnnnnnnnnnnnnnnnnnnnnnnnnnnnnnnnnnnnnnnnnnnnnnnnnnnnnnnnnnnnnnnnnnnnnnnnnnnnnnnnnnnnnnnnnnnnnnnnnnnnnnnnn
>322134S
nnnnnnnnnnnnnnnnnnnnnnnnnnnnnnnnnnnnnnnnnnnnnnnnnnnnnnnnnnnnnnnnnnnnnnnnnnnnnnnnnnnnnnnnnnnnnnnnnnnnnnnnnnnnnnnnnnnnnnnnnnnnnnnnnnnnnnnnnnnnnnnnnnnnnnnnnnnnnnnnnnnnnnnnnnnnnnnnnnnnnnnnnnnnnnnnnnnnnnnnnnnnnnnnnnnnnnnnnnnnnnnnnnnnnnnnnnnnnnnnnnnnnnnnnnnnnnnnnnnnnnnnnnnnnnnnnnnnnnnnnnnnnnnnnnnnnnnnnnnnnnnnnnnnnnnnnnnnnnnnnnnnnnnnnnnnnnnnnnnnnnnnnnnnnnnnnnnnnnnnnnnnnnnnnnnnnnnnnnnnnnnnnnnnnnnnnnnnnnnnnnnnnnnnnnnnnnnnnnnnnnnnnnnnnnnnnnnnnnnnnnnnnnnnnnnnnnnnnnnnnnnnnnnnnnnnnnnnnnnnnnnnnnnnnnnnnnnnnnnnnnnnnnnnnnnnnnnnnnnnnnnnnnnnnnnnnnnnnnnnnnnnnnnnnnnnnnnnnnnnnnnnnnnnnnnnnnnnnnnnnnnnnnnnnnnnnnnnnnnnnnnnnnnnnnnnnnnnnnnnnnnnnnnnnnnnnnnnnnnnnnnnnnnnnnnnnnnnnnnnnnnnnnnnnnnnnnnnnnnnnnnnnnnnnnnnnnnnnnnnnnnnnnnnnnnnnnnnnnnnnnnnnnnnnnnnnnnnnnnnnnnnnnnnnnn
>378604X
TCGAATTATTCACCAGTTTCTCAGGTATACCATGTATACCT---------AATATCTTGTATACCTGATATCATAATGTTCAATAACAGTAAAGTGCTAATAATCATGTATTTATTTGCCGATTGTTCAATATTTCACCTGTTTATCGGTGTCAAAGTACTACATTCAGTTTACTGTAGGATTAGTTGATTATTTTTCGGCTAAA-----------------------------------------------------------------------------------------------------------------------------------------------------------------------------------------------------------------------------------------------------------------------------------------------------------------------------------------------------------TTTACAGTTGTACTGGTCCTATAGTGTAGTGGTTATCACTTTCGGTTTTGATCCGGACAACCCCGGTTCGAATCCGGGTAGGACCTTTTTTATTCATTTTTACATAATATATGCTGAATATATTGNNNNNNNNNNNNNNNNNNNNNNNNNNNNNNNNNNNNNNNNNNNNNNNNNNNNNnnnnnnnnnnnnnnnnnnnnn
>BC187
nnnnnnnnnnnnnnnnnnnnnnnnnnnnnnnnnnnnnnnnnnnnnnnnnnnnnnnnnnnnnnnnnnnnnnnnnnnnnnnnnnnnnnnnnnnnnnnnnnnnnnnnnnnnnnnnnnnnnnnnnnnnnnnnnnnnnnnnnnnnnnnnnnnnnnnnnnnnnnnnnnnnnnnnnnnnnnnnnnnnnnnnnnnnnnnnnnnnnnnnnnnnnnnnnnnnnnnnnnnnnnnnnnnnnnnnnnnnnnnnnnnnnnnnnnnnnnnnnnnnnnnnnnnnnnnnnnnnnnnnnnnnnnnnnnnnnnnnnnnnnnnnnnnnnnnnnnnnnnnnnnnnnnnnnnnnnnnnnnnnnnnnnnnnnnnnnnnnnnnnnnnnnnnnnnnnnnnnnnnnnnnnnnnnnnnnnnnnnnnnnnnnnnnnnnnnnnnnnnnnnnnnnnnnnnnnnnnnnnnnnnnnnnnnnnnnnnnnnnnnnnnnnnnnnnnnnnnnnnnnnnnnnnnnnnnnnnnnnnnnnnnnnnnnnnnnnnnnnnnnnnnnnnnnnnnnnnnnnnnnnnnnnnnnnnnnNN-NNNNNNNNNNNNNNNNNNNNNNNNNNNNNNNNNNNNNNNNNNNNNNNNNNNNNNNNNNNNNNNNNNNNNNNNNNNNNNNNNNNNNNNNNNNNNNNNNNNNANNNNNNNNNCNNANNNNNNNNNNNNNNNNNNNNNNNNNNNNNNNNNNNNNNNNNNAGTAAAGTAGATAAANNNATANNNNNNNNNNNNNNNNNNN
>DBVPG1106
NNNNNNNNNNNNNNNNNNNNNNNNNNNNNNNTNNNNNNNNNNNNNNNNNNNNNNNNNNNNNNNNNNGNNNNNNNNNNNTTCNNNNNNNNNNNNNNNNNNNNNNNNNNN-NNNNNNN-NNNNNnnnnnnnnnnnnnnnnnnnnnnnnnnnnnnnnnnnnnnnnnnnnnnnnnnnnnnnnnnnnnnnnnnnnnnnnnnnnnnnnnnnnnnnnnnnnnnnnnnnnnnnnnnnnnnnnnnnnnnnnnnnnnnnnnnnnnnnnnnnnnnnnnnnnnnnnnnnnnnnnnnnnnnnnnnnnnnnnnnnnnnnnnnnnnnnnnnnnnnnnnnnnnnnnnnnnnnnnnnnnnnnnnnnnnnnnnnnnnnnnnnnnnnnnnnnnnnnnnnnnnnnnnnnnnnnnnnnnnnnnnnnnnnnnnnnnnnnnnnnnnnnnnnnnnnnnnnnnnnnnnnnnnnnnnnnnnnnnnnnnnnnnnnnnnnnnnnnnnnnnnnnnnnnnnnnnnnnnnnnnnnnnnnnnnnnnnnnnnnnnnnnnnnnnnnnnnnnnnnnnnnnnnnnnnnnnnnnnnnnnnnnnnnnnnnnnnnnnnnnnnnnnnnnnnnnnnnnnnnnnnnnnnnnnnnnnnnnnnnnnnnnnnnnnnnnnnnnnnnnnnnnnnnnnnnnnnnnnnnnnnnnnnnnnnnnnnnnnnnnnnnnnnnnnnnnnnnnnnnnnnnnnnnnnnnnnnnnnnnnnnnnnnnnnnnnnnnnnnnnnnnnnnnnnn
>DBVPG1373
NNNNNNNNN-NNNN-NNNNNNNNNNnnnnnnnnnnnnnnnnnnnnnnnnnnnnnnnnnnnnnnnnnnnnnnnnnnnnnnnnnnnnnnnnnnnnnnnnnnnnnnnnnnnnnnnnnnnnnnnnnnnnnnnnnnnnnnnnnnnnnnnnnnnnnnnnnnnnnnnnnnnnnnnnnnnnnnnnnnnnnnnnnnnnnnnnnnnnnnnnnnnnnnnnnnnnnnnnnnnnnnnnnnnnnnnnnnnnnnnnnnnnnnnnnnnnnnnnnnnnnnnnnnnnnnnnnnnnnnnnnnnnnnnnnnnnnnnnnnnnnnnnnnnnnnnnnnnnnnnnnnnnnnnnnnnnnnnnnnnnnnnnnnnnnnnnnnnnnnnnnnnnnnnnnnnnnnnnnnnnnnnnnnnnnnnnnnnnnnnnnnnnnnnnnnnnnnnnnnnnnnnnnnnnnnnnnnnnnnnnnnnnnnnnnnnnnnnnnnnnnnnnnnnnnnnnnnnnnnnnnnnnnnnnnnnnnnnnnnnnnnnnnnnnnnnnnnnnnnnnnnnnnnnnnnnnnnnnnnnnnnnnnnnnnnnnnnnnnnnnnnnnnnnnnnnnnnnnnnnnnnnnnnnnnnnnnnnnnnnnnnnnnnnnnnnnnnnnnnnnnnnnnnnnnnnnnnnnnnnnnnnnnnnnnnnnnnnnnnnnnnnnnnnnnnnnnnnnnnnnnnnnnnnnnnnnnnnnnnnnnnnnnnnnnnnnnnnnnnnnnnnnnnnnnnnnnnnnnnnnnnnnnnnnnn
>DBVPG1788
nnnnnnnnnnnnnnnnnnnnnnnnnnnnnnnnnnnnnnnnnnnnnnnnnnnnnnnnnnnnnnnnnnnnnnnnnnnnnnnnnnnnnnnnnnnnnnnnnnnnnnnnnnnnnnnnnnnnnnnnnnnnnnnnnnnnnnnnnnnnnnnnnnnnnnnnnnnnnnnnnnnnnnnnnnnnnnnnnnnnnnnnnnnnnnnnnnnnnnnnnnnnnnnnnnnnnnnnnnnnnnnnnnnnnnnnnnnnnnnnnnnnnnnnnnnnnnnnnnnnnnnnnnnnnnnnnnnnnnnnnnnnnnnnnnnnnnnnnnnnnnnnnnnnnnnnnnnnnnnnnnnnnnnnnnnnnnnnnnnnnnnnnnnnnnnnnnnnnnnnnnnnnnnnnnnnnnnnnnnnnnnnnnnnnnnnnnnnnnnnnnnnnnnnnnnnnnnnnnnnnnnnnnnnnnnnnnnnnnnnnnnnnnnnnnnnnnnnnnnnnnnnnnnnnnnnnnnnnnnnnnnnnnnnnnnnnnnnnnnnnnnnnnnnnnnnnnnnnnnnnnnnnnnnnnnnnnnnnnnnnnnnnnnnnnnnnnnnnnnnnNNNNNNNNNNNNNNNNNNNNNNNNNNNNNNNNNNNNNNNNNNNNNNNNNNNNNNNNNNNNNNNNNNNNNNNNNNNNNN-NNNNNNNNNNNNNNNNNNNNNNNNNNNNNNNNNNNNNNNNNNNNNNNNNNNNNNNNNNNNNNNNNNNNNNNNNNNNNNNNNNNAANNNNNNNNNNNNNNNNNNNNNNNNNN
>DBVPG1853
TCGAATTATTCACCAGTTTCTCAGGTATACCTTGTATACCTTGTATACCTAATATCTTGTATACCTGATATCATAATGTTCAATAACAGTAAAGTGCTAATAATTATGTATTTATTTGCCGATTTTTCAATATTTCACCTGTTTATCGGTGTCAAAGTACTACGTTTAGTTTACTGTAGGGTTAGTTGATTTTTTTACCGCTAAA-----------------------------------------------------------------------------------------------------------------------------------------------------------------------------------------------------------------------------------------------------------------------------------------------------------------------------------------------------------TTTACAGTTGTACTGGTCCTATAGTGTAGTGGTTATCACTTTCGGTTTTGATCCGGACAACCCCGGTTCGAATCCGGGTAGGANNNNTTTTATTCATTTTTACATAATATATGCTGAATATATNNNNNNAAGAGGTTTTTTTAGTTCCCAANTGTCCACAGTAAAGTAGATAAAGCAATAGCTATTTCCATCAAATCCA
>DBVPG6040
nnnnnnnnnnnnnnnnnnnnnnnnnnnnnnnnnnnnnnnnnnnnnnnnnnnnnnnnnnnnnnnnnnnnnnnnnnnnnnnnnnnnnnnnnnnnnnnnnnnnnnnnnnnnnnnnnnnnnnnnnnnnnnnnnnnnnnnnnnnnnnnnnnnnnnnnnnnnnnnnnnnnnnnnnnnnnnnnnnnnnnnnnnnnnnnnnnnnnnnnnnnnnnnnnnnnnnnnnnnnnnnnnnnnnnnnnnnnnnnnnnnnnnnnnnnnnnnnnnnnnnnnnnnnnnnnnnnnnnnnnnnnnnnnnnnnnnnnnnnnnnnnnnnnnnnnnnnnnnnnnnnnnnnnnnnnnnnnnnnnnnnnnnnnnnnnnnnnnnnnnnnnnnnnnnnnnnnnnnnnnnnnnnnnnnnnnnnnnnnnnnnnnnnnnnnnnnnnnnnnnnnnnnnnnnnnnnnnnnnnnnnnnnnnnnnnnnnnnnnnnnnnnnnnnnnnnnnnnnnnnnnnnnnnnnnnnnnnnnnnnnnnnnnnnnnnnnnnnnnnnnnnnnnnnnnnnnnnnnnnnnnnnnnnnnnnnnnnnnnnnnnnnnnnnnnnnnnnnnnnnnnnnnnnnnNNNNNNNNNNNNNNNNNNNNNNNNNNNNNNNNNNNNNNNNNNNNNNNNNNNNNNNNNNNNNNNNNNNNNN-NNNNN-NNNNNNNNNNNN-NNNN-NNNNNNNNNNNNNNNNNNNNNNNNNNNNNNNNNNNNNNNNNNNNNNNNNNNNNNNNNNNNNNNNNN
>DBVPG6044
TCGAATTATTCACCAGTTTCTCAGGTATACCTTGTATACCTTGTATACCTAATATCTTGTATACCTGATATCATAATGTTNNATAACAGTAAAGTGCTAATAATTATGTATTTATTTGCCGATTTTTCANTATTTCACCTGTTNATCGGTGTCAANGTACTANNNNNNNTTTACTGTAGGATTAGTTGATTNNNNNNCGGCTAAA-----------------------------------------------------------------------------------------------------------------------------------------------------------------------------------------------------------------------------------------------------------------------------------------------------------------------------------------------------------TTTACAGTTGTACTGGTCCTATAGTGTAGTGGTTATCACTTTCGGTTTTGATCCGGACAACCCCGGTTCGAATCCGGGTANNNNNNTTTTTATTCATTTTTACATAATATATGCCGAATATATTGGTTAAAGAGNTTTTTTTAGTTCCCAAATGTCCACNNTAAAGTNNANNAAGCAATAGCTATTTCCATCAAATCCA
>DBVPG6765
TCGAATTATTCACCAGTTTCTCAGGTATACCTTGTATACCTTGTATACCTAATATCTTGTATACCTGATATCATAATGTTCAATAACAGTAAAGTGCTAATAATTATGTATTTATTTGCCGATTTTTCAATATTTCACCNGTTTATCGGTGTCAANGTACTACGTTTAGTTTACTGTAGGGTTAGTTGTTTTTTTTACCGCTAAA-----------------------------------------------------------------------------------------------------------------------------------------------------------------------------------------------------------------------------------------------------------------------------------------------------------------------------------------------------------TTTACNGTTGTACNGGTCCTATAGTGTAGNGGTTNTCACTTTCGGTTTTGATCCGGACNACCCCGGTTCGAATCCGGGTAGGANNNTTTTTANTCATTTTTACANAATATATGCNGAATANATNGGTNAAANNGGTTTTTTTNNTNCCCAANTGTCCACAGTAAAGTNNNTAAAGCAATAGCTTTTTCCATCNNNTCCA
>K11
nnnnnnnnnnnnnnnnnnnnnnnnnnnnnnnnnnnnnnnnnnnnnnnnnnnnnnnnnnnnnnnnnnnnnnnnnnnnnnnnnnnnnnnnnnnnnnnnnnnnnnnnnnnnnnnnnnnnnnnnnnnnnnnnnnnnnnnnnnnnnnnnnnnnnnnnnnnnnnnnnnnnnnnnnnnnnnnnnnnnnnnnnnnnnnnnnnnnnnnnnnnnnnnnnnnnnnnnnnnnnnnnnnnnnnnnnnnnnnnnnnnnnnnnnnnnnnnnnnnnnnnnnnnnnnnnnnnnnnnnnnnnnnnnnnnnnnnnnnnnnnnnnnnnnnnnnnnnnnnnnnnnnnnnnnnnnnnnnnnnnnnnnnnnnnnnnnnnnnnnnnnnnnnnnnnnnnnnnnnnnnnnnnnnnnnnnnnnnnnnnnnnnnnnnnnnnnnnnnnnnnnnnnnnnnnnnnnnnnnnnnnnnnnnnnnnnnnnnnnnnnnnnnnnnnnnnnnnnnnnnnnnnnnnnnnnnnnnnnnnnnnnnnnnnnnnnnnnnnnnnnnnnnnnnnnnnnnnnnnnnnnnnnnnnnnnnnnnnnnnnnnnnnnnnnnnnnnnnnnnnnnnnnnnnnnnnnnnnnnnnnnnnnnnnnnnnnnnnnnnnnnnnnnnnnnnnnnnnnnnnnnnnnnnnnnnnnnnnnnnnnnnnnnnnnnnnnnnnnnnnnnnnnnnnnnnnnnnnnnnnnnnnnnnnnnnnnnnnnnnnnnnnnnnnnnnnnnnnnnnnnnnnnnnnnn
>L_1374
NNNAATTATTCANNNNNNNNTCAGGTATACNNTGTATACCNNGTATACCTAATANNNNNNATACCTGATATCATAATGTTCAATAACAGTAAAGTGCTAATAATTATGTATTTATTTGCCGATTTTTCAATATTTCACCTGTTTATCGGTGTCAAAGTACTACGTTTAGTTTACTGTAGNGTTAGTTGTTTTTTTTACCGCTAAA-----------------------------------------------------------------------------------------------------------------------------------------------------------------------------------------------------------------------------------------------------------------------------------------------------------------------------------------------------------TTTACAGTTGTACTGGTCCTATAGTGTAGTGGTTATCACTTTCGGTTTTGATCCGGACAACCCCGGTTCGAATCCGGGTAGGACCTTTTTTATTCATTTTTACATAATATATGCTGAATATATTGGTTAAAGAGGTTTTTTTAGTTCCCAAATGTCCACAGTAAAGTAGATAAAGCAATAGCTTTTTCCATCAAATCCA
>L_1528
TCGAATTATTCACCAGTTTCTCAGGTATACCTTGTATNNNNNNNNNNNNNNNNNTCTTGTATACCTGATATCATAATGTTCAATAACAGTAAAGTGCTAATAATTATGTATTTATTTGCCGATTTTTCAATATTTCACCTGTTTATCGGTGTCAAAGTACTACGTTTAGTTTACTGTAGGGTTAGTTGATTTTTTTACCGCTNNA-----------------------------------------------------------------------------------------------------------------------------------------------------------------------------------------------------------------------------------------------------------------------------------------------------------------------------------------------------------TTTACAGTTGTACTGNTCNTATAGTGTAGTGGTTATCACTTTCGGTTTTGATCCGGACAACCCCGGTTCGAATCCGGGTAGGACCTT-TTTATTCATTTTTACATAATATATGCTGAATATATTGGTTAAAGAGGTTTTTTTAGTTCCCAAATGTCCACAGTAAAGTAGATAAAGCAATAGCTATTTCCATCAAATCCA
>NCYC110
nnnnnnnnnnnnnnnnnnnnnnnnnnnnnnnnnnnnnnnnnnnnnnnnnnnnnnnnnnnnnnnnnnnnnnnnnnnnnnnnnnnnnnnnnnnnnnnnnnnnnnnnnnnnnnnnnnnnnnnnnnnnnnnnnnnnnnnnnnnnnnnnnnnnnnnnnnnnnnnnnnnnnnnnnnnnnnnnnnnnnnnnnnnnnnnnnnnnnnnnnnnnnnnnnnnnnnnnnnnnnnnnnnnnnnnnnnnnnnnnnnnnnnnnnnnnnnnnnnnnnnnnnnnnnnnnnnnnnnnnnnnnnnnnnnnnnnnnnnnnnnnnnnnnnnnnnnnnnnnnnnnnnnnnnnnnnnnnnnnnnnnnnnnnnnnnnnnnnnnnnnnnnnnnnnnnnnnnnnnnnnnnnnnnnnnnnnnnnnnnnnnnnnnnnnnnnnnnnnnnnnnnnnnnnnnnnnnnnnnnnnnnnnnnnnnnnnnnnnnnnnnnnnnnnnnnnnnnnnnnnnnnnnnnnnnnnnnnnnnnnnnnnnnnnnnnnnnnnnnnnnnnnnnnnnnnnnnnnnnnnnnnnnnnnnnnnnnnnnnnnnnnnnnnnnnnnnnnnnnnnnnnnnnnnnnnnnnnnnnnnnnnnnnnnnnnnnnnnnnnnnnnnnnnnnnnnnnnnnnnnnnnnnnnnnnnnnnnnnnnnnnnnnnnnnnnnnnnnnnnnnnnnnnnnnnnnnnnnnnnnnnnnnnnnnnnnnnnnnnnnnnnnnnnnnnnnnnnnnnnnnnnnnnnnnn
>NCYC361
nnnnnnnnnnnnnnnnnnnnnnnnnnnnnnnnnnnnnnnnnnnnnnnnnnnnnnnnnnnnnnnnnnnnnnnnnnnnnnnnnnnnnnnnnnnnnnnnnnnnnnnnnnnnnnnnnnnnnnnnnnnnnnnnnnnnnnnnnnnnnnnnnnnnnnnnnnnnnnnnnnnnnnnnnnnnnnnnnnnnnnnnnnnnnnnnnnnnnnnnnnnnnnnnnnnnnnnnnnnnnnnnnnnnnnnnnnnnnnnnnnnnnnnnnnnnnnnnnnnnnnnnnnnnnnnnnnnnnnnnnnnnnnnnnnnnnnnnnnnnnnnnnnnnnnnnnnnnnnnnnnnnnnnnnnnnnnnnnnnnnnnnnnnnnnnnnnnnnnnnnnnnnnnnnnnnnnnnnnnnnnnnnnnnnnnnnnnnnnnnnnnnnnnnnnnnnnnnnnnnnnnnnnnnnnnnnnnnnnnnnnnnnnnnnnnnnnnnnnnnnnnnnnnnnnnnnnnnnnnnnnnnnnnnnnnnnnnnnnnnnnnnnnnnnnnnnnnnnnnnnnnnnnnnnnnnnnnnnnnnnnnnnnnnnnnnnnnnnnnnnnnnnnnnnnnnnnnnnnnnnnnnnnnnnnnnnnnnnnnnnnnnnnnnnnnnnnnnnnnnnnnnnnnnnnnnnnnnnnnnnnnnnnnnnnnnnnnnnnnnnnnnnnnnnnnnnnnnnnnnnnnnnnnnnnnnnnnnnnnnnnnnnnnnnnnnnnnnnnnnnnnnnnnnnnnnnnnnnnnnnnnnnnnnnnn
>RM11_1A
TCGAATTATTCACCAGTTTCTCAGGTATACCTTGTATACCTTGTATACCTAATATCTTGTATACCTGATATCATAATGTTCAATAACAGTAAAGTGCTAATAATTATGTATTTATTTGCCGATTTTTCAATATTTCACCTGTTTATCGGTGTCAAAGTACTACGTTTAGTTTACTGTAGGGTTAGTTGATTTTTTTACCGTTAAA-----------------------------------------------------------------------------------------------------------------------------------------------------------------------------------------------------------------------------------------------------------------------------------------------------------------------------------------------------------TTTACAGTTGTACTGGTCCTATAGTGTAGTGGTTATCACTTTCGGTTTTGATCCGGACAACCCCGGTTCGAATCCGGGTAGGACCTTTTTTATTCATTTTTACATAATATATGCTGAATATATTGGTTAAAGAGGTTTTTTTAGTTCCCAAATGTCCACAGTAAAGTAGATAAAGCAATAGCTTTTTCCATCAAATCCA
>S288c
TCGAATTATTCACCAGTTTCTCAGGTATACCTTGTATACCT---------AATATCTTGTATACCTGATATCATAATGTTCAATAACAGTAAAGTGCTAATAATTATGTATTTTTTTGCCGATTTTTCAATATTTCACCTGTTTATCGGTGTCAAAGTACTACGTTTAGTTTACTGTAGGGTTAGTTGATTTTTTTACGGCTAAATTTATGTTGTATTACGGGCTCGAGTAATACCGGAGTGTCTTGACAATCCTAATATAAACAGTCTTAGGGAAGTAACCAGTTGTCANAACAGTTTATCAGATTAATTCACGGAATGTTACTTATCTTATATATTATATAAAATATGAATCATATTAAGTGGTGGAAGCGCGGAATCTCGGATCTAAACTAATTGTTCAGGCATTTATACGTTTGGGTAGTTCAGNNNNNGANNNNNNGGTTTTNNNNNNTGTTGTTCGTTTTGTTATAAGGTTGTTTCATCTGTGTTTTATGAACGTTTAGGATGACGTATTGTCATACTGACGTATCTCATTTTGAGATACANCAATTT-ACAGTTGTACTGGTCCTATAGTGTAGTGGTNATCACTTNNGGTTTTGATCCGGACAACCCCGGTTCGAATCCGGGTAGGACCTTTTTTATTCATTTTTACATAATATATGCTGAATATATTGGTTAAAGAGGTTTTTTTAGTTCCCAAATGTCCACAGTAAAGTAGATAAAGCAATAGCTATTTCCATCAAATCCA
>SK1
TCGAATTATTCACCAGTTTCTCAGGTATACCTTGTATACCTTGTATACCTAATATCTTGTATACCTGATATCATAATGTTCAATAACAGTAAAGTGCTAATAATTATGTATTTATTTGCCGATTTTTCAATATTTCACCTGTTTATCGGTGTCAAAGTACTACATTCAGTTTACTGTAGGATTAGTTGATTATTTTTCGGCTAAA-----------------------------------------------------------------------------------------------------------------------------------------------------------------------------------------------------------------------------------------------------------------------------------------------------------------------------------------------------------TTTACAGTTGTACTGGTCCTATAGTGTAGTGGTTATCACTTTCGGTTTTGATCCGGACAACCCCGGTTCGAATCCGGGTAGGACCTTTTTTATTCATTTTTACATAATATATGCCGAATATATTGGTTAAAGAGGTTTTTTTAGTTCCCAAATGTCCACAGTAAAGTAGATAAAGCAATAGCTATTTCCATCAAATCCA
>UWOPS03_461_4
nnnnnnnnnnnnnnnnnnnnnnnnnnnnnnnnnnnnnnnnnnnnnnnnnnnnnnnnnnnnnnnnnnnnnnnnnnnnnnnnnnnnnnnnnnnnnnnnnnnnnnnnnnnnnnnnnnnnnnnnnnnnnnnnnnnnnnnnnnnnnnnnnnnnnnnnnnnnnnnnnnnnnnnnnnnnnnnnnnnnnnnnnnnnnnnnnnnnnnnnnnnnnnnnnnnnnnnnnnnnnnnnnnnnnnnnnnnnnnnnnnnnnnnnnnnnnnnnnnnnnnnnnnnnnnnnnnnnnnnnnnnnnnnnnnnnnnnnnnnnnnnnnnnnnnnnnnnnnnnnnnnnnnnnnnnnnnnnnnnnnnnnnnnnnnnnnnnnnnnnnnnnnnnnnnnnnnnnnnnnnnnnnnnnnnnnnnnnnnnnnnnnnnnnnnnnnnnnnnnnnnnnnnnnnnnnnnnnnnnnnnnnnnnnnnnnnnnnnnnnnnnnnnnnnnnnnnnnnnnnnnnnnnnnnnnnnnnnnnnnnnnnnnnnnnnnnnnnnnnnnnnnnnnnnnnnnnnnnnnnnnnnnnnnnnnnnnnnnnnnnnnnnnnnnnnnnnnnnnnnnnnnnnnnnnnnnnnnnnnnnnnnnnnnnnnnnnnnnnnnnnnnnnnnnnnnnnnnnnnnnnnnnnnnnnnnnnnnnnnnnnnnnnnnnnnnnnnnnnnnnnnnnnnnnnnnnnnnnnnnnnnnnnnnnnnnnnnnnnnnnnnnnnnnnnnnnnnnnnnnnnnnnnnnnnn
>UWOPS05_217_3
nnnnnnnnnnnnnnnnnnnnnnnnnnnnnnnnnnnnnnnnnnnnnnnnnnnnnnnnnnnnnnnnnnnnnnnnnnnnnnnnnnnnnnnnnnnnnnnnnnnnnnnnnnnnnnnnnnnnnnnnnnnnnnnnnnnnnnnnnnnnnnnnnnnnnnnnnnnnnnnnnnnnnnnnnnnnnnnnnnnnnnnnnnnnnnnnnnnnnnnnnnnnnnnnnnnnnnnnnnnnnnnnnnnnnnnnnnnnnnnnnnnnnnnnnnnnnnnnnnnnnnnnnnnnnnnnnnnnnnnnnnnnnnnnnnnnnnnnnnnnnnnnnnnnnnnnnnnnnnnnnnnnnnnnnnnnnnnnnnnnnnnnnnnnnnnnnnnnnnnnnnnnnnnnnnnnnnnnnnnnnnnnnnnnnnnnnnnnnnnnnnnnnnnnnnnnnnnnnnnnnnnnnnnnnnnnnnnnnnnnnnnnnnnnnnnnnnnnnnnnnnnnnnnnnnnnnnnnnnnnnnnnnnnnnnnnnnnnnnnnnnnnnnnnnnnnnnnnnnnnnnnnnnnnnnnnnnnnnnnnnnnnnnnnnnnnnnnnnnnnnnnnnnnnnnnnnnnnnnnnnnnnnnnnnnnnnnnnnnnnnnnnnnnnnnnnnnnnnnnnnnnnnnnnnnnnnnnnnnnnnnnnnnnnnnnnnnnnnnnnnnnnnnnnnnnnnnnnnnnnnnnnnnnnnnnnnnnnnnnnnnnnnnnnnnnnnnnnnnnnnnnnnnnnnnnnnnnnnnnnnnnnnnnnnnn
>UWOPS05_227_2
TCGAATTATTCACCAGTTTCTCAGGTATACCATGTATACCT---------AATATCTTGTATACCTGATATCATAATGTTCAATAACAGTAAAGTGCTANTAATCATGTATTTATTNGCCGATNGTTCAATATTNCACCTGTTNATCGGTGTCAAAGTACTACATTCAGTTNACTGTAGGATNAGTTGATTATTTTTCGGCTAAA-----------------------------------------------------------------------------------------------------------------------------------------------------------------------------------------------------------------------------------------------------------------------------------------------------------------------------------------------------------TTTACAGTTGTACTGGTCCTATAGTGTAGTGGTTATCACTTTCGGTTTTGATCCGGACAACCCCGGTTCGANTCCGGGTAGGACCTTTTTTATTCATTTTTACATAATATATGCTGAATATATNGGTTAAAGAGGTTTTTTTAGTTCCCAAATGTCCACAGTAAAGTAGATAAAGCAATAGCTATTTCCATCAAATCCA
>UWOPS83_787_3
nnnnnnnnnnnnnnnnnnnnnnnnnnnnnnnnnnnnnnnnnnnnnnnnnnnnnnnnnnnnnnnnnnnnnnnnnnnnnnnnnnnnnnnnnnnnnnnnnnnnnnnnnnnnnnnnnnnnnnnnnnnnnnnnnnnnnnnnnnnnnnnnnnnnnnnnnnnnnnnnnnnnnnnnnnnnnnnnnnnnnnnnnnnnnnnnnnnnnnnnnnnnnnnnnnnnnnnnnnnnnnnnnnnnnnnnnnnnnnnnnnnnnnnnnnnnnnnnnnnnnnnnnnnnnnnnnnnnnnnnnnnnnnnnnnnnnnnnnnnnnnnnnnnnnnnnnnnnnnnnnnnnnnnnnnnnnnnnnnnnnnnnnnnnnnnnnnnnnnnnnnnnnnnnnnnnnnnnnnnnnnnnnnnnnnnnnnnnnnnnnnnnnnnnnnnnnnnnnnnnnnnnnnnnnnnnnnnnnnnnnnnnnnnnnnnnnnnnnnnnnnnnnnnnnnnnnnnnnnnnnnnnnnnnnnnnnnnnnnnnnnnnnnnnnnnnnnnnnnnnnnnnnnnnnnnnnnnnnnnnnnnnnnnnnnnnnnnnnnnnnnnnnnnnnnnnnnnnnnnnnnnnnnnnnnnnnnnnnnnnnnnnnnnnnnnnnnnnnnnnnnnnnnnnnnnnnnnnnnnnnnnnnnnnnnnnnnnnnnnnnnnnnnnnnnnnnnnnnnnnnnnnnnnnnnnnnnnnnnnnnnnnnnnnnnnnnnnnnnnnnnnnnnnnnnnnnnnnnnnnnnnnnnnnnnn
>UWOPS87_2421
TCGAATTNNNNNCNNNNNNNNNNNNNNNACCTTGTATACCT---------AATATCNNNNNTACCTGATATCNTNNNGTTCNNNNNNNNTAAANNNNNNNNNNNNNNGTANNNNNNTGCCGATTGTNCNNNNTTTCACCTGNNNNNNNNNNNNNNNNNNNTNNNNNNNNNNNNNNNTAGGNNNNNNNGNNNNNNNNNNNNNNNNN-----------------------------------------------------------------------------------------------------------------------------------------------------------------------------------------------------------------------------------------------------------------------------------------------------------------------------------------------------------NNNNNNNNNNNNNNNNNNNNNNNNNNNNNNNNNNNNNACTTNNGGTTNNNNNNNNNNNNNNCNNNNTTNNNNNNNNNNNNNNNNNNNNNNNNNNNNNNNNNNNNNNNNNNNNNNNNNNNNNNNNNNnnnnnnnnnnnnnnnnnnnnnnnnnnnnnnnnnnnnnnnnnnnnnnnnnnnnnnnnnnnnnnnnnnnnnnnnn
>W303
TCGAATTATTCACCAGTTTCTCAGGTATACCNNNNNNACCT---------AATATCTTGTATACCTGATATCATAATGTTCAATAACAGTAAAGTNNNNNTAATTATGTATTTTTTTGCCGATTTTTCAATATTTCACCTGTTTATCGGTGTCAAAGTACTACGTTTAGTTTACTGTAGGGTTAGTTGATTTTTTTACGGCTAAATTTATGTTGTATTACGGGCTCGAGTAATACCNNNNNNTCTTGACAATCCTAATATAAACAGTCTTAGGGAAGTAACCAGTTGTCAAAACAGTTTATCAGATTAATTCACGGAATGTTACTTATCTTATATATTATATAAAATATGAATCATATTAAGTGGTGGAAGCGCGGAATCTCGGATCTAAACTAATTGTTCAGGCATTTATACGTTTGGGTAGTTCAGCTAGGGAAGGCCGGGTTTTATCTCATGTTGTTCGTTTTGTTATAAGGTTGTTTCATCTGTGTTTTATGAACGTTTAGGATGACGTATTGTCATACTGACGTATCTCATTTTGAGATACAACAATTT-ACAGTTGTACTGGTCCTATAGTGTAGTGGTTATCACTTTCGGTTTTGATCCGGACAACCCCGGTTCGAATCCGGGTAGGACCTTTTTTATNCATTTTTACATAATATATGCTGAATATATTGGTNAAAGAGGTTTTTTTAGTTCCCAAATGTCCACAGTAAAGTAGATAAAGCAATAGCTATTTCCATCAAATCCA
>Y12
nnnnnnnnnnnnnnnnnnnnnnnnnnnnnnnnnnnnnnnnnnnnnnnnnnnnnnnnnnnnnnnnnnnnnnnnnnnnnnnnnnnnnnnnnnnnnnnnnnnnnnnnnnnnnnnnnnnnnnnnnnnnnnnnnnnnnnnnnnnnnnnnnnnnnnnnnnnnnnnnnnnnnnnnnnnnnnnnnnnnnnnnnnnnnnnnnnnnnnnnnnnnnnnnnnnnnnnnnnnnnnnnnnnnnnnnnnnnnnnnnnnnnnnnnnnnnnnnnnnnnnnnnnnnnnnnnnnnnnnnnnnnnnnnnnnnnnnnnnnnnnnnnnnnnnnnnnnnnnnnnnnnnnnnnnnnnnnnnnnnnnnnnnnnnnnnnnnnnnnnnnnnnnnnnnnnnnnnnnnnnnnnnnnnnnnnnnnnnnnnnnnnnnnnnnnnnnnnnnnnnnnnnnnnnnnnnnnnnnnnnnnnnnnnnnnnnnnnnnnnnnnnnnnnnnnnnnnnnnnnnnnnnnnnnnnnnnnnnnnnnnnnnnnnnnnnnnnnnnnnnnnnnnnnnnnnnnnnnnnnnnnnnnnnnnnnnnnnnnnnnnnnnnnnnnnnnnnnnnnnnnnnnnnnnnnnnnnnnnnnnnnnnnnnnnnnnnnnnnnnnnnnnnnnnnnnnnnnnnnnnnnnnnnnnNNNNNNNNNNNNNNNNNNNNNNNNNNNNNNNNNNNNNNNNNNNNNNNNNNNNNNNNNNNNNNNNNNNNNNNNNNNNNNNNNNNNNNNNNNNNNNNNNNNNNN
>Y55
TCGAATTATTCACCAGTTTCTCAGGTATACCTTGTATACCTTGTATACCTAATATCTTGTATACCTGATATCATAATGTTCAATAACAGTAAAGTGCTAATAATTATGTATTTATTTGCCGATTTTTCAATATTTCACCTGTTTATCGGTGTCAAAGTACTACATTCAGTTTACTGTAGGATTAGTTGATTATTTTTCGGCTAAA-----------------------------------------------------------------------------------------------------------------------------------------------------------------------------------------------------------------------------------------------------------------------------------------------------------------------------------------------------------TTTACAGTTGTACTGGTCCTATAGTGTAGTGGTTATCACTTTCNNNNTTGATCCGGACNNCCCNNNNTCGAATCCGGGTAGGANNNTTTTTATTCANTTTNNNNNAATNNATGCCGAATATATTGGTTAAAGAGGTTTTTTTAGTTCNNAAATGTNCACAGTAAANNNNNNNNNNNNNNNNNNNNNNNNNNNNNNNNNN
>Y9
nnnnnnnnnnnnnnnnnnnnnnnnnnnnnnnnnnnnnnnnnnnnnnnnnnnnnnnnnnnnnnnnnnnnnnnnnnnnnnnnnnnnnnnnnnnnnnnnnnnnnnnnnnnnnnnnnnnnnnnnnnnnnnnnnnnnnnnnnnnnnnnnnnnnnnnnnnnnnnnnnnnnnnnnnnnnnnnnnnnnnnnnnnnnnnnnnnnnnnnnnnnnnnnnnnnnnnnnnnnnnnnnnnnnnnnnnnnnnnnnnnnnnnnnnnnnnnnnnnnnnnnnnnnnnnnnnnnnnnnnnnnnnnnnnnnnnnnnnnnnnnnnnnnnnnnnnnnnnnnnnnnnnnnnnnnnnnnnnnnnnnnnnnnnnnnnnnnnnnnnnnnnnnnnnnnnnnnnnnnnnnnnnnnnnnnnnnnnnnnnnnnnnnnnnnnnnnnnnnnnnnnnnnnnnnnnnnnnnnnnnnnnnnnnnnnnnnnnnnnnnnnnnnnnnnnnnnnnnnnnnnnnnnnnnnnnnnnnnnnnnnnnnnnnnnnnnnnnnnnnnnnnnnnnnnnnnnnnnnnnnnnnnnnnnnnnNNNNNNNNNNNNNNNNNNNNNNNNNNTANNGGNTATNACTTTCGGNNNTGNNNNNNNNNNCCCCGGTTNGAATCCNNNNNGGANCTTTTTTATNCATTTTTACATAATATATGCTGAATATATNGGTNAAAGAGGTTTTTTNAGTTCCCAAATGTCCACAGTAAAGTAGATAAAGCAATAGTTATTTCCATCAAATCCA
>YIIc17_E5
TCGAATTATTCACCAGTTTCTCAGGTATACCTTGTATACCTTGTATACCTAATATCTTGTATACCTGATATCATAATTTTCAATAAGAGTAAAGTGCTAATAATCATGTATTTATTTGCCGATTTTTCAATATTTCACCTGTTTATCGGTGTCAAAGTACCACGTTTAGTTTACTGTAGGGTTAGTTGATTTTTT-ACGGCTAAA-----------------------------------------------------------------------------------------------------------------------------------------------------------------------------------------------------------------------------------------------------------------------------------------------------------------------------------------------------------TTTACAGTTGTACTGGTCCTATAGTGTAGTGGTTATCACTTTCGGTTTTGATCCGGACAACCCCGGTTCGAATCCGGGTAGGACCTTTTTTATTCATTTTTACATAATATATGCTGAATATATTGGTTAAAGAGGTTTTTTTAGTNCCCAAATGTCNACAGTAANGTAGATAANGCAATAGTNATTNCCATCAAATCNA
>YJM789
TCGAATTATTCACCAGTTTCTCAGGTATACCTTGTATACCTTGTATACCTAATATCTTGTATACCTGATATCATAATGTTCAATAACAGTAAAGTGCTAATAATTATGTATTTATTTGCCGATTTTTCAATATTTCACCTGTTTATCGGTGTCAAAGTACTACGTTTAGTTTACTGTAGGGTTAGTTGATTTTTTTACCGCTAAA-----------------------------------------------------------------------------------------------------------------------------------------------------------------------------------------------------------------------------------------------------------------------------------------------------------------------------------------------------------TTTACAGTTGTACTGGTCCTATAGTGTAGTGGTTATCACTTTCGGTTTTGATCCGGACAACCCCGGTTCGAATCCGGGTAGGACCTTTTTTATTCATTTTTACATAATATATGCTGAATATATTGGTTAAAGAGGTTTTTTTAGTTCCCAAATGTCCACAGTAAAGTAGATAAAGCAATAGCTATTTCCATCAAATCCA
>YJM975
TCGAATTATTCACCAGTTTCTCAGGTATACCTTGTATACCTTGTATACCTAATATCTTGTATACCTGATATCATAATGTTCAATAACAGTAAAGTGCTAATAATTATGTATTTATTTGCCGATTTTTCAATATTTCACCTGTTTATCGGTGTCAAAGTACTACGTTTAGTTTACTGTAGGGTTAGTTGTTTTTTTTACCGCTAAA-----------------------------------------------------------------------------------------------------------------------------------------------------------------------------------------------------------------------------------------------------------------------------------------------------------------------------------------------------------TTTACAGTTGTACTGGTCCTATAGTGTAGTGGTTATCACTTTCGGTTTTGATCCGGACAACCCCGGTTCGAATCCGGGTAGGACCTTTTTTATTCATTTTTACATAATATATGCTGAATATATTGGTTAAAGAGGTTTTTTTAGTTCCCAAATGTCCACAGTAAAGTAGATAAAGCANTAGCTTTTTCCATCAAATNCA
>YJM978
TCGAATNATTCACCAGTTTCTCAGGTATACCTTGTATACCTTGTATANCTAATATCTTGTATACCTGATATCATAATGTTNNNTNACAGNNNAGTGCTAATAATTATGTATTTATTTGCCGATTTNNNNATATTTNANNNNNNNATCGGTNTNNAAGTACTACGTTTAGTTNACTGTAGNNTTAGTTGTTTTTTTTACCGCTAAN-----------------------------------------------------------------------------------------------------------------------------------------------------------------------------------------------------------------------------------------------------------------------------------------------------------------------------------------------------------NNNACAGNTGTACNNNNNNNATAGTGTANNNNNNNNNNCTNNCGGTTTNNNNNNNNNNAACNNNNNNNNNNNNNNGGGTAGGACCTTTTNNNNNNNNNNTTACATAATATATGCTGAATATATTGGTTAAAGAGNNNNTTTNNNNNNCCAANNNNNNNNAGTAAAGTAGATAAAGCAATAGCTTTTTNNNNNNNATCCA
>YJM981
TCGAATTATTCACCAGTTTCNNNNNNATACCTTNNATNNNNNNNNNNNNNNNNNTCTTGTNTACNNNNNNTCNNNNNNNNNNNNNNCANNAAANNNNNNNTNNNNNNNNNNNNNNNNNNNNNNNNTNNNNNNNNNNNNNNNNNNNNNNNNNNNNNNNNNNNNNNNNNNNNNNNNNNNNNNNNNNNNNNNNNNNNNNNNNNNNNNN-----------------------------------------------------------------------------------------------------------------------------------------------------------------------------------------------------------------------------------------------------------------------------------------------------------------------------------------------------------NNNNNNNNNNNNNNNNNNNNNNNNNNNNNNNNNNNNNNNNNNNNNNNNNNNNNNNNNNNNNNNNNNNNNNNNNNNNNnnnnnnnnnnnnnnnnnnnnnnnnnnnnnnnnnnnnnnnnnnnnnnnnnnnnnnnnnnnnnnnnnnnnnnnnnnnnnnnnnnnnnnnnnnnnnnnnnnnnnnnnnnnnnnnnnnnnnnnnnn
>YPS128
NNNNNNNNNNNNNNNNNNNNNNNNNNNNNNNNNNNNNNNNNNNNNNNNNNNNNNNNNNNNNNNNNNNNNNNNNNNNNNNNNNNNNNNNNNNNNNNNNNNNNNNNNNNNNNNNNNNNNNNNNNN-NNNNNNNNNNNNNNNNNNNNNNNNNNNNNNNNNNNNNNNNNNNNNNNNNNNnnnnnnnnnnnnnnnnnnnnnnnnnnnnnnnnnnnnnnnnnnnnnnnnnnnnnnnnnnnnnnnnnnnnnnnnnnnnnnnnnnnnnnnnnnnnnnnnnnnnnnnnnnnnnnnnnnnnnnnnnnnnnnnnnnnnnnnnnnnnnnnnnnnnnnnnnnnnnnnnnnnnnnnnnnnnnnnnnnnnnnnnnnnnnnnnnnnnnnnnnnnnnnnnnnnnnnnnnnnnnnnnnnnnnnnnnnnnnnnnnnnnnnnnnnnnnnnnnnnnnnnnnnnnnnnnnnnnnnnnnnnnnnnnnnnnnnnnnnnnnnnnnnnnnnnnnnnnnnnnnnnnnnnnnnnnnnnnnnnnnnnnnnnnnnnnnnnnnnnnnnnnnnnnnnnnnnnnnnnnnnnnnnnnnnnnnnnnnnnnnnnnnnnnnnnnnnnnnnnnnnnnnnnnnnnnnnnnnnnnnnnnnnnnnnnnnnnnnnnnnnnnnnnnnnnnnnnnnnnnnnnnnnnnnnnnnnnnnnnnnnnnnnnnnnnnnnnnnnnnnnnnnnnnnnnnnnnnnnnnnnnnnnnnnnnnnnnnnnnnnnnnnnnnnnnnnnnn
>YPS606
TCGAATTATTCACCAGTTTCTCAGGTATACCTTGTATACCTTGTATACCTAATATCTTGTATACCTGATATCATAATTTTCAATAAGAGTAAAGTGCTAATAATCATGTATTTATTTGCCGATTGTTCAATATTTCACCTGTTTATCGGTGTCAAAGTACTACATTCAGTTTACTGTAGGATTAGTTGATTATTTTTCGGCTATA-----------------------------------------------------------------------------------------------------------------------------------------------------------------------------------------------------------------------------------------------------------------------------------------------------------------------------------------------------------TTTACGGTTGTACTGGTCCTATAGTGTAGTGGTTNTCACTTTCGGTTTTGATCCGGACAACCCCGGTTCGAATCCGGGTAGGACCTTTTTTATTCATTTTTACATAATATATGCTGAATATATNGGTTAAAGAGGTTTTTTTAGTTCCCAAATGTCCACAGTAAAGTAGATAAAGCAATAGCTATTTCCATCAAATCCA
>YS2
nnnnnnnnnnnnnnnnnnnnnnnnnnnnnnnnnnnnnnnnnnnnnnnnnnnnnnnnnnnnnnnnnnnnnnnnnnnnnnnnnnnnnnnnnnnnnnnnnnnnnnnnnnnnnnnnnnnnnnnnnnnnnnnnnnnnnnnnnnnnnnnnnnnnnnnnnnnnnnnnnnnnnnnnnnnnnnnnnnnnnnnnnnnnnnnnnnnnnnnnnnnnnnnnnnnnnnnnnnnnnnnnnnnnnnnnnnnnnnnnnnnnnnnnnnnnnnnnnnnnnnnnnnnnnnnnnnnnnnnnnnnnnnnnnnnnnnnnnnnnnnnnnnnnnnnnnnnnnnnnnnnnnnnnnnnnnnnnnnnnnnnnnnnnnnnnnnnnnnnnnnnnnnnnnnnnnnnnnnnnnnnnnnnnnnnnnnnnnnnnnnnnnnnnnnnnnnnnnnnnnnnnnnnnnnnnnnnnnnnnnnnnnnnnnnnnnnnnnnnnnnnnnnnnnnnnnnnnnnnnnnnnnnnnnnnnnnnnnnnnnnnnnnnnnnnnnnnnnnnnnnnnnnnnnnnnnnnnnnnnnnnnnnnnnNNNTT-ACAGTTGTACTGGTCCTATAGTGTAGTGGTTATCACTTTCGGTTTTGATCCGGACAACCCCGGTTCGAATCCGNNTAGGACCTTTTTTATTCATTTTTACATAATATATGCTGAATATATTGGTTAAAGAGGTTTTTTTAGTTCCCAAATGTCCACAGTAAAGTAGATAAAGCAATAGCTATTTCCATCAAATCCA
>YS4
nnnnnnnnnnnnnnnnnnnnnnnnnnnnnnnnnnnnnnnnnnnnnnnnnnnnnnnNNNNNNN-NNNNNNNNNNNNNNNNNNNNNNNNNNNNNNNNNNNNNNANNNNNNNNNNTATTTGCCGATTNNNNNNNATTTCNNNNNNNNNNNGGNNNNNNNNNNNNNNNNNNNNNNNNNNNNNNNGTTAGTTGATTTNNN-NNNNNNNNN-----------------------------------------------------------------------------------------------------------------------------------------------------------------------------------------------------------------------------------------------------------------------------------------------------------------------------------------------------------NNNNNNGTNNNNNNGGNNNNNNNGNNNAGTGGTTATNACTTTCGGTTTTGATCCGGACAACCCCGGTTCGAATCCGGGTAGGACCTTTTTTATTCATTNNNNNNTAATATATGCTGAATATATTGGTTAAAGAGGTTTTTTTAGTTCCCAAATGTCCACAGTAAAGTAGATAAAGCAATAGTTATTTCCATCAAATCCA
>YS9
TCGAATTATTCACCAGTTTCTCAGGTATACCTTGTATACCTTGTATACCTAATATCTTGTATACCTGATATCATAATGTTCAATANNNNNNAAGTGCTAATAATTATGTATTTATTTGCCGATTTTTCAATATTTCACCTGTTTATCGGTGTCAAAGTNNNNNNNNNNNNNNNNNNTAGGNNNNNNTGATTNNNNNNNNNNNNNN-----------------------------------------------------------------------------------------------------------------------------------------------------------------------------------------------------------------------------------------------------------------------------------------------------------------------------------------------------------TNNNNNGTNNNNNNNGTCNNNNNNNNNNNNNGTTATCACTTTCGGTTTTNNNNNNNNNNNNCCCGGTTCGAATCCGNGTAGGACCTTNNNNNnnnnnnnnnnnnnnnnnnnnnnnnnnnnnnnnnnnnnnnnnnnnnnnnnnnnnnnnnnnnnnnnnnnnnnnnnnnnnnnnnnnnnnnnnnnnnnnnnnnnnnnnnnn
