# Supplementary material for: Evolutionary Genomics of Transposable Elements in Saccharomyces cerevisiae
Source: PLoS One. 2012 Nov 30;7(11):e50978. doi: 10.1371/journal.pone.0050978 (PMC3511429; doi:10.1371/journal.pone.0050978)
Supplement: File S7 — ZIP archive of SGRP strain alignments used for population genomic analyses. Alignments of the orthologous genomic region in each SGRP strain corresponding to each Ty insertion in our re-annotation of the S. cerevisiae reference genome. N’s represent low quality (<Q40 phred score) or missing data, primarily due to the low-coverage sequence of many SGRP strains. The DNA sequence of sacCer2 is included as “REF” and each alignment includes the TE locus and 200 bp of DNA sequence on either side of the Ty insertion site. A dummy sequence shows the position of each TE in the alignment with “T”s. (ZIP) [file pone.0050978.s007.zip › S7/chrV_s121-_TY1.mfa]

>REF
TATGTTTTGTTCCCAGCGGGCATCTTTCAATAAAATGAACTCAAGAAGAAGTAAATAATAACAAGCTATAATGGGTGGCCATTTGTGATCAAATTTGGAGTGAAACACGTATGATTATGTTTGAACTCTCTTTCTTTGATACGAAACCTCAAGCGACGTAGGTGATGGATATATTCACAAGATAACAAAGGCCGTGTTACAACATTAGATATGTAAACAACGTGCTAGAAGTTCTCCTCGAAGATCTCGAAATCTACAAAAGGGAATCGATATTTTATACATAATCCTATTATTATTTTTTCTTCCATTTTATATGCTCACTCATTATCCTTTACATTTCCAAAATCATGCATTTCAGCTTCCATTAAATTTTGATGGCTGTCTCTTAATTTTGTTATCTTTCTTTATGTCATCCTCTTACAGAGTATATGGTAATATACTAGTAATATGATTAATAGTCGATAAGTGAGTGTGAATTTTTATTCCGAAAAATATATGACGATGATCACACTATATTTTCTAGAAATAACTTAAACCATAGTGAATAAGAATCTGTAGTGCTCCTTGAGAACTAATGAAATTGCGCTAAAAACAAACCTAGTTAACATAATGTTTAGGCCAGGAAGAATCTAAATACAAACCTTATCAGTCCCAGCGTACGCGTCATTTACATTTGCGTATTGAAA
>index
-------------------------------------------------------------------------------------------------------------------------------------------------------------------------------------------------------TTTTTTTTTTTTTTTTTTTTTTTTTTTTTTTTTTTTTTTTTTTTTTTTTTTTTTTTTTTTTTTTTTTTTTTTTTTTTTTTTTTTTTTTTTTTTTTTTTTTTTTTTTTTTTTTTTTTTTTTTTTTTTTTTTTTTTTTTTTTTTTTTTTTTTTTTTTTTTTTTTTTTTTTTTTTTTTTTTTTTTTTTTTTTTTTTTTTTTTTTTTTTTTTTTTTTTTTTTTTTTTTTTTTTTTTTTTTTTTTTTTTTTTTTTTTTTTTTTTTTTTTTTTTTTTTTTTTTTTTTTTTTTT--------------------------------------------------------------------------------------------------------------------------------------------------------------------------------------------------------
>273614N
nnnnnnnnnnnnnnnnnnnnnnnnnnnnnnnnnnnnnnnnnnnnnnnnnnnnnnnnnnnnnnnnnnnnnnnnnnnnnnnnnnnnnnnnnnnnnnnnnnnnnnnnnnnnnnnnnnnnnnnnnnnnnnnnnnnnnnnnnnnnnnnnnnnnnnnnnnnnnnnnnnnnnnnnnnnnnnnnnnnnnnnnnnnnnnnnnnnnnnnnnnnnnnnnnnnnnnnnnnnnnnnnnnnnnnnnnnnnnnnnnnnnnnnnnnnnnnnnnnnnnnnnnnNNNNNNNNNNNNNNNNNNNNNNNNNNNNNNNNNNNNNNNNNNNNNNNNNNNNNNNNNNNNNNNNNNNNNNNNNNNNNNNNNNNNNNNNNNNNNNNNNNNNNNNNNNNNNNNNNNNNNNNNNNNNNNNNNNNNNNNNNNNNNNNNNNNNNNNNNNNNNNNNNNNNNGTNNNNNNNNAGTAATNNNANNAATAGNNNATAANNNANNGNNNNNNNNNNNNNNNNANANNNNATGACGATNNNNNCACNNNNNNNNNNAGAAANNNCNNANNNCATAGNNAATAANNNNCTGTANNNCTCCTTGAGANCTANNNAAATTGCGCTAAAAACAAACCTAGTTAACATAATGTTTAGGCCAGGAAGAANCTAAATACAANNNNNATCAGTCCCANNNTACGCGTCATTTACATTTGCGTATTGAAA
>322134S
nnnnnnnnnnnnnnnnnnnnnnnnnnnnnnnnnnnnnnnnnnnnnnnnnnnnnnnnnnnnnnnnnnnnnnnnnnnnnnnnnnnnnnnnnnnnnnnnnnnnnnnnnnnnnnnnnnnnnnnnnnnnnnnnnnnnnnnnnnnnnnnnnnnnnnnnnnnnnnnnnnnnnnnnnnnnnnnnnnnnnnnnnnnnnnnnnnnnnnnnnnnnnnnnnnnnnnnnnnnnnnnnnnnnnnnnnnnnnnnnnnnnnnnnnnnnnnnnnnnnnnnnnnnnnnnnnnnnnnnnnnnnnnnnnnnnnnnnnnnnnnnnnnnnnnnnnnnnnnnnnnnnnnnnnnnnnnnnnnnnnnnnnnnnnnnnnnnnnnnnnnnnnnnnnnnnnnnnnnnnnnnnnnnnnnnnnnnnnnnnnnnnnnnnnnnnnnnnnnnnnnnnnnnnnnnnnnnnnnnnnnnnnnnnnnnnnnnnnnnnnnnnnnnnnnnnnnnnnnnnnnnnnnnnnnnnnnnnnnnnnnnnnnnnnnnnnnnnnnnnnnnnnnnnnnnnnnnnnnnnnnnnnnnnnnnnnnnnnnnnnnnnnnnnnnnnnnnnnnnnnnnnnnnnnnnnnnnnnnnnnnnnnnnnnnnnnnnnnnnnnnnnnnnnnnnnnnnnnnnnnnnnnnnnnnnnnnnnnnnnnnnnnnnnnnnnnnnnnnnnnnnnnn
>378604X
NNNNNNNNNNNNNNNNNNNNNNNNNNNNNNNNNNNNNNNNNNNNNNNNNNNNNNNNNNNNNNNNNNNNNNNNNNNNNNNNNNNNNNNNNNNNNNNNNNNNNNNNNNNNNNNNNNNNNNNNNNNNNNNNNNNNNNNNNNNNNNNNNNNNNNNNNNNNNNNNGGTGNTGGANNNNNNNNNNNNNNNNNNNNNNCCNNNNNNNNNNNNNNGNNNNNNANNNNNNNNNNTAGNNNNNNNNNNNNNNNNNNNCNNN-NNNNCAAAANNNNNNNNNNATTTTATACANNNNNNTATTNNNNNNTTTTCTTCCATTTTATATGCTCNNNNNNNNNNNTTTACATTTCCANNNTCNNNCANTTCANCTTCCATTAAATTTTGATGGNNNNNNNTNAATTTTGNNNNNNNNNNNNNNNNNNNNNNNNNNNAGAGTATATGGTAATNNNNTAGTAATANNNNNNATAGTCGATAAGTGAGTGTNNNNNNNNNNNNCGAAAAATATATGACGNNNNNNNCANNNNNNNNTCTAGAAATAANNNANNCNNNNNNNNNNNNNAANNNNNNNNNCTCCTTGANNNNNNNNGAAATTGCNNNNNNAACAAANNNNNNNNNNNNNNNNNNNNNNNCAGNNNNNANNNNNNNNNNAANNNNNNNAGTNNNNNNNNNNNNGNNNNNNNNNTNNGNNNNNNNNNN
>BC187
nnnnnnnnnnnnnnnnnnnnnnnnnnnnnnnnnnnnnnnnnnnnnnnnnnnnnnnnnnnnnnnnnnnnnnnnnnnnnnnnnnnnnnnnnnnnnnnnnnnnnnnnnnnnnnnnnnnnnnnnnnnnnnnnnnnnnnnnnnnnnnnnnnnnnnnnnnnnnnnnnnnnnNNNNNNNNNNNNNNNNNNNACNNNGGNNNNNNNNNNNNNNNNNNNNNNNNNACANNNNNNNNNNANTTCNNNNNNAANNNNNNNNANNNNNNNAAAGGGAATCGATATTTTATACATAANNNNNNNNNNNNNTTTTCTNNNNNNNNNNNNNCTCACTCNTTATCCTTTACATTTCCAAAATCATGCATTTCAGCTTCCATTAAATTTTGATGGCTGTNNNNNNATTTTGTTATCTTTCTTTATGTCATCCTCTTACAGAGTATATGGTAATATACTAGTAATATGATTAATAGTCGATAAGTGAGTGTGAATTTTTATTCCGAAAAATATATGACGATGATNACACTATATTTTCTAGAAATAACTTAAACCATAGTGAATAAGAATCTGTAGTGCTCCTTGAGAACTAATGAAATTGCGCTAAAAACAAACCTAGTTAACATAATGTTTAGGCCAGGAAGAATCTAAATACAAACCTTATCAGTCCCAGCGTACGCGTCATTTACATTTGCGTATTGAAA
>DBVPG1106
nnnnnnnnnnnnnnnnnnnnnnnnnnnnnnnnnnnnnnnnnnnnnnnnnnnnnnnnnnnnnnnnnnnnnnnnnnnnnnnnnnnnnnnnnnnnnnnnnnnnnnnnnnnnnnnnnnnnnnnnnnnnnnnnnnnnnnnnnnnnnnnnnnnnnnnnnnnnnnnnnnnnnnnnnnnnnnnnnnnnnnnnnnnnnnnnnnnnnnnnnnnnnnnnnnnnnnnnnnnnnnnnnnnnnnnnnnnnnnnnnnnnnnnnnnnnnnnnnnnnnnnnnnnnnnnnnnnnnnnnnnnnnnnnnnnnnnnnnnnnnnnnnnnnnnnnnnnnnnnnnnnnnnnnnnnnnnnnnnnnnnnnnnnnnnnnnnnnnnnnnnnnnnnnnnnnnnnnnnnnnnnnnnnnnnnnnnnnnnnnnnnnnnnnnnnnnnnnnnnnnnnnnnnnnnnnnnnnnnnnnnnnnnnnnnnnnnnnnnnnnnnnnnnnnnnnnnnnnnnnnnnnnnnnnnnnnnnnnnnnnnnnnnnnnnnnnnnnnnnnnnnnnnnnnnnnnnnnnnnnnnnnnnnnnnnnnnnnnnnnnnnnnnnnnnnnnnnnnnnnnnnnnnnnnnnnnnnnnnnnnnnnnnnnnnnnnnnnnnnnnnnnnnnnnnnnnnnnnnnnnnnnnnnnnnnnnnnnnnnnnnnnnnnnnnnnnnnnnnnnnnnnnn
>DBVPG1373
nnnnnnnnnnnnnnnnnnnnnnnnnnnnnnnnnnnnnnnnnnnnnnnnnnnnnnnnnnnnnnnnnnnnnnnnnnnnnnnnnnnnnnnnnnnnnnnnnnnnnnnnnnnnnnnnnnnnnnnnnnnnnnnnnnnnnnnnnnnnnnnnnnnnnnnnnnnnnnnnnnnnnnnnnnnnnnnnnnnnnnnnnnnnnnnnnnnnnnnnnnnnnnnnnnnnnnnnnnnnnnnnnnnnnnnnnnnnnnnnnnnnnnnnnnnnnnnnnnnnnnnnnnnnnnnnnnnnnnnnnnnnnnnnnnnnnnnnnnnnnnnnnnnnnnnnnnnnnnnnnnnnnnnnnnnnnnnnnnnnnnnnnnnnnnnnnnnnnnnnnnnnnnnnnnnnnnnnnnnnnnnnnnnnnnnnnnnnnnnnnnnnnnnnnnnnnnnnnnnnnnnnnnnnnnnnnnnnnnnnnnnnnnnnnnnnnnnnnnnnnnnnnnnnnnnnnnnnnnnnnnnnnnnnnnnnnnnnnnnnnnnnnnnnnnnnnnnnnnnnnnnnnnnnnnnnnnnnnnnnnnnnnnnnnnnnnnnnnnnnnnnnnnnnnnnnnnnnnnnnnnnnnnnnnnnnnnnnnnnnnnnnnnnnnnnnnnnnnnnnnnnnnnnnnnnnnnnnnnnnnnnnnnnnnnnnnnnnnnnnnnnnnnnnnnnnnnnnnnnnnnnnnn
>DBVPG1788
TATGTTTTGTTCCCAGCGGGCATCTTTCAATAAAATGAACTCAAGAAGAAGTAAATAATAACAAGCTATAATGGGTGGCCATTTGTGATCAAATTTGGAGTAAAACACGTATGATTATGTTTGAACTCTCTTTCTTTGATACGAAACCTCAAGCGACGTAGGTGATGGATATATTCACAAGATAACAAAGGCCGTGTTACAACATTAGATATGTAAACAACGTGCTAGAAGTTCTCCTCGAAGATCTCGAAATCTACAAAAGGGAATCGATATTTTATACATAATCCTATTATTATTTTTTCTTCCATTTTATATGCTCACTCATTATCCTTTACATTTCCAAAATCATGCATTTCAGCTTCCATTAAATTTTGATGGCTGTCTCTTAATTTTGTTATCTTTCTTTATGTCATCCTCTTACAGAGTATATGGTAATATACTAGTAATATGATTAATAGTCGATAAGTGAGTGTGAATTTTTATTCCGAAAAATATATGACGATGATCACACTATATTTTCTAGNNNNNNCTTNNNNNNNAGTGAANNNNNNNNNCTAGTGCTCCNNNNNNNNNNNNNNNNNNNCGCTAANNNNNNNNNTNGTTAACATAATGTTTANNNNNNNNNNNNNNNNNNNANNNNNNNNANNNNNNNNNNNNNNNNNNNNNNNNNNNNNTNNNNNNNNNNN
>DBVPG1853
NNNGTTNNNNNNNNNNNNGGCATCTTTNNNNNNNNNNNNNNNNNNAAGANNNNNNNNNNNNNNNNNNNNNNNNNNNnnnnnnnnnnnnnnnnnnnnnnnnnnnnnnnnnnnnnnnnnnnnnnnnnnnnnnnnnnnnnnnnnnnnnnnnnnnnnnnnnnnnnnnnnnnnnnnnnnnnnnnnnnnnnnnnnnnnnnnnnnnnnnnnnnnnnnnnnnnnnnnnnnnnnnnnnnnnnnnnnnnnnnnnnnnnnnnnnnnnnnnnnnnnnnnnnnnnnnnnnnnnnnnnnnnnnnnnnnnnnnnnnnnnnnnnnnnnnnnnnnnnnnnnnnnnnnnnnnnnnnnnnnnnnnnnnnnnnnnnnnnnnnnnnnnnnnnnnnnnnnnnnnnnnnnnnnnnnnnnnnnnnnnnnnnnnnnnnnnnnnnnnnnnnnnnnnnnnnnnnnnnnnnnnnnnnnnnnnnnnnnnnnnnnnnnnnnnnnnnnnnnnnnnnnnnnnnnnnnnnnnnnnnnnnnnnnnnnnnnnnnnnnnnnnnnnnnnnnnnnnnnnnnnnnnnnnnnnnnnnnnnnnnnnnnnnnnnnnnnnnnnnnnnnnnnnnnnnnnnnnnnnnnnnnnnnnnnnnnnnnnnnnnnnnnnnnnnnnnnnnnnnnnnnnnnnnnnnnnnnnnnnnnnnnnnnnnnnnnnnnnnnnnnnn
>DBVPG6040
TATGTTTTGTTCCCAGCGGGCNNNNNNNNNTAAAATGAACTCAAGAAGAAGTAAATAATAACAAGCTATAATGGGTGGCCATTTGTGATCAAATTTGGAGTAAAACACGTATGATTATGTTTGAACTCTCTTTCTTTGATACGAAACCTCAAGCGACGTAGGTGATNNNNNNATTCACAAGATAACAAAGGCCGTGTTACAACATTAGATATGTAAACAACGTGCTAGAAGTTCTCCTCGAAGATCTCGAAATCTACAAAAGGGAATCGATATTTTATACATAATCCTATTATTATTTTTTCTTCCATTTTATATGCTCACTCATTATCCTTTACATTTCCAAAATCATGCATTTCAGCTTCCATTAAATTTTGATGGCTGTCTCTTAATTTTGTTATCTTTCTTTATGTCATCCTCTTACAGNNNATATGGTAATGTACTAGTAATATGATTAATAGTCGATAAGTGAGTGTNNNNNNNNNNNNNNNNNNNNNNNNNNNNNNNNNNNNNNTNNNNNNNNNNNNNNNNNNNNNNNNNNNNNNNNNNNNNNNNNNNNNNNNNNNNNNNNNNNNNNNNNNNNNNNNNNNNNNNNNNNNNNNNNNNNNNNNNNNNNNNNNNNNNNNNNNNNNNNNNNNNNNNNNNNNNNNNNNNNNNNNNNNNNNNNNNNNNNNNNNNNNNNNNNNNNN
>DBVPG6044
nnnnnnnnnnnnnnnnnnnnnnnnnnnnnnnnnnnnnnnnnnnnnnnnnnnnnnnnnnnnnnnnnnnnnnnnnnnnnnnnnnnnnnnnnnnnnnnnnnnnnnnnnnnnnnnnnnnnnnnnnnnnnnnnnnnnnnnnnnnnnnnnnnnnnnnnnnnnnnnnnnnnnnnnnnnnnnnnnnnnnnnnnnnnnnnnnnnnnnnnnnnnnnnnnnnnnnnnnnnnnnnnnnnnnnnnnnnnnnnnnnnnnnnnnnnnnnnnnnnnnnnnnnnnnnnnnnnnnnnnnnnnnnnnnnNNNNNNNTTTTCTNNNNNNNNNNNNNNNNNNNNNTTATCCNNNNNNNNNNNANNATCNNNCATTTCANCCNNNNNNNNNNTTTGATNNNNNNNNNNNNNNTTTNNNNNNTTTCNNNNNNTCANCCTNNNNNNGNNNNNNTGGTAATATACNNNNNNTATGATTAATAGTCGATAAGTGAGTGTGAATTTTTATTCCGAAAANTATATGACGATGATCACACTATATTTTCTAGAAATAACTTAAACCATAGTGAATAAGAATCTGTAGTGCTCCTTGAGAACTAATGAAATTGCGCTAAAAACAAACCTAGTTAACATAATGTTTAGGCCAGGAAGAATCTAANTACAAACCTCATCAGTCCCAGCGTACGCGTCATTTACATTTGCGTATTGAAA
>DBVPG6765
TATGTTTTGTTCCCAGCGGGCATCTTTCAATAAAATGAACTCAAGAAGAAGTAAATAATAACAAGCTATAATGGGTGGCCATTTGTGATCAAATTTGGAGTGAAACACGTATGATTATGTTTGAACTCTCTTTCTTTGATACGAAACCTCAAGCGACGTAGGTGATGGATATATTCACAAGATAACAAAGGCCGTGTTACAACATTAGATATGTAAACAACGTGCTAGAAGTTCTCCTCGAAGATCTCGAAATCTACAAAAGGGAATCGATATTTTATACATAATCCTATTATTATTTTTTCTTCCATTTTATATGCTCACTCATTATCCTTTACATTTCCAAAATCATGCATTTCAGCTTCCATTAAATTTTGATGGCTGTCTCTTAATTTTGTTATCTTTCTTTATGTCATCCTCTTACAGAGTATATGGTAATATACTAGTAATATGATTAATAGTCGATAAGTGAGTGTGAATTTTTATTCCGAAAANTATATGACGATGATCACACTATATTTTCTAGAAATAACTTAAACCATAGTGAATAAGAATCTGTAGTGCTCCTTGAGAANNNATGAAATTGCGCTAAAAACAANCCTAGTTAACATAATGTTTAGGCCANGAAGAATCTAAATACAAACCTTATCAGTCCCAGCGTACGCGTCATTTACATTTGCGTATTGAAA
>K11
nnnnnnnnnnnnnnnnnnnnnnnnnnnnnnnnnnnnnnnnnnnnnnnnnnnnnnnnnnnnnnnnnnnnnnnnnnnnnnnnnnnnnnnnnnnnnnnnnnnnnnnnnnnnnnnnnnnnnnnnnnnnnnnnnnnnnnnnnnnnnnnnnnnnnnnnnnnnnnnnnnnnnnnnnnnnnnnnnnnnnnnnnnnnnnnnnnnnnnnnnnnnnnnnnnnnnnnnnnnnnnnnnnnnnnnnnnnnnnnnnnnnnnnnnnnnnnnnnnnnnnnnnnnnnnnnnnnnnnnnnnnnnnnnnnnnnnnnnnnnnnnnnnnnnnnnnnnnnnnnnnnnnnnnnnnnnnnnnnnnnnnnnnnnnnnnnnnnnnnnnnnnnnnnnnnnnnnnnnnnnnnnnnnnnnnnnnnnnnnnnnnnnnnnnnnnnnnnnnnnnnnnnnnnnnnnnnnnnnnNNNNNNNNNNNNNNNNNNNNNNNNNNNNNNNNNNNNNNNNNNNNNNNNNNNNNNNNNNNNNNNNNNNNNNNNNNNNNNNNNNNNNNNNNNNNNNNNNNNNNNNNNNNNNNNNNNNNNNNNNNNNNN-NNNNNNNNNNNNNNNNNNNNNNNNNNNNNNNNNNNNNNNNNNNNNNNNNNNNNNNNNNNNNNNNNNNNNNNNNNNNNNNNNNNNNNNNNNNNNNNNNNNNNNNNNNNNNNNNNNNNNNNN
>L_1374
TATGTTTTGTTCCCAGCGGGCATCTTTCAATAAAATGAACTCAAGAAGAAGTAAATAATAACAAGCTATAATGGGTGGCCATTTGTGATCAAATTTGGAGTGAAACANNNNNGATTATGTTTGAACTCTCTTTCTTTGATACGAAACCTCAAGCGACGTAGGTGATGGATATATTCACAAGATAACAAAGGCCGTGTTACAACATTAGATATGTAAACAACGTGCTAGAAGTTCTCCTCGAAGATCTCGAAATCTACAAAAGGNNNNNNATATTTTATACATAATCCTATTATTATTTTTTCTTCCATTTTATATGCTCACTCATTATCCTTTACATTTCCAAAATCATGCATTTCAGCTTCCATTAAATTTTGATGGCTGTCTCTTAATTTTGTTATCTTTCTTTATGTCATCCTCTTACAGAGTATATGGTAATATACTAGTAATATGATTAATAGTCGATAAGTGAGTGTGAATTTTTATTCCGAAAAATATATGACGATGATCACACTATATTTTCTAGAAATAACTTAAACCATAGTGAATAAGAATCTGTAGTGCTCCTTGANNNNNNATGNNNNNNCGCTAAAAACAAACCTAGTTAACATAATGNTTANNCNNNNNNNNNNNNNANNNNNNNNNNNNNCAGTCCNNNNGTNNNNGNNNNNNNNNNTTGNNNNNNNNNN
>L_1528
TNNNTTNNNTTCNNNNNNNNCATCTTTCNNNNNNNNNNNNNNNNNNNNNNNNNNNTNNNNNNNNNNNNNNNNNNNNNNNNNNNNNNNNNNNNNNNNNNNNNNNNACNNNNNNNNNNNNNNNNNnnnnnnnnnnnnnnnnnnnnnnnnnnnnnnnnnnnnnnnnnnnnnnnnnnnnnnnnnnnnnnnnnnnnnnnnnnnnnnnnnnnnnnnnnnnnnnnnnnnnnnnnnnnnnnnnnnnnnnnnnnnnnnnnnnnnnnnnnnnnnnnnnnnnnnnnnnnnnnnnnnnnnnnnnnnnnnnnnnnnnnnnnnnnnnnnnnnnnnnnnnnnnnnnnnnnnnnnnnnnnnnnnnnnnnnnnnnnnnnnnnnnnnnnnnnnnnnnnnnnnnnnnnnnnnnnnnnnnnnnnnnnnnnnnnnnnnnnnnnnnnnnnnnnnnnnnnnnnnnnnnnnnnnnnnnnnnnnnnnnnnnnnnnnnnnnnnnnnnnnnnnnnnnnnnnnnnnnnnnnnnnnnnnnnnnnnnnnnnnnnnnnnnnnnnnnnnnnnnnnnnnnnnnnnnnnnnnnnnnnnnnnnnnnnnnnnnnnnnnnnnnnnnnnnnnnnnnnnnnnnnnnnnnnnnnnnnnnnnnnnnnnnnnnnnnnnnnnnnnnnnnnnnnnnnnnnnnnnnnnnnnnnnnnnnnnnnnnnnnnnnn
>NCYC110
NNNNNNNNNNNNNNANNNNNNNNNNNNNNANNNNNNNNNNNNNAGAAGANGTAAATAATAACNNNNNATAATGGNNNNNCATTTGTAANNNAATTTNNNNNNAAACNNNNNNNNNTATGTTTGAACNNNNNNNNNNTTATACGAANNNNNNNGCGACGTAGGTGNNNGATATATTNACAAGNNNACAAAGGCNNNNNNACAACATTAGATATGTAAACAACGTNNNNNNAGTTCTCCTCGAAGATCTCGAAANNNACNAAAGGGAATCNANNNNNNNNNNATAATCCTANNNNNNNNTTTTCTTCCATTTTATNNNCTCACTCATTNNNNNNNNNNTTTCCAAANNNNNGCATTNNNNCCTCCNNNAAATTTTGNNNGCNNTCTCTNAANTTTGTTATCTTTCTTTANGNCATCCTCTTACAGAGTATATGGTAATATACTAGTAATATGATTAATAGTCGATAAGTGAGTGNGAATTTTNATTNCGAAAAATATANGACGATGATCACACTNNNNNNNNNNNNNNNNNNNNNNACNNNNNNNNNTNNNNNNCTGTANNNNNNNN-NNNNNNNNNNNNNNNNNNNCTAAAAACAAACNTAGTTAACATAATNNNNNNGCCANGAAGNNNNTAAATACANNNNTCATCAGTNNCAGCGTACGCGTCNNNTACATTTGCGTATTGAAA
>NCYC361
nnnnnnnnnnnnnnnnnnnnnnnnnnnnnnnnnnnnnnnnnnnnnnnnnnnnnnnnnnnnnnnnnnnnnnnnnnnnnnnnnnnnnnnnnnnnnnnnnnnnnnnnnnnnnnnnnnnnnnnnnnnnnnnnnnnnnnnnnnnnnnnnnnnnnnnnnnnnnnnnnnnnnnnnnnnnnnnnnnnnnnnnnnnnnnnnnnnnnnnnnnnnnnnnnnnnnnnnnnnnnnnnnnnnnnnnnnnnnnnnnnnnnnnnnnnnnnnnnnnnnnnnnnnnnnnnnnnnnnnnnnnnnnnnnnnnnnnnnnnnnnnnnnnnnnnnnnnnnnnnnnnnnnnnnnnnnnnnnnnnnnnnnnnnnnnnnnnnnnnnnnnnnnnnnnnnnnnnnnnnnnnnnnnnnnnnnnnnnnnnnnnnnnnnnnnnnnnnnnnnnnnnnnnnnnnnnnnnnnnnnnnnnnnnnnnnnnnnnnnnnnnnnnnnnnnnnnnnnnnnnnnnnnnnnnnnnnnnnnnnnnnnnnnnnnnnnnnnnnnnnnnnnnnnnnnnnnnnnnnnnnnnnnnnnnnnnnnnnnnnnnnnnnnnnnnnnnnnnnnnnnnnnnnnnnnnnnnnnnnnnnnnnnnnnnnnnnnnnnnnnnnnnnnnnnnnnnnnnnnnnnnnnnnnnnnnnnnnnnnnnnnnnnnnnnnnnnnnnnnnnnnnnn
>RM11_1A
TATGTTTTGTTCCCAGCGGGCATCTTTCAATAAAATGAACTCAAGAAGAAGTAAATAATAACAAGCTATAATGGGTGGCCATTTGTGATCAAATTTGGAGTAAAACACGTATGATTATGTTTGAACTCTCTTTCTTTGATACGAAACCTCAAGCGACGTAGGTGATGGATATATTCACAAGATAACAAAGGCCGTGTTACAACATTAGATATGTAAACAACGTGCTAGAAGTTCTCCTCGAAGATCTCGAAATCTACAAAAGGGAATCGATATTTTATACATAATCCTATTATTATTTTTTCTTCCATTTTATATGCTCACTCATTATCCTTTACATTTCCAAAATCATGCATTTCAGCTTCCATTAAATTTTGATGGCTGTCTCTTAATTTTGTTATCTTTCTTTATGTCATCCTCTTACAGAGTATATGGTAATATACTAGTAATATGATTAATAGTCGATAAGTGAGTGTGAATTTTTATTCCGAAAAATATATGACGATGATCACACTATATTTTCTAGAAATAACTTAAACCATAGTGAATAAGAATCTGTAGTGCTCCTTGAGAACTAATGAAATTGCGCTAAAAACAAACCTAGTTAACATAATGTTTAGGCCAGGAAGAATCTAAATACAAACCTTATCAGTCCCAGCGTACGCGTCATTTACATTTGCGTATTGAAA
>S288c
TATGTTTTGTTCCCAGCGGGCATCTTTCAATAAAATGAACTCAAGAAGAAGTAAATAATAACAAGCTATAATGGGTGGCCATTTGTGATCAAATTTGGAGTGAAACACGTATGATTATGTTTGAACTCTCTTTCTTTGATACGAAACCTCAAGCGACGTAGGTGATGGATATATTCACAAGATAACAAAGGCCGTGTTACAACATTAGATATGTAAACAACGTGCTAGAAGTTCTCCTCGAAGATCTCGAAATCTACAAAAGGGAATCGATATTTTATACATAATCCTATTATTATTTTTTCTTCCATTTTATATGCTCACTCATTATCCTTTACATTTCCAAAATCATGCATTTCAGCTTCCATTAAATTTTGATGGCTGTCTCTTAATTTTGTTATCTTTCTTTATGTCATCCTCTTACAGAGTATATGGTAATATACTAGTAATATGATTANNNNTCGATAAGTGAGTGTGAATTNTTANNCCGAAAAANNNNNNNNNNTGATCACNNNNNNNNTNNNNNNNNNNNNNNNNNNNNNNGTGAATNNNAATNNNNNNNNNTCCTTGAGAACTAATGAAATTGCGCTAAAAACAAACCTNNNNNNCATANNNNNNNNNNNNNNNNNNNNNNNNNNNNNNNNNNNNNNAGTCCCAGCGTACGCGTCNTTTANANNTGCGNNNNGAAA
>SK1
TATGTTTTGTTCCCAGCGGGCATCCTGCAATAAAATGAACTCAAGAAGAAGTAAATAATANCAAGCTATAATGGGTGGNCATTTNTAATCAAATTTGGNGTAAAACNCGTATGATTATGTTTGAANTCTCTTTCTTTTATACGAAACCTCAAGCGACGTAGGTGATGGATATATTNACAAGATAACAAAGGCCGTGTTACAACATTAGATATGTAAACAACGTACTAGAAGTTCTCCTCGAAGATCTCGAAATCTACAAAAGGGAATCGATATTTTATNNNNNATCNNNTTATTATTTTTTCTTCCATTTTATATGCTCACTCATTATCCTTTACATTTCCAAAATCATGCATTTCAGCCTCCATTAAATTTTGATGGCTGTCTCTTAATTTTGTTATCTTTCTTTATGTCATCCTCTTACAGAGTATATGGTAATATACTAGTAATATGATTAATAGTCGATAAGTGAGTGTGAATTTTTATTCCGAAAAATATATGACGATGATCACACTATATTTTCTAGAAATAACTTAAACCATAGTGAATAAGAATCTGTAGTGCTCCTTGAGAACTAATGAAATTGCGCTAAAAACAAACCTAGTTAACATAATGTTTAGGCCAGGAAGAATCTAAATACAAACCTCATCAGTCCCAGCGTACGCGTCATTTACATTTGCGTATTGAAA
>UWOPS03_461_4
TACGTTTTGTTCCCAGCGNNNATCNNNCANTAAAATGNACTCANGAAGAAGTAAATAATAACAAGCTATAATGGGTGNNCATTTGTAATCAAATTTGGAGTAAAACACGTATGATTATGTTTGANCTCTCTTTCTTTGATACGAANCCTCAAGCGACGTAGGTGATGGATATATTCACAAGANAACAAAGGCNGTGTTACAACATTAGANATGTAAACANCGTACTAGAAGTTCTCCTCGAAGATNTCGAAATNTACAAAAGGGANTCGATATTTTATANATAATCCTATTATNATTTTTTCTTCCATTTTATATGCTCACTCATTATCCTTTACATTTCCAAAATCATGCATTTCAGCTTCCATTAAATTTTGATGGCTGTCTCTTAATTTTGTTATCTTTCTTTATGTCATCCTCTTACATAGTATATGGTAATATACTAGTAATATGATTAATAGTCGATAAGTGAGTGTGAATTTTTATTCCGAAAAATATATGACGATGATCACACTATATTTTCTAGAAATAACTTAAACCATAGTGAATAAGAATCTGTAGTGCTCCTTGAGAACTAATGAAATTGCGCTAAAAACAAACCTAGTTAACATAATGTTTAGGCCAGGAAGAATCTAAATACAAACCTTATCAGTCCCAGCGTACGCGTCATTTACATTTGCGTATTGAAA
>UWOPS05_217_3
nnnnnnnnnnnnnnnnnnnnnnnnnnnnnnnnnnnnnnnnnnnnnnnnnnnnnnnnnnnnnnnnnnnnnnnnnnnnnnnnnnnnnnnnnnnnnnnnnnnnnnnnnnnnnnnnnnnnnnnnnnnnnnnnnnnnnnnnnnnnnnnnnnnnnnnnnnnnnnnnnnnnnnnnnnnnnnnnnnnnnnnnnnnnnnnnnnnnnnnnnnnnnnnnnnnnnnnnnnnnnnnnnnnnnnnnnnnnnnnnnnnnnnnnnnnnnnnnnnnnnnnnnnnnnnnnnnnnnnnnnnnnnnnnnnnnnnnnnnnnnnnnnnnnnnnnnnnnnnnnnnnnnnnnnnnnnnnnnnnnnnnnnnnnnnnnnnnnnnnnnnnnnnnnnnnnnnnnnnnnnnnnnnnnnnnnnnnnnnnnnnnnnnnnnnnnnnnnnnnnnnnnnnnnnnnnnnnnnnnnnnnnnnnnnnnnnnnnnnnnnnnnnnnnnnnnnnnnnnnnnnnnnnnnnnnnnnnnnnnnnnnnnnnnnnnnnnnnnnnnnnnnnnnnnnnnnnnnnnnnnnnnnnnnnnnnnnnnnnnnnnnnnnnnnnnnnnnnnnnnnnnnnnnnnnnnnnnnnnnnnnnnnnnnnnnnnnnnnnnnnnnnnnnnnnnnnnnnnnnnnnnnnnnnnnnnnnnnnnnnnnnnnnnnnnnnnnnnnnnnnnnnnn
>UWOPS05_227_2
nnnnnnnnnnnnnnnnnnnnnnnnnnnnnnnnnnnnnnnnnnnnnnnnnnnnnnnnnnnnnnnnnnnnnnnnnnnnnnnnnnnnnnnnnnnnnnnnnnnnnnnnnnnnnnnnnnnnnnnnnnnnnnnnnnnnnnnnnnnnnnnnnnnnnnnnnnnnnnnnnnnnnnnnnnnnnnnnnnnnnnnnnnnnnnnnnnnnnnnnnnnnnnnnnnnnnnnnnnnnnnnnnnnnnnnnnnnnnnnnnnnnnnnnnnnnnnnnnnnnnnnnnnnnnnnnnnnnnnnnnnnnnnnnnnnnnnnnnnnnnnnnnnnnnnnnnnnnnnnnnnnnnnnnnnnnnnnnnnnnnnnnnnnnnnnnnnnnnnnnnnnnnnnnnnnnnnnnnnnnnnnnnnnnnnnnnnnnnnnnnnnnnnnnnnnnnnnnnnnnnnnnnnnnnnnnnnnnnnnnnnnnnnnnnnnnnnnnnnnnnnnnnnnnnnnnnnnnnnnnnnnnnnnnnnnnnnnnnnnnnnnnnnnnnnnnnnnnnnnnnnnnnnnnnnnnnnnnnnnnnnnnnnnnnnnnnnnnnnnnnnnnnnnnnnnnnnnnnnnnnnnnnnnnnnnnnnnnnnnnnnnnnnnnnnnnnnnnnnnnnnnnnnnnnnnnnnnnnnnnnnnnnnnnnnnnnnnnnnnnnnnnnnnnnnnnnnnnnnnnnnnnnn
>UWOPS83_787_3
nnnnnnnnnnnnnnnnnnnnnnnnnnnnnnnnnnnnnnnnnnnnnnnnnnnnnnnnnnnnnnnnnnnnnnnnnnnnnnnnnnnnnnnnnnnnnnnnnnnnnnnnnnnnnnnnnnnnnnnnnnnnnnnnnnnnnnnnnnnnnnnnnnnnnnnnnnnnnnnnnnnnnnnnnnnnnnnnnnnnnnnnnnnnnnnnnnnnnnnnnnnnnnnnnnnnnnnnnnnnnnnnnnnnnnnnnnnnnnnnnnnnnnnnnnnnnnnnnnnnnnnnnnnnnnnnnnnnnnnnnnnnnnnnnnnnnnnnnnnnnnnnnnnnnnnnnnnnnnnnnnnnnnnnnnnnnnnnnnnnnnnnnnnnnnnnnnnnnnnnnnnnnnnnnnnnnnnnnnnnnnnnnnnnnnnnnnnnnnnnnnnnnnnnnnnnnnnnnnnnnnnnnnnnnnnnnnnnnnnnnnnnnnnnnnnnnnnnnnnnnnnnnnnnnnnnnnnnnnnnnnnnnnnnnnnnnnnnnnnnnnnnnnnnnnnnnnnnnnnnnnnnnnnnnnnnnnnnnnnnnnnnnnnnnnnnnnnnnnnnnnnnnnnnnnnnnnnnnnnnnnnnnnnnnnnnnnnnnnnnnnnnnnnnnnnnnnnnnnnnnnnnnnnnnnnnnnnnnnnnnnnnnnnnnnnnnnnnnnnnnnnnnnnnnnnnnnnnnnnnnnnnnn
>UWOPS87_2421
nnnnnnnnnnnnnnnnnnnnnnnnnnnnnnnnnnnnnnnnnnnnnnnnnnnnnnnnnnnnnnnnnnnnnnnnnnnnnnnnnnnnnnnnnnnnnnnnnnnnnnnnnnnnnnnnnnnnnnnnnnnnnnnnnnnnnnnnnnnnnnnnnnnnnnnnnnnnnnnnnnnnnnnnnnnnnnnnnnnnnnnnnnnnnnnnnnnnnnnnnnnnnnnnnnnnnnnnnnnnnnnnnnnnnnnnnnnnnnnnnnnnnnnnnnnnnnnnnnnnnnnnnnnnnnnnnnnnnnnnnnnnnnnnnnnnnnnnnnnnnnnnnnnnnnnnnnnnnnnnnnnnnnnnnnnnnnnnnnnnnnnnnnnnnnnnnnnnnnnnnnnnnnnnnnnnnnnnnnnnnnnnnnnnnnnnnnnnnnnnnnnnnnnnnnnnnnnnnnnnnnnnnnnnnnnnnnnnnnnnnnnnnnnnnnnnnnnnnnnnnnnnnnnnnnnnnnnnnnnnnnnnnnnnnnnnnnnnnnnnnnnnnnnnnnnnnnnnnnnnnnnnnnnnnnnnnnnnnnnnnnnnnnnnnnnnnnnnnnnnnnnnnnnnnnnnnnnnnnnnnnnnnnnnnnnnnnnnnnnnnnnnnnnnnnnnnnnnnnnnnnnnnnnnnnnnnnnnnnnnnnnnnnnnnnnnnnnnnnnnnnnnnnnnnnnnnnnnnnnnnnnnnn
>W303
TATGTTTTGTTCCCAGCGGGCATCTTTCAATAAAATGANCTCAAGAAGAAGTAAATAATAACAAGCTATAATGGGTGGCCATTTGTGATCAAATTTGGAGTGAAACACGTATGATTATGTTTGAACTCTCTTTCTTTGATACGAAACCTCAAGCGACGTAGGTGATGGATATATTCACAAGATAACAAAGGCCGTGTTACAACATTAGATATGTAAACAACGTGCTAGAAGTTCTCCTCGAAGATCTCGAAATCTACAAAAGGGAATCGATATTTTATACATAATCCTATTATTATTTTTTCTTCCATTTTATATGCTCACTCATTATCCTTTACATTTCCAAAATCATGCATTTCAGCTTCCATTAAATTTTGATGGCTGTCTCTTAATTTTGTTATCTTTCTTTATGTCATCCTCTTACAGAGTATATGGTAATATACTAGTAATATGATTAATAGTCGATAAGTGAGTGTGAATTTTTATTCCGAAAAATATATGACGATGATCACACTATATTTTCTAGAAATAACTTAAACCATAGTGAATAAGAATCTGTAGTGCTCCTTGAGAACTAATGAAATTGCGCTAAAAACAAACCTAGTTAACATAATGTTTAGGCCAGGAAGAATCTAAATACAAACCTTATCAGTCCCAGCGTACGCGTCATTTACATTTGCGTATTGAAA
>Y12
NNNNNNNNNNNNNNNNNNNNNNNNNNNNNNNNNNNNNNNNNNNNNNNNNNNNNNNNNNNNNNNNNNNNNNNNNNNNNNNNNNNNNNNNNNNNNNNNNNNNNNNNNNNNNNNNNNNNNNNNNNGNNNNNNNNNNNNNNNNNNNNNNNNNNNNNNNNNNNNNNNNNNNNNNNNNNNNNNNNNNNNNNNNNNNNNNNNNNNNNNNNNNNNNNNNNNNANNNNANNNNNNNNNNNNNNNNNNNNNNNNNNNNGAANNNNNNNNANNGNNNNNNANNNNNNNTNCANNNNNNTATNANTATTTTTTCNNNNNNTNTATNNNNNNNCTCATTATCCTTTACATTTCCAAAATCATGCATTTCAGCNNNNNNTAAANTTTGATGGCNGTCTCTNAATTTTGTTATCTTTCTTTCTGTCATCCTCTTACAGAGTATATGGTAATATACTAGTAATATGATTAATAGTCGATAAGTGAGTGTGAATTTTTATTCCGAAAAATATATGACGATGATCACACTATATTTTCTAGAAATAACTTAAACCATAGTGAATAAGAATCTGTAGTGCTCCTTGAGAACTAATGAAATTGCGCTAAAAACAAACCTAGTTAACGTAATGTTTAGGCCAGGAAGAATCTAAATACAAACCTTATCAGTCCCAGCGTACGCGTCATTTACATTTGCGTATTGAAA
>Y55
TATGTTTTGTTCCCAGCGGGCATCCTGCAATAAAATGAACTCAAGAAGAAGTAAATAATAACAAGCTATAATGGGTGGCCATTTGTAATCAAATTTGGAGTAAAACACGTATGATTATGTTTGAACTCTCTTTCTTTTATACGAAACCTCAAGCGACGTAGGTGATGGATATATTCACAAGATAACAAAGGCCGTGTTACAACATTAGATATGTAAACAACGTACTAGAAGTTCTCCTCGAAGATCTCGAAATCTACAAAAGGGAATCGATATTTTATACATAATCCTATTATTATTTTTTCTTCCATTTTATATGCTCACTCATTATCCTTTACATTTCCAAAATCATGCATTTCAGCCTCCATTAAATTTTGATGGCTGTCTCTTAATTTTGTTATCTTTCTTTATGTCATCCTCTTACAGAGTATATGGTAATATACTAGTAATATGATTAATAGTCGATAAGTGAGTGTGAATTTTTATTCCGAAAAATATATGACGATGATCACACTATATTTTCTAGAAATAACTTAAACCATAGTGAATAAGAATCTGTAGTGCTCCTTGAGAACTAATGAAATTGCGCTAAAAACAAACCTAGTTAACATAATGTTTAGGCCAGGAAGAATCTAAATACAAACCTCATCAGTCCCAGCGTACGCGTCATTTACATTTGCGTATTGAAA
>Y9
nnnnnnnnnnnnnnnnnnnnnnnnnnnnnnnnnnnnnnnnnnnnnnnnnnnnnnnnnnnnnnnnnnnnnnnnnnnnnnnnnnnnnnnnnnnnnnnnnnnnnnnnnnnnnnnnnnnnnnnnnnnnnnnnnnnnnnnnnnnnnnnnnnnnnnnnnnnnnnnnnnnnnnnnnnnnnnnnnnnnnnnnnnnnnnnnnnnnnnnnnnnnnnnnnnnnnnnnnnnnnnnnnnnnnnnnnnnnnnnnnnnnnnnnnnnnnnnnnnnnnnnnnnnnnnnnnnnnnnnnnnnnnnnnnnnnnnnnnnnnnnnnnnnnnnnnnnnnnnnnnnnnnnnnnnnnnnnnnnnnnnnnnnnnnnnnnnnnnnnnnnnnnnnnnnnnnnnnnnnnnnnnnnnnnnnnnnnnnnnnnnnnnnnnnnnnnnnnnnnnnnnnnnnnnnnnnnnnnnnnnnnnnnnnnnnnnnnnnnnnnnnnnnnnnnnnnnnnnnnnnnnnnnnnnnnnnnnnnnnnnnnnnnnnnnnnnnnnnnnnnnnnnnnnnnnnnnnnnnnnnnnnnnnnnnnnnnnnnnnnnnnnnnnnnnnnnnnnnnnnnnnnnnnnnnnnnnnnnnnnnnnnnnnnnnnnnnnnnnnnnnnnnnnnnnnnnnnnnnnnnnnnnnnnnnnnnnnnnnnnnnnnnnnnnnnnnnnnnnnnnnnnnn
>YIIc17_E5
NNNNNNNNNNNNNNNNNNNNNNNNNNNNNNNNNNNNNNNNNNNNNNNNNNNNNNNNNNNNNNNNNNNNNNNNNNNNNNNNNNNNNNNNNNNNNNNNNNNNNNNNNNNNNNNNNNNNNNNNNNNNNNNNNNNNNNNNNNNNNNNNNNNNNNNNNNNNNNTNNNNNNTGGNNNNNNNNNNANNANNNNNNNNNNNNNNNNACAACATTAGATATGTAANNNNNNNNCTNNNNNNNNNNNNNNANNNNNNCGANNNCTACAAAAGGGAATCGATATTTTATACANNNNNNTATTATTATTTTTTCTTCCATTTTATATGCTCACTCANNNNNNTTTACATTTCCAAAATCATGCATTTCAGCTTCCATTAAATTTTGATGGCTGTCTCTTAATTTTGTTATCTTTCTTTATGTCATNNNNNNACAGAGTATATGGTAATGTACTAGTAATATGATTAATAGTCGATAAGTGAGTGTGAATTTTTATTCCGAAAAATATATGACGATGATCACACTATATTTTCTAGAAATAACTTAAACCATAGTGAATAAGAATCTGTAGNNNNNNTTGAGAACTAATGAAATTGCGCTAAAAACAAACCTAGTTAACATAATGTTTAGGCCAGGAAGAATCTAAATACAAACCTTANNNNNNNCANNNTACGCGTCATTTACATTTGCGTATTGAAN
>YJM789
TATGTTTTGTTCCCAGCGGGCATCTTTCAATAAAATGAACTCAAGAAGAAGTAAATAATAACAAGCTATAATGGGTGGCCATTTGTGATCAAATTTGGAGTGAAACACGTATGATTATGTTTGAACTCTCTTTCTTTGATACGAAACCTCAAGCGACGTAGGTGATGGATATATTCACAAGATAACAAAGGCCGTGTTACAACATTAGATATGTAAACAACGTGCTAGAAGTTCTCCTCGAAGATCTCGAAATCTACAAAAGGGAATCGATATTTTATACATAATCCTATTATTATTTTTTCTTCCATTTTATATGCTCACTCATTATCCTTTACATTTCCAAAATCATGCATTTCAGCTTCCATTAAATTTTGATGGCTGTCTCTTAATTTTGTTATCTTTCTTTATGTCATCCTCTTACAGAGTATATGGTAATATACTAGTAATATGATTAATAGTCGATAAGTGAGTGTGAATTTTTATTCCGAAAAATATATGACGATGATCACACTATATTTTCTAGAAATAACTTAAACCATAGTGAATAAGAATCTGTAGTGCTCCTTGAGAACTAATGAAATTGCGCTAAAAACAAACCTAGTTAACATAATGTTTAGGCCAGGAAGAATCTAAATACAAACCTTATCAGTCCCAGCGTATGCGTCATTTACATTTGCGTATTGAAA
>YJM975
nnnnnnnnnnnnnnnnnnnnnnnnnnnnnnnnnnnnnnnnnnnnnnnnnnnnnnnnnnnnnnnnnnnnnnnnnnnnnnnnnnnnnnnnnnnnnnnnnnnnnnnnnnnnnnnnnnnnnnnnnnnnnnnnnnnnnnnnnnnnnnnnnnnnnnnnnnnnnnnnnnnnnnnnnnnnnnnnnnnnnnnnnnnnnnnnnnnnnnnnnnnnnnnnnnnnnnnnnnnnnnnnnnnnnnnnnnnnnnnnnnnnnnnnnnnnnnnnnnnnnnnnnnnnnnnnnnnnnnnnnnnnnnnnnnnnnnnnnnnnnnnnnnnnnnnnnnnnnnnnnnnnnnnnnnnnnnnnnnnnnnnnnnnnnnnnnnnnnnnnnnnnnnnnnnnnnnnnnnnnnnnnnnnnnnnnnnnnnnnnnnnnnnnnnnnnnnnnnnnnnnnnnnnnnnnnnnnnnnnnnnnnnnnnnnnnnnnnnnnnnnnnnnnnnnnnnnnnnnnnnnnnnnnnnnnnnnnnnnnnnnnnnnnnnnnnnnnnnnnnnnnnnnnnnnnnnnnnnnnnnnnnnnnnnnnnnnnnnnnnnnnnnnnnnnnnnnnnnnnnnnnnnnnnnnnnnnnnnnnnnnnnnnnnnnnnnnnnnnnnnnnnnnnnnnnnnnnnnnnnnnnnnnnnnnnnnnnnnnnnnnnnnnnnnnnnnnnnnnnnnnnnnn
>YJM978
TATGTTTTGTTCCCAGCGGGCATCTTTCAATAAAATGAACTCAAGAAGAAGTAAATAATAACAAGCTATAATGGGTGGCCATTTGTGATCNAATTTGGAGTAAAACACGTATGATTATGTTTGAACTCTCTTTCTTTGATACGAAACCTCAAGCGACGTAGGTGATGGATATATTCACAAGATAACAAAGGCCGTGTTACAACATTANATATGTAAACAACGTGCTAGAAGTTCTCCTCGAAGATCTCGAAATCTACAAAAGGGAATCGATATTTTATACATAATCCTATTATTATTTTTTCTTCCATTTTATATGCTCACTCATTATCCTTTACATTTCCAAAATCATGCATTTCAGCTTCCATTAAATTTTGATGGCTGTCTCTTAATTTTGTTATCTTTCTTTATGTCATCCTCTTACNGAGTATATGGTAATATACTAGTAATATGATTAATAGTCGATAAGTGAGTGTGAATTTTTATTCCGAAAAATATATGACGATGATCACACTATATTTTCTAGAAATAACTTAAACCATNGTGAATAAGAATCTGTAGTGCTCCTNGAGAACTAATGAAATTGCGCTAAAAACAAACCTAGTTAACANAATGTTTAGGCCNGGAAGAATCTAANTACAAANCTTATCAGTCCCAGCGTACGCGTCATTTACATTTGCGTATTGAAA
>YJM981
nnnnnnnnnnnnnnnnnnnnnnnnnnnnnnnnnnnnnnnnnnnnnnnnnnnnnnnnnnnnnnnnnnnnnnnnnnnnnnnnnnnnnnnnnnnnnnnnnnnnnnnnnnnnnnnnnnnnnnnnnnnnnnnnnnnnnnnnnnnnnnnnnnnnnnnnnnnnnnnnnnnnnnnnnnnnnnnnnnnnnnnnnnnnnnnnnnnnnnnnnnnnnnnnnnnnnnnnnnnnnnnnnnnnnnnnnnnnnnnnnnnnnnnnnnnnnnnnnnnnnnnnnnnnnnnnnnnnnnnnnnnnnnnnnnnnnnnnnnnnnnnnnnnnnnnnnnnnnnnnnnnnnnnnnnnnnnnnnnnnnnnnnnnnnnnnnnnnnnnnnnnnnnnnnnnnnnnnnnnnnnnnnnnnnnnnnnnnnnnnnnnnnnnnnnnnnnnnnnnnnnnnnnnnnnnnnnnnnnnnnnnnnnnnnnnnnnnnnnnnnnnnnnnnnnnnnnnnnnnnnnnnnnnnnnnnnnnnnnnnnnnnnnnnnnnnnnnnnnnnnnnnnnnnnnnnnnnnnnnnnnnnnnnnnnnnnnnnnnnnnnnnnnnnnnnnnnnnnnnnnnnnnnnnnnnnnnnnnnnnnnnnnnnnnnnnnnnnnnnnnnnnnnnnnnnnnnnnnnnnnnnnnnnnnnnnnnnnnnnnnnnnnnnnnnnnnnnnnnnnnnnnnn
>YPS128
TATGTTTTGTTCCCAGCGGGCATCCTGCAATAAAATGAACTCAAGAAGAAGTAAATAATAACAAGCTATAATGGGTGGCCATTTGTAATCAAATTTGGAGTAAAACACGTATGATTATGTTTGAACTCTCTTTCTTTGATACGAAACCTCAAGCGACGTAGGTGATGGATATATTCACAAGATAACAAAGGCCGTGTTACAACATTAGATATGTAAACAACGTACTAGAAGTTCTCCTCGAAGATCTCGAAATCTACAAAAGGGAATCGATATTTTATACATAATCCTATTATTATTTTTTCTTCCATTTTATATGCTCACTCATTATCCTTTACATTTCCAAAATCATGCATTTCAGCTTCCATTAAATTTTGATGGCTGTCTCTTAATTTTGTTATCTTTCTTTATGTCATCCTCTTACAGAGTATATGGTAATATACTAGTAATATGATTAATAGTCGATAAGTGAGTGTGAATTTTTATTCCGAAAAATATATGACGATGATCACACTATATTTTCTAGAAATAACTTAAACCATAGTGAATAAGAATCTGTAGTGCTCCTTGAGAACTAATGAAATTGCGCTAAAAACAAACCTAGTTAACATAATGTTTAGGCCAGGAAGAATCTAAATACAAACCTTATCAGTCCCAGCGTACGCGTCATTTACATTTGCGTATTGAAA
>YPS606
nnnnnnnnnnnnnnnnnnnnnnnnnnnnnnnnnnnnnnnnnnnnnnnnnnnnnnnnnnnnnnnnnnnnnnnnnnnnnnnnnnnnnnnnnnnnnnnnnnnnnnnnnnnnnnnnnnnnnnnnnnnnnnnnnnnnnnnnnnnnnnnnnnnnnnnnnnnnnnnnnnnnnnnnnnnnnnnnnnnnnnnnnnnnnnnnnnnnnnnnnnnnnnnnnnnnnnnnnnnnnnnnnnnnnnnnnnnnnnnnnnnnnnnnnnnnnnnnnnnnnnnnnnnnnnnnnnnnnnnnnnnnnnnnnnnnnnnnnnnnnnnnnnnnnnnnnnnnnnnnnnnnnnnnnnnnnnnnnnnnnnnnnnnnnnnnnnnnnnnnnnnnnnnnnnnnnnnnnnnnnnnnnnnnnnnnnnnnnnnnnnnnnnnnnnnnnnnnnnnnnnnnnnnnnnnnnnnnnnnnnnnnnnnnnnnnnnnnnnnnnnnnnnnnnnnnnnnnnnnnnnnnnnnnnnnnnnnnnnnnnnnnnnnnnnnnnnnnnnnnnnnnnnnnnnnnnnnnnnnnnnnnnnnnnnnnnnnnnnnnnnnnnnnnnnnnnnnnnnnnnnnnnnnnnnnnnnnnnnnnnnnnnnnnnnnnnnnnnnnnnnnnnnnnnnnnnnnnnnnnnnnnnnnnnnnnnnnnnnnnnnnnnnnnnnnnnnnnnnnnnnnnnn
>YS2
NNNNTTTTGTTCCCAGCGGGCNNNNNNCAATAAAATGAACNNNAGAAGANNNNNNTAATANCAAGCTATAATGGGTGGCCATTTGTGATCAAATTTGGAGTGAAACNNNTATGATTATGTTTGAACTCTCTTTCTTTGATACGAAACCTCAAGCGACGTAGGTGATGGATATATTCNNNAGATAACAAAGGCCNTGTTACANNATTAGATATGTAAANNACGTNNNNNNAGTNCTCCTCNAANNTCNCGAAATCTACAAAAGGGAATNNATATTTTATACATAATCCTATTATTATTTTTTCTTCCATTTTATATGCTCACTCATTATCCTTTACATTTCCAAAATCATGCATTTCAGCTTCCATTAAATTTTGATGGCTGTCTCTTAATTTTGTTATCTTTCTTTCTGTCATCCTCTTACAGAGTATATGGTAATATACNAGTAATATGATTAATAGTNNNTAAGTGAGTGTGAATTTTTATTCCGAAAAATATATGACGATGATNACACTATATTTTCTAGAAATNNNNTAANNNNTAGTGAANNNNNNNNNGTAGNNNNNNNTGNNNNNNAATGNNNNNNNANTAAAANNNAANNNANTTANNANNATGTNNNNNNNNNNNNNNNNNNNNATNNNNNNNNTANNNNNNNNNNNNNNNNNNNNNNNNNNNNNNGNNNNNNNNNN
>YS4
TATGTTTTGTTCCCAGCGGGCATCCTGCAATAAAATGAACTCAAGAAGAAGTAAATAATAACAAGCTATAATGGGTGGCCATTTGTANTCAAATTTGGAGTAAANCACGTATGATTATGTTTGAACTCTCTTTCTTTGATACGAAACCTCAAGCGACGTAGGTGATGGATATATTCACAAGATAACAAAGGCCGTGTTACAACATTAGATATGTAAACAACGTACTAGAAGTTCTCCTCGAAGATCTCGAAATCTACAAAAGGGAATCGATATTTTATACATAATCCTATTATTATTTTTNCTTCCATTTTATATGCTCACTCATTATCCTTTACATTTCCAAAATCATGCATTTCAGCTTCCATTAAATCTTGATGGCTGTCTCTTAATTTTGTTATCTTTCTTTCTGTCATCCTCTTACAGAGTATATGGTAATATACTAGTAATATGATTAATAGTCGATAAGTGAGTGTGAATTTTTATTCCGAAAAATATATGACGATGATCACACTATATTTTCTAGAAATAACTTAAACCATAGTGAATAAGAATCTGTAGTGCTCCTTGAGAACTAATGAAATTGCGCTAAAAACAAACCTAGTTAACATAATGTTTAGGCCAGGAAGAATCTAAATACAAACCTTATCAGTCCCAGCGTACGCGTCATTTACATTTGCGTATTGAAA
>YS9
nnnnnnnnnnnnnnnnnnnnnnnnnnnnnnnnnnnnnnnnnnnnnnnnnnnnnnnnnnnnnnnnnnnnnnnnnnnnnnnnnnnnnnnnnnnnnnnnnnnnnnnnnnnnnnnnnnnnnnnnnnnnnnnnnnnnnnnnnnnnnnnnnnnnnnnnnnnnnnnnnnnnnnnnnnnnnnnnnnnnnnnnnnnnnnnnnnnnnnnnnnnnnnnnnnnnnnnnnnnnnnnnnnnnnnnnnnnnnnnnnnnnnnnnnnnnnnnnnnnnnnnnnnnnnnnnnnnnnnnnnnnnnnnnnnnnnnnnnnnnnnnnnnnnnnnnnnnnnnnnnnnnnnnnnnnnnnnnnnnnnnnnnnnnnnnnnnnnnnnnnnnnnnnnnnnnnnnnnnnnnnnnnnnnnnnnnnnnnnnnnnnnnnnnnnnnnnnnnnnnnnnnnnnnnnnnnnnnnnnnnnnnnnnnnnnnnnnnnnnnnnnnnnnnnnnnnnnnnnnnnnnnnnnnnnnnnnnnnnnnnnnnnnnnnnnnnnnnnnnnnnnnnnnnnnnnnnnnnnnnnnnnnnnnnnnnnnnnnnnnnnnnnnnnnnnnnnnnnnnnnnnnnnnnnnnnnnnnnnnnnnnnnnnnnnnnnnnnnnnnnnnnnnnnnnnnnnnnnnnnnnnnnnnnnnnnnnnnnnnnnnnnnnnnnnnnnnnnnnnnnnnnnn
