# Supplementary material for: Evolutionary Genomics of Transposable Elements in Saccharomyces cerevisiae
Source: PLoS One. 2012 Nov 30;7(11):e50978. doi: 10.1371/journal.pone.0050978 (PMC3511429; doi:10.1371/journal.pone.0050978)
Supplement: File S7 — ZIP archive of SGRP strain alignments used for population genomic analyses. Alignments of the orthologous genomic region in each SGRP strain corresponding to each Ty insertion in our re-annotation of the S. cerevisiae reference genome. N’s represent low quality (<Q40 phred score) or missing data, primarily due to the low-coverage sequence of many SGRP strains. The DNA sequence of sacCer2 is included as “REF” and each alignment includes the TE locus and 200 bp of DNA sequence on either side of the Ty insertion site. A dummy sequence shows the position of each TE in the alignment with “T”s. (ZIP) [file pone.0050978.s007.zip › S7/chrV_s122+_TY1.mfa]

>REF
ACACCAGCAGGATTTGAACCAGCGCGGGCAGAGCCCAACAGATTTCAAGTCTGTCGCCTTAACCACTCGGCCATAGTGCCTATCATTATGAATTTCCCAAAAAAGAACCACTATCAGAGACATATAAAAATAAGAACACATCCACCGATATCTGTTACAATGAAACCCTAAAATATCATCCATTTGGGGTAGTATTCATGCTACCAGTATATCCTGTATGCGTAATATTATAGCCTTTTCCAACAGTGCACCCAAATATAATCACAAATCACCCAATTCTCAAATTCACTTGTTAAAATGAAAATACCAAAGCCTCATCATACCGTTCTATTGTCCATCTCCAACACAAAAGTACCATAATAATTTTCCGATTCGACACGAATACAGATAGATGGGCACATGGCAAACTTAGCTCAGTATGGGCTTGTAGGTTGTAAACGAGTCAGAAATTTCAACAATAAAAAATACATCAGATAGTGTTT
>index
-------------------------------------------------------------------------------------------------------------------------------------------------------------------------------------------------------TTTTTTTTTTTTTTTTTTTTTTTTTTTTTTTTTTTTTTTTTTTTTTTTTTTTTTTTTTTTTTTTTTTTTTTTTTTTTTTTTTT--------------------------------------------------------------------------------------------------------------------------------------------------------------------------------------------------------
>273614N
ACACCAGCAGGATTTGAACCAGCGCGGGCAGAGCCCAACAGATTTCNNNNNNNNNNCCTTAACCACTCGGCCATAGTGCCTATCATTATGAATTTCCCAAAAAAGAACCACTATCAGAGACANNNNNNAANNNNNNCACATCCACCGATATCTNNTACAATGAAACCCTAAAATATCATCCATTNGGGGTAGTATTCATGCTACCAGTATATCCTGTATGCGTAATATTATAGCCTTTTCCAACAGTGCACCCAAATATAATCACAAATCACCCAATTCTCAAATTCACTTGTTAAAATGGAAATACCAAAGCCTCATCATACCGTTCTATTGTCCATCTCCAACACAAAAGTACCATAATAATTTTCCGATTCGACACGAATACAGATAGATGGGCACATGGCAAACTTAGCTCAGTATGGGCTTGTAGGTTGTAAACGAGTCAGAAATTTCAACAATAAAAAATACATCAGATAGTGTTT
>322134S
nnnnnnnnnnnnnnnnnnnnnnnnnnnnnnnnnnnnnnnnnnnnnnnnnnnnnnnnnnnnnnnnnnnnnnnnnnnnnnnnnnnnnnnnnnnnnnnnnnnnnnnnnnnnnnnnnnnnnnnnnnnnnnnnnnnnnnnnnnnnnnnnnnnnnnnnnnnnnnnnnnnnnnnnnnnnnnnnnnnnnnnnnnnnnnnnnnnnnnnnnnnnnnnnnnnnnnnnnnnnnnnnnnnnnnnnnnnnnnnnnnnnnnnnnnnnnnnnnnnnnnnnnnnnnnnnnnnnnnnnnnnnnnnnnnnnnnnnnnnnnnnnnnnnnnnnnnnnnnnnnnnnnnnnnnnnnnnnnnnnnnnnnnnnnnnnnnnnnnnnnnnnnnnnnnnnnnnnnnnnnnnnnnnnnnnnnnnnnnnnnnnnnnnnnnnnnnnnnnnnnnnnnnnnnnnnnnnnnnnnnnnnnnnnnnnnnnnnnnnnnnnnnnnnnnnnnnnnnnnnnn
>378604X
ACACCAGCAGGATTTGAACCAGCGCGGGCAGAGCCCAACAGATTTCAAGTCTGTCGCCTTAACCACTCGGCCATAGTGCCTATCATTATGAATTTCCCAAAAAAGAACCACTATCAGAGACATATAAAAATAGGAACACATCCACCGATATCTGTTACAATGAAACCCTAAAATATCATCCATTTGGGGTAGTATTCATGCTACCAGTATATCCTGTATGCGTAATATTATAGCCTTTTCCAACAGTGCACCCAAATATAATCACAAATCACCCAATTCTCAAATTCACTTGTTAAAATGGAAATACTAAAGCCTCATCATACCGTTCTATTGTCCATCTCCAACACAAAAGTACCATAATAATTTTCCGATTCGACACGAATACAGATAGATGGGCACATGGCAAACTTAGCTCAGTATGGGCTTGTAGGTTGTAAACGAGTCAGNNNNNNCAACAATAAAAAATACATCAGATAGTGTTT
>BC187
ACACCAGCAGGATTTGAACCAGCGCGGGCAGAGCCCAACAGATTTCAAGTCTGTCGCCTTAACCACTCGGCCATAGTGCCTATCATTATGAATTTCCCAAAAANGAACCACTATCAGAGACATATAAAAATAAGAACACATCCACCGATATCTGTTACAATGAAACCCTAAAATATCATCCATTTGGGGTAGTATTCATGCTACCAGTATATCCTGTATGCGTAATATTATAGCCTTTTCCAACAGTGCACCCAAATATAATCACAAATCACCCAATTCTCAAATTCACTTGTTAAAATGGAAATACCAAAGCCTCATCATACCGTTCTATTGTCCATCTCCAACACAAAAGTACCATAATAATTTTCCGATTCGACACGAATACAGATAGATGGGCACATGGCAAACTTAGCTCAGTATGGGCTTGTAGGTTGTAAACGAGTCAGNNNNNNCAANNNNNAAAAATACATCAGATAGTGTTT
>DBVPG1106
nnnnnnnnnnnnnnnnnnnnnnnnnnnnnnnnnnnnnnnnnnnnnnnnnnnnnnnnnnnnnnnnnnnnnnnnnnnnnnnnnnnnnnnnnnnnnnnnnnnnnnnnnnnnnnnnnnnnnnnnnnnnnnnnnnnnnnnnnnnnnnnnnnnnnnnnnnnnnnnnnnnnnnnnnnnnnnnnnnnnnnnnnnnnnNNNNNNNNNNNNNNNNNNNNNNNNNNNNNNNNNNNNNNNNNNNNNNNNNNN-NNNNNNNNNNNNNNNNNNNNNNNNNNNNNNNNNNNNNNNNNNNNNNNNN-NNNNNNNNNNNNNNNNNNNNNNNNNNNNNNNNNNNNNNNNNNNNNNNNNNNNNNNNNNNNNNNNNNNNNNNNNNNNNNNNNNNNNNNNNNNNNNNNNNNNNNNNNNNNNNNNNANNNNNNNNNNAGNNNGGGCNNNNANNNNNNNNNNNNNNNNGNNNNNNCAANNNNAAAAAATNNNNNNGATANNNTTT
>DBVPG1373
nnnnnnnnnnnnnnnnnnnnnnnnnnnnnnnnnnnnnnnnnnnnnnnnnnnnnnnnnnnnnnnnnnnnnnnnnnnnnnnnnnnnnnnnnnnnnnnnnnnnnnnnnnnnnnnnnnnnnnnnnnnnnnnnnnnnnnnnnnnnnnnnnnnnnnnnnnnnnnnnnnnnnnnnnnnnnnnnnnnnnnnnnnnnnnnnnnnnnnnnnnnnnnnnnnnnnnnnnnnnnnnnnnnnnnnnnnnnnnnnnnnnnnnnnnnnnnnnnnnnnnnnnnnnnnnnnnnnnnnnnnnnnnnnnnnnnnnnnnnnnnnnnnnnnnnnnnnnnnnnnnnnnnnnnnnnnnnnnnnnnnnnnnnnnnnnnnnnnnnnNNNNNNNNNNNNNNNNNNNNNNNNNNNNNNNNNNNNNNNNNNNNNNNNNNNNNNNNNNNNNNNNNNNNNNNNNNNNNNNNNNNNNNNNNNNNNNNNNNNNNANNNNNNNNNNNNNNNNNNNN
>DBVPG1788
NNNNNNNNNNNNNNNNNNNNNNNNNNNNNNNNNNNNNNNNNNNNNNN-NNNNNNNNNNNNNNNNNNNNNNNNNNNNNNNNNNNNNNNNNNNNNNNNNNNAAAANNNNNNNNNNNNNNNNNNNNNNNNNNNNNNNNNNNNNNNNNNNNNNNNNNNNNNNNNNNNNNNNNNNNNNNNNNNNNNNNNNNNNNNNNNNNNNNNNNNNNNNNNNNNNNNNNNNNNNNNNNNNNNNNNNNNNNNNNNNNNNNNNNNNNNNNNNNNNNNNNNNNNNNNNNNNNNNNNNNNNNNNNNNNNNNNNNNNNGAAANNNNNNNNNCTCATCATNNNNNNNNANNNNNNNNNNNNNNCANAAAAGNNCCANNNNNNNNNNNNNNTTCGACACGAATACAGATAGATGGGCACATGGCAAACTTAGCTCAGTATGGGCTTGTAGGTTGTAAACGAGTCAGAAATTTCAACAATAAAAAATACATCAGATAGTGTTT
>DBVPG1853
nnnnnnnnnnnnnnnnnnnnnnnnnnnnnnnnnnnnnnnnnnnnnnnnnnnnnnnnnnnnnnnnnnnnnnnnnnnnnnnnnnnnnnnnnnnnnnnnnnnnnnnnnnnnnnnnnnnnnnnnnnnnnnnnnnnnnnnnnnnnnnnnnnnnnnNNNNNNNNNNNNNNNNNNNNNNNNNNNNNNNNNNNNNNNNNNNNNNNNNNNNNNNNNNNNNNNNNNNNNNNNNNNNNNNNNNNNNNNNNNNNNNNNNNNNNNNNNNNNNNNNNNNNNNNNNNNNNNNNNNNNNNNNNNNNNNNNNNNNNNNNNNNNNNNNNNNNNNNNNNNNNNNNNNNNNNNNNNNNNNNNNNNNNAANNNNNNNNNNNNNNNNNNNNNNNNCNNNNNNNNNNNANATAGATNGNNNNNNNNNNNNNNNNNNNNNNNNNGGGCNNGTAGNNNNNNNACGAGTCAGAAATTTCAANNNNNNAAAATANNNCAGATANNNNNN
>DBVPG6040
NNNNNNNNNNNNNNNNNNNNNNNNNNNNNNNNNNNNNNNNNNNNNNNNNNNNNNNNNNNNNNNNNNNNNNNNNNNNNNNNNNNNNNNNNNNNNNNNNNNNNNNNNNNNNNNNNNNNNNNNNNNNNNNNNNNNNNNNNNNNNNNNNNNNNNNNNNNNNNNNNNNNNNNNNNNNNNNNNNNNNNNNNNNNNNNNNNNNNNNNNNNNNNNNNNNNNNNNNNNNNNNNNNNNNNNNNNNNNNNNNNNNNNNNNNNNNNNNNNNNNNNNNNNNNNNNNNNNNNNNNNNNNNNNNNNNNNNNNNNNNNNNNNNNNNNNNNNNNNNNNNNNNNNNNNNNNNNNNNNNNNNNNNNAAANGNNNCANNNNNNNNNNNNNNNNCGANNNNNNNNCAGATAGATGGGCACATGGCAAACTTAGCTCAGTATGGGCTTGTAGGTNGTAAACGAGTCAGAAATTTCAACAATAAAAAATACATCAGATAGTGTTT
>DBVPG6044
ACACCAGCAGGATTTGAACCAGCGCGGGCAGAGCCCAACAGATTTCAAGTCTGTCGCCTTAACCACTCGGCCATAGTGCCTATCATTATGAATTTCCCAAAAAAGAACCACTATCAGAGACATATAAAAATAAGAACACATCCACCGATATCTGTTACAATGAAACCCTAAAATATCATCCATTTGGGGTAGTATTCATGCTACCAGTATATCCTGTATGCGTAATATTATAGCCTTTTCCANCAGTGCACCCAAATATAATCACAAATCACCCAATTCTCAAATTCACTTGTTAAAATGGAAATACCAAAGCNTCATCATACCGTTCTATTGTCCATCTCCAACACAAAAGTACCATAATAATTTTTCGATTCGACACGAATACAGATAGATGGGCACATGGCAAACTTAGCTCAGTATGGGCTTGTAGGTTGTAAACGAGTCAGAAATTTCAACAATAAAAAATACATCAGATAGTGTTT
>DBVPG6765
ACACCAGCAGGATTTGAACCAGCGCGGGCAGAGCCCAACAGATTTCAAGTCTGTCGCCTTAACCACTCGGCCATAGTGCCTATCATTATGAATTTCCCAAAAAAGAACCACTATCAGAGACATATAAAAATAAGAACACATCCACCGATATCTGTTACAATGAAACCCTAAAATATCATCCATTTGGGGTAGTATTCATGCTACCAGTATATCCTGTATGCGTAATATTATAGCCTTTTCCANCAGTGCACCCAAATATAATCACAAATCACCCAATTCTCAAATTCACTTGTTAAAATGGAAATACCAAAGCCTCATCATACCGTTCTATTGTCCATCTCCAACACAAAAGTACCATAATAATTTTCCGATTCGACACGAATACAGATAGATGGGCACATGGCAAACTTAGCTCAGTATGGGCTTGTAGGTTGTAAACGAGTCAGAAATTTCAAGAATAAAAAATACATCAGATAGTGTTT
>K11
ACACCAGCAGGATTTGAACCAGCGCGGGCAGAGCCCAACAGATTTCAAGTCTGTCGCCTTAACCACTCGGCCATAGTGCCTATCATTATGAATTTCCCAAAAAAGAACCACTATCAGAGACATATAAAAATAAGAACANNNNNACCGATATCTGTTACAATGAAACCCTAAAATATCATCCATTTGGGGTAGTATTCATGCTACCAGTATATCCTGTATGCGTAATATTATAGCCTTTTCCAACAGTGCACCCAAATATAATCACAAATCACCCAATTCTCAAATTCACTTGTTAAAATGGAAATACCAAAGCCTCATCATACCGTTCTATTGTNNATCTCCAACACAAANNNNNNATNNNNNNTTTCCGATNNNNNNNNNNTNNNNNNNNNNNNNNNNNNNNCNNANNNNNNNNNNNNTGGGCTTNNNNNNNNNNNNCNNNNNNNNNNNNNNNNNNNNNNNNNNNNNNNNNNNNNnnnnnn
>L_1374
nnnnnnnnnnnnnnnnnnnnnnnnnnnnnnnnnnnnnnnnnnnnnnnnnnnnnnnnnnnnnnnnnnnnnnnnnnnnnnnnnnnnnnnnnnnnnnnnnnnnnnnnnnnnnnnnnnnnnnnnnnnnnnnnnnnnnnnnnnnnnnnnnnnnnnnnnnnnnnnnnnnnnnnnnnnnnnnnnnnnnnnnnnnnnnnnnnnnnnnnnnnnnnnnnnnnnnnnnnnnnnnnnnnnnnnnnnnnnnnnnnnnnnnnnnnnnnnnnnnnnnnnnnnnnnnnnnnnnnnnnnnnnnnnnnnnnnnnnnnnnnnnnnnnnnnnnnnnnnnnnnnnnnnnnnnnnnnnnnnnnnnnnnnnnnnnnnNNNNNNNNNNNNNNNNNTTCNNNNNNNNNNNNNNNNNNNNNNNNNNNNNNNNNNNNNNNNNNNNNNNNNNNNNNNNNNNNNNNNNNNNNNNNNNNNNNNAANNNNNNNANNNNNNNNNNNNNNNNNNN
>L_1528
nnnnnnnnnnnnnnnnnnnnnnnnnnnnnnnnnnnnnnnnnnnnnnnnnnnnnnnnnnnnnnnnnnnnnnnnnnnnnnnnnnnnnnnnnnnnnnnnnnnnnnnnnnnnnnnnnnnnnnnnnnnnnnnnnnnnnnnnnnnnnnnnnnnnnnnnnnnnnnnnnnnnnnnnnnnnnnnnnnnnnnnnnnnnnnnnnnnnnnnnnnnnnnnnnnnnnnnnnnnnnnnnnnnnnnnnnnnnnnnnnnnnnnnnnnnnnnnnnnnnnnnnnnnnnnnnnnnnnnnnnnnnnnnnnnnnnnnnnnnnnnnnnnnnnnnnnnnnnnnnnnnnnnnnnnnnnnnnnnnnnnnnnnnnnnnnnnnnnnnnnnnnnnnnnnnnnnnnnnnnnnnnnnnnnnnnnnnnnnnnnnnnnnnnnnnnnnnnnnnnnnnnnnnnnnnnnnnnnnnnnnnnnnnnnnnnnnnnnnnnnnnnnnnnnnnnnnnnnnnnnn
>NCYC110
ACACCAGCAGGATTTGANCCAGCGCGGGCAGAGCCCAACAGATTTCAAGTCTGTCGCCTTANCCACTCGGCCATAGTGCCTATCATTATGAATTTCCCAAAAAAGAACCACTATCAGAGACATATAAAAATAAGAACACATCCACCGATATCTGTTACAATGAAACCCTAAAATATCATCCATTTGGGGTAGTATTCATGCTACCAGTATATCCTGTATGCGTAATATTATAGCCTTTTCCAACAGTGCACCCAAATATAATCACAAATCACCCAATTCTCAAATTCACTTGTTAAAATGGAAATACCAAAGCCTCATCATACCGTTCTATTGTCCATCTCCAACACAAAAGTACCATAATAATTTTTCGATTCGACACGAATACAGATAGATGGGCACATGGCAAACTTAGCTCAGTATGGGCTTGTAGGTTGTAAACGAGTCAGAAANNNNAnnnnnnnnnnnnnnnnnnnnnnnnnnnn
>NCYC361
nnnnnnnnnnnnnnnnnnnnnnnnnnnnnnnnnnnnnnnnnnnnnnnnnnnnnnnnnnnnnnnnnnnnnnnnnnnnnnnnnnnnnnnnnnnnnnnnnnnnnnnnnnnnnnnnnnnnnnnnnnnnnnnnnnnnnnnnnnnnnnnnnnnnnnnnnnnnnnnnnnnnnnnnnnnnnnnnnnnnnnnnnnnnnnnnnnnnnnnnnnnnnnnnnnnnnnnnnnnnnnnnnnnnnnnnnnnnnnnnnnnnnnnnnnnnnnnnnnnnnnnnnnnnnnnnnnnnnnnnnnnnnnnnnnnnnnnnnnnnnnnnnnnnnnnnnnnnnnnnnnnnnnnnnnnnnnnnnnnnnnnnnnnnnnnnnnnnnnnnnnnnnnnnnnnnnnnnnnnnnnnnnnnnnnnnnnnnnnnnnnnnnnnnnnnnnnnnnnnnnnnnnnnnnnnnnnnnnnnnnnnnnnnnnnnnnnnnnnnnnnnnnnnnnnnnnnnnnnnnnn
>RM11_1A
ACACCAGCAGGATTTGAACCAGCGCGGGCAGAGCCCAACAGATTTCAAGTCTGTCGCCTTAACCACTCGGCCATAGTGCCTATCATTATGAATTTCCCAAAAAAGAACCACTATCAGAGACATATAAAAATAAGAACACATCCACCGATATCTGTTACAATGAAACCCTAAAATATCATCCATTTGGGGTAGTATTCATGCTACCAGTATATCCTGTATGCGTAATATTATAGCCTTTTCCAACAGTGCACCCAAATATAATCACAAATCACCCAATTCTCAAATTCACTTGTTAAAATGGAAATACCAAAGCCTCATCATACCGTTCTATTGTCCATCTCCAACACAAAAGTACCATAATAATTTTCCGATTCGACACGAATACAGATAGATGGGCACATGGCAAACTTAGCTCAGTATGGGCTTGTAGGTTGTAAACGAGTCAGAAATTTCAACAATAAAAAATACATCAGATAGTGTTT
>S288c
ACACCAGCAGGATTTGAACCAGCGCGGGCAGAGCCCAACAGATTTCAAGTCTGTCGCCTTAACCACTCGGCCATAGTGCCTATCATTATGAATTTCCCAAAAAAGAACCACTATCAGAGACATATAAAAATAAGAACACATCCACCGATATCTGTTACAATGAAACCCTAAAATATCATCCATTTGGGGTAGTATTCATGCTACCAGTATATCCTGTATGCGTAATATTATAGCCTTTTCCAACAGTGCACCCAAATATAATCACAAATCACCCAATTCTCAAATTCACTTGTTAAAATGAAAATACCAAAGCCTCATCATACCGTTCTATTGTCCATCTCCAACACAAAAGTACCATAATAATTTTCCGATTCGACACGAATACAGATAGATGGGCACATGGCAAACTTAGCTCAGTATGGGCTTGTAGGTTGTAAACGAGTCAGAAANTTCAACAATAAAAAATACATCAGATAGTGTTT
>SK1
ACACCAGCAGGATTTGAACCAGCGCGGGCAGAGCCCAACAGATTNCAAGTCTGTCGCCTTAACCACTCGGCCATAGTGCCTATCATTATGAATTTCCCAAAAAAGAACCACTATCAGAGACATATAAAAATAAGAACACATCCACCGATATCTGTTACAATGAAACCCTAAAATATCATCCATTTGGGGTAGTATTCATGCTACCAGTATATCCTGTATGCGTAATATTATAGCCTTTTCCAACAGTGCACCCAAATATAATCACAAATCACCCAATTCTCAAATTCACTTGTTAAAATGGAAATACCAAAGCCTCATCATACCGTTCTATTGTCCATCTCCAACACAAAAGTACCATAATAATTTTTCGATTCGACACGAATACAGATAGATGGGCACATGGCAAACTTAGCTCAGTATGGGCTTGTAGGTTGTAAACGAGTCAGAAATTTCAACAATAAAAAATACATCAGATAGTGTTT
>UWOPS03_461_4
ACACCAGCAGGNNNNNNNNNNNNNNNNNNNNNNNNNNNNNNNNNNNNNNNNNNNNNNNNnnnnnnnnnnnnnnnnnnnnnnnnnnnnnnnnnnnnnnnnnnnnnnnnnnnnnnnnnnnnnnnnnnnnnnnnnnnnnnnnnnnnnnnnnnnnnnnnnnnnnnnnnnnnnnnnnnnnnnnnnnnnnnnnnnnnnnnnnnnnnnnnnnnnnnnnnnnnnnnnnnnnnnnnnnnnnnnnnnnnnnnnnnnnnnnnnnnnnnnnnnnnnnnnnnnnnnnnnnnnnnnnnnnnnnnnnnnnnnnnnnnnnnnnnnnnnnnnnnnnnnnnnnnnnnnnnnnnnnnnnnnnnnnnnnnnnnnnnnnnnnnnnnnnnnnnnnnnnnnnnnnnnnnnnnnnnnnnnnnnnnnnnnnnnnnnnnnnnnnnnnnnnnnnnnnnnnnnnnnnnnnnnnnnnnnnnnnnnnnnnnnnnnnnnnnnnnnnnnnnnnn
>UWOPS05_217_3
nnnnnnnnnnnnnnnnnnnnnnnnnnnnnnnnnnnnnnnnnnnnnnnnnnnnnnnnnnnnnnnnnnnnnnnnnnnnnnnnnnnnnnnnnnnnnnnnnnnnnnnnnnnnnnnnnnnnnnnnnnnnnnnnnnnnnnnnnnnnnnnnnnnnnnnnnnnnnnnnnnnnnnnnnnnnnnnnnnnnnnnnnnnnnnnnnnnnnnnnnnnnnnnnnnnnnnnnnnnnnnnnnnnnnnnnnnnnnnnnnnnnnnnnnnnnnnnnnnnnnnnnnnnnnnnnnnnnnnnnnnnnnnnnnnnnnnnnnnnnnnnnnnnnnnnnnnnnnnnnnnnnnnnnnnnnnnnnnnnnnnnnnnnnnnnnnnnnnnnnnnnnnnnnnnnnnnnnnnnnnnnnnnnnnnnnnnnnnnnnnnnnnnnnnnnnnnnnnnnnnnnnnnnnnnnnnnnnnnnnnnnnnnnnnnnnnnnnnnnnnnnnnnnnnnnnnnnnnnnnnn
>UWOPS05_227_2
ACACCAGCAGGATTTGAACCAGCGCGGGCAGAGCCCAACAGATTTCAAGTCTGTCGCCTTAACCACTCGGCCATAGTGCCTATCATTATGAATTTCCCAAAAAAGAACCACTATCAGAGACATATAAAAATAAGAACACATCCACCGATATCTGTTACAATGAAACCCTAAAATATCATCCATTTGGGGTAGTATTCATGCTACCAGTATATCCTGTATGCGTAATATTATAGCCTTTTCCAACAGTGCACCCAAATATAATCACAAATCACCCAATTCTCAAATTCACTTGTTAAAATGGAAATACCAAAGCCTCATCATACCGTTCTATTGTCCATCTCCAACACAAAAGTACCATAATAATTTTCCGATTCGACACGAATACAGATAGATGGGCACATGGCAAACTTAGCTCAGTATGGGCTTGTAGGTTGTAAACGAGTCAGAAATTTCAACAATAAANNNNNNATCAGATAGTGTTT
>UWOPS83_787_3
nnnnnnnnnnnnnnnnnnnnnnnnnnnnnnnnnnnnnnnnnnnnnnnnnnnnnnnnnnnnnnnnnnnnnnnnnnnnnnnnnnnnnnnnnnnnnnnnnnnnnnnnnnnnnnnnnnnnnnnnnnnnnnnnnnnnnnnnnnnnnnnnnnnnnnnnnnnnnnnnnnnnnnnnnNNNNNNNNNNNNNNNNNNNNNNNNNNNN-NNNNNNNNNNNNNNNNNNNNNNNNNNNNNNNNNNNNNNNNNNNNNNNNNNNNNNNNNNNNNNNNNNNNNNTNNNNNNNNTNNNNNNNNNNNNNNNNNNNNNNNNNNNNNNNNNNNNNNATCATACCGTNNTATTGTCCATCTCCAACACAAANGTACCATAATANTTTTCCGATTCGACACGAATACAGATAGATGGGCACATGGCAANCTTAGCTCAGTATGGGCTTGTAGGTTGTAAACGAGTCAGAAATTTCAACAATAAAAAATACATCAGATAGTGTTT
>UWOPS87_2421
NNNNNNNNNNNNNNNNNNNN-NNNNNNNNNNNNNNNNNNNNNNNNNNNNNNNNNNNNNNNNNNN-NNNNNNNNNNNNNNNNNNNNNNNNNNNNNNNNNNNNNNNNNNNNNNNNNNNNNNNNNNNNNNNNNNNNNNNNNNNNNNNNNNNNNNNNNNNNNNNNNNNNNNNNNNNNNNNNNNNNNNNNNNNNNNNNNNNNNNNNNNNNNNNNNNNNNNNNNNNNNNNNNNNNNNNNNNNNNNNNNNNNNNNNNNNNNNNNNNNNNNNNNNNNNNNNNNNNNNNNNNNNNNNNNNNTNNAANNNNNNNNNNNNNNNNNNNNNNANNNNNNNNNNNNNNNNNNNNNNNNCACANNNNNNNCNNNNNNNNNNNNNNNNNCGACANNNNNNCAGNNNNNNNNGCACATNNNNNNNNTAGCTCAGTATNGGNNTGTAAGTTGTAAACNNNTCAGAAATTTCAACAATAAAAAATACATCAGANNNNNNNT
>W303
ACACCAGCAGGATTTGANCCAGCGCGGGCAGAGCCCANCAGATTTCAAGTCTGTCGCCTTAACCACTCGGCNATAGNNNCTATCATTATGAATNNCCCAAAAAAGAACCACTATCAGAGACATATAAAAATANGAACACNTCCNCCGATATCTGTTACANTGAAACCNTAAANTATCATCCATTTGGGGTAGTATNCATGCTACNAGTATATCCTGNATGCGTAATATTATAGCCTTTNCCANCAGTGNACCCAAATNTAATCACAANTCACCCAATTCTCAAATTCACTTGTTAAAATGAAAATACCAAAGCCTCATCATACCGTTCTANNNNNNATCTCCAACACAAAAGTACCATAATAATTTTCCGATTCGACACGAATACAGATAGATGGGCACATGGCAAACTTAGCTCAGTATGGGCTTGTAGGTTGTAAACGAGTCAGAAATTTCAACANTAAAAAATACATCAGATAGNGTTT
>Y12
ACACCAGCAGGATTTGANNNAGCGCGGGCAGAGCCCAACAGATTTCAAGTCTGTCNCNTTAANNNNTCGGCCATAGTGCCTATCATTATGAATTTCCCAAAAANNNACCACNNNNNNNNNNATANNNAAATAGGAACACATCCNNNGATATCTGTTACANNNAAACCNNNAAATATCATCCATTTGGGNNNNNNTTCATGCTACCANTATATCCTGTATGCGTAATATTATAGCCTTTTCCAACAGTGCACCCAAATATAATCACAAATCACCCAATTCTCAAATTCACTTGTTAAAATGGAAATACTAAAGCCTCATCATACCGTTCTATTGTNNNTCNNNNNNACAAAAGTANNNNNNTAATTTTCCGATTCGACACGAATACAGATAGATGGGCACATGGCAAACTTAGCTCAGTATGGGCTTGTAGGTTGTAAACGAGTCAGAAATTTCAACAATAAAAAATACATCAGATAGTGTTT
>Y55
ACACCAGCAGGATTTGAACCAGCGCNNNNNNNNNnnNnnnnNNNNNNnnnNNNNNGNCTNAACCACTCGGCCATAGTGCCTATCATTNNNNNNNNNNNNNNNNNNNNNNNNNNNNNNAGACANNNNNNNNNNNNNNNNNNNNNNNNNNNNNNNNNNNNNNNNNNNNNNNNNNNNNNNATCNNNNNNNGGTAGTATTCATGCTACCAGTATATCCTGTATGCGTAATATTATAGCCTTTTCNAACAGTGCACCCNAATATAATCACAAATCACCCAATTCTCAAATTCACTNGTTAAAATGGAAATACCAAAGCCTCATCATACCGTTCTATTGTCCATCTCCAACACAAAAGTACCATNNNNNNNNNNNNNTTCGNNACGNATACAGATAGATGGGCACATGGCANACTTAGCTCAGTATGGGCTTGTAGGTTGTAAACGAGTCAGAAATTTCAACAANAAAAAATACATCAGATAGTGTTT
>Y9
nnnnnnnnnnnnnnnnnnnnnnnnnnnnnnnnnnnnnnnnnnnnnnnnnnnnnnnnnnnnnnnnnnnnnnnnnnnnnnnnnnnnnnnnnnnnnnnnnnnnnnnnnnnnnnnnnnnnnnnnnnnnnnnnnnnnnnnnnnnnnnnnnnnnnnnnnnnnnnnnnnnnnnnnnnnnnnnnnnnnnnnnnnnnnnnnnnnnnnnnnnnnnnnnnnnnnnnnnnnnnnnnnnnnnnnnnnnnnnnnnnnnnnnnnnnnnnnnnnnnnnnnnnnnnnnnnnnnnnnnnnnnnnnnnnnnnnnnnnnnnnnnnnnnnnnnnnnnnnnnnnnnnnnnnnnnnnnnnnnnnnnnnnnnnnnnnnnnnnnnnnnnnnnnnnnnnnnnnnnnnnnnnnnnnnnnnnnnnnnnnnnnnnnnnnnnnnnnnnnnnnnnnnnnnnnnnnnnnnnnnnnnnnnnnnnnnnnnnnnnnnnnnnnnnnnnnnnnnnnnnn
>YIIc17_E5
ACACCAGCAGGATTTGAACCAGCGCGGGCAGAGCCCAACAGATTTCAAGTCTGTCGCCTTAACCACTCGGCCATAGTGCCTATCATTATGAATTTCCCAAAAAAGAACCACTATCAGAGACATATAAAAATAAGAACACATCCACCGATATCTGTTACAATGAAACCCTAAAATATCATCCATTTGGGGTAGTATTCATGCTACCAGTATATCCTGTATGCGTAATATTATAGCCTTTTCCAACAGTGCACCCAAATATAATCACAAATCACCCAATTCTCAAATTCACTTGTTAAAATGGAAATACCAAAGCCTCATCATACCGTTCTATTGTCCATCTCCAACACAAAAGTACCATAATAATTTTCCGATTCGACACGAATACAGATAGATGGGCACATGGCAAACTTAGCTCAGTATGGGCTTGTAGGTTGTAAACGAGTCAGAAATTTCAACAATAAAAAATACATCAGATAGTGTTT
>YJM789
ACACCAGCAGGATTTGAACCAGCGCGGGCAGAGCCCAACAGATTTCAAGTCTGTCGCCTTAACCACTCGGCCATAGTGCCTATCATTATGAATTTCCCAAAAAAGAACCACTATCAGAGACATATAAAAATAAGAACACATCCACCGATATCTGTTACAATGAAACCCTAAAATATCATCCATTTGGGGTAGTATTCATGCTACCAGTATATCCTGTATGCGTAATATTATAGCCTTTTCCAACAGTGCACCCAAATATAATCACAAATCACCCAATTCTCAAATTCACTTGTTAAAATGGAAATACCAAAGCCTCATCATACCGTTCTATTGTCCATCTCCAACACAAAAGTACCATAATAATTTTCCGATTCGACACGAATACAGATAGATGGGCACATGGCAAACTTAGCTCAGTATGGGCTTGTAGGTTGTAAACGAGTCAGAAATTTCAACAATAAAAAATACATCAGATAGTGTTT
>YJM975
NNNNNNNNNNNNNNNNNNNNNNNNNNNNNNNNNNNNNNNNNNNNNNNNNNNNNNNNNNNNNNNNNNNNNNNNNNNNNNNNNNNNNNNNNNNNNNNNNNNNNNNNNNNNNNNNNNNNNNNNNNNNNNNNNNNNNNNNNNNNNNNNNNNNNNNNNNNNNNNNNNNNNNNNNNNNNNNNNNNNNNNNNNNNNNNNNNNNNNNNNNNNNNNNNNNNNNNNNNNNNNNNNNNNNNNNNNNNNNNNNNNNNNNNNNNNNNNNNNNNNNNNNNNNNNNNNNNNNNNNNNNNNNNNNNNNNNNNNNNNNNNNNNNNNNNNNNNNNNNNNNNNNNNNNNNNNNNNNNNNNNNNNNNNNNNNNNNNNNNNNNNNNNNNNNNNNNNNNNNNNNNANANANNNNNNGGCACATGGCANNNNTAGNNNNNTATGGNNNNNNNNNNNNNNAANNNNNNNGNNNNNNNNANNNNNNNNNANNNANNNNATANNNNNN
>YJM978
ACACCAGCAGGATTTGAACCAGCGCGGGCAGAGCCCAACAGATTTCAAGTCTGTCGCCTTAACCACTCGGCCATAGTGCCTATCATTATGAATTTCCCAAAAAAGAACCACTATCAGAGACATATAAAAATAAGAACACATCCACCGATATCTGTTACAATGAAACCCTAAAATATCATCCATTTGGGGTAGTATTCATGCTACCAGTATATCCTGTATGCGTAATATTATAGCCTTTTCCAACAGTGCACCCAAATATAATCACAAATCACCCAATTCTCAAATTCACTTGTTAAAATGGAAATACCAAAGCCTCATCATACCGTTCTATTGTCCATCTCCAACACAAAAGTACCATAATAATTTTCCGATTCGACACGAATACAGATAGATGGGCACATGGCAAACTTAGCTCAGTATGGGCTTGTAGGTTGTAAACGAGTCAGAAATTTCAACNATAAAAAATACATCAGATAGTGTTT
>YJM981
nnnnnnnnnnnnnnnnnnnnnnnnnnnnnnnnnnnnnnnnnnnnnnnnnnnnnnnnnnnnnnnnnnnnnnnnnnnnnnnnnnnnnnnnnnnnnnnnnnnnnnnnnnnnnnnnnnnnnnnnnnnnnnnnnnnnnnnnnnnnnnnnnnnnnnnnnnnnnnnnNNNNNNNNNNNNNNNNNNNNNNNNNNNNNTAGTATTCNNNNNNNNNNNNNANNNNNNNNNNNNNNNNNNNNNNNNNNNNNNAANNNNNNACCCANNNNNAATCACAAATCACCCAATTCTCAAATTNNNNNNNNNNNATGGAAATACCAAAGCCTCATCATACCNTTCTATTGTCCATCTCCAACACAAAAGTACCATAATAATTTTCCGATTCGACACGAATACAGATAGATGGGCACATGGCAAACTTNGCTCAGTNNGGGCTTGTAGGTTGTAAACGAGTCAGAAATNNCAACAATAAAAAATACATCAGATAGTGTTT
>YPS128
nnnnnnnnnnnnnnnnnnnnnnnnnnnnnnnnnnnnnnnnnnnnnnnnnnnnnnnnnnnnnnnnnnnnnnnnnnnnnnnnnnnnnnnnnnnnnnnnnnnnnnnnnnnnnnnnnnnnnnnnnnnnnnnnnnnnnnnnnnnnnnnnnnnnnnnnnnnnnnnnnnnnnnnnnnnnnnnnnnnnnnnnnnnnnnnnnnnnnNNNNNNNNNNNNNNNNNNNNNNNNNNNNNNNNNNNNNNNNNNNNNNNNNNNNNNNNNNNNNNNNNNNNNNNNNNNNNNNNNNNNNNNNNNNNNNNNNNNNNNNNNNNNNNNANNNNNNNNNNNNNNNNNNNNNNNNNNNNNNNNNNNNNNAANNNNNNNNNNNNNNNNNNNNNNNNNGANNNNANNNNNNATAGATGGGCACATGGCAAACTNNNNNNNGTNNGGGCNNGNNNNNNNNAAACGAGTCAGAAATTTCAACAATAAAAAATACATCAGATAGTGTTT
>YPS606
nnnnnnnnnnnnnnnnnnnnnnnnnnnnnnnnnnnnnnnnnnnnnnnnnnnnnnnnnnnnnnnnnnnnnnnnnnnnnnnnnnnnnnnnnnnnnnnnnnnnnnnnnnnnnnnnnnnnnnnnnnnnnnnnnnnnnnnnnnnnnnnnnnnnnnnnnnnnnnnnnnnnnnnnnnnnnnnnnnnnnnnnnnnnnnnnnnnnnnnnnnnnnnnnnnnnnnnnnnnnnnnnnnnnnnnnnnnnnnnnnnnnnnnnnnnnnnnnnnnnnnnnnnnnnnnnnnnnnnnnnnnnnnnnnnnnnnnnnnnnnnnnnnnnnnnnnnnnnnnnnnnnnnnnnnnnnnnnnnnnnnnnnnnnnnnnnnnnnnnnnnnnnnnnnnnnnnnnnnnnnnnnnnnnnnnnnnnnnnnnnnnnnnnnnnnnnnnnnnnnnnnnnnnnnnnnnnnnnnnnnnnnnnnnnnnnnnnnnnnnnnnnnnnnnnnnnnnnnnnnnn
>YS2
NNN-NNNNNNNNNNnnnnnnnnnnnnnnnnnnnnnnnnnnnnnnnnnnnnnnnnnnnnnnnnnnnnnnnnnnnnnnnnnnnnnnnnnnnnnnnnnnnnnnnnnnnnnnnnnnnnnnnnnnnnnnnnnnnnnnnnnnnnnnnnnnnnnnnnnnnnnnnnnnnnnnnnnnnnnnnnnnnnnnnnnnnnnnnnnnnnnnnnnnnnnnnnnnnnnnnnnnnnnnnnnnnnnnnnnnnnnnnnnnnnnnnnnnnnnnnnnnnnnnnnnnnnnnnnnnnnnnnnnnnnnnnnnnnnnnnnnnnnnnnnnnnnnnnnnnnnnnnnnnnnnnnnnnnnnnnnnnnnnnnnnnnnnnnnnnnnnnnnnnnnnnnnnnnnnnnnnnnnnnnnnnnnnnnNNNNNNNNNNNNN-NNNNNNNNNNNNNNNNNNNNNN-NNNNNNNNNNNNNNNNNNNNNNNNNNNNNNNNNNNNNNNNNNNNNNNNNNNNNNNN
>YS4
ACACCAGCAGGATTTGAACCAGCGCGGGCAGAGCCCAACAGATTTCAAGTCTGTCGCCTTAACCACTCGGCCATAGTGCCTATCATTATGAATTTCCCAAAAANGAACCACTATCAGAGACATATAAAAATAGGAACACATCCACCGATATCTGTTACAATGAAACCCTAAAATATCATCCATTTGGGGTAGTATTCATGCTACCAGTATATCCTGTATGCGTAATATTATAGCCTTTTCCAACAGTGCACCCAAATATAATCACAAATCACCCAATTCTCAAATTCACTTGTTAAAATGGAAATACTAAAGCCTCATCATACCGTTCTATTGTCCATCTCCAACACAAAAGTACCATAATAATTTTCCGATTCGACACGAATACAGATAGATGGGCACATGGCAAACTTAGCTCAGTATGGGCTTGTAGGTTGTAAACGAGTCAGAAATTTCAACAATAAAAAATACATCAGATAGTGTTT
>YS9
ACACCAGCAGGATTTGAACCAGCGCGGGCAGAGCCCAACAGATTTCAAGTCTGTCGCNNNNNNCACTCGGCCANNNNGNCTATCATTATGAATTTCCCAAAAAAGAACCACTATCAGAGACATATAAAAATAAGAACACATCCACCGATATCTGTTACAATGAAACCCTAAAATATCATCCATTTGGGGTAGTATTCATGCTACCAGTATATCCTGTATGCGTAATATTATAGCCTTTTCCAACAGTGCACCCAAATATAATCACAAATCACCCAATTCTCAAATTCACTTGTTAAAATGGAAATACCAAAGCCTCATCATACCGTTCTATTGTCCATCTCCAACACAAAAGTACCATAATAATTTTCCGATTCGACACGAATACAGATAGATGGGCACATGGCAAACTTAGCTCAGTATGGGCTTGTAGGTTGTAAACGAGTCAGAAATTTCAACAATAAAAAATACATCAGATAGTGTTT
