# Supplementary material for: Evolutionary Genomics of Transposable Elements in Saccharomyces cerevisiae
Source: PLoS One. 2012 Nov 30;7(11):e50978. doi: 10.1371/journal.pone.0050978 (PMC3511429; doi:10.1371/journal.pone.0050978)
Supplement: File S7 — ZIP archive of SGRP strain alignments used for population genomic analyses. Alignments of the orthologous genomic region in each SGRP strain corresponding to each Ty insertion in our re-annotation of the S. cerevisiae reference genome. N’s represent low quality (<Q40 phred score) or missing data, primarily due to the low-coverage sequence of many SGRP strains. The DNA sequence of sacCer2 is included as “REF” and each alignment includes the TE locus and 200 bp of DNA sequence on either side of the Ty insertion site. A dummy sequence shows the position of each TE in the alignment with “T”s. (ZIP) [file pone.0050978.s007.zip › S7/chrV_s125+_TY4.mfa]

>REF
TCACACTTATTACTATATTGGTTTAAAATGGTTAACAGTTTGCTCGAGATATCAACACAATCTAGTCTTACATAAAACTTTCTTTTTTGTCCCTGGAAATCTGGCGCAAACCCTTTTTCATAGGATTGACTTAAAATAGTTGAAGAGCGATTTCTCTTGCAAAAAAAGGTGCTAACCCTTCTTACTTTGGTTTATTTTCGTGTTGGAACAA-GTAGTACAAAAATATACAGGCGAGTTGATATAATAACATTATGTGCGTTCTCATCGTATACTTAGGCACATCTCTTATACGCTTATATATAATTGCAACAGTAACAGAATAATGAAACTGTTAAAAGCAATATGTAGACAATGACGCAATTGAGTTACAGATCCAATATATACGTGGAAAATATGAGTTGTTACACTGAACATGTTATATTTACCTGACATACCACTATATTGTACTGATGATACTTAAGACGTGCCAATTGCGCGTGTTATATGAACCTCTCCTTCATAGTATAGGAAGATGTACTTTCATTCTTAATTAACACCACCTTTGAATAATTTATCATCAGTAACTTTCAATTAACAAAAAAAATAGGAAAAAAATTTGAAAAAACCTCAAAACTATGTACATATTGAAAGGAGTAAATAATCAATTTTTACTTAAAACTTGTCATAGCTGGTTTCAAGTATCAGCTCGGCCAAGTCCTCCATGATGCGCTCTTCACTGGTACTTGTATTTTCGCTATCACCCTTCC
>index
-------------------------------------------------------------------------------------------------------------------------------------------------------------------------------------------------------TTTTTTTTTTTT-TTTTTTTTTTTTTTTTTTTTTTTTTTTTTTTTTTTTTTTTTTTTTTTTTTTTTTTTTTTTTTTTTTTTTTTTTTTTTTTTTTTTTTTTTTTTTTTTTTTTTTTTTTTTTTTTTTTTTTTTTTTTTTTTTTTTTTTTTTTTTTTTTTTTTTTTTTTTTTTTTTTTTTTTTTTTTTTTTTTTTTTTTTTTTTTTTTTTTTTTTTTTTTTTTTTTTTTTTTTTTTTTTTTTTTTTTTTTTTTTTTTTTTTTTTTTTTTTTTTTTTTTTTTTTTTTTTTTTTTTTTTTTTTTTTTTTTTTTTTTTTTTTTTTTTTTTTTTTTTTTTTTTTTTTTTTTTT--------------------------------------------------------------------------------------------------------------------------------------------------------------------------------------------------------
>273614N
TNACACTNNNNNCTATANNNNNNNAAAANNNNNANNNGTTTGCTNGNNNNNNNNNNNNAATCTAGTCNNNNNNAANNNNNNNNNTTTTGTCCNNNNNNNNNNNNNNNNNNNNNNNNNNNNNNNNNNNNNNNNNNNNNNNNNNNNNNNNNNNNNNNNNNNNNNNN-NNNNNNNNNNNNNNNNNNNNNNNNNNNNNNNNNNNNNNNNNNNNNNNNNNNNNNNNNNNNNNNNNNNNNNNNNNNNNNNNNNNNNNNNNNNNNNNNNNNNNNNNNNNNNNNNNNNNNNNNNNNNNNNNNNNNNNNNNNNNNNNNNNNNNNNNNNNNNNNNNNNNNNNNNNNNNNNNNNNNNNNNNNNNNNNNNNNNNNNNNNNNNNNNNNNNNNNNNNNNNNNNNNNNNNNNNNNNNNNNnnnnnnnnnnnnnnnnnnnnnnnnnnnnnnnnnnnnnnnnnnnnnnnnnnnnnnnnnnnnnnnnnnnnnnnnnnNNNNNNNNNNNNNNNNNNNNNNNNNNNNNNNNNNNNNNNNNNNNNNNNNNNNNNNNNNNNNNNNNNNNNNNNNNNNNNNNNNNNNNNNNNNNNNNNNNNNNNNNNNNNNNNNNNNNNNNNNNNNNNNNNNNNNNNNNNNNNNNNNNNNNNNNNNNNNNNNNNNNNNNNNNNNNNNNNNNNNNNNNNNNNNNNNNNNNNNNNNNNNNNNNNNNNNNNNNNNNNNNNNNNNNNNNNNNNNNNNNNNNNNNNNNNNNNNNNNNNNNNNNNN
>322134S
TCACACTTATTACTATATTGGTTTAAAATGGTTAANNNNNNNNNNNNNNNNNNNNNNNNNNNNNNNNNNNNNTAANNNNNNCTTTTNNNNNNNTNGNNNNNNNGCGCAANNNNTTNNNNNNAGGATTGACTTAAAATNNNNNNNGAGNNNNNNNNNNNNNNNAAAAAGGTNNNNNNNNNNNNNNNNTTGGTTCATNNTCGTNNNNNNNNNN-NNNNNNNNAAAANNNNNNNGNGAGTTNNNNNNNNNNNATTNTGTGCGTNNTCANCGNNNNNNNNNNNACNNNNNNNNNNNNNNNNNNNNNNNNNNNNNNNNNNNNNNNNNNNNNNNNNNNNNNNNNNNNNNNNNNNNNNNNNNNNNNNNNNNNNNNNNNNNNNNNNNNNNNNNNNNNNNNNNNNNNNNNNNNNNNNNNNNNNNNNNNNNNNNNNNNNNNNNNNnnnnnnnnnnnnnnnnnnnnnnnnnnnnnnnnnnnnnnnnnnnnnnnnnnnnnnnnnnnnnnnnNNNNNNNNNNNNNNNNNNNNNNNNNNNNNNNNNNNNNNNNNNNNNNNNNNNNNNNNNNNNNNNNNNNNNNNNNNNNNNNNNNNNNNNNNNNNNNNNNNNNNNNNNNNNNNNNNNNNNNNNNNNNNNNNNNNNNNNNNNNNNNNNNNNNNNNNNNNNNNNCNNNNNNNNNNNNNNNNNNNNNNNNNNNNNNNNNNNNNNNNNNNNNATGCNNNNNNNNNNNNNNNNNNNNNNNTCGCNNNNNNNNTNNN
>378604X
NNNNNNNNNNNNNNNTNNNNNNNNNNNNNNNNNNNNNNNNNNNNNNNGNNNNNNNNNNNNNNNNNNNNNNNNNNNNACTTTCTTTTTTGTCCCCGGAAATCTGGCGCAAACNNTNTTTCATAGGATTAACTTAAAATAGTTGAAGAGCGCTTTCTCTTGCAAAG-AAGGTGCTAACCCTTCTTACTTTGGTTTATTTTCGTGTTGGAACAAAGTAGTTCAAAAATATACAGGCGAGTTGATATAACAACATTATGTGCGTTCTCATCGTATACTTAGGTACATCTCTTATACGCTTATATATAATTGCAACAGTAACAGAATAATGAAACTGTTAAAAGCAATATGTAGACAATGACGCAATTGAGTTACAGATCCAATATATACGTGGAAAATATGAGTTGTTACACTGAACATGTTATATTTACCTGACATACCACTATATTGTACTGATGATACTTAAGACGTGCCAATTGCGCGTGTTATATGAACCTCTCCTTCATAGTATAGGAAGATGTACTTTCATTCTTAATTAACACCACCTTNNNNTAATTTATCATCAGTAACTTTCAATTAACAAAAAAA-TAGNNNNNNNNNNNGAAAAAACCTCAAAACTATGTACATATTGAAAGGAGTAAATAATCAATTTTTACTTAAAACTTGTCATAGCTGGTTTCAAGTATCAGCTCGGCCAAGTCCTCCATGATGTGCTCTTCACTGGTNCTTGTNTTTTCGCTATCACCCTTCC
>BC187
TCACACTTATTACTATATTGGTTTAAAATGGTTAACAGTTTGCTCGNNNNNTCAACACAATCTAGTCTTACATAAAACTTTCTTTTTNNNNNNNNNNNNNNNNNNNNNNNNNNTTTTTCANNNNNNNNNNNNNNNNNNNNNNNNNNNNNNNNNNNNNNGNNNNNNNNNNNNNNNNNNNNNNNNNNNNNNNNNNNNNNNNNNNNNNNNNNNN-GTNNNNNNNANNNNNNNNNNNNNNNNNNNNNNNNNNNNNNNNNNNNNNNNNNNNNNNNNNNNNNNNNNNNNNNNNNNNNNNNNNNNNNNNNNNNNN-NNNNNNNNNNNNNNNNNNNNNNNNNNNNNNNNNNNNNNNNNNNNNNNnnnnnnnnnnnnnnnnnnnnnnnnnnnnnnnnnnnnnnnnnnnnnnnnnnnnnnnnnnnnnnnnnnnnnnnnnnnnnnnnnnnnnnnnnnnnnnnnnnnnnnnnnnnnnnnnnnnnnnnnnnnnnnnnnnnnnnnnnnnnnnnnnnnnnnnnnnnnnnnnnnnnnnnnnnnnnnnnnnnnnnnnnnnnnnnnnnnnnnnnnnnnnnnnnnnnnnnnnnnnnnnnnnnnnnnnnnnnnnnnnnnnnnnnnnnnnnnnnnnnnnnnnnnnnnnnnnnnnnnnnnnnnnnnnnnnnnnnnnnnnnnnnnnnnnnnnnnnnnnnnnnnnnnnnnnnnnnnnnnnnnnnnnnnnnnnnnnnnnnnnnnnnnnnnnnnnnnnnnnnnnnnnnnnnnn
>DBVPG1106
nnnnnnnnnnnnnnnnnnnnnnnnnnnnnnnnnnnnnnnnnnnnnnnnnnnnnnnnnnnnnnnnnnnnnnnnnnnnnnnnnnnnnnnnnnnnnnnnnnnnnnnnnnnnnnnnnnnnnnnnnnnnnnnnnnnnnnnnnnnnnnnnnnnnnnnnnnnnnnnnnnnnnnnnnnnnnnnnnnnnnnnnnnnnnnnnnnnnnnnnnnnnnnnnnnnnnnnnnnnnnnnnnnnnnnnnnnnnnnnnnnnnnnnnnnnnnnnnnnnnnnnnnnnnnnnnnnnnnnnnnnnnnnnnnnnnnnnnnnnnnnnnnnnnnnnnnnnnnnnnnnnnnnnnnnnnnnnnnnnnnnnnnnnnnnnnnnnnnnnnnnnnnnnnnnnnnnnnnnnnnnnnnnnnnnnnnnnnnnnnnnnnnnnnnnnnnnnnnnnnnnnnnnnnnnnnnnnnnnnnnnnnnnnnnnnnnnnnnnnnnnnnnnnnnnnnnnnnnnnnnnnnnnnnnnnnnnnnnnnnnnnnnnnnnnnnnnnnnnnnnnnnnnnnnnnnnnnnnnnnnnnnnnnnnnnnnnnnnnnnnnnnnnnnnnnnnnnnnnnnnnnnnnnnnnnnnnnnnnnnnnnnnnnnnnnnnnnnnnnnnnnnnnnnnnnnnnnnnnnnnnnnnnnnnnnnnnnnnnnnnnnnnnnnnnnnnnnnnnnnnnnnnnnnnnnnnnnnnnnnnnnnnnnnnnnnnnnnnnnnnnnnnnnnnnnnnnnnnnnnnnnnnnn
>DBVPG1373
nnnnnnnnnnnnnnnnnnnnnnnnnnnnnnnnnnnnnnnnnnnnnnnnnnnnnnnnnnnnnnnnnnnnnnnnnnnnnnnnnnnnnnnnnnnnnnnnnnnnnnnnnnnnnnnnnnnnnnnnnnnnnnnnnnnnnnnnnnnnnnnnnnnnnnnnnnnnnnnnnnnnnnnnnnnnnnnnnnnnnnnnnnnnnnnnnnnnnnnnnnnnnnnnnnnnnnnnnnnnnnnnnnnnnnnnnnnnnnnnnnnnnnnnnnnnnnnnnnnnnnnnnnnnnnnnnnnnnnnnnnnnnnnnnnnnnnnnnnnnnnnnnnnnnnnnnnnnnnnnnnnnnnnnnnnnnnnnnnnnnnnnnnnnnnnnnnnnnnnnnnnnnnnnnnnnnnnnnnnnnnnnnnnnnnnnnnnnnnnnnnnnnnnnnnnnnnnnnnnnnnnnnnnnnnnnnnnnnnnnnnnnnnnnnnnnnnnnnnnnnnnnnnnnnnnnnnnnnnnnnnnnnnnnnnnnnnnnnnnnnnnnnnnnnnnnnnnnnnnnnnnnnnnnnnnnnnnnnnnnnnnnnnnnnnnnnnnnnnnnnnnnnnnnnnnnnnnnnnnnnnnnnnnnnnnnnnnnnnnnnnnnnnnnnnnnnnnnnnnnnnnnnnnnnnnnnnnnnnnnnnnnnnnnnnnnnnnnnnnnnnnnnnnnnnnnnnnnnnnnnnnnnnnnnnnnnnnnnnnnnnnnnnnnnnnnnnnnnnnnnnnnnnnnnnnnnnnnnnnnnnnnnnn
>DBVPG1788
TCACACTTATTACTATATTGGTTNAAAATGGTTAACAGTTTGCTCGAGATATCAACACAATCTAGTCTTACATAAAACTTTCTTTTTTGTCCCTGGAAATCTGGCGCAAACCCTTTTTCATAGGATTGACTTAAAATAGTTGAAGAGCGATTTCTCTTGCAAAAAAAGGTGCTAACCCTTCTTACTTTGGTTTATTTTCGTGTTGGAACAA-GTAGTACAAAAATATACAGGCGAGTTGATATAATAACATTATGTGCGTTCTCATCGTATACTTAGGCACATCTCTTATACGCTTATATATAATTGCAACAGTAACAGAATAATGAAACTGTTAAAAGCAATATGTAGACAATGACGCAATTGAGTTACAGATCCAATATATACGTGGAAAATATGAGTTGTTACACTGAACATGTTATATTTACCTGACATACCACTATATTGTACTGATGATACTTAAGACGTGCCAATTGCGCGTGTTATATGAACCTCTCCTTCATAGTATAGGAAGATGTACTTTCATTCTTAATTAACACCACCTTTGAATAATTTATCATCAGTAACTTTCAATTAACAAAAAAAATAGGAAAAAAATTTGAAAAAACCTCAAAACTATGTACATATTGAAAGGAGTAAATAATCAATTTTTACTTAAAACTTGTCATAGCTGGTTTCAAGTATCAGCTCGGCCAAGTCCTCCATGATGCGCTCTTCACTGGTACTTGTATTTTCGCTATCACCCTTCC
>DBVPG1853
NNNNNNNNNNNNNNNNNNNNNNNNNNNNNNNNNNNNNNNNNNNNNNNNNNNNNNNNNNNNNNNNNNNNNNNNNNNNNNNNNNNNNNNNNNNNNNGNNNNNNNNNNNNNNNNNNNNNNNNNNAGNNNNNNCTTAAAANNNTTGANNNNNNNNNNNNNNNNNNNNNNNNNNNNNNNNNNNNNNNNNNNNNGGTNNNNNNNNNNNNNNNNNNNN-NTAGTNCAAAAATATACAGGCGAGTTGNNNNNNTAACATTNNNNNNNNNNNNNNNNNNNNNNNNGGCNNNNNNNNNATNNNNNNNTATATAATTGNNNNNNTAACAGAATAATGAAACTGTTAAAAGCAATNNNNNNACAATGACGCAATTGAGTTACNNNNNNAATATATNNNNNNAAAATATGAGNNNNNNCACTGAACATGTTNNNNNNACCTGACANNNNNNNNTNNNNNNNNGATGATACTTAAGANNNNNNNNNTGCGCGNNTTATATGAACNNNNNNTTNNNNNNNNNNNNNNNNNNNNNTTCATTNNNNATTAACACCANNNNNNNANNNNNNNNNANNNNNNNNNNNCANNNNNNNNAAAANNNNNNNNNANNNNNNNNNNNAACNNNNNNNNNNNNNNNNNNNNNNNNNNNNNNNNNNNNNNNNNTTTACTTAAANCTTGTCATAGCTGGTTNNNNNNNNNNNNNNNNNCAAGTCCTCCATGATGCGCTCTTCACNNNNNCTTGTATTTTNNNNNNNANCNNNNC
>DBVPG6040
TCACACTTATTACTATATTGGTTTAAAATGGTTAACAGTTTGCTCGAGATATCAACACAATCTAGTCTTACATAAAACTTTCTTTTTTGTCCCTGGAAATCTGGCGCAAACCCTTTTTCATAGGATTGACTTAAAATAGTTGAAGAGCGATTTCTCTTGCAAAAAAAGGTGCTAACCCTTCTTACTTTGGTTTATTTTCGTGTTGGAACAA-GTAGTACAAAAATATACAGGCGAGTTGATATAATAACATTATGTGCGTTCTCATCGTATACTTAGGCACATCTCTTATACGCTTATATATAATTGCAACAGTAACAGAATAATGAAACTGTTAAAAGCAATATGTAGACAATGACGCAATTGAGTTACAGATCCAATATATACGTGGAAAATATGAGTTGTTACACTGAACATGTTATATTTACCTGACATACCACTATATTGTACTGATGATACTTAAGACGTGCCAATTGCGCGTGTTATATGAACCTCTCCTTCATAGTATAGGAAGNNGTACTTTCATTCTTAATTAACACCACCTTTGAATAATTTATCATCAGTAACTTTCAATTAACAAAAAAANNNNNNNNNNNNNNNNNNNNNNNNNNNNNNNNNNNNNNNNNNNNNNNNNNNNNNNNNNTNNNNNNNNNNNNNNNNNNNNNNNNNNNNNNNNNNNNNNNNNNNNNNNNNNNNNNNNNNNNNNNNNNNNNNNNNNNNNNNNNNNNNNNNNNNNNNNNNNNNNNNNN
>DBVPG6044
NNNNNNNNNNNNNNNNNNNNNNNNNNNNNNNNNNNNNNNNNNNNNNNGNNNNNNNNNNNNNNNNNNNNNNNNNNNNNNNNNNNNNNNNNNNNNNNNNNNNNNNNNNCNNNNNNNNNNTCATANNNNNNANNTAAAATAGNNNANNAGNNNNNNNNNNNGCANNNNN-NNTNCNNNNNNNNNNTACTNNNNNNNNTNNTCGTGTTGGAACAA-GTAGTACAAAAATATACAGGCGAGTTGATATAATAACATTATGTGCGNNNNNATCGTATACTTAGGTACATCTCTTATACGCTTATATATAATTGCAACAGTAACAGAATAATGAAACTGTTAAAAGCAATATGTAGACAATGACGCAATTGAGTTACAGATCCAATATATACGTGAAAAATATGAGTTGTTATACTGAACATGTTATATTTACCTGACATACCACTATATTGTACTGATGATACTTAAGACGTGCCAATTGCGCGTGTTATATGAACCTCTCCTTCATAGTATAGGAAGATGTACTTTCATTCTTAATTAACACCACCTTTGAATAATTTATCATCAGTAACTTTCAATTAACAAAAAAA-TAGGAAAAAAATTTGAAAAAACCTCAAAACTATGTACATATTGAAAGGAGTAAATAATCAATTTTTACTTAAAACTTGTCATAGCTGGTTTCAAGTATCAGCTCGGCCAAGTCCTCCATGATGTGCTCTTCACTGGTACTTGTATTTTCGCTATCACCCTTCC
>DBVPG6765
TCACACTTATTACTATATTGGTTTAAAATGGTTAACAGTTTGCTCGAGATATCAACACAATCTAGTCTTACATAAAACTTTCTTTTTTGTCCCTGGAAATCTGGCGCAAACCCTTTTTCATANNNNNNNNNNAAAATNGTTNNNNNNNNNNNNNTCTTGCNNNNNNAGNNNNNNNNNNTTCNNNNNNNNNNNNNNNNTCNNGNNNNNNNNN-GTANNNNNNNNNNNNANNNNNGAGNNGATNNNNTNNCATTATGTGCGNNNTCATCGTATACNTAGGCACATCTCNTATACGCTNATATATAATTGCAACAGTAACAGNNNNATGAAACTNNNNNNNGNNNNATGTAGANNNNGACGNNNNNNANNNNCANNNNNNNTATATANNNNNNANNNNNGAGNNNNNNCACTGAACNTGTTATANNNNNNNNNNNNNNNACTATATTGTACTGATGATACNNNNNNCGTGCNNNNNGCGCGTGTTATATGAANNNCTCCTTCATAGTATAGGAAGATGTACTTTCATTCTTAATTAACACCACCTTTGAATAATTTATCATCAGTAACTTTCAATTAACAAAAAAAATAGGAAAAAAATTTGAAAAAACCTCAAAACTATGTACATATTGAAAGGAGTAAATAATCAATTTTTACTTAAAACTTGTCATAGCTGGTTTCAAGTATCAGCTCGGCCAAGTCCTCCATGATGCGCTCTTCACTGGTACTTGTATTTTCGCTATCACCCTTCC
>K11
NNACACTTATTACTATATTGGTTTAAAATGGCTAACAGTTTGCTCGAGATGTCAGCACAATCTAGTCTTACATAAAACTTTCTTTTNNNNNNCCGGAAANNTGGCGCAAATCCTTTTTCATAGGATTGACTTAAAATAGTTGAAGAGCGCTTTCTCTTGCAAAG-AAGGTGCTAACCCTTCTTACTTTGGTTTATTTTCGTGTTGGAACAAAGTAGTTCAAAAATATACAGGCGAGTTGATATAACAACATTATGTGCNNNNTCATCGTATACTTAGGTACATCTCTTATACGCTTATATATAATTGCAACAGTAACAGAATAATGAAACTGTTAAAAGCAATATNNNNNNANNNNNNCAATTGAGTTACAGATCCAATATATACGTGGAAAATATGAGTTGTTACACTGAACATGTTATATTTNNNTGACATANNNNNNNNNNNNNNNGATGNNNNNNNNNNNNNGCCAATTGCGCGTGNNNNNNNNNNCTCTCNNNNNNNNTNNNNNNNNNNNNNNNNNNNNTCTTANNNANNNNNNNCNNNNNNNNNNNNNNNNNNNNNNNNNNNNNNNNNNNNNNAAANNNNNNNNNNNNnnnnnnnnnnnnnnnnnnnnnnnnnnnnnnnnnnnnnnnnnnnnnnnnnnnnnnnnnnnnnnnnnnnnnnnnnnnnnnnnnnnnnnnnnnnnnnnnnnnnnnnnnnnnnnnnnnnnnnnnnnnnnnnnnnnnnnnnnnnnnnnnnnnnnnnnn
>L_1374
TCACACTTATTACTATATTGGTTTAAAATGGTTAACAGTTTGCTCGAGATATCAACACAATCTAGTCTTACATAAAACTTTCTTTTTTGTCCCTGGAAATCTGGCGCAAACCCTTTTTCATAGGATTGACTTAAAATAGTTGAAGAGCGATTTCTCTTGCAAAAAANGGTGCTAACCCTTCTTACTTTGGTTTATTTTCGTGTTGGAACAA-GTAGTACAAAAATATACAGGCGAGTTGATATAATAACATTATGTGCGTTCTCATCGTATACTTAGGCACATCTCTTATACGCTTATATATAATTGCAACAGTAACAGAATAATGAAACTGTTAAAAGCAATATGTAGACAATGACGCAATTGAGTTACAGATCCAATATATACGTGGAAAATATGAGTTGTTACACTGAACATGTTATATTTACCTGACATACCACTATATTGTACTGATGATACTTAAGACGTGCCAATTGCGCGTGTTATATGAACCTCTCCTTCATAGTATAGGAAGATGTACTTTCATTCTTAATTAACACCACCTTTGAATAATTTATCATCAGTAACTTTCAATTAACAAAAAAAATAGGAAAAAAATTTGAAAAAACCTCAAAACTATGTACATATTGAAAGGAGTAAATAATCAATTTTTACTTAAAACTTGTCATAGCTGGTTTCAAGTATCAGCTCGGCCAAGTCCTCCATGATGCGCTCTTCACTGGTACTTGTATTTTCGCTATCACCCTTCC
>L_1528
TCACACTTATTACTATATTGGNNNNNNATGGTTANNAGTTTGCTCGAGATATCAACACAATCTAGTCTTACATAAAACTTTCTTTTTTGTCCCTGGAAATCTGGCGCAAACCCTTTTTCATAGGATTGACTTAAAATAGTTGAAGAGCGATTTCTCTTGCAAAAAAAGGTGCTAACCCTTCTTACTTTGGTTTATTTTCGTGTTGGAACAA-GTAGTACAAAAATATACAGGCGAGTTGATATAATAACATTATGTGCGTTCTCATCGTATACTTAGGCACATCTCTTATACGCTTATATATAATTGCAACAGTAACAGAATAATGAAACTGTTAAAAGCAATATGTAGACAATGACGCAATTGAGTTATAGATCCAATATATACGTGGAAAATATGAGTTGTTACACTGAACATGTTATATTTACCTGACATACCACTATATTGTACTGATGATACTTAAGACGTGCCAATTGCGCGTGTTATATNNNNNNCTCCTTCATAGTATAGGANGNNNTACTTTCATTCTNNNNNNNNNNNNNCTNNNNNNNNNNNNTCATNNGNNNNNNNNNNNNNNNNNNNNNNNNNNNNNAANNNNNNNNNNNNNNNNNNNNNNNNNNNNNNNNNNNNNNNNNNNNNNNNNTNNNNNNNNACNNNNNNNNNNNNNNNNCNNNNNNNN-GTATCNGCTCGGCNNNNNNNNNNNNNATNNNNNNNNNNNNNNNNNNNNNNNNNNNNNNNNNnnnnnnnn
>NCYC110
nnnnnnnnnnnnnnnnnnnnnnnnnnnnnnnnnnnnnnnnnnnnnnnnnnnnnnnnnnnnnnnnnnnnnnnnnnnnnnnnnnnnnnnnnnnnnnnnnnnnnnnnnnnnnnnnnnnnnnnnnnnnnnnnnnnnnnnnnnnnnnnnnnnnnnnnnnnnnnnnnnnnnnnnnnnnnnnnnnnnnnnnnnnnnnnnnnnnnnnnnnnnnnnnnnnnnnnnnnnnnnnnnnnnnnnnnnnnnnnnnnnnnnnnnnnnnnnnnnnnnnnnnnnnnnnnnnnnnnnnnnnnnnnnnnnnnnnnnnnnnnnnnnnnnnnnnnnnnnnnnnnnnnnnnnnnnnnnnnnnnnnnnnnnnnnnnnnnnnnnnnnnnnnnnnnnnnnnnnnnnnnnnnnnnnnnnnnnnnnnnnnnnnnnnnnnnnnnnnnnnnnnnnnnnnnnnnnnnnnnnnnnnnnnnnnnnnnnnnnnnnnnnnnnnnnnnnnnnnnnnnnnnnnnnnnnnnnnnnnnnnnnnnnnnnnnnnnnnnnnnnnnnnnnnnnnnnnnnnnnnnnnnnnnnnnnnnnnnnnnnnnnnnnnnnnnnnnnnnnnnnnnnnnnnnnnnnnnnnnnnnnnnnnnnnnnnnnnnnnnnnnnnnnnnnnnnnnnnnnnnnnnnnnnnnnnnnnnnnnnnnnnnnnnnnnnnnnnnnnnnnnnnnnnnnnnnnnnnnnnnnnnnnnnnnnnnnnnnnnnnnnnnnnnnnnnnnnnnnnnnnnnnnn
>NCYC361
nnnnnnnnnnnnnnnnnnnnnnnnnnnnnnnnnnnnnnnnnnnnnnnnnnnnnnnnnnnnnnnnnnnnnnnnnnnnnnnnnnnnnnnnnnnnnnnnnnnnnnnnnnnnnnnnnnnnnnnnnnnnnnnnnnnnnnnnnnnnnnnnnnnnnnnnnnnnnnnnnnnnnnnnnnnnnnnnnnnnnnnnnnnnnnnnnnnnnnnnnnnnnnnnnnnnnnnnnnnnnnnnnnnnnnnnnnnnnnnnnnnnnnnnnnnnnnnnnnnnnnnnnnnnnnnnnnnnnnnnnnnnnnnnnnnnnnnnnnnnnnnnnnnnnnnnnnnnnnnnnnnnnnnnnnnnnnnnnnnnnnnnnnnnnnnnnnnnnnnnnnnnnnnnnnnnnnnnnnnnnnnnnnnnnnnnnnnnnnnnnnnnnnnnnnnnnnnnnnnnnnnnnnnnnnnnnnnnnnnnnnnnnnnnnnnnnnnnnnnnnnnnnnnnnnnnnnnnnnnnnnnnnnnnnnnnnnnnnnnnnnnnnnnnnnnnnnnnnnnnnnnnnnnnnnnnnnnnnnnnnnnnnnnnnnnnnnnnnnnnnnnnnnnnnnnnnnnnnnnnnnnnnnnnnnnnnnnnnnnnnnnnnnnnnnnnnnnnnnnnnnnnnnnnnnnnnnnnnnnnnnnnnnnnnnnnnnnnnnnnnnnnnnnnnnnnnnnnnnnnnnnnnnnnnnnnnnnnnnnnnnnnnnnnnnnnnnnnnnnnnnnnnnnnnnnnnnnnnnnnnnnnnnn
>RM11_1A
TCACACTTATTACTATATTGGTTTAAAATGGTTAACAGTTTGCTCGAGATATCAACACAATCTAGTCTTACATAAAACTTTCTTTTTTGTCCCTGGAAATCTGGCGCAAACCCTTTTTCATAGGATTGACTTAAAATAGTTGAAGAGCGATTTCTCTTGCAAAAAAAGGTGCTAACCCTTCTTACTTTGGTTTATTTTCGTGTTGGAACAA-GTAGTACAAAAATATACAGGCGAGTTGATATAATAACATTATGTGCGTTCTCATCGTATACTTAGGCACATCTCTTATACGCTTATATATAATTGCAACAGTAACAGAATAATGAAACTGTTAAAAGCAATATGTAGACAATGACGCAATTGAGTTACAGATCCAATATATACGTGGAAAATATGAGTTGTTACACTGAACATGTTATATTTACCTGACATACCACTATATTGTACTGATGATACTTAAGACGTGCCAATTGCGCGTGTTATATGAACCTCTCCTTCATAGTATAGGAAGATGTACTTTCATTCTTAATTAACACCACCTTTGAATAATTTATCATCAGTAACTTTCAATTAACAAAAAAAATAGGAAAAAAATTTGAAAAAACCTCAAAACTATGTACATATTGAAAGGAGTAAATAATCAATTTTTACTTAAAACTTGTCATAGCTGGTTTCAAGTATCAGCTCGGCCAAGTCCTCCATGATGCGCTCTTCACTGGTACTTGTATTTTCGCTATCACCCTTCC
>S288c
TCANNNNNNNNNNNNNNNTGGNNNNNNATGGTTAACAGTTTGCTCGAGATATCAACACAATCTAGTCTTACATAAAACTTTCTTTTTTGTCCCTGGAAATCTGGCGCAAACCCTTTTTCATAGGATTGACTTAAAATAGTTGAAGAGCGATTTCTCTTGCAAAAAAAGGTGCTAACCCTTCTTACTTTGGTTTATTTTCGTGTTGGAACAA-GTAGTACAAAAATATACAGGCGAGTTGATATAATAACATTATGTGCGTTCTCATCGTATACTTAGGCACATCTCTTATACGCTTATATATAATTGCAACAGTAACAGAATAATGAAACTGTTAAAAGCAATATGTAGACAATGACGCAATTGAGTTACAGATCCAATATATACGTGGAAANTATGAGTTGTTACACTGAACATGTTATATTTACCTGACATACCACTATATTGTACTGATGATACTTAAGACGTGCCAATTGCGCGTGTTATATGAACCTCTCCTTCATAGTATAGGAAGATGTACTTTCATTCTTAATTAACACCACCTTTGAATAATTTATCATCAGTAACTTTCAATTAACAAAAAAAATAGGAAAAAAATTTGAAAAAACCTCAAAACTATGTACATATTGAAAGGAGTAAATAATCAATTTTTACTTAAAACTTGTCATAGCTGGTTTCAAGTATCAGCTCGGCCAAGTCCTCCATGATGCGCTCTTCACTGGTACTTGTATTTTCGCTATCACCCTTCC
>SK1
TCACACTTATTACTATATTGGTCTAAAATGGTTAACAGTTTGCTCGAGATGTCAGCACAATCTAGTCTTACATAAAACTTTCTTTTTTGTCCCCGGAAATCTGGCGCAAACCCTTTTTCATAGGATTGACTTAAAATAGTTGAAGAGCGCTTTCTCTTGCAAAGAA-GGTGCTAACCCTTCTTACTTTGGTTTATTTTCGTGTTGGAACAA-GTAGTACAAAAATATACAGGCGAGTTGATATAATAACATTATGTGCGTTCTCATCGTATACTTAGGTACATCTCTTATACGCTTATATATAATTGCAACAGTAACAGAATAATGAAACTGTTAAAAGCAATATGTAGACAATGACGCAATTGAGTTACAGATCCAATATATACGTGAAAAATATGAGTTGTTATACTGAACATGTTATATTTACCTGACATACCACTATATTGTACTGATGATACTTAAGACGTGCCAATTGCGCGTGTTATATGAACCTCTCCTTCATAGTATAGGAAGATGTACTTTCATTCTTAATTAACACCACCTTTGAATAATTTATCATCAGTAACTTTCAATTNNCAAAAAAA-TAGGAAAAAAATTTGAAAAAACCTCAAAACTATGTACATATTGAAAGGAGTAAATAATCAATTTTTACTTAAAACTTGTCATAGCTGGTTTCAAGTATCAGCTCGGCCAAGTCCTCCATGATGTGCTCTTCACTGGTACTTGTATTTTCGCTATCACCCTTCC
>UWOPS03_461_4
NNNNNNNNNNTNNNNNNNNNNNNNNNNNNNNNNNNNNNNNNGNNNNNNNNNNNNNNNNNNNNNNNNNNNNNNNNNNNNNNNNNNNNNNNNNNNNNNNNNNNNNNNNNNNNNNNNNNNNNNNNNNNNNNNNNNNNNNNNNNNNNNNNNNNNNNNNNNNNNNnnnnnnnnnnnnnnnnnnnnnnnnnnnnnnnnnnnnnnnnnnnnnnnnnnnnnnnnnnnnnnnnnnnnnnnnnnnnnnnnnnnnnnnnnnnnnnnnnnnnnnnnnnnnnnnnnnnnnnnnnnnnnnnnnnnnnnnnnnnnnnnnnnnnnnnnnnnnnnnnnnnnnnnnnnnnnnnnnnnnnnnnnnnnnnnnnnnnnnnnnnnnnnnnnnnnnnnnnnnnnnnnnnnnnnnnnnnnnnnnnnnnnnnnnnnnnnnnnnnnnnnnnnnnnnnnnnnnnnnnnnnnnnnnnnnnnnnnnnnnnnnnnnnnnnnnnnnnnnnnnnnnnnnnnnnnnnnnnnnnnnnnnnnnnnnnnnnnnnnnnnnnnnnnnnnnnnnnnnnnnnnnnnnnnnnnnnnnnnnnnnnnnnnnnnnnnnnnnnnnnnnnnnnnnnnnnnnnnnnnnnnnnnnnnnnnnnnnnnnnnnnnnnnnnnnnnnnnnnnnnnnnnnnnnnnnnnnnnnnnnnnnnnnnnnnnnnnnnnnnnnnnnnnnnnnnnnnnnnnnnnnnnnnnnnnnnnnnnnnnnnnnnnnnnnnnnnnnnnnnnnnnnnn
>UWOPS05_217_3
TCACACTTATTACTATATTGGTTTAAAATGGTTAACAGTTTGCTCGAGATATCAACACNNNNNNGTCTTACATAAAACTTTCTTTTTTGTCCCCGGAAATCTGGCGCAAACCCTTTTTCATAGGATTGACTTAAAATAGTTGAAGAGCGATTTCTCTTGCAAAAAA-GGTGCTAACCCTTCTTACTTTGGTTTATTTTCGTGTTGGAACAAANNNNNTCAAAAATATACAGGCGAGTTGATATAACAACATTATGTGCGTTCTCATCGTATACTTAGGTACATCTCTTATACGCTTATATATAATTGCAACAGTAACAGAATAATGAGACTGTTANNAGCNATATGTAGACAATGACGCAATTGAGTCACAGATCCAATATATACGTGGAAAATATGAGTTGTTATACTGAACATNNNNNNTTTACCTGACATACCACTNNNNNNNNNNGATNNNNNNNNNNNNNNGCNNNNTGCGCGTGTTATATGAACCTCTCCTTNNNNNNNNNNNNAGNNNTACNNNNNNNNNNNNNNNNNACNNNNNN-NNNNNNTTNNNNNNNNNNNnnnnnnnnnnnnnnnnnnnnnnnnnnnnnnnnnnnnnnnnnnnnnnnnnnnnnnnnnnnnnnnnnnnnnnnnnnnnnnnnnnnnnnnnnnnnnnnnnnnnnnnnnnnnnnnnnnnnnnnnnnnnnnnnnnnnnnnnnnnnnnnnnnnnnnnnnnnnnnnnnnnnnnnnnnnnnnnnnnnnnnnn
>UWOPS05_227_2
TCACACTTATTACTATATTGGTTTAAAATGGTTAACAGTTTGCTCGAGATATCAACACAATCTAGTCTTACATAAAACTTTCTTTTTTGTCCCCGGAAATCTGGCGCAAACCCTTTTTCATAGGATTGACTTAAAATAGNNNAAGNNCGATTTCTCTTGCAAAANN-NNNGCNNNNNCTTCNNNNNNNNGNNNNNNTTNNNNNNNNNNNNNNNNNNNNNNNNNNNNNNNNNNNNNNNNNNNNNNNNNNNNNNNNNNNNNNNNNNNNNNNNNNNNNNNNNNNNNNNNNNNNNNNNNNNNNNNNNNNNNNNNNNNNNNNNNNNNNNNNNNNNNNNNNNN-NNNNNNNNNNNNNNNNNNNNNNNNNNNNNNNNNNNNNNNNNNNNNNNNNNNNNNNNNNNNNNNNNNNNNNNNNNNNNNNNNNNNNNNNNNNNNNNNNNNNNNNNNNNNNNNNNNNNNNN-NNNNNNNNNNNNNN-NNNNNNNNNNNNNNNNN-NNNNNNNNNNNN-NNNNNNN-NNNNNNNN-NNNNN-NNNNNNNNNNN-NNNNNNNNNNNNNNNNN-NNNNNNNNNNNNN-NN-NNNNNNNnnnnnnnnnnnnnnnnnnnnnnnnnnnnnnnnnnnnnnnnnnnnnnnnnnnnnnnnnnnnnnnnnnnnnnnnnnnnnnnnnnnnnnnnnnnnnnnnnnnnnnnnnnnnnnnnnnnnnnnnnnnnnnnnnnnnnnnnnnnnnnnnnnnnnnnnnnnnnnnnnnnnnn
>UWOPS83_787_3
NNACACNNNNNNCTATATTGGTTTAAANNNNNNNNNNGTTTGCTCGAGATATCAACACAANCTNNNCTTACATAAAACTTTCTTTTNNNNNNCCGGAAANCTGGCGCAAACCCTTTTTCATAGGATTGACTTAAAATAGTTGAAGAGCGATTTCTCTTGCAAAAAA-GGTGCTAACCCTTCTTACTTTGGTTTATTTTCGTGTTGGAACAA-GTAGTACAAAAATATACAGGCGAGTTGATATAATAACATTATGTGCGTTCTCATCGTATACTTAGGTACATCTCTTATACGCTTATATATAATTGCAACAGTAACAGAATAATGAAACTGTTAAAAGCAATATGTAGACAATGACGCAATTGAGTTACAGATCCAATATATACGTGGAAAATATGAGTTGTTACACTGAACATGTTATATTTACCTGACATACCACTATATTGTACTGATGATACTTAAGACGTGCCAATTGCGCGTGTTATATGAACCTCTCCTTCATAGTATAGGAAGATGTACTTTCATTCTTAATTAACACCACCTTTGAATAATTTATCATCAGTAACTTTCAATTAACAAAAAAA-TAGGAAAAAAATTTGAAAAAACCTCAAAACTATGTACATATTGAAAGGAGTAAATAATCAATTTTTACTTAAAACTTGTCATAGCTGGTTTCAAGTATCAGCTCGNCCAAGTCCTCCATGATGTGCTCTTCACTGGTACTTGTATTTTCGCTATCACCCTTCC
>UWOPS87_2421
TCACACTTATTACTATATTGGTTTAAAATGGCTAACAGTTTGCTNNNNNNNNNNNNACAATCTAGTCTTACATAAAACTTTCTTTTTTGTCCCCGGNNNTCTGNNNNAAACCCTTTTTCANANNNNNNNNNNANAATNNNNNNNNNNNNNTTTNNNTTGNNNNN-NNNNNNNNNNNNNNNNNNNNNNNNNNNNNNTNNCNNNNNNNNNNNNANNNNNNNNNNNNNNNNNNNNNNNNNNNNNNNNNNNNNNNNNNNNNNNNNNNNNNNNNNNNNNNNNNNNNNNNNNNNNNNNNNNNNNNNNNNNNNNN-NNNNNNNNNNNNNNNNNNNNNNNNNNNNNNNNNNNNNNNNNNNNNNNNNNNNNNNNNNNNNNNNNNNNNNNNNNNNNNNNNNNNNNNNNNNNNNNNNNNNNNNNNNNNNNNNNNNNNNNNNNNNNNNNNNNNNNNNNNNNNNNNNNNNNNNNNNNNNNNNNNNNNNNNNNNNNNNNNNNNNNNNNNNNNNNNNNNNNNNNNNNNNNNNNNNNNNNNNNNNNNNNNNNNNNNNNNNNNNnnnnnnnnnnnnnnnnnnnnnnnnnnnnnnnnnnnnnnnnnnnnnnnnnnnnnnnnnnnnnnnnnnnnnnnnnnnnnnnnnnnnnnnnnnnnnnnnnnnnnnnnnnnnnnnnnnnnnnnnnnnnnnnnnnnnnnnnnnnnnnnnnnnnnnnnnnnnnnnnnnnnnnnnnnnnnnnnnnnnnnnnnnnnnnnnnnnnnnnn
>W303
TCACACTTATTACTATATNGGTTTAAAATGGTTAACAGTTTGCTCGAGATATCAACACAATCTAGTCTTACATAAAACTTTCTTTTTTGTCCCTGGAAATCTGGNGCAAACCCTTTTTCATAGGATTGACTTAAAATAGTTGAAGAGCGATTTCTCTNGCAAAAAAAGGTGCTAACCCTTCTTACTTTGGTTTATTTTCGTGTTGGAACAA-GTAGTACAAAAATATACAGGCGAGTTGATATAATAACATTATGTGCGTTCTCATCGTATACTTAGGCACATCTCTTATACGCTTATATATAATTGCAACAGTAACAGAATAATGAAACTGTTAAAAGCANTATGTAGACANTGACGCANTTGAGTTACAGATCCANTATATACGTGGAAAATATGAGTTGTTACACTGAACATGTTATATTTACCTGACATACCACTATATTGTACTGATGATACTTAAGACGTGCCAATTGCGCGTGTTATATGAACCTCTCCTTCATAGTATAGGAAGATGTACTTTCATTCTTAATTANCACCACCTTTGANTAATTTANCATCAGTAACTTTCAATTAACAAAAAAAATAGGAAAAAAATTTGAAAAAACCTCAAAACTATGTACATATNGAAAGGAGTAAATAATCAATTTTTACTTAAAACTTGTCATAGCTGGTTTCAAGTATCAGCTCGGCCAAGTCCTCCATGATGCGCTCTTCACTGGTACTTGTATTTTCGCTATCACCCTTCC
>Y12
nnnnnnnnnnnnnnnnnnnnnnnnnnnnnnnnnnnnnnnnnnnnnnnnnnnnnnnnnnnnnnnnnnnnnnnnnnnnnnnnnnnnnnnnnnnnnnnnnnnnnnnnnnnnnnnnnnnnnnnnnnnnnnnnnnnnnnnnnnnnnnnnnnnnnnnnnnnnnnnnnnnnnnnnnnnnnnnnnnnnnnnnnnnnnnnnnnnnnnnnnnnnnnnnnnnnnnnnnnnnnnnnnnnnnnnnnnnnnnnnnnnnnnnnnnnnnnnnnnnnnnnnnnnnnnnnnnnnnnnnnnnnnnnnnnnnnnnnnnnnnnnnnnnnnnnnnnnnnnnnnnnnnnnnnnnnnnnnnnnnnnnnnnnnnnnnNNNNNNNNNNNNNNNNNNNNNNNNNNNNTATACGTGGNNNATATNANNNNNNNNNNNNNNNNNNNNNTANNNNNNTNNNNNNNNNNNNNNNNGNNNNNNTGANNNNTAAGANGTGCCAATTGNGNGNGTNATANGNACCTCTNCTTCANAGNATAGGAAGATGTNCTTTCATTNTTNATTAACNCCACCTTTGAATAATTTNNCATCNGTAACTTTCAATTAACAAAAAAAATAGGAAAAAAATTTGAAAAAACCTCAAAACTATGTACATATTGAAAGGAGTAAATAATCAATTTTTACTTAAAACTTGTCATAGCTGGTTTCAAGTATCAGCTCGGCCAAGTCCTCCATGATGTGCTCTTCACTGGTACTTGTATTTTCGCTATCACCCTNCC
>Y55
TCACANNNATTACTATATTGGTCTAAAATGGTTAACAGTTTGCTCGAGATGTCAGCACAATCTAGTCTTACATAAAACTTTCTTTTTTGTCCCCGGAAATCTGGCGCAAACCCTTTTTCATAGGATTGACTTAAAATAGTTGAAGAGCGCTTTCTCTTGCAAAGAA-GGTGCTAACCCTTCTTACTTTGGTTTATTTTCGTGTTGGAACAA-GTAGTACAAAAATATACAGGCGAGTTGATATAATAACATTATGTGCGTTCTCATCGTATACTTAGGTACATCTCTTATACGCTTATATATAATTGCAACAGTAACAGAATAATGAAACTGTTAAAAGCAATATGTAGACAATGACGCAATTGAGTTACAGATCCAATATATACGTGAAAAATATGAGTTGTTATACTGAACATGTTATATTTACCTGACATACCACTATATTGTACTGATGATACTTAAGACGTGCCAATTGCGCGTGTTATATGAACCTCTCCTTCATAGTATAGGANGATGTNCTTTCATTCTTAATTAACACCACCTTTGNNNNATTTATCATCAGTAACTTTCANTTAACAAAAAAA-TAGGAAAAAAATTTGAAAAAACCTCAAAACTATGTACATATTGAAAGGAGTAAATAATCAATTTTTACTTAAAACTTGTCATAGCTGGTTTCAAGTATCAGCTCGGCCAAGTCCTCCATGATGTGCTCTTCACTGGTACTTGTATTTTCGCTATCACCCTTCC
>Y9
nnnnnnnnnnNNNNNN-NNNNNNNNNN-NNNNNNNNNNNNTGCTCGAGATGTCAGCACAATCTAGTCTTACATAAAACTTTCTTTTTTGTCCCCGGAAATCTGGCGCAAATCCTTTTNCATAGGAT-GACTTAAAATAGTTGAAGAGCGCTTTCTCTTGCAAAG-AAGGTGCTAACCCTTCTTACTTTGGTTTATTTTCGTGTNGGAACAAAGTAGTTCAAAAATATACAGGCGAGTTGATATAACAACATTATGTGCGTTCTCATCGTATACTTAGGTACATCTCTTATACGCTTATATATAATTGCAACAGTAACAGAATAATGAAACTGTTAAAAGCAATATGTAGACAATGACGCAATTGAGTTACAGATCCAATATATACGTGGAAAATATGAGTTGTTACACTGAACATGTTATATTTACCTGACATACCACTATATTGTACTGATGATACTTAAGACGTGCCAATTGCGCGTGTTATATGAACCTCTCCTTCATAGTATAGGAAGATGTACTTTCATTCTTAATTAACACCACCTTTGAATAATTTATCATCAGTAACTTTCAATTAACAAAAAAAATAGGAAAAAAATTTGAAAAAACCTCAAAACTATGTACATATTGAAAGGAGTAAATAATCAATTTTTACTTAAAACTTGTCATAGCTGGTTTCAAGTATCAGCTCGGCCAAGTCCTCCATGATGTGCTCTTCACTGGTACTTGTATTTTCGCTATCACCCTTCC
>YIIc17_E5
nnnnnnnnnnnnnnnnnnnnnnnnnnnnnnnnnnnnnnnnnnnnnnnnnnnnnnnnnnnnnnnnnnnnnnnnnnnnnnnnnnnnnnnnnnnnnnnnnnnnnnnnnnnnnnnnnnnnnnnnnnnnnnnnnnnnnnnnnnnnnnnnnnnnnnnnnnnnnnnnnnnnnnnnnnnnnnnnnnnnnnnnnnnnnnnnnnnnnnnnnnnnnnnnnnnnnnnnnnnnnnnnnnnnnnnnnnnnnnnnnnnnnnnnnnnnnnnnnnnnnnnnnnnnnnnnnnnnnnnnnnnnnnnnnnnnnnnnnnnnnnnnnnnnnnnnnnnnnnnnnnnnnnnnnnnnnnnNNNNNNNNNNNNNNNNNNNNNNNNNNNNNNNNNNNNNNNNNNNNNNNNNNNNNNNNNNNNNNNNNNNNNNNNNNNNNNNNNNNNNNNNNNNNNNNNNNNNNNNNNNNNNNNNNNNNNNNNNNNNNNNNNNNNNNNNNNNNNNNNNNNNNNNNNNNNNNNNNNNNNNNNNNNNNNNNNNNNNNNNNNNNNNNNNNNNNNNNNNNNNNNNNNNNNNNNNNNNNNNNNNNNNNNNNCNNNNNNNNNNNNAAANNNNNNNNNNNNNNNNNNNNNNNNNNANNNNNNNNNCANNNNNNAAGNNNNNNNNNNNNNNNNNNNNNNNNNNNCTNNNNNNAGCTNNTTTCAAGNNNNNNNNNNNNNNNNNNNNCCATGATGCNCNCTTCACTGGTACTTGTATTTTCGNNNNNNCCCTTCC
>YJM789
TCACACTTATTACTATATTGGTTTAAAATGGTTAACAGTTTGCTCGAGATATCAACACAATCTAGTCTTACATAAAACTTTCTTTTTTGTCCCTGGAAATCTGGCGCAAACCCTTTTTCATAGGATTGACTTAAAATAGTTGAAGAGCGATTTCTCTTGCAAAAAAAGGTGCTAACCCTTCTTACTTTGGTTTATTTTCGTGTTGGAACAA-GTAGTACAAAAATATACAGGCGAGTTGATATAATAACATTATGTGCGTTCTCATCGTATACTTAGGCACATCTCTTATACGCTTATATATAATTGCAACAGTAACAGAATAATGAAACTGTTAAAAGCAATATGTAGACAATGACGCAATTGAGTTACAGATCCAATATATACGTGGAAAATATGAGTTGTTACACTGAACATGTTATATTTACCTGACATACCACTATATTGTACTGATGATACTTAAGACGTGCCAATTGCGCGTGTTATATGAACCTCTCCTTCATAGTATAGGAAGATGTACTTTCATTCTTAATTAACACCACCTTTGAATAATTTATCATCAGTAACTTTCAATTAACAAAAAAAATAGGAAAAAAATTTGAAAAAACCTCAAAACTATGTACATATTGAAAGGAGTAAATAATCAATTTTTACTTAAAACTTGTCATAGCTGGTTTCAAGTATCAGCTCGGCCAAGTCCTCCATGATGCGCTCTTCACTGGTACTTGTATTTTCGCTATCACCCTTCC
>YJM975
TCACACTTATTACTATATTGGTTTAAAATGNTTAACAGTTNGCTCGAGATATCANCACAATCTAGTCTTACATAAAACTTTCTTTTTTGNCCCTGGAAATCTGGCGCAAACCCTTTTTCATAGGATTGACTTAAAATAGTTGAAGAGCGATTTCTCTNGCAAAAAAAGGTGCTAACCCTTCTTACTTTGGTTTATTTTCGTGTTGGAACAA-GTAGTACAAAAATATACAGGCGAGTTGATATAATAACATTATGTGCGTTCTCATCGTATACTTAGGCACATCTCTTATACGCTTATATATAATTGCAACAGTAACAGAATAATGAAACTGTTAAAAGCAATATGTAGACAATGACGCAATTGAGTTACAGATCCAATATATACGTGGAAAATATGAGTTGTTACACTGAACATGTTATATTTACCTGACATACCACTATATTGTACTGATGATACTTAAGACGTGCCAATTGCGCGTGTTATATGAACCTCTCCTTCATAGTATAGGAAGATGTACTTTCATTCTTAATTANCACCACCTTTGAATAATTTATCATCAGTAACTTTCAATTANCAANNNAAATAGGANAAAAATTTGANAAAACCTCAAAACTATGTACATATTGAAAGGAGTAAATAATCAATTTTTACTTAAAACTTGTCATAGCTGGTTTCAAGTATCAGCTCGNNCAAGTCCTCCATGATGCGCTCTTCACTGNTACTTNNNTNNNCNNTATNNNNCTTNC
>YJM978
nnnnnnnnnnnnnnnnnnnnnnnnnnnnnnnnnnnnnnnnnnnnnnnnnnnnnnnnnnnnnnnnnnnnnnnnnnnnnnnnnnnnnnnnnnnnnnnnnnnnnnnnnnnnnnnnnnnnnnnnnnnnnnnnnnnnnnnnnnnnnnnnnnnnnnnnnnnnnnnnnnnnnnnnnnnnnnnnnnnnnnnnnnnnnnnnnnnnnnnnnnnnnnnnnnnnnnnnnnnnnnnnnnnnnnnnnnnnnnnnnnnnnnnnnnnnnnnnnnnnnnnnnnnnnnnnnnnnnnnnnnnnnnnnnnnnnnnnnnnnnnnnnnnnnnnnnnnnnnnnnnnnnnnnnnnnnnnnnnnnnnnnnnnnnnnnnnnnnnnnnnnnnnnnnnnnnnnnnnnnnnnnnnnnnnnnnnnnnnnnnnnnnnnnnnnnnnnnnnnnnnnnnnnnnnnnnnnnnnnnnnnnnnnnnnnnnnnnnnnnnnnnnnnnnnnnnnnnnnnnnnnnnnnnnnnnnnnnnnnnnnnnnnnnnnnnnnnnnnnnnnnnnnnnnnnnnnnnnnnnnnnnnnnnnnnnnnnnnnnnnnnnnnnnnnnnnnnnnnnnnnnnnnnnnnnnnnnnnnnnnnnnnnnnnnnnnnnnnnnnnnnnnnnnnnnnnnnnnnnnnnnnnnnnnnnnnnnnnnnnnnnnnnnnnnnnnnnnnnnnnnnnnnnnnnnnnnnnnnnnnnnnnnnnnnnnnnnnnnnnnnnnnnnnnnnnnnnnnnnnnnnnnnn
>YJM981
nnnnnnnnnnnnnnnnnnnnnnnnnnnnnnnnnnnnnnnnnnnnnnnnnnnnnnnnnnnnnnnnnnnnnnnnnnnnnnnnnnnnnnnnnnnnnnnnnnnnnnnnnnnnnnnnnnnnnnnnnnnnnnnnnnnnnnnnnnnnnnnnnnnnnnnnnnnnnnnnnnnnnnnnnnnnnnnnnnnnnnnnnnnnnnnnnnnnnnnnnnnnnnnnnnnnnnnnnnnnnnnnnnnnnnnnnnnnnnnnnnnnnnnnnnnnnnnnnnnnnnnnnnnnnnnnnnnnnnnnnnnnnnnnnnnnnnnnnnnnnnnnnnnnnnnnnnnnnnnnnnnnnnnnnnnnnnnnnnnnnnnnnnnnnnnnnnnnnnnnnnnnnnnnnnnnnnnnnnnnnnnnnnnnnnnnnnnnnnnnnnnnnnnnnnnnnnnnnnnnnnnnnnnnnnnnnnnnnnnnnnnnnnnnnnnnnnnnnnnnnnnnnnnnnnnnnnnnnnnnnnnnnnnnnnnnnnnnnnnnnnnnnnnnnnnnnnnnnnnnnnnnnnnnnnnnnnnnnnnnnnnnnnnnnnnnnnnnnnnnnnnnnnnnnnnnnnnnnnnNNNNNNNNNNNNNNNNNNNNNNN-NNNNNNNNNNNNNNNNNNNNNNNN-NNNNNNNNNNNNNNNNNNNNNNNNNNNNNNNNNNNNN-NNNNNNNN-NNNNNNNNNNNNNNNNNNNNNNNNNNNNNNNNNNNNNNNNNNNNNNNNNNNNNNNNNNNNNNNNNNNNNNNN
>YPS128
TCACANNNANNNNNNNNNNNNNTNNNNNNNNNNNNNNNNN-NNNNNNNNNNNNNNnnnnnnnnnnnnnnnnnnnnnnnnnnnnnnnnnnnnnnnnnnnnnnnnnnnnnnnnnnnnnnnnnnnnnnnnnnnnnnnnnnnnnnnnnnnnnnnnnnnnnnnnnnnnnnnnnnnnnnnnnnnnnnnnnnnnnnnnnnnnnnnnnnnnnnnnnnnnnnnnnnnnnnnnnnnnnnnnnnnnnnnnnnnnnnnnnnnnnnnnnnnnnnnnnnnnnnnnnnnnnnnnnnnnnnnnnnnnnnnnnnnnnnnnnnnnnnnnnnnnnnnnnnnnnnnnnnnnnnnnnnnnnnnnnnnnnnnnnnnnnnnnnnnnnnnnnnnnnnnnnnnnnnnnnnnnnnnnnnnnnnnnnnnnnnnnnnnnnnnnnnnnnnnnnnnnnnnnnnnnnnnnnnnnnnnnnnnnnnnnnnnnnnnnnnnnnnnnnnnnnnnnnnnnnnnnnnnnnnnnnnnnnnnnnnnnnnnnnnnnnnnnnnnnnnnnnnnnnnnnnnnnnnnnnnnnnnnnnnnnnnnnnnnnnnnnnnnnnnnnnnnnnnnnnnnnnnnnnnnnnnnnnnnnnnnnnnnnnnnnnnnnnnnnnnnnnnnnnnnnnnnnnnnnnnnnnnnnnnnnnnnnnnnnnnnnnnnnnnnnnnnnnnnnnnnnnnnnnnnnnnnnnnnnnnnnnnnnnnnnnnnnnnnnnnnnnnnnnnnnnnnnnnnNNNNN
>YPS606
NNNNNNNNNNNNNNNNNNNNNNNNNNANNNNNNNNNNGTTTNNNNNAGANNNNNNCNNNNNNNNGTCTTACATNNNNNNNNNNNNNNNNNNNNNGNNNNNNNGGCGCAAANNNNNNNNCATAGGATTGACTTGAAATAGTTGAAGAGCGATTNCTNNNNCAAAAAA-GGTGNTAACCCTTCCTNCTTTGGTTTATTTTNGTGTTGGAACAA-GTAGTACAAAAATATNCAGGCGNGTTGATATATAAANNTNATGNGCGTTCTCATCATATACTTAGGTACATCTCTTATACGCTTATATATAATTGCAACAGTAACAGAATAATGAAACTGTTAAAAGCAATATGTAGACAATGACGCAATTGAGTTACAGATCCAATATATACGTGGAAAATATGAGTTGTTATACTGAACATGTTATATTTACCTGACATACCACTATATTGTACTGATGATACTTAAGACGTGCCAATTGCGCGTGTTATATGAACCTCTCCTTCATAGTATAGGAAGATGTACTTTCATTCTTAATTAACACCACCTTTGAATAATTTATCATCAGTAACTTTCAATTAACAAAAAAA-TAGGAAAAAAATTTGAAAAAACCTCAAAACTATGTACATATTGAAAGGAGTAAATAATCAATTTTTACTTAAAACTTGTCATAGCTGGTTTCAAGTATCAGCTCGGCCAAGTCCTCCATGATGTGCTCTTCACTGGTACTTGTATTTTCGCTATCACCCTTCC
>YS2
nnnnnnnnnnnnnnnnnnnnnnnnnnnnnnnnnnnnnnnnnnnnnnnnnnnnnnnnnnnnnnnnnnnnnnnnnnnnnnnnnnnnnnnnnnnnnnnnnnnnnnnnnnnnnnnnnnnnnnnnnnnnnnnnnnnnnnnnnnnnnnnnnnnnnnnnnnnnnnnnnnnnnnnnnnnnnnnnnnnnnnnnnnnnnnnnnnnnnnnnnnnnnnnnnnnnnnnnnnnnnnnnnnnnnnnnnnnnnnnnnnnnnnnnnnnnnnnnnnnnnnnnnnnnnnnnnnnnnnnnnnnnnnnnnnnnnnnnnnnnnnnnnnnnnnnnnnnnnnnnnnnnnnnnnnnnnnnnnnnnnnnnnnnnnnnnnnnnnnnnnnnnnnnnnnnnnnnnnnnnnnnnnnnnnnnnnnnnnnnnnnnnnnnnnnnnnnnnnnnnnnnnnnnnnnnnnnnnnnnnnnnnnnnnnnnnnnnnnnnnnnnnnnnnnnnnnnnnnnnnnnnnnnnnnnnnnnnnnnnnnnnnnnnnnnnnnnnnnnnnnnnnnnnnnnnnnnnnnnnnnnnnnnnnnnnnnnnnnnnnnnnnnnnnnnnnnnnnnnnnnnnnnnnnnnnnnnnnnnnnnnnnnnnnnnnnnnnnnnnnnnnnnnnnnnnnnnnnnnnnnnnnnnnnnnnnnnnnnnnnnnnnnnnnnnnnnnnnnnnnnnnnnnnnnnnnnnnnnnnnnnnnnnnnnnnnnnnnnnnnnnnnnnnnnnnnnnnnnnnnnnnnnnn
>YS4
nnnnnnnnnnnnnnnnnnnnnnnnnnnnnnnnnnnnnnnnnnnnnnnnnnnnnnnNNNNNNNNNNNNNNNNNNNNNACTTTCTTTNNNNNNNNNNNNNNNNNNNCGNNNNNNNNNNNNNNNNNNNNNNNNNNNNNNNNNNNNAAGAGCGATNNNNNNNNCAAAAAAAGGTNNNNNNNNNNNNNNNNNNGGNNNNNNTTCGTGTTGGAACAN-NNNNTACAAAAATATACAGGCGAGTTGATATAATAACATTATGTGCGTTCTCATCGTATACTTAGGCACNNNNNNTATACGCTTATATATAATTGCAACAGTAACAGAATAATGAAACTGTTAAAAGCAATATGTAGACAATGACGCAATTGAGTTACAGATCCAATATATACGTGGAAAATATGAGTTGTTACACTGAACATGTTATATTTACCTGACATACCACTATATTGTACTGATGATACTTAAGACGTGCCAATTGCGCGTGTTATATGAACCTCTCCTTCATAGTATAGGANNNNNNACTTTCATTCTTAATTAACACCACCTTTGAATAATTTATCATCAGTAACTTTCAATTAACAAAAAAAATAGGAAAAAAATTTGAAAAAACCTCAAAACTATGTACATATTGAAAGGAGTAAATAATCAATTTTTACTTAAANCTTGTCATAGCTGNTTTCAAGTATCAGCTCGGCCNAGTCCTCCATGATGCGNTCTTCACNNNNNCNNGTATTTTCGCTATCACCNNTCN
>YS9
TCACACTTATTACTATATTGGNNNNNNNNNNNNNNNNNTTTGCTCGANNNATCAACACAANNNNNNNNNNNNNNNNACTTTCTTTTTNNNNNNNNNNNNTCTGGCGCAAACCCTTTNNNNNNNNNNNNNNNNNNNNNNNNNNNNNNNNNNNNNNNNNNNNNNNANANNNNNNNNNNNNNNNNNNNNNnnnnnnnnnnnnnnnnnnnnnnnnnnnnnnnnnnnnnnnnnnnnnnnnnnnnnnnnnnnnnnnnnnnnnnnnnnnnnnnnnnnnnnnnnnnnnnnnnnnnnnnnnnnnnnnnnnnnnnnnnnnnnnnnnnnnnnnnnnnnnnnnnnnnnnnnnnnnnnnnnnnnnnnnnnnnnnnnnnnnnnnnnnnnnnnnnnnnnnnnnnnnnnnnnnnnnnnnnnnnnnnnnnnnnnnnnnnnnnnnnnnnnnnnnnnnnnnnnnnnnnnnnnnnnnnnnnnnnnnnnnnnnnnnnnnnnnnnnnnnnnnnnnnnnnnnnnnnnnnnnnnnnnnnnnnnnnnnnnnnnnnnnnnnnnnnnnnnnnnnnnnnnnnnnnnnnnnnnnnnnnnnnnnnnnnnnnnnnnnnnnnnnnnnnnnnnnnnnnnnnnnnnnnnnnnnnnnnnnnnnnnnnnnnnnnnnnnnnnnnnnnnnnnnnnnnnnnnnnnnnnnnnnnnnnnnnnnnnnnnnnnnnnnnnnnnnnnnnnnnnnnnnnnnnnnnnnnnnnnnnnnnnnnnnnnnnnnnnnnn
