# Supplementary material for: Evolutionary Genomics of Transposable Elements in Saccharomyces cerevisiae
Source: PLoS One. 2012 Nov 30;7(11):e50978. doi: 10.1371/journal.pone.0050978 (PMC3511429; doi:10.1371/journal.pone.0050978)
Supplement: File S7 — ZIP archive of SGRP strain alignments used for population genomic analyses. Alignments of the orthologous genomic region in each SGRP strain corresponding to each Ty insertion in our re-annotation of the S. cerevisiae reference genome. N’s represent low quality (<Q40 phred score) or missing data, primarily due to the low-coverage sequence of many SGRP strains. The DNA sequence of sacCer2 is included as “REF” and each alignment includes the TE locus and 200 bp of DNA sequence on either side of the Ty insertion site. A dummy sequence shows the position of each TE in the alignment with “T”s. (ZIP) [file pone.0050978.s007.zip › S7/chrV_s126+_TY1.mfa]

>REF
GCTTAGCATCATAAATGAGTTTTTCCATAATTAAATTTCAACCATAGATTAGAATTTCGTTGCGGGATAAAACTCCAGAACCACAACGATTATGCAGCAAATGTAACCTTGAACTAAACTAAGATTTTGTTAGAGCAGGTGGTTTCCGTTACTCAGACAAGAACCTATAGTAGAAATATAAAAGTTTAAGTAAAACTTTCTTGGAATAGGAATCAGCCATCATCTATCAACTAGTGTACTGATATTCATAATACTGGTAT--------------------------------------------------------------------------------------------------------------------------------------------------------------------------------------------------------------------------------------------------------------------------------------ACAATCATATACGGTGCGGGAAGATGACATAAAAAATTGAGAAACACTCATCAAATTTAATGGAGGCCGAAATGCAGGGACTCAGATCGTGATAGAATAATAAACGAGAACATATAAAATGGAAGAAAAAAGAATAACAACAATATGTAGATTTATCGATTCTGTTGATAATTAGAGGTAAAAAAATAGTATTAATGAAGAAATAATTACTGATCTTCTTATACTAAATAAGAGAGGTATATAAAACACACGCCGATTGGTCATATTAATCATGACCAATATAATAGTGATTCCGGTAGTTACTATACATTGATGTGACGACTCATATTCCTCATATATGTACCTACCATAACATGTTCAACTAATAGGTGTTTAACACAGCTTCAGTATTGTCTGAGCTTCTCGTTTAACATTCCTTCTGCAATAGGCGCAATCACACTTAAACGTATACGAGGTGTACATTAATATACGATGTAAGCATTAGATTGTTACCATAGCAACTCATGTCACTATTAATTACTCTCGTTCCAACAGATTCTCCTTTTATGGATTCCATATCTCGAGGAGACTTCTAGTATATTCTGTATACGCAAT-ATTATAGCGTTTACGAACAATGAATCCCAACAATTATTTTAAAATTCACCAACATCTCAATATGTGTTTTATGAATATTTTAGGTGGGTATTGTCATACTGACGTATTCCATTTTGAGATGCAACACATACGTGTATTGTAATCCGATATAGTGTAACGGCTATCACATCACGCTTTCACCGTGGAGACCGGGGTTCGACTCCCCGTATCGGAGTACTTTTTT-GACATCATACAGTGTA-TGTATGGGGT
>index
-------------------------------------------------------------------------------------------------------------------------------------------------------------------------------------------------------TTTTTTTTTTTTTTTTTTTTTTTTTTTTTTTTTTTTTTTTTTTTTTTTTTTTTTTTTTTTT--------------------------------------------------------------------------------------------------------------------------------------------------------------------------------------------------------------------------------------------------------------------------------------TTTTTTTTTTTTTTTTTTTTTTTTTTTTTTTTTTTTTTTTTTTTTTTTTTTTTTTTTTTTTTTTTTTTTTTTTTTTTTTTTTTTTTTTTTTTTTTTTTTTTTTTTTTTTTTTTTTTTTTTTTTTTTTTTTTTTTTTTTTTTTTTTTTTTTTTTTTTTTTTTTTTTTTTTTTTTTTTTTTTTTTTTTTTTTTTTTTTTTTTTTTTTTTTTTTTTTTTTTTTTTTTTTTTTTTTTTTTTTTTTTTTTTTTTTTTTTTTTTTTTTTTTTTTTTTTTTTTTTTTTTTTTTTTTTTTTTTTTTTTTTTTTTTTTTTTTTTTTTTTTTTTTTTTTTTTTTTTTTTTTTTTTTTTTTTTTTTTTTTTTTTTTTTTTTTTTTTTTTTTTTTTTTTTTTTTTTTTTTTTTTTTTTTTTTTTTTTTTTTTTTTTTTTTTTTTTTTTTTTTTTTTTTTTTTTTTTTTTTTTTTTTTTTTTTTTTTTTTTTTTTTTTTTTTTTTTTTTTTTTTTTTTTTTTTTTTTTTTTTTTTTTTTTTTTTTTTTTTTTTTTTTTTTTTTTTTTTTTTTTTTTTTTTTTTTTTTTTTTTTTTTTTTTTTTTTTT-TTTTTTTTTTTTTTTTTTTTTTTTTTTTTTTTTTTTTTTTTTTTTTTTT----------------------------------------------------------------------------------------------------------------------------------------------------------------------------------------------------------
>273614N
nnnnnnnnnnnnnnnnnnnnnnnnnnnnnnnnnnnnnnnnnnnnnnnnnnnnnnnnnnnnnnnnnnnnnnnnnnnnnnnnnnnnnnnnnnnnnnnnnnnnnnnnnnnnnnnnnnnnnnnnnnnnnnnnnnnnnnnnnnnnnnnnnnnnnnnnnnnnnnnnnnnnnnnnnnnnnnnnnnnnnnnnnnnnnnnnnnnnnnnnnnnnnnnnnnnnnnnnnnnnnnnnnnnnnnnnnnnnnnnnnnnnnnnnnnnnnnnnnnnnnnnnnnnnnnnnnnnnnnnnnnnnnnnnnnnnnnnnnnnnnnnnnnnnnnnnnnnnnnnnnnnnnnnnnnnnnnnnnnnnnnnnnnnnnnnnnnnnnnnnnnnnnnnnnnnnnnnnnnnnnnnnnnnnnnnnnnnnnnnnnnnnnnnnnnnnnnnnnnnnnnnnnnnnnnnnnnnnnnnnnnnnnnnnnnnnnnnnnnnnnnnnnnnnnnnnnnnnnnnnnnnnnnnnnnnnnnnnnnnnnnnnnnnnnnnnnnnnnnnnnnnnnnnnnnnnnnnnnnnnnnnnnnnnnnnnnnnnnnnnnnnnnnnnnnnnnnnnnnnnnnnnnnnnnnnnnnnnnnnnnnnnnnnnnnnnnnnnnnnnnnnnnnnnnnnnnnnnnnnnnnnnnnnnnnnnnnnnnnnnnnnnnnnnnnnnnnnnnnnnnnnnnnnnnnnnnnnnnnnnnnnnnnnnnnnnnnnnnnnnnnnnnnnnnnnnnnnnnnnnnnnnnnnnnnnnnnnnnnnnnnnnnnnnnnnnnnnnnnnnnnnnnnnnnnnnnnnnnnnnnnnnnnnnnnnnnnnnnnnnnnnnnnnnnnnnnnnnnnnnnnnnnnnnnnnnnnnnnnnnnnnnnnnnnnnnnnnnnnnnnnnnnnnnnnnnnnnnnnnnnnnnnnnnnnnnnnnnnnnnnnnnnnnnnnnnnnnnnnnnnnnnnnnnnnnnnnnnnnnnnnnnnnnnnnnnnnnnnnnnnnnnnnnnnnnnnnnnnnnnnnnnnnnnnnnnnnnnnnnnnnnnnnnnnnnnnnnnnnnnnnnnnnnnnnnnnnnnnnnnnnnnnnnnnnnnnnnnnnnnnnnnnnnnnnnnnnnnnnnnnnnnnnnnnnnnnnnnnnnnnnnnnnnnnnnnnnnnnnnnnnnnnnnnnnnnnnnnnnnnnnnnnnnnnnnnnnnnnnnnnnnnnnnnnnnnnnnnnnnnnnnnnnnnnnnnnnnnnnnnnnnnnnnnnnnnnnnnnnnnnnnnnnnnnnnnnnnnnnnnnnnnnnnnnnnnnnnnnnnnnnnnnnnnnnnnnnnnnnnnnnnnnnnnnnnnnnnnnnnnnnnnnnnnnnnnnnnnnnnnnnnnnnnnnnnnnnnnnnnnnnnnnnnnnnnnnnnNNNNNNNNN
>322134S
nnnnnnnnnnnnnnnnnnnnnnnnnnnnnnnnnnnnnnnnnnnnnnnnnnnnnnnnnnnnnnnnnnnnnnnnnnnnnnnnnnnnnnnnnnnnnnnnnnnnnnnnnnnnnnnnnnnnnnnnnnnnnnnnnnnnnnnnnnnnnnnnnnnnnnnnnnnnnnnnnnnnnnnnnnnnnnnnnnnnnnnnnnnnnnnnnnnnnnnnnnnnnnnnnnnnnnnnnnnnnnnnnnnnnnnnnnnnnnnnnnnnnnnnnnnnnnnnnnnnnnnnnnnnnnnnnnnnnnnnnnnnnnnnnnnnnnnnnnnnnnnnnnnnnnnnnnnnnnnnnnnnnnnnnnnnnnnnnnnnnnnnnnnnnnnnnnnnnnnnnnnnnnnnnnnnnnnnnnnnnnnnnnnnnnnnnnnnnnnnnnnnnnnnnnnnnnnnnnnnnnnnnnnnnnnnnnnnnnnnnnnnnnnnnnnnnnnnnnnnnnnnnnnnnnnnnnnnnnnnnnnnnnnnnnnnnnnnnnnnnnnnnnnnnnnnnnnnnnnnnnnnnnnnnnnnnnnnnnnnnnnnnnnnnnnnnnnnnnnnnnnnnnnnnnnnnnnnnnnnnnnnnnnnnnnnnnnnnnnnnnnnnnnnnnnnnnnnnnnnnnnnnnnnnnnnnnnnnnnnnnnnnnnnnnnnnnnnnnnnnnnnnnnnnnnnnnnnnnnnnnnnnnnnnnnnnnnnnnnnnnnnnnnnnnnnnnnnnnnnnnnnnnnnnnnnnnnnnnnnnnnnnnnnnnnnnnnnnnnnnnnnnnnnnnnnnnnnnnnnnnnnnnnnnnnnnnnnnnnnnnnnnnnnnnnnnnnnnnnnnnnnnnnnnnnnnnnnnnnnnnnnnnnnnnnnnnnnnnnnnnnnnnnnnnnnnnnnnnnnnnnnnnnnnnnnnnnnnnnnnnnnnnnnnnnnnnnnnnnnnnnnnnnnnnnnnnnnnnnnnnnnnnnnnnnnnnnnnnnnnnnnnnnnnnnnnnnnnnnnnnnnnnnnnnnnnnnnnnnnnnnnnnnnnnnnnnnnnnnnnnnnnnnnnnnnnnnnnnnnnnnnnnnnnnnnnnnnnnnnnnnnnnnnnnnnnnnnnnnnnnnnnnnnnnnnnnnnnnnnnnnnnnnnnnnnnnnnnnnnnnnnnnnnnnnnnnnnnnnnnnnnnnnnnnnnnnnnnnnnnnnnnnnnnnnnnnnnnnnnnnnnnnnnnnnnnnnnnnnnnnnnnnnnnnnnnnnnnnnnnnnnnnnnnnnnnnnnnnnnnnnnnnnnnnnnnnnnnnnnnnnnnnnnnnnnnnnnnnnnnnnnnnnnnnnnnnnnnnnnnnnnnnnnnnnnnnnnnnnnnnnnnnnnnnnnnnnnnnnnnnnnnnnnnnnnnnnnnnnnnnnnnnnnnnnnnnnnnnnnnnnn
>378604X
GCTTAGCATCATAAATGAGTTTTTCCATAATTAAATTTCAACCATAGATTAGAATTTCGTTGCGGGATAAAACTCCAGAACCACAACGATTATGCAGCAAATGTAACCTTGAACTAAACTAAGATTTTGTTAGAGCAGGTGGTTTCCGTTACTCAGACAAGAACCTATAGTAGAAATATAAAAGTTTAAGTAAAACTTTCTTGGAATAGGAATCAGCCATCATCTATNANNNNNNNTACTGATATTNNNNNNACTNGNNN--------------------------------------------------------------------------------------------------------------------------------------------------------------------------------------------------------------------------------------------------------------------------------------NNNATCATNNNNNGTGCGGNNNNNNGACATGAAAAATNNNNNNNCACTCATCAAANNNNNNNNNNNNCGAAATGNNNNNNNNNNNNTNNNNNNNNNNNNNNNNNNNNNA-NNNNNNNNNNNNNAGAAAAAAGNNNNNNNNNNNNNNNNNNNNN-NNNNNNnnnnnnnnnnnnnnnnnnnnnnnnnnnnnnnnnnnnnnnnnnnnnnnnnnnnnnnnnnnnnnnnnnnnnnnnnnnnnnnnnnnnnnnnnnnnnnnnnnnnnnnnnnnnnnnnnnnnnnnnnnnnnnnnnnnnnnnnnnnnnnnnnnnnnnnnnnnnnnnnnnnnnnnnnnnnnnnnnnnnnnnnnnnnnnnnnnnnnnnnnnnnnnnnnnnnnnnnnnnnnnnnnnnnnnnnnnnnnnnnnnnnnnnnnnnnnnnnnnnnnnnnnnnnnnnnnnnnnnnnnnnnnnnnnnnnnnnnnnnnnnnnnnnnnnnnnnnnnnnnnnnnnnnnnnnnnnnnnnnnnnnnnnnnnnnnnnnnnnnnnnnnnnnnnnnnnnnnnnnnnnnnnnnnnnnnnnnnnnnnnnnnnnnnnnnnnnnnnnnnnnnnnnnnnnnnnnnnnnnnnnnnnnnnnnnnnnnnnnnnnnnnnnnnnnNNNNNNNNNNNNNNNNN-NNNNNNNNNNNTGTTTTANNAANATTTTAGGTGGGNATTNTNNNNNTNANGNATTCNNNTTTGAGATGCAACACATACGNNTNTTGTAATNCGNTATAGNGNAANGGNTATCACATCANGCTTTCNCCGNGGAGACCGGGGTTNGACTCCCCGTATCGGNGTACTTTTTT-GACCCCATNCAGNGTA-TGTATGGGNT
>BC187
nnnnnnnnnnnnnnnnnnnnnnnnnnnnnnnnnnnnnnnnnnnnnnnnnnnnnnnnnnnnnnnnnnnnnnnnnnnnnnnnnnnnnnnnnnnnnnnnnnnnnnnnnnnnnnnnnnnnnnnnnnnnnnnnnnnnnnnnnnnnnnnnnnnnnnnnnnnnnnnnnnnnnnnnnnnnnnnnnnnnnnnnnnnnnnnnnnnnnnnnnnnnnnnnnnnnnnnnnnnnnnnnnnnnnnnnnnnnnnnnnnnnnnnnnnnnnnnnnnnnnnnnnnnnnnnnnnnnnnnnnnnnnnnnnnnnnnnnnnnnnnnnnnnnnnnnnnnnnnnnnnnnnnnnnnnnnnnnnnnnnnnnnnnnnnnnnnnnnnnnnnnnnnnnnnnnnnnnnnnnnnnnnnnnnnnnnnnnnnnnnnnnnnnnnnnnnnnnnnnnnnnnnnnnnnnnnnnnnnnnnnnnnnnnnnnnnnnnnnnnnnnnnnnnnnnnnnnnnnnnnnnnnnnnnnnnnnnnnnnnnnnnnnnnnnnnnnnnnnnnnnnnnnnnnnnnnnnnnnnnnnnnnnnnnnnnnnnnnnnnnnnnnnnnnnnnnnnnnnnnnnnnnnnnnnnnnnnnnnnnnnnnnnnnnnnnnnnnnnnnnnnnnnnnnnnnnnnnnnnnnnnnnnnnnnnnnnnnnnnnnnnnnnnnnnnnnnnnnnnnnnnnnnnnnnnnnnnnnnnnnnnnnnnnnnnnnnnnnnnnnnnnnnnnnnnnnnnnnnnnnnnnnnnnnnnnnnnnnnnnnnnnnnnnnnnnnnnnnnnnnnnnnnnnnnnnnnnnnnnnnnnnnnnnnnnnnnnnnnnnnnnnnnnnnnnnnnnnnnnnnnnnnnnnnnnnnnnnnnnnnnnnnnnnnnnnnnnnnnnnnnnnnnnnnnnnnnnnnnnnnnnnnnnnnnnnnnnnnnnnnnnnnnnnnnnnnnnnnnnnnnnnnnnnnnnnnnnnnnnnnnnnnnnnnnnnnnnnnnnnnnnnnnnnnnnnnnnnnnnnnnnnnnnnnnnnnnnnnnnnnnnnnnnnnnnnnnnnnnnnnnnnnnnnnnnnnnnnnnnnnnnnnnnnnnnnnnnnnnnnnnnnnnnnnnnnnnnnnnnnnnnnnnnnnnnnnnnnnnnnnnnnnnnnnnnnnnnnnnnnnnnnnnnnnnnnnnnnnnnnnnnnnnnnnnnnnnnnnnnnnnnnnnnnnnnnnnnnnnnnnnnnnnnnnnnnnnnnnnnnnnnnnnnnnnnnnnnnnnnnnnnnnnnnnnnnnnnnnnnnnnnnnnnnnnnnnnnnnnnnnnnnnnnnnnnnnnnnnnnnnnnnnnnnnnnnnnnnnnnnnnnnnnnnnnnnnnnnnnnnnnnnnnnnnnnnnnnnnnnnnnnnnnnnnnnnnnnnnnnnnnnn
>DBVPG1106
nnnnnnnnnnnnnnnnnnnnnnnnnnnnnnnnnnnnnnnnnnnnnnnnnnnnnnnnnnnnnnnnnnnnnnnnnnnnnnnnnnnnnnnnnnnnnnnnnnnnnnnnnnnnnnnnnnnnnnnnnnnnnnnnnnnnnnnnnnnnnnnnnnnnnnnnnnnnnnnnnnnnnnnnnnnnnnnnnnnnnnnnnnnnnnnnnnnnnnnnnnnnnnnnnnnnnnnnnnnnnnnnnnnnnnnnnnnnnnnnnnnnnnnnnnnnnnnnnnnnnnnnnnnnnnnnnnnnnnnnnnnnnnnnnnnnnnnnnnnnnnnnnnnnnnnnnnnnnnnnnnnnnnnnnnnnnnnnnnnnnnnnnnnnnnnnnnnnnnnnnnnnnnnnnnnnnnnnnnnnnnnnnnnnnnnnnnnnnnnnnnnnnnnnnnnnnnnnnnnnnnnnnnnnnnnnnnnnnnnnnnnnnnnnnnnnnnnnnnnnnnnnnnnnnnnnnnnnnnnnnnnnnnnnnnnnnnnnnnnnnnnnnnnnnnnnnnnnnnnnnnnnnnnnnnnnnnnnnnnnnnnnnnnnnnnnnnnnnnnnnnnnnnnnnnnnnnnnnnnnnnnnnnnnnnnnnnnnnnnnnnnnnnnnnnnnnnnnnnnnnnnnnnnnnnnnnnnnnnnnnnnnnnnnnnnnnnnnnnnnnnnnnnnnnnnnnnnnnnnnnnnnnnnnnnnnnnnnnnnnnnnnnnnnnnnnnnnnnnnnnnnnnnnnnnnnnnnnnnnnnnnnnnnnnnnnnnnnnnnnnnnnnnnnnnnnnnnnnnnnnnnnnnnnnnnnnnnnnnnnnnnnnnnnnnnnnnnnnnnnnnnnnnnnnnnnnnnnnnnnnnnnnnnnnnnnnnnnnnnnnnnnnnnnnnnnnnnnnnnnnnnnnnnnnnnnnnnnnnnnnnnnnnnnnnnnnnnnnnnnnnnnnnnnnnnnnnnnnnnnnnnnnnnnnnnnnnnnnnnnnnnnnnnnnnnnnnnnnnnnnnnnnnnnnnnnnnnnnnnnnnnnnnnnnnnnnnnnnnnnnnnnnnnnnnnnnnnnnnnnnnnnnnnnnnnnnnnnnnnnnnnnnnnnnnnnnnnnnnnnnnnnnnnnnnnnnnnnnnnnnnnnnnnnnnnnnnnnnnnnnnnnnnnnnnnnnnnnnnnnnnnnnnnnnnnnnnnnnnnnnnnnnnnnnnnnnnnnnnnnnnnnnnnnnnnnnnnnnnnnnnnnnnnnnnnnnnnnnnnnnnnnnnnnnnnnnnnnnnnnnnnnnnnnnnnnnnnnnnnnnnnnnnnnnnnnnnnnnnnnnnnnnnnnnnnnnnnnnnnnnnnnnnnnnnnnnnnnnnnnnnnnnnnnnnnnnnnnnnnnnnnnnnnnnnnnnnnnnnnnnnnnnnnnnnnnnnnnnnnnnnnn
>DBVPG1373
nnnnnnnnnnnnnnnnnnnnnnnnnnnnnnnnnnnnnnnnNNNNNNNNNNNNNNNTNCNNNNCNNNNNNNNNNNNNNNNNNNNNNNNGNNNATGCAGCAANNNNNNNNNNNNNNNNNNNNNNNATTTTNNNNNNGCAGGTGGTTTCCGTNNNNCAGACAAGAANNNNNNNTAGANNNNNNAAAGTTTAAGTAAAACTTTCTTGGAATAGGAATCAGCCATCATCTATCAACTAGTGTACTGATATTCATAATACTGGTAT--------------------------------------------------------------------------------------------------------------------------------------------------------------------------------------------------------------------------------------------------------------------------------------ACAATCATATACGGTGCGGGAAGATGACATAAAAAATTGAGAAACACTCATCAAATTTAATGGAGGCCGAAATGCAGNNNNNNAGATCGTGATAGAATAATAAACGAGAACATATAAAATGGAAGAAAAAAGAATAACAACAATATGTAGATTTATCGATTCTGTTGATAATTAGAGGTAAAAAAATAGTATTAATGAAGAAATAATTACTGATCTTCTTATACTAAATAAGAGAGGTATATAAAACACACGCCGATTGGTCATATTAATCATGACCAATATAATAGTGATTCCGGTAGTTACTATACATTGATGTGACGACTCATATTCCTCATATATGTACCTACCATAACATGTTCAACTAATAGGTGTTTAACACAGCTTCANTNNTGTCTGANNTTCTCGTTTAACATTCCTTCTGCAATAGGCGCAATCACACTTAAACGTATACGAGGTGTACATTAATATACGATGTAAGCATTAGATTGTTACCATAGCAACTCATGTCACTATTAATTACTCTCGTTCCAACAGATTCTCCTTTTATGGATTCCATATCTCGAAGAGACTTCTAGTATATTCTGTATACGCAAT-AGTATAGCGTTTACGAACAATGAATCCCAACAATTATTTTAAAATTCACCANCATCTCNATATGTGTTTTATGNATATTTTAGGTGGGTATTGTCATACTGACGNATTCCATTTTGAGATGCAACACATACGTGNANTGTAATCCGATATAGTGNAACGGCTATCACATCACGCTTTCACCGTGGAGACCGGGGTTCGACTCCCCGTATCGGAGTANTTTTTN-GACACNATACAGNGTA-TGTATGGGGT
>DBVPG1788
NNNNNGCATCATAAATGAGTTTTTNNNNNNNNNNNTTTCAANNNNNNATTAGAATTTCGTTGCGGGATAAAACTCCAGAACCACAACGATTATGCAGCAAATGTAACCNTGAACTAAACTAAGATTTTGTTANAGCAGGTGGTTTCCGTTACTCAGACAAGAACCTATAGTAGAANTATAAAAGTTNAAGTAAAACTTNCTTGGAATAGGAATCAGCCATCATCTATCAACTAGTGTACTGATATTCATAATACTGGTAT--------------------------------------------------------------------------------------------------------------------------------------------------------------------------------------------------------------------------------------------------------------------------------------ACAATCATATACGGTGCGGGAAGATGACATAAAAAATTANNAAACACTCATCAAATTTAATGGAGGCNGAAATGCAGGGACTCAGATCGTGATAGAATAATAAACGAGAACATATAAAATGGAAGAAAAAAGAATAACAACAATATGTAGATTTATCGATTCTGTTGATAATTAGAGGTAAAAAAATAGTATTAATGAAGAAATAATTACTGATCTTCTTATACTAAATAAGAGAGGTATATAAAACACACGCCGATTGGTCATATTAATCATGACCAATATAATAGTGATTCCGGTAGTTACTATACATTGATGTGACGACTCATATTCCTCATATATGTACCTACCATAACATGTTCAACTAATAGGTGTTTAACACAGCTTCAGTATTGTCTGAGCTTCTCGTTTAACATTCCTTCTGCAATAGGCGCAATCACACTTAAACGTATACGAGGTGTACATTAATATACGATGTAAGCATTAGATTGTNACCATAGCAACTCATGTCACTATTAANTACTCTCGTTCCAACAGATTCTCCTTTTATGGATTCCATATCTCGAAGAGACTTCTAGTATATTCTGTATACGCAAT-AGTATAGCGTTTACGAACAATGAATCCCAACAATTATTTTAAAATTCACCAACATCTCAATATGTGTTTTATGAATATTTTAGGTGGGTATTGTCANNNTGACGTATTCCATTTTGAGATGCAACACATACGTGTATTGTAATCCGNNNNNNTGTAACGGCTATCACATCACGCTTTCACCGTNNNNNNCGGGGTTCGACTCCCCGTATCGGAGTACTTTTTTTGACACCATACAGTGTA-TGTATGGGGT
>DBVPG1853
GCTTAGCATCATAAATGAGTTTTTCCATAATTAAATTTCAACCATAGATTAGAATTTCGTTGCGGGATAAAACTCCAGAACCACAACGATTATGCAGCAAATGTAACCTNGAACTAAACTAAGATTTTGTTAGAGCAGGTGGTTTCCGTTACTCAGACAAGAACCTATAGTAGAAATATAAAAGTTTAAGTAAAACTTTCTTGGAATAGGAATCAGCCATCATCTATCAACTAGTGTACTGATATTCATAATACTGGTAT--------------------------------------------------------------------------------------------------------------------------------------------------------------------------------------------------------------------------------------------------------------------------------------ACAATCATATACGGTGCGGGAAGATGACATAAAAAATTAAGAAACACTCATCAAATTTAATGGAGGCCGAAATGCAGGGACTCAGATCGTGATAGAATAATAAACGAGAACATATAAAATGGAAGAAAAAAGAATAACAACAATATGTAGATTTATCGATTCTGTTGATAATTAGAGGTAAAAAAATAGTATTAATGAAGAAATAATTACTGATCTTCTTATACTAAATAAGAGAGGTATATAAAACACACGCCGATTGGTCATATTAATCATGACCAATATAATAGTGATTCCGGTAGTTACTATACATTGATGTGACGACTCATATTCCTCATATATGTACCTACCATAACATGTTCAACTAATAGGTGTTTAACACAGCTTCAGTATTGTCTGAGCTTCTCGTTTAACAT-NNNNNNGCANTNNNNNCN-NNNNNNNNNNNCGNNNANNNNNNNNNNNNNNNNNNNNNNNNNNNNNNNNNNNNNNNNANNNNNNNNNNNNNNNNCANNNNNNNNNNNNNNNNNNNNNANNNNNNNNNNNNNNNNNNNNNNNNNNNNNNNNNNNNNNNNNNAGNNNNNNNNNTATACGCAAT-AGTATAGCGTTTACGAACAATNNNNNNCAANNNNNNTTTTAANNNNNACCAANNNCTCAATATGTGTTTTATNAATATTTTAGGTGGGTATTGTCATACTGACGTATTCCATTTTGAGATGCAACACATACGTGTATTGTAATCCGATATAGTGTAACGGCTATCACATCACGCTTTCACCGTGGAGACCGGGGTTCGNNNNNCCGTATCGGAGTACTTTTTTTGACACCATACAGTGTA-TGTATGGGGT
>DBVPG6040
GCTTAGCATCATAAATGAGTTTTTCCATAATTAAATTTCAACCATAGATTAGAATTTCGTTGCGGGATAAAACNCCAGAACCACAACGATTATGCAGCAAATGTAACCTTGAACTAAACTAAGATTTTGTTAGAGCAGGTGGTTTCCGTTACTCAGACAAGAACCTATAGTAGAAATATAAAAGTTTAAGTAAAACTTTCTTGGAATAGGAATCAGCCATCATCTATCAACTAGTGTACTGATATTCATAATNCTGGTAT--------------------------------------------------------------------------------------------------------------------------------------------------------------------------------------------------------------------------------------------------------------------------------------ACAATCATANACGGTGCNGGAAGATGACATAAAAAATTGAGAAANACTCATCAAATTTAATGGAGGCCGAAATGCAGGGACTCAGATCGTGATAGAATAATAAACGAGAACATATAAAATGGAAGAAAAANGAANNNNNACNATATGTAGATTTATCGAT---------------------------------------------------------------------------------------------------------------------------------------------------------------------------------------------------------------------------------------------------------------------------------------------------------------------------------------------------------------------------------------T-CTCCTTNNNNNNNNNNNNNNNNNNNNNNNNNNNNNNNNNNTATTCTNNNNNCGCANTNNNNNNNGNNNNNNCNNNNNNNNANNNCCAACNNNNNNNNNNNNNNNNNNCNACNNNNNANNNTGNNNNNNNNNNNNNNNNNNNNNNNNNNNNNNNNNNNNNNNNNNNNNNNNNNNNNNNNNNNNNNNNNNNNNNNNNNNNNNNNNNNNNNNNNNNNNNNNNNNNNNNNNNNNNNNNNNNNNNNNNNNNNNNNNNNNNNNNNNNNNNNNNNNNNNNNNNNNNNNNNNNNNNNNNNN-NNNNNNNNNNNNNNN
>DBVPG6044
GCTTAGCATCATAAATGAGTTTTTCCATAATTAAATTCCAACCATNNNNNAGAATTTCGTTGTGGGATAAAACTCCANNNNNNCAACGATTATGCAGCAAATGTAACCTTGAACTAAACTANNNNNTTGTTAGAGCAGNNNNNNNNNNTTACTCNNACNNNNNNNNATAGTAGAAATANAAAAGNNNNNNTANAANNNNNNNNNNNNNNNNNNNNNNNNNCATCTATNNNNNNNNNNNNNNNNNNNNNNNNNNNNNNNNNNNNNNNNNNNNNNNNNNNNNNnnNNNNNNNNGATNNNNNNCNNCNNNNNNNNNNNNTGACTATTTCTCATCATTTGCGTCATCTTCTAACACCGTATATGATAATATACTAGTAACGTAAATACTAGTTAGTAGATGATAGTTGATTTTTATTCCAAC------------------------------------------------------------------------------------------------------------------------ACAATCATATACGGTGCGGGAAGATGACATAAAAAATTGAGAAACACTCATCAAATTTAATGGAGGCCGAAATGCAGGGACTCAGATCGTGATAGAATAATAAACGAGAACATATAAAATGGAAGAAAAAAGAATAACAACAATATGTAGATTTATCGAT---------------------------------------------------------------------------------------------------------------------------------------------------------------------------------------------------------------------------------------------------------------------------------------------------------------------------------------------------------------------------------------T-CTCCTTTTATGGATTCCATATCTCGAGGAGACTTCTAGTATATTCTGTATACGCAAT-ATTATAGCGTTTACGAACAATTAATCCCAACAGTTATTTTAAAATTCACCAACATCTCAATATGTGTTTTATGAATATTTTAGGTGGGTATTGTCATACTGACGTATTCGATTTTGAGATGCAACACATACGTGTATTGTAATCCGATATAGTGTAACGGCTATCACATCACGCTTTCACCGTGGAGACCGGGGTTCGACTCCCCGTATCGGAGTACTTTTTTTGACACCATACA-TACACTGTATGGTGT
>DBVPG6765
GCTTAGCATCATAAATGAGTTTTNCCATAATTAAATTTCAACCATAGATTAGAATTTCGTTGCGGGATAAAACTCCAGAACCACAACGATTATGCAGCAAATGTAACCTTGAACTAAACTAAGATTTTGTTAGAGCAGGTGGTTTCCGTTACTCAGACAAGAACCTATAGTAGAAATATAAAAGTTTAAGTAAAACTTTCTTGGAATAGGAATCAGCCATCATCTATCAACTAGTGTACTGATATTCATAATACTGGTAT--------------------------------------------------------------------------------------------------------------------------------------------------------------------------------------------------------------------------------------------------------------------------------------ACAATCATATACGGTGCGGGAAGATGACATAAAAAATTGAGAAACACTCATCAAATTTAATGGAGGCCGAAATGCAGGGACTCAGATCGTGATAGAATAATAAACGAGAACATATAAAATGGAAGAAAAAAGAATAACAACAATATGTAGATTTATCGATTCTGTTGATAATTAGAGGTAAAAAAATAGTATTAATGAAGAAATAATTACTGATCTTCTTATACTAAATAAGAGAGGTATATAAAACACACGCCGATTGGTCATATTAATCATGACCAATATAATAGTGATTCCGGTAGTTACTATACATTGATGTGACGACTCATATTCCTCATATATGTACCTACCATAACATGTTCAACTAATAGGTGTTTAACACAGCTTCAGTATTGTCTGAGCTTCTCGTTNAACATTCCTTCTGCAATAGGCGCAATCACACTTAAACGTATACGAGGTGTACATTAATATACGATGTAAGCATTAGATTGTTACCATAGCAACTCATGTCACTATTAATTACTCTCGTTCCAACAGATTCTCCTTTTATGGATTCCATATCTCGAAGAGACTTCTAGTATNNNNTGTATACGCAAT-AGTATAGCGTTTACGAACAATGAATCCCAACAATTATTTTAAAATTCACCAACATCTCAATATGTGTTTTATGAATATTTTAGGTGGGTATTGTCATACTGACGTATTCCATTTTGAGATGCAACACATACGTGTATTGTAATCCGATATAGTGTAACGGCTATCACATCACGCTTTCACCGTGGAGACCGGGGTTCGACTCCCCGTATCGGAGTACTTTTTTTGACACCATACAGTGTA-NGTATGGGGT
>K11
nnnnnnnnnnnnnnnnnnnnnnnnnnnnnnnnnnnnnnnnnnnnnnnnnnnnnnnnnnnnnnnnnnnnnnnnnnnnnnnnnnnnnnnnnnnnnnnnnnnnnnnnnnnnnnnnnnnnnnnnnnnnnnnnnnnnnnnnnnnnnnnnnnnnnnnnnnnnnnnnnnnnnnnnnnnnnnnnnnnnnnnnnnnnnnnnnnnnnnnnnnnnnnnnnnnnnnnnnnnnnnnnnnnnnnnnnnnnnnnnnnnnnnnnnnnnnnnnnnnnnnnnnnnnnnnnnnnnnnnnnnnnnnnnnnnnnnnnnnnnnnnnnnnnnnnnnnnnnnnnnnnnnnnnnnnnnnnnnnnnnnnnnnnnnnnnnnnnnnnnnnnnnnnnnnnnnnnnnnnnnnnnnnnnnnnnnnnnnnnnnnnnnnnnnnnnnnnnnnnnnnnnnnnnnnnnnnnnnnnnnnnnnnnnnnnnnnnnnnnnnnnnnnnnnnnnnnnnnnnnnnnnnnnnnnnnnnnnnnnnnnnnnnnnnnnnnnnnnnnnnnnnnnnnnnnnnnnnnnnnnnnnnnnnnnnnnnnnnnnnnnnnnnnnnnnnnnnnnnnnnnnnnnnnnnnnnnnnnnnnnnnnnnnnnnnnnnnnnnnnnnnnnnnnnnnnnnnnnnnnnnnnnnnnnnnnnnnnnnnnnnnnnnnnnnnnnnnnnnnnnnnnnnnnnnnnnnnnnnnnnnnnnnnnnnnnnnnnnnnnnnnnnnnnnnnnnnnnnnnnnnnnnnnnnnnnnnnnnnnnnnnnnnnnnnnnnnnnnnnnnnnnnnnnnnnnnnnnnnnnnnnnnnnnnnnnnnnnnnnnnnnnnnnnnnnnnnnnnnnnnnnnnnnnnnnnnnnnnnnnnnnnnnnnnnnnnnnnnnnnnnnnnnnnnnnnnnnnnnnnnnnnnnnnnnnnnnnnnnnnnnnnnnnnnnnnnnnnnnnnnnnnnnnnnnnnnnnnnnnnnnnnnnnnnnnnnnnnnnnnnnnnnnnnnnnnnnnnnnnnnnnnnnnnnnnnnnnnnnnnnnnnnnnnnnnnnnnnnnnnnnnnnnnnnnnnnnnnnnnnnnnnnnnnnnnnnnnnnnnnnnnnnnnnnnnnnnnnnnnnnnnnnnnnnnnnnnnnnnnnnnnnnnnnnnnnnnnnnnnnnnnnnnnnnnnnnnnnnnnnnnnnnnnnnnnnnnnnnnnnnnnnnnnnnnnnnnnnnnnnnnnnnnnnnnnnnnnnnnnnnnnnnnnnnnnnnnnnnnnnnnnnnnnnnnnnnnnnnnnnnnnnnnnnnnnnnnnnnnnnnnnnnnnnnnnnnnnnnnnnnnnnnnnnnnnnnnnnnnnnnnnnnnnnnnnnnnnnnnnnnnnnnnnnnnnnnnnnnnnnnnnnnnnnnnnnnnnnnnnnnnnn
>L_1374
nnnnnnnnnnnnnnnnnnnnnnnnnnnnnnnnnnnnnnnnnnnnnnnnnnnnnnnnnnnnnnnnnnnnnnnnnnnnnnnnnnnnnnnnnnnnnnnnnnnnnnnnnnnnnnnnnnnnnnnnnnnnnnnnnnnnnnnnnnnnnnnnnnnnnnnnnnnnnnnnnnnnnnnnnnnnnnnnnnnnnnnnnnnnnnnnnnnnnnnnnnnnnnnnnnnnnnnnnnnnnnnnnnnnnnnnnnnnnnnnnnnnnnnnnnnnnnnnnnnnnnnnnnnnnnnnnnnnnnnnnnnnnnnnnnnnnnnnnnnnnnnnnnnnnnnnnnnnnnnnnnnnnnnnnnnnnnnnnnnnnnnnnnnnnnnnnnnnnnnnnnnnnnnnnnnnnnnnnnnnnnnnnnnnnnnnnnnnnnnnnnnnnnnnnnnnnnnnnnnnnnnnnnnnnnnnnnnnnnnnnnnnnnnnnnnnnnnnnnnnnnnnnnnnnnnnnnnnnnnnnnnnnnnnnnnnnnnnnnnnnnnnnnnnnnnnnnnnnnnnnnnnnnnnnnnnnnnnnnnnnnnnnnnnnnnnnnnnnnnnnnnnnnnnnnnnnnnnnnnnnnnnnnnnnnnnnnnnnnnnnnnnnnnnnnnnnnnnnnnnnnnnnnnnnnnnnnnnnnnnnnnnnnnnnnnnnnnnnnnnnnnnnnnnnnnnnnnnnnnnnnnnnnnnnnnnnnnnnnnnnnnnnnnnnnnnnnnnnnnnnnnnnnnnnnnnnnnnnnnnnnnnnnnnnnnnnnnnnnnnnnnnnnnnnnnnnnnnnnnnnnnnnnnnnnnnnnnnnnnnnnnnnnnnnnnnnnnnnnnnnnnnnnnnnnnnnnnnnnnnnnnnnnnnnnnnnnnnnnnnnnnnnnnnnnnnnnnnnnnnnnnnnnnnnnnnnnnnnnnnnnnnnnnnnnnnnnnnnnnnnnnnnnnnnnnnnnnnnnnnnnnnnnnnnnnnnnnnnnnnnnnnnnnnnnnnnnnnnnnnnnnnnnnnnnnnnnnnnnnnnnnnnnnnnnnnnnnnnnnnnnnnnnnnnnnnnnnnnnnnnnnnnnnnnnnnnnnnnnnnnnnnnnnnnnnnnnnnnnnnnnnnnnnnnnnnnnnnnnnnnnnnnnnnnnnnnnnnnnnnnnnnnnnnnnnnnnnnnnnnnnnnnnnnnnnnnnnnnnnnnnnnnnnnnnnnnnnnnnnnnnnnnnnnnnnnnnnnnnnnnnnnnnnnnnnnnnnnnnnnnnnnnnnnnnnnnnnnnnnnnnnnnnnnnnnnnnnnnnnnnnnnnnnnnnnnnnnnnnnnnnnnnnnnnnnnnnnnnnnnnnnnnnnnnnnnnnnnnnnnnnnnnnnnnnnnnnnnnnnnnnnnnnnnnnnnnnnnnnnnnnnnnnnnnnnnnnnnnnnnnnnn
>L_1528
GCTTAGCATCATAAATGAGTTTTTCCATAATTAAATTTCAACCATAGATTAGAATTTCGTTGCGGGATAAAACTCCAGAACCACAACGATTATGCAGCAAATGTAACCTTGAACTAAACTAAGATTTTGTTAGAGCAGGTGGTTTCCGTTACTCAGACAAGAACCTATAGTAGAAATATAAAAGTTTAAGTAAAACTTTCTTGGAATAGGAATCAGCCATCATCTATCAACTAGTGTACTGATATTCATAATACTGGTAT--------------------------------------------------------------------------------------------------------------------------------------------------------------------------------------------------------------------------------------------------------------------------------------ACAATCATATACGGTGCGGGAAGATGACATAAAAAATTGAGAAACACTCATCAAATTTAATGGAGGCCGAAATNNNNNNNNNCAGATCGTNNNNNNNNNNNNNNNNNNNNNNNNNNNNNNNNNAGAAAANNNNNNNNNAACNNNNNNNNNNNNNNNNGATTCTGTTNNNNNNNNNNNNNNNNAANNNNNNNNNNNNNNNGANNNNNNNNNNNNTCTTNNNNNNNNNNNNNNNNNNNNNnnnnnnnnnnnnnnnnnnnnnnnnnnnnnnnnnnnnnnnnnnnnnnnnnnnnnnnnnnnnnnnnnnnnnnnnnnnnnnnnnnnnnnnnnnnnnnnnnnnnnnnnnnnnnnnnnnnnnnnnnnnnnnnnnnnnnnnnnnnnnnnnnnnNNNNNNNNNNNNNNNNNNNNNNNNNNNNNNNNNNNNNNNNNNNNNNNNNNNNNNNNNNNNNNNNNNNNNNNNNNNNNNNNNNNNNNNNNNNNNNNNNNNNNNNNNNNNNNNNNNNNNNNNNNNNNNNNNNNNNNNNNNNNNNNNNNNNNNNNNNNNNNNTNNNNNNNNNNNNNNNNNNNNNGACTTCTAGTATATTCTGTATACGCAAT-AGTATAGCGTTTACGAACAATNNNNNNCAACAATTATTTTAAAATTCACCAACATCTCAATATGTGTTTTATGAATATTTTAGGTGGGTATTGTCATACTGACGTATTCCATTTTGAGATGCAACACATACGTGTATTGTAATCCGATATAGTGTAACGGCTATCACATCACGCTTTCACCGTGGAGACCGGGGTTCGACTCCCCGTATCGGAGTACTTTTTTTGACACCATACAGTGTA-TGTATGGGGT
>NCYC110
nnnnnnnnnnnnnnnnnnnnnnnnnnnnnnnnnnnnnnnnnnnnnnnnnnnnnnnnnnnnnnnnnnnnnnnnnnnnnnnnnnnnnnnnnnnnnnnnnnnnnnnnnnnnnnnnnnnnnnnnnnnnnnnnnnnnnnnnnnnnnnnnnnnnnnnnnnnnnnnnnnnnnnnnnnnnnnnnnnnnnnnnnnnnnnnnnnnnnnnnnnnnnnnnnnnnnnnnnnnnnnnnnnnnnnnnnnnnnnnnnnnnnnnnnnnnnnnnnnnnnnnnnnnnnnnnnnnnnnnnnnnnnnnnnnnnnnnnnnnnnnnnnnnnnnnnnnnnnnnnnnnnnnnnnnnnnnnnnnnnnnnnnnnnnnnnnnnnnnnnnnnnnnnnnnnnnnnnnnnnnnnnnnnnnnnnnnnnnnnnnnnnnnnnnnnnnnnnnnnnnnnnnnnnnnnnnnnnnnnnnnnnnnnnnnnnnnnnnnnnnnnnnnnnnnnnnnnnnnnnnnnnnnnnnnnnnnnnnnnnnnnnnnnnnnnnnnnnnnnnnnnnnnnnnnnnnnnnnnnnnnnnnnnnnnnnnnnnnnnnnnnnnnnnnnnnnnnnnnnnnnnnnnnnnnnnnnnnnnnnnnnnnnnnnnnnnnnnnnnnnnnnnnnnnnnnnnnnnnnnnnnnnnnnnnnnnnnnnnnnnnnnnnnnnnnnnnnnnnnnnnnnnnnnnnnnnnnnnnnnnnnnnnnnnnnnnnnnnnnnnnnnnnnnnnnnnnnnnnnnnnnnnnnnnnnnnnnnnnnnnnnnnnnnnnnnnnnnnnnnnnnnnnnnnnnnnnnnnnnnnnnnnnnnnnnnnnnnnnnnnnnnnnnnnnnnnnnnnnnnnnnnnnnnnnnnnnnnnnnnnnnnnnnnnnnnnnnnnnnnnnnnnnnnnnnnnnnnnnnnnnnnnnnnnnnnnnnnnnnnnnnnnnnnnnnnnnnnnnnnnnnnnnnnnnnnnnnnnnnnnnnnnnnnnnnnnnnnnnnnnnnnnnnnnnnnnnnnnnnnnnnnnnnnnnnnnnnnnnnnnnnnnnnnnnnnnnnnnnnnnnnnnnnnnnnnnnnnnnnnnnnnnnnnnnnnnnnnnnnnnnnnnnnnnnnnnnnnnnnnnnnnnnnnnnnnnnnnnnnnnnnnnnnnnnnnnnnnnnnnnnnnnnnnnnnnnnnnnnnnnnnnnnnnnnnnnnnnnnnnnnnnnnnnnnnnnnnnnnnnnnnnnnnnnnnnnnnnnnnnnnnnnnnnnnnnnnnnnnnnnnnnnnnnnnnnnnnnnnnnnnnnnnnnnnnnnnnnnnnnnnnnnnnnnnnnnnnnnnnnnnnnnnnnnnnnnnnnnnnnnnnnnnnnnnnnnnnnnnnnnnnnnnnnnnnnnnnnnnnnnnnnnnnnnnnnnnnnnnnnnnnn
>NCYC361
nnnnnnnnnnnnnnnnnnnnnnnnnnnnnnnnnnnnnnnnnnnnnnnnnnnnnnnnnnnnnnnnnnnnnnnnnnnnnnnnnnnnnnnnnnnnnnnnnnnnnnnnnnnnnnnnnnnnnnnnnnnnnnnnnnnnnnnnnnnnnnnnnnnnnnnnnnnnnnnnnnnnnnnnnnnnnnnnnnnnnnnnnnnnnnnnnnnnnnnnnnnnnnnnnnnnnnnnnnnnnnnnnnnnnnnnnnnnnnnnnnnnnnnnnnnnnnnnnnnnnnnnnnnnnnnnnnnnnnnnnnnnnnnnnnnnnnnnnnnnnnnnnnnnnnnnnnnnnnnnnnnnnnnnnnnnnnnnnnnnnnnnnnnnnnnnnnnnnnnnnnnnnnnnnnnnnnnnnnnnnnnnnnnnnnnnnnnnnnnnnnnnnnnnnnnnnnnnnnnnnnnnnnnnnnnnnnnnnnnnnnnnnnnnnnnnnnnnnnnnnnnnnnnnnnnnnnnnnnnnnnnnnnnnnnnnnnnnnnnnnnnnnnnnnnnnnnnnnnnnnnnnnnnnnnnnnnnnnnnnnnnnnnnnnnnnnnnnnnnnnnnnnnnnnnnnnnnnnnnnnnnnnnnnnnnnnnnnnnnnnnnnnnnnnnnnnnnnnnnnnnnnnnnnnnnnnnnnnnnnnnnnnnnnnnnnnnnnnnnnnnnnnnnnnnnnnnnnnnnnnnnnnnnnnnnnnnnnnnnnnnnnnnnnnnnnnnnnnnnnnnnnnnnnnnnnnnnnnnnnnnnnnnnnnnnnnnnnnnnnnnnnnnnnnnnnnnnnnnnnnnnnnnnnnnnnnnnnnnnnnnnnnnnnnnnnnnnnnnnnnnnnnnnnnnnnnnnnnnnnnnnnnnnnnnnnnnnnnnnnnnnnnnnnnnnnnnnnnnnnnnnnnnnnnnnnnnnnnnnnnnnnnnnnnnnnnnnnnnnnnnnnnnnnnnnnnnnnnnnnnnnnnnnnnnnnnnnnnnnnnnnnnnnnnnnnnnnnnnnnnnnnnnnnnnnnnnnnnnnnnnnnnnnnnnnnnnnnnnnnnnnnnnnnnnnnnnnnnnnnnnnnnnnnnnnnnnnnnnnnnnnnnnnnnnnnnnnnnnnnnnnnnnnnnnnnnnnnnnnnnnnnnnnnnnnnnnnnnnnnnnnnnnnnnnnnnnnnnnnnnnnnnnnnnnnnnnnnnnnnnnnnnnnnnnnnnnnnnnnnnnnnnnnnnnnnnnnnnnnnnnnnnnnnnnnnnnnnnnnnnnnnnnnnnnnnnnnnnnnnnnnnnnnnnnnnnnnnnnnnnnnnnnnnnnnnnnnnnnnnnnnnnnnnnnnnnnnnnnnnnnnnnnnnnnnnnnnnnnnnnnnnnnnnnnnnnnnnnnnnnnnnnnnnnnnnnnnnnnnnnnnnnnnnnnnnnnnnnnnnnnnn
>RM11_1A
GCTTAGCATCATAAATGAGTTTTTCCATAATTAAATTTCAACCATAGATTAGAATTTCGTTGCGGGATAAAACTCCAGAACCACAACGATTATGCAGCAAATGTAACCTTGAACTAAACTAAGATTTTGTTAGAGCAGGTGGTTTCCGTTACTCAGACAAGAACCTATAGTAGAAATATAAAAGTTTAAGTAAAACTTTCTTGGAATAGGAATCAGCCATCATCTATCAACTAGTGTACTGATATTCATAATACTGGTAT--------------------------------------------------------------------------------------------------------------------------------------------------------------------------------------------------------------------------------------------------------------------------------------NNNNNNNNNNNNNNNNNGGGAAGATGACATAAAAAATTGAGAAACACTCATCAAATTTAATGGAGGCCGAAATGCAGGGACTCAGATCGTGATAGAATAATAAACGAGAACATATAAAATGGAAGAAAAAAGAATAACAACAATATGTAGATTTATCGATTCTGTTGATAATTAGAGGTAAAAAAATAGTATTAATGAAGAAATAATTACTGATCTTCTTATACTAAATAAGAGAGGTATATAAAACACACGCCGATTGGTCATATTAATCATGACCAATATAATAGTGATTCCGGTAGTTACTATACATTGATGTGACGACTCATATTCCTCATATATGTACCTACCATAACATGTTCAACTAATAGGTGTTTAACACAGCTTCAGTATTGTCTGAGCTTCTCGTTTAACATTCCTTCTGCAATAGGCGCAATCACACTTAAACGTATACGAGGTGTACATTAATATACGATGTAAGCATTAGATTGTTACCATAGCAACTCATGTCACTATTAATTACTCTCGTTCCAACAGATTCTCCTTTTATGGATTCCATATCTCGAAGAGACTTCTAGTATATTCTGTATACGCAAT-AGTATAGCGTTTACGAACAATGAATCCCAACAATTATTTTAAAATTCACCAACATCTCAATATGTGTTTTATGAATATTTTAGGTGGGTATTGTCATACTGACGTATTCCATTTTGAGATGCAACACATACGTGTATTGTAATCCGATATAGTGTAACGGCTATCACATCACGCTTTCACCGTGGAGACCGGGGTTCGACTCCCCGTATCGGAGTACTTTTTTTGACACCATACAGTGTA-TGTATGGGGT
>S288c
GCTTAGCATCATAAATGAGTTTTTCCATAATTANNTTTCAACCATAGATTAGAATTTCGTTGCGGGATAANACTCCAGAACCACAACGATTATGCAGCAAATGTAACCTTGAACTAAACTAAGATTTTGTTAGAGCAGGTGGTTTNNNNNNNNNnnnNNNNNNNNNNNAGTAGAAATATAAAAGTTTAAGTAAAACTTTCTTGGAATAGGAATCAGCCATNATCNNNNNNNNNNNNNNNNNNNNNNNNNNNNNNnnnnnnnnnnnnnnnnnnnnnnnnnnnnnnnnnnnnnnnnnnnnnnnnnnnnnnnnnnnnnnnnnnnnnnnnnnnnnnnnnnnnnnnnnnnnnnnnnnnnnnnnnnnnnnnnnnnnnnnnnnnnnnnnnnnnnnnnnnnnnnnnnnnnnnnnnnnnnnnnnnnnnnnnnnnnnnnnnnnnnnnnnnnnnnnnnnnnnnnnnnnnnnnnnnnnnnnnnnnnnnnnnnnnnnnnnnnnnnnnnnnnnnnnnnnnnnnnnnnnnnnnnnnnnnnnnnnnnnnnnnnnNNNNNNNNNNNNNNTGCGGGNAGATGACATAAAAAATTGAGAAACACTCATCAAATTTAATGGAGGCCGAAATGCAGGGACTCAGATCNNNNNNNNNNNANAAACGAGAACATATAAAATGGNAGAAAAAAGNNNAANNNNNATATGTAGATTTATCGATTCTGTTGATAATTAGAGGTAAAAAAATAGTATTNNNNNNNNNNNNNNNNNNNNNNNNNNNNNNNNNNNNNNNNNNnNNNNNNNNNNNNNNNNNNNNNNNNNNnNNNNNNNNNNNNNNNNNNNNNNNNNNNNNNNNnnnnnnNNNNNNNNNNnnNNNNNNNnnnnNNNNNNNNNNNNNNNNNNNNTACCATAACATGTTCAACTAATAGGTGTNNAANACNNNNNNNNNNNNNNNNNNNNNNNNNNNNNNNNNNNNNNNNNNNNNNNNNNNNNNNNNNNNNNNNNNNNNNNNNNNNNNNNNNNNNNNNNNNNNNNNNNNNNNNNNNNNNNNNNNNNNNNNNNNNNNNNNNNTATNAATTACTCTCGTTCCAACAGATTCTCCTNNNNNNNNNNNNNTATCTCGNNNAGNNTTCTAGTATATNCTGTATACGCAATnATTATAGCGTTTACGAACAATGAATCCCAACAATTATTTTAAAATTCACCAACATCTCAATATGTGTTTTATGAATATTTTAGNTGGGTNTTGTCATACTGACNNNNNNNNNTNNNANATGCAACACATACGTGTATTGTAATCCGATATAGTGTAANGGCTNNNNNNNNNNNNNNNNNNNNNNNNNNNNNNNNNNNNNNNnnNNNTNNNGGAGNACTTTTTTnGACATCATACAGTGTAnTGTATGGGGT
>SK1
GCTTAGCATCATAAATGAGTTTTTCCATAATTAANTTCCAACCATAGATTAGAATTTCGTTGCGGGATAAAACTCCAGAACCACAACGATTATGCAGCAAGTGTAACCTTGAACTAAACTAAGATTTTGTTAGAGCAGGTGGTTTCCGTTACTCAGACAAGAACCTATAGTAGAAATATAAAAGTTTAAGNNNNACTTTCTTGGAATAGGANTCAGCCATCATCTATCAACTAGTGTACTGATATTCATAATACTGGTATnnnnnnnnnnnnnnnnnnnnnnnnnnnnnnnnnnnnnnnnnnnnnnnnnnnnnnnnnnnnnnnnnnnnnnnnnnnnnnnnnnnnnnnnnnnnnnnnnnnnnnnnnnnnnnnnnnnnnnnnnnnnnnnnnnnnnnnnnnnnnnnnnnnnnnnnnnnnnnnnnnnnnnnnnnnnnnnnnnnnnnnnnnnnnnnnnnnnnnnnnnnnnnnnnnnnnnnnnnnnnnnnnnnnnnnnnnnnnnnnnnnnnnnnnnnnnnnnnnnnnnnnnnnnnnnnnnnnnnACAATCATATACGGTGCGGGAAGATGACATAAAAAATTGAGAAACACTCATCAAATTTAATGGAGGNTGAAATGCAGGGACTCAGATCGTGATAGAATANTAAACGAGAACATATAAAATGGAAGAAGAAAGAATAACAACAATATGTAGATTTATCGATnnnnnnnnnnnnnnnnnnnnnnnnnnnnnnnnnnnnnnnnnnnnnnnnnnnnnnnnnnnnnnnnnnnnnnnnnnnnnnnnnnnnnnnnnnnnnnnnnnnnnnnnnnnnnnnnnnnnnnnnnnnnnnnnnnnnnnnnnnnnnnnnnnnnnnnnnnnnnnnnnnnnnnnnnnnnnnnnnnnnnnnnnnnnnnnnnnnnnnnnnnnnnnnnnnnnnnnnnnnnnnnnnnnnnnnnnnnnnnnnnnnnnnnnnnnnnnnnnnnnnnnnnnnnnnnnnnnnnnnnnnnnnnnnnnnnnnnnnnnnnnnnnnnnnnnnnnnnnnnnnnnnnnnnnnnnnnnnnnnnnnnnnnnnnnnnnnnnnnnnnnnnnnnnnnnnnnnT-CTCCTTTTATGGATTCCCTATCTCGAGGAGACTTCTAGTATATTCTGTATACGCANN-NNNNNNNNATTTACGAACAATCAATCCCAACAATTATTTTAAAANTAACCNNNATCTCAATATGTGTTTTATGAATATTTTAGGTGGGTATTGTCATACTGACGTATCCCATTTTGAGATGCAACACATACGTGTATTGTAATCCGATATAGTGTAACGGCNNNCACATCACGCTTTCACCGTGGAGACCGGGGTTCGACTCCCCGTATCGGAGTACTTTTTTTGACACCATACA-TACACTGTATGGTGT
>UWOPS03_461_4
nnnnnnnnnnnnnnnnnnnnnnnnnnnnnnnnnnnnnnnnnnnnnnnnnnnnnnnnnnnnnnnnnnnnnnnnnnnnnnnnnnnnnnnnnnnnnnnnnnnnnnnnnnnnnnnnnnnnnnnnnnnnnnnnnnnnnnnnnnnnnnnnnnnnnnnnnnnnnnnnnnnnnnnnnnnnnnnnnnnnnnnnnnnnnnnnnnnnnnnnnnnnnnnnnnnnnnnnnnnnnnnnnnnnnnnnnnnnnnnnnnnnnnnnnnnnnnnnnnnnnnnnnnnnnnnnnnnnnnnnnnnnnnnnnnnnnnnnnnnnnnnnnnnnnnnnnnnnnnnnnnnnnnnnnnnnnnnnnnnnnnnnnnnnnnnnnnnnnnnnnnnnnnnnnnnnnnnnnnnnnnnnnnnnnnnnnnnnnnnnnnnnnnnnnnnnnnnnnnnnnnnnnnnnnnnnnnnnnnnnnnnnnnnnnnnnnnnnnnnnnnnnnnnnnnnnnnnnnnnnnnnnnnnnnnnnnnnnnnnnnnnnnnnnnnnnnnnnnnnnnnnnnnnnnnnnnnnnnnnnnnnnnnnnnnnnnnnnnnnnnnnnnnnnnnnnnnnnnnnnnnnnnnnnnnnnnnnnnnnnnnnnnnnnnnnnnnnnnnnnnnnnnnnnnnnnnnnnnnnnnnnnnnnnnnnnnnnnnnnnnnnnnnnnnnnnnnnnnnnnnnnnnnnnnnnnnnnnnnnnnnnnnnnnnnnnnnnnnnnnnnnnnnnnnnnnnnnnnnnnnnnnnnnnnnnnnnnnnnnnnnnnnnnnnnnnnnnnnnnnnnnnnnnnnnnnnnnnnnnnnnnnnnnnnnnnnnnnnnnnnnnnnnnnnnnnnnnnnnnnnnnnnnnnnnnnnnnnnnnnnnnnnnnnnnnnnnnnnnnnnnnnnnnnnnnnnnnnnnnnnnnnnnnnnnnnnnnnnnnnnnnnnnnnnnnnnnnnnnnnnnnnnnnnnnnnnnnnnnnnnnnnnnnnnnnnnnnnnnnnnnnnnnnnnnnnnnnnnnnnnnnnnnnnnnnnnnnnnnnnnnnnnnnnnnnnnnnnnnnnnnnnnnnnnnnnnnnnnnnnnnnnnnnnnnnnnnnnnnnnnnnnnnnnnnnnnnnnnnnnnnnnnnnnnnnnnnnnnnnnnnnnnnnnnnnnnnnnnnnnnnnnnnnnnnnnnnnnnnnnnnnnnnnnnNNNNNNNNNNNNNNNNNNNNNNNNNNNNNNNNNNNNNNNNNNNNNNNNNNNNNNNNNNNNNNNNNNNNNNNNNNNNNNNNNNNNNNNNNNNNNNNNNNNNNNNNNNNNNNNNNNNNNNNNNNNNNNNNNNNNNNNNNNNNNNNNNNNNNNNNNNNNNNNNNNNNNNNNNNNNNNNNNNNNNNNNNNN-NNNNNNNNNNN-NNNNNNNNNNNNNNN
>UWOPS05_217_3
GCTTAGCATCATAAATGAGTTTTTCCATAATTAAATTTCANCCATAGATTAGAATTTCGTNGCGGGATAAAACTCCAGAACCACAACGATTATGCAGCAAATGTAACCTNGAACTAANCTAAGATTTNGTTAGAGCAGNTGGTTTCCGTNACTCAGACANGAACCTATAGTAGAAATATAAAAGTTTAAGTAAAACTTTCTTGGAATAGGANTCAGCCATCATCTATCAACTAGTGTACTGATATTCATAATCCTGGTAT--------------------------------------------------------------------------------------------------------------------------------------------------------------------------------------------------------------------------------------------------------------------------------------ACAATCATACACGGTGCCGGAAGATGACATAAAAAATTGAGAAACACTCATCAAATTTAATGGAGGCCGAAATGCAGGGACTCAGATCGTGATAGAATAATAAACGAGAACATATAAAATGGAAGAAAAAAGAATAACAACAATATGTAGATTTATCGAT---------------------------------------------------------------------------------------------------------------------------------------------------------------------------------------------------------------------------------------------------------------------------------------------------------------------------------------------------------------------------------------T-CTCCTTTTATGGATTCNACATCTCGAGGAGACTNCTAGTATNTTCTGTATACGCAATTATNATAGCATTTACGAACANTGAATCCCAACAATTATTTTAAAATTCACCAACATCTCAATATGTGTTTTATGAATATTTTAGGTGGGTATTGTCATACTGACCTATTCCATTTTGAGATGCAACACATACGTGTATTGTAATCCGATATAGTGTAACGGCTATCACATCACGCTTTCACCGTGGAGACCGGGGTTCGACTCCCCGTATCGGAGTACTTTTTT-GACACCATACA-TACACTGTATGGTGT
>UWOPS05_227_2
GCTTAGCATCATAAATGAGTTTTTCCATAATTAAATTTCAACCATAGATTAGAATTTCGTTGCGGGATAAAACTCCAGAACCACAACGATTATGCAGCAAATGTAACCTTGAACTAAACTAAGATTTTGTTAGAGCAGGTGGTTTCCGTTACTCAGACAAGAACCTATAGTAGAAATATAAAAGTTTAAGTAAAACTTTCTTGGAATAGGAATCAGCCATCATCTATCAACTAGTGTACTGATATTCATAATCCTNNNAT--------------------------------------------------------------------------------------------------------------------------------------------------------------------------------------------------------------------------------------------------------------------------------------ACAANNATACACNNNGCCGGANNNNNNCATAAAAAATTGAGAAACACTCATCAAATTTAATGNNNNNNNNNNNNNNNNNNNNNNNNNNNTGNNNNNNNNNNNNACGANNNNNNNNNNNNNNNNNNNNNNNANNNNNNNNANNNNNNNTNNNNNNNNNNNN---------------------------------------------------------------------------------------------------------------------------------------------------------------------------------------------------------------------------------------------------------------------------------------------------------------------------------------------------------------------------------------N-NNNNNNNNNNNNNNNNNNNNNNNNNNNNNNNNNNNNNNNNNNNNNNNNNNNNNNNNNNNNNNNNNNNNNNNNNNNNNNNNNNNNNNNNNNNNNNNNNNNNN-NNNNNNNNNNNNNNNNNNNNNNNNNNNNNNNNNNNNNNNNNNNNNNNNNNNNNNNNNNNNNNNNNNNNNNNNNNNNNNNNNNNNNNNNNNNNNNNNNNNNNNNNNNNNNNNNNNNNNNNNNNNNNnnnnnnnnnnnnnnnnnnnnnnnnnnnnnnnnnnnnnnnnnnnnnnnnnnnnnnnnnnnnnnnnnnnnnnnnnnnnnnnnnn
>UWOPS83_787_3
nnnnnnnnnnnnnnnnnnnnnnnnnnnnnnnnnnnnnnnnnnnnnnnnnnnnnnnnnnnnnnnnnnnnnnnnnnnnnnnnnnnnnnnnnnnnnnnnnnnnnnnnnnnnnnnnnnnnnnnnnnnnnnnnnnnnnnnnnnnnnnnnnnnnnnnnnnnnnnnnnnnnnnnnnnnnnnnnnnnnnnnnnnnnnnnnnnnnnnnnnnnnnnnnnnnnnnnnnnnnnnnnnnnnnnnnnnnnnnnnnnnnnnnnnnnnnnnnnnnnnnnnnnnnnnnnnnnnnnnnnNNNNNNNNNNNNNNNNNNNNNNNNNNNNNNNNNNNNNNNNNNNNCTCATCATTTGCGTCATCTTCTAACACCGTATATGATAATATACTAGTAACGTAAATACTAGTTAGTAGATGATAGTTGATTTTTATTCNNNNAGGTGGTTTCCGTTACTCAGACAAGAACCTATAGTAGAAATATAAAAGTTTAAGTAAAACTTGGAATAGGAATCAGCCATCATCTATCAACTAGTGTACTGATATTCATAATACTGGTATACAATCATATACGGTGCGGGAAGATGACATAAAAAATTGAGAAACACTCATCAAATTTAATGGAGGCCGAAATGCAGGGACTCAGATCGTGATAGAATNTNNNNCGAGAACATATAAAATGGAAGAAGAAAGAATAACAACANNNNNNAGATTTATCGATTC---------------------------------------------------------------------------------------------------------------------------------------------------------------------------------------------------------------------------------------------------------------------------------------------------------------------------------------------------------------------------------------T-CCTTTTATGGATTCCCTATCTCGAGGAGACTTCTAGTATATTCTGTATACGCANN-NNNNNNNNGTTTACGAACAATCAATCCCAACANNNNNNNNNNNATTAACCAACCTCTCANNNNNTGTNNNNNNAATATTNNNNNNGGGNNNNNNNNNNNNNNNNNNNNNNNNNNNNNNNNNNNNNNNNNNNNNNNNNNNNNNNNNNNNNNNNNNNNNNnnnnnnnnnnnnnnnnnnnnnnnnnnnnnnnnnnnnnnnnnnnnnnnnnnnnnnnnnnnnnnnnnnnnnnnnnnnnnnnnnnnnnnnnnnnnn
>UWOPS87_2421
GCTTAGCATCATAAATGAGTTTTTCCATAATTAAATTTCAACCATAGATTAGAATTTCGTTGCGGGATAAAACTCCAGAACCACAACGATTATGCAGCAAATGTAACCTTGAACTAAACTAAGATTTTGTTAGAGCAGGTGGTTTCCGTTACTCAGACAAGAACCTATAGTAGAAATATAAAAGTTTAAGTAAAACTTTCTTGGAATAGGAATCAGCCATCATCTATCAACTAGTGTACTGATATTCATAATACTGGTAT--------------------------------------------------------------------------------------------------------------------------------------------------------------------------------------------------------------------------------------------------------------------------------------ACAATCATATACGGTGCGGGAAGATGACATAAAAAATTGAGAAACACTCATCAAATTTAATGGAGGCCGAAATGCAGGGACTCAGATCGTGATAGAATAATAAACGAGAACATATAAAATGGANNNNNNNNNAATAACAACAATATGTAGATTTATCGAT---------------------------------------------------------------------------------------------------------------------------------------------------------------------------------------------------------------------------------------------------------------------------------------------------------------------------------------------------------------------------------------T-CTCCTTTTATGGATTCCATATCTCGANNNNNNNTCTAGTATATTCTGTNTANNNNNN-NNNNTAGCNNNNNNNNNNNNNNNNNNNNAACAANNNNNNNNNNnnnnnnnnnnnnnnnnnnnnnnnnnnnnnnnnnnnnnnnnnnnnnnnnnnnnnnnnnnnnnnnnnnnnnnnnnnnnnnnnnnnnnnnnnnnnnnnnnnnnnnnnnnnnnnnnnnnnnnnnnnnnnnnnnnnnnnnnnnnnnnnnnnnnnnnnnnnnnnnnnnnnnnnnnnnnnnnnnnnnnnnnnnnnnnnnnnnnnnnnnnnnnnnn
>W303
GCTTAGCATCATAAATGAGTTTTTCCATAATTAAATTTCAACCATAGATTAGAATTTCGTTGCGGGATAAAACTCCAGAACCACAACGATTATGCAGCAAATGTAACCTTGAACTAAACTAAGATTTTGTTAGAGCAGNTGGTNTCCGTTACTCAGACAAGAACCTATAGTAGAAATATAAAAGTTTAAGTAAAACTTTCTTGGAATAGGAATCAGCCATCATCTATCAACTAGTGTACTGATATTCATAATACTGGTAT--------------------------------------------------------------------------------------------------------------------------------------------------------------------------------------------------------------------------------------------------------------------------------------ACAATCATATACGGTGCGGGAAGATGACATAAAAAATTGAGAAACACTCATCAAATTTAATNNNNNCCGAAATNNNNNNACNCAGATCGTNNNNNNNNNNNNNNNNNNNNNNNNNNNNANNNNNNNNNANNNNNNNNNAACANNNNNNNNNNTNNNCGATTCTGTTGATNNNNNNNNNNNNNAANNNNNNNNNNNNNNNGANNNNNNNNNNNNNNNNNNNNNNNNNNNNNNNNNNNNNNNNNNNNNNNNNNNNNNNNNNNNnnnnnnnnnnnnnnnnnnnnnnNNNNNNNNNNNNNNNNNNNNNNNNNNNNNNNNNNNNNNNNNNNNNNNNNNNNNNNNNNNNNNNNNNNNNNNNNNNNNNNNNATAGGTGTTTAACACANNNNNNNNNNNNNNNNNNNNNNNNNNNNNNNNNNNNNNNNNNNnNNNNNNNNNNNNNNNNNNNNNNNNNNNNNNNNNnNNNNNNNNNNnnnnnnNNNNNNNNNNNNNNNNNNNNNNNNNNNNNNNNNNNNNNNNNNNNNNNNNNNNNNNNNNNNNNNnnNNNNNNNNNNNNNNNNNNNNNNNNNNNNNNNNNNNNNNNNNNNNNNNNNNNNNNNnNnnnnnnnnnnnnnnnnnnnnnnnnnnnnnnnnnnnnnNNNNNNNNNNNNNNNNNNNNNNNNTGTGTTTTNNGAANATNNNNNNNNNNNNNNNNNNNNNNNNNNnNNNNNNNNNNNNNNNNNNNNNNNNNNNNNNNNNNNNNNNNNNNNNNNNNNNNNNNNNNNNACATCANNCTNNNNNNNNNNNNNNNNGGNNNNNNNNNNNNNNANCGNNGTACTTTTTT-GACATCATANNNTGTA-TGTATGGGGT
>Y12
GCTTAGCATCATAAATGAGTTTTTCCATAATTAAATTCCAACCATAGATTAGAATTTCGTTGCGGGATAAAACTCCAGAACCACAACGATTATGCAGCAAGTGTAACCTTGAACTAAACTAAGATTTTGTTAGAGCAGGTGGTTTCCGTTACTCAGACAAGAACCTATAGTAGAAATATAAANGTTTAAGTAAAACTTTCTTGGAATAGGAATCAGCCATCATCTATCAACTAGTGTACTGATATTCATAATACTGGTAT--------------------------------------------------------------------------------------------------------------------------------------------------------------------------------------------------------------------------------------------------------------------------------------ACAATCATATACGGTGCGGGAAGATGACATAAAAAATTGAGAAACACTCATCAAATTTAATGGAGGTTGAAATGCAGGGACTCAGATCGTGATAGAATATTAAACGAGAACATATAAAATGGAAGAAGAAAGAATAACAACAATATGTAGATTTATCGAT---------------------------------------------------------------------------------------------------------------------------------------------------------------------------------------------------------------------------------------------------------------------------------------------------------------------------------------------------------------------------------------T-CTCCTTTTATGGATTCCCTATCTCGAGGAGACTTCTAGTATATTCTGTATACGCAAT-ATTATAGCATTTACGAACAATCAATCCCAACAATTATTTTAAAATTAACCAACATCTCAATATGTGTTTTATGAATATTTTAGGTGGGTATTGTCATACTGACGTATCCCATTTTGAGATGCAACACATACGTGTATTGTAATCCGATATAGTGTAACGGCTATCACATCACGCTTTCACCGTGGAGACCGGGGTTCGACTCCCCGTATCGGAGTACTTTTTTTGACACCATACA-TACACTGTATGGTGT
>Y55
GCTTAGCATCATAAATGAGTTTTTCCATAATTAAATTCCAACCATAGATTAGAATTTCGTTGTGGGATAAAACTCCAGAACCACAACGATTATGCAGCAAATGTAACCTTGAACTAAACTAAGATTTTGTTAGAGCAGGTGGTTTCCGTTACTCAGACAAGAACCTATAGTAGAAATATAAAAGTTTAAGTAAAACTTTCTTGGAATANGAATCAGCCATCATCTATCAACTAGTGTACTGATATTCATAATACTGGTATACAATCTGAGATATATGTGGGTATTATGCATGATCCTATANTTCCACTAATTTAGATGACTATTTCTCATCATTTGCGTCATCTTCTAACACCGTATATGATAATATACTAGTAACGTAAATACTAGTTAGTAGATGATAGTTGATTTTTATTCCAAC------------------------------------------------------------------------------------------------------------------------ACAATCATATACGGTGCGGGAAGATGACATAAAAAATTGAGAAACACTCATCAAATTTAATGGAGGCCGAAATGCAGGGACTCAGATCGTGATAGAATAATAAACGAGAACATATAAAATGNAAGAAAAAAGAATAACAACAATATGTAGATTTATCGAT---------------------------------------------------------------------------------------------------------------------------------------------------------------------------------------------------------------------------------------------------------------------------------------------------------------------------------------------------------------------------------------T-CTCCTTTTATGGATTCCATATCTCGAGGAGACTTCTAGTATATTCTGTATACGCAAT-ATTATAGCGTTTACGAACAATTAATCCCAACAGTTATTTTAAAATTCACCAACATCTCAATATGTGTTTTATGAATATTTTAGGTGGGTATTGTCATACTGACGTATTCGATTTTGAGATGCAACACATACGTGTATTGTAATCCGATATAGTGTAACGGCTATCACATCACGCTTTCACCGTGGAGACCGGGGTTCGACTCCCCGTATCGGAGTACTTTTTTTGACACCATACA-TACACTGTATGGTGT
>Y9
nnnnnnnnnnnnnnnnnnnnnnnnnnnnnnnnnnnnnnnnnnnnnnnnnnnnnnnnnnnnnnnnnnnnnnnnnnnnnnnnnnnnnnnnnnnnnnnnnnnnnnnnnnnnnnnnnnnnnnnnnnnnnnnnnnnnnnnnnnnnnnnnnnnnnnnnnnnnnnnnnnnnnnnnnnnnnnnnNNNNNNNNNNNNNNNNNNNNNN-NNNNNNNNNNNNNNNNNNNNNNNNNNNNNNNNNNNNNNNNNNNNNNNNNNNNNNNNNNNNN--------------------------------------------------------------------------------------------------------------------------------------------------------------------------------------------------------------------------------------------------------------------------------------NNNNNNNNNNNNNNNNNNNNNNNNTGACANNNNNNNNNNNNNNNCANNNNNNNNNNNNNNTGGAGGNNNAAATGCAGGGACTCAGATCGTGATAGNATANNNNNCGAGAACATATAAAATGGAAGAAGAAAGAATAACAACAATATGTAGATTTATCGAT---------------------------------------------------------------------------------------------------------------------------------------------------------------------------------------------------------------------------------------------------------------------------------------------------------------------------------------------------------------------------------------T-CTCCTTTTATGGATTCCCTATCTCGAGGAGACTTCTAGTATATTCTGTATACGCAAT-ATTATAGCATTTACGAACAATCAATCCCAACAATTATTTTAAAATTAACCAACATCTCAATATGTGTNTTATGANTATTTTAGGTGGGTATTGTCATACTGACGTATCCCATTTNGAGATGCAACNCATACGNGTATTGTAATCNGATATAGTGTAACGGNTATCACATCACGCTTTCACCGNGGAGACCGGGGTTCGNCTCCCCGTATCGGAGTACTTTTTTNGACNCCATACA-TACACTGTATGGTGT
>YIIc17_E5
GCTTAGCATCATAAATGAGTTTTTCCATAATTAAATTCCAACCATAGATTAGAATTTCGTTGCGGGATAAAACTCCAGAACCACAACGATTATGCAGCAAGTGTAACCTTGAACTAAACTAAGATTTTGTTAGAGCAGGTGGTTTCCGTTACTCAGACAAGAACCTATAGTAGAAATATAAAAGTTTAAGTAAAACTTTCTTGGAATAGGAATCAGCCATCATCTATCAACTAGTGTACTGATATTCATAATCCTGGTAT--------------------------------------------------------------------------------------------------------------------------------------------------------------------------------------------------------------------------------------------------------------------------------------ACAATCATACACGGTGCGGGAAGATGACATAAAAAATTGAGAAACACTCATCAAATTTAATGGAGGCCGAAATGCAGGGACTCAGATCGTGATAGAATAATAAACGAGAACATATAAAATGGAAGAAAAAAGAATAACAACAATATGTAGATTTATCGAT---------------------------------------------------------------------------------------------------------------------------------------------------------------------------------------------------------------------------------------------------------------------------------------------------------------------------------------------------------------------------------------T-CTCCTTTTATGGATNNNNNNNNNCGAGGAGANNNNNAGTATATTCTGTATACGCANN-ANNNNAGNNNNNNNNNNNNNNNNNNNNNNNNNNNNNNNNNNNNNN-NNNNNNNNNNNNNNNNNNNNNNNNNNNNNNNNNNNNNNNNNNNNNNNNNNNNNNNNNNNNNNNNNNNNNNNNNNNNNNNNNNNNNNNNNNNNNNNNNNNNNNNNNNNNNNNNNNNNNNnnnnnnnnnnnnnnnnnnnnnnnnnnnnnnnnnnnnnnnnnnnnnnnnnnnnnnnnnnnnnnnnnnnnnnnnnnnnnNNNNNNNNNN
>YJM789
GCTTAGCATCATAAATGAGTTTTTCCATAATTAAATTTCAACCATAGATTAGAATTTCGTTGCGGGATAAAACCCCAGAACCACAACGATTATGCAGCAAATGTAACCTTGAACTAAACTAAGATTTTGTTAGAGCAGGTGGTTTCCGTTACTCAGACAAGAACCTATAGTAGAAATATAAAAGTTTAAGTAAAACTTTCTTGGAATAGGAATCAGCCATCATCTATCAACTAGTGTACTGATATTCATAATCCTGGTAT--------------------------------------------------------------------------------------------------------------------------------------------------------------------------------------------------------------------------------------------------------------------------------------ACAATCATACACGGTGCCGGAAGATGACATAAAAAATTGAGAAAAACTCATCAAATTTAATGGAGGCCGAAATGCAGGGACTCAGATCGTGATAGAATAATAAACGAGAACATATAAAATGGAAGAAAAAAGAATAACAACAATATGTAGATTTATCGAT---------------------------------------------------------------------------------------------------------------------------------------------------------------------------------------------------------------------------------------------------------------------------------------------------------------------------------------------------------------------------------------T-CTCCTTTTATGGATTCCACATCTCGAGGAGACTTCTAGTATATTCTGTATACGCAATTATTATAGCATTTACGAACAATGAATCCCAACAATTATTTTAAAATTCACCAACATCTCAATATGTGTTTTATGAATATTTTAGGTGGGTATTGTCATACTGACCTATTCCATTTTGAGATGCAACACATACGTGTATTGTAATCCGATATAGTGTAACGGCTATCACATCACGCTTTCACCGTGGAGACCGGGGTTCGACTCCCCGTATCGGAGTACTTTTTTTGACACCATACA-TACACTGTATGGTGT
>YJM975
NNN-NNNNNNNNNNNNNNNNNNNNNNNNNNNNNNNNNnnnnnnnnnnnnnnnnnnnnnnnnnnnnnnnnnnnnnnnnnnnnnnnnnnnnnnnnnnnnnnnnnnnnnnnnnnnnnnnnnnnnnnnnnnnnnnnnnnnnnnnnnnnnnnnnnnnnnnnnnnnnnnnnnnnnnnnnnnnnnnnnnnnnnnnnnnnnnnnnnnnnnnnnnnnnnnnnnnnnnnnnnnnnnnnnnnnnnnnnnnnnnnnnnnnnnnnnnnnnnnnnnnnnnnnnnnnnnnnnnnnnnnnnnnnnnnnnnnnnnnnnnnnnnnnnnnnnnnnnnnnnnnnnnnnnnnnnnnnnnnnnnnnnnnnnnnnnnnnnnnnnnnnnnnnnnnnnnnnnnnnnnnnnnnnnnnnnnnnnnnnnnnnnnnnnnnnnnnnnnnnnnnnnnnnnnnnnnnnnnnnnnnnnnnnnnnnnnnnnnnnnnnnnnnnnnnnnnnnnnnnnnnnnnnnnnnnnnnnnnnnnnnnnnnnnnnnnnnnnnnnnnnnnnnnnnnnnnnnnnnnnnnnnnnnnnnnnnnnnnnnnnnnnnnnnnnnnnnnnnnnnnnnnnnnnnnnnnnnnnnnnnnnnnnnnnnnnnnnnnnnnnnnnnnnnnnnnnnnnnnnnnnnnnnnnnnnnnnnnnnnnnnnnnnnnnnnnnnnnnnnnnnnnnnnnnnnnnnnnnnnnnnnnnnnnnnnnnnnnnnnnnnnnnnnnnnnnnnnnnnnnnnnnnnnnnnnnnnnnnnnnnnnnnnnnnnnnnnnnnnnnnnnnnnnnnnnnnnnnnnnnnnnnnnnnnnnnnnnnnnnnnnnnnnnnnnnnnnnnnnnnnnnnnnnnnnnnnnnnnnnnnnnnnnnnnnnnnnnnnnnnnnnnnnnnnnnnnnnnnnnnnnnnnnnnnnnnnnnnnnnnnnnnnnnnnnnnnnnnnnnnnnnnnnnnnnnnnnnnnnnnnnnnnnnnnnnnnnnnnnnnnnnnnnnnnnnnnnnnnnnnnnnnnnnnnnnnnnnnnnnnnnnnnnnnnnnnnnnnnnnnnnnnnnnnnnnnnnnnnnnnnnnnnnnnnnnnnnnnnnnnnnnnnnnnnnnnnnnnnnnnnnnnnnnnnnnnnnnnnnnnnnnnnnnnnnnnnnnnnnnnnnnnnnnnnnnnnnnnnnnnnnnnnnnnnnnnnnnnnnnnnnnnnnnnnnnnnnnnnnnnnnnnnnnnnnnnnnnnnnnnnnnnnnnnnnnnnnnnnnnnnnnnnnnnnnnnnnnnnnnnnnnnnnnnnnnnnnnnnnnnnnnnnnnnnnnnnnnnnnnnnnnnnnnnnnnnnnnnnnnnnnnnnnnnnnnnnnnnnnnnnnnnnnnnnnnnnnnnnnnnnnnnnnnnnnnnnnnnnnnnnnn
>YJM978
GCTTAGCATCATAAATGAGTTTTTCCATANTNAAATTTCAACCATAGATTAGAATTTCGTTGCGGGATAAAACTCCAGAACCACAACGANTATGCAGCAAATGTAACCTTNNACTAAACTAAGATTTTGTTAGAGCAGGTNNNNNNNGTNNCTCAGACAAGANNNNATAGTAGAAATATAAAAGTTTAAGTAAAACTTTCTTGGAATAGNANNNNGCCATCNNNNNTCAACTANNNNACAGATATTCATAATACTGNTAT--------------------------------------------------------------------------------------------------------------------------------------------------------------------------------------------------------------------------------------------------------------------------------------NNAATCATNNNCGGTGCGGGAAGATGACATAANAAATTGAGAAACACTCATCAAATTTAATNNNGGCCGAAATNNNNNNNNNNNNNNNGTNATAGNNNAATAAACNNNAACATATNNNNNNNNNNAANAAAGAATNNNAACAATANGTAGATTTATCGATTCTNNTNNNNNNNNNNNNNNNNAAAATANNNNNNNNNNNNNNATAANNNNNNNNCTTNNNNNNNNNNNNNNNANNNNNANNNNNNANNNNNNCNNNNNNNNCATATNNNNNNNNNNNNNNNNNNNNNNNNNNNCNNNNNNNNNNNNNNnnnnnnnnnnnnnnnnnnnnnnnnnnnnnnnnnnnnnnnnnnnnnnnnnnnnnnnnnnnnnnnnnnnnnnnnnnnnnnnnnnnnnnnnnnnnnnnnnnnnnnnnnnnnnnnnnnnnnnnnnnnnnnnnnnnnnnnnnnnnnnnnnnnnnnnnnnnnnnnnnnnnnnnnnnnnnnnnnnnnnnnnnnnnnnnnnnnnnnnnnnnnnnnnnnnnnnnnnnnnnnnnnnnnnnnnnnnnnnnnnnnnnnnnnnnnnnnnnnnnnnnnnnnnnnnnnnnnnnnnnnnnnnnnnnnnnnnnnnnnnnnnnnnnnnnnnnnnnnnnnnnnnnnnnnnnnnnnnnnnnnnnnnnnnnnnnnnnnnnnnnnnnnnnnnnnnnnnnnnnnnnnnnnnnnnnnnnnnnnnnnnnnnnnnnnnnnnnnnnnnnnnnnnnnnnnnnnnnnnnnnnnnnnnnnnnnnnnnnnnnnnnnnnnnnnnnnnnnnnnnnnnnnnnnnnnnnnnnnnnnnnnnnnnnnnnnnnnnnnnnnnnnnnnnnnnnnnnnn
>YJM981
nnnnnnnnnnnnnnnnnnnnnnnnnnnnnnnnnnnnnnnnnnnnnnnnnnnnnnnnnnnnnnnnnnnnnnnnnnnnnnnnnnnnnnnnnnnnnnnnnnnnnnnnnnnnnnnnnnnnnnnnnnnnnnnnnnnnnnnnnnnnnnnnnnnnnnnnnnnnnnnnnnnnnnnnnnnnnnnnnnnnnnnnnnnnnnnnnnnnnnnnnnnnnnnnnnnnnnnnnnnnnnnnnnnnnnnnnnnnnnnnnnnnnnnnnnnnnnnnnnnnnnnnnnnnnnnnnnnnnnnnnnnnnnnnnnnnnnnnnnnnnnnnnnnnnnnnnnnnnnnnnnnnnnnnnnnnnnnnnnnnnnnnnnnnnnnnnnnnnnnnnnnnnnnnnnnnnnnnnnnnnnnnnnnnnnnnnnnnnnnnnnnnnnnnnnnnnnnnnnnnnnnnnnnnnnnnnnnnnnnnnnnnnnnnnnnnnnnnnnnnnnnnnnnnnnnnnnnnnnnnnnnnnnnnnnnnnnnnnnnnnnnnnnnnnnnnnnnnnnnnnnnnnnnnnnnnnnnnnnnnnnnnnnnnnnnnnnnnnnnnnnnnnnnnnnnnnnnnnnnnnnnnnnnnnnnnnnnnnnnnnnnnnnnnnnnnnnnnnnnnnnnnnnnnnnnnnnnnnnnnnnnnnnnnnnnnnnnnnnnnnnnnnnnnnnnnnnnnnnnnnnnnnnnnnnnnnnnnnnnnnnnnnnnnnnnnnnnnnnnnnnnnnnnnnnnnnnnnnnnnnnnnnnnnnnnnnnnnnnnnnnnnnnnnnnnnnnnnnnnnnnnnnnnnnnnnnnnnnnnnnnnnnnnnnnnnnnnnnnnnnnnnnnnnnnnnnnnnnnnnnnnnnnnnnnnnnnnnnnnnnnnnnnnnnnnnnnnnnnnnnnnnnnnnnnnnnnnnnnnnnnnnnnnnnnnnnnnnnnnnnnnnnnnnnnnnnnnnnnnnnnnnnnnnnnnnnnnnnnnnnnnnnnnnnnnnnnnnnnnnnnnnnnnnnnnnnnnnnnnnnnnnnnnnnnnnnnnnnnnnnnnnnnnnnnnnnnnnnnnnnnnnnnnnnnnnnnnnnnnnnnnnnnnnnnnnnnnnnnnnnnnnnnnnnnnnnnnnnnnnnnnnnnnnnnnnnnnnnnnnnnnnnnnnnnnnnnnnnnnnnnnnnnnnnnnnnnnnnnnnnnnnnnnnnnnnnnnnnnnnnnnnnnnnnnnnnnnnnnnnnnnnnnnnnnnnnnnnnnnnnnnnnnnnnnnnnnnnnnnnnnnnnnnnnnnnnnnnnnnnnnnnnnnnnnnnnnnnnnnnnnnnnnnnnnnnnnnnnnnnnnnnnnnnnnnnnnnnnnnnnnnnnnnnnnnnnnnnnnnnnnnnnnnnnnnnnnnnnnnnnnnnnnnnnnnnnnnnnnnnnnnn
>YPS128
GCTTAGCATCATAAATGAGTTTTTCCATAATTAAATTCCAACCATACATTAGAATTTCGTTGTGGGATAAAACTCCAGAACCACAACGATTATGCAGCAAATGTAACCTTGAACTAAACTAAGATTTTGTTAGAGCAGGTGGTTTCCGTTACTCAGACAAGAACCTATAGTAGAAATATAAAAGTTTAAGTAAAACTTTCTTGGAATAGGAATCAGCCATCATCTATCAACTAGTGTACTGATATTCATAATACTGGTAT--------------------------------------------------------------------------------------------------------------------------------------------------------------------------------------------------------------------------------------------------------------------------------------ACAATCATATACGGTGCGGNNNNNNGACATAAANNNNNNAGAAACACTCATCAAATTTAATNNNNGCCGAAANNNANNNNNNNNNNNNNNNNNNNNNNNNNNAACNNNNNNNNANNNNNNNNNNNNNNNNNNNNNNNNNNNNATATGNNNNNNNANNNNNNN---------------------------------------------------------------------------------------------------------------------------------------------------------------------------------------------------------------------------------------------------------------------------------------------------------------------------------------------------------------------------------------nNNNNNNNNNNNNNNNNNTNNNNNNNNNNNNNNNNNNNNNNNNNNNNNNNNNNNNNN-NNNNNNNNNNNNNNNNNNNNNNNNNNNNNNNNNNNNNNNNNNNNN-NNNNNNNNNNNNNNNNNNNNNNNNNNNNNNNNNNNNNNNNNNNNNNNNNNNNNNNNNNNNNNNNNNNNNNNNNNNNNNNNNNNNNNNNNNNNNNNNNNNNNNNNNNNNNNNNNNNNNNNNNNNNNNNNNNNNNNNNNNNNNNNNNNNNNNNNNNNNNNNNNNNNNNNNNNNNNNNNN-NNNNNNNNN-N-NNNNNNNNNNNN-NN
>YPS606
GCTTAGCATCATAAATGAGTTTTTCCATAATTAAATTCCAACCATACATTAGAATTTCGTTGTGGGATAAAACTCCAGAACNACAACGATTATGCAGCAAATGTAACCTTGAACTAAACTAAGNTTTTGTTAGAGCANNTGGTTTCCGTTACTCAGACNNNNNNNTATAGTAGNNNTATAAAAGTTTAAGTANNNCTTTNNNNNNNNNNNNNTCAGNNATCATCTATCNNCTNNNNNNNNNNNNNNNNNNNNNNNNNNNN--------------------------------------------------------------------------------------------------------------------------------------------------------------------------------------------------------------------------------------------------------------------------------------NNNNTCATATANNNNGNNNNNNNATGACATANNNNNNNNAGANNNNNTCATCAAATTTAATGGAGNCNGAAATGCAGGGACTCAGATCGTGATAGAATATTAAACGAGAACATATAAAATGGAAGAAGAAAGAATAACAACAATATGTAGATTTATCGAT---------------------------------------------------------------------------------------------------------------------------------------------------------------------------------------------------------------------------------------------------------------------------------------------------------------------------------------------------------------------------------------T-CTCCTTTTATGGATTCCCTATCTCGAGGAGACTTCTAGTATATTCTGTATACGCAAT-ATTATAGCGTTTACGAACAATCAATCCCAACAATTATTTTAAAATTAACCAACCTCTCAATATGTGTTTTATGAATATTTTAGGTGGGTATTGTCATACTGACGTATCCCATTTTGAGATGCAACACATACGTGTATTGTAATCCGATATAGTGTAACGGCTATCACATCACGCTTTCACCGTGGAGACCGGGGTTCGACTCCCCGTATCGGAGTACTTTTTTTGACACCATACA-TACACTGTATGGTGT
>YS2
nnnnnnnnnnnnnnnnnnnnnnnnnnnnnnnnnnnnnnnnnnnnnnnnnnnnnnnnnnnnnnnnnnnnnnnnnnnnnnnnnnnnnnnnnnnnnnnnnnnnnnnnnnnnnnnnnnnnnnnnnnnnnnnnnnnnnnnnnnnnnnnnnnnnnnnnnnnnnnnnnnnnnnnnnnnnnnnnnnnnnnnnnnnnnnnnnnnnnnnnnnnnnnnnnnnnnnnnnnnnnnnnnnnnnnnnnnnnnnnnnnnnnnnnnnnnnnnnnnnnnnnnnnnnnnnnnnnnnnnnnnnnnnnnnnnnnnnnnnnnnnnnnnnnnnnnnnnnnnnnnnnnnnnnnnnnnnnnnnnnnnnnnnnnnnnnnnnnnnnnnnnnnnnnnnnnnnnnnnnnnnnnnnnnnnnnnnnnnnnnnnnnnnnnnnnnnnnnnnnnnnnnnnnnnnnnnnnnnnnnnnnnnnnnnnnnnnnnnnnnnnnnnnnnnnnnnnnnnnnnnnnnnnnnnnnnnnnnnnnnnnnnnnnnnnnnnnnnnnnnnnnnnnnnnnnnnnnnnnnnnnnnnnnnnnnnnnnnnnnnnnnnnnnnnnnnnnnnnnnnnnnnnnnnnnnnnnnnnnnnnnnnnnnnnnnnnnnnnnnnnnnnnnnnnnnnnnnnnnnnnnnnnnnnnnnnnnnnnnnnnnnnnnnnnnnnnnnnnnnnnnnnnnnnnnnnnnnnnnnnnnnnnnnnnnnnnnnnnnnnnnnnnnnnnnnnnnnnnnnnnnnnnnnnnnnnnnnnnnnnnnnnnnnnnnnnnnnnnnnnnnnnnnnnnnnnnnnnnnnnnnnnnnnnnnnnnnnnnnnnnnnnnnnnnnnnnnnnnnnnnnnnnnnnnnnnnnnnnnnnnnnnnnnnnnnnnnnnnnnnnnnnnnnnnnnnnnnnnnnnnnnnnnnnnnnnnnnnnnnnnnnnnnnnnnnnnnnnnnnnnnnnnnnnnnnnnnnnnnnnnnnnnnnnnnnnnnnnnnnnnnnnnnnnnnnnnnnnnnnnnnnnnnnnnnnnnnnnnnnnnnnnnnnnnnnnnnnnnnnnnnnnnnnnnnnnnnnnnnnnnnnnnnnnnnnnnnnnnnnnnnnnnnnnnnnnnnnnnnnnnnnnnnnnnnnnnnnnnnnnnnnnnnnnnnnnnnnnnnnnnnnnnnnnnnnnnnnnnnnnnnnnnnnnnnnnnnnnnnnnnnnnnnnnnnnnnnnnnnnnnnnnnnnnnnnnnnnnnnnnnnnnnnnnnnnnnnnnnnnnnnnnnnnnnnnnnnnnnnnnnnnnnnnnnnnnnnnnnnnnnnnnnnnnnnnnnnnnnnnnnnnnnnnnnnnnnnnnnnnnnnnnnnnnnnnnnnnnnnnnnnnnnnnnnnnnnnnnnnnnnnnnnnnnnnnnnnnnnnnnnnnn
>YS4
NNNNNNNNNNNNNNNNNNNNNNN-NNNNNNNNNNNNNNNN-NNNNNNNNnnnnnnnnnnnnnnnnnnnnnnnnnnnnnnnnnnnnnnnnnnnnnnnnnnnnnnnnnnnnnnnnnnnnnnnnnnnnnnnnnnnnnnnnnnnnnnnnnnnnnnnnnnnnnnnnnnnnnnnnnnnnnnnnnnnnnnnnnnnnnnnnnnnnnnnnnnnnnnnnnnnnnnnnnnnnnnnnnnnnnnnnnnnnnnnnnnnnnnnnnnnnnnnnnnnnnnnnnnnnnnnnnnnnnnnnnnnnnnnnnnnnnnnnnnnnnnnnnnnnnnnnnnnnnnnnnnnnnnnnnnnnnnnnnnnnnnnnnnnnnnnnnnnnnnnnnnnnnnnnnnnnnnnnnnnnnnnnnnnnnnnnnnnnnnnnnnnnnnnnnnnnnnnnnnnnnnnnnnnnnnnnnnnnnnnnnnnnnnnnnnnnnnnnnnnnnnnnnnnnnnnnnnnnnnnnnnnnnnnnnnnnnnnnnnnnnnnnnnnnnnnnnnnnnnnnnnnnnnnnnnnnnnnnnnnnnnnnnnnnnnnnnnnnnnnnnnnnnnnnnnnnnnnnnnnnnnnnnnnnnnnnnnnnnnnnnnnnnnnnnnnnnnnnnnnnnnnnnnnnnnnnnnnnnnnnnnnnnnnnnnnnnnnnnnnnnnnnnnnnnnnnnnnnnnnnnnnnnnnnnnnnnnnnnnnnnnnnnnnnnnnnnnnnnnnnnnnnnnnnnnnnnnnnnnnnnnnnnnnnnnnnnnnnnnnnnnnnnnnnnnnnnnnnnnnnnnnnnnnnnnnnnnnnnnnnnnnnnnnnnnnnnnnnnnnnnnnnnnnnnnnnnnnnnnnnnnnnnnnnnnnnnnnnnnnnnnnnnnnnnnnnnnnnnnnnnnnnnnnnnnnnnnnnnnnnnnnnnnnnnnnnnnnnnnnnnnnnnnnnnnnnnnnnnnnnnnnnnnnnnnnnnnnnnnnnnnnnnnnnnnnnnnnnnnnnnnnnnnnnnnnnnnnnnnnnnnnnnnnnnnnnnnnnnnnnnnnnnnnnnnnnnnnnnnnnnnnnnnnnnnnnnnnnnnnnnnnnnnnnnnnnnnnnnnnnnnnnnnnnnnnnnnnnnnnnnnnnnnnnnnnnnnnnnnnnnnnnnnnnnnnnnnnnnnnnnnnnnnnnnnnnnnnnnnnnnnnnnnnnnnnnnnnnnnnnnnnnnnnnnnnnnnnnnnnnnnnnnnnnnnnnnnnnnnnnnnnnnnnnnnnnnnnnnnnnnnnnnnnnnnnnnnnnnnnnnnnnnnnnnnnnnnnnnnnnnnnnnnnnnnnnnnnnnnnnnnnnnnnnnnnnnnnnnnnnnnnnnnnnnnnnnnnnnnnnnnnnnnnnnnnnnnnnnnnnnnnnnnnnnnnnnnnnnnnnnnn
>YS9
GCNTNGCATCNNNNNTGAGNNNNNNNNNN-NNNNNNNNNNNNNNNNNNNNNNNNNNNNNNNNNNNNNNNNNNNNNNNNNNNNNNN-NNNNNNNNNNNNNNNNNNNNNNNNNNNNNNNNNN-NNNNNNNN-NNNNNNNNNNNNNNNNNNN-NNNNNNNNN-NNNNNNNNNNNNNNNNNNNNNNnnnnnnnnnnnnnnnnnnnnnnnnnnnnnnnnnnnnnnnnnnnnnnnnnnnnnnnnnnnnnnnnnnnnnnnnnnnnnnnnnnnnnnnnnnnnnnnnnnnnnnnnnnnnnnnnnnnnnnnnnnnnnnnnnnnnnnnnnnnnnnnnnnnnnnnnnnnnnnnnnnnnnnnnnnnnnnnnnnnnnnnnnnnnnnnnnnnnnnnnnnnnnnnnnnnnnnnnnnnnnnnnnnnnnnnnnnnnNNNNNNNNNNNNNNNNNNNNNNNNNNNNNNNNNNNNNNNNNNNNNNNNNNNNNNNNNNNNNNNNNNNNNNNNNNNNNNNNNNNNNNNNNNNNNNNNNNNNNNNNNNNNNNNNNNNNNNNNNNNNNNNNNTANNNNNNNNNNNNNNNNNNNNNNNNNNNNNGNNNNNNNNATCANNNNNNNNNNNNNNNNNNNNNNNNNNNNNNNNNNNNNNNNNNNNNNNNNNNNNNNNNNNNNNNNNNNGNNNNNNNNNNNNNNNNNNNNNNNNNNNNGNNNNNNNNNNNNNNNNNNNNNNNNNNNGTNAAAAANTNNNNNNNNNNNNGAANNNNNNNNNNNNNNNNNNNTNNNNNANNNNNNNNNNATATANANNNNNNNNNNNNNNNNNNNNNNNNNNNNNNNNNNNNTNNTNNNNNNNNNNNNNNNNNNNNNNNNNNNNNNNNNCGACTCATATTCCTCATATATGTACCTACCATAACATGTTCAACTAATAGGTGTTTAACANAGCTTCAGTATTGTCTGAGCTTCTCGTTTAACATTCCTTNTGCAATAGGCGCAATCNCACTTAAACGTATACGAGGTGTACATTAATATACGATGTAAGCATTAGATTGTTACCATAGCAACTCATGTCACTATTAATTACTCTCGTTCCAACAGATTCTCCTTTTATGGATTNCATATCTCGAAGAGACTTCTAGTATATTCTGTATACGCAAT-AGTATAGCGTTTACGAACAATGAATCCCAACAATTATTTTAAAATTCACCAACATCTCAATATGTGTTTTATGAATATTTTAGGTGGGTATTGTCATACTGACGTATTCCATTTTGAGATGCAACACATACGTGTATTGTAATCCGATATAGTGTAACGGCTATCACATCACGCTTTCACCGTGNNNNNNGGGGTTCGACTCCCCGTATCNNNNNACTTTTTTNNNNNNCATACAGTGTA-TGTATGGGGT
