# Supplementary material for: Evolutionary Genomics of Transposable Elements in Saccharomyces cerevisiae
Source: PLoS One. 2012 Nov 30;7(11):e50978. doi: 10.1371/journal.pone.0050978 (PMC3511429; doi:10.1371/journal.pone.0050978)
Supplement: File S7 — ZIP archive of SGRP strain alignments used for population genomic analyses. Alignments of the orthologous genomic region in each SGRP strain corresponding to each Ty insertion in our re-annotation of the S. cerevisiae reference genome. N’s represent low quality (<Q40 phred score) or missing data, primarily due to the low-coverage sequence of many SGRP strains. The DNA sequence of sacCer2 is included as “REF” and each alignment includes the TE locus and 200 bp of DNA sequence on either side of the Ty insertion site. A dummy sequence shows the position of each TE in the alignment with “T”s. (ZIP) [file pone.0050978.s007.zip › S7/chrV_s128-_TY3.mfa]

>REF
GGTGTACATTAATATACGATGTAAGCATTAGATTGTTACCATAGCAACTCATGTCACTATTAATTACTCTCGTTCCAACAGATTCTCCTTTTATGGATTCCATATCTCGAGGAGACTTCTAGTATATTCTGTATACGCAAT-ATTATAGCGTTTACGAACAATGAATCCCAACAATTATTTTAAAATTCACCAACATCTCAATATGTGTTTTATGAATATTTTAGGTGGGTATTGTCATACTGACGTATTCCATTTTGAGATGCAACACATACGTGTATTGTAATCCGATATAGTGTAACGGCTATCACATCACGCTTTCACCGTGGAGACCGGGGTTCGACTCCCCGTATCGGAGTACTTTTTT-GACATCATACAGTGTA-TGTATGGGGTTAGGAGCCACCTTCCAACAAAGCATCACGCTGTCGTATCTCAATTGTCCTTCAGCAAAAGAAAAAGCAGTTGGGCTC
>index
--------------------------------------------------------------------------------------------------------------------------------------------------------------------------------------------------------TTTTTTTTTTTTTTTTTTTTTTTTTTTTTTTTTTTTTTTTTTTTTTTTTTTTTTTTTTTTTTTTTTTT----------------------------------------------------------------------------------------------------------------------------------------------------------------------------------------------------------
>273614N
nnnnnnnnnnnnnnnnnnnnnnnnnnnnnnnnnnnnnnnnnnnnnnnnnnnnnnnnnnnnnnnnnnnnnnnnnnnnnnnnnnnnnnnnnnnnnnnnnnnnnnnnnnnnnnnnnnnnnnnnnnnnnnnnnnnnnnnnnnnnnnnnnnnnnnnnnnnnnnnnnnnnnnnnnnnnnnnnnnnnnnnnnnnnnnnnnnnnnnnnnnnnnnnnnnnnnnnnnnnnnnnnnnnnnnnnnnnnnnnnnnnnnnnnnnnnnnnnnnnnnnnnnnnnnnnnnnnnnnnnnnnnnnnnnnnnnnnnnnnnnnnnnnnnnnnnnnnnnnnnnnnnnnnnnnnnnnnnnnnnnnnnnnnnnnnnnnnnnnnnnnnnnnnnnnnnnnnnnnnnnnnnNNNNNNNNN-NNNNNNNNNNNNNNNNNNN-NNNNCNNNNNNNNNNNNNNNNNNNNNNNNNNNNNAAAAGAAAAAGCAGTTGNNNNN
>322134S
nnnnnnnnnnnnnnnnnnnnnnnnnnnnnnnnnnnnnnnnnnnnnnnnnnnnnnnnnnnnnnnnnnnnnnnnnnnnnnnnnnnnnnnnnnnnnnnnnnnnnnnnnnnnnnnnnnnnnnnnnnnnnnnnnnnnnnnnnnnnnnnnnnnnnnnnnnnnnnnnnnnnnnnnnnnnnnnnnnnnnnnnnnnnnnnnnnnnnnnnnnnnnnnnnnnnnnnnnnnnnnnnnnnnnnnnnnnnnnnnnnnnnnnnnnnnnnnnnnnnnnnnnnnnnnnnnnnnnnnnnnnnnnnnnnnnnnnnnnnnnnnnnnnnnnnnnnnnnnnnnnnnnnnnnnnnnnnnnnnnnnnnnnnnnnnnnnnnnnnnnnnnnnnnnnnnnnnnnnnnnnnnnnnnnnnnnnnnnnnnnnnnnnnnnnnnnnnnnnnnnnnnnnnnnnnnnnnnnnnnnnnnnnnnnnnnnnnnnnnnnnnnnnnnnn
>378604X
nnnnnnnnnnnnnnnnnnnnnnnnnnnnnnnnnnnnnnnnnnnnnnnnnnnnnnnnnnnnnnnnnnnnnnnnnnnnnnnnnnnnnnnnnnnnnnnnnnnnnnnnnnnnnnnnnnnnnnnnnnnnnnnnnnnnnnnnnnnnnnnnnnnnnnnnnnnnnnnnnnnnnnnnnnnnnnnnnNNNNNNNNNNNNNNNNN-NNNNNNNNNNNTGTTTTANNAANATTTTAGGTGGGNATTNTNNNNNTNANGNATTCNNNTTTGAGATGCAACACATACGNNTNTTGTAATNCGNTATAGNGNAANGGNTATCACATCANGCTTTCNCCGNGGAGACCGGGGTTNGACTCCCCGTATCGGNGTACTTTTTT-GACCCCATNCAGNGTA-TGTATGGGNTTAGGAGCCACCTTCCAACAAAGCATCACGCTGTNGTATCTCAATTGTCCTTCAGCAAAAGAAAAAGCAGTTGGGCTC
>BC187
nnnnnnnnnnnnnnnnnnnnnnnnnnnnnnnnnnnnnnnnnnnnnnnnnnnnnnnnnnnnnnnnnnnnnnnnnnnnnnnnnnnnnnnnnnnnnnnnnnnnnnnnnnnnnnnnnnnnnnnnnnnnnnnnnnnnnnnnnnnnnnnnnnnnnnnnnnnnnnnnnnnnnnnnnnnnnnnnnnnnnnnnnnnnnnnnnnnnnnnnnnnnnnnnnnnnnnnnnnnnnnnnnnnnnnnnnnnnnnnnnnnnnnnnnnnnnnnnnnnnnnnnnnnnnnnnnnnnnnnnnnnnnnnnnnnnnnnnnnnnnnnnnnnnnnnnnnnnnnnnnnnnnnnnnnnnnnnnnnnnnnnnnnnnnnnnnnnnnnnnnnnnnnnnnnnnnnnnnnnnnnnnnnnnnnnnnnnnnnnnnnnnnnnnnnnnnnnnnnnnnnnnnnnnnnnnnnnnnnnnnnnnnnnnnnnnnnnnnnnnnnnnnnnnnn
>DBVPG1106
nnnnnnnnnnnnnnnnnnnnnnnnnnnnnnnnnnnnnnnnnnnnnnnnnnnnnnnnnnnnnnnnnnnnnnnnnnnnnnnnnnnnnnnnnnnnnnnnnnnnnnnnnnnnnnnnnnnnnnnnnnnnnnnnnnnnnnnnnnnnnnnnnnnnnnnnnnnnnnnnnnnnnnnnnnnnnnnnnnnnnnnnnnnnnnnnnnnnnnnnnnnnnnnnnnnnnnnnnnnnnnnnnnnnnnnnnnnnnnnnnnnnnnnnnnnnnnnnnnnnnnnnnnnnnnnnnnnnnnnnnnnnnnnnnnnnnnnnnnnnnnnnnnnnnnnnnnnnnnnnnnnnnnnnnnnnnnnnnnnnnnnnnnnnnnnnnnnnnnnnnnnnnnnnnnnnnnnnnnnnnnnnnnnnnnnnnnnnnnnnnnnnnnnnnnnnnnnnnnnnnnnnnnnnnnnnnnnnnnnnnnnnnnnnnnnnnnnnnnnnnnnnnnnnnn
>DBVPG1373
GGTGTACATTAATATACGATGTAAGCATTAGATTGTTACCATAGCAACTCATGTCACTATTAATTACTCTCGTTCCAACAGATTCTCCTTTTATGGATTCCATATCTCGAAGAGACTTCTAGTATATTCTGTATACGCAAT-AGTATAGCGTTTACGAACAATGAATCCCAACAATTATTTTAAAATTCACCANCATCTCNATATGTGTTTTATGNATATTTTAGGTGGGTATTGTCATACTGACGNATTCCATTTTGAGATGCAACACATACGTGNANTGTAATCCGATATAGTGNAACGGCTATCACATCACGCTTTCACCGTGGAGACCGGGGTTCGACTCCCCGTATCGGAGTANTTTTTN-GACACNATACAGNGTA-TGTATGGGGTTAGGAGCCACCTTCCAACAAAGCATCACGCTGTCGTATCTCAATTGTCCTTCAGCAAAAGAAAAAGCAGTTGGGCTC
>DBVPG1788
GGTGTACATTAATATACGATGTAAGCATTAGATTGTNACCATAGCAACTCATGTCACTATTAANTACTCTCGTTCCAACAGATTCTCCTTTTATGGATTCCATATCTCGAAGAGACTTCTAGTATATTCTGTATACGCAAT-AGTATAGCGTTTACGAACAATGAATCCCAACAATTATTTTAAAATTCACCAACATCTCAATATGTGTTTTATGAATATTTTAGGTGGGTATTGTCANNNTGACGTATTCCATTTTGAGATGCAACACATACGTGTATTGTAATCCGNNNNNNTGTAACGGCTATCACATCACGCTTTCACCGTNNNNNNCGGGGTTCGACTCCCCGTATCGGAGTACTTTTTTTGACACCATACAGTGTA-TGTATGGGGTTAGGAGCCACCTTCCAACAAAGCATCACGCTGTCGTATCTCAATTNTCCTTCAGCAAAAGAAAAAGCAGTTGGGCTC
>DBVPG1853
NNNNNNNNNNNNNNNNNNNNNNNNNNNNNNNNNNNNNANNNNNNNNNNNNNNNNCANNNNNNNNNNNNNNNNNNNNNANNNNNNNNNNNNNNNNNNNNNNNNNNNNNNNNNNNNNNNNNNAGNNNNNNNNNTATACGCAAT-AGTATAGCGTTTACGAACAATNNNNNNCAANNNNNNTTTTAANNNNNACCAANNNCTCAATATGTGTTTTATNAATATTTTAGGTGGGTATTGTCATACTGACGTATTCCATTTTGAGATGCAACACATACGTGTATTGTAATCCGATATAGTGTAACGGCTATCACATCACGCTTTCACCGTGGAGACCGGGGTTCGNNNNNCCGTATCGGAGTACTTTTTTTGACACCATACAGTGTA-TGTATGGGGTTAGGAGCCACCTTCCAACAAAGCATCACGCTGTCGTATCTCAATTGTCCTTCAGCAAAAGAAAAAGCAGTTGGGNTC
>DBVPG6040
----------------------------------------------------------------------------------T-CTCCTTNNNNNNNNNNNNNNNNNNNNNNNNNNNNNNNNNNTATTCTNNNNNCGCANTNNNNNNNGNNNNNNCNNNNNNNNANNNCCAACNNNNNNNNNNNNNNNNNNCNACNNNNNANNNTGNNNNNNNNNNNNNNNNNNNNNNNNNNNNNNNNNNNNNNNNNNNNNNNNNNNNNNNNNNNNNNNNNNNNNNNNNNNNNNNNNNNNNNNNNNNNNNNNNNNNNNNNNNNNNNNNNNNNNNNNNNNNNNNNNNNNNNNNNNNNNNNNNNNNNNNNNNNNNNNNNNNNNNNNNNN-NNNNNNNNNNNNNNNNNNNNNNNNNNNNNNN-NNNNNNNNNNNNNNNNNNNNNNNNNNNNNNNNNNNNNNnnnnnnnnnnnnnnnnnnnnnn
>DBVPG6044
----------------------------------------------------------------------------------T-CTCCTTTTATGGATTCCATATCTCGAGGAGACTTCTAGTATATTCTGTATACGCAAT-ATTATAGCGTTTACGAACAATTAATCCCAACAGTTATTTTAAAATTCACCAACATCTCAATATGTGTTTTATGAATATTTTAGGTGGGTATTGTCATACTGACGTATTCGATTTTGAGATGCAACACATACGTGTATTGTAATCCGATATAGTGTAACGGCTATCACATCACGCTTTCACCGTGGAGACCGGGGTTCGACTCCCCGTATCGGAGTACTTTTTTTGACACCATACA-TACACTGTATGGTGTTAGGAGCCACCTTCCAACAAAGCATCACGCTGTCGTATCTCAATTGTCCTTCAGCAAANNNNNNAGCAGTTGGGCTC
>DBVPG6765
GGTGTACATTAATATACGATGTAAGCATTAGATTGTTACCATAGCAACTCATGTCACTATTAATTACTCTCGTTCCAACAGATTCTCCTTTTATGGATTCCATATCTCGAAGAGACTTCTAGTATNNNNTGTATACGCAAT-AGTATAGCGTTTACGAACAATGAATCCCAACAATTATTTTAAAATTCACCAACATCTCAATATGTGTTTTATGAATATTTTAGGTGGGTATTGTCATACTGACGTATTCCATTTTGAGATGCAACACATACGTGTATTGTAATCCGATATAGTGTAACGGCTATCACATCACGCTTTCACCGTGGAGACCGGGGTTCGACTCCCCGTATCGGAGTACTTTTTTTGACACCATACAGTGTA-NGTATGGGGTTAGGAGCCACCTTCCAACAAAGCATCACGCTGTCGTATNTCAANTGTCCTTCAGCAAAAGAAAAAGCAGTTGGGNTC
>K11
nnnnnnnnnnnnnnnnnnnnnnnnnnnnnnnnnnnnnnnnnnnnnnnnnnnnnnnnnnnnnnnnnnnnnnnnnnnnnnnnnnnnnnnnnnnnnnnnnnnnnnnnnnnnnnnnnnnnnnnnnnnnnnnnnnnnnnnnnnnnnnnnnnnnnnnnnnnnnnnnnnnnnnnnnnnnnnnnnnnnnnnnnnnnnnnnnnnnnnnnnnnnnnnnnnnnnnnnnnnnnnnnnnnnnnnnnnnnnnnnnnnnnnnnnnnnnnnnnnnnnnnnnnnnnnnnnnnnnnnnnnnnnnnnnnnnnnnnnnnnnnnnnnnnnnnnnnnnnnnnnnnnnnnnnnnnnnnnnnnnnnnnnnnnnnnnnnnnnnnnnnnnnnnnnnnnnnnnnnnnnnnnnnnnnnnnnnnnnnnnnnnnnnnnnnnnnnnnnnnnnnnnnnnnnnnnnnnnnnnnnnnnnnnnnnnnnnnnnnnnnnnnnnnnnn
>L_1374
nnnnnnnnnnnnnnnnnnnnnnnnnnnnnnnnnnnnnnnnnnnnnnnnnnnnnnnnnnnnnnnnnnnnnnnnnnnnnnnnnnnnnnnnnnnnnnnnnnnnnnnnnnnnnnnnnnnnnnnnnnnnnnnnnnnnnnnnnnnnnnnnnnnnnnnnnnnnnnnnnnnnnnnnnnnnnnnnnnnnnnnnnnnnnnnnnnnnnnnnnnnnnnnnnnnnnnnnnnnnnnnnnnnnnnnnnnnnnnnnnnnnnnnnnnnnnnnnnnnnnnnnnnnnnnnnnnnnnnnnnnnnnnnnnnnnnnnnnnnnnnnnnnnnnnnnnnnnnnnnnnnnnnnnnnnnnnnnnnnnnnnnnnnnnnnnnnnnnnnnnnnnnnnnnnnnnnnnnnnnnnnnnnnnnnnnnnnnnnnnnnnnnnnnnnnnnnnnnnnnnnnnnnnnnnnnnnnnnnnnnnnnnnnnnnnnnnnnnnnnnnnnnnnnnn
>L_1528
NNNNNNNNNNNNNNNNNNNNNNNNNNNNNNNNNNNNNNNNNNNNNNNNNNNNNNNNNNNNNNNNNNNNNNNNNNNNNNNNNNNNNNNNNNNTNNNNNNNNNNNNNNNNNNNNNGACTTCTAGTATATTCTGTATACGCAAT-AGTATAGCGTTTACGAACAATNNNNNNCAACAATTATTTTAAAATTCACCAACATCTCAATATGTGTTTTATGAATATTTTAGGTGGGTATTGTCATACTGACGTATTCCATTTTGAGATGCAACACATACGTGTATTGTAATCCGATATAGTGTAACGGCTATCACATCACGCTTTCACCGTGGAGACCGGGGTTCGACTCCCCGTATCGGAGTACTTTTTTTGACACCATACAGTGTA-TGTATGGGGTTAGGAGCCACCTTCCAACAAAGCATCACGCTGTCGTATCTCAATNNNNNTTCAGCAAAAGAAAAAGCAGTTGGGCTC
>NCYC110
nnnnnnnnnnnnnnnnnnnnnnnnnnnnnnnnnnnnnnnnnnnnnnnnnnnnnnnnnnnnnnnnnnnnnnnnnnnnnnnnnnnnnnnnnnnnnnnnnnnnnnnnnnnnnnnnnnnnnnnnnnnnnnnnnnnnnnnnnnnnnnnnnnnnnnnnnnnnnnnnnnnnnnnnnnnnnnnnnnnnnnnnnnnnnnnnnnnnnnnnnnnnnnnnnnnnnnnnnnnnnnnnnnnnnnnnnnnnnnnnnnnnnnnnnnnnnnnnnnnnnnnnnnnnnnnnnnnnnnnnnnnnnnnnnnnnnnnnnnnnnnnnnnnnnnnnnnnnnnnnnnnnnnnnnnnnnnnnnnnnnnnnnnnnnnnnnnnnnnnnnnnnnnnnnnnnnnnnnnnnnnnnnnnnnnnnnnnnnnnnnnnnnnnnnnnnnnnnnnnnnnnnnnnnnnnnnnnnnnnnnnnnnnnnnnnnnnnnnnnnnnnnnnnnnn
>NCYC361
nnnnnnnnnnnnnnnnnnnnnnnnnnnnnnnnnnnnnnnnnnnnnnnnnnnnnnnnnnnnnnnnnnnnnnnnnnnnnnnnnnnnnnnnnnnnnnnnnnnnnnnnnnnnnnnnnnnnnnnnnnnnnnnnnnnnnnnnnnnnnnnnnnnnnnnnnnnnnnnnnnnnnnnnnnnnnnnnnnnnnnnnnnnnnnnnnnnnnnnnnnnnnnnnnnnnnnnnnnnnnnnnnnnnnnnnnnnnnnnnnnnnnnnnnnnnnnnnnnnnnnnnnnnnnnnnnnnnnnnnnnnnnnnnnnnnnnnnnnnnnnnnnnnnnnnnnnnnnnnnnnnnnnnnnnnnnnnnnnnnnnnnnnnnnnnnnnnnnnnnnnnnnnnnnnnnnnnnnnnnnnnnnnnnnnnnnnnnnnnnnnnnnnnnnnnnnnnnnnnnnnnnnnnnnnnnnnnnnnnnnnnnnnnnnnnnnnnnnnnnnnnnnnnnnn
>RM11_1A
GGTGTACATTAATATACGATGTAAGCATTAGATTGTTACCATAGCAACTCATGTCACTATTAATTACTCTCGTTCCAACAGATTCTCCTTTTATGGATTCCATATCTCGAAGAGACTTCTAGTATATTCTGTATACGCAAT-AGTATAGCGTTTACGAACAATGAATCCCAACAATTATTTTAAAATTCACCAACATCTCAATATGTGTTTTATGAATATTTTAGGTGGGTATTGTCATACTGACGTATTCCATTTTGAGATGCAACACATACGTGTATTGTAATCCGATATAGTGTAACGGCTATCACATCACGCTTTCACCGTGGAGACCGGGGTTCGACTCCCCGTATCGGAGTACTTTTTTTGACACCATACAGTGTA-TGTATGGGGTTAGGAGCCACCTTCCAACAAAGCATCACGCTGTCGTATCTCAATTGTCCTTCAGCAAAAGAAAAAGCAGTTGGGCTC
>S288c
NNNNNNNNNNNNNNNNNNNNNNNNNNNNNNNNNNNNNNNNNNNNNNNNNNNNNNNNNTATNAATTACTCTCGTTCCAACAGATTCTCCTNNNNNNNNNNNNNTATCTCGNNNAGNNTTCTAGTATATNCTGTATACGCAATnATTATAGCGTTTACGAACAATGAATCCCAACAATTATTTTAAAATTCACCAACATCTCAATATGTGTTTTATGAATATTTTAGNTGGGTNTTGTCATACTGACNNNNNNNNNTNNNANATGCAACACATACGTGTATTGTAATCCGATATAGTGTAANGGCTNNNNNNNNNNNNNNNNNNNNNNNNNNNNNNNNNNNNNNNnnNNNTNNNGGAGNACTTTTTTnGACATCATACAGTGTAnTGTATGGGGTTAGGAGCCACCTTCCAACAAAGCATCACGCTNTNNNNNNNCAATTGTCCTNCAGCAAAAGAAAAAGCAGTTGGGCTC
>SK1
nnnnnnnnnnnnnnnnnnnnnnnnnnnnnnnnnnnnnnnnnnnnnnnnnnnnnnnnnnnnnnnnnnnnnnnnnnnnnnnnnnT-CTCCTTTTATGGATTCCCTATCTCGAGGAGACTTCTAGTATATTCTGTATACGCANN-NNNNNNNNATTTACGAACAATCAATCCCAACAATTATTTTAAAANTAACCNNNATCTCAATATGTGTTTTATGAATATTTTAGGTGGGTATTGTCATACTGACGTATCCCATTTTGAGATGCAACACATACGTGTATTGTAATCCGATATAGTGTAACGGCNNNCACATCACGCTTTCACCGTGGAGACCGGGGTTCGACTCCCCGTATCGGAGTACTTTTTTTGACACCATACA-TACACTGTATGGTGTTAGGAGCCACCTTCCAACAAAGCATCACGCTGTCGTATCTCAATTGTCCTTCAGCAAAAGAAAAAGCAGTTGGGCTC
>UWOPS03_461_4
nnnnnnnnnnnnnnnnnnnnnnnnnnnnnnnnnnnnnnnnnnnnnnnnnnnnnnnnnnnnnnnnnnnnnnnnnnnnnnnnnnnnnnnnnnnnnnnnnnnnnnnnnnnnnnnnnnnnnnnnnnnnnnnnnnnnnnnnnnnnnnnnnnnnnnnnnnnnnnnnnnnnnnnnnnnnnnnnnnNNNNNNNNNNNNNNNNNNNNNNNNNNNNNNNNNNNNNNNNNNNNNNNNNNNNNNNNNNNNNNNNNNNNNNNNNNNNNNNNNNNNNNNNNNNNNNNNNNNNNNNNNNNNNNNNNNNNNNNNNNNNNNNNNNNNNNNNNNNNNNNNNNNNNNNNNNNNNNNNNNNNNNNNNNNNNNNNNNNNNNNNNNN-NNNNNNNNNNN-NNNNNNNNNNNNNNNNNNNNNNNNNNNNNNNNNNNNNNNNNNNNNNNNNNNNNNNNNNNNNNNNNNNNNNNNNNNNNNNNNNNNNNNNNNNN
>UWOPS05_217_3
----------------------------------------------------------------------------------T-CTCCTTTTATGGATTCNACATCTCGAGGAGACTNCTAGTATNTTCTGTATACGCAATTATNATAGCATTTACGAACANTGAATCCCAACAATTATTTTAAAATTCACCAACATCTCAATATGTGTTTTATGAATATTTTAGGTGGGTATTGTCATACTGACCTATTCCATTTTGAGATGCAACACATACGTGTATTGTAATCCGATATAGTGTAACGGCTATCACATCACGCTTTCACCGTGGAGACCGGGGTTCGACTCCCCGTATCGGAGTACTTTTTT-GACACCATACA-TACACTGTATGGTGTTAGGAGCCACCTTCCAACAAAGCATCACGCTNTCGTATCTCAATTGTCCTTCAGCAAAAGAAAAAGCAGTTGGGCTC
>UWOPS05_227_2
----------------------------------------------------------------------------------N-NNNNNNNNNNNNNNNNNNNNNNNNNNNNNNNNNNNNNNNNNNNNNNNNNNNNNNNNNNNNNNNNNNNNNNNNNNNNNNNNNNNNNNNNNNNNNNNNNNNNN-NNNNNNNNNNNNNNNNNNNNNNNNNNNNNNNNNNNNNNNNNNNNNNNNNNNNNNNNNNNNNNNNNNNNNNNNNNNNNNNNNNNNNNNNNNNNNNNNNNNNNNNNNNNNNNNNNNNNNNNNNNNNNnnnnnnnnnnnnnnnnnnnnnnnnnnnnnnnnnnnnnnnnnnnnnnnnnnnnnnnnnnnnnnnnnnnnnnnnnnnnnnnnnnnnnnnnnnnnnnnnnnnnnnnnnnnnnnnnnnnnnnnnnnnnnnnnnnnnnnnnnnnnnnnnnnnnnnnnnnnnnnn
>UWOPS83_787_3
------------------------------------------------------------------------------------T-CCTTTTATGGATTCCCTATCTCGAGGAGACTTCTAGTATATTCTGTATACGCANN-NNNNNNNNGTTTACGAACAATCAATCCCAACANNNNNNNNNNNATTAACCAACCTCTCANNNNNTGTNNNNNNAATATTNNNNNNGGGNNNNNNNNNNNNNNNNNNNNNNNNNNNNNNNNNNNNNNNNNNNNNNNNNNNNNNNNNNNNNNNNNNNNNNnnnnnnnnnnnnnnnnnnnnnnnnnnnnnnnnnnnnnnnnnnnnnnnnnnnnnnnnnnnnnnnnnnnnnnnnnnnnnnnnnnnnnnnnnnnnnnnnnnnnnnnnnnnnnnnnnnnnnnnnnnnnnnnnnnnnnnnnnnnnnnnnnnnnnnnnnnnnnnnnnnnnnnnnnn
>UWOPS87_2421
----------------------------------------------------------------------------------T-CTCCTTTTATGGATTCCATATCTCGANNNNNNNTCTAGTATATTCTGTNTANNNNNN-NNNNTAGCNNNNNNNNNNNNNNNNNNNNAACAANNNNNNNNNNnnnnnnnnnnnnnnnnnnnnnnnnnnnnnnnnnnnnnnnnnnnnnnnnnnnnnnnnnnnnnnnnnnnnnnnnnnnnnnnnnnnnnnnnnnnnnnnnnnnnnnnnnnnnnnnnnnnnnnnnnnnnnnnnnnnnnnnnnnnnnnnnnnnnnnnnnnnnnnnnnnnnnnnnnnnnnnnnnnnnnnnnnnnnnnnnnnnnnnnnnnnnnnnnnnnnnnnnnnnnnnnnnnnnnnnnnnnnnnnnnnnnnnnnnnnnnnnnnnnnnnnnnnnnnnnnnnnnnnnnnnnnn
>W303
NNNNnNNNNNNNNNNnnnnnnNNNNNNNNNNNNNNNNNNNNNNNNNNNNNNNNNNNNNNNNNNNNNNNNNNNNNNNNNNNNNNNnnNNNNNNNNNNNNNNNNNNNNNNNNNNNNNNNNNNNNNNNNNNNNNNNNNNNNNNNnNnnnnnnnnnnnnnnnnnnnnnnnnnnnnnnnnnnnnnNNNNNNNNNNNNNNNNNNNNNNNNTGTGTTTTNNGAANATNNNNNNNNNNNNNNNNNNNNNNNNNNnNNNNNNNNNNNNNNNNNNNNNNNNNNNNNNNNNNNNNNNNNNNNNNNNNNNNNNNNNNNNACATCANNCTNNNNNNNNNNNNNNNNGGNNNNNNNNNNNNNNANCGNNGTACTTTTTT-GACATCATANNNTGTA-TGTATGGGGTTAGGAGCCACCTTCCAACAAAGCATCANNNNNNNNTNNNTCAATTGTCCTTCAGCAAAAGAAAAAGCAGTTGGGCTC
>Y12
----------------------------------------------------------------------------------T-CTCCTTTTATGGATTCCCTATCTCGAGGAGACTTCTAGTATATTCTGTATACGCAAT-ATTATAGCATTTACGAACAATCAATCCCAACAATTATTTTAAAATTAACCAACATCTCAATATGTGTTTTATGAATATTTTAGGTGGGTATTGTCATACTGACGTATCCCATTTTGAGATGCAACACATACGTGTATTGTAATCCGATATAGTGTAACGGCTATCACATCACGCTTTCACCGTGGAGACCGGGGTTCGACTCCCCGTATCGGAGTACTTTTTTTGACACCATACA-TACACTGTATGGTGTTAGGAGCCACCTTCCAACAAAGCATCACGCTGTCGTATCTCAATTGTCCTTCAGCAAAAGAAAAAGCAGTTGGGCTC
>Y55
----------------------------------------------------------------------------------T-CTCCTTTTATGGATTCCATATCTCGAGGAGACTTCTAGTATATTCTGTATACGCAAT-ATTATAGCGTTTACGAACAATTAATCCCAACAGTTATTTTAAAATTCACCAACATCTCAATATGTGTTTTATGAATATTTTAGGTGGGTATTGTCATACTGACGTATTCGATTTTGAGATGCAACACATACGTGTATTGTAATCCGATATAGTGTAACGGCTATCACATCACGCTTTCACCGTGGAGACCGGGGTTCGACTCCCCGTATCGGAGTACTTTTTTTGACACCATACA-TACACTGTATGGTGTTAGGAGCCACCTTCCAACAAAGCATCACGCTGTCGTATCTCAATTGTCCTTCAGCAAAAGAAAAAGCAGTTGGGCTC
>Y9
----------------------------------------------------------------------------------T-CTCCTTTTATGGATTCCCTATCTCGAGGAGACTTCTAGTATATTCTGTATACGCAAT-ATTATAGCATTTACGAACAATCAATCCCAACAATTATTTTAAAATTAACCAACATCTCAATATGTGTNTTATGANTATTTTAGGTGGGTATTGTCATACTGACGTATCCCATTTNGAGATGCAACNCATACGNGTATTGTAATCNGATATAGTGTAACGGNTATCACATCACGCTTTCACCGNGGAGACCGGGGTTCGNCTCCCCGTATCGGAGTACTTTTTTNGACNCCATACA-TACACTGTATGGTGTTAGNAGCCACCTTCCAACAAAGCATCACGCTGTCGTNTCTCNATTGTCCTTCAGCAAAAGAAAAAGCAGTTGGGCTC
>YIIc17_E5
----------------------------------------------------------------------------------T-CTCCTTTTATGGATNNNNNNNNNCGAGGAGANNNNNAGTATATTCTGTATACGCANN-ANNNNAGNNNNNNNNNNNNNNNNNNNNNNNNNNNNNNNNNNNNNN-NNNNNNNNNNNNNNNNNNNNNNNNNNNNNNNNNNNNNNNNNNNNNNNNNNNNNNNNNNNNNNNNNNNNNNNNNNNNNNNNNNNNNNNNNNNNNNNNNNNNNNNNNNNNNNNNNNNNNNnnnnnnnnnnnnnnnnnnnnnnnnnnnnnnnnnnnnnnnnnnnnnnnnnnnnnnnnnnnnnnnnnnnnnnnnnnnnnNNNNNNNNNNNNNNNN-NNNNNNNNNNNNNNNNNNNNNNNNNNNNNNNNNNNNNNNNNNNNNNNNNNNNNNNNNNNNNNNNNNNNNN
>YJM789
----------------------------------------------------------------------------------T-CTCCTTTTATGGATTCCACATCTCGAGGAGACTTCTAGTATATTCTGTATACGCAATTATTATAGCATTTACGAACAATGAATCCCAACAATTATTTTAAAATTCACCAACATCTCAATATGTGTTTTATGAATATTTTAGGTGGGTATTGTCATACTGACCTATTCCATTTTGAGATGCAACACATACGTGTATTGTAATCCGATATAGTGTAACGGCTATCACATCACGCTTTCACCGTGGAGACCGGGGTTCGACTCCCCGTATCGGAGTACTTTTTTTGACACCATACA-TACACTGTATGGTGTTAGGAGCCACCTTCCAACAAAGCATCACGCTGTCGTATCTCAATTGTCCTTCAGCAAAAGAAAAAGCAGTTGGGCTC
>YJM975
nnnnnnnnnnnnnnnnnnnnnnnnnnnnnnnnnnnnnnnnnnnnnnnnnnnnnnnnnnnnnnnnnnnnnnnnnnnnnnnnnnnnnnnnnnnnnnnnnnnnnnnnnnnnnnnnnnnnnnnnnnnnnnnnnnnnnnnnnnnnnnnnnnnnnnnnnnnnnnnnnnnnnnnnnnnnnnnnnnnnnnnnnnnnnnnnnnnnnnnnnnnnnnnnnnnnnnnnnnnnnnnnnnnnnnnnnnnnnnnnnnnnnnnnnnnnnnnnnnnnnnnnnnnnnnnnnnnnnnnnnnnnnnnnnnnnnnnnnnnnnnnnnnnnnnnnnnnnnnnnnnnnnnnnnnnnnnnnnnnnnnnnnnnnnnnnnnnnnnnnnnnnnnnnnnnnnnnnnnnnnnnnnnnnnnnnnnnnnnnnnnnnnnnnnnnnnnnnnnnnnnnnnnnnnnnnnnnnnnnnnnnnnnnnnnnnnnnnnnnnnnnnnnnnnn
>YJM978
nnnnnnnnnnnnnnnnnnnnnnnnnnnnnnnnnnnnnnnnnnnnnnnnnnnnnnnnnnnnnnnnnnnnnnnnnnnnnnnnnnnnnnnnnnnnnnnnnnnnnnnnnnnnnnnnnnnnnnnnnnnnnnnnnnnnnnnnnnnnnnnnnnnnnnnnnnnnnnnnnnnnnnnnnnnnnnnnnnnnnnnnnnnnnnnnnnnnnnnnnnnnnnnnnnnnnnnnnnnnnnnnnnnnnnnnnnnnnnnnnnnnnnnnnnnnnnnnnnnnnnnnnnnnnnnnnnnnnnnnnnnnnnnnnnnnnnnnnnnnnnnnnnnnnnnnnnnnnnnnnnnnnnnnnnnnnnnnnnnnnnnnnnnnnnnnnnnnnnnnnnnnnnnnnnnnnnnnnnnnnnnnnnnnnnnnnnnnnnnnnnnnnnnnnnnnnnnnnnnnnnnnnnnnnnnnnnnnnnnnnnnnnnnnnnnnnnnnnnnnnnnnnnnnnn
>YJM981
nnnnnnnnnnnnnnnnnnnnnnnnnnnnnnnnnnnnnnnnnnnnnnnnnnnnnnnnnnnnnnnnnnnnnnnnnnnnnnnnnnnnnnnnnnnnnnnnnnnnnnnnnnnnnnnnnnnnnnnnnnnnnnnnnnnnnnnnnnnnnnnnnnnnnnnnnnnnnnnnnnnnnnnnnnnnnnnnnnnnnnnnnnnnnnnnnnnnnnnnnnnnnnnnnnnnnnnnnnnnnnnnnnnnnnnnnnnnnnnnnnnnnnnnnnnnnnnnnnnnnnnnnnnnnnnnnnnnnnnnnnnnnnnnnnnnnnnnnnnnnnnnnnnnnnnnnnnnnnnnnnnnnnnnnnnnnnnnnnnnnnnnnnnnnnnnnnnnnnnnnnnnnnnnnnnnnnnnnnnnnnnnnnnnnnnnnnnnnnnnnnnnnnnnnnnnnnnnnnnnnnnnnnnnnnnnnnnnnnnnnnnnnnnnnnnnnnnnnnnnnnnnnnnnnn
>YPS128
------------------------------------------------------------------------------------nNNNNNNNNNNNNNNNNNTNNNNNNNNNNNNNNNNNNNNNNNNNNNNNNNNNNNNNN-NNNNNNNNNNNNNNNNNNNNNNNNNNNNNNNNNNNNNNNNNNNNN-NNNNNNNNNNNNNNNNNNNNNNNNNNNNNNNNNNNNNNNNNNNNNNNNNNNNNNNNNNNNNNNNNNNNNNNNNNNNNNNNNNNNNNNNNNNNNNNNNNNNNNNNNNNNNNNNNNNNNNNNNNNNNNNNNNNNNNNNNNNNNNNNNNNNNNNNNNNNNNNNNNNNNNNNNNNNNNNNN-NNNNNNNNN-N-NNNNNNNNNNNN-NNNNN-NNNNNNNNNNNNN-NNNNN-NNNNNNNNNNNNNNN-NNNNN-NNNNNNNNNNNNNNNNNNNnnnnnnnnnnnn
>YPS606
----------------------------------------------------------------------------------T-CTCCTTTTATGGATTCCCTATCTCGAGGAGACTTCTAGTATATTCTGTATACGCAAT-ATTATAGCGTTTACGAACAATCAATCCCAACAATTATTTTAAAATTAACCAACCTCTCAATATGTGTTTTATGAATATTTTAGGTGGGTATTGTCATACTGACGTATCCCATTTTGAGATGCAACACATACGTGTATTGTAATCCGATATAGTGTAACGGCTATCACATCACGCTTTCACCGTGGAGACCGGGGTTCGACTCCCCGTATCGGAGTACTTTTTTTGACACCATACA-TACACTGTATGGTGTTAGGAGCCACCTTCCAACAAAGCATCACGCTGTCGTATCTCAATTGTCCTTCAGCAAAAGAAAAAGCAGTTGGGCTC
>YS2
nnnnnnnnnnnnnnnnnnnnnnnnnnnnnnnnnnnnnnnnnnnnnnnnnnnnnnnnnnnnnnnnnnnnnnnnnnnnnnnnnnnnnnnnnnnnnnnnnnnnnnnnnnnnnnnnnnnnnnnnnnnnnnnnnnnnnnnnnnnnnnnnnnnnnnnnnnnnnnnnnnnnnnnnnnnnnnnnnnnnnnnnnnnnnnnnnnnnnnnnnnnnnnnnnnnnnnnnnnnnnnnnnnnnnnnnnnnnnnnnnnnnnnnnnnnnnnnnnnnnnnnnnnnnnnnnnnnnnnnnnnnnnnnnnnnnnnnnnnnnnnnnnnnnnnnnnnnnnnnnnnnnnnnnnnnnnnnnnnnnnnnnnnnnnnnnnnnnnnnnnnnnnnnnnnnnnnnnnnnnnnnnnnnnnnnnnnnnnnnnnnnnnnnnnnnnnnnnnnnnnnnnnnnnnnnnnnnnnnnnnnnnnnnnnnnnnnnnnnnnnnnnnnnnnn
>YS4
nnnnnnnnnnnnnnnnnnnnnnnnnnnnnnnnnnnnnnnnnnnnnnnnnnnnnnnnnnnnnnnnnnnnnnnnnnnnnnnnnnnnnnnnnnnnnnnnnnnnnnnnnnnnnnnnnnnnnnnnnnnnnnnnnnnnnnnnnnnnnnnnnnnnnnnnnnnnnnnnnnnnnnnnnnnnnnnnnnnnnnnnnnnnnnnnnnnnnnnnnnnnnnnnnnnnnnnnnnnnnnnnnnnnnnnnnnnnnnnnnnnnnnnnnnnnnnnnnnnnnnnnnnnnnnnnnnnnnnnnnnnnnnnnnnnnnnnnnnnnnnnnnnnnnnnnnnnnnnnnnnnnnnnnnnnnnnnnnnnnnnnnnnnnnnnnnnnnnnnnnnnnnnnnnnnnnnnnnnnnnnnnnnnnnnnnnnnnnnnnnnnnnnnnnnnnnnnnnnnnnnnnnnnnnnnnnnnnnnnnnnnnnnnnnnnnnnnnnnnnnnnnnnnnnn
>YS9
GGTGTACATTAATATACGATGTAAGCATTAGATTGTTACCATAGCAACTCATGTCACTATTAATTACTCTCGTTCCAACAGATTCTCCTTTTATGGATTNCATATCTCGAAGAGACTTCTAGTATATTCTGTATACGCAAT-AGTATAGCGTTTACGAACAATGAATCCCAACAATTATTTTAAAATTCACCAACATCTCAATATGTGTTTTATGAATATTTTAGGTGGGTATTGTCATACTGACGTATTCCATTTTGAGATGCAACACATACGTGTATTGTAATCCGATATAGTGTAACGGCTATCACATCACGCTTTCACCGTGNNNNNNGGGGTTCGACTCCCCGTATCNNNNNACTTTTTTNNNNNNCATACAGTGTA-TGTATGGGGTTAGGAGNCACCTTCCAACAAAGCATCACGCTGTCGTATCTCAATTGTCCTTCAGCAAANNNAAAAGCAGTTGGGCTC
