# Supplementary material for: Evolutionary Genomics of Transposable Elements in Saccharomyces cerevisiae
Source: PLoS One. 2012 Nov 30;7(11):e50978. doi: 10.1371/journal.pone.0050978 (PMC3511429; doi:10.1371/journal.pone.0050978)
Supplement: File S7 — ZIP archive of SGRP strain alignments used for population genomic analyses. Alignments of the orthologous genomic region in each SGRP strain corresponding to each Ty insertion in our re-annotation of the S. cerevisiae reference genome. N’s represent low quality (<Q40 phred score) or missing data, primarily due to the low-coverage sequence of many SGRP strains. The DNA sequence of sacCer2 is included as “REF” and each alignment includes the TE locus and 200 bp of DNA sequence on either side of the Ty insertion site. A dummy sequence shows the position of each TE in the alignment with “T”s. (ZIP) [file pone.0050978.s007.zip › S7/chrV_s142+_TY1.mfa]

>REF
CTGTGCTCTCCCTTTTGGGCCTTTTTACGATTTTCAAAAAA-A-T-TGGTCTCTAGCGGGATCGAACCGCTGATCCCCGCGTTATTAGCACGGTGCCTTAACCAACTGGGCCAAGAGACCTGTAATCTGTGTTAAACCTGCATAAATTATGAAATCATAGCAACGTTTCAAATACTTC-AGATGCCCCCATCCCTTCGTGTAGATGATGAAATGAAACTCTAGAATATCATCCATTTAGTAGCATTCTTGCTGCTGGTATAGTATCATATGAGATCTAGGAAGATGAAATGAAGCTTGAGAAAGAGTTAGCAAGTTTAATGGAAGCTGAAATGCAAGAATTGATAATGTAATGGGAAAATGAAGCATATAAAACGATAGGAAAAATAATCGTAATATTATTGTATGCAAATACCGATTAAATTTGAGGATCCCTATACCCTTGAGGAGAAGTTCTAGTATGTTCTGTATACATAGTATTGAAGCCTCTATCAACAATGGAATCCCGATAATTATCACAAAATTCACACAAACCTCAGATAAACGTAACAGTATTAGCATACATAATTATACCCAGGCTTCTCCCACAGTGCGCATGATTCGCTACGAAATCATCAATTTCACATAATATTGAGATTGCATTTGTTTTTGTTTCTTGCGTTGTCACTTTTAATTCTGCTGTATTATCAACTCCTGCACTTAGCTTCTGCAAGATAAAATGACGACTTG
>index
-----------------------------------------------------------------------------------------------------------------------------------------------------------------------------------------------------------TTTTTTTTTTTTTTTTTTTTTTTTTTTTTTTTTTTTTTTTTTTTTTTTTTTTTTTTTTTTTTTTTTTTTTTTTTTTTTTTTTTTTTTTTTTTTTTTTTTTTTTTTTTTTTTTTTTTTTTTTTTTTTTTTTTTTTTTTTTTTTTTTTTTTTTTTTTTTTTTTTTTTTTTTTTTTTTTTTTTTTTTTTTTTTTTTTTTTTTTTTTTTTTTTTTTTTTTTTTTTTTTTTTTTTTTTTTTTTTTTTTTTTTTTTTTTTTTTTTTTTTTTTTTTTTTTTTTTTTTTTTTTTTTTTTTTTTTTTTTTTTTTTTTTTTTTTTTTTTTTTTT--------------------------------------------------------------------------------------------------------------------------------------------------------------------------------------------------------
>273614N
CTGTGCTCTCCCTTTTGGGCCTTCTTACGATTTTCAAAAAAAAGTATGGTCTCTAGCGGGATCGAACCNNTGATCCCCGCGTNATNAGCACGGTGCCTTANCCAACTGGGCCAAGNGACCTNTAATCTGTATTAAACCAGCATAAATTNTGAAATCNTAGCAACGTTTNAAACACTTC-AGATGCCCN-ATCCCTTCGTGNGGATGCTGAAANGAAACTCTAGAATATCATCCATTTAGTAGCATTCTNGCTGCTGGTATANTATCATATGAGATCTAGGAANATGAAATGAANCTTGAGAAANANTTAGCAAGTTTAATGGAANCTGAAATGCAANAATTGATAATGNANTGGGAAAATGAAGCATATAAAACGATAGGAAAANTAATCGTAATATTATTGTATGCAAATACCGATTAAATTTGAGGATCCCTATACCCTTGAGGAGAAGTTCTAGTATGTTCTGTATACATAGTATTGAAGCCTCTATCAACAATGGAATCCCGATAATTATCACAAAATTCACACAAACCTCAGATAAACGTAACAGTATTAGCATACATAATTATACCCAGGCCTCTCCCACAGTGCGTATGATTCGCTACGAAATCATCAATTTCACATAATATTGAGATTGCATTTGTTTTTGTTTCTTGCGTTGTCACTTTTAATTCTGCTGTATTATCAACTCCTGCACTTAGCTTCTGCAAGATAAAATGACGACTTG
>322134S
CTGTGCTCTCCCTTTTGGGCCTTTTTACGATTTTCAAANNNNNNNNNNNNNNCTAGCGGGATCGAACCGCTGATCCCCGCGTTATTAGCACGGTGCCTTAACCAACTGGGCCAAGAGACCTGTAATCTGTATTAAACCTGCATAAATTATGAAATCATAGCAACGTTTCAAACACTTC-AGNNGCCCC-ATCCCTTCGTGTNNNNNNTGAAATGAAACTCTAGAATATCATCCATNNNNNNGCATTCTTGCTGCTGNNNNNNNNNNATATGAGATCTAGNAANNNGAAATNNNNNNNNNNNNNGANNNNNNAAGNNNNNNNNNNNNNGAAATGCAAGAATTGATNNNNNNNNNNNNNNNNNNNNNNNNNNNNNNNNNNNNAAANNNNNNCGTNNNNNNNNNNNNNNNNNNNNNNNNNnnnnnnnnnnnnnnnnnnnnnnnnnnnnnnnnnnnnnnnnnnnnnnnnnnnnnnnnnnnnnnnnnnnnnnnnnnnnnnnnnnnnnnnnnnnnnnnnnnnnnnnnnnnnnnnnnnnnnnnnnnnnnnnnnnnnnnnnnnnnnnnnnnnnnnnnnnnnnnnnnnnnnnnnnnnnnnnnnnnnnnnnnnnnnnnnnnnnnnnnnnnnnnnnnnnnnnnnnnnnnnnnnnnnnnnnnnnnnnnnnnnnnnnnnnnnnnnnnnnnnnnnnnnnnnnnnnnnnnnnnnnnnnnnnnnnnnnnnnnnnnnnnnnnnn
>378604X
CTGTGCTCTCCCTTTTGGGCCTTCTTACGATTTTCAAAAAAAAGTATGGTCTCTAGCGGGATCGAACCGCTGATCCCCGCGTTATTAGCACGGTGCCTTAACCAACTGGGCCAAGAGACCTGTAATCTGTATTAAACCAGCATAAATTATGAAATCATAGCAACGTTTCAAACACTTC-AGATGCCCC-ATCCCTTCGTGTGGATGCTGAAATGAANCTCTAGAATATCATCCATTTAGTAGCATTCTTGCTGCTGGTATAGTATCATATGAGATCTAGGAAGATGAAATGAAGCTTGAGAAAGAGTTAGCAAGTTTAATGGAAGCTGAAATGCAAGAATTGATAATGTAATGGGAAAATGAAGCATATAAAACGATAGGAAAAATAATCGTAATATTATTGTATGCAAATACCGATTAAATTTGAGGATCCCTATACCCTTGAGGAGAAGTTCTAGTATGTTCTGTATACATAGTATTGAAGCCTCTATCAACAATGGAATCCCGATAATTATCACAAAATTCACACAAACCTCAGATAAACGTAACAGTATTAGCATACATAATTATACCCAGGCCTCTCCCACAGTGCGTATGATTCGCTACGAAATCATCAATTNCACATAATATTGAGATTGCATTTGTTTTTGTTTCTTGCGTTGTCACTTTTAATTCTGCTGTATTATCAACTCCTGCACTTAGCTTCTGCAAGATAAAATGACGACTTG
>BC187
nnnnnnnnnnnnnnnnnnnnnnnnnnnnnnnnnnnnnnnnnnnnnnnnnnnnnnnnnnnnnnnnnnnnnnnnnnnnnnnnnnnnnnnnnnnnnnnnnnnnnnnnnnnnnnnnnnnnnnnnnnnnnnnnnnnnnnnnnnnnnnnnnnnnnnnnnnnnnnnnnnnnnnnnnnnnnnnnnnnnnnnnnnnnnnnnnnnnnnnnnnnnnnnnnnnnnnnnnnnnnnnnnnnnnnnnnnnnnnnnnnnnnnnnnnnnnnnnnnnnnnnnnnnnnnnnnnnnnnnnnnnnnnnnnnnnnnnnnnnnnnnnnnnnnnnnnnnnnnnnnnnnnnnnnnnnnnnnnnnnnnnnnnnnnnnnnnnnnnnnnnnnnnnnnnnnnnnnnnnnnnnnnnnnnnnnnnnnnnnnnnnnnnnnnnnnnnnnnnnnnnnnnnnnnnnnnnnnnnnnnnnnnnnnnnnnnnnnnnnnnnnnnnnnnnnnnnnnnnnnnnnnnnnnnnnnnnnnnnnnnnnnnnnnnnnnnnnnnnnnnnnnnnnnnnnnnnnnnnnnnnnnnnnnnnnnnnnnnnnnnnnnnnnnnnnnnnnnnnnnnnnnnnnnnnnnnnnnnnnnnnnnnnnnnnnnnnnnnnnnnnnnnnnnnnnnnnnnnnnnnnnnnnnnnnnnnnnnnnnnnnnnnnnnnnnnnnnnnnnnnnnnnnnnnnnnnnnnnnnnnnnnnnnnnnnnnnnnnnnnnnnnnnn
>DBVPG1106
CTGTGCTCTCCCTTTTGGGCCTTNTTACNATTTTCAAAAAAAAGTATGGTCTCTAGCGGGATCNANCCGCTGATNCCCGCGTTATTAGCACNGTGCCTTNACCAACTGGGCCAAGAGACCTGTAATCTGNNNNNNNNNNGCATAAATTATGAAATCNTAGCAACGTTNNNNNNNNNTC-NNNNNNCCC-ANCCNNNCNNNNNNNNNNNGNNNNNNNNNNNNNNNNNNNNNNNNNNNNNNNNNNNNNNNNNNNNNNNNNNNNNNNNNNTNNNNNNNNNNNNNNNNNNNNNNNNNNNNNNNNNNNNNNNNNNNNNNNNNNNNNNNNNNNNNNNNNN-NNNNNNNNNNNNNNNNNNNNNNNNNNNNNNNNNNNNNNNNNNNNNNNNNNNNNNNNNNNNNNNNNNNNNNNNNNNNNNNGNNNNNNNNNNNNNNNNNNNNNNNNNNNNNNNNNNNNNNNNNNNNNNNNNNNNNNNNNNNNNNNNNNNNNNNNNNNNNNNNNNNNNNNNNNNNNNNNNNNNNNNNNNNNNNNNNNNNNNNNNNNNNNNNNNNNNNNNNNNNNNNNNNNNNNNNNNNNNNNNNNNNNNNNNNNNNNNNNNNNNNNNNNNNNNNNNNNNNNNNNNNNNNNNNNNNNNNNNNNNNNNNNNNNNNNNNNNNNNNNNNNNNNNNNNNNNNNNNNNNNNNNNNNNNNNNNNNNNNNNNNNNNNNNNNNNNNNNNNNNNNNNNNNNNNNN
>DBVPG1373
nnnnnnnnnnnnnnnnnnnnnnnnnnnnnnnnnnnnnnnnnnnnnnnnnnnnnnnnnnnnnnnnnnnnnnnnnnnnnnnnnnnnnnnnnnnnnnnnnnnnnnnnnnnnnnnnnnnnnnnnnnnnnnnnnnnnnnnnnnnnnnnnnnnnnnnnnnnnnnnnnnnnnnnnnnnnnnnnnnnnnnnnnnnnnnnnnnnnnnnnnnnnnnnnnnnnnnnnnnnnnnnnnnnnnnnnnnnnnnnnnnnnnnnnnnnnnnnnnnnnnnnnnnnnnNNNNNNNNNNNNNNNNNNANNNAAGNNNNNNNAAGAGTTAGCAAGNNNNNNGGAANNNNNNNTGCNAGAATTGATAATGTAATGGGAAAATGAAGCATATAAAACGATAGGAAAANTAATCGTAATATTATTGTATGCAAATACCGATTAAATTTGAGGATCCCTATACCCTTGAGGAGAAGTTCTAGTATGTTCTGTATACATAGTATTGAAGCCTCTATCAACAATGGAATCCCGATAATTATCACAAAATTCACACAAACCTCAGATAAACGTAACAGTATTAGCATACATAATTATACCCAGGCCTCTCCCACAGTGCGTATGATTCGCTACGAAATCATCAATTTCACATAATATTGAGATTGCATTTGTTTTTGTTTCTTGCGTTGTCACTTTTAATTCTGCTGTATTATCAACTCCTGCACTTAGCTTCTGCAAGATAAAATGACGACTTG
>DBVPG1788
nnnnnnnnnnnnnnnnNNNNNNNNNNNNNNNNNNNNNNAAAANNNNNNNTCNNNNNNNNNNNNNNNNNNNNNNNNNNCNNNNNNNNNNNNNNNNNNNNNNNNCNNNNNNNCCNNNNNNNNNNNNNNNNNNNNNNNNCNNNNNNNNNNNNNNNNNNNNNNNNANCGNNNNNNANNNNNN-NNNNNCCCN-NNCCNNNNNNNNNNNNNNNNNAATGAAANNNNNNNATANNNNNNANNNNNNNNNNNNNNNNNNNNNNNNNNNNNNNCATNNNNNNNNTNNNAAGANNNNNNNAAGNNNNNNAAAGAGNNNGCAAGTTTNNNNNNAGCNNNNNNNNNNNNNNNNNNNNNNNNNNNNNNNNNNNNAGCATATAAAACGNNNNNNNANNNNNTCGTANNNNNNNNNNNNNNAANNACNNNNNAAATNNNNNNNNNNCTATACCCNNNNNNNNNNNNNNTAGNNNGNNNNNNNTACATAGTNNNNNNNCCTCTATCAACANNNNNNNNCNNNNNNNNNTCACAAAANNNACACAAACCTCAGATAAACGTAACAGTATTAGCATACATAATTATACCCAGGCCTCTCCCACAGTGCGTATGATTCGCTACGAAATCATCAATTTCACATAATATTGAGATTGCATTTGTTTTTGTTTCTTGCGTTGTCACTTTTAATTCTGCTGTATTATCAACTCCTGCACTTAGCTTCTGCAAGATAAAATGACGACTTG
>DBVPG1853
CTGTGCTCTCCCTTTTGGGCCTTCTTACGATTTTCAAANNNNNNNNNNNTCTCTAGCGGGATCGAACCGCTGATCCCCGCGTTATTAGCACGGTGCCTTAACCAACTGGGCCAAGAGACCTGTAATCTGTATTAAACCTGCATAAATTATGAAATCATAGCAACGTTTCAAACACTTC-AGATGCCCC-ATCCCTTCGTGTNNNNNNTGNNNNNNNACTNNNNNATATCATCCATNNNNNNNNATTCTTGCTGCTNNNNNNNNNNNNNNNNNNNNCTAGNNNNNNGAAATNNNNNNNNNNNAAGANNNNNNAAGNNNNNNNNNANNNNNNNNNNNAGANNNNNNNnnnnnnnnnnnnnnnnnnnnnnnnnnnnnnnnnnnnnnnnnnnnnnnnnnnnnnnnnnnnnnnnnnnnnnnnnnnnnnnnnnnnnnnnnnnnnnnnnNNNNNNNNNNNNNNNNNNGTTCNNNNNNNNNNNNNNTGAAGNNNNNNNNNNNNNNNNNATCCCGATAATTATCACAAAATTCACACAANNNNNNNNNNNNNNNNNNNNNNNNNNNATACATAATTATACCCAGNNNNNNNNCANNNNNNGTATGATTCNNNNNGAAATCATCAATTTCACATAATATTGAGATTGCATTTGTTTTTGTTTCTTGCGTNNNNNNTNNTAATTCTGCTGTATTATCAACTCCTGCACTTAGCTTCTGCAAGATAAAATGACGACTTG
>DBVPG6040
NNNNNNNNNNNNNNNNNNNN-NNNNNNNNNNNNNNNNNNNNnnnnnnnnnnnnnnnnnnnnnnnnnnnnnnnnnnnnnnnnnnnnnnnnnnnnnnnnnnnnnnnnnnnnnnnnnnnnnnnnnnnnnnnnnnnnnnnnnnnnnnnnnnnnnnnnnnnnnnnnnnnnnnnnnnnnnnnnnnnnnnnnnnnnnnnnnnnnnnnnnnnnnnnnnnnnnnnnnnnnnnnnnnnnnnnnnnnnnnnnnnnnnnnnnnnnnnnnnnnnnnnnnnnnnnnnnnnnnnnnnnnnnnnnnnnnnnnnnnnnnnnnnnnnnnnnnnnnnnnnnnnnnnnnnnnnnnnnnnnnnnnnnnnnnnnnnnnnnnnnnnnnnnnnnnnnnnnnnnnnnnnnnnnnnnnnnnnnnnnnnnnnnnnnnnnnnnnnnnnnnnnnnnnnnnnnnnnnnnnnnnnnnnnnnnnnnnnnnnnnnnnnnnnnnnnnnnnnnnnnnnnnnnnnnnnnnnnnnnnnnnnnnnnnnnnnnnnnnnnnnnnnnnnnnnnnnnnnnnnnnnnnnnnnnnnnnnNNNNNNNNNNN-NNNNNNNNNNNNNNNNNN-NNNNNNNNNNNNNNNNNNNNNNNNCANNNNNNNNNNNNNNNNNNNNNNNNNCANNNNNNNNNNNNNNN-NNNNNNNNNNNNNNNNNNNNNNNNNNNNNNNNNNNNNNGCNNNNNNNNNNNGCANGATAAAATGACGANNNN
>DBVPG6044
CTGTGCTCTCCCTTTTGGGCGNNNNNGCGATTTTCAAAAAA-A-TATGGTCTCTAGCGGGATCGAACCGCTGATCCCCGCGTTATTNGCACGGTGCCTTAACCAACTGGGCCAAGNNNNNTGTAATCTGTGTTAAACCTGCATAAAGTATGAAATCATAGCAACGTTTNNNNCACTTC-AGNNNCCCCCATCCCTTNNNGTAGNNNNNNNNNNNNNNNTNNNNNNNNNNNNNNNNNNNNNNNNNNNNNNGNNNNNNNNNNNNNNNNNNNTGNNNNNNNNNNNNNNNNNNNNNNNNNNNNNNNNNNNNNNNNNNNNNNNNNNNNNNNNNNNNNNN-NNNNNNNNNNNNNNNNNNNNNNNNNNNNNNNNNNNNNNNNNNNnnnnnnnnnnnnnnnnnnnnnnnnnnnnnnnnnnnnnnnnnnnnnnnnnnnnnnnnnnnnnnnnnnnnnnnnnnnnnnnnnnnnnnnnnnnnnnnnnnnnnnnnnnnnnnnnnnnnnnnnnnnnnnnnnnnnnnnnnnnnnnnnnnnnnnnnnnnnnnnnnnnnnnnnnnnnnnnnnnnnnnnnnnnnnnnnnnnnnnnnnnnnnnnnnnnnnnnnnnnnnnnnnnnnnnnnnnnnnnnnnnnnnnnnnnnnnnnnnnnnnnnnnnnnnnnnnnnnnnnnnnnnnnnnnnnnnnnNNNNNNNNN-NNNNNNNNNNNNNNNNNNNNNNNNNNNNNNNNNANNNNNNNNNN
>DBVPG6765
CTGTGCTCTCCCTTTTGGGCCTTCTTACGATTTTCAAAAAAAAGTATGGTCTCTAGCGGGATCGAACCGCTGATCCCCGCGTTATTAGCACGGTGCCTTAACCAACTGGGCCAAGAGACCTGTAATCTGTATTAAACCAGCATAAATTATGAAATCATAGCAACGTTTCAAACACTTC-AGATGCCCC-ATCCCTTCGTGTGGATGCTGAAATGAAACTCTAGAATATCATCCANNNNNNNNNATTCTTGCTGCTGNNNNNNNNTCATANNNNNNNNNNNNNNNNNNNNNNNNNNNTGAGNAAGANNNNNNNNNNNNNNNNNNNNNNNNNNNNNNAGANNNNNNNNNNNNNNNNNAANNNNNNGNNNNNNNNNNNNnnnnnnnnnnnnnnnnnnnnnnnnnnnnnnnnnnnnnnnnnnnnnnnnnnnnnnnnnnnnnnnnnnnnnnnnnnnnnnnnnnnnnnnnnnnnnnnnnnnnnnnnnnnnnnnnnnnnnnnnnnnnnnnnnnnnnnnnnnnnnnnnnnnnnnnnnnnnnnnnnnnnnnnnnnnnnnnnnnnnnnnnnnnnnnnnnnnnnnnnnnnnnnnnnnnnnnnnnnnnnnnnnnnnNNNNNNNNNNNNNNNN-NNNNNNNNNNNNNNNNNNNNNNNNNNNNNNNN-NNNNNNNNNNNNNNNNNNNNNNNNNNNNNNNNNNNNNNNNNNNN-NNNNNNNNNNNNNNNNNNNNNNNNNNNN
>K11
NNNNN-NNNNN-NNNNNNNN-NNNNNNNNNNNN-NNNNNNN-N-N-NNNNNNNNNNNNNNNNNNNNNNNNNNNNNNNNNNNNNNNNNNNNNNNNNNNNNNNNNNNNNNNNNNNNNNNNNNNNNNNNNNNNNNNNNNNNNNNNNNNNNNNNNNNNNNNNNNNNNNNNNNNNNNNNNNNN-NNNNNNNNNNNNNNNNNNNNNNNNNNNNNNNNNTGNNNNNNNANNNNNNNNNNNNNNNAGTNNNNNNNNNGCTGNNNNNNTAGNNNNNNNTNNNNNNNNNNNNNNTGAAATGANNNNNNAGAAANNNNNNGCNAGTNNNNNNNNNNNNGAAATNNNAGAATTGATAANNTAATGGGAAAATGAANNATATAAAACGATAGGAAAAATAATCGTAATATTATTGTATGCAAATACCGATTAAATTTGAGGATCCCTATACCCTTGAGGAGAAGTTCTAGTATGTTCTGTATACATAGTATTGAAGCCTCTATCAACAATGGAANNNNGATAATTATCACAAAATNNACACAANNNNCAGATAAACGTAACAGTATTAGCATACATAATTATACCCAGGCNNNNNNCANANTGCGTATGATTCGCTACGAAATCATCAATTTCACATAATNNTGAGATTGCATTTGTTTTTGTNNNTTGCGTTGTCACTTTTANNNNTGCTGTATTATCAACTCCTGCNNTTAGCNTCTGCAAGATAAANNGACGACTNN
>L_1374
nnnnnnnnnnnnnnnnnnnnnnnnnnnnnnnnnnnnnnnnnnnnnnnnnnnnnnnnnnnnnnnnnnnnnnnnnnnnnnnnnnnnnnnnnnnnnnnnnnnnnnnnnnnnnnnnnnnnnnnnnnnnnnnnnnnnnnnnnnnnnnnnnnnnnnnnnnnnnnnnnnnnnnnnnnnnnnnnnnnnnnnnnnnnnnnnnnnnnnnnnnnnnnnnnnnnnnnnnnnnnnnnnnnnnnnnnnnnnnnnnnnnnnnnnnnnnnnnnnnnnnnnnnnnnnnnnnnnnnnnnnnnnnnnnnnnnnnnnnnnnnnnnnnnnnnnnnnnnnnnnnnnnnnnnnnnnnnnnnnnnnnnnnnnnnnnnnnnnnnnnnnnnnnnnnnnnnnnnnnnnnnnnnnnnnnnnnnnnnnnnnnnnnnnnnnnnnnnnnnNNNNNNNNNNNNNNNNNNNNNNNNNNNNNNNNNNNNNNNNNNTTCTGNNNNNNNNNNNNNGAAGNNNNNNNNAACAATGGAATCCCNNNNNNNNNNACAAAATTCACACAAACCTCANNNNNNCGTAANNNNNNNNNNATACATANNNNNNNNCAGGCCTCTCCCANNNNNNGTATGATTCNNNNNGAAATCATCAATTTCACATAATATTGAGATTGCATTTGTTTTTGTTTCNNNCGTTGTCACTTTTAATTCTGCTGTATTATCAACTCCTGCACTTAGCTTCTGCAAGATAAAATGACGACTTG
>L_1528
CTGTGCTCTCCCTTTTGGGCCTTTTTACGATTTTCAAAAAAANNTNTGGTCTCTAGNGGGATCGAACCNCTGATCCCCGNGTTATTAGCNCGGTGCCTTAACNAACTGGGCCAAGAGACCTGTAATCTGTATTAAACCTGCATAAATTATGAAATCATAGCAACGTTTCAAACACTTC-AGATGCCCC-ATCCCTTCGTGTGGATGCTGAAATGAAACTCTAGAATATCATCCATTTAGTAGCATTCTTGCTGCTGGTATAGTATCATATGAGATNNNNNAANNNGAAATGAAGCTTGAGNAAGANNNNNNAAGNNNNNNNNNNNNNGAAATGCAAGAATTNNNNNNNNNNNNNGANNNNNNNNNNNNNNNNACNNNNNNNAANNNNNNCGTANNNNNNNNNNNNNNANNNNNNNNNNNNNNNNNNNNNNNNNNNNNNNNNNNNNNNNNNNnnnnnnnnnnnnnnnnnnnnnnnnnnnnnnnnnnnnnnnnnnnnnnnnnnnnnnnnnnnnnnnnnnnnnnnnnnnnnnnnnnnnnnnnnnnnnnnnnnnnnnnnnnnnnnnnnnnnnnnnnnnnnnnnnnnnnnnnnnnnnnnnnnnnnnnnnnnnnnnnnnnnnnnnnnnnnnnnnnnnnnnnnnnnnnnnnnnnnnnnnnnnnnnnnnnnnnnnnnnnnnnnnnnnnnnnnnnnnnnnnnnnnnnnnnnnnnnnnnnnnnnnnnnnnnnnnnnn
>NCYC110
CTGTGCTCTCCCTTTTGGGCGTTTTTGCGATTTTCAAAAAA-A-TATGGTCNNNNNCGGGATCGAACCGCTGATCCCCGCGTTATTAGCACGGTGCCTTAACCAACTGGGCCAAGAGACCTGTAATCTGTGTTAAACCTGCATAAAGTATGAAATCATAGCAACGTTTCAAACACTTC-AGATGCCCCCATCCCTTCGTGTAGATGATGAAATGAAACTCTAGAATATCATCCATTTAGTAGCATTCTTGCTGCTGGTATAGTATCATATGAGATCTAGGAAGATGAAATGAAGCTTGAGAAAGAGTTAGCAAGTTTAATGGAAGCTGAAATGCAAGAATTGATAATGTAATGGGAAAATGAAGCATATAAAACGATAGGAAAAATAATCGTAATATAATTGTATGCAAATACCGATTAAATTCGANNNNNNCTATACCCTNNNNNAGAAGTTCTAGTATGTTCTGTATACATAGTNTTGAAGCCTCTATCAACAATGNNNNNNCGANNNNNNNCNCANNNNNNNNNNNNNNNNNNNNNNNNNGTAACANNNNNNGCATACNNNNNNNNACCNNNNNNNNNNNNNNNNNNNNNNNNNNNNNNTNNNNNNNNNNNNNNNNNNNNNNNNNNNNNNNNNNNNNNNNNNNNNNNNNNNNNNNNNNNNNNNNNNNNNNNNNNNNNNNNNNNNNNNNNNNNNNNNNNNNNNNNNNNNNNNNNNNNNNNNNNNN
>NCYC361
nnnnnnnnnnnnnnnnnnnnnnnnnnnnnnnnnnnnnnnnnnnnnnnnnnnnnnnnnnnnnnnnnnnnnnnnnnnnnnnnnnnnnnnnnnnnnnnnnnnnnnnnnnnnnnnnnnnnnnnnnnnnnnnnnnnnnnnnnnnnnnnnnnnnnnnnnnnnnnnnnnnnnnnnnnnnnnnnnnnnnnnnnnnnnnnnnnnnnnnnnnnnnnnnnnnnnnnnnnnnnnnnnnnnnnnnnnnnnnnnnnnnnnnnnnnnnnnnnnnnnnnnnnnnnnnnnnnnnnnnnnnnnnnnnnnnnnnnnnnnnnnnnnnnnnnnnnnnnnnnnnnnnnnnnnnnnnnnnnnnnnnnnnnnnnnnnnnnnnnnnnnnnnnnnnnnnnnnnnnnnnnnnnnnnnnnnnnnnnnnnnnnnnnnnnnnnnnnnnnnnnnnnnnnnnnnnnnnnnnnnnnnnnnnnnnnnnnnnnnnnnnnnnnnnnnnnnnnnnnnnnnnnnnnnnnnnnnnnnnnnnnnnnnnnnnnnnnnnnnnnnnnnnnnnnnnnnnnnnnnnnnnnnnnnnnnnnnnnnnnnnnnnnnnnnnnnnnnnnnnnnnnnnnnnnnnnnnnnnnnnnnnnnnnnnnnnnnnnnnnnnnnnnnnnnnnnnnnnnnnnnnnnnnnnnnnnnnnnnnnnnnnnnnnnnnnnnnnnnnnnnnnnnnnnnnnnnnnnnnnnnnnnnnnnnnnnnnnnnnnnnnnnnn
>RM11_1A
CTGTGCTCTCCCTTTTGGGCCTTCTTACGATTTTCAAAAAAAAGTATGGTCTCTAGCGGGATCGAACCGCTGATCCCCGCGTTATTAGCACGGTGCCTTAACCAACTGGGCCAAGAGACCTGTAATCTGTATTAAACCTGCATAAATTATGAAATCATAGCAACGTTTCAAACACTTC-AGATGCCCC-ATCCCTTCGTGTGGATGCTGAAATGAAACTCTAGAATATCATCCATTTAGTAGCATTCTTGCTGCTGGTATAGTATCATATGAGATCTAGGAAGATGAAATGAAGCTTGAGAAAGAGTTAGCAAGTTTAATGGAAGCTGAAATGCAAGAATTGATAATGTAATGGGAAAATGAAGCATATAAAACGATAGGAAAAATAATCGTAATATTATTGTATGCAAATACCGATTAAATTTGAGGATCCCTATACCCTTGAGGAGAAGTTCTAGTATGTTCTGTATACATAGTATTGAAGCCTCTATCAACAATGGAATCCCGATAATTATCACAAAATTCACACAAACCTCAGATAAACGTAACAGTATTAGCATACATAATTATACCCAGGCCTCTCCCACAGTGCGTATGATTCGCTACGAAATCATCAATTTCACATAATATTGAGATTGCATTTGTTTTTGTTTCTTGCGTTGTCACTTTTAATTCTGCTGTATTATCAACTCCTGCACTTAGCTTCTGCAAGATAAAATGACGACTTG
>S288c
CTGTGCTCTCCCTTTTGGGCCTTTTTACGATTTTCAAAAAAnAnTnTGGTCTCTAGCGGGATCGAACCGCTGNNNNNNNNNNNNNNNNNNNNNNNNNNTAACCAACTGGGCCAAGAGACCTGTAATCTGTGTTAAACCTGCANNNNNTATGANNNNNNNNNNNCGTTTCAAATACTTCnAGATGCCCCCATCCCTTCGTNNAGATGATGAAATGAAACTCTAGAATATCATCCATTTAGTAGCATTCTNGCTGCTGGTATAGTATCATATGAGATCTAGGAAGATGAAANGAAGCTTGAGAAAGAGTTAGCAAGTTNNNNNNNNNNNNNNNNNNNNNNNNNNNNAATGTAATGGGANNNNNAAGCATATAAAACGAnAGGAAAAATAATnGTAATATTATNNNATGCAAATACCGNTTAAATTTGAGGATCCCTATACCCTTGAGGAGAAGTTCTAGTATGTTCTGTATNNNNNNNNNNNNNNCCTCTATCAACAATGGAATCCCGATAATTATCACAAAATTCACACAAACNNNANATAAACGTAACAGTATTAGCATACATAATTANNNCCAGGCTTCTCCCACAGNGCGCATGATTCGCTACGAAATCATCAATTTCACATAATATTGAGATTGCATTTGTTNNNNNNNNNNNNNNNNNNNNNNTTAATTCTGCTGTATTATCAACTCCTGCACTTAGCTTCTGCAAGATAAAATGACGACTTG
>SK1
CTGTGCTCTCCCTTTTGGGCGTTTTTGCGATTTTCAAAAAA-A-TATGGTCTCTAGCGGGATCGAACCGCTGANNNCCGCGTTNNNNNNNNGGTGCCTTAACCAACTGGGCCAAGAGACCTGTAATCTGTGTTAAACCTGCATAAAGTATGAAATCATAGCAACGTTTCAAACACTTC-AGATGCCCCCATCCCTTCGTGTAGATGATGAAATGAAACTCTAGAATNTCNTCCATTTAGTAGCATTCTTGCTGCTNGTATAGTATCATATGAGATCTAGGAAGATGAAATGAAGCTTGAGAAAGAGTTAGCAAGTTTAATGGAAGCTGAAATGCAAGAATTGATAATGTAATGGGAAAATGAAGCNTATAAAACGATAGGAAAAATAATCGTAATATAATTGTATGCAAATACCGATTAAATTCGAGGATCCCTATACCCTTGAGGAGAAGTTCTAGTATGTTCTGTATACATAGTATTGAAGCCTCTATCAACAATGGAATCCCGATAATTATCACAAAATTCACACAAACCTCAGATAAACGTAACAGTATTAGCATACATAATTATACCCAGGCTTCTCCCACAGTGCGTATGATTCGCTACGAAATCATCAATTTCACATAATATTGAGATTGCATTTGTTTTTGTTTCTTGCGTTGTCACTTTTAATTCTGCTGTATTATCAACTCCTGCACTTAGCTTCTGCAAGATAAAATGACGACTTG
>UWOPS03_461_4
CTGTGGTCTCCCTTTTGGGCCTTTTTACGATTTTCAAAAAAAA-T-TGGTCTCTAGCGGGATCGAACCGCTGATCCCCGCGTTATTAGCACGGTGCCTTAACCAACTGGGCCAAGAGACCTGTAATCTGTGTTAAACCTGCATAAATTACAAAATCATACCAACGTTTTAAATACTTCCAGATGCCCC-ATCCCTTCGTGTAGATGCTCAAATGAAACTCTAGAATATCATCCATTTAGTAGCATTCTNGCTGCTGGTATAGTATCATATGAGATCTAGGAAGATGAAATGAAGCTTGAGAAAGAGTTAGCNAGTTNAATGGAAGCTGAAATGCAAGAATTGATAATGTAATGGGAAAATGAAGCATATAAAACGATAGGAAAAATAATCGTAATATTATTGTATGCAAATACCGATTAAATTTGAGGATCCATATACCCTTGAGGAGAAGTTCTAGTATGTTCTGTATACATAGTATTGAAGCCTCTATCAACAATGGAATCCCGATAATTATCACAANNTTCACACAAACCTCAGATAAACGTAACAGTATTAGCATACATAATTATACCCAGGCCTTTCCCACAGTGCGTATGATTTGCTACGAAATCATCAATTTCACATAATATTGAGATTGCATTTGTTTTTGTTTCTTGCTTTGTCACTTTTAATTCTGCTGTATTATCAACTCCTGCACTTAGNTTCTGCAAGATAAAATGACGACTTG
>UWOPS05_217_3
CTGTGGTCTCCCTTTTGGGCCTTTTTACGATTTTCAAAAAAAA-T-TGGTCTCTAGCGGGATCGAACCGCTGATCCCCGCGTTANNNNNNNNGTGCCTTAACNNNNNNGGCCNNNNNNNCTGTAATCTGTGTTAAACCTGNNNNNNNNNNNNNNNNATACCANNNNNNTANNNNNNNNNNNNNNCCCC-ATNNNNNNNNNNNNNNNNN-NNNNNNNNCNNNNNNNNnnnnnnnnnnnnnnnnnnnnnnnnnnnnnnnnnnnnnnnnnnnnnnnnnnnnnnnnnnnnnnnnnnnnnnnnnnnnnnnnnnnnnnnnnnnnnnnnnnnnnnnnnnnnnnnnnnnnnnnnnnnnnnnnnnnnnnnnnnnnnnnnnnnnnnnnnnnnnnnnnnnnnnnnnnnnnnnnnnnnnnnnnnnnnnnnnnnnnnnnnnnnnnnnnnnnnnnnnnnnnnnnnnnnnnnnnnnnnnnnnnnnnnnnnnnnnnnnnnnnnnnnnnnnnnnnnnnnnnnnnnnnnnnnnnnnnnnnnnnnnnnnnnnnnnnnnnnnnnnnnnnnnnnnnnnnnnnnnnnnnnnnnnnnnnnnnnnnnnnnnnnnnnnnnnnnnnnnnnnnnnnnnnnnnNNNNNNNNNNNNNNNNNNNNNNNNNNNNNNNNNNNNNNNNNNNNNNNNNNNNNNNNNNNNNNNNNNNNNNNNNNNNNNNNNNNNNNNNNNNNNNNNNNNNNNNNNNNNNNNN
>UWOPS05_227_2
NNNNNNNNNNNNNNNNNNNNNNNNNNNNNNNNNNCAAAANNNN-N-NNNNNNNNNNNNNNNNNNNNNNNNNNNNNNNNNNNNNNNNNNNNNNNNNNNNNNNNNNNNNNNNNNNNNNGNNNNNNNNNNNNNGTNNNNNNNNNNNNAATTACANNNNNNNNNNNNNGTTNNNNNNNNNNNCNNNNNNCNN-NNNNNNNNNNNNNNNNNNNNNNNNGAANNNNNNGAATANNNNNNNNNNNNNNGCATTCTNNNNNNNNNTATANNNNNNTATGAGATCTAGGAAGATGAAATGAAGCTTGAGAAAGAGTTNNNNAGTTTAATGGAANNNNNNNNNNNNGAATNNNNNNNNNNNNGGGAAAATGANGNNNNNNNNACNNNNNNNNNAATNNNNNNNATATNNTNNNNTGCNNNNNNNNNNNAAATTTGAGNNNNNNNNNNCNNNTGAGGAGAANNNNNNNNNTGNNNNNNNNNNNNNNNNNNNNNNNNNNNNNNNNNNNNNNNNNNNNNNNNNNNNNNNNNNNNNNNNNNCANNNNNCANNNNNNNNNNNNANNNNNNNNNNNNNNNNNNNNNNNNNNNNNNNNNNNNNNNNNNNNNNNNNNNNNNNNNNNNNNNNNNNNNNNNNNNNNNNNNNNNnnnnnnnnnnnnnnnnnnnnnnnnnnnnnnnnnnnnnnnnnnnnnnnnnnnnnnnnnnnnnnnnnnnnnnnnnnnnnnnnnnnnnnnnnnnnnn
>UWOPS83_787_3
CTGTGCTCTCCCTTTTGGGCCTTNTTACGATTTTCAAAAAA-A-T-TGGTCTCTAGCGGGATCGAACCGCTGATCCCCGCGTTATTAGCACGGTGCCTTAACCAACTGGGCCAAGAGACCNGTAANCTGTATTAAACCTGNNNNNNNNNNNAAATNNNNNNNNNGTTTCAAACACTNN-NNNNNCCCC-ATCCCTTNNNNNNNNNNNNNNNNNNNNACNNNNNNNNNNNNTCCANNNNNNNNNNNNNN-NNNNNNNNNnnnnnnnnnnnnnnnnnnnnnnnnnnnnnnnnnnnnnnnnnnnnnnnnnnnnnnnnnnnnnnnnnnnnnnnnnnnnnnnnnnnnnnnnnnnnnnnnnnnnnnnnnnnnnnnnnnnnnnnnnnnnnnnnnnnnnnnnnnnnnnnnnnnnnnnnnnnnnnnnnnnnnnnnnnnnnnnnnnnnnnnnnnnnnnnnnnnnnnnnnnnnnnnnnnnnnnnnnnnnnnnnnnnnnnnnnnnnnnnnnnnnnnnnnnnnnnnnnnnnnnnnnnnnnnnnnnnnnnnnnnnnnnnnnnnnnnnnnnnnnnnnnnnnnnnnnnnnnnnnnnnnnnnnnnnnnnnnnnnnnnnnnnnnnnnnnnnnnnnnnnnnnnnnnnnnnnnnnnnnnnnnnnnnnnnnnnnnnnnnnnnnnnnnnnnnnnnnnnnnnnnnnnnnnnnnnnnnnnnnnnnnnnnnnnnnnnnnnnnnnnnnnnnnn
>UWOPS87_2421
nnnnnnnnnnnnnnnnnnnnnnnnnnnnnnnnnnnnnnnnnnnnnnnnnnnnnnnnnnnnnnnnnnnnnnnnnnnnnnnnnnnnnnnnnnnnnnnnnnnnnnnnnnnnnnnnnnnnnnnnnnnnnnnnnnnnnnnnnnnnnnnnnnnnnnnnnnnnnnnnnnnnnnnnnnnnnnnnnnnnnnnnnnnnnnnnnnnnnnnnnnnnnnnnnnnnnnnnnnnnnnnnnnnnnnnnnnnnnnnnnnnnnnnnnnnnnnnnnnnnnnnnnnnnnnnnnnnnnnnnnnnnnnnnnnnnnnnnnnnnnnnnnnnnnnnnnnnnnnnnnnnnnnnnnnnnnnnnnnnnnnnnnnnnnnnnnnnnnnnnnnnnnnnnnnnnnnnnnnnnnnnnnnnnnnnnnnnnnnnnnnnnnnnnnnnnnnnnnnnnnnnnnnnnnnnnnnnnnnnnnnnnnnnnnnnnnnnnnnnnnnnnnnnnnnnnnnnnnnnnnnnnnnnnnnnnnnnnnnnnnnnnnnnnnnnnnnnnnnnnnnnnnnnnnnnnnnnnnnnnnnnnnnnnnnnnnnnnnnnnnnnnnnnnnnnnnnnnnnnnnnnnnnnnnnnnnnnnnnnnnnnnnnnnnnnnnnnnnnnnnnnnnnnnnnnnnnnnnnnnnnnnnnnnnnnnnnnnnnnnnnnnnnnnnnnnnnnnnnnnnnnnnnnnnnnnnnnnnnnnnnnnnnnnnnnnNNNNNNNNNNNNNNN
>W303
CNNNNNNNNNCCTNNTGGGCCTTNNNNNNATTTTCAAAAAA-A-T-TGGTCTCTAGCGGGATCGAACCGCTGATCCCCGCGTTATTAGCACGGTGCCTTAACCAACTGGGCCAAGAGACCTGTAATCTGTGTTAAACCTGCATAAATTATGAAATCATAGCAACGTTTCAAATACTTC-AGATGCCCCCATCCCTTCGTGTAGATGATGAAATGAAACTCTAGAATATCATCCATTTAGTAGCATTCTTGCTGCTGGTATAGTATCATATGAGATCTAGGAAGATGAAATGAAGCTTGAGAAAGAGTTAGCAAGTTTAATGGAAGCTGAAATGCAAGAATTGATAATGTAATGGGAAAATGAAGCATATAAAACGATAGGAAAAATAATCGTAATATTATTGTATGCAAATACCGATTAAATTTGAGGATCCCTATACCCTNNNNNAGAAGTTCTAGTATGTTCTGTATACATAGTATTGAAGCCTCTATCAACAATGGAATCCCGATAATTATCACAAAATTNNCNCANACCTCAGANAAACNTAACAGTNTTNGCATACATAATTATNCCCNGGNTTNTCCCNCAGTGCGCATGATTCGCTACGAAATCATCAATTTCACATAATNNNGAGATNGCATNNGTNTTNGTTTCTNNNNNNNNNACTTTNNNTNNTGCNGNNNNNTCNACNNCTGCANNNAGNTTCTGCANGATNAAATGACGACTTG
>Y12
CTGTGCTCTCCCTTTTGGGCCTTTTTACGATTTTCNNNNNN-N-N-NNNNNTCTAGCGNNNNNNNNNNNNNNNNNCCCGCGTTNNNAGNNNNNNNNNNNNNNNNACTNNGNNNNNNNNNNNNNNNNNNNNNTTNNNNNNNNNNNNNNNNNNNNNNNNNNGNNNNNNNNNNNNNNNNNN-NNNNNNNNNNNNNNNNNNNNNNNNNNNNNNNNNNNNNNNNNNNNNNNNNNNNNNNNNNNNNNNNNNNNNNNNNNNNNNNNNNNNNNNNNNNNNNNNNNNNNNNNNNNNNNNNNNNNNNNNNNNNNNNNNNNNNNNNNNNNNNNNNNNNNNNNNNNNNNNNNNNNNNNNNNNNNNNNNNN-NNNNNNNNNNNNNNNNNNNNNNNNNnnnnnnnnnnnnnnnnnnnnnnnnnnnnnnnnnnnnnnnnnnnnnnnnnnnnnnnnnnnnnnnnnnnnnnnnnnnnnnnnnnnnnnnnnnnnnnnnnnnnnnnnnnnnnnnnnnnnnnnnnnnnnnnnnnnnnnnnnnnnnnnnnnnnnnnnnnnnnnnnnnnnnnnnnnnnnnnnnnnnnnnnnnnnnnnnnnnnnnnnnnnnnnnnnnnnnnnnnnnnnnnnnnnnnnnnnnnnnnnnnnnnnnnnnnnnnnnnnnnnnnnnnnnnnnnnnnnnnnnnnnnnnnnnnnnnnnnnnnnnnnnnnnnnnnnnnnnnnnnnnnnnnnnnnnnnnnnnnnnnnnn
>Y55
CTGTGCTCTCCCTTTTGGGCCTTTTTACGATTTTCAAAAAAAAGTATGGTCTCTAGCGGGATCGAACCGCTGATCCCNGCGTTATNAGCACGNTGCCTTNACCAANTGGGCCAAGAGACCTGTAATCTGTATTAAACCTGCATAAATTATGAAATCATAGCAACGTTTCAAACACTTC-AGATGCCCC-ATCCCTTCGTGTGGATGCTGAAATGAAACTCTAGAATATCATCCATTTAGTAGCATTCTTGCTGCTGGTATAGTATCATATGAGATCTAGGAAGATGAAATGAAGCTTGAGAAAGAGTTAGCAAGTTTAATGGAAGCTGAAATGCAAGAATTGATAATGTAATGGGAAAATGAAGCATATAAAACGATAGGAAAAATAATCGTAATATTATTGTATGCAAATACCGATTAAATTTGAGGATCCCTATACCCTTGAGGAGAAGTTCTAGTATGTTCTGTATACATAGTATTGAAGCCTCTATCAACAATGGAATCCCGATAATTATCACAAAATTCACACAAACCTCAGATAAACGTAACAGTATTAGCATACATAATTATACCCAGGCCTCTCCCACAGTGCGTATGATTCGCTACGAAATCATCAATTTCACATAATATTGAGATTGCATTTGTTTTTGTTTCTTGCGTTGTCACTTTTAATTCTGCTGTATTATCAACTCCTGCACTTAGCTTCTGCAAGATAAAATGACGACTTG
>Y9
CTGTGCTCTCCCTTTTGGGCCTTTTTACGATTTTCAAAAAA-A-T-TGGNNNNNAGCGGGATCGAACCGCTGATCCCCGCGTTATTAGCACGGTNNCTTAACCAACTGGGCCAAGAGACCTGTAATCTGTGTTAAACCTGCATAAATTATGAAATCATAGCAACGTTTCAAACACTTC-AGATGCCCCCATCCCTTCGTGTAGATGATGAAATGAAACTCTAGAATATCATCCATTTAGTAGCATTCTTGCTGCTGGTATAGTATCATATGAGATCTNNNAAGATGAAATGAAGCTTGAGAAAGANNNNNNNAGTTTAATGNNNNCTGANNNNNNNGANNNNATAANNNNNNGGGAAAATNNNNNNNNNNNNACNNNNNNAAANNNNNNCGTAATATTATTGTATGCANNNNNNGNNNNNNNNNNNNNNNNNNNATACNNNNNNNGAGAAGTTCTAGNNNNNNNNNNNNNNNnnnnnnnnnnnnnnnnnnnnnnnnnnnnnnnnnnnnnnnnnnnnnnnnnnnnnnnnnnnnnnnnnnnnnnnnnnnnnnnnnnnnnnnnnnnnnnnnnnnnnnnnnnnnnnnnnnnnnnnnnnnnnnnnnnnnnnnnnnnnnnnnnnnnnnnnnnnnnnnnnnnnnnnnnnnnnnnnnnnnnnnnnnnnnnnnnnnnnnNNNNNNNNNNNNNNNNNNNTNNNNNNNNNNNNNNNNNNNNNNNNAAANNNNNNNNNN
>YIIc17_E5
CTGTGCTCTCCCTTTTGGGCCTTTTTACGATTTTCAAAAAAANNNNNNNTCTNTAGCGGGATNGAACCGCTGATNCCCGNGTTATTAGCACGGNGCCTTAACCAACTGGGCCANGANNCNTGTAATCTGTATTAAACNTGCATAAATTATGAAATCATAGCANCGTTTCAAACACTTC-AGATGCCCC-ATCCCTTCGTGTNNNNNNTGAAATGAANNTCTANNNNNNCATCCATTTAGTAGCATTCTTGCTGCTGGTATAGTATCATATGAGATCTNGNNNNNNNNNNTGAAGCTNGNGNAAGAGNTAGCAAGNNNNNNNNNNGCTGNNNTGCAAGAATTGATAATGTAATNNNNNNNTGAAGCATANNNNNCGATANNNNNNNTAATCGTANTANNATTGTATGCAAATNNCGATTANNNNNGANNATNCCTATANNNNNNNNGAGNNNNNNTAGTATGTTCTGTATACATAGTATTGAAGCCTCTATCNACAATGGAATCCCGATAATTATCACANNNNNNACACAAACNNCAGAAAAACGTAACANNNNNNGCATACATAATTATACCCAGGCCTCTCCCACAGTGCGTATGATTCGCTACGAAATCATCAATTTCACATAATATTGAGATTGCATTTGTTTTTGNNNNNNGCGTTGTCACTTTTAATTCTGCTGTATTATCAACTCCTGCACTTAGCTTCTGCAAGATAAAATGACGACTTG
>YJM789
CTGTGCTCTCCCTTTTGGGCCTTCTTACGATTTTCAAAAAAAAGTATGGTCTCTAGCGGGATCGAACCGCTGATCCCCGCGTTATTAGCACGGTGCCTTAACCAACTGGGCCAAGAGACCTGTAATCTGTATTAAACCAGCATAAATTATGAAATCATAGCAACGTTTCAAACACTTC-AGATGCCCC-ATCCCTTCGTGTGGATGCTGAAATGAAACTCTAGAATATCATCCATTTAGTAGCATTCTTGCTGCTGGTATAGTATCATATGAGATCTAGGAAGATGAAATGAAGCTTGAGAAAGAGTTAGCAAGTTTAATGGAAGCTGAAATGCAAGAATTGATAATGTAATGGGAAAATGAAGCATATAAAACGATAGGAAAAATAATCGTAATATTATTGTATGCAAATACCGATTAAATTTGAGGATCCCTATACCCTTGAGGAGAAGTTCTAGTATGTTCTGTATACATAGTATTGAAGCCTCTATCAACAATGGAATCCCGATAATTATCACAAAATTCACACAAACCTCAGATAAACGTAACAGTATTAGCATACATAATTATACCCAGGCCTCTCCCACAGTGCGTATGATTCGCTACGAAATCATCAATTTCACATAATATTGAGATTGCATTTGTTTTTGTTTCTTGCGTTGTCACTTTTAATTCTGCTGTATTATCAACTCCTGCACTTAGCTTCTGCAAGATAAAATGACGACTTG
>YJM975
CTGTGCTCTCCCTTTTGGGCCTTTTTACGATTTTCAAAAAAAAGTATGNTCTNTAGCGGGATCGAACCGCTGATCCCCGNGTNATTAGCACGGTGCCTTAACCAACTGGGCCAAGAGACCTGTAATCTGTATTAANCCTGCATAAATTATGAAATCATAGCANCNTTTCAAACACTTC-AGATGCCCC-ATCCCTTCGTGTGGATGCTGAAATGAAACTCTAGAATATCATCCATTTAGTAGCATTCTTGCTGCTGGTATAGTATCATATGAGATCTAGGAAGATGAAATGAAGCTTGAGAAAGAGTTAGCAAGTTTAATGGAAGCTGAAATGCAAGAATTGATAATGTAATGGGAAAATGAAGCATATAAAACGATAGGAAAAATAATCGTAATATTATTGTATGCAAATACCGATTAAATTTGAGGATCCCTATACCCTTGAGGAGAAGTTCTAGTATGTTCTGTATACATAGTATTGAAGCCTCTATCAACAATGGAATCCCGATAATTATCACAAAATTCACACAAACCTCAGAAAAACGTAACAGTATTAGCATACATAATTATACCCAGGCCTCTCCCACAGTGCGTATGATTCGCTACGAAATCATCAATTTCACATAATATTGAGATTGCATTTGTTTTTGTTTCTTGCGNTGTCACTTTTAATTCTGCTGTATTATCAACTCCTGCACTTAGCTTCTGCAAGATAAANTGACGACTNG
>YJM978
nnnnnnnnnnnnnnnnnnnnnnnnnnnnnnnnnnnnnnnnnnnnnnnnnnnnnnnnnnnnnnnnnnnnnnnnnnnnnnnnnnnnnnnnnnnnnnnnnnnnnnnnnnnnnnnnnnnnnnnnnnnnnnnnnnnnnnnnnnnnnnNNNNNNNNNAANNNNNNNNNNNNNNNNNNNNNNNNN-NNNNNCCNN-NNNNNNNNNNNNNNNNNNNNNAATGANNNNNNNNNNNNNNATCCANNNNNNNNNATTCTTGCNNNNNNNNNNGTANNNNNNGAGANNNNNNAAGATGAAATGAAGCTTGAGAAAGAGTTAGCAAGTTTAATGGAAGCTGAAATGCAAGAATTGATAATGTAATGGGAAAATGAAGCATATAAAACGATAGGAAAAATAATCGTANTATTATTGTATGCAANTACCGATTAAATTTGAGGATCCCTATACCCNTGAGGAGANGTTCTAGTATGTTCTGTATNCATAGTATTGAAGCCTCTATCAACAATGNAATCCCGATAATTATCACAAAATTCACACAAACCTCAGAAAAACGTAACAGTATTAGCATACATAATTATACCCAGGCCTCTCCCACAGTGCGTATGATTCGCTACGAAATCATCAATTTCACATAATATTGAGATTGCATTTGTTTTTGTTTCTTGCGTTGTCACTTTTAATTCTGCTGTATTATCAACTCCTGCACTTAGCTTCTGCAAGATAAAATGACGACTTG
>YJM981
nnnnnnnnnnnnnnnnnnnnnnnnnnnnnnnnnnnnnnnnnnnnnnnnnnnnnnnnnnnnnnnnnnnnnnnnnnnnnnnnnnnnnnnnnnnnnnnnnnnnnnnnnnnnnnnnnnnnnnnnnnnnnnnnnnnnnnnnnnnnnnnnnnnnnnnnnnnnnnnnnnnnnnnnnnnnnnnnnnnnnnnnnnnnnnnnnnnnnnnnnnnnnnnnnnnnnnnnnnnnnnnnnnnnnnnnnnnnnnnnnnnnnnnnnnnnnnnnnnnnnnnnnnnnnnnnnnnnnnnnnnnnnnnnnnnnnnnnnnnnnnnnnnnnnnnnnnnnnnnnnnnnnnnnnnnnnnnnnnnnnnnnnnnnnnnnnnnnnnnnnnnnnnnnnnnnnnnnnnnnnnnnnnnnnnnnnnnnnnnnnnnnnnnnnnnnnnnnnnnnnnnnnnnnnnnnnnnnnnnnnnnnnnnnnnnnnnnnnnnnnnnnnnnnnnnnnnnnnnnnnnnnnnnnnnnnnnnnnnnnnnnnnnnnnnnnnnnnnnnnnnnnnnnnnnnnnnnnnnnnnnnnnnnnnnnnnnnnnnnnnnnnnnnnnnnnnnnnnnnnnnnnnnnnnnnnnnnnnnnnnnnnnnnnnnnnnnnnnnnnnnnnnnnnnnnnnnnnnnnnnnnnnnnnnnnnnnnnnnnnnnnnnnnnnnnnnnnnnnnnnnnnnnnnnnnnnnnnnnnnnnnnnnnnnnnnnnnnnnnnnnnnnnn
>YPS128
CTGTGCTCTCCCTTTTGGGCCTTTTTANNATTTTCAAANNN-N-NNNNNTCTCTAGCGNNNNNNNNNNNCNNNNNNNNNNNNNNNNNNNNNNNNNNNNNNNNNNNNNNNNNNNNNNNNNNNNNNNNNNNNNNNNNNNNNNNNNNNNNNNNNNNNNNNNNNNNNNNNNNNNNNNNNNNN-NNNNNNNNNNNNNNNNNNNNNNNNNNNNNNNNNNNNNNNNNNNNNNNNNNNNNNNNNNNNNNNNNNNNNNNNNNNNNNNNNNNNNNNNNNNNNNNNNNNNNNNNNNNNNNNNNNNNNNNNNNNN-NNNNNNNNNNNNNNNNNNNNNNNNNNNNNNNNNNNNNNNNN-NNNN-NNNNNNNNNNNNNNNNNNNNNNNNN-NNNNNNnnnnnnnnnnnnnnnnnnnnnnnnnnnnnnnnnnnnnnnnnnnnnnnnnnnnnnnnnnnnnnnnnnnnnnnnnnnnnnnnnnnnnnnnnnnnnnnnnnnnnnnnnnnnnnnnnnnnnnnnnnnnnnnnnnnnnnnnnnnnnnnnnnnnnnnnnnnnnnnnnnnnnnnnnnnnnnnnnnnnnnnnnnnnnnnnnnnnnnnnnnnnnnnnnnnnnnnnnnnnnnnnnnnnnnnnnnnnnnnnnnnnnnnnnnnnNNNNNNNNNNNNNNNNNNNNNNNNNNNNNNNNNNNNNNNNNNNNNNNNNNNNNNNNNNNNNNNNNNNNNNNNNNNNNNNNNNNNNNNNNNNN
>YPS606
CTGTGCTCTCCCTTTTGGGCCTTTTTACGATTTTCAAAAAA-G-TATGGTCTCTAGCGGGATCGAACCGCTGATCCCCGCGTTATTAGCACGGTGCCTTAACCAACTGGGCCAAGAGACCTGTAATCTGTGTTAAACCTGCATAAATTATGAAATCATAGCAACGTTTCAAATACTTC-AGATGCCCCCATCCCTTCGTGTAGATGATGAAATGAAACTCTAGAATATCATCCATTTAGTAGCATTCTTGCTGCTGGTATAGTATCATATGAGATCTAGGAAGATGAAATGAAGCTTGAGAAAGAGTTAGCAAGTTTAATGGAAGCTGAAATGCAAGAATTGATAATGTAATGGGAAAATGAAGCATATAAAACGATAGGAAAAATAATCGTAATATTATTGTATGCAAATACCGATTAAATTNNNNNNTCCCTANNCCATTGAGGAGAAGTTCTAGTATGTTCTGTATACATAGTATTGAAGCCTCTATCAACAATGGAATCCCNNNNNNNNNNACAAAATTCACACAAACCTNNNNNNNNCGTANNNNNNNNNNNNNNNNNNNNNNNNNNCNNNNTTCTCNNNNNNNNCGTATGATTCGCTACGAAATCATCAATTTCACATAATATTGAGATTGCATTTGTTNNNNNNNNNNNNNNNNNNNNNNNNNNNNNNNNNNNNNNNNNNNNNNNNNNNNNNNGCTTCTGCA-GATAAAATGACGACTTG
>YS2
nnnnnnnnnnnnnnnnnnnnnnnnnnnnnnnnnnnnnnnnnnnnnnnnnnnnnnnnnnnnnnnnnnnnnnnnnnnnnnnnnnnnnnnnnnnnnnnnnnnnnnnnnnnnnnnnnnnnnnnnnnnnnnnnnnnnnnnnnnnnnnnnnnnnnnnnnnnnnnnnnnnnnnnnnnnnnnnnnnnnnnnnnnnnnnnnnnnnnnnnnnnnnnnnnnnnnnnnnnnnnnnnnnnnnnnnnnnnnnnnnnnnnnnnnnnnnnnnnnnnnnnnnnnnnnnnnnnnnnnnnnnnnnnnnnnnnnnnnnnnnnnnnnnnnnnnnnnnnnnnnnnnnnnnnnnnnnnnnnnnnnnnnnnnnnnnnnnnnnnnnnnnnnnnnnnnnnnnnnnnnnnnnnnnnnnnnnnnnnnnnnnnnnnnnnnnnnnnnnnnnnnnnnnnnnnnnnnnnnnnnnnnnnnnnnnnnnnnnnnnnnnnnnnnnnnnnnnnnnnnnnnnnnnnnnnnnnnnnnnnnnnnnnnnnnnnnnnnnnnnnnnnnnnnnnnnnnnnnnnnnnnnnnnnnnnnnnnnnnnnnnnnnnnnnnnnnnnnnnnnnnnnnnnnnnnnnnnnnnnnnnnnnnnnnnnnnnnnnnnnnnnnnnnnnnnnnnnnnnnnnnnnnnnnnnnnnnnnnnnnnnnnnnnnnnnnnnnnnnnnnnnnnnnnnnnnnnnnnnnnnnnnnnnnnnnnnnnnnnnnnnnnnnn
>YS4
CTGTGCTCTCCCTTTTGGNCNNNNNNNCGATTTTCAAANNN-NNNNNNNTCTCTAGCGGGATCGAACCGCTGANNNCCGCGTTATTANNNNNNNNNCTTAACCAACTGGGCCAAGAGACCTNNNATCTGTATTAAACCTGCATAAATTATGAAATCATAGCANCGTNNCAAANNCTTC-AGATGCCCC-ATNNNNNCGTGTNNNNNNTNNNATGAAACTCNNNNATATCATCCATTTAGTAGCATTCTTGCTGCTGGTATAGTATCANNTGAGANNTAGGAAGATGAANNNNNNNNNNNNNNNGANTNNNNNNNNTNNNTGNNAGNNNAAATGNNNNNNNNNNNNNNNNNATGGGAAAANNNAGNNNNNNNNNNNNNNNNNANNNNNNNCGTANNNNNNNNNNNNNCANNNNNNGNNNNNNTTNNNNNNNNNNNNTNNNNNNNNNGAGAAGTNNNNNNNNNNNNNNNNNNNNNNNNNNNNNNNNNNNNNNNNNNNNnnnnnnnnnnnnnnnnnnnnnnnnnnnnnnnnnnnnnnnnnnnnnnnnnnnnnnnnnnnnnnnnnnnnnnnnnnnnnnnnnnnnnnnnnnnnnnnnnnnnnnnnnnnnnnnnnnnnnnnnnnnnnnnnnnnnnnnnnnnnnnnnnnnnnnnnnnnnnnnnnnnnnnnnnnnnnnnnnnnnnnnnnnnnnnnnnnnnnnnnnnnnnnnnnnnnnnnnnnnnnnnnnnnnnnn
>YS9
CTGTGCTCTCCCTTTTGGGCCTTCTTACGATTTTCAAAAAAAAGTATGGTCTCTAGCGGGATCGAACCGCTGATCCCCGCGTTATTAGCACGGTGCCTTAACCAACTGGGCCAAGAGACCTGTAATCTGTATTAAACCTGCATAAATTATGAAATCATAGCAACGTTTCAAACACTTC-AGATGCCCC-ATCCCTNNNNNNNNNTGCTGAAATGAAACTCTAGAATATCATCCATTTAGTAGCATNCNNNNNNNNNNNNNNNNNNNNNNNNNNNNNNNNNNNNNNNNNNNNNNNNNNNNNNNNNNNNNNNN-NNNNNNNNNNNNNNNN-NNNNN-NNNNNNNNNNNNNNN-NNNNNNNNNN-NNNNNNNNNNNNNNNNNNNNNNNNNNNNNNN-NNNNNNNNNNNNNNNNNNNNnnnnnnnnnnnnnnnnnnnnnnnnnnnnnnnnnnnnnnnnnnnnnnnnnnnnnnnnnnnnnnnnnnnnnnnnnnnnnnnnnnnnnnnnnnnnnnnnnnnnnnnnnnnnnnnnnnnnnnnnnnnnnnnnnnnnnnnnnnnnnnnnnnnnnnnnnnnnnnnnnnnnnnnnnnnnnnnnnnnnnnnnnnnnnnnnnnnnnnnnnnnnnnnnnnnnnnnnnnnnnnnnnnnnnnnnnnnnnnnnnnnnnnnnnnnnnnnnnnnnnnnnnnnnnnnnnnnnnnnnnnnnnnnnnnnnnnnnnnnnnnnnnnnnnnnnn
