# Supplementary material for: Evolutionary Genomics of Transposable Elements in Saccharomyces cerevisiae
Source: PLoS One. 2012 Nov 30;7(11):e50978. doi: 10.1371/journal.pone.0050978 (PMC3511429; doi:10.1371/journal.pone.0050978)
Supplement: File S7 — ZIP archive of SGRP strain alignments used for population genomic analyses. Alignments of the orthologous genomic region in each SGRP strain corresponding to each Ty insertion in our re-annotation of the S. cerevisiae reference genome. N’s represent low quality (<Q40 phred score) or missing data, primarily due to the low-coverage sequence of many SGRP strains. The DNA sequence of sacCer2 is included as “REF” and each alignment includes the TE locus and 200 bp of DNA sequence on either side of the Ty insertion site. A dummy sequence shows the position of each TE in the alignment with “T”s. (ZIP) [file pone.0050978.s007.zip › S7/chrV_s143-_TY1.mfa]

>REF
CCCAGGCTTCTCCCACAGTGCGCATGATTCGCTACGAAATCATCAATTTCACATAATATTGAGATTGCATTTGTTTTTGTTTCTTGCGTTGTCACTTTTAATTCTGCTGTATTATCAACTCCTGCACTTAGCTTCTGCAAGATAAAATGACGACTTGAGCATCATTCTCAGATTCAGTTGAAAGTTGCTGACGATTTTCAGGGGTCCCATTTCTAGTAAAACGACATTAGACATATACTAGAAGTTCTCCTCAAAAGATACAGGAATCAATAAAAGAGAATCGGCAATTCTAAATAGCATATTATTATTACTTCTTTTGCTTTGTAAGTTGTAATTTACAATCCTATTACATTATCGTTTCTTGATTTCAACTTCCATTAGATTTGATTATGACTGCCATCATTTTGGGTCACCGTACGTGAACATTGGTTTGCAACAGGAATAAAAGTCTTGAGATGTTGTACTCTGAGCAAATAAACAAAAGGAATTCTTTCTAATATTTCACAAAACTGATTTCCAAAAATGTCTCTAAGTACTCCATTAGCGACACATTTTACATTTCATTTATTTAACATAATACCTTATTTAAAGATTGATTAATTTTCGATGAGGCA
>index
-------------------------------------------------------------------------------------------------------------------------------------------------------------------------------------------------------TTTTTTTTTTTTTTTTTTTTTTTTTTTTTTTTTTTTTTTTTTTTTTTTTTTTTTTTTTTTTTTTTTTTTTTTTTTTTTTTTTTTTTTTTTTTTTTTTTTTTTTTTTTTTTTTTTTTTTTTTTTTTTTTTTTTTTTTTTTTTTTTTTTTTTTTTTTTTTTTTTTTTTTTTTTTTTTTTTTTTTTTTTTTTTTTTTTTTTTTTTTTTTTTTTTTTTT--------------------------------------------------------------------------------------------------------------------------------------------------------------------------------------------------------
>273614N
CCCAGGCCTCTCCCACAGTGCGTATGATTCGCTACGAAATCATCAATTTCACATAATATTGAGATTGCATTTGTTTTTGTTTCTTGCGTTGTCACTTTTAATTCTGCTGTATTATCAACTCCTGCACTTAGCTTCTGCAAGATAAAATGACGACTTGAGCATCATTCTCAGATTCAGTTGAAAGTTGCTGACGATTTTCAGGGGTCCCATTTCTAGTAAAACGACATTAGACATATACTAGAAGTTCTCCTCAAAAGATACAGGAATCAATAAAAGAGAATCGGCAATTCTAAATAGCATATTATTATTACTTCTTTTGCTTTGTAAGTTGTAATTTACAATCCTATTACATTATCGTTTCTTGATTTCAACTTCCATTAGATTTGATTATGACTGCCATCATTTTGGGTCACCGTACGTGAACATTGGTTTGCAACAGGAATAAAAGTCTTGAGATGTTGTACTCTGAGCAAATAAACAAAAGGAATTCTTTCTAATATTTCACAAAACTGATTTCCAAAAATGTCTCTAAGTACTCCATTAGCGACACATTTTACATTTCATTTGTTTAACATAATACCTTATT-AAAGANNNNNNNNNNNNNNNNNNNNNN
>322134S
nnnnnnnnnnnnnnnnnnnnnnnnnnnnnnnnnnnnnnnnnnnnnnnnnnnnnnnnnnnnnnnnnnnnnnnnnnnnnnnnnnnnnnnnnnnnnnnnnnnnnnnnnnnnnnnnnnnnnnnnnnnnnnnnnnnnnnnnnnnnnnnnnnnnnnnnnnnnnnnnnnnnnnnnnnnnnnnnnnnnnnnnnnnnnnnnnnnnnnnnnnnnnnnnnnnnnnnnnnnnnnnnnnnnnnnnnnnnnnnnnnnnnnnnnnnnnnnnnnnnnnnnnnnnnnnnnnnnnnnnnnnnnnnnnnnnnnnnnnnnnnnnnnnnnnnnnnnnnnnnnnnnnnnnnnnnnnnnnnnnnnnnnnnnnnnnnnnnnnnnnnnnnnnnnnnnnnnnnnnnnnnnnnnnnnnnnnnnnnnnnnnnnnnnnnnnnnnnnnnnnnnnnnnnnnnnnnnnnnnnnnnnnnnnnnnnnnnnnnnnnnnnnnnnnnnnnnnnnnnnnnnnnnnnnnnnnnnnnnnnnnnnnnnnnnnnnnnnnnnnnnnnnnnnnnnnnnnnnnnnnnnnnnnnnnnnnnnnnnnnnnnnnnnnnnnnnnnnnnnnnnnnnnnnnnnnnnnnnnnnnnnnnnnnnnnnnn
>378604X
CCCAGGCCTCTCCCACAGTGCGTATGATTCGCTACGAAATCATCAATTNCACATAATATTGAGATTGCATTTGTTTTTGTTTCTTGCGTTGTCACTTTTAATTCTGCTGTATTATCAACTCCTGCACTTAGCTTCTGCAAGATAAAATGACGACTTGAGCATCATTCTCAGATTCAGTTGAAAGTTGCTGACGATTTTCAGGGGTCCCATTTCTAGTAAAACGACATTAGACATATACTAGAAGTTCTCCTCAAAAGATACAGGAATCAATAAAAGAGAATCGGCANTTCTAANTAGCATATTATTATTACTTCTTTTGCTTTGTAAGTTGTAATTTACAATCCTATTACATTATCGTTTCTTGATTTCAACTTCCATTAGATTTGATTATGACTGCCATCATTTTGGGTCACCGTACGTGAACATTGGTTTGCAACAGGAATAAAAGTCTTGAGATGTTGTACTCTGAGCAAATAAACAAAAGGAATTCTTTCTAATATTTCACAAAACTGATTTCCAAAAATGTCTCTAAGTACTCCATTAGCGACACATTTTACATTTCATTTGTTTAACATAATACCTTATTTAAAGATTGATTAATTTTCGATGAGGCA
>BC187
nnnnnnnnnnnnnnnnnnnnnnnnnnnnnnnnnnnnnnnnnnnnnnnnnnnnnnnnnnnnnnnnnnnnnnnnnnnnnnnnnnnnnnnnnnnnnnnnnnnnnnnnnnnnnnnnnnnnnnnnnnnnnnnnnnnnnnnnnnnnnnnnnnnnnnnnnnnnnnnnnnnnnnnnnnnnnnnnnnnnnnnnnnnnnnnnnnnnnnnnnnnnnnnnnnnnnnnnnnnnnnnnnnnnnnnnnnnnnnnnnnnnnnnnnnnnnnnnnnnnnnnnnnnnnnnnnnnnnnnnnnnnnnnnnnnnnnnnnnnnnnnnnnnnnnnnnnnnnnnnnnnnnnnnnnnnnnnnnnnnnnnnnnnnnnnnnnnnnnnnnnnnnnnnnnnnnnnnnnnnnnnnnnnnnnnnnnnnnnnnnnnnnnnnnnnnnnnnnnnnnnnnnnnnnnnnnnnnnnnnnnnnnnnnnnnnnnnnnnnnnnnnnnnnnnnnnnnnnnnnnnnnnnnnnnnnnnnnnnnnnnnnnnnnnnnnnnnnnnnnnnnnnnnnnnnnnnnnnnnnnnnnnnnnnnnnnnnnnnnnnnnnnnnnnnnnnnnnnnnnnnnnnnnnnnnnnnnnnnnnnnnnnnnnnnnnnn
>DBVPG1106
NNNNNNNNNNNNNNNNNNNNNNNNNNNNNNNNNNNNNNNNNNNNNNNNNNNNNNNNNNNNNNNNNNNNNNNNNNNNNNNNNNNNNNNNNNNNNNNNNNNNNNNNNNNNNNNNNNNNNNNNNNNNNNNNNNNNNNNNNNNNNNNNNNNNNNNNNNNNNNNNNNNNNNNNNNNNNNNANTNNNNNNTTGCTGACGNNNNNNAGNNNNNNNATNNNNNNNNNNACGACATNNNNNATNNNNNNNNNNNNNNNNNNNNNNNATNNNNNNATCNNNAANAGAGAANNNGCANNNNNNAATAGCATATTATTATNNNTNNTTTTGCTTTGTAAGTTGTAATTTACANNNNNNTTACATTATNNTNNNNNGATTTCAACTTCCNNNNNNTTTGATTATGACTGNCATCATTTTGNNNNNNCNNNCNNGAACATTGGNNTGCAACAGGAATAAAAGTCTNNNNNTGNNNNNNNNNGAGCAAATAAACAAAAGGAATTCTTTCTAATATTTCACAAANNNNATTTCCAAAAATGTCNCTNNNNNCNNCNNNNNNGACACATTTTACATTTCATTTGTTTAACATAATANNNNNNNNNNNGNNTGNNNNNNTTTNNNNNNNNCA
>DBVPG1373
CCCAGGCCTCTCCCACAGTGCGTATGATTCGCTACGAAATCATCAATTTCACATAATATTGAGATTGCATTTGTTTTTGTTTCTTGCGTTGTCACTTTTAATTCTGCTGTATTATCAACTCCTGCACTTAGCTTCTGCAAGATAAAATGACGACTTGAGCATCATTCTCAGATTCAGTTGAAAGTTGCTGACGATTTTCAGGGGTCCCATTTCTAGTAAAACGACATTAGACATATACTAGAAGTTCTCCTCAAAAGATACAGGAATCAATAAAAGAGAATCGGCAATTCTAAATAGCATATTATTATTACTTCTTTTGCTTTGTAAGTTGTAATTTACAATCCTATTACATTATCGTTTCTTGATTTCAACTTCCATTAGATTTGATTATGACTGCCATCATTTTGGGTCACCGTACGTGAACATTGGTTTGCAACAGGAATAAAAGTCTTGAGATGTTGTACTCTGAGCAAATAAACAAAAGGAATTNTTTCTAATATTTCACAAAACTGATTTCCAAAAATGTCTCTAAGTACTCCATTAGCGACACATTTTACATTTCATTTGTTTANCATAATACCTTATTTAAAGATTGATNAATTTTCGATGAGGCA
>DBVPG1788
CCCAGGCCTCTCCCACAGTGCGTATGATTCGCTACGAAATCATCAATTTCACATAATATTGAGATTGCATTTGTTTTTGTTTCTTGCGTTGTCACTTTTAATTCTGCTGTATTATCAACTCCTGCACTTAGCTTCTGCAAGATAAAATGACGACTTGAGCATCATTCTCAGATTCAGTTGAAAGTTGCTGACGATTTTCAGGGGTCCCATTTCTAGTAAAACGACATTAGACATATACTAGAAGTTCTCCTCAAAAGATACAGGAATCAATAAAAGAGAATCGGCAATTCTAAATAGCATATTATTATTACTTCTTTTGCTTTGTAAGTTGTAATTTACAATCCTATTACATTATCGTTTCTTGATTTCAACTTCCATTAGATTTGATTATGACTGCCATCATTTTGGGTCACCGTACGTGAACATTGGTTTGCAACAGGAATAAAAGTCTTGAGATGTTGTACTCTGAGCAAATAAACAAAAGGAATTCTTTCTAATATTTCACAAAACTGATTTCCAAAAATGTCTCTAAGTACTCCATTAGCGACACATTTTACATTTCATTTGTTTAACATAATACCTTATTTAANNNNNNATTAATTTTCGATGNNNCN
>DBVPG1853
CCCAGNNNNNNNNCANNNNNNGTATGATTCNNNNNGAAATCATCAATTTCACATAATATTGAGATTGCATTTGTTTTTGTTTCTTGCGTNNNNNNTNNTAATTCTGCTGTATTATCAACTCCTGCACTTAGCTTCTGCAAGATAAAATGACGACTTGAGCATCATTCTCAGATTCAGTTGAAAGTTGCTGACGATTTTCAGGGGTCCCATTTCTAGTAAAACGACATTAGACATATACTAGAAGTTCTCCTCAAAAGATACAGGAATCAATAAAAGAGAATCGGCAATTCTAAATAGCATATTATTATTACTTCTTTTGCTTTGTAAGTTGTAATTTACAATCCTATTACATTATCGTTTCTTGATTTCAACTTCCATTAGATTTGATTATGACTGCCATCATTTTGGGTCACCGTACGTGAACATTGGTTTGCAACAGGAATAAAAGTCTTGAGATGTTGTACTCTGAGCAAATAAACAAAAGNNNNNNTTTCTAATATTTCACAAAACTGATTTCCAAANNNNNCTCTAAGTACTCCATTAGCGACACATTTTTCATTTCATTTGTTTAACNNNNNNNCNNNNNNNNNNNNNNNNNNNNNNTCGNNNNNNNN
>DBVPG6040
NNNNNNNNNNNNNNN-NNNNNNNNNNNNNNNNNNNNNNNNCANNNNNNNNNNNNNNNNNNNNNNNNNCANNNNNNNNNNNNNNN-NNNNNNNNNNNNNNNNNNNNNNNNNNNNNNNNNNNNNNGCNNNNNNNNNNNGCANGATAAAATGACGANNNNNGCANNNNNNNNAGNNNCANTTGNNNNNNNCTGANGANNNTCAGGNNNNNNNNNNNNAGTAAAACGACATTAGACATATACTAGAANNNNNNNTCAAAAGATACAGNNATCAATANAAGAGAATCGGCAATNNTAAATAGCATATTATTATTACTNNTTTTGCTTTGTAAGTTGTAATTTACAATCCTATTACATTATCGTTTCTTGATTTCAACTTNCATTAGATTTGATTATGACTGCCATCATTTTGGGTCACCGTACGTGAACATTGGTTTGCAACAGGAATAAAAGTCTTGAGATGTTGTACTCTGAGCAAATAAACAAAAGGAATTCTTTCTAATATTTCACAAAACTGATTTCCAAAAATGTCTCTAAGTACTCCATTAGCGACACATTTTACATTTCATTTGTTTAACATAATACCTTATTTAAAGATTGATTAATTTTCGATGAGGCA
>DBVPG6044
nnnnnnnnnnnnnnnnnnnnnnnnnnnnnnnnnnnnnnnnnnnnnnnnnnnnnnnnnnnnnnnnnnnnnnnnnnnnnnnnnnnnnnnnnnnnnnnnnnnnnnnNNNNNNNNN-NNNNNNNNNNNNNNNNNNNNNNNNNNNNNNNNNANNNNNNNNNNNNNANNNNNNNNNGATTNAGTTGAAAGTTACTGACGATTTTCAGGNNNCCCATTTCTAGTAAAACGACATTAGACATATACTAGAANTTCTCCTCAAAAGATACAGGAATCAATAAAAGAGAATAGGCAATTCTAAATAGCACATTATTATTACTTCTTTTGCTTTGTAAGTTGTAATTTACAATCCTATTACATTATCGTTTCTTGATTTCAACTTCCATTAGATTTGATTATGACTGCCATCATTTTGGGTCACCGTACGTGAACATTGGTTTGCAACAGGAATAAAAGTCTTGAGATGTTGTACTCTGAGCAAATAAACAAAAGGAATTCTTTCTAATATTTCACAAAACTGATTTCCAAAAATGTCTCTANGTACTCCATTAGCGACACATTTTACATTTCATTTATTTAACATAATACCTTATTTAAAGATTGATTAATTTTCGATGAGGCA
>DBVPG6765
nnnnnnnnnnnnnnnnnnnnnnnnnnnnnnnnnnNNNNNNNNNNNNNNNN-NNNNNNNNNNNNNNNNNNNNNNNNNNNNNNNN-NNNNNNNNNNNNNNNNNNNNNNNNNNNNNNNNNNNNNNNNNNNN-NNNNNNNNNNNNNNNNNNNNNNNNNNNNNNNNNNNNNNNNNNNN-NNNNNNNNNNNNGCTGACNNNNNNNNNNNNNNNNNNNNNNNNNNNNNNNACNNTAGACANNNACTAGANNNNNNNNTCAAAAGATACAGGAATCANTAAAAGAGAATCGGCAATTCTAAATAGCNTATTATTNTTACTTCTTTNGCTTTGTAAGTTGTAATTTNCAATCCTATTNCATTATCGTTTNTTGATTTCAACTTCCATTAGATTTGATTATGACTGCCATCATTTTGGGTCACCGTACGTGAACATTGGTTTGCAACAGGAATAAAAGTCTTGAGATGTTGTACTCTGAGCAAATAAACAAAAGGANTTCTTTCTAATATTTCACAAAACTGATTTCCAAAAATGTCTCTAAGTACTCCATTAGCGACACATTTTACATTTCATTTGTTTAACATAATACCTTATTTAAAGATTGATTAATTTTCGATGAGGCA
>K11
CCCAGGCNNNNNNCANANTGCGTATGATTCGCTACGAAATCATCAATTTCACATAATNNTGAGATTGCATTTGTTTTTGTNNNTTGCGTTGTCACTTTTANNNNTGCTGTATTATCAACTCCTGCNNTTAGCNTCTGCAAGATAAANNGACGACTNNAGCATCATTCTCAGATNNNNTTGANNGTTGCTGACGATTTNNNNNNGTCCCATTNNNNNNNNNNNNNNNNNNNNNNNNNNNNNNNNNNNNNNNNNNNNNNNNNNNNNNATCNNNNNNNNNNNNNNNNNAATNNNNNNNNNNNNNNNNNNNNNNNNNNNNNNNNNNNNNNNNNNNNNNNNNNNNNNNNNNNNNNNNnnnnnnnnnnnnnnnnnnnnnnnnnnnnnnnnnnnnnnnnnnnnnnnnnnnnnnnnnnnnnnnnnnnnnnnnnnnnnnnnnnnnnnnnnnnnnnnnnnnnnnnnnnnnnnnnnnnnnnnnnnnnnnnnnnnnnnnnnnnnnnnnnnnnnnnnnnnnnnnnnnnnnnnnnnnnnnnnnnnnnnnnnnnnnnnnnnnnnnnnnnnnnnnnnnnnnnnnnnnnnnnnnnnnnnnnnnnnnnnnnnnnnnnnnnnnnnnnnnnnnn
>L_1374
NNCAGGCCTCTCCCANNNNNNGTATGATTCNNNNNGAAATCATCAATTTCACATAATATTGAGATTGCATTTGTTTTTGTTTCNNNCGTTGTCACTTTTAATTCTGCTGTATTATCAACTCCTGCACTTAGCTTCTGCAAGATAAAATGACGACTTGAGCATCATTCTCAGATTCAGTTGAAAGTTGCTGACGATTTTCAGGGGTCCCATTTCTAGTAAAACGACATTAGACATATACTAGAAGTTCTCCTCAAAAGATACAGGAATCAATAAAAGAGAATCGGCAATTCTAAATAGCATATTATTATTACTTCTTTTGCTTTGTAAGTTGTAATTTACAATCCTATTACATTATCGTTTCTTGATTTCAACTTCCATTAGATTTGATTATGACTGCCATCATTTTGGGTCACCGTACGTGAACATTGGTTTGCAACNNNNNNAAAAGTCTTGAGNNNTTGTACTCTGAGNAAATAAACAAAAGNNNNNNTTTCTAATATTTCACAAAACNNNNNNNNNNNNNNNNCTCNNNNNNCTCCATTNNNGNNNNNNTNNANNNTTCATTTGTTTAACATAATACCTTATTTAAAGATTGATTAATTTTCGATGAGGCA
>L_1528
nnnnnnnnnnnnnnnnnnnnnnnnnnnnnnnnnnnnnnnnnnnnnnnnnnnnnnnnnnnnnnnnnnnnnnnnnnnnnnnnnnnnnnnnnnnnnnnnnnnnnnnnnnnnnnnnnnnnnnnnnnnnnnnnnnnnnnnnnnnnnnnnnnnnnnnnnnnnnnnnnnnnnnnnnnnnnnnnnnnnnnnnnnnnnnnnnnnnnnnnnnnnnnnnnnnnnnnnnnnnnnnnnnnnnnnnnnnnnnnnnnnnnnnnnnnnnnnnnnnnnnnnnnnnnnnnnnnnnnnnnnnnnnnnnnnnnnnnnnnnnnnnnnnnnnnnnnnnnnnnnnnnnnnnnnnnnnnnnnnnnnnnnnnnnnnnnnnnnnnnnnnnnnnnnnnnnnnnnnnnnnnnnnnnnnnnnnnnnnnnnnnnnnnnnnnnnnnnnnnnnnnnnnnnnnnnnnnnnnnnnnnnnnnnnnnnnnnnnnnnnnnnnnnnnnnnnnnnnnnnnnnnnnnnnnnnnnnnnnnnnnnnnnnnnnnnnnnnnnnnnnnnnnnnnnnnnnnnnnnnnnnnnnnnnnnnnnnnnnnnnnnnnnnnnnnnnnnnnnnnnnnnnnnnnnnnnnnnnnnnnnnnnnnnnnnnnn
>NCYC110
CCNNNNNNNNNNNNNNNNNNNNNNNNNNNNNNTNNNNNNNNNNNNNNNNNNNNNNNNNNNNNNNNNNNNNNNNNNNNNNNNNNNNNNNNNNNNNNNNNNNNNNNNNNNNNNNNNNNNNNNNNNNNNNNNNNNNNNNNNNNNNNNNNNNNNNNNNNNNNNNNNNNNNNNNNNNNNNNNNNNNNNNN-NNNNNNNNNNNNNNNNNNNNNNNNNNNNNNNNNNnnnnnnnnnnnnnnnnnnnnnnnnnnnnnnnnnnnnnnnnnnnnnnnnnnnnnnnnnnnnnnnnnnnnnnnnnnnnnnnnnnnnnnnnnnnnnnnnnnnnnnnnnnnnnnnnnnnnnnnnnnnnnnnnnnnnnnnnnnnnnnnnnnnnnnnnnnnnnnnnnnnnnnnnnnnnnnnnnnnnnnnnnnnnnnnnnnnnnnnnnnnnnnnnnnnnnnnnnnnnnnnnnnnnnnnnnnnnnnnnnnnnnnnnnnnnnnnnnnnnnnnnnnnnnnnnnnnnnnnnnnnnnnnnnnnnnnnnnnnnnnnnnnnnnnnnnnnnnnnnnnnnnnnnnnnnnnnnnnnnnnnnnnnnnnnnnnnnnnnnnnnnnnnnnnnnnnnnnnnnnnnnnnnnnnnnnn
>NCYC361
nnnnnnnnnnnnnnnnnnnnnnnnnnnnnnnnnnnnnnnnnnnnnnnnnnnnnnnnnnnnnnnnnnnnnnnnnnnnnnnnnnnnnnnnnnnnnnnnnnnnnnnnnnnnnnnnnnnnnnnnnnnnnnnnnnnnnnnnnnnnnnnnnnnnnnnnnnnnnnnnnnnnnnnnnnnnnnnnnnnnnnnnnnnnnnnnnnnnnnnnnnnnnnnnnnnnnnnnnnnnnnnnnnnnnnnnnnnnnnnnnnnnnnnnnnnnnnnnnnnnnnnnnnnnnnnnnnnnnnnnnnnnnnnnnnnnnnnnnnnnnnnnnnnnnnnnnnnnnnnnnnnnnnnnnnnnnnnnnnnnnnnnnnnnnnnnnnnnnnnnnnnnnnnnnnnnnnnnnnnnnnnnnnnnnnnnnnnnnnnnnnnnnnnnnnnnnnnnnnnnnnnnnnnnnnnnnnnnnnnnnnnnnnnnnnnnnnnnnnnnnnnnnnnnnnnnnnnnnnnnnnnnnnnnnnnnnnnnnnnnnnnnnnnnnnnnnnnnnnnnnnnnnnnnnnnnnnnnnnnnnnnnnnnnnnnnnnnnnnnnnnnnnnnnnnnnnnnnnnnnnnnnnnnnnnnnnnnnnnnnnnnnnnnnnnnnnn
>RM11_1A
CCCAGGCCTCTCCCACAGTGCGTATGATTCGCTACGAAATCATCAATTTCACATAATATTGAGATTGCATTTGTTTTTGTTTCTTGCGTTGTCACTTTTAATTCTGCTGTATTATCAACTCCTGCACTTAGCTTCTGCAAGATAAAATGACGACTTGAGCATCATTCTCAGATTCAGTTGAAAGTTGCTGACGATTTTCAGGGGTCCCATTTCTAGTAAAACGACATTAGACATATACTAGAAGTTCTCCTCAAAAGATACAGGAATCAATAAAAGAGAATCGGCAATTCTAAATAGCATATTATTATTACTTCTTTTGCTTTGTAAGTTGTAATTTACAATCCTATTACATTATCGTTTCTTGATTTCAACTTCCATTAGATTTGATTATGACTGCCATCATTTTGGGTCACCGTACGTGAACATTGGTTTGCAACAGGAATAAAAGTCTTGAGATGTTGTACTCTGAGCAAATAAACAAAAGGAATTCTTTCTAATATTTCACAAAACTGATTTCCAAAAATGTCTCTAAGTACTCCATTAGCGACACATTTTACATTTCATTTGTTTAACATAATACCTTATTTAAAGATTGATTAATTTTCGATGAGGCA
>S288c
NCCAGGCTTCTCCCACAGNGCGCATGATTCGCTACGAAATCATCAATTTCACATAATATTGAGATTGCATTTGTTNNNNNNNNNNNNNNNNNNNNNNTTAATTCTGCTGTATTATCAACTCCTGCACTTAGCTTCTGCAAGATAAAATGACGACTTGAGCATCATTCTCAGNTTCAGTTGAAAGTTGCTGACGATTTTCAGGGGTCCCATTTCTAGTAAAACGACNNNNNNNNNNNNNNNNNNNNNNTNNNCAAAAGATACAGGAATCAATAAAAGAGAATCGGCAATTCTAAATAGCATATTATTNTTNCTTCTNNNNNNNNNNNNNNNNNNNNNNNNNNNNNNNNNNNNNNATCGTTTCTTGATTTCAACTTCCATTAGATTTGATTATGACTGCCATCATTNTGGGTCANCGTANNNNNACATTGGTNTGCAACAGGAATAAAAGTCTTGAGATGNTGTACTCTGAGCAAATAAANNNNNNNNNNNNNNNNNNATATTTCACAAAACTGATTTCCAAAAATGTCTCTAAGTACTCCATTANCGACACATTTTNCATNNNATTNNNNNNNNNNNNNNNNNNNNNTAAAGATTGATTAATTTTCGATGAGGCA
>SK1
CCCAGGCTTCTCCCACAGTGCGTATGATTCGCTACGAAATCATCAATTTCACATAATATTGAGATTGCATTTGTTTTTGTTTCTTGCGTTGTCACTTTTAATTCTGCTGTATTATCAACTCCTGCACTTAGCTTCTGCAAGATAAAATGACGACTTGAGCATCATTCTCAGATTCAGTTGAAAGTTACTGACGATTTTCAGGGGTCCCATTTCTAGTAAAACGACATTAGACATATACTAGAAGTTCTCCTCAAAAGATACAGGAATCAATAAAAGAGAATAGGCAATTCTAAATAGCACATTATTATTACTTCTTTTGCTTTGTAAGTTGTAATTTACAATCCTATTACATTATCGTTTCTTGATTTCAACTTCCATTAGATTTGATTATGACTGCCATCATTTTGGGTCACCGTACGTGAACATTGGTTTGCAACAGGAATAAAAGTCTTGAGATGTTGTACTCTGAGCAAATAAACAAAAGGAATTCTTTCTAATATTTCACAAAACTGATTTCCAAAAATGTCTCTAAGTACTCCATTAGCGACACATTTTACATTTCATTTATTTAACATAATACCTTATTTAAAGATTGATTAATTTTCGATGAGGCA
>UWOPS03_461_4
CCCAGGCCTTTCCCACAGTGCGTATGATTTGCTACGAAATCATCAATTTCACATAATATTGAGATTGCATTTGTTTTTGTTTCTTGCTTTGTCACTTTTAATTCTGCTGTATTATCAACTCCTGCACTTAGNTTCTGCAAGATAAAATGACGACTTGAGCATCATTCTCAGATTCNNTTGAAAGTTGCTGACGATTTTCAGNNNTCCCATTTCTAGTAAAACGACATTAGACATATACTAAAAGTTCTCCTCAAAAGATACAGGAATCAATAAAAGAGAATCGGCAATTCTAAATAGCATATTATTATTACTTCTTTTACTTTGTAAGTTGTAATTTACCATCCTATTACATTATCGTTTCTTGATTTCAACTTCCATTAGATTTGATTATGACTGCCATCATTTTGNGTCACCGTACGTGAACATTGGTTTGCAACAGGNATAAAAGTNTNNNNNNNNTGTACTCNNNNNANNNNNNCAAANNNNATTCTTTCTNNNNNNTCACAAAANNNATTTCCAAAANNNNNNNNNNNNNNNCCNNNNNNNACACATNNNNNNTTTCANNNNNNNNNNNNNNNNNNNNnnnnnnnnnnnnnnnnnnnnnnnnnnnnnnn
>UWOPS05_217_3
nnnnnnnnnnnnnnnnnnnnnnnnnnnnnnnnnnnnnnnnnnnnnNNNNNNNNNNNNNNNNNNNNNNNNNNNNNNNNNNNNNNNNNNNNNNNNNNNNNNNNNNNNNNNNNNNNNNNNNNNNNNNNNNNNNNNNNNNNNNNNNNNNNNNNNNNNNNNNNNNNNNNNNNNNNNNNNNNNNNNNNNNNNNNNGNNNNNNNNNNNNNNNNNNNNNNNNNNTAANNCNNNANNNNANNNNNNNNANNNNNNNNNNNCAANNNNNNNAGGNNNCNATAAAANNNAANCGGCANNTCTAAATAGCATATTATTANNNCNNCTTTTACTTTGTAAGTTGTAATTTACCATCCNATTACATTATCGTTTCTTGATTTCAACTTCCATTAGATTTGATTATGACTGCCATCATTTTNNNNNNCCGTACGTGAACATTGGTTTGCAACAGGAATAAAAGTCTTGAGATGTTGTACTCTGAGCAAATAAACAAAAGNNNNNNTTNNNAATATTTCACAAAACTGATTTCCAAAAATGTCTCNAAGTACTCCATTAGCGACACATTTTACATTTCATTTATTTAACATAATACCTTATTTAAAGATTGATTAATTTTCGATGAGGCA
>UWOPS05_227_2
NNNNNNNNNNNNNNNNNNNNNNNNNNNNNNNNNNNNNNNNNNNNNNNNNNNNNNNNNNNNNNNnnnnnnnnnnnnnnnnnnnnnnnnnnnnnnnnnnnnnnnnnnnnnnnnnnnnnnnnnnnnnnnnnnnnnnnnnnnnnnnnnnnnnnnnnnnnnnnnnnnnnnnnnnnnnnnnnnnnnnnnnnnnnnnnnnnnnnnnnnnnnnnnnnnnnnnnnnnnnnnnnnnnnnnnnnnnnnnnnnnnnnnnnnnnnnnnnnnnnnnnnnnnnnnnnnnnnnnnnnnnnnnnnnnnnnnnnnnnnnnnnnnnnnnnnnnnnnnnnnnnnnnnnnnnnnnnnnnnnnnnnnnnnnnnnnnnnnnnnnnnnnnnnnnnnnnnnnnnnnnnnnnnnnnnnnnnnnnnnnnnnnnnnnnnnnnnnnnnnnnnnnnnnnnnnnnnnnnnnnnnnnnnnnnnnnnnnnnnnnnnnnnnnnnnnnnnnnnnnnnnnnnnnnnnnnnnnnnnnnnnnnnnnnnnnnnnnnnnnnnnnnnnnnnnnnnnnnnnnnnnnnnnnnnnnnnnnnnnnnnnnnnnnnnnnnnnnnnnnnnnnnnnnnnnnnnnnnnnnnnnnnnnnnnnnnn
>UWOPS83_787_3
nnnnnnnnnnnnnnnnnnnnnnnnnnnnnnnnnnnnnnnnnnnnnnnnnnnnnnnnnnnnnnnnnnnnnnnnnnnnnnnnnnnnnnnnnnnnnnnnnnnnnnnnnnnnnnnnnnnnnnnnnnnnnnnnnnnnnnnnnnnnnnnnnnnnnnnnnnnnnnnnnnnnnnnnnnnnnnnnnnnnnnnnnnnnnnnnnnnnnnnnnnnnnnnnnnnnnnnnnnnnnnnnnnnnnnnnnnnnnnnnnnnnnnnnnnnnnnnnnnnnnnnnnnnnnnnnnnnnnnnnnnnnnnnnnnnnnnnnnnnnnnnnnnnnnnnnnnnnnnnnnnnnnnnnnnnnnnnnnnnnnnnnnnnnnnnnnnnnnnnnnnnnnnnnnnnnnnnnnnnnnnnnnnnnnnnnnnnnnnnnnnnnnnnnnnnnnnnnnnnnnnnnnnnnnnnnnnnnnnnnnnnnnnnnnnnnnnnnnnnnnnnnnnnnnnnnnnnnnnnnnnnnnnnnnnnnnnnnnnnnnnnnnnnnnnnnnnnnnnnnnnnnnnnnnnnnnnnnnnnnnnnnnnnnnnnnnnnnnnnnnnnnnnnnnnnnnnnnnnnnnnnnnnnnnnNNNNNNNNNNNNNNNNNNNNNNNN
>UWOPS87_2421
nnnnnnnnnnnnnnnnnnnnnnnnnnnnnnnnnnnnnnnnnnnnnnnnnnnnnnnnnnnnnnnnnnnnnnnnnnnnnnnnnnnnnnnnnnnnnnnnnnnnnnnnnnnnnnnnnnnnnnnnnnnnnnnnnnnnnnnnnnnnnnNNNNNNNNNNNNNNNNNNNNNNNNNNNNNNNNNNNNNNNNNNNNNNNNNNNNNNNNNNNNNNNNNNNNNNNNNNNNNNNNNNNNNNNNNNNNNNNNNNNNNNNNNNNNNNNNNNNNNNNNNNNNNNNNNNNNNNNNNNNNNNNNNNNNNNNNNNNNNNNNNNNNNNNNNNNNNNNNNNNNNNNNNNNNNNNNNNNNNNNNNNNNNNNNNNNNNNNNNNNNNNNNNNNNNNNNNNNNNNNNNNNNNNNNNNNNNNNNNNNNNNNNNNNNNNNNNNNNNNNNNNNNNNNNNNNNNNNNGNNNNNNANNNNNNNNNATGNNNNNNNNNNAGCAAATAAACNNNNNNNNNNNTTTCTNNNATTNNNCAANNNNNNTNNNNNNNAATGTCTCTAAGTACTCCATTAGCNACACATTTTACATTTCATTTGTNNAACATAANNNCTTATTTAAAGATTGATTAATTTTCGATGAGGCA
>W303
CCCNGGNTTNTCCCNCAGTGCGCATGATTCGCTACGAAATCATCAATTTCACATAATNNNGAGATNGCATNNGTNTTNGTTTCTNNNNNNNNNACTTTNNNTNNTGCNGNNNNNTCNACNNCTGCANNNAGNTTCTGCANGATNAAATGACGACTTGAGCATCANNCNCAGATTCAGTTGAAAGTTGCTGACGANNNNCAGGNNTNNCANNNCTAGTANAACGACATNAGACANANACTAGNNGNNCTNNTCAAAAGATACAGGAANCAATAAAAGAGAATCGGCNNNNCTAAATAGCATATTATTATTACTTCTTTTGCTTTGTAAGTTGTAATTTACAATCCTATTACATTATCGTTTCTTGATTTCAACTTCCATTAGATTTGATTATGACTGCCATCATTTTGGGTCACCGTACGTGAACATTGGTTTGCAACAGGAATAAAAGTCTTGAGATGTTGTACTCTGAGCAAATAAACAAAAGGAATTCTTTCTAATATTTCACAAAACTGATTTCCAAAAATGTCTCTAAGTACTCCATTAGCGACACATTTTACATTTCATTTATTTAACATAATACCTTATTTAAAGATTGATTAATTTTCGATGAGGCA
>Y12
nnnnnnnnnnnnnnnnnnnnnnnnnnnnnnnnnnnnnnnnnnnnnnnnnnnnnnnnnnnnnnnnnnnnnnnnnnnnnnnnnnnnnnnnnnnnnnnnnnnnnnnnnnnnnnnnnnnnnnnnnnnnnnnnnnnnnnnnnnnnnnnnnnnnnnnnnnnnnnnnnnnnnnnnnnnnnnnnnnnnnnnnnnnnnnnnnnnnnnnnnnnnnnnnnnnnnnnnnnnnnnnnnnnnnnnnnnnnnnnnnnnnnnnnnnnnnnnnnnnnnnnnnnnnnnnnnnnnnnnnnnnnnnnnnnnnnnnnnnnnnnnnnnnnnnnnnnnnnnnnnnnnnnnnnnnnnnnnnnnnnnnnnnnnnnnnnnnnnnnnnnnnnnnnnnnnnnnnnnnnnnnnnnnnnnnnnnnnnnnnnnnnnnnnnnnnnnnnnnnnnnnnnnnnnnnnnnnnnnnnnnnnnnnnnnnnnnnnnnnnnnnnnnnnnnnnnnnnnnnnnnnnnnnnnnnnnnnnnnnnnnnnnnnnnnnnnnnnnnnnnnnnnnnnnnnnnnnnnnnnnnnnnnnnnnnnnnnnnnnnnnnnnnnnnnnnnnnnnnnnnnnnnnnnnnnnnnnnnnnnnnnnnnnnnnnnnn
>Y55
CCCAGGCCTCTCCCACAGTGCGTATGATTCGCTACGAAATCATCAATTTCACATAATATTGAGATTGCATTTGTTTTTGTTTCTTGCGTTGTCACTTTTAATTCTGCTGTATTATCAACTCCTGCACTTAGCTTCTGCAAGATAAAATGACGACTTGAGCATCATTCTCAGATTCAGTTGAAAGTTGCTGACGATTTTCAGGGGTCCCATTTCTAGTAAAACGACATTAGACATATACTAGAAGTTCTCCTCAAAAGATACAGGAATCAATAAAAGAGAATCGGCAATTCTAAATAGCATATTATTATTACTTCTTTTGCTTTGTAAGTTGTAATTTACAATCCTATTACATTATCGTTTCTTGATTTCAACTTCCATTAGATTTGATTATGACTGCCATCATTTTGGGTCACCGTACGTGAACATTGGTTTGCAACAGGAATAAAAGTCTTGAGATGTTGTACTCTGAGCAAATAAACAAAAGGAATTCTTTCTAATATTTCACAAAACTGATTTCCAAAAATGTCTCTAAGTACTCCATTAGCGACACATTTTACATTTCATTTGTTTAACATAATACCTTATTTAAAGATTGATTAATTTTCGATGAGGCA
>Y9
nnnnnnnnnnnnnnnnnnnnnnnnnnnnnnnnnnnnnnnnnnnnnnnnnnnnnnnnnnnnnnnnnnnnnnnnnnnnnnnnnnnnnnnnnnnnnnnnnnnnNNNNNNNNNNNNNNNNNNNTNNNNNNNNNNNNNNNNNNNNNNNNAAANNNNNNNNNNNNNANNNNNNNNNNNNNNNNNNNAAAGTNNNNNNCGATTTTCAGGNNNNNNANNNNNNNNNNNACGACATTAGACATANNNNNNNAGNNNNNNTCAAAAGATACAGGAATCAATAAAAGAGAATCGGCAATTCTAAATAGCATATTATTATTACTTCTTTTGCTTNNNNNNTTGTAATTTACAATCCTATTACATTATCGTTTCTTGATTTCAACTTCCATTAGATTTGATTATGACTGCCATCATTTTGGGTCACCGTACGTGAACATTGGTTTGCAACAGGAATAAAAGTCTTGAGATGTTGTACTCTGAGCAAATAAACAAAAGGAATTCTTTCTAATATTTCACAAAACTGATTTCCAAAAATGTCTCTAAGTACTCCATTAGCGACACATTTTACATTTCATTTATTTAACATAATACCTTATTTAAAGATTGATTAATTTTCGATGAGGCA
>YIIc17_E5
CCCAGGCCTCTCCCACAGTGCGTATGATTCGCTACGAAATCATCAATTTCACATAATATTGAGATTGCATTTGTTTTTGNNNNNNGCGTTGTCACTTTTAATTCTGCTGTATTATCAACTCCTGCACTTAGCTTCTGCAAGATAAAATGACGACTTGAGCATCATTCNCAGATTCAGTTGAAAGTTGCTGACGATNNTCAGNNNNNNCATTTCTAGTAAAACGACATTAGACATATACTAGNNNNNNTCCTCAAAAGATACAGGAATCNNTNNNAGAGAATCGGCAATTCTAAATAGCATATTATTATTACTTCTTTTGCTTTGTAAGTTGTAATTTACAATCCTATTACATTATCGTTTCTTGATTTCAACTTCCATTAGATTTGATTATGACTGCCATCATTTNGGGTCACCGTACGTGANCATTGGTTTGCAACAGNAATAAAAGTCTTGAGATGTTNTACTCNGAGCAAATAANNAAANNGAATTCTTTCTAATATTTCACAAAACTGATTTCCAAAAATGTCTCTAAGTACTCCATTAGCGACACATTTTACATNNNATNNNNNNNNNNNNNNNNNNNNNNNNNNNNNNNANNNNNNNNNNNNNNNNNN
>YJM789
CCCAGGCCTCTCCCACAGTGCGTATGATTCGCTACGAAATCATCAATTTCACATAATATTGAGATTGCATTTGTTTTTGTTTCTTGCGTTGTCACTTTTAATTCTGCTGTATTATCAACTCCTGCACTTAGCTTCTGCAAGATAAAATGACGACTTGAGCATCATTCTCAGATTCAGTTGAAAGTTGCTGACGATTTTCAGGGGTCCCATTTCTAGTAAAACGACATTAGACATATACTAGAAGTTCTCCTCAAAAGATACAGGAATCAATAAAAGAGAATCGGCAATTCTAAATAGCATATTATTATTACTTCTTTTGCTTTGTAAGTTGTAATTTACAATCCTATTACATTATCGTTTCTTGATTTCAACTTCCATTAGATTTGATTATGACTGCCATCATTTTGGGTCACCGTACGTGAACATTGGTTTGCAACAGGAATAAAAGTCTTGAGATGTTGTACTCTGAGCAAATAAACAAAAGGAATTCTTTCTAATATTTCACAAAACTGATTTCCAAAAATGTCTCTAAGTACTCCATTAGCGACACATTTTACATTTCATTTGTTTAACATAATACCTTATTTAAAGATTGATTAATTTTCGATGAGGCA
>YJM975
CCCAGGCCTCTCCCACAGTGCGTATGATTCGCTACGAAATCATCAATTTCACATAATATTGAGATTGCATTTGTTTTTGTTTCTTGCGNTGTCACTTTTAATTCTGCTGTATTATCAACTCCTGCACTTAGCTTCTGCAAGATAAANTGACGACTNGAGCATCATTCTCAGATNCAGTTGAAAGTTGCTGACGATTTTCAGGGNTCCCATTTCTAGTAAAACGACATTAGACATATACTAGAAGTTCTCCTCAAAAGATACAGGANTCAATAAAAGAGAATCGGCAATTCTAAATAGCATATTATTATTACTTCTTTTGCTTTGTAAGTTGTAATTTACAATCCTATTACATTATCGTTTCTNGATTTCAACTTCCATTAGATTTGATTATGACTGCCATCATTTTGGGTTACCGTACGTGAACATTGGTTTGCAACAGGAATAAAAGTCTTGAGATGTTGTACTCTGAGCAAATAAACAAAAGGAATTCTTTCTAATATTTCACAAAACTGATTNCCAAAAATGTCTCTAAGTACTCCATTAGCGACACATTTTACATTTCATTTGTTTAACATAATACCTTATTTAAAGATTGATTAATTTTCGATGAGGCA
>YJM978
CCCAGGCCTCTCCCACAGTGCGTATGATTCGCTACGAAATCATCAATTTCACATAATATTGAGATTGCATTTGTTTTTGTTTCTTGCGTTGTCACTTTTAATTCTGCTGTATTATCAACTCCTGCACTTAGCTTCTGCAAGATAAAATGACGACTTGAGCATCATTCTCAGATTCAGTTGAAAGTTGCTGACGATTTTCAGGGGTCCCATTTCTAGTAAAACGACATTAGACATATACTAGAAGTTCTCCTCAAAAGATACAGGAATCAATAAAAGAGAATCGGCAATTCTAAATAGCATATTATTATTACTTCTTTTGCTTTGTAAGTTGTAATTTACAATCCTATTACATTATCGTTTCTTGATTTCAACTTCCATTAGATTTGATTATGACTGCCATCATTTTGGGTTACCGTACGTGAACATTGGTTTGCAACAGGAATAAANGTCTTGAGATGTTGTACTCTGAGCAAATAAACAAAAGGANTTCTTTCTANTATTTCACAAAACTGATTTCCAAAANTGTCTCTAAGTACTCCATTAGCGACACATTTTACATTTCATTTGTTTAACATAATACCTTATTTAAAGATNGATTAATTTTCGATGAGNCA
>YJM981
nnnnnnnnnnnnnnnnnnnnnnnnnnnnnnnnnnnnnnnnnnnnnnnnnnnnnnnnnnnnnnnnnnnnnnnnnnnnnnnnnnnnnnnnnnnnnnnnnnnnnnnnnnnnnnnnnnnnnnnnnnnnnnnnnnnnnnnnnnnnnnnnnnnnnnnnnnnnnnnnnnnnnnnnnnnnnnnnnnnnnnnnnnnnnnnnnnnnnnnnnnnnnnnnnnnnnnnnnnnnnnnnnnnnnnnnnnnnnnnnnnnnnnnnnnnnnnnnnnnnnnnnnnnnnnnnnnnnnnnnnnnnnnnnnnNNNNNNNNNNNN-NNNNNNNNNNNNNNNNNNN-NNNNNN-NNNNNNNNNNNNNNNN-NNNNNNNNNNNN-NNNNNNNNNNNNNNNNNNNNNNNNNNNNNNNNNNNNNNNNNNNNNNNNNNNNNNNNNNNNNNNNNNNNNNNNNNNNNNNNNNNNNNNNNNNNNNNNNNNNNNNNNNNNNNCNNNNNNNNNNNNNNNNNNNNNNNNNNNNNNNNNNAANNNNNNNNNNNNNNNNNNNNNNNNANNNNNNNATTAGCGACACATTNNNNNNNNCATNNNNNNNNNANNNNNNCTTATTTAAAGATTGATNNNNNTTCGATGAGGCA
>YPS128
nnnnnnnnnnnnnnnnnnnnnnnnnnnnnnnnnnnnnnnnnnnnnnnnnnnnnnnnnnnnnnnnnNNNNNNNNNNNNNNNNNNNNNNNNNNNNNNNNNNNNNNNNNNNNNNNNNNNNNNNNNNNNNNNNNNNNNNNNNNNNNNNNNNNNNNNNNNNNNNNNNNNNNNNNNNNNNNNNNNNNNNNNNNNNNANNNNNNNNNNNNNNNNNNNNNNNNNNNNNNCGANNNNNNNCANNNNNNANNNNNNNNNNNNNANNNNNNNANNNNNNNNNAAAAGAGAATCGGCAATTCTAAATAGCATATTATTATTACTTCTTTTGCTTTGTAAGTTGTAATTTACAATCCTATTACATTATCGTTTCTTGATTTCAACTTCCATTAGATTTGATTATGACTGCCATCATTTTGGGTCACCGTACGTGAACATTGGTTTGCAACAGGAATAAAAGTCTTGAGATGTTGTACTCTGAGCAAATAAACAAAAGGAATTCTTTCTAATATTTCACAAAACTGATTTCCAAAAATGTCTCTAAGTACTCCATTAGCGACACATTTTACATTTCATTTATTTAACATAATACCTTATTTAAAGATTGATTAATTTTCGATGAGGCA
>YPS606
NNCNNNNTTCTCNNNNNNNNCGTATGATTCGCTACGAAATCATCAATTTCACATAATATTGAGATTGCATTTGTTNNNNNNNNNNNNNNNNNNNNNNNNNNNNNNNNNNNNNNNNNNNNNNNNNNNNNNNGCTTCTGCA-GATAAAATGACGACTTGAGCATCATTCTCAGATTCAGTTGAAAGTTGCTGACGATTTTCAGGGGTCCCATTTCTAGTAAAACGACATTAGACATATACTAGAAGTTCTCCTCAAAAGATACAGGAATCAATAAAAGAGAATCGGCAATTCTAAATAGCATATTATTATTACTTCTTTTGCTTTGTAAGTTGTAATTTACAATCCTATTACATTATCGTTTCTTGATTTCAACTTCCATTAGATTTGATTATGACTGCCATCATTTTGGGTCACCGTACGTGAACATTGGTTTGCAACAGGAATAAAAGTCTTGAGATGTTGTACTCTGAGCAAATAAACAAAAGGAATTCTTTCTAATATTTCACAAAACTGATTTCCAAAAATGTCTCTAAGTACTCCATTAGCGACACATTTTACATTTCATTTATTTAACATAATACCTTATTTAAAGATTGATTAATTTTCGATGAGGCA
>YS2
nnnnnnnnnnnnnnnnnnnnnnnnnnnnnnnnnnnnnnnnnnnnnnnnnnnnnnnnnnnnnnnnnnnnnnnnnnnnnnnnnnnnnnnnnnnnnnnnnnnnnnnnnnnnnnnnnnnnnnnnnnnnnnnnnnnnnnnnnnnnnnnnnnnnnnnnnnnnnnnnnnnnnnnnnnnnnnnnnnnnnnnnnnnnnnnnnnnnnnnnnnnnnnnnnnnnnnnnnnnnnnnnnnnnnnnnnnnnnnnnnnnnnnnnnnnnnnnnnnnnnnnnnnnnnnnnnnnnnnnnnnnnnnnnnnnnnnnnnnnnnnnnnnnnnnnnnnnnnnnnnnnnnnnnnnnnnnnnnnnnnnnnnnnnnnnnnnnnnnnnnnnnnnnnnnnnnnnnnnnnnnnnnnnnnnnnnnnnnnnnnnnnnnnnnnnnnnnnnnnnnnnnnnnnnnnnnnnnnnnnnnnnnnnnnnnnnnnnnnnnnnnnnnnnnnnnnnnnnnnnnnnnnnnnnnnnnnnnnnnnnnnnnnnnnnnnnnnnnnnnnnnnnnnnnnnnnnnnnnnnnnnnnnnnnnnnnnnnnnnnnnnnnnnnnnnnnnnnnnnnnnnnnnnnnnnnnnnnnnnnnnnnnnnnnnnnnn
>YS4
nnnnnnnnnnnnnnnnnnnnnnnnnnnnnnnnnnnnnnnnnnnnnnnnnnnnnnnnnnnnnnnnnnnnnnnnnnnnnnnnnnnnnnnnnnnnnnnnnnnnnnnnnnnnnnnnnnnnnnnnnnnnnnnnnnnnnnnnnnnnnnnnnnnnnnnnnnnnnnnnnnnnnnnnnnnnnnnnnnnnnnnnnnnnnnnnnnnnnnnnnnnnnnnnnnnnnnnnnnnnnnnnnnnnnnnnnnnnnnnnnnnnnnnnnnnnnnnnnnnnnnnnnnnnnnnnnnnnnnnnnnnnnnnnnnnnnnnnnnnnnnnnnnnnnnnnnnnnnnnnnnnnnnnnnnnnnnnnnnnnnnnnnnnnnnnnnnnnnnnnnnnnnnnnnnnnnnnnnnnnnnnnnnnnnnnnnnnnnnnnnnnnnnnnnnnnnnnnnnnnnnnnnnnnnnnnnnnnnnnnnnnnnnnnnnnnnnnnnnnnnnnnnnnnnnnnnnnnnnnnnnnnnnnnnnnnnnnnnnnnnnnnnnnnnnnnnnnnnnnnnnnnnnnnnnnnnnnnnnnnnnnnnnnnnnnnnnnnnnnnnnnnnnnnnnnnnnnnnnnnnnnnnnnnnnnnnnnnnnnnnnnnnnnnnnnnnn
>YS9
nnnnnnnnnnnnnnnnnnnnnnnnnnnnnnnnnnnnnnnnnnnnnnnnnnnnnnnnnnnnnnnnnnnnnnnnnnnnnnnnnnnnnnnnnnnnnnnnnnnnnnnnnnnnnnnnnnnnnnnnnnnnnnnnnnnnnnnnnnnnnnnnnnnnnnnnnnnnnnnnnnnnnnnnnnnnnnnnnnnnnnnnnnnnnnnnnnnnnnnnnnnnnnnnnnnnnnnnnnnnnnnnnnnnnnnnnnnnnnnnnnnnnnnnnnnnnnnnnnnnnnnnnnnnnnnnnnnnnnnnnnnnnnnnnnnnnnnnnnnnnnnnnnnnnnnnnnnnnnnnnnnnnnnnnnnnnnnnnnnnnnnnnnnnnnnnnnnnnnnnnnnnnnnnnnnnnnnnnnnnnnnnnnnnnnnnnnnnnnnnnnnnnnnnnnnnnnnnnnnnnnnnnnnnnnnnnnnnnnnnnnnnnnnnnnnnnnnnnnnnnnnnnnnnnnnnnnnnnnnnnnnnnnnnnnnnnnnnnnnnnnnnnnnnnnnnnnnnnnnnnnnnnnnnnnnnnnnnnnnnnnnnnnnnnnnnnnnnnnnnnnnnnnnnnnnnnnnnnnnnnnnnnnnnnnnnnnnnnnnnnnnnnnnnnnnnnn
