# Supplementary material for: Evolutionary Genomics of Transposable Elements in Saccharomyces cerevisiae
Source: PLoS One. 2012 Nov 30;7(11):e50978. doi: 10.1371/journal.pone.0050978 (PMC3511429; doi:10.1371/journal.pone.0050978)
Supplement: File S7 — ZIP archive of SGRP strain alignments used for population genomic analyses. Alignments of the orthologous genomic region in each SGRP strain corresponding to each Ty insertion in our re-annotation of the S. cerevisiae reference genome. N’s represent low quality (<Q40 phred score) or missing data, primarily due to the low-coverage sequence of many SGRP strains. The DNA sequence of sacCer2 is included as “REF” and each alignment includes the TE locus and 200 bp of DNA sequence on either side of the Ty insertion site. A dummy sequence shows the position of each TE in the alignment with “T”s. (ZIP) [file pone.0050978.s007.zip › S7/chrV_st57+_TY1.mfa]

>REF
TTGATAATGTAATAGGATCAATGAATATTAACATATAAAATGATGATAATAATATTTATAGAATTGTGTAGAATTGCAGATTCCCTTTTATGGATTCCTAAATCCTCGAGGAGAACTTCTAGTACATTCTACATACCTAATATTATTGCCTTATTAAAAATGGAATCCCAACAATTATCTCAAAATTCACCCACTCTTCAATTATCATATAGGACAGAATTAGTTGACAAAAAGTACGATGGGAAACAGCTATCAAATTTAAAGGAAGCTGAAATGCAAGAATTAATAATGTAATAGGGTAGCGAACGACAAAGTATAAAAGGAAGGAGGATGAAGTTACATAATTATGTAGCACTATCGACTTCCTTTTGGGCATTTCTATAATCTCGAGGAAATCTTCTAGTATATCCTGTATACCTAATATTATTGCCTTCAACACAGACGGAATCCCAACAATTATCTCAAAATTCACCCATTTTTCACTCTCAAATCTGAATCTAAGTAAATAGTGGCAGTGAAATCCGGATCAAAATTCAGTAACTTTTGTGATATCTCACATTGACATACCACGGTCGGAGGTGAATTTCTTCACCATTAACATATAATATGATCATCTATGTAAATTTTATTGCTGTTATTCTATTAGTAGTAATGATCGAAAATAGTAGAGGTATCAACGAGG
>index
-------------------------------------------------------------------------------------------------------------------------------------------------------------------------------------------------------TTTTTTTTTTTTTTTTTTTTTTTTTTTTTTTTTTTTTTTTTTTTTTTTTTTTTTTTTTTTTTTTTTTTTTTTTTTTTTTTTTTTTTTTTTTTTTTTTTTTTTTTTTTTTTTTTTTTTTTTTTTTTTTTTTTTTTTTTTTTTTTTTTTTTTTTTTTTTTTTTTTTTTTTTTTTTTTTTTTTTTTTTTTTTTTTTTTTTTTTTTTTTTTTTTTTTTTTTTTTTTTTTTTTTTTTTTTTTTTTTTTTTTTTTTTTTTTTTTTTTTTTTTTTTTTTTTTTTTTTTTT--------------------------------------------------------------------------------------------------------------------------------------------------------------------------------------------------------
>273614N
--------------------------------------------------------------------------------------------------------------------------------------------------------------------------------------------------------AT---CATATAGGACAGAATTAGTTGACAAAAAGTATGATGGGAAACAGCTATCAAATTTAAAGAAAGCTGATATGCAAGAATTAATAATGTAATAGGGTAGCGAACGACAAAGTATAAAAGGAAGAAGGATGAAGTTACATAATTATGTAGCACTATCGACTTCCTTTTGGGCATTTCTATAATCTCGAGGAAATCTTCTAGTATATCCTGTATACCTAATATTATTGCCTTCAACACAGAGGGAATCCCAACAATTATCTCAAAATTCACCCATTTTTCACTCTCAAATCTGAAGCTAAGTAAATAGTGGCAGTGAAATCCGGATCAAAATTCAGTAACT-CTGTGATATCTCACATTGACATACCACGGTCGGAGGTGAATTTCTTCACCATTAACATATAATATGATCATCTATGTAAATTTTATTGCTGTTATTCTATTAGTAGTAATGATCGAAAATAGTAGAGGTATCAACGAGG
>322134S
TTGATAATGTAATAGGATCAATGAATATTAACATATAAAATGATGATAATAATATTTATAGAATTGTGTAGAATTGCAGATTCCCTTTTATGGATTCCTAAATCCTCGAGGAGAACTTCTAGTACATTCTACATACCTAATATTATTGCCTTATTAAAAATGGAATCCCAACAATTATCTCAAAATTCACCCACTCTTCAATTATCATATAGGACAGAATTAGTTGACAAAAAGTACGATGGGAAACAGCTATCAAATTTAAAGGAAGCTGAAATGCAAGAATTAATAATGTAATAGGGTAGCGAACGACAAAGTATAAAAGGAAGGAGGATGAAGTTACATAATTATGTAGCACTATCGACTTCCTTTTGGGCATTTCTATAATCTCGAGGAAATCTTCTAGTATATCCTGTATACCTAATATTATTGCCTTCAACACAGACGGAATCCCAACAATTATCTCAAAATTCNCCCATTTTTCACTCTCAAATCTGAATCTAAGTAAATAGTGGCAGTGAAATCCGGATCAAAATTCAGTAACTTTTGTGATATCTCACATTGACATACCACGGTCGGAGGTGAATTTCTTCACCATTAACATATAATATGATCATCTATGTAAATTTTATTGCTGTTATTCTATTAGTAGTAATGATCGAAAATAGTAGAGGTATCAACGAGG
>378604X
nnnnnnnnnnnnnnnnnnnnnnnnnnnnnnnnnnnnnnnnnnnnnnnnnnnnnnnnnnnnnnnnnnnnnnnnnnnnnnnnnnnnnnnnnnnnnnnnnnnnnnnnnnnnnnnnnnnnnnnnnnnnnnnnnnnnnnnnnnnnnnnnnnnnnnnnnnnnnnnnnnnnnnnnnnnnnnnnnnnnnnnnnnnnnnnnnnnnnnnnnnnnnnnnnnnnnnnnnnnnnnnnnnnnnnnnnnnnnnnnnnnnnnnnnnnnnnnnnnnnnnnnnnnnnnnnnnnnnnnnnnnnnnnnnnnnnnnnnnnnnnnnnnnnnnnnnnnnnnnnnnnnnnnnnnnnnnnnnnnnnnnnnnnnnnnnnnnnnnnnnnnnnnnnnnnnnnnnnnnnnnnnnnnnnnnnnnnnnnnnnnnnnnnnnnnnnnnnnnnnnnnnnnnnnnnnnnnnnnnnnnnnnnnnnnnnnnnnnnnnnnnnnnnnnnnnnnnnnnnnnnnnnnnnnnnnnnnnnnnnnnnnnnnnnnnnnnnnnnnnnnnnnnnnnnnnnnnnnnnnnnnnnnnnnnnnnnnnnnnnnnnnnnnnnnnnnnnnnnnnnnnnnnnnnnnnnnnnnnnnnnnnnnnnnnnnnnnnnnnnnnnnnnnnnnnnnnnnnnnnnnnnnnnnnnnnnnnnnnnnnnnnnnnnnnnnnnnnnnnnnn
>BC187
NNNNNNNNNNNNNAGGNNNNNNNNNTNNNNNNNNNNNNNANNNNNNNNNNNNNNNNNNNNNNNNNNNNNNNNNNNNNNNNNNNNNNNNNNNNNNNNNNNNNNNNNNNNNNNNNNNNNNNNNNNNNNNNNNNNNNNNNNNNNNNNNNNNNNNNNNNNNNNNNNNNNNNNNNNNNNNNNNNNNNNNNNNNNNNNNNNNNNNNNNNNnnnnnnnnnnnnnnnnnnnnnnnnnnnnnnnnnnnnnnnnnnnnnnnnnnnnnnnnnnnnnnnnnnnnnnnnnnnnnnnnnnnnnnnnnnnnnnnnnnnnnnnnnnnnnnnnnnnnnnnnnnnnnnnnnnnnnnnnnnnnnnnnnnnnnnnnnnnnnnnnnnnnnnnnnnnnnnnnnnnnnnnnnnnnnnnnnnnnnnnnnnnnnnnnnnnnnnnnnnnnnnnnnnnnnnnnnnnnnnnnnnnnnnnnnnnnnnnnnnnnnnnnnnnnnnnnnnnnnnnnnnnnnnnnnnnnnnnnnnnnnnnnnnnnnnnnnnnnnnnnnnnnnnnnnnnnnnnnnnnnnnnnnnnnnnnnnnnnnnnnnnnnnnnnnnnnnnnnnnnnnnnnnnnnnnnnnnnnnnnnnnnnnnnnnnnnnnnnnnnnnnnnnnnnnnnnnnnnnnnnnnnnnnnnnnnnnnnnnnnnnnnnnnnnnnnnnnnnnn
>DBVPG1106
nnnnnnnnnnnnnnnnnnnnnnnnnnnnnnnnnnnnnnnnnnnnnnnnnnnnnnnnnnnnnnnnnnnnnnnnnnnnnnnnnnnnnnnnnnnnnnnnnnnnnnnnnnnnnnnnnnnnnnnnnnnnnnnnnnnnnnnnnnnnnnnnnnnnnnnnnnnnnnnnnnnnnnnnnnnnnnnnnnnnnnnnnnnnnnnnnnnnnnnnnnnnnnnnnnnnnnnnnnnnnnnnnnnnnnnnnnnnnnnnnnnnnnnnnnnnnnnnnnnnnnnnnnnnnnnnnnnnnnnnnnnnnnnnnnnnnnnnnnnnnnnnnnnnnnnnnnnnnnnnnnnnnnnnnnnnnnnnnnnnnnnnnnnnnnnnnnnNNNNNNNNNNNNNNNNNNNNNNNNNNNNNNNNNNNNNNNNNNNNNNNNNNNNNNNNNNNNNNNNNNNNNNNNNNNNNNNNNNNNNNNNNNNNNNNNNNNNNNNNNNNNNNNNNNNNNNNNNNNNNNNNNNNNNNNNNNNNNNNNNNNNNNNNNNNNNNNNNNNNNNNNNNNNNNNNNNNNNNNNNNNNNNNNNNNNNNNNNNNNNNNNNNNNNNNNNNNNNNNNNNNNNNNNNTNNNNNNNNNNNNNNNNTNNNNNNATCTATGTNAATNNNNNNNNNNNNNNNNNNNTAGCAGTAATNATCGAAAATAGTAGNNNNNNCNNCGAGG
>DBVPG1373
nnnnnnnnnnnnnnnnnnnnnnnnnnnnnnnnnnnnnnnnnnnnnnnnnnnnnnnnnnnnnnnnnnnnnnnnnnnnnnnnnnnnnnnnnnnnnnnnnnnnnnnnnnnnnnnnnnnnnnnnnnnnnnnnnnnnnnnnnnnnnnnnnnnnnnnnnnnnnnnnnnnnnnnnnnnnnnnnnnnnnnnnnnnnnnnnnnnnnnnnnnnnnnnnnnnnnnnnnnnnnnnnnnnnnnnnnnnnnnnnnnnnnnnnnnnnnnnnnnnnnnnnnnnnnnnnnnnnnnnnnnnnnnnnnnnnnnnnnnnnnnnnnnnnnnnnnnnnnnnnnnnnnnnnnnnnnnnnnnnnnnnnnnnnnnnnnnnnnnnnnnnnnnnnnnnnnnnnnnnnnnnnnnnnnnnnnnnnnnnnnnnnnnnnnnnnnnnnnnnnnnnnnnnnnnnnnnnnnnnnnnnnnnnnnnnnnnnnnnnnnnnnnnnnnnnnnnnnnnnnnnnnnnnnnnnnnnnnnnnnnnnnnnnnnnnnnnnnnnnnnnnnnnnnnnnnnnnnnnnnnnnnnnnnnnnnnnnnnnnnnnnnnnnnnnnnnnnnnnnnnnnnnnnnnnnnnnnnnnnnnnnnnnnnnnnnnnnnnnnnnnnnnnnnnnnnnnNNNNNNNNNNNNNNNNNNNNNNNNNNNNNNNNNNNNNNNNNNNNNNNN
>DBVPG1788
TTGATAATGTAATAGGATCAATGAATATTAACATATAAAATGATGATAATAATATTTATAGAATTGTGTAGAATTGCAGATTCCCTTTTATGGATTCCTAAATCCTCGAGGAGAACTTCTAGTACATTCTACATACCTAATATTATTGCCTTATTAAAAATGGAATCCCAACAATTATCTCAAANTTCACCCACTCTTCAATTATCATATAGGACAGAATTAGTTGACAAAAAGTACGATGGGAAACAGCTATCAAATTTAAAGGAAGCTGAAATGCAAGAATTAATAATGTAATAGGGTAGCGAACGACAAAGTATAAAAGGAAGGAGGATGAAGTTACATAATTATGTAGCACTATCGACTTCCTTTTGGGCATTTCTATAATCTCGAGGAAATCTTCTAGTATATCCTGTATACCTAATATTATTGCCTTCAACACAGACGGAATCCCAACAATTATCTCAAANTTCACCCATTTTTCACTCTCAAATCTGAATCTAAGTAAATAGTGGCAGTGAAATCCGGATCAAAATTCAGTAACTTTTGTGATATCTCACATTGACATACCACGGTCGGAGGTGAATTTCTTCACCATTAACATATAATATGATCATCTATGTAAATTTTATTGCTGTTATTCTATTAGTAGTAATGATCGAAAATAGTAGAGGTATCAACGAGG
>DBVPG1853
nnnnnnnnnnnnnnnnnnnnnnnnnnnnnnnnnnnnnnnnnnnnnnnnnnnnnnnnnnnnnnnnnnnnnnnnnnnnnnnnnnnnnnnnnnnnnnnnnnnnnnnnnnnnnnnnnnnnnnnnnnnnnnnnnnnnnnnnnnnnnnnnnnnnnnnnnnnnnnnnnnnnnnnnnnnnnnnnnnnnnnnnnnnnnnnnnnnnnnnnnnnnnnnnnnnnnnnnnnnnnnnnnnnnnnnnnnnnnnnnnnnnnnnnnnnnnnnnnnnnnnnnnnnnnnnnnnnnnnnnnnnnnnnnnnnnnnnnnnnnnnnnnnnnnnnnnnnnnnnnnnnnnnnnnnnnnnnnnnnnnnnnnnnnnnnnnnnnnnnnnnnnnnnnnnnnnnnnnnnnnnnnnnnnnnnnnnnnnnnnnnnnnnnnnnnnnnnnnnnnnnnnnnnnnnnnnnnnnnnnnnnnnnnnnnnnnnnnnnnnnnnnnnnnnnnnnnnnnnnnnnnnnnnnnnnnnnnnnnnnnnnnnnnnnnnnnnnnnnnnnnnnnnnnnnnnnnnnnnnnnnnnnnnnnnnnnnnnnnnnnnnnnnnnnnnnnnnnnnnnnnnnnnnnnnnnnnnnnnnnnnnnnnnnnnnnnnnnnnnnnnnnnnnnnnnnnnnnnnnnnnnnnnnnnnnnnnnnnnnnnnnnnnnnnnnnnnnnnnnnnn
>DBVPG6040
nnnnnnnnnnnnnnnnnnnnnnnnnnnnnnnnnnnnnnnnnnnnnnnnnnnnnnnnnnnnnnnnnnnnnnnnnnnnnnnnnnnnnnnnnnnnnnnnnnnnnnnnnnnnnnnnnnnnnnnnnnnnnnnnnnnnnnnnnnnnnnnnnnnnnnnnnnnnnnnnnnnnnnnnnnnnnnnnnnnnnnnnnnnnnnnnnnnnnnnnnnnnnnnnnnnnnnnnnnnnnnnnnnnnnnnnnnnnnnnnnnnnnnnnnnnnnnnnnnnnnnnnnnnnnnnnnnnnnnnnnnnnnnnnnnnnnnnnnnnnnnnnnnnnnnnnnnnnnnnnnnnnnnnnnnnnnnnnnnnnnnnnnnnnnnnnnnnnnnnnnnnnnnnnnnnnnnnnnnnnnnnnnnnnnnnnnnnnnnnnnnnnnnnnnnnnnnnnnnnnnnnnnnnnnnnnnnnnnnnnnnnnnnnnnnnnnnnnnnnnnnnnnnnnnnnnnnnnnnnnnnnnnnnnnnnnnnnnnnnnnnnnnnnnnnnnnnnnnnnnnnnnnnnnnnnnnnnnnnnnnnnnnnnnnnnnnnnnnnnnnnnnnnnnnnnnnnnnnnnnnnnnnnnnnnnnnnnnnnnnnnnnnnnnnnnnnnnnnnnnnnnnnnnnnnnnnnnnnnnnnnnnnnnnnnnnnnnnnnnnnnnnnnnnnnnnnnnnnnnnnn
>DBVPG6044
nnnnnnnnnnnnnnnnnnnnnnnnnnnnnnnnnnnnnnnnnnnnnnnnnnnnnnnnnnnnnnnnnnnnnnnnnnnnnnnnnnnnnnnnnnnnnnnnnnnnnnnnnnnnnnnnnnnnnnnnnnnnnnnnnnnnnnnnnnnnnnnnnnnnnnnnnnnnnnnnnnnnnnnnnnnnnnnnnnnnnnnnnnnnnnnnnnnnnnnnnnnnnnnnnnnnnnnnnnnnnnnnnnnnnnnnnnnnnnnnnnnnnnnnnnnnnnnnnnnnnnnnnnnnnnnnnnnnnnnnnnnnnnnnnnnnnnnnnnnnnnnnnnnnnnnnnnnnnnnnnnnnnnnnnnnnnnnnnnnnnnnnnnnnnnnnnnnnnnnnnnnnnnnnnnnnnnnnnnnnnnnnnnnnnnnnnnnnnnnnnnnnnnnnnnnnnnnnnnnnnnnnnnnnnnnnnnnnnnnnnnnnnnnnnnnnnnnnnnnnnnnnnnnnnnnnnnnnnnnnnnnnnnnnnnnnnnnnnnnnnnnnnnnnnnnnnnnnnnnnnnnnnnnnnnnnnnnnnnnnnnnnnnnnnnnnnnnnnnnnnnnnnnnnnnnnnnnnnnnnnnnnnnnnnnnnnnnnnnnnnnnnnnnnnnnnnnnnnnnnnnnnnnnnnnnnnnnnnnnnnnnnnnnnnnnnnnnnnnnnnnnnnnnnnnnnnnnnnnnnnn
>DBVPG6765
TTGATAATGTAATAGGATCAATGAATATTAACATATAAAATGATGATAATAATATTTATAGAATTGTGTAGAATTGCAGATTCCCTTTTATGGATTCCTAAATCCTCGAGGAGAACTTCTAGTACATTCTACATACCTAATATTATTGCCTTATTAAAAATGGAATCCCAACAATTATCTCAAAATTCACCCACTCTTCAATTATCATATAGGACAGAATTAGTTGACAAAAAGTACGATGGGAAACAGCTATCAAATTTAAAGGAAGCTGAAATGCAAGAATTAATAATGTAATAGGGTAGCGAACGACAAAGTATAAAAGGAAGGAGGATGAAGTTACATAATTATGTAGCACTATCGACTTCCTTTTGGGCATTTCTATAATCTCGAGGAAATCTTCTAGTATATCCTGTATACCTAATATTATTGCCTTCAACACAGACGGAATCCCAACAATTATCTCAAAATTCACCCATTTTTCACTCTCAAATCTGAATCTAAGTAAATAGTGGCAGTGAAATCCGGATCAAAATTCAGTAACTTTTGTGATATCTCACATTGACATACCACGGTCGGAGGTGAATTTCTTCACCATTAACATATAATATGATCATCTATGTAAATTTTATTGCTGTTATTCTATTAGTAGTAATGATCGAAAATAGTAGAGGTATCAACGAGG
>K11
nnnnnnnnnnnnnnnnnnnnnnnnnnnnnnnnnnnnnnnnnnnnnnnnnnnnnnnnnnnnnnnnnnnnnnnnnnnnnnnnnnnnnnnnnnnnnnnnnnnnnnnnnnnnnnnnnnnnnnnnnnnnnnnnnnnnnnnnnnnnnnnnnnnnnnnnnnnnnnnnnnnnnnnnnnnnnnnnnnnnnnnnnnnnnnnnnnnnnnnnnnnnnnnnnnnnnnnnnnnnnnnnnnnnnnnnnnnnnnnnnnnnnnnnnnnnnnnnnnnnnnnnnnnnnnnnnnnnnnnnnnnnnnnnnnnnnnnnnnnnnnnnnnnnnnnnnnnnnnnnnnnnnnnnnnnnnnnnnnnnnnnnnnnnnnnnnnnnnnnnnnnnnnnnnnnnnnnnnnnnnnnnnnnnnnnnnnnnnnnnnnnnnnnnnnnnnnnnnnnnnnnnnnnnnnnnnnnnnnnnnnnnnnnnnnnnnnnnnnnnnnnnnnnnnnnnnnnnnnnnnnnnnnnnnnnnnnnnnnnnnnnnnnnnnnnnnnnnnnnnnnnnnnnnnnnnnnnnnnnnnnnnnnnnnnnnnnnnnnnnnnnnnnnnnnnnnnnnnnnnnnnnnnnnnnnnnnnnnnnnnnnnnnnnnnnnnnnnnnnnnnnnnnnnnnnnnnnnnnnnnnnnnnnnnnnnnnnnnnnnnnnnnnnnnnnnnnnnnnnnnn
>L_1374
nnnnnnnnnnnnnnnnnnnnnnnnnnnnnnnnnnnnnnnnnnnnnnnnnnnnnnnnnnnnnnnnnnnnnnnnnnnnnnnnnnnnnnnnnnnnnnnnnnnnnnnnnnnnnnnnnnnnnnnnnnnnnnnnnnnnnnnnnnnnnnnnnnnnnnnnnnnnnnnnnnnnnnnnnnnnnnnnnnnnnnnnnnnnnnnnnnnnnnnnnnnnnnnnnnnnnnnnnnnnnnnnnnnnnnnnnnnnnnnnnnnnnnnnnnnnnnnnnnnnnnnnnnnnnnnnnnnnnnnnnnnnnnnnnnnnnnnnnnnnnnnnnnnnnnnnnnnnnnnnnnnnnnnnnnnnnnnnnnnnnnnnnnnnnnnnnnnnnnnnnnnnnnnnnnnnnnnnnnnnnnnnnnnnnnnnnnnnnnnnnnnnnnnnnnnnnnnnnnnnnnnnnnnnnnnnnnnnnnnnnnnnnnnnnnnnnnnnnnnnnnnnnnnnnnnnnnnnnnnnnnnnnnnnnnnnnnnnnnnnnNNNNNNNNNNNNNNNNNNNNNNNNNNNNNNNNNNNNNNNNNNNNNNNNNNNNNNNNNNNNNNNNNNNNNNNNNNNNNNNNNNNNNNNNNNNNNNNNNNNNNNNNTNNNATCANCTNNNNNNNNNNNNNNNNNNNNNNNNNNNNAGTAGTANNNANNNAANNNNNNANAGGNNNNNNNNNNN
>L_1528
TTGATAATGTAATAGGATCAATGAATATTAACATATAAAATGATGATAATAATATTTATAGAATTGTGTAGAATTGCAGATTCCCTTTTATTGATTCCTAAATCCTCGAGGAGAACTTCTAGTACATTCTACATACCTAATATTATTGCCTTATTAAAAATGGAATCCCAACAATTATCTCAAAATTCACCCACTCTTCAATTATCATATAGGACAGAATTAGTNGACAAAAAGTACGATGGGAAACAGCTATCAAATTNAAAGGAAGCTGAAATGCAAGAATTAATAATGTAATAGGGTAGCGAACGACAAAGTATAAAAGGAAGGAGGATGAAGTTACATAATTATGTAGCACTATCGACTTCCTTTTGGGCATTTCTATAATCTCGAGGAAATCTTCTAGTATATCCTGTATACCTAATATTATTGCCTTCAACACAGACGGAATCCCAACAATTATCTCAAAATTCACCCATTTTTCACTCTCAAATCTGAATCTAAGTAAATAGTGGCAGTGAAATCCGGATCAAAATTCAGTAACTTTTGTGATATCTCACATTGACATACCACGGTCGGAGGTGAATTTCTTCACCATTAACATATAATATGATCATCTATGTAAATTTTATTGCTGTTATTCTATTAGTAGTAATGATCGAAAATAGTAGAGGTATCAACGAGG
>NCYC110
nnnnnnnnnnnnnnnnnnnnnnnnnnnnnnnnnnnnnnnnnnnnnnnnnnnnnnnnnnnnnnnnnnnnnnnnnnnnnnnnnnnnnnnnnnnnnnnnnnnnnnnnnnnnnnnnnnnnnnnnnnnnnnnnnnnnnnnnnnnnnnnnnnnnnnnnnnnnnnnnnnnnnnnnnnnnnnnnnnnnnnnnnnnnnnnnnnnnnnnnnnnnnnnnnnnnnnnnnnnnnnnnnnnnnnnnnnnnnnnnnnnnnnnnnnnnnnnnnnnnnnnnnnnnnnnnnnnnnnnnnnnnnnnnnnnnnnnnnnnnnnnnnnnnnnnnnnnnnnnnnnnnnnnnnnnnnnnnnnnnnnnnnnnnnnnnnnnnnnnnnnnnnnnnnnnnnnnnnnnnnnnnnnnnnnnnnnnnnnnnnnnnnnnnnnnnnnnnnnnnnnnnnnnnnnnnnnnnnnnnnnnnnnnnnnnnnnnnnnnnnnnnnnnnnnnnnnnnnnnnnnnnnnnnnnnnnnnnnnnnnnnnnnnnnnnnnnnnnnnnnnnnnnnnnnnnnnnnnnnnnnnnnnnnnnnnnnnnnnnnnnnnnnnnnnnnnnnnnnnnnnnnnnnnnnnnnnnnnnnnnnnnnnnnnnnnnnnnnnnnnnnnnnnnnnnnnnnnnnnnnnnnnnnnnnnnnnnnnnnnnnnnnnnnnnnnnnnnnnnnnn
>NCYC361
--------------------------------------------------------------------------------------------------------------------------------------------------------------------------------------------------------NN---NNNNTAGGACAGAATTAGTTGACAAAAAGTATGATGGGAAACAGCTATCAAATTTAAAGGAAGCTGAAATGCAAGAATTAATAATGTAATAGGGTAGCGAACGACAAAGTATAAAAGGAAGGANNNNNNAGTTACATAATTATGTAGCACTATCGACTTCCTTTTGGGCATTTCTATAATCTCGAGGAAATCTTCTAGTATATCCTGTATACCTAATATTATTGCCTTCAACACAGACGGAATCCCAACAATTATCTCAAAATTCACCCATTTTTCACTCTCAAATCTGAATCTAAGTAAATAGTGGCAGTGAAATCCGGATCAAAATTCAGTNNNN-NNNNNATATCTCACATTGACATACCACGGTCNNNNNNGAATTTCTTCACCATTAACATATAATATGATCATCTATGTAAATTTTNTTGCTGTTNTTCTATTAGTAGTAATGATCGANNNNNNTNNNNNNNNNNNNNNNN
>RM11_1A
nnnnnnnnnnnnnnnnnnnnnnnnnnnnnnnnnnnnnnnnnnnnnnnnnnnnnnnnnnnnnnnnnnnnnnnnnnnnnnnnnnnnnnnnnnnnnnnnnnnnnnnnnnnnnnnnnnnnnnnnnnnnnnnnnnnnnnnnNNNNNNNNNNNNNNNNNNNNNNNNNNNNNNNNNNNNNNNNNNNNNNNNNNNNNNNNNNNNNNNNNNNNNNNNNNNNNNNNNNNNNNNNNNNNNNNNNNNNNNNNNNNNNNNNNNNNNNNNNNNNNNNNNNNNNNNNNNNNNNNNNNNNNNNNNNNNNNNNNNNNNNNNNNNNNNNNNNNNNNNNNNNNNNNNNNNNNNNNNNNNNNNNNNNNNNNNNNNNNNNNNNNNNNNNNNNNNNNNNNNNNNNNNNNNNNNNNNNNNNNNNNNNNNNNNNNNNNNNNNNNNNNNNNNNNNNNNNNNNNNNNNNNNNNNNNNNNNNNNNNNNNNNNNNNNNNNNNNNNNNNNNNNNNNNNNNNNNNNNNNNNNNNNNNNNNNNNNNNNNNNNNNNNNNNNNNNNNNNNNNNNNNNNNNNNNNNNNNNNNNNNNNNNNNNNNNNNNNNNNNNNNNNNNNNNNNNNNNNNNNNNNNNNNNNNNNNNNNNNNNNNNNNNNNNNNNNNGTTATTCTATTAGTAGTAATGATCGAAAATAGTAGAGGTATCAACGAGG
>S288c
TTGATAATGTAATAGGATCAATGAATATTAACATATAAAATGATGATAATAATATTTATAGAATTGTGTAGAATTGCAGATTCCCTTTTATGGATTCCTAAATCCTCGAGGAGAACTTCTAGTACATTCTACATACCTAATATTATTGCCTTATTAAAAATGGAATCCCANCAATTATCTCAAAATTCACCCACTCTTCAATTATCATATAGGACAGAATTAGTTGACAAAAAGTACGATGGGAAACAGCTATCAAATTNAAAGGAAGCTGNNNNNNAAGAATTAATAATGTAATAGGGTAGCGAACGACAAAGTATAAAAGGNNNNNNNNNNNNNNNNNNNNNNNNNNNNNNNNNNNNNACTTCCNTTTGGGCATTTCTATAATCTCGAGGAAATCTTCTAGTATATCCTGTATACCTAATATTATTGCCTTCAACACAGACGGAATCCCAACAATTATCTCAAAATTCACCCATTTTTCACTCTCAAATCTGAATCTNNNNNNNNNNTGGCNNTGAANTCCGGATCAAAATTCAGTAACTTTTGTGATATCTCACATTNACATACCACGGTCGGAGGTGAATTTNNNNANNNNNNNNNTATAATATGATCATCTATGTAAATTTTATTGCTGTTATTCTATTAGTAGTAATGATCGAAAATAGTAGAGGTATCAACGAGG
>SK1
--------------------------------------------------------------------------------------------------------------------------------------------------------------------------------------------------------AT---CATATAGGACAGAATTAGTTGACAAAAAGTATGATGGGAAACAGCTATCAAATTTAAAGGAAGCTGATATGCAAGAATTAATAATGTAATAGGGTAGCGAACGACAAAGTATAAAAGGAA-GAGGATGAAGTTACATAATTATGTAGAACTATCGACCTCCTTTTGGGCATTGCTATAATCTCGAGGAAATCTTCTAGTATATCCTGTATACCTAATATTATTGCCTTCAACACAGAGGGAATCCCAACAATTATCTCAAAATTCACCCATTTTTCACTCTCAAATCTGAATCTAAGTAAATAGTGGCAGTGAAATCCGGATCAAAATTCAGTAACT-CTGTGATATCTCACATTGACATACCACGGTCGGAGGTGAATTTCTTCACCATTAACATATAATATGATCATCTATGTAAATTTTATTGCTGTTATTTTATTAGTAGTAATGATCGAAAATAGTAGAGGTATCAACGAGG
>UWOPS03_461_4
--------------------------------------------------------------------------------------------------------------------------------------------------------------------------------------------------------AT---CATATANNACANAANNNNNNNACAAAAAGTATGATGGGAAACAGCTATCAAATTTAAAGGAAGCTGATATGCAAGAATTAATAATGTAATAGGGTAGCGAACGACAAAGTATAAAAGGAAGGAGGATGAAGTTACATAATTATGTAGCACTATCGACTTCCTTTTGGGCATTTCTATAATCTNNAGGAAATCTTCTAGTANNNNNTGTATACCTAATATTATTGCCTTCAACACAGAGGGANTCCCAACAATTATCTCAAAATTCACCCATTTCTCACTCTCAAATCTGAATCTAAGTAAATAGTGGCAGTGAAATCCGGATCAAAATTCAGTAACT-CTGTGATATCTCACATTGACATACCACGGTCGGAGGTGAATTTCTTCACCATTAACATATAATATGATCATCTATGTAAATTTTATTGCTGTTATTCTATTAGTAGTAATGATCGAAAATAGTAGAGGTATCAACGGGG
>UWOPS05_217_3
nnnnnnnnnnnnnnnnnnnnnnnnnnnnnnnnnnnnnnnnnnnnnnnnnnnnnnnnnnnnnnnnnnnnnnnnnnnnnnnnnnnnnnnnnnnnnnnnnnnnnnnnnnnnnnnnnnnnnnnnnnnnnnnnnnnnnnnnnnnnnnnnnnnnnnnnnnnnnnnnnnnnnnnnnnnnnnnnnnnnnnnnnnnnnnnnnnnnnnnnnnnnnnnnnnnnnnnnnnnNNNNNNNNNNNNNNNNNNNNNNNNNNNNNNNNNNNNNNNNNNNNNNNNNNNNNNNNNNNNNNNNNNNNNNNNNNNNNNNNNNNNNNNNNNNNNNNNNNNNNNNNNNNNNNNNNNNNNNNNNNNNNNNNNNNNNNNNNNNNNNNNNNNNNNNNNNNNNNNNNNNNNNNNNNNNNNNNNNNNNNNNNNNNNNNNNNNNNNNNNNNNNNNNNNNNNNNNNNNNNNNNNNNNNNNNNNNNNNNNNNNNNNNNNNNNNNNNNNNNNNNNNNNNNNNNNNNNNNNNNNNNNNNNNNNNNNNNNNNNNNNNNNNNNNNNNNNNNNNNNNN-NNNNNNNNNNNNNNNNNNNNNNNNNNNNNNNNNNNNNNNNNNNNNNNNNNNNNNNNNNNNNNNNNNNNNNNNNNTNNNNNNNNNNNNNNNNNNNNNNNNNNNNNNNNNNNNNNCGAANNNNNNNNNNNNNNNNNNNNNN
>UWOPS05_227_2
nnnnnnnnnnnnnnnnnnnnnnnnnnnnnnnnnnnnnnnnnnnnnnnnnnnnnnnnnnnnnnnnnnnnnnnnnnnnnnnnnnnnnnnnnnnnnnnnnnnnnnnnnnnnnnnnnnnnnnnnnnnnnnnnnnnnnnnnnnnnnnnnnnnnnnnnnnnnnnnnnnnnnnnnnnnnnnnnnnnnnnnnnnnnnnnnnnnnnnnnnnnnnnnnnnnnnnnnnnnnnnnnnnnnnnnnnnnnnnnnnnnnnnnnnnnnnnnnnnnnnnnnnnnnnnnnnnnnnnnnnnnnnnnnnnnnnnnnnnnnnnnnnnnnnnnnnnnnnnnnnnnnnnnnnnnnnnnnnnnnnnnnnnnnnnnnnnnnnnnnnnnnnnnnnnnnnnnnnnnnnnnnnnnnnnnnnnnnnnnnnnnnnnnnnnnnnnnnnnnnnnnnnnnnnnnnnnnnnnnnnnnnnnnnnnnnnnnnnnnnnnnnnnnnnnnnnnnnnnnnnnnnnnnnnnnnnnnnnnnnnnnnnnnnnnnnnnnnnnnnnnnnnnnnnnnnnnnnnnnnnnnnnnnnnnnnnnnnnnnnnnnnnnnnnnnnnnnnnnnnnnnnnnnnnnnnnnnnnnnnnnnnnnnnnnnnnnnnnnnnnnnnnnnnnnnnnnnnnnnnnnnnnnnnnnnnnnnnnnnnnnnnnnnnnnnnnnnnnnnnnn
>UWOPS83_787_3
nnnnnnnnnnnnnnnnnnnnnnnnnnnnnnnnnnnnnnnnnnnnnnnnnnnnnnnnnnnnnnnnnnnnnnnnnnnnnnnnnnnnnnnnnnnnnnnnnnnnnnnnnnnnnnnnnnnnnnnnnnnnnnnnnnnnnnnnnnnnnnnnnnnnnnnnnnnnnnnnnnnnnnnnnnnnnnnnnnnnnnnnnnnnnnnnnnnnnnnnnnnnnnnnnnnnnnnnnnnnnnnnnnnnnnnnnnnnnnnnnnnnnnnnnnnnnnnnnnnnnnnnnnnnnnnnnnnnnnnnnnnnnnnnnnnnnnnnnnnnnnnnnnnnnnnnnnnnnnnnnnnnnnnnnnnnnnnnnnnnnnnnnnnnnnnnnnnnnnnnnnnnnnnnnnnnnnnnnnnnnnnnnnnnnnnnnnnnnnnnnnnnnnnnnnnnnnnnnnnnnnnnnnnnnnnnnnnnnnnnnnnnnnnnnnnnnnnnnnnnnnnnnnnnnnnnnnnnnnnnnnnnnnnnnnnnnnnnnnnnnnnnnnnnnnnnnnnnnnnnnnnnnnnnnnnnnnnnnnnnnnnnnnnnnnnnnnnnnnnnnnnnnnnnnnnnnnnnnnnnnnnnnnnnnnnnnnnnnnnnnnnnnnnnnnnnnnnnnnnnnnnnnnnnnnnnnnnnnnnnnnnnnnnnnnnnnnnnnnnnnnnnnnnnnnnnnnnnnnnnnn
>UWOPS87_2421
nnnnnnnnnnnnnnnnnnnnnnnnnnnnnnnnnnnnnnnnnnnnnnnnnnnnnnnnnnnnnnnnnnnnnnnnnnnnnnnnnnnnnnnnnnnnnnnnnnnnnnnnnnnnnnnnnnnnnnnnnnnnnnnnnnnnnnnnnnnnnnnnnnnnnnnnnnnnnnnnnnnnnnnnnnnnnnnnnnnnnnnnnnnnnnnnnnnnnnnnnnnnnnnnnnnnnnnnnnnnnnnnnnnnnnnnnnnnnnnnnnnnnnnnnnnnnnnnnnnnnnnnnnnnnnnnnnnnnnnnnnnnnnnnnnnnnnnnnnnnnnnnnnnnnnnnnnnnnnnnnnnnnnnnnnnnnnnnnnnnnnnnnnnnnnnnnnnnnnnnnnnnnnnnnnnnnnnnnnnnnnnnnnnnnnnnnnnnnnnnnnnnnnnnnnnnnnnnnnnnnnnnnnnnnnnnnnnnnnnnnnnnnnnnnnnnnnnnnnnnnnnnnnnnnnnnnnnnnnnnnnnnnnnnnnnnnnnnnnnnnnnnnnnnnnnnnnnnnnnnnnnnnnnnnnnnnnnnnnnnnnnnnnnnnnnnnnnnnnnnnnnnnnnnnnnnnnnnnnnnnnnnnnnnnnnnnnnnnnnnnnnnnnnnnnnnnnnnnnnnnnnnnnnnnnnnnnnnnnnnnnnnnnnnnnnnnnnnnnnnnnnnnnnnnnnnnnnnnnnnnn
>W303
NNNNNNNNNNNNNNNNNNNNNNNNNNNNNNNNNNNNNNNNNNNNNNNNNNNNNNNNNNNNNNNNNNNNNNNNNNNNNNNNNNNNNNNnnnnNNNNNNNNNNNNNNNNNNNnNNNNNNNNNNNNNNNNNNNNNNNNNNNNNNNNNnNNNNNNNNNNNNNNNNNnNNNNNNNNNNNNNNNNNNNnNNNNNNNNNNNNNNNNNNNNNNNNNNNNNNNNNNNNNnnnnnnnnnnnnnnnnnnnnnnnNNNNNNNNNNNNNNNNNNNNNNNNNNNNNNNNNNNNNNNNNNNNNNNNNNNNNNNNNNNNNNNNNNNNNNNTATAAANNNNNNNNNNNNNNNNNNNNNNNNNNNNNNNNNNNNNNNNNNNNNNNNNNNNNNNNNNNNNNNNNNNnnnnnnnnnnnnnnnnnnnnnnnnnnnnnnnnnnnnnnnnnnnnnnnnnnnNNNNNNNNNNNNNNNNNNNNNNNNNNNNNNNNNNNNNNNnnnnnnnnNNNNNNNNNNNNNNNNNNNNNNNNNNNNNNNNNNNNNNNNNNNNNNNNNNNNNNNNNNNNNNNNNNNnnnnnnnnnnnnnnNNNNNNNNNNNNNNNNNNNTCTTCACCATTAACNNNNNNNNNNNNNNNNNNNNNNnNNNNNNNNNNNNNNNNNNNNNNAGTAGTAANGATCGANNNNNNNNNNNNNNNNNNNNNNN
>Y12
nnnnnnnnnnnnnnnnnnnnnnnnnnnnnnnnnnnnnnnnnnnnnnnnnnnnnnnnnnnnnnnnnnnnnnnnnnnnnnnnnnnnnnnnnnnnnnnnnnnnnnnnnnnnnnnnnnnnnnnnnnnnnnnnnnnnnnnnnnnnnnnnnnnnnnnnnnnnnnnnnnnnnnnnnnnnnnnnnnnnnnnnnnnnnnnnnnnnnnnnnnnnnnnnnnnnnnnnnnnnnnnnnnnnnnnnnnnnnnnnnnnnnnnnnnnnnnnnnnnnnnnnnnnnnnnnnnnnnnnnnnnnnnnnnnnnnnnnnnnnnnnnnnnnnnnnnnnnnnnnnnnnnnnnnnnnnnnnnnnnnnnnnnnnnnnnnnnnnnnnnnnnnnnnnnnnnnnnnnnnnnnnnnnnnnnnnnnnnnnnnnnnnnnnnnnnnnnnnnnnnnnnnnnnnnnnnnnnnnnnnnnnnnnnnnnnnnnnnnnnnnnnnnnnnnnnnnnnnnnnnnnnnnnnnnnnnnnnnnnnnnnnnnnnnnnnnnnnnnnnnnnnnnnnnnnnnnnnnnnnnnnnnnnnnnnnnnnnnnnnnnnnnnnnnnnnnnnnnnnnnnnnnnnnnnnnnnnnnnnnnnnnnnnnnnnnnnnnnnnnnnnnnnnnnnnnnnnnnnnnnnnnnnnnnnnnnnnnnnnnnnnnnnnnnnnnnnnnnnnnnn
>Y55
--------------------------------------------------------------------------------------------------------------------------------------------------------------------------------------------------------NN---NNNNTAGGANNNNNNNNNNTGACAAAAAGTATGATGGGAAACAGCTATCAAATTTAAAGGAAGCTGATATGCAAGAATTAATAATGTAATAGGGTAGCGAACGACAAAGTATAAAAGGAA-GAGGATGAAGTTACATAATTATGTAGAACTATCGACCTCCTTTTGGGCATTGCTATAATCTCGAGGAAATCTTCTAGTATATCCTGTATACCTAATATTATTGCCTTCAACACAGAGGGAATCCCAACAATTATCTCAAAATTCACCCATTTTTCACTCTCAAATCTGAATCTAAGTAAATAGTGNCAGTGAAATCCGGATCAAAATTCAGTAACT-CTGTGATATCTCACATTGACATACCACGGTCGGAGGTGANTTTCTTCACCATTAACATATAATATGATCATCTATGTAAATTTTATTGCTGTTATTTTATTAGTAGTAATGATCGAAAATAGTAGAGGTATCAACGAGG
>Y9
nnnnnnnnnnnnnnnnnnnnnnnnnnnnnnnnnnnnnnnnnnnnnnnnnnnnnnnnnnnnnnnnnnnnnnnnnnnnnnnnnnnnnnnnnnnnnnnnnnnnnnnnnnnnnnnnnnnnnnnnnnnnnnnnnnnnnnnnnnnnnnnnnnnnnnnnnnnnnnnnnnnnnnnnnnnnnnnnnnnnnnnnnnnnnnnnnnnnnnnnnnnnnnnnnnnnnnnnnnnnnnnnnnnnnnnnnnnnnnnnnnnnnnnnnnnnnnnnnnnnnnnnnnnnnnnnnnnnnnnnnnnnnnnnnnnnnnnnnnnnnnnnnnnnnnnnnnnnnnnnnnnnnnnnnnnnnnnnnnnnnnnnnnnnnnnnnnnnnnnnnnnnnnnnnnnnnnnnnnnnnnnnnnnnnnnnnnnnnnnnnnnnnnnnnnnnnnnnnnnnnnnnnnnnnnnnnnnnnnnnnnnnnnnnnnnnnnnnnnnnnnnnnnnnnnnnnnnnnnnnnnnnnnnnnnnnnnnnnnnnnnnnnnnnnnnnnnnnnnnnnnnnnnnnnnnnnnnnnnnnnnnnnnnnnnnnnnnnnnnnnnnnnnnnnnnnnnnnnnnnnnnnnnnnnnnnnnnnnnnnnnnnnnnnnnnnnnnnnnnnnnnnnnnnnnnnnnnnnnnnnnnnnnnnnnnnnnnnnnnnnnnnnnnnnnnnnnnnnnnnnn
>YIIc17_E5
nnnnnnnnnnnnnnnnnnnnnnnnnnnnnnnnnnnnnnnnnnnnnnnnnnnnnnnnnnnnnnnnnnnnnnnnnnnnnnnnnnnnnnnnnnnnnnnnnnnnnnnnnnnnnnnnnnnnnnnnnnnnnnnnnnnnnnnnnnnnnnnnnnnnnnnnnnnnnnnnnnnnnnnnnnnnnnnnnnnnnnnnnnnnnnnnnnnnnnnnnnnnnnnnnnnnnnnnnnnnnnnnnnnnnnnnnnnnnnnnnnnnnnnnnnnnnnnnnnnnnnnnnnnnnnnnnnnnnnnnnnnnnnnnnnnnnnnnnnnnnnnnnnnnnnnnnnnnnnnnnnnnnnnnnnnnnnnnnnnnnnnnnnnnnnnnnnnnnnnnnnnnnnnnnnnnnnnnnnnnNNNNNNTCGAGGNNNNNNTCTAGTANNNCCTGTANNCCTAATATTATTGCCTTCAACACAGAGGGAATCCCAACAATNNNNNCAAAATNNNNNNNNNNNNCACTCTCAAATCTGAAGCTAAGTAAATAGTGGCAGTGAAATCCGGATCAAAATTCAGTAACT-CTGTGATATCTCACATTGACATACCACGGTCGGAGGTGAATTTCTTCACCATTAACATATAATATGATCATCTATGTAAATTTTATTGCTGTTATTCTATTAGTAGTAATGATCGAANNNNNNNNNNNNATNNNNGAGG
>YJM789
--------------------------------------------------------------------------------------------------------------------------------------------------------------------------------------------------------AT---CATATAGGACAGAATTAGTTGACAAAAAGTATGATGGGAAACAGCTATCAAATTTAAAGGAAGCTGATATGCAAGAATTAATAATGTAATAGGGTAGCGAACGACAAAGTATAAAAGGAAGGAGGATGAAGTTACATAATTATGTAGCACTATCGACTTCCTTTTGGACATTTCTATAATCTCGAGGAAATCTTCTAGTATATCCTGTATACCTAATATTATTGCCTTCAACACAGAGGGAATCCCAACAATTATCTCAAAATTCACCCATTTCTCACTCTCAAATCTGAATCTAAGTAAATAGTGGCAGTGAAATCTGGATCAAAATTCAGTAACT-CTGTGATATCTCACATTGACATACCACGGTCGGAGGTGAATTTCTTCACCATTAACATATAATATGATCATCTATGTAAATTTTATTGCTGTTATTCTATTAGTAGTAATGATCGAAAATAGTAGAGGTATCAACGGGG
>YJM975
TTGATAATGTAATAGGATCAATGAATATTAACATATAAAATGATGATAATAATATTTATAGAATTGTGTAGAATTGCAGATTCCCTTTTATGGATTCCTAAATCCTCGAGGAGAACTTCTAGTACATTCTACATACCTAATATTATTGCCTTATTAAAAATGGAATCCCAACAATTATCTCAAAATTCACCCACTCTTCAATTATCATATAGGACAGAATTAGTTGACAAAAAGTACGATGGGAAACAGCTATCAAATTTAAAGGAAGCTGAAATGCAAGAATTAATAATGTAATAGGGTAGCGAACGACAAAGTATAAAAGGAAGGAGGATGAAGTTACATAATTATGTAGCACTATCGACTTCCTTTTGGGCATTTCTATAATCTCGAGGAAATCTTCTAGTATATCCTGTATACCTAATATTATTGCCTTCANCACAGACGGAATCCCANCANTTATCTCAAAATNCACCCATTTTNCACTCTCAANTCTGANTCTAAGTAANTAGTGNCAGTGAANTCCGNATCAAANNTCAGTANCTTTNGTGATATCTCACATTGACATACCACGGTCGGAGGTGAATTTCTTCACCATTAACATATAATATGATCATCTATGTAAATTTTATTGCTGTTATTCTATTAGTAGTAATGATCGAAAATAGTAGAGGTATCAACGAGG
>YJM978
TTGATAATGTAATAGGATCAATGAATATTANCATATAAAATGATGATAATAATATTTATAGAATTGTGTAGAATTGCAGATTCCCTTTTATGGATTCCTAAATCCTCGAGGAGAACTTCTAGTACATTCTACATACCTAATATTATTGCCTTATTAAAAATGGAATCCCAACAATTATCTCAAAATTCACCCACTCTTCAATTATCATATAGGACAGAATTAGTTGACAAAAAGTACGATGGGAAACAGCTATCAAATTTAAAGGAAGCTGAAATGCAAGAATTAATAATGTAATAGGGTAGCGAACGACAAAGTATAAAAGGAAGGAGGATGAAGTTACATAATTATGTAGCACTATCGACTTCCTTTTGGGCATTTCTATAATCTCGAGGAAATCTTCTAGTATATCCTGTATACCTAATATTATTGCCTTCANCACAGACGGAATCCNAACNATTATCTCAAAATTCACCNATTTTTCACTCTCAANTCTGAATCTAAGTAAATAGTGGCAGTGAAATCNGGATCAAAATNCAGTAACTTTTGTGATATCTCACATTGACATACCACGGTCGGAGGTGAATTTCTTCACCATTAACATATAATATGATCATCTATGTAAATTTTATTGCTGTNNTTCTATNAGTAGTAATGATCGAAAATAGTAGAGGTATCAANNNNN
>YJM981
nnnnnnnnnnnnnnnnnnnnnnnnnnnnnnnnnnnnnnnnnnnnnnnnnnnnnnnnnnnnnnnnnnnnnnnnnnnnnnnnnnnnnnnnnnnnnnnnnnnnnnnnnnnnnnnnnnnnnnnnnnnnnnnnnnnnnnnnnnnnnnnnnnnnnnnnnnnnnnnnnnnnnnnnnnnnnnnnnnnnnnnnnnnnnnnnnnnnnnnnnnnnnnnnnnnnnnnnnnnnnnnnnnnnnnnnnnnnnnnnnnnnnnnnnnnnnnnnnnnnnnnnnnnnnnnnnnnnnnnnnnnnnnnnnnnnnnnnnnnnnnnnnnnnnnnnnnnnnnnnnnnnnnnnnnnnnnnnnnnnnnnnnnnnnnnnnnnnnnnnnnnnnnnnnnnnnnnnnnnnnnnnnnnnnnnnnnnnnnnnnnnnnnnnnnnnnnnnnnnnnnnnnnnnnnnnnnnnnnnnnnnnnnnnnnnnnnnnnnnnnnnnnnnnnnnnnnnnnnnnnnnnnnnnnnnnnnnnnnnnnnnnnnnnnnnnnnnnnnnnnnnnnnnnnnnnnnnnnnnnnnnnnnnnnnnnnnnnnnnnnnnnnnnnnnnnnnnnnnnnnnnnnnnnnnnnnnnnnnnnnnnnnnnnnnnnnnnnnnnnnnnnnnnnnnnnnnnnnnnnnnnnnnnnnnnnnnnnnnnnnnnnnnnnnnnnnnnnnnnnnn
>YPS128
TTGATAATGTAATAGGATCAATGAATATTAACATATAAAATGATNNNNNNAATATTTATAGAATTGTGTAGAATTGCAGATTCCCTNNTATGGATTCCTAAATCCTCGAGGAGAACTTCTAGTACATNNNNNATACCTAATATTATTGCCTTATTAAAAATGGAATCCCAACAATTATCTCAAAATTCACCCACTCTTNNNN------NNNNGACAGAATTAGTTGACAAAAAGTACGATGGGAAACAGCTATCAAATTTAAAGGAAGCTGATATGCAANNNNNNATAATGTAATAGGGTAGCGAACGACAAAGTATAAAAGGAA-GANNNNNNAGTTACATAATTATGTAGAACTATCGACTTCCTTTGGGNNNTTGCTATAATCTCGAGGAAATCTTCTAGTATATCCTGTATACCTAATATTATTGCCTTCAACACAGAGGGAATCCCAACAATTATCACAAAATTCACCCATTTTTCACTCTCAAATCTNNNNNNAAGTAAATAGTGGCAGTGNNN-NNNNNNNNAAATTCAGTNNNN-NNNNNATATCTCACATNNNNNNNNNNNNNNNNNNNNNNNNNNNNNNNNNNNNNNNNNNNTAATNTGATNATCTATGTNNNNNNNNNNNCTNNNNNNNNNNNNNNNNNNNNNNNNNNNNNNNNNNNNNNNNNNNNNNNNN
>YPS606
NNNNNNNNNNNNNNNNNNNNNNNNNNNNNNNNNNNNNNNNNNNNNNNNNNNNNNNNNNNNNNNNNNNNNNNNNNNNNNNNNNNNNNNNNNNNNNNNNNNNNNNNNNNNNNNNNNNNNNNNNNNNNNNNNNNNNNNNNNNNNNN---NNNNNNNNNANNNNNNNNNNNNNNNNNNNNNNNNCNNNNNNNNCNNACTCTTCNNN------NNNNNNNNGAATTAGNNNACAAAAAGTACGATGGGAAACAGCTATCAAANNNNNNNNNNNCTGATATGCAAGAATTAATAATGTAATAGGGTAGCGAACGACAANNNNNNNNAGGAA-GAGGATGAAGTTACATAATTATGTAGANNNNNNGACTTCCTTTGGGGCATTGCTATAATCTCGAGGAAATCTTNNNNNNTATCCNNNNNNNNTAATATTATTGCCTTNNNNNNNNNNNNAATCCCAACANNNNNNACAAAATTCACCCANNN-NNNCTCTCAAANNNNNNNnnnnnnnnnnnnnnnnnnnnnnnnnnnnnnnnnnnnnnnnnnnnnnnnnnnnnnnnnnnnnnnnnnnnnnnnnnnnnnnnnnnnnnnnnnnnnnnnnnnnnnnnnnnnnnnnnnnnnnnnnnnnnnnnnnnnnnnnnnnnnnnnnnnnnnnnnnnnnnnnnnnnnnnnnnnnnnnnnnnnnnnnn
>YS2
nnnnnnnnnnnnnnnnnnnnnnnnnnnnnnnnnnnnnnnnnnnnnnnnnnnnnnnnnnnnnnnnnnnnnnnnnnnnnnnnnnnnnnnnnnnnnnnnnnnnnnnnnnnnnnnnnnnnnnnnnnnnnnnnnnnnnnnnnnnnnnnnnnnnnnnnnnnnnnnnnnnnnnnnnnnnnnnnnnnnnnnnnnnnnnnnnnnnnnnnnnnnnnnnnnnnnnnnnnnnnnnnnnnnnnnnnnnnnnnnnnnnnnnnnnnnnnnnnnnnnnnnnnnnnnnnnnnnnnnnnnnnnnnnnnnnnnnnnnnnnnnnnnnnnnnnnnnnnnnnnnnnnnnnnnnnnnnnnnnnnnnnnnnnnnnnnnnnnnnnnnnnnnnnnnnnnnnnnnnnnnnnnnnnnnnnnnnnnnnnnnnnnnnnnnnnnnnnnnnnnnnnnnnnnnnnnnnnnnnnnnnnnnnnnnnnnnnnnnnnnnnnnnnnnnnnnnnnnnnnnnnnnnnnnnnnnnnnnnnnnnnnnnnnnnnnnnnnnnnnnnnnnnnnnnnnnnnnnnnnnnnnnnnnnnnnnnnnnnnnnnnnnnnnnnnnnnnnnnnnnnnnnnnnnnnnnnnnnnnnnnnnnnnnnnnnnnnnnnnnnnnnnnnnnnnnnnnnnnnnnnnnnnnnnnnnnnnnnnnnnnnnnnnnnnnnnnnnnnnnnn
>YS4
--------------------------------------------------------------------------------------------------------------------------------------------------------------------------------------------------------NN---NNNNNNNNACAGANNNNNNNNNNAAAAANNNNNNNNNNAAACANNNNNNNNNNN-NNNNNNNNNNN-NNNNNNNNNNNnnnnnnnnnnnnnnnnnnnnnnnnnnnnnnnnnnnnnnnnnnnnnnnnnnnnnnnnnnnnnnnnnnnnnnnnnnnnnnnnnnnnnnnnnnnnnnnnnnnnnnnnnnnnnnnnnnnnnnnnnnnnnnnnnnnnnnnnnnnnnnnnnnnnnnnnnnnnnnnnnnnnnnnnnnnnnnnnnnnnnnnnnnnnnnnnnnnnnnnnnnnnnnnnnnnnnnnnnnnnnnnnnnnnnnnnnnnnnnnnnnnnnnnnnnnnnnnnnnnnnnnnnnnnnnnnnnnnnnnnnnnnnnnnnnnnnnnnnnnnnnnnnnnnnnnnnnnnnnnnnnnnnnnnnnnnnnnnnnnnnnnnnnnnnnnnnnnnnnnnnnnnnnnnnnnnnnnnnnnnnnnnnnnnnnnnnnnnnnn
>YS9
--------------------------------------------------------------------------------------------------------------------------------------------------------------------------------------------------------NN---NNNNNNNNNNNNNNNNNNNNNNNNNNNNNNNNNNNNNNNNNNNNNNNNNNNNNNNNNNNNNNNNNNNNNNNNNNNNNNNNNNNNNNNNNNNNNNNNNNNNNNNNNNNNNNNNNNNNNNNNNNNNNNNNNNNNNNNNNNNNNNNNNNNNNNNNNNNNNNNNNNNNNNNNNNNNNNNNNNNNNNNNNNNNNNNNNNNNNNNNNNNNNNNNNNNNNNNNNNNNNNNNNNNNNNNNNNNNNNNNNNNNNNNNNNNNNNNNNNNNNNNNNNNNNNNNNNNNNNNNNNNNNNNNNNNNNNNNNNNNNNNNNNNNNNNNNNNNNNNNNNNNNNNNNNNNNNNNN-NNNNNNNNNNNNNNNnnnnnnnnnnnnnnnnnnnnnnnnnnnnnnnnnnnnnnnnnnnnnnnnnnnnnnnnnnnnnnnnnnnnnnnnnnnnnnnnnnnnnnnnnnnnnnnnnnnnnnnnnnnnnnnnnnnnnnnnnnnn
