# Supplementary material for: Evolutionary Genomics of Transposable Elements in Saccharomyces cerevisiae
Source: PLoS One. 2012 Nov 30;7(11):e50978. doi: 10.1371/journal.pone.0050978 (PMC3511429; doi:10.1371/journal.pone.0050978)
Supplement: File S7 — ZIP archive of SGRP strain alignments used for population genomic analyses. Alignments of the orthologous genomic region in each SGRP strain corresponding to each Ty insertion in our re-annotation of the S. cerevisiae reference genome. N’s represent low quality (<Q40 phred score) or missing data, primarily due to the low-coverage sequence of many SGRP strains. The DNA sequence of sacCer2 is included as “REF” and each alignment includes the TE locus and 200 bp of DNA sequence on either side of the Ty insertion site. A dummy sequence shows the position of each TE in the alignment with “T”s. (ZIP) [file pone.0050978.s007.zip › S7/chrV_st58+_TY1.mfa]

>REF
CTTCTAACACCGTATATGATAATATACTAGTAACGTAAATACTAGTTAGTAGATGATAGTTGATTTTTATTCCAACA------------------------------------------------------------------GTTATTAGAGGCGGTAATCTATGAGTTCACATAAAGTATTGATAGATGACGTAAATTATCGGCCGGTAGGATAAGATCCAACAGTTACTAAGTTAGTGACCCTGAAGCACAGTGATCATAATGTGTTGGAATAAGAATGAAACGCCATCACCTATCGACTAGTATTTATATTACTGGTGTATATCAAGGAGAACGTAAGAAGATGAGACGTAAATTCGAGAAACAATTATCAAATATAATGGAATGAGAGAAGAGTGAAACGTATATAATGAAAGAGGAAATATCTCAACGTTCATCTGTCTCTCGTAATGTGACAGAAAAAGAAAA-TCGATCAAAAATATGGGGAAATATTCATCATGTAGAATTTCAAATATTTTCATTGTAATTTCTAAAATTAATGAGGAAAATTCGATATATCTGGTATCACTTTATTATTCCTTCAGC
>index
-------------------------------------------------------------------------------------------------------------------------------------------------------------------------------------------------------------------------------------------------------------------------TTTTTTTTTTTTTTTTTTTTTTTTTTTTTTTTTTTTTTTTTTTTTTTTTTTTTTTTTTTTTTTTTTTTTTTTTTTTTTTTTTTTTTTTTTTTTTTTTTTTTTTTTTTTTTTTTTTTTTTTTT---------------------------------------------------------------------------------------------------------------------------------------------------------------------------------------------------------
>273614N
nnnnnnnnnnnnnnnnnnnnnnnnnnnnnnnnnnnnnnnnnnnnnnnnnnnnnnnnnnnnnnnnnnnnnnnnnnnnnnnnnnnnnnnnnnnnnnnnnnnnnnnnnnnnnnnnnnnnnnnnnnnnnnnnnnnnnnnnnnnnnnnnnnnnnnnnnnnnnnnnnnnnnnnnnnnnnnnnnnnnnnnnnnnnnnnnnnnnnnnnnnnnnnnnnnnnnnnnnnnnnnnnnnnnnnnnnnnnnnnnnnnnnnnnnnnnnnnnnnnnnnnnnnnnnnnnnnnnnnnnnnnnnnnnnnnnnnnnnnnnnnnnnnnnnnnnnnnnnnnnnnnnnnnnnnnnnnnnnnnnnnnnnnnnnnnnnnnnnnnnnnnnnnnnnnnnnnnnnnnnnnnnnnnnnnnnnnnnnnnnnnnnnnnnnnnnnnnnnnnnnnnnnnnnnnnnnnnnnnnnnnnnnnnnnnnnnnnnnnnnnnnnnnnnnnnnnnnnnnnnnnnnnnnnnnnnnnnnnnnnnnnnnnnnnnnnnnnnnnnnnnnnnnnnnnnnnnnnnnnnnnnnnnnnnnnnnnnnnnnnnnnnnnnnnnnnnnnnnnnnnnnnnnnn
>322134S
nnnnnnnnnnnnnnnnnnnnnnnnnnnnnnnnnnnnnnnnnnnnnnnnnnnnnnnnnnnnnnnnnnnnnnnnnnnnnnnnnnnnnnnnnnnnnnnnnnnnnnnnnnnnnnnnnnnnnnnnnnnnnnnnnnnnnnnnnnnnnnnnnnnnnnnnnnnnnnnnnnnnnnnnnnnnnnnnnnnnnnnnnnnnnnnnnnnnnnnnnnnnnnnnnnnnnnnnnnnnnnnnnnnnnnnnnnnnnnnnnnnnnnnnnnnnnnnnnnnnnnnnnnnnnnnnnnnnnnnnnnnnnnnnnnnnnnnnnnnnnnnnnnnnnnnnnnnnnnnnnnnnnnnnnnnnnnnnnnnnnnnnnnnnnnnnnnnnnnnnnnnnnnnnnnnnnnnnnnnnnnnnnnnnnnnnnnnnnnnnnnnnnnnnnnnnnnnnnnnnnnnnnnnnnnnnnnnnnnnnnnnnnnnnnnnnnnnnnnnnnnnnnnnnnnnnnnnnnnnnnnnnnnnnnnnnnnnnnnnnnnnnnnnnnnnnnnnnnnnnnnnnnnnnnnnnnnnnnnnnnnnnnnnnnnnnnnnnnnnnnnnnnnnnnnnnnnnnnnnnnnnnnnnn
>378604X
-----------------------------------------------------------------------------------------------------------------------------------------------------NNNNNTGGTAATCTATGAGTTCNCATAAAGTNTTGATAGATGACGTAAATTATCGGCCGGTAGGATAAGATCCAACAGCTACTAAGTTAGNGNCCCTGAAGCNCAGTGATCATAANGTGTTGGAATAAGAATGAAACGCCNTCNCCTATCGACTAGTATTTATATTACTGGTGTATATCAAGGAGAACGTAAGAAGATGAGACGTAAATNCGAGAAACANTTATCAAATNTNATGGAATGAGAGAAGAGTGAAACGTATATAATGAAAGAGGAANTATCTCAACGTTCATCTGTCTCTCGTAATGTGACAGAAAAAAAAAAATCGATCAAAAATATGGGNAAATATTCATCATGTAGAATTTCAAATATTTTCATTGTAATTTCTAAAATTAATGAGGAAAATTCGATATATCTGGTATCACTTTATTATTCCTTCAGC
>BC187
nnnnnnnnnnnnnnnnnnnnnnnnnnnnnnnnnnnnnnnnnnnnnnnnnnnnnnnnnnnnnnnnnnnnnnnnnnnnnnnnnnnnnnnnnnnnnnnnnnnnnnnnnnnnnnnnnnnnnnnnnnnnnnnnnnnnnnnnnnnnnnnnnnnnnnnnnnnnnnnnnnnnnnnnnnnnnnnnnnnnnnnnnnnnnnnnnnnnnnnnnnnnnnnnnnnnnnnnnnnnnnnnnnnnnnnnnnnnnnnnnnnnnnnnnnnnnnnnnnnnnnnnnnnnnnnnnnnnnnnnnnnnnnnnnnnnnnnnnnnnnnnnnnnnnnnnnnnnnnnnnnnnnnnnnnnnnnnnnnnnnnnnnnnnnnnnnnnnnnnnnnnnnnnnnnnnnnnnnnnnnnnnnnnnnnnnnnnnnnnnnnnnnnnnnnnnnnnnnnnnnnnnnnnnnnnnnnnnnnnnnnnnnnnnnnnnnnnnnnnnnnnnnnnnnnnnnnnnnnnnnnnnnnnnnnnnnnnnnnnnnnnnnnnnnnnnnnnnnnnnnnnnnnnnnnnnnnnnnnnnnnnnnnnnnnnnnnnnnnnnnnnnnnnnnnnnnnnnnnnnnnnnnnnn
>DBVPG1106
nnnnnnnnnnnnnnnnnnnnnnnnnnnnnnnnnnnnnnnnnnnnnnnnnnnnnnnnnnnnnnnnnnnnnnnnnnnnnnnnnnnnnnnnnnnnnnnnnnnnnnnnnnnnnnnnnnnnnnnnnnnnnnnnnnnnnnnnnnnnnnnnnnnnnnnnnnnnnnnnnnnnnnnnnnnnnnnnnnnnnnnnnnnnnnnnnnnnnnnnnnnnnnnnnnnnnnnnnnnnnnnnnnnnnnnnnnnnnnnnnnnnnnnnnnnnnnnnnnnnnnnnnnnnnnnnnnnnnnnnnnnnnnnnnnnnnnnnnnnnnnnnnnnnnnnnnnnnnnnnnnnnnnnnnnnnnnnnnnnnnnnnnnnnnnnnnnnnnnnnnnnnnnnnnnnnnnnnnnnnnnnnnnnnnnnnnnnnnnnnnnnnnnnnnnnnnnnnnnnnnnnnnnnnnnnnnnnnnnnnnnnnnnnnnnnnnnnnnnnnnnnnnnnnnnnnnnnnnnnnnnnnnnnnnnnnnnnnnnnnnnnnnnnnnnnnnnnnnnnnnnnnnnnnnnnnnnnnnnnnnnnnnnnnnnnnnnnnnnnnnnnnnnnnnnnnnnnnnnnnnnnnnnnn
>DBVPG1373
nnnnnnnnnnnnnnnnnnnnnnnnnnnnnnnnnnnnnnnnnnnnnnnnnnnnnnnnnnnnnnnnnnnnnnnnnnnnnnnnnnnnnnnnnnnnnnnnnnnnnnnnnnnnnnnnnnnnnnnnnnnnnnnnnnnnnnnnnnnnnnnnnnnnnnnnnnnnnnnnnnnnnnnnnnnnnnnnnnnnnnnnnnnnnnnnnnnnnnnnnnnnnnnnnnnnnnnnnnnnnnnnnnnnnnnnnnnnnnnnnnnnnnnnnnnnnnnnnNNNNNNNNNNNN-NNNNNNNNNNNNNNNNNNNNNNNNNNNNNNNNNNNNNNNNNNNNNNNNNNNNNNNNNNNNNNNNNNNNNNNNNNGNNNNNNNNTNNNNNNNNNANNNNNNNNNNNNNNNNNNNNNNNNNNNNNNNGANNNAAACGNNNNNNNNNNNAGAGGNNNNNNNNNNNNNNNNANNNNNNNNNNNTANNNTGACAGAAAAAGAANN-NCNNNCAAAAATATGGGGAANNNNNNATCATGTAGAATTTCAAATATTTTCATTGNNNNNTCTAAAATTAATGAGGAAAATTCGATATATCTGGTATCACTTTANNNNNNCTTCAGC
>DBVPG1788
nnnnnnnnnnnnnnnnnnnnnnnnnnnnnnnnnnnnnnnnnnnnnnnnnnnnnnnnnnnnnnnnnnnnnnnnnnnnnNNNNNNNNNNNNNNNNNNNNNNNNNNNNNNNNNNNNNNNNNNNNNNNNNNNNNNNNNNNNNNNNNNNNNNNNAGAGGCNNNNNNNNATNNNNNNACATAAAGTATTGATAGATGACGTAAATNNTCGGCCGGTAGGATAAGATCCAACAGTTACTAAGTTAGTGACCCTGAAGCACAGTGATCATAATGTGTTGGAATAAGAATGAAACGCCATCACCTATCGACTAGTATTTATATTACTGGTGTATATCAAGGAGAACGTAAGAAGATGAGACGTAAATTCGAGAAACAATTATCAAATATAATGGAATGAGAGAAGAGTGAAACGTATATAATGAAAGAGGAAATATCTCAACGTTCATCTGTCTCTCGTAATGTGACAGAAAAAGAAAA-TNNATCAAAAATATGGGGAAATATTCATCATGTAGAATTTCAAATATTTTCATTGTAATTTCTAAAATTAATGAGGAAAATTCGATATATCTGGTATCACTTTATTATTCCTTCAGC
>DBVPG1853
-----------------------------------------------------------------------------------------------------------------------------------------------------AGAGGCGGTAATCTATGAGTTCACATAAAGTATTGATAGATGACGTAAATTATCGGCCGGTAGGATAAGATCCAACAGTTACTAAGTTAGTGACCCTGAAGCACAGTGATCATAATGTGTTGGAATAAGAATGAAACGCCATCACTTATCGACTAGTATTTATATTACTGGTGTATATCAAGGAGAACGTAAGAAGATGAGACGTAAATTCGAGAAACAATTATCAAATATAATGGAATGAGAGAAGAGTGAAACGTATATAATGAAAGAGGAAATATCTCAACGTTCATCTGTCTCTCGTAATGTGACAGAAAAAGAAAA-TCGATCAAAAATATGGGGAAATATTCATCATGTAGAATTTCAAATATTTTCATTGTAATTTCTAAAATTAATGAGGAAAATTCGATATATCTGGTATCACTTTATTATTCCTTCAGC
>DBVPG6040
nnnnnnnnnnnnnnnnnnnnnnnnnnnnnnnnnnnnnnnnnnnnnnnnnnnnnnnnnnnnnnnnnnnnnnnnnnnnnnnnnnnnnnnnnnnnnnnnnnnnnnnnnnnnnnnnnnnnnnnnnnnnnnnnnnnnnnnnnnnnnnnnnnnnnnnnnnnnnnnnnnnnnnnnnnnnnnnnnnnnnnnnnnnnnnnnnnnnnnnnnnnnnnnnnnnnnnnnnnnnnnnnnnnnnnnnnnnnnnnnnnnnnnnnnnnnnnnnnnnnnnnnnnnnnnnnnnnnnnnnnnnnnnnnnnnnnnnnnnnnnnnnnnnnnnnnnnnnnnnnnnnnnnnnnnnnnnnnnnnnnnnnnnnnnnnnnnnnnnnnnnnnnnnnnnnnnnnnnnnnnnnnnnnnnnnnnnnnnnnnnnnnnnnnnnnnnnnnnnnnnnnnnnnnnnnnnnnnnnnnnnnnnnnnnnnnnnnnnnnnnnnnnnnnnnnnnnnnnnnnnnnnnnnnnnnnnnnnnnnnnnnnnnnnnnnnnnnnnnnnnnnnnnnnnnnnnnnnnnnnnnnnnnnnnnnnnnnnnnnnnnnnnnnnnnnnnnnnnnnnnnnnnnnn
>DBVPG6044
nnnnnnnnnnnnnnnnnnnnnnnnnnnnnnnnnnnnnnnnnnnnnnnnnnnnnnnnnnnnnnnnnnnnnnnnnnnnnnnnnnnnnnnnnnnnnnnnnnnnnnnnnnnnnnnnnnnnnnnnnnnnnnnnnnnnnnnnnnnnnnnNNNNNNNNNNNNNNNNNNNNNNNNNNNNNNNNNNNNNNNNNNNNNNNNNNNNNNNNNNNNNNNNNNNNNNNNNNNNNNNNNNNNNNNNNNNNNNNNNNNNNNNNNNGNNNANNNNNNNNANNNNNNNNNNNNNNNNNNNNAANNNNNNNNNNNNNCGACTAGNNNTNNTATTACTGNTGTATATCAAGGAGAACGTAAGAAGATGAGACGTAAATTCGAGAAACAATTATCAAATATAATGGAATGAGAGAAGAGTGAAACGTATATAATGAAAGAGGAAATANCTCAACGTTCATCTGTCTCTCGTAATGTGACAGAAAAAAAAAA-TCGATCAAAAATATGGGGAAATATTCATCATGTAGAATTTCAAATATTTTCATTGTAATTTCTAAAATTAATGAGGAAAATTCGATATATCTGGTATCACTTTATTATTTCTTCAGC
>DBVPG6765
-----------------------------------------------------------------------------------------------------------------------------------------------------NNNNGCGGTAATCTATGAGTTCACATAAAGTATTGATAGATGACGTAAATNATCGGCCGGTAGGATAAGATCCAACAGTTACTAAGTTAGTGACCCTGAAGCACAGTGATCATAATGTGTTGGAATAAGAATGAAACGCCATCACCTATCGACTAGTATTTATATTACTGGTGTATATCAAGGAGAACGTAAGAAGATGAGACGTAAATTCGAGAAACAATTATCAAATATAATGGAATGAGAGAAGAGTGAAACGTATATAATGAAAGAGGAAATATCTCAACGTTCATCTGTCTCTCGTAATGTGACAGAAAAAGAAAA-TCGATCAAAAATATGGGGAANNNNNNATCATGTAGAATTTCAAATATTTTCATTGTAATTTCTAAAATTAATGAGGAAAATTCGATATATCTGGTATCACTTTATTATTCCTTCAGC
>K11
nnnnnnnnnnnnnnnnnnnnnnnnnnnnnnnnnnnnnnnnnnnnnnnnnnnnnnnnnnnnnnnnnnnnnnnnnnnnnnnnnnnnnnnnnnnnnnnnnnnnnnnnnnnnnnnnnnnnnnnnnnnnnnnnnnnnnnnnnnnnnnnnnnnnnnnnnnnnnnnnnnnnnnnnnnnnnnnnnnnnnnnnnnnnnnnnnnnnnnnnnnnnnnnnnnnnnnnnnnNNNNNACAGCTACTAAGTTAGTNNNCCNNNNNNACAGTGATCATAATGTGTTGNNNTAAGAANNNAACGCCATCACCTATCGACTAGTANTTATATTACTGGTGTATATCAAGGANNACGNNNNNNNNNGANNNNNAAATNNGANNNACANTTATCAAATATAATGGAATAAGANNANNNNNAAACGTATATAATGAAAGAGGAAATATCTCAACGTTCATCTGTCTCTCGTAATGNGACNNNNAAAAAAAN-NNNATCAAAANNNNNNGGAAATATTNATCATGTANNNNNNCAAATATTTTNANNNTAATNNCTAAAATTAATGAGGANNNNNNNATATATNNNNNNTCANTTTANNNNTTCTNNNNN
>L_1374
nnnnnnnnnnnnnnnnnnnnnnnnnnnnnnnnnnnnnnnnnnnnnnnnnnnnnnnnnnnnnnnnnnnnnnnnnnnnnnnnnnnnnnnnnnnnnnnnnnnnnnnnnnnnnnnnnnnnnnnnnnnnnnnnnnnnnnnnnnnnnnnnnnnnnnnnnnnnnnnnnnnnnnnnnnnnnnnnnnnnnnnnnnnnnnnnnnnnnnnnnnnnnnnnnnnnnnnnnnnnnnnnnnnnnnnnnnnnnnnnnnnnnnnnnnnnnnnnnnnnnnnnnnnnnnnnnnnnnnnnnnnnnnnnnnnnnnnnnnnnNNNNNNNNNNNNNNNNNNNNNNNNNNNNNNNNNNNNNNNNNNNNNNNNNNNNNNNNNNNNNNNNNNNNNNNNNNNNNNNNNNNNNNNNNNNNNNNNNNNNNNNNNNNNNNNNNNNNNNNNNNNNNNNNNNNNNNNNNNNNNNNNNNNNNNANNNTNNNNNAAANNNNNNN-NNNNNNNNNNATATNGGGANNNNNNNNNNNNGTANNNNNNNNNATATTTTCANNGNNNNNNCTNNNNNNNNNNAGGNNNNNNNGATNNNNNNNGTATCACTTTATTATNNNNNNAGC
>L_1528
-----------------------------------------------------------------------------------------------------------------------------------------------------AGAGGCGGTAATCTATGAGTTCACATAAAGTATTGATAGATGACGTAAATTATCGGCCGGTAGGATAAGATCCAACAGTTACTAAGTTAGTGACCCTGAAGCACAGTGATCATAATGTGTTGGAATAAGAATGAAACGCCATCACCTATCGACTAGTATTTATATTACTGGTGTATATCAAGGAGAACGTAAGAAGATGAGACGTAAATTCGAGAAACAATTATCAAATATAATGGAATGAGAGAAGAGTGAAACGTATATAATGAAAGAGGAAATATCTCAACGTTCATCTGTCTCTCGTAATGTGACAGAAAAAGAAAA-TCGATCAAAAATATGGGGAAATATTCATCATGTAGAATTTCAAATATTTTCATTGTAATTTCTAAAATTAATGAGGAAAATTCGATATATCTGGTATCACTTTATTATTCCTTCAGC
>NCYC110
-----------------------------------------------------------------------------------------------------------------------------------------------------NNNNNNNNNNNNNNNNNNNNNNNNNNNNNNNNNNNNNNNNNNNNNNNNnnnnnnnnnnnnnnnnnnnnnnnnnnnnnnnnnnnnnnnnnnnnnnnnnnnnnnnnnnnnnnnnnnnnnnnnnnnnnnnnnnnnnnnnnnnnnnnnnnnnnnnnnnnnnnnnnnnnnnnnnnnnnnnnnnnnnnnnnnnnnnnnnnnnnnnnnnnnnnnnnnnnnnnnnnnnnnnnnnnnnnnnnnnnnnnnnnnnnnnnnnnnnnnnnnnnnnnnnnnnnnnnnnnnnnnnnnnnnnnnnnnnnnnnnnnnnnnnnnnnnnnnnnnnnnnnnnnnnnnnnnnnnnnnnnnnnnnnnnnnnnnnnnnnnnnnnnnnnnnnnnnnnnnnnnnnnnnnnnnnnnnnnnnnnnnnnnnnnnnnnnnnnnnnnnnnnnnnnnnnnnnnnnnnnnn
>NCYC361
nnnnnnnnnnnnnnnnnnnnnnnnnnnnnnnnnnnnnnnnnnnnnnnnnnnnnnnnnnnnnnnnnnnnnnnnnnnnnTAATGTCTGTGTATGCTAAACGAAGCATTGGTTGTTCATTGATTGCAACAGTAATGAATAATTAGGGTTATTAGAGGCGGTAATCTATGAGTTCACATAAAGTATTGATAGATGACGTAAATTATCGGCCGGTAGGATAAGATCCAACAGNTACTAAGTTAGTGACCCTGAANCACAGTGATCATAATGTGTTGGAATAAGAATGAAACGCCATCACCTATCGACTAGTATTTATATTACTGGTGTATATCAAGGAGAACGTAAGAAGATGAGACGTAAATTCGAGAAACAATTATCAAATATAATGGAATGAGAGAAGAGTGAAACGTATATAATGAAAGAGGAAATATCTCAACGTTCATCTGTCTCTCGTAATGTGACAGAAAAANAAAA-TCGATCAAAAATATGGGGAAATATTCATCATGTAGAATTTCAAATATTTTCATTGTAATTTCTAAAATTAATGAGGAAAATTCGATATATCTGGTATCACTTTATTATTNCTTCAGC
>RM11_1A
-----------------------------------------------------------------------------------------------------------------------------------------------------AGAGGCGGTAATCTATGAGTTCACATAAAGTATTGATAGATGACGTAAATTATCGGCCGGTAGGATAAGATCCAACAGTTACTAAGTTAGTGACCCTGAAGCACAGTGATCATAATGTGTTGGAATAAGAATGAAACGCCATCACCTATCGACTAGTATTTATATTACTGGTGTATATCAAGGAGAACGTAAGAAGATGAGACGTAAATTCGAGAAACAATTATCAAATATAATGGAATGAGAGAAGAGTGAAACGTATATAATGAAAGAGGAAATATCTCAACGTTCATCTGTCTCTCGTAATGTGACAGAAAAAGAAAA-TCGATCAAAAATATGGGGAAATATTCATCATGTAGAATTTCAAATATTTTCATTGTAATTTCTAAAATTAATGAGGAAAATTCGATATATCTGGTATCACTTTATTATTCCTTCAGC
>S288c
CTTCTAACACCGTATATGATAATATACTAGTAACGTAAATACTAGTTAGTAGATGATAGTTGATTTNTATNNCAACA------------------------------------------------------------------GTTATTAGAGGCGGTAATCTATGAGTTCACATAAAGTATTGATAGATGACGTAAATTATCGGCCGGTAGGATAAGATCCAACAGTTACTAAGTTAGTGACCCTGAAGCACAGTGATCATAATGTGTTGGAATAAGAATGAAACGCCATCACCTATCGACTAGTATTTATATTACTGGTGTATATCAAGGAGAACGTAAGAAGATGAGACGTAAATTCGAGAAACAATTATCAAATATAATGGAATGAGAGAAGAGTGAAACGTATATAATGAAAGAGGAAATATCTCAACGTTCATCTGTCTCTCGTAATGTGACAGAAAAAGAAAA-TCGATCAAAAATATGGGGAAATATTCATCATGTAGAATTTCAAATATTTTCATTGTAATTTCTAAAATTAATGAGGAAAATTCGATATATCTGGTATCACTTTATTATTCCTTCAGC
>SK1
-----------------------------------------------------------------------------------------------------------------------------------------------------AGAGGCGGTAATCTATGAGTTCACATAAAGTATTGATAGATGACGTAAATTATCGGCCGGTAGGATAAGATCCAACAGTTACTAAGGTAGTGACCCTGAAGCACAGTGATCATAATGTGTTGGAATAAGAATGAAACGCCATCACCTATCGACTAGTATTTATATTACTGGTGTATATCAAGGAGAACGTAAGAAGATGAGACGTAAATTCGAGAAACAATTATCAAATATAATGGAATGAGAGAAGAGTGAAACGTATATAATGAAAGAGGAAATATCTCAACGTTCATCTGTCTCTCGTAATGTGACAGAAAAAAAAAA-TCGATCAAAAATATGGGGAAATATTCATCATGTAGAATTTCAAATATTTTCATTGTAATTTCTAAAATTAATGAGGAAAATTCGATATATCTGGTATCACTTTATTATTTCTTCAGC
>UWOPS03_461_4
nnnnnnnnnnnnnnnnnnnnnnnnnnnnnnnnnnnnnnnnnnnnnnnnnnnnnnnnnnnnnnnnnnnnnnnnnnnnnnnnnnnnnnnnnnnnnnnnnnnnnnnnnnnnnnnnnnnnnnnnnnnnnnnnnnnnnnnnnnnnnnnnnnnnnnnnnnnnnnnnnnnnnnnnnnnnnnnnnnnnnnnnnnnnnnnnnnnnnnnnnnnnnnnnnnnnnnnnnnnnnnnnnnnnnnnnnnnnnnnnnnnnnnnnnnnnnnnnnnnnnnnnnnnnnnnnnnnnnnnnnnnnnnnnnnnnnnnnnnnnnnnnnnnnnnnnnnnnnnnnnnnnnnnnnnnnnnnnnnnnnnnnnnnnnnnnnnnnnnnnnnnnnnnnnnnnnnnnnnnnnnnnnnnnnnnnnnnnnnnnnnnnnnnnnnnnnnnnnnnnnnnnnnnnnnnnnnnnnnnnnnnnnnnnnnnnnnnnnnnnnnnnnnnnnnnnnnnnnnnnnnnnnnnnnnnnnnnnnnnnnnnnnnnnnnnnnnnnnnnnnnnnnnnnnnnnnnnnnnnnnnnnnnnnnnnnnnnnnnnnnnnnnnnnnnnnnnnnnnnnnnnnnnnn
>UWOPS05_217_3
nnnnnnnnnnnnnnnnnnnnnnnnnnnnnnnnnnnnnnnnnnnnnnnnnnnnnnnnnnnnnnnnnnnnnnnnnnnnnnnnnnnnnnnnnnnnnnnnnnnnnnnnnnnnnnnnnnnnnnnnnnnnnnnnnnnnnnnnnnnnnnnnnnnnnnnnnnnnnnnnnnnnnnnnnnnnnnnnnnnnnnnnnnnnnnnnnnnnnnnnnnnnnnnnnnnnnnnnnnnnnnnnnnnnnnnnnnnnnnnnnnnnnnnnnnnnnnnnnnnnnnnnnnnnnnnnnnnnnnnnnnnnnnnnnnnnnnnnnnnnnnnnnnnnnnnnnnnnnnnnnnnnnnnnnnnnnnnnnnnnnnnnnnnnnnnnnnnnnnnnnnnnnnnnnnnnnnnnnnnnnnnnnnnnnnnnnnnnnnnnnnnnnnnnnnnnnnnnnnnnnnnnnnnnnnnnnnnnnnnnnnnnnnnnnnnnnnnnnnnnnnnnnnnnnnnnnnnnnnnnnnnnnnnnnnnnnnnnnnnnnnnnnnnnnnnnnnnnnnnnnnnnnnnnnnnnnnnnnnnnnnnnnnnnnnnnnnnnnnnnnnnnnnnnnnnnnnnnnnnnnnnnnnnn
>UWOPS05_227_2
nnnnnnnnnnnnnnnnnnnnnnnnnnnnnnnnnnnnnnnnnnnnnnnnnnnnnnnnnnnnnnnnnnnnnnnnnnnnnnnnnnnnnnnnnnnnnnnnnnnnnnnnnnnnnnnnnnnnnnnnnnnnnnnnnnnnnnnnnnnnnnnnnnnnnnnnnnnnnnnnnnnnnnnnnnnnnnnnnnnnnnnnnnnnnnnnnnnnnnnnnnnnnnnnnnnnnnnnnnnnnnnnnnnnnnnnnnnnnnnnnnnnnnnnnnnnnnnnnnnnnnnnnnnnnnnnnnnnnnnnnnnnnnnnnnnnnnnnnnnnnnnnnnnnnnnnnnnnnnnnnnnnnnnnnnnnnnnnnnnnnnnnnnnnnnnnnnnnnnnnnnnnnnnnnnnnnnnnnnnnnnnnnnnnnnnnnnnnnnnnnnnnnnnnnnnnnnnnnnnnnnnnnnnnnnnnnnnnnnnnnnnnnnnnnnnnnnnnnnnnnnnnnnnnnnnnnnnnnnnnnnnnnnnnnnnnnnnnnnnnnnnnnnnnnnnnnnnnnnnnnnnnnnnnnnnnnnnnnnnnnnnnnnnnnnnnnnnnnnnnnnnnnnnnnnnnnnnnnnnnnnnnnnnn
>UWOPS83_787_3
nnnnnnnnnnnnnnnnnnnnnnnnnnnnnnnnnnnnnnnnnnnnnnnnnnnnnnnnnnnnnnnnnnnnnnnnnnnnnnnnnnnnnnnnnnnnnnnnnnnnnnnnnnnnnnnnnnnnnnnnnnnnnnnnnnnnnnnnnnnnnnnnnnnnnnnnnnnnnnnnnnnnnnnnnnnnnnnnnnnnnnnnnnnnnnnnnnnnnnnnnnnnnnnnnnnnnnnnnnNNNNNNNNNNNNNNNNNNNNNNNNNNNNNNN-NNNNNNNNNNNNNNNNNNNNNNNNTAAGAATGAAACGNNNNNNNNNNNNNNNNNNNNNNNNNNNNNNNNNNNNATATCAAGGAGAACGTAAGAAGATGAGACGTAAATTCGAGAAACAATTATCAAATATAATGGAATGAGAGAAGAGTGAAACGTATATAATGAAAGAGGAAATATCTCAACGTTCATCTGTCTCTCGTAATGTGACAGAAAAAGAAAA-TCGATCAAAAATATGGGGAAATATTCATCATGTAGAATTTCAAATATTTTCATTGTAATTTCTAAAATTAATGAGGAAAATTCGATATATCTGGTATCACTTTATTATTCCTTCAGC
>UWOPS87_2421
nnnnnnnnnnnnnnnnnnnnnnnnnnnnnnnnnnnnnnnnnnnnnnnnnnnnnnnnnnnnnnnnnnnnnnnnnnnnnnnnnnnnnnnnnnnnnnnnnnnnnnnnnnnnnnnnnnnnnnnnnnnnnnnnnnnnnnnnnnnnnnnnnnnnnnnnnnnnnnnnnnnnnnnnnnnnnnnnnnnnnnnnnnnnnnnnnnnnnnnnnnnnnnnnnnnnnnnnnnnnnnnnnnnnnnnnnnnnnnnnnnnnnnnnnnnnnnnnnnnnnnnnnnnnnnnnnnnnnnnnnnnnnnnnnnnnnnnnnnnnnnnnnnnnnnnnnnnnnnnnnnnnnnnnnnnnnnnnnnnnnnnnnnnnnnnnnnnnnnnnnnnnnnnnnnnnnnnnnnnnnnnnnnnnnnnnnnnnnnnnnnnnnnnnnnnnnnnnnnnnnnnnnnnnnnnnnnnnnnnnnnnnnnnnnnnnnnnnnnnnnnnnnnnnnnnnnnnnnnnnnnnnnnnnnnnnnnnnnnnnnnnnnnnnnnnnnnnnnnnnnnnnnnnnnnnnnnnnnnnnnnnnnnnnnnnnnnnnnnnnnnnnnnnnnnnnnnnnnnnnnnnnnnnn
>W303
CTTCTAACACCGTATATGATAATATACTAGTAACGTAAATACTAGTTAGTAGATGATAGTNGATTTTTATTCCAACA------------------------------------------------------------------GTTATTAGAGGCGGTAATCTATGAGTTCACATAAAGTATTGATAGATGACGTAAATTATCGGCCGGTAGGATAAGATCCANCAGTTACTAAGTTAGTGACCCTGAAGCACAGTGATCATAATGTGTNGGAATAAGAATGAAACGCCATCACCTATCGACTAGTATTTATATTACTGGTGTATATCAAGGAGAACGTAAGAAGATGAGACGTAAATTCGAGAAACAATTATCAAATATAATGGAATGAGAGAAGAGTGAAACGTATATAATGAAAGAGGAAATATCTCAACGTTCATCTGTCTCTCGTAATGTGACAGAAAAAGAAAA-TCGATCAAAAATATGGGGAAATATTCATCATGTAGNATTTCAAATATTTTCATTGTAATTTCTAAAATTAATGAGGAAAATTCGATATATCTGGTATCACTTTATTATTCCTTCAGC
>Y12
nnnnnnnnnnnnnnnnnnnnnnnnnnnnnnnnnnnnnnnnnnnnnnnnnnnnnnnnnnnnnnnnnnnnnnnnnnnnnNNNNNNNNNNNNNNNNNNNNNNAAGCNNNNNNNNNNNNNNNNNNNCAACAGNNNNNNNNNNNNNNNNNNNNTANNNNNNGNNNNNNATNNNNNNACATAAAGTATTGATAGATGACGTAAATTATCGGCCGGTAGGATAAGATCCAACAGCTACTAAGTTAGTGACCCTGAAGCACAGTGATCATAATGTGTTGGAATAAGAATGAAACGCCATCACCTATCGACTAGTATTTATATTACTGGTGTATATCAAGGAGAACGTAAGAAGATGAGACGTAAATTCGAGAAACAATTATCAAATATAATGGAATGAGAGAAGAGTGAAACGTATATAATGAAAGAGGAAATATCTCAACGTTCATCTGTCTCTCGTAATGTGACAGAAAAAAAAAAATCGATCAAAAATATGGGGAAATATTCATCATGTAGAATTTCAAATATTTTCATTGTAATTTCTAAAATTAATGAGGAAAATTCGATATATCTGGTATCACTTTATTATTCCTTCAGC
>Y55
-----------------------------------------------------------------------------------------------------------------------------------------------------AGAGGCGGTAATCTATGAGTTCACATAAAGTATTGATAGATGACGTAAATTATCGGCCGGTAGGATAAGATCCAACAGTTACTAAGGTAGTGACCCTGAAGCACAGTGATCATAATGTGTTGGAATAAGAATGAAACGCCATCACCTATCGACTAGTATTTATATTACTGGTGTATATCAAGGAGAACGTAAGAAGATGAGACGTAAATTCGAGAAACAATTATCAAATATAATGGAATGAGAGAAGAGTGAAACGTATATAATGAAAGAGGAAATATCTCAACGTTCATCTGTCTCTCGTAATGTGACAGAAAAAAAAAA-TCGATCAAAAATATGGGGAAATATTCATCATGTAGANTTTCAAATATTTTCATTGTAATTTCTAAAATTAATGAGGAAAATTCGATATATCTGGTATCACTTTATTATTTCTTCAGC
>Y9
nnnnnnnnnnnnnnnnnnnnnnnnnnnnnnnnnnnnnnnnnnnnnnnnnnnnnnnnnnnnnnnnnnnnnnnnnnnnnnnnnnnnnnnnnnnnnnnnnnnnnnnnnnnnnnnnnnnnnnnnnnnnnnnnnnnnnnnnnnnnnnnnnnnnnnnnnnnnnnnnnnnnnnnnnnnnnnnnnnnnnnnnnnnnnnnnnnnnnnnnnnnnnnnnnnnnnnnnnnnnnnnnnnnnnnnnnnnnnnnnnnnnnnnnnnnnnnnnnnnnnnnnnnnnnnnnnnnnnnnnnnnnnnnnnnnnnnnnnnnnnnnnnnnnnnnnnnnnnnnnnnnnnnnnnnnnnnnnnnnnnnnnnnnnnnnnnnnnnnnnnnnnnnnnnnnnnnnnnnnnnnnnnnnnnnnnnnnnnnnnnnnnnnnnnnnnnnnnnnnnnnnnnnnnnnnnnnnnnnnnnnnnnnnnnnnnnnnnnnnnnnnnnnnnnnnnnnnnnnnnnnnnnnnnnnnnnnnnnnnnnnnnnnnnnnnnnnnnnnnnnnnnnnnnnnnnnnnnnnnnnnnnnnnnnnnnnnnnnnnnnnnnnnnnnnnnnnnnnnnnnnnnnnnn
>YIIc17_E5
-----------------------------------------------------------------------------------------------------------------------------------------------------AGAGGCGGTAATCTATGNNNNNnnnnnnnnnnnnnnnnnnnnnnnnnnnnnnnnnnnnnnnnnnnnnnnnnnnnnnnnnnnnnnnnnnnnnnnnnnnnnnnnnnnnnnnnnnnnnnnnnnnnnnnnnnnnnnnnnnnnnnnnnnnnnnnnnnnnnnnnnnnnnnnnnnnnnnnnnnnnnnnnnnnnnnnnnnnnnnnnnnnnnnnnnnnnnnnnnnnnnnnnnnnnnnnnnnnnnnnnnnnnnnnnnnnnnnnnnnnnnnnnnnnnnnnnnnnnnnnnnnnnnnnnnnnnnnnnnnnnnnnnnnnnnnnnnnnnnnnnnnnnnnnnnnnnnnnnnnnnnnnnnnnnnnnnnnnnnnnnnnnnnnnnnnnnnnnnnnnnnnnnnnnnnnnnnnnnnnnnnnnnnnnnnnnnnnnnnnnnnnnnnnnnnnnnnnnnnnnnn
>YJM789
-----------------------------------------------------------------------------------------------------------------------------------------------------AGAGGCGGTAATCTATGAGTTCACATAAAGTATTGATAGATGACGTAAATTATCGGCNNNNNNNNNNNNATCCAACAGCTACTAAGTTAGTGACCCTGAAGCACAGTGATCATAATGTGTTGGAATAAGAATGAAACGCCATCACCTATCGACTAGTATTTATATTACTGGTGTATATCAAGGAGAACGTAAGAAGATGAGACGTAAATTCGAGAAACAATTATCAAATATAATGGAATGAGAGAAGAGTGAAACGTATATAATGAAAGAGGAAATATCTCAACGTTCATCTGTCTCTCGTAATGTGACAGAAAAAAAAAA-TCGATCAAAAATATGGGGAAATATTCATCATGTAGAATTTCAAATATTTTCATTGTAATTTCTAAAATTAATGAGGAAAATTCGATATATCTGGTATCACTTTATTATTCCTTCAGC
>YJM975
nnnnnnnnnnnnnnnnnnnnnnnnnnnnnnnnnnnnnnnnnnnnnnnnnnnnnnnnnnnnnnnnnnnnnnnnnnnnnnnnnnnnnnnnnnnnnnnnnnnnnnnnnnnnnnnnnnnnnnnnnnnnnnnnnnnnnnnnnnnnnnnnnnnnnnnnnnnnnnnnnnnnnnnnnnnnnnnnnnnnnnnnnnnnnnnnnnnnnnnnnnnnnnnnnnnnnnnnnnnnnnnnnnnnnnnnnnnnnnnnnnnnnnnnnnnnnnnnnnnnnnnnnnnnnnnnnnnnnnnnnnnnnnnnnnnnnnnnnnnnnnnnnnnnnnnnnnnnnnnnnnnnnnnnnnnnnnnnnnnnnnnnnnnnnnnnnnnnnnnnnnnnnnnnnnnnnnnnnnnnnnnnnnnnnnnnnnnnnnnnnnnnnnnnnnnnnnnnnnnnnnnnnnnnnnnnnnnnnnnnnnnnnnnnnnnnnnnnnnnnnnnnnnnnnnnnnnnnnnnnnnnnnnnnnnnnnnnnnnnnnnnnnnnnnnnnnnnnnnnnnnnnnnnnnnnnnnnnnnnnnnnnnnnnnnnnnnnnnnnnnnnnnnnnnnnNNNNNNNNNNNNNNNNN
>YJM978
-----------------------------------------------------------------------------------------------------------------------------------------------------NNNNNNNNNNNNNNNNNNNNNNNNNNNNNNNNNNNNNNNNNNNNNNNNNNNNNNNNNNNNNNNNNNNNNNNNNNNNNNNNNNNNNNNNNNNNNNNNNNNNNNNNNNNNNNNNNNNNNNNNNNNNNNNNNNNNNNNNNNNNNNNNNNNNNNNNNNNNNNNNNNNNNNNNNNNNNNNNNNNNNNNNNNNNNTNNNNNNNNGAGANNNNNNNNNGNNAANNNNNNNNCAAANNNNNNNNNATGAGAGNNGNNNGAAACNNNNNNNNNNAAAGAGGAAANNNNNCAACGTTNNNNNNNNNNTCNTAATGTGACAGAAAAAGAANN-NCNATCAAAAATATGGGGAAATNTTCATCATGTAGAATTTCAAATATTTTCATTGTAATTTCTAAAATTAATGAGGAAANTTCGATATATCNNGTATCACTTTATTATTNCTTCAGC
>YJM981
nnnnnnnnnnnnnnnnnnnnnnnnnnnnnnnnnnnnnnnnnnnnnnnnnnnnnnnnnnnnnnnnnnnnnnnnnnnnnnnnnnnnnnnnnnnnnnnnnnnnnnnnnnnnnnnnnnnnnnnnnnnnnnnnnnnnnnnnnnnnnnnnnnnnnnnnnnnnnnnnnnnnnnnnnnnnnnnnnnnnnnnnnnnnnnnnnnnnnnnnnnnnnnnnnnnnnnnnnnnnnnnnnnnnnnnnnnnnnnnnnnnnnnnnnnnnnnnnnnnnnnnnnnnnnnnnnnnnnnnnnnnnnnnnnnnnnnnnnnnnnnnnnnnnnnnnnnnnnnnnnnnnnnnnnnnnnnnnnnnnnnnnnnnnnnnnnnnnnnnnnnnnnnnnnnnnnnnnnnnnnnnnnnnnnnnnnnnnnnnnnnnnnnnnnnnnnnnnnnnnnnnnnnnnnnnnnnnnnnnnnnnnnnnnnnnnnnnnnnnnnnnnnnnnnnnnnnnnnnnnnnnnnnnnnnnnnnnnnnnnnnnnnnnnnnnnnnnnnnnnnnnnnnnnnnnnnnnnnnnnnnnnnnnnnnnnnnnnnnnnnnnnnnnnnnnnnnnnnnnnnnnnnnnn
>YPS128
nnnnnnnnnnnnnnnnnnnnnnnnnnnnnnnnnnnnnnnnnnnnnnnnnnnnnnnnnnnnnnnnnnnnnnnnnnnnnnnnnnnnnnnnnnnnnnnnnnnnnnnnnnnnnnnnnnnnnnnnnnnnnnnnnnnnnnnnnnnnnnnnnnnnnnnnnnnnnnnnnnnnnnnnnnnnnnnnnnnnnnnnnnnnnnnnnnnnnnnnnnnnnnnnnnnnnnnnnnnnnnnnnnnnnnnnnnnnnnnnnnnnnnnnnnnnnnnnnnnnnnnnnnnnnnnnnnnnnnnnnnnnnnnnnnnnnnnnnnNNNNNNNNNNN-NNNNNNNNNNNNNNNNNNNNNNNNNNNNNNNNNNNNNNNNNNNNNNNNNNNNNNNNNNNNNNNNNNNNNNNNNNNNNNNNNNNNNNNNNNANNNNNNNNNNNNNNNNNNNNNNNNNNNNNNNNNNNNNNNNNNNNNNNNTANNNNNNNANAAAAAAAANN-NCNATCAAAAATATGGGGAAANATTCATCATGTAGAATTTCAAATATTTTCATTGTAATTTCTAAAATTAATGAGGAAAATTCGATATATCTGGTATCACTTTATTATTCCTTCAGC
>YPS606
-----------------------------------------------------------------------------------------------------------------------------------------------------NNNNNCGGTAATCTANNNNNTCACATAAAGTANNNNTNNNNNNNNNAAATTATCGGCCGGNNNGATNNNNNNNAACAGCTACTAANTTAGTGACCCTNNNNCACAGNNNTCATAATGTGTTGGAATAANNNNNNAACGCCATCACCTATCGACTAGTATTTATATTACTGGTGTATATCANGGANNNNNNNNNNAGNNNNNNNNTAAATTCGNNNNNNNNTTATCAAATATANTNNNATNNNNNNNNNNTGNNNNNNATATAATGAAAGAGGNNNNNNNNNNNCGTTNNTCTGTTTCTCGTNNNNNNNNNNNNNNNNNNAA-TNNNNNNNNNNNANNGGGNNNNNNNNNNNNNNTNNNNNNNNNNNNNNNNNNNNNGTNNTNNNNNNNNNNNNNNNNNNNNNNNNNNNNNNNNNNNNNNNNNTNNNNNNNNNNNNNNNN
>YS2
nnnnnnnnnnnnnnnnnnnnnnnnnnnnnnnnnnnnnnnnnnnnnnnnnnnnnnnnnnnnnnnnnnnnnnnnnnnnnnnnnnnnnnnnnnnnnnnnnnnnnnnnnnnnnnnnnnnnnnnnnnnnnnnnnnnnnnnnnnnnnnnnnnnnnnnnnnnnnnnnnnnnnnnnnnnnnnnnnnnnnnnnnnnnnnnnnnnnnnnnnnnnnnnnnnnnnnnnnnnnnnnnnnnnnnnnnnnnnnnnnnnnnnnnnnnnnnnnnnnnnnnnnnnnnnnnnnnnnnnnnnnnnnnnnnnnnnnnnnnnnnnnnnnnnnnnnnnnnnnnnnnnnnnnnnnnnnnnnnnnnnnnnnnnnnnnnnnnnnnnnnnnnnnnnnnnnnnnnnnnnnnnnnnnnnnnnnnnnnnnnnnnnnnnnnnnnnnnnnnnnnnnnnnnnnnnnnnnnnnnnnnnnnnnnnnnnnnnnnnnnnnnnnnnnnnnnnnnnnnnnnnnnnnnnnnnnnnnnnnnnnnnnnnnnnnnnnnnnnnnnnnnnnnnnnnnnnnnnnnnnnnnnnnnnnnnnnnnnnnnnnnnnnnnnnnnnnnnnnnnnnnnnnnn
>YS4
nnnnnnnnnnnnnnnnnnnnnnnnnnnnnnnnnnnnnnnnnnnnnnnnnnnnnnnnnnnnnnnnnnnnnnnnnnnnnnnnnnnnnnnnnnnnnnnnnnnnnnnnnnnnnnnnnnnnnnnnnnnnnnnnnnnnnnnnnnnnnnnnnnnnnnnnnnnnnnnnnnnnnnnnnnnnnnnnnnnnnnnnnnnnnnnnnnnnnnnnnnnnnnnnnnnnnnnnnnnnnnnnnnnnnnnnnnnnnnnnnnnnnnnnnnnnnnnnnnnnnnnnnnnnnnnnnnnnnnnnnnnnnnnnnnnnnnnnnnnnnnnnnnnnnnnnnnnnnnnnnnnnnnnnnnnnnnnnnnnnnnnnnnnnnnnnnnnnnnnnnnnnnnnnnnnnnnnnnnnnnnnnnnnNNNNNNNNNNNNNNNNNNNNNNNNNNGAAAGAGGAAATATNNNNNNGNNNNNNTGTCNNNNNNNNNNNNNCAGAAAAAAAAAA-TCGATCAAAAATNNNGNGAAATNNNCATCANNNNNNATNNCNNNNNNNNNNNNTNTAATTNNTAAANNNNNNGAGGAAAATTCGATATATNTNNNATNANNNNATTATTTCTTCAGC
>YS9
nnnnnnnnnnnnnnnnnnnnnnnnnnnnnnnnnnnnnnnnnnnnnnnnnnnnnnnnnnnnnnnnnnnnnnnnnnnnnnnnnnnnnnnnnnnnnnnnnnnnnnnnnnnnnnnnnnnnnnnnnnnnnnnnnnnnnnnnnnnnnnnnnnnnnnnnnnnnnnnnnnnnnnnnnnnnnnnnnnnnnnnnnnnnnnnnnnnnnnnnnnnnnnnnnnnnnnnnnnnnnnnnnnnnnnnnnnnnnnnnnnnnnnnnnnnnnnnnnnnnnnnnnnnnnnnnnnnnnnnnnnnnnnnnnnnnnnnnnnnnnnnnnnnnnnnnnnnnnnnnnnnnnnnnnnnnnnnnnnnnnnnnnnnnnnnnnnnnnnnnnnnnnnnnnnnnnnnnnnnnnnnnnnnnnnnnnnnnnnnnnnnnnnnnnnnnnnnnnnnnnnnnnnnnnnnnnnnnnnnnnnnnnnnnnnnnnnnnnnnnnnnnnnnnnnnnnnnnnnnnnnnnnnnnnnnnnnnnnnnnnnnnnnnnnnnnnnnnnnnnnnnnnnnnnnnnnnnnnnnnnnnnnnnnnnnnnnnnnnnnnnnnnnnnnnnnnnnnnnnnnnnnnnnn
