# Supplementary material for: Evolutionary Genomics of Transposable Elements in Saccharomyces cerevisiae
Source: PLoS One. 2012 Nov 30;7(11):e50978. doi: 10.1371/journal.pone.0050978 (PMC3511429; doi:10.1371/journal.pone.0050978)
Supplement: File S7 — ZIP archive of SGRP strain alignments used for population genomic analyses. Alignments of the orthologous genomic region in each SGRP strain corresponding to each Ty insertion in our re-annotation of the S. cerevisiae reference genome. N’s represent low quality (<Q40 phred score) or missing data, primarily due to the low-coverage sequence of many SGRP strains. The DNA sequence of sacCer2 is included as “REF” and each alignment includes the TE locus and 200 bp of DNA sequence on either side of the Ty insertion site. A dummy sequence shows the position of each TE in the alignment with “T”s. (ZIP) [file pone.0050978.s007.zip › S7/chrV_st59+_TY1.mfa]

>REF
GATAGGAACAAGCAACAAATTGGAAACGTATGAGAACGAATGAAGGATATCCATCAGGAAGAAGCGATCAGTTAAGGCATCAGAAATTTCTTTCAATGAGGAATTGACAACGTGTTTGTATAAGATCTGATTACCTATGTAGTTCGGCTGCATAGATTTCAGTTACATTCACATTAAAGAAGCACGAGCGCATATTGTATTGTGAAAGTAGGAATCAATTACCATTTACCAAATACTGTTCTAATCACTTTAATACTATGTTATATTGTGTAAGAAAATAACACAAATTACGAGAAGTAGTCATTGAATGTAGAAAAAGCTGAAATGCAAGGATTGATAGCATAATATGATGAATGAATAAAGACGTATAAAATGGAAAAGAAATAATATGTTGAAATATTAGTTTATTATTTTTTTATCTAATCCCAAGGAGAATTTCTAGCGTATTTTACTTGATAACTGAACCTTTCATTAAGAACGCAAACTCAATGTTTCCAAATATTAATTCATTTCCCATGTATACCTGATATCGTTCAATTCCAGAATTCTTACAAAGCAGATACTATAAAAAGTGAAGGGGAGCGAAATGAATACAACTTTCTATTATTTTCAGACGGTTAAGAGAGTACAAATGACTATCCTTTTTGAATTCTCTAGCTTAAAATGAATAGTTGATTCTTTTGCCAAAG
>index
-------------------------------------------------------------------------------------------------------------------------------------------------------------------------------------------------------TTTTTTTTTTTTTTTTTTTTTTTTTTTTTTTTTTTTTTTTTTTTTTTTTTTTTTTTTTTTTTTTTTTTTTTTTTTTTTTTTTTTTTTTTTTTTTTTTTTTTTTTTTTTTTTTTTTTTTTTTTTTTTTTTTTTTTTTTTTTTTTTTTTTTTTTTTTTTTTTTTTTTTTTTTTTTTTTTTTTTTTTTTTTTTTTTTTTTTTTTTTTTTTTTTTTTTTTTTTTTTTTTTTTTTTTTTTTTTTTTTTTTTTTTTTTTTTTTTTTTTTTTTTTTTTTTTTTTTTTTTTTTTTTTT--------------------------------------------------------------------------------------------------------------------------------------------------------------------------------------------------------
>273614N
NNNAGGAACAAGCAACAANNNNNNAACGTATGAGAACGAATGAAGGATATCCATCAGGAAGAAGCGATCAGTTAAGGCATCAGAAATTTCTTTCAATGAGGAATTGACAACGTGTTTGTATAAGATCTGATTACCTATGTAGTTCGGCTGCATAGATTTCAGTTACATTCACATTAAAGAAGCACGAGCGCATATTGTATTGTGAAAGTAGGAATCAATTACCATTTACCAAATACTGTTCTAATCACTTTAATACTATGTTATATTGTGTAAGAAAATAACACAAATTACGAGAAGTAGTCATTGAATGTAGAAAAAGCTGAAATGCAAGGATTGATAGCATAATATGATGAATGAATAANNNNNNATAAAATGGAAAAGAAATAATATGTTGAAATATNAGTTTATTATTTTTTNATCTANTCCCAAGGAGANTTTCTAGCGTATTTNACNTGATAACTGAACCTTTCATTANGNACGCAAACTCAATGTTTCCAAATATTAATTCATTTCCCATGTATACCTGATATCGTNCAATTCCAGAATTCTTACAAAGCAGATACTATAAAAAGTGAAGGGGAGCGAAATGAATACAACTTTCTATTATTTTCAGACGGTTAAGAGAGTACAAATGACTATCCTTTTTGAATTCTCTAGCTTAAAATGAATAGTTGATTCTTTTGCCAAAG
>322134S
nnnnnnnnnnnnnnnnnnnnnnnnnnnnnnnnnnnnnnnnnnnnnnnnnnnnnnnnnnnnnnnnnnnnnnnnnnnnnnnnnnnnnnnnnnnnnnnnnnnnnnnnnnnnnnnnnnnnnnnnNNNNNNNNNNNNNNNTNNNNNNNTCNNNNNNNNNNNNNNNNNNNNNNNNNNNNNNNNAGAAGCACGAGCGCATANNNNNNNGTGAANNNNNNAATCAATTANNANNNNNNAAANNNNNNNNNNNNCACNNNAATNNNNNNNNNNNTTGTGTAAGAAAATAACACAAATTACGAGAAGTAGTCATTGAATGTAGAAAAAGCTGAAATGCAAGGATTGATAGCATAATATGATGAATGAATAAAGACGTATAAAATGGAAAAGAAATAATATGTTGAAATATTAGTTTATTATTTTTTTATCTAATCCCAAGGAGAATTTCTAGCGTATTTTACTTGATAACTGAACCTTTCATTAAGAACGCAAACTCAATGTTTCCAAATATTAATTCATTTCCCATGTATACCTGATATCGTTCAATTCCAGAATTCTTACAAAGCAGATACTATAAAAAGTGAAGGGGAGCGAAATGAATACAACTTTCTATTATTTTCAGACGGTTAAGAGAGTACAAATGACTATCCTTTTTGAATTCTCTAGCTTAAAATGAATAGTTNNNNNTTTTGCCAAAG
>378604X
GATAGGAACAAGCAACAAATTGGAAACGTATGAGAACGAANNAAGGATATCCATCAGGAAGAAGCGATCAGTTAAGGCATCAGAAATTTCTTTCAATGAGGAATTGACAACGTGTTTNNNTAAGATCTGATTANNNATGTAGNTNNNNNNNNNNNANTTCAGTTACNNNNNNNNTNANNNNNNNNNAGCGNNNNNNNNNNNNNNNANGTAGGAANNNNNNNNNNNNN-NNNNNNNNNNNNNNNNNNNNNNNNNNNNNNNNNNN-NNNNNNNNNNNNNNNNNNNNNNNNNNNNNNNNNNNNNNNNNNNNNNNNNNNNNNNNNNNNNNNNNNNNNNNnnnnnnnnnnnnnnnnnnnnnnnnnnnnnnnnnnnnnnnnnnnnnnnnnnnnnnnnnnnnnnnnnnnnnnnnnnnnnnnnnnnnnnnnnnnnnnnnnnnnnnnnnnnnnnnnnnnnnnnnnnnnnnnnnnnnnnnnnnnnnnnnnnnnnnnnnnnnnnnnnnnnnnnnnnnnnnnnnnnnnnnnnnnnnnnnnnnnnnnnnnnnnnnnnnnnnnnnnnnnnnnnnnnnnnnnnnnnnnnnnnnnnnnnnnnnnnnnnnnnnnnnnnnnnnnnnnnnnnnnnnnnnnnnnnnnnnnnnnnnnnnnnnnnnnnnnnnnnnnnnnnnnnnnnnnnnnnnnnnnnnnnnnnnnnnnnn
>BC187
nnnnnnnnnnnnnnnnnnnnnnnnnnnnnnnnnnnnnnnnnnnnnnnnnnnnnnnnnnnnnnnnnnnnnnnnnnnnnnnnnnnnnnnnnnnnnnnnnnnnnnnnnnnnnnnnnnnnnnnnnnnnnnnnnnnnnnnnnnnnnnnnnnnnnnnnnnnnnnnnnnnnnnnnnnnnnnnnnnnnnnnnnnnnnnnnnnnnnnnnnnnnnnnnnnnnnnnnnnnnnnnnnnnnnnnnnnnnnnnnnnnnnnnnnnnnnnnnnnnnnnnnnnnnnnnnnnnnnnnnnnnnnnnnnnnnnnnnnnnnnnnnnnnnnnnnnnnnnnnnnnnnnnnnnnnnnnnnnnnnnnnnnnnnnnnnnnnnnnnnnnnnnnnnnnnnnnnnnnnnnnnnnnnnnnnnnnnnnnnnnnnnnnnnnnnnnnnnnnnnnnnnnnnnnnnnnnnnnnnnnnnnnnnnnnnnnnnnnnnnnnnnnnnnnnnnnnnnnnnnnnnnnnnnnnnnnnnnnnnnnnnnnnnnnnnnnnnnnnnnnnnnnnnnnnnnnnnnnnnnnnnnnnnnnnnnnnnnnnnnnnnnnnnnnnnnnnnnnnnnnnnnnnnnnnnnnnnnnnnnnnnnnnnnnnnnnnnnnnnnnnnnnnnnnnnnnnnnnnnnnnnnnnnnnnnnnnnnnnnnnnnnnnnnnnnnnnnnnnnnnnnnnnnnn
>DBVPG1106
GNNNNNNNNNAGCAACANNNTNNNNNNGNNNNNNNNNNNNNNNNNNNNNNNNNNNNNNNNNNNNNNNNNAGNNNNNNNNNNNNNNNNNNNNNNNNNNNNNNNNNNNNNNNNNNNNNNNNNNNNNNNNNNNNNNNNNNNNNNNNNNNNNNNNNNNNNNNNNNNNNNNNNNNNNNNNNNNNNNNNNNNNNNNNNNNNNNNNNNNNNNNNNNNNNNNNNNNNNNNNNNNNNNNNN-NNNNNNNNNNNNNNNNNN-NNNNNNNNNNNNNNNNNN-NNNNNNNNNNNNNNN-NNNNNNNNNNNNNNNNNNNN-NN-NNNNNNNNNNNNNNNNNNNNNNN-NNNNGNNNNNNNNNNNNNNNNNNNNNNNANGNNNAAN-NNNAAAAGAAATAATATGTNNAAANATNAGTTTANNATTTTTTTATCTNNNNNNNNGNNNNNNNNNTAGCGTANNN-AC-TGANAANTGNNNNNNNCATTAAGAACGCAAACTCAATGTTTCCAAATATTAATTCATTNNNCATGTATACCTGATATCGTTCAATTCCAGAATTCTTACAAAGCAGATACTATAAAAAGTGAAGGGGAGCGAAATGAATACAACTTTCTATTATTTTCAGACGNTTAAGAGAGTANAAATGACTATCCTTTTTGANTTCTCTAGCTTAAAATGAATAGTTGATTCTTTTGCCAAAG
>DBVPG1373
GATAGGAACAAGCAACAAATTGGAAACGTATGAGAACGAATGAAGGATATCCATCAGGAAGAAGCGATCAGTTAAGGCATCAGAAATTTCTTTCAATGAGGAATTGACAACGTGTTTGTATAAGATCTGATTACCTATGTAGTTCGGCTGCATAGATTTCAGTTACATTCACATTAAAGAAGCACGAGCGCATATTGTATTGTGAAAGTAGGAATCAATTACCATTTACCAAATACTGTTCTAATCACTTTAATACTATGTTATATTGTGTAAGAAAATAACACAAATTACGAGAAGTAGTCATTGAATGTAGAAAAAGCTGAAATGCAAGGATTGATAGCATAATATGATGAATGAATAAAGACGTATAAAATGGAAAAGAAATAATATGTTGAAATATTAGTTTATTATTTTTTTATCTAATCCCAAGGAGAATTTCTAGCGTATTTTACTTGATAACTGAACCTTTCATTAAGAACGCAAACTCAATGTTTCCAAATATTAATTCATTTCCCATGTATACCTGATATCGTTCAATTCCAGAATTCTTACAAAGCAGATACTATAAAAAGTGAAGGGGAGCGAAATGAATACAACTTTCTATTATTTTCAGACGGTTAAGAGAGTACAAATGACTATCCTTTTTGAATTCTCTAGCTTAAAATGAATAGTTGATTCTTTTGCCAAAG
>DBVPG1788
GATAGGAACAAGCAACAAATTGGAAACGTATGAGAACGAATGAANNNNNTCCATCAGGAAGAAGCGATCAGTTAAGGCATCAGAAATTTCTTTCAATGAGNNNNNNACAACGTGTTTGTATAAGATCTGATTACCTATGTAGTTCGGCTGCATAGATTTCAGTTACATTCACATTAAAGAAGCACGAGCGCATATTGTATTGTGAAAGTAGGAATCAATTACCATTTACCAAATACTGTTCTAATCACTTTAATACTATGTTATATTGTGTAAGAAAATAACACAAATTACGAGAAGTAGTCATTGAATGTAGAAAAAGCTGAAATGCAANNNNNNATAGCATAATATGATGAATGAATAAAGACGTATANANNNNNNAAGNNNNNNTATGTTGAAANNNNNGTTNNNNNNNTTTTTATCTNNTNNNNNNNNNNNNNNNNNGCNNNNNNNNNNNNNNNNNNNNNNNNNNNNNNNNNNNNNNNNNNNNNNNNNNNNNNNNNNNNNNNNNNNNNNNNNNNNNNNNNNNNNNNNNNNNNNNNNNNNNNNNNNNNN-NNNNNNNNNNNNNNNNNNNNNNNNNNNNNNNNNNNNNnnnnnnnnnnnnnnnnnnnnnnnnnnnnnnnnnnnnnnnnnnnnnnnnnnnnnnnnnnnnnnnnnnnnnnnnnnnnnnnnnnnnnnnnnnnnnnnnnnn
>DBVPG1853
nnnnnnnnnnnnnnnnnnnnnnnnnnnnnnnnnnnnnnnnnnnnnnnnnnnnnnnnnnnnnnnnnnnnnnnnnnnnnnnnnnnnnnnnnnnnnnnnnnnnnnnnnnnnnnnnnnnnnnnnnnnnnnnnnnnnnnnnnnnnnnnnnnnnnnnnnnnnnnnnnnnnnnnnnnnnnnnnnnnnnnnnnnnnnnnnnnnnnnnnnnnnnnnnnnnnnnnnnnnnnnnnnnnnnnnnnnnnnnnnnnnnnnnnnnnnnnnnnnnnnnnnnnnnnnnnnnnnnnnnnnnnnnnnnnnnnnnnnnnnnnnnnnnnnnnnnnnnnnnnnnnnnnnnnnnnnnnnnnnnnnnnnnnnnnnnnnnnnnnnnnnnnnnnnnnnnnnnnnnnnnnnnnnnnnnnnnnnnnnnnnnnnnnnnnnnnnnnnnnnnnnnnnnnnnnnnnnnnnnnnnnnnnnnnnnnnnnnnnnnnnnnnnnnnnnnnnnnnnnnnnnnnnnnnnnnnnnnnnnnnnnnnnnnnnnnnnnnnnnnnnnnnnnnnnnnnnnnnnnnnnnnnnnnnnnnnnnnnnnnnnnnnnnnnnnnnnnnnnnnnnnnnnnnnnnnnnnnnnnnnnnnnnnnnnnnnnnnnnnnnnnnnnnnnnnnnnnnnnnnnnnnnnnnnnnnnnnnnnnnnnnnnnnnnnnnnnnnnnnnnnnnnnnnn
>DBVPG6040
nnnnnnnnnnnnnnnnnnnnnnnnnnnnnnnnnnnnnnnnnnnnnnnnnnnnnnnnnnnnnnnnnnnnnnnnnnnnnnnnnnnnnnnnnnnnnnnnnnnnnnnnnnnnnnnnnnnnnnnnnnnnnnnnnnnnnnnnnnnnnnnnnnnnnnnnnnnnnnnnnnnnnnnnnnnnnnnnnnnnnnnnnnnnnnnnnnnnnnnnnnnnnnnnnnnnnnnnnnnnnnnnnnnnnnnnnnnnnnnnnnnnnnnnnnnnnnnnnnnnnnnnnnnnnnnnnnnnnnnnnnnnnnnnnnnnnnnnnnnnnnnnnnnnnnnnnnnnnnnnnnnnnnnnnnnnnnnnnnnnnnnnnnnnnnnnnnnnnnnnnnnnnnnnnnnnnnnnnnnnnnnnnnnnnnnnnnnnnnnnnnnnnnnnnnnnnnnnnnnnnnnnnnnnnnnnnnnnnnnnnnnnnnnnnnnnnnnnnnnnnnnnnnnnnnnnnnnnnnnnnnnnnnnnnnnnnnnnnnnnnnnnnnnnnnnnnnnnnnnnnnnnnnnnnnnnnnnnnnnnnnnnnnnnnnnnnnnnnnnnnnnnnnnnnnnnnnnnnnnnnnnnnnnnnnnnnnnnnnnnnnnnnnnnnnnnnnnnnnnnnnnnnnnnnnnnnnnnnnnnnnnnnnnnnnnnnnnnnnnnnnnnnnnnnnnnnnnnnnnnnnnnnnnnn
>DBVPG6044
nnnnnnnnnnnnnnnnnnnnnnnnnnnnnnnnnnnnnnnnnnnnnnnnnnnnnnnnnnnnnnnnnnnnnnnnnnnnnnnnnnnnnnnnnnnnnnnnnnnnnnnnnnnnnnnnnnnnnnnnnnnnnnnnnnnnnnnnnnnnnnnnnnnnnnnnnnnnnnnnnnnnnnnnnnnnnnnnnnnnnnnnnnnnnnnnnnnnnnnnnnnnnnnnnnnnnnnnnnnnnnnnnnnnnnnnnnnnnnnnnnnnnnnnnnnnnnnnnnnnnnnnnnnnnnnnnnnnnnnnnnnnnnnnnnnnnnnnnnnnnnnnnnnnnnnnnnnnnnnnnnnnnnnnnnnnnnnnnnnnnnnnnnnnnnnnnnnnnnnnnnnnnnnnnnnnnnnnnnnnnnnnnnnnnnnnnnnnnnnnnnnnnnnnnnnnnnnnnnnnnnnnnnnnnnnnnnnnnnnnnnnnnnnnnnnnnnnnnnnnnnnnnnnnnnnnnnnnnnnnnnnnnnnnnnnnnnnnnnnnnnnnnnnnnnnnnnnnnnnnnnnnnnnnnnnnnnnnnnnnnnnnnnnnnnnnnnnnnnnnnnnnnnnnnnnnnnnnnnnnnnnnnnnnnnnnnnnnnnnnnnnnnnnnnnnnnnnnnnnnnnnnnnnnnnnnnnnnnnnnnnnnnnnnnnnnnnnnnnnnnnnnnnnnnnnnnnnnnnnnnnnnnnnnn
>DBVPG6765
GATAGGAACAAGCAACAAATTGGAAACGTATGAGAACGAATGAAGGATATCCATCAGGAAGAAGCGATCAGTTAAGGCATCAGAAATTNCNTTCAANGAGGAATTGACAACGTGTTTGTATAAGATCTGATTACCTATGTAGTTCGGCTGCATAGATTTCAGTTACATTCACATTAAAGAAGCACGAGCGCATATTGTATTGTGAAAGTAGGAATCAATTACCATTTACCAAATACTGTTCTAATCACTTTAATACTATGTTATATTGTGTAAGAAAATAACACAAATTAAGAGAAGTAGTCATTGAATGTAGAAAAAGCTGAAATGCAAGGATTGATAGCATAATATGATGAATGAATAAAGACGTATAAAATGGAAAAGAAATAATATGTTGAAATATTAGTTTATTATTTTTTTATCTAATCCCAAGGAGAATTTCTAGCGTATTTTACTTGATAACTGAACCTTTCATTAAGAACGCAAACTCAATGTTTCCAAATATTAATTCATTTCCCATGTATACCTGATATCGTTCAATTCCAGAATTCTNACAAAGCAGATACTATAAAAAGTGAAGGGGAGCGAAATGAATACAACTTTCTATTATTTTCAGACGGTTAAGAGAGTACAAATGACTATCCTTTTTGAATTCTCTAGCTTAAAATGAATAGTTGATTCTTTTGCCAAAG
>K11
GATNGGAACAAGCAACAAATTGGAAACGTATGNNNNNNNATGAANNNNNNCCNNNNNNNNNNNNNNNTNNGTNNNNNNATCNNNNNNNNNNNNNNNNNNNNNNNNNNNNNNNNNNNNNNNNNNNNNNNNNNNNNNNANNNNNNNNNNNNNNNNNNATTTCAGTTACATTCACATTAAAGAAGCACGAGCGCATATTGTATTGTGAAAGTANNAATCAATTACCATTTACCNAATACNNNTCTAATCANNNTAATACTANNNTATATTGTGTAAGAAAATAACACAANTTACGAGAAGTAGTCATTGAATGTAGAAAAAGCTGAAATGCAAGGATTGATAGCATAATATGATGAATGAATAAAGACGTATAAAATGGAAAAGAAATAATATGTTGAAATATTGGTTTATTATTTTTTTATCTAATCCCAAGGAGAATTTCTAGCGTATTTTACTTGATAACTGAACCTTTCATTAANNNNGCAAACTCAATGTTTCCAAATATTAATTCATTTCCCATGTATACCTGATATCGTTCAATTCCAGAATTCTTACAAAGCAGATACTATAAAAAGTGAAGGGGAGCGAAATGAATACAACTTTCTATTATTTTCAGACGGTTAAGAGAGTATAAATGACTATCCTTTTTGAATTCTCTAGCTTAAAATGAATAGTTGATTCTTTTGCCAAAG
>L_1374
nnnnnnnnnnnnnnnnnnnnnnnnnnnnnnnnnnnnnnnnnnnnnnnnnnnnnnnnnnnnnnnnnnnnnnnnnnnnnnnnnnnnnnnnnnnnnnnnnnnnnnnnnnnnnnnnnnnnnnnnnnnnnnnnnnnnnnnnnnnnnnnnnnnnnnnnnnnnnnnnnnnnnnnnnnnnnnnnnnnnnnnnnnnnnnnnnnnnnnnnnnnnnnnnnnnnnnnnnnnnnnnnnnnnnnnnnnnnnnnnnnnnnnnnnnnnnnnnnnnnnnnnnnnnnnnnnnnnnnnnnnnnnnnnnnnnnnnnnnnnnnnnnnnnnnnnnnnnnnnnnnnnnnnnnnnnnnnnnnnnnnnnnnnnnnnnnnnnnnnnnnnnnnnnnnnnnnnnnnnnnnnnnnnnnnnnnnnnnnnnnnnnnnnnnnnnnnnnnnnnnnnnnnnnnnnnnnnnnnnnnnnnnnnnnnnnnnnnnnnnnnnnnnnnnnnnnnnnnnnnnnnnnnnnnnnnnnnnnnnnnnnnnnnnnnnnnnnnnnnnnnnnnnnnnnnnnnnnnnnnnnnnnnnnnnnnnnnnnnnnnnnnnnnnnnnnnnnnnnnnnnnnnnnnnnnnnnnnnnnnnnnnnnnnnnnnnnnnnnnnnnnnnnnnnnnnnnnnnnnnnnnnnnnnnnnnnnnnnnnnnnnnnnnnnnnnnnnnnnnnnnnnnnnnn
>L_1528
GATAGGAACAAGCAACAAATTGGAAACGTATGAGAACGAATGAAGGATATCCATCAGGAAGAAGCGATCAGTTAAGGCATCAGAAATTTCTTTCAATGAGGAATTGACAACGTGTTTGTATAAGATCTGATTACCTATGTAGTTCGGCTGCATAGATTTCAGTTACATTCACATTAAAGAAGCACGAGCGCATATTGTATTGTGAAAGTAGGAATCAATTACCATTTACCAAATACTGTTCTAATCACTTTAATACTATGTTATATTGTGTAAGAAAATAACACAAATTACGAGAAGTAGTCATTGAATGTAGAAAAAGCTGAAATGCAAGGATTGATAGCATAATATGATGAATGAATAAAGACGTATAAAATGGAAAAGAAATAATATGTTGAAATATTAGTTTATTATTTTTTTATCTAATCCCAAGGAGANTTTCTAGCGTATTTTACTTGATAACTGAACCTTTCATTAAGAACGCAAACTCAATGTTTCCAAATATTAATTCATTTCCCATGTATACCTGATATCGTTCAATTCCAGAATTCTTACAAAGCAGATACTATAAAAAGTGAAGGGGAGCGAAATGAATACAACTTTCTATTATTTTCAGACGGTTAAGAGAGTACAAATGACTATCCTTTTTGAATTCTCTAGCTTAAAATGAATAGTTGATTCTTTTGCCAAAG
>NCYC110
nnnnnnnnnnnnnnnnnnnnnnnnnnnnnnnnnnnnnnnnnnnnnnnnnnnnnnnnnnnnnnnnnnnnnnnnnnnnnnnnnnnnnnnnnnnnnnnnnnnnnnnnnnnnnnnnnnnnnnnnnnnnnnnnnnnnnnnnnnnnnnnnnnnnnnnnnnnnnnnnnnnnnnnnnnnnnnnnnnnnnnnnnnnnnnnnnnnnnnnnnnnnnnnnnnnnnnnnnnnnnnnnnnnnnnnnnnnnnnnnnnnnnnnnnnnnnnnnnnnnnnnnnnnnnnnnnnnnnnnnnnnnnnnnnnnnnnnnnnnnnnnnnnnnnnnnnnnnnnnnnnnnnnnnnnnnnnnnnnnnnnnnnnnnnnnnnnnnnnnnnnnnnnnnnnnnnnnnnnnnnnnnnnnnnnnnnnnnnnnnnnnnnnnnnnnnnnnnnnnnnnnnnnnnnnnnnnnnnnnnnnnnnnnnnnnnnnnnnnnnnnnnnnnnnnnnnnnnnnnnnnnnnnnnnnnnnnnnnnnnnnnnnnnnnnnnnnnnnnnnnnnnnnnnnnnnnnnnnnnnnnnnnnnnnnnnnnnnnnnnnnnnnnnnnnnnnnnnnnnnnnnnnnnnnnnnnnnnnnnnnnnnnnnnnnnnnnnnnnnnnnnnnnnnnnnnnnnnnnnnnnnnnnnnnnnnnnnnnnnnnnnnnnnnnnnnnnnnnnnnnnnnnnnnn
>NCYC361
nnnnnnnnnnnnnnnnnnnnnnnnnnnnnnnnnnnnnnnnnnnnnnnnnnnnnnnnnnnnnnnnnnnnnnnnnnnnnnnnnnnnnnnnnnnnnnnnnnnnnnnnnnnnnnnnnnnnnnnnnnnnnnnnnnnnnnnnnnnnnnnnnnnnnnnnnnnnnnnnnnnnnnnnnnnnnnnnnnnnnnnnnnnnnnnnnnnnnnnnnnnnnnnnnnnnnnnnnnnnnnnnnnnnnnnnnnnnnnnnnnnnnnnnnnnnnnnnnnnnnnnnnnnnnnnnnnnnnnnnnnnnnnnnnnnnnnnnnnnnnnnnnnnnnnnnnnnnnnnnnnnnnnnnnnnnnnnnnnnnnnnnnnnnnnnnnnnnnnnnnnnnnnnnnnnnnnnnnnnnnnnnnnnnnnnnnnnnnnnnnnnnnnnnnnnNNNNNNNNN-NNNNNNNNNNNNNNNNNNNNNNNNNNNNNNNNNNNNNNNTGAACCNNNCNNNNNNAACGCAAACTCAATGNNNNNNNNNNNNNNNTCATTTCNNNNNNNNNNNTNNTATCGTTCAATTCCAGAANNNNNNNNAAGCAGATNNNNNAAAAAGTGAAGGGGAGCGAAATGAATACAACTTTCTNNNNNNTTCAGACGGTTAAGAGAGTACAAATNNNNNNCCTTTTTGAATTCTCTAGCTTAAAATGAATAGTTGATTCTTTTGCCAAAG
>RM11_1A
GATAGGAACAAGCAACAAATTGGAAACGTATGAGAACGAATGAAGGATATCCATCAGGAAGAAGCGATCAGTTAAGGCATCAGAAATTTCTTTCAATGAGGAATTGACAACGTGTTTGTATAAGATCTGATTACCTATGTAGTTCGGCTGCATAGATTTCAGTTACATTCACATTAAAGAAGCACGAGCGCATATTGTATTGTGAAAGTAGGAATCAATTACCATTTACCAAATACTGTTCTAATCACTTTAATACTATGTTATATTGTGTAAGAAAATAACACAAATTACGAGAAGTAGTCATTGAATGTAGAAAAAGCTGAAATGCAAGGATTGATAGCATAATATGATGAATGAATAAAGACGTATAAAATGGAAAAGAAATAATATGTTGAAATATTAGTTTATTATTTTTTTATCTAATCCCAAGGAGAATTTCTAGCGTATTTTACTTGATAACTGAACCTTTCATTAAGAACGCAAACTCAATGTTTCCAAATATTAATTCATTTCCCATGTATACCTGATATCGTTCAATTCCAGAATTCTTACAAAGCAGATACTATAAAAAGTGAAGGGGAGCGAAATGAATACAACTTTCTATTATTTTCAGACGGTTAAGAGAGTACAAATGACTATCCTTTTTGAATTCTCTAGCTTAAAATGAATAGTTGATTCTTTTGCCAAAG
>S288c
GATAGGAACAAGCAACAAATTGGAAACGTATGAGAACGAATGAAGGATATCCATCAGGAAGAAGCGATCAGTNNNGGCATCAGAAATTTCTTTCAATGAGGAATTGACAACGTGTTTGTATAAGATCTGATTACCTATGTAGTTCGGCTGCATAGATTTCAGTTACATTCACATTAAAGAAGCACGAGCGCATATTGTATTGTGAAAGNNNNAATNNNNTNCCATTTNNNNNNTACTGTNNNNNNCACNNNNNNACTATNNNNNNNNGTGTANNAANATAACACAANNTNCNAGAAGTAGTCATTGAATGTAGAAAAAGCTGAAATGCAAGGATTGATNNCATAATATGATGAATGAATAAAGACGTATAAAATGGAAAAGAAATAATATGTTGAAATATTAGTTNATTATTTTTTTATCTAATCCCAAGGAGAATTTCTAGCGTATTTTACTTGATAACTGAACCTTTCATTAAGAACGCAAACTCAATGTTTCCAAATATTAATTCATTTCCCATGTATACCTGATATCGTTCAATTCCAGAATTCTTACAAAGCAGATACTATAAAAAGTGAAGGGGAGCGAAATGAATACAACTTTCTATTATTTTCAGACGGTTAAGAGAGTACAAATGACTATCCTTTTTGAATTCTCTAGCTTAAAATGAATAGTTGATTCTTTTGCCAAAG
>SK1
GATAGGAACGAGCAACAAATTGGAAACGTATGAGAACGAATGAAGGATATCCATCAGGAAGAAGCGATCAGTTAAGGCATCAGAAATTTCTTTCAATGAGGAATTGACAACGTGTTTGTATAAGATCTGATTACCTATGTAGTTCGGCTGCATAGATTTCAGTTACATTCACATTAAAGAAGCACGAGCGCATATTGTATTGTGAAAGTAGGAATCAATTACCATTTACCAAATACTGTTCTAATCACTTTAATACTATGTTATATTGTGTAAGAAAATAACACAAATTACGAGAAGTAGTCATTGAATGTAGAAAAAGCTGAAATGCAAGGATTGATAGCATAATATGATGAATGAATAAAGACGTATAAAATGGAAAAGAAATAATATGTTGAAATATTAGTTTATTATTTTTTTATCTAATTCCAAGGAGAATTTCTAGCGTATTTTACTTGATAACTGAACCTTTCATTAAGAACGCAAACTCAATGTTTCCAAATATTAATTCATTTCCCATGTATACCTGATATCGTTCAATTCCAGAATTCTTACAAAGCAGATACTATAAAANGTGNAGGGGAGCGAAATGAATACAACTTTCTATTATTTTCAGACGGTTAAGAGAGTACAAATGACTATCCTTTTTGAATTCTCTAGCTTAAAATGAATAGTTGATTCTTTTGCCAAAG
>UWOPS03_461_4
nnnnnnnnnnnnnnnnnnnnnnnnnnnnnnnnnnnnnnnnnnnnnnnnnnnnnnnnnnnnnnnnnnnNNNNNNNNNNNNNNNNNNNNNNNNNNNNNNNNNNNNNNNNNNNNNNNNNNNNNNNNNNNNNNNNNNNNNNNNNNNNNNNNNNNNNNNNNNNNNNNNNNNNNNNNNNNNNNNNNNNNNNNNNNNNNNNNNNNNNNNNNNNNNNNNNNNNNNNNNNNNNNNNNNNNNNNNNNNNNNNNNNNNNNNNNNNNNNNNNNNNNNNNNNNNNNNAANNNNNNNNNNNNNNNNNNNNGNNNNNNNNNNNNNNAGAAAAAGCNNAAANNNNNGGANNNANNNNATAATATGATNNNNNNNNAAAGACGTATAAAATGGAAAAGAAATAATATGTTGAAATANNNNTTTATTATTTTTTTATCNNNNNNCAAGGAGAATTTCTAGCGTATTTTACTTGATAACTGAACCTTTCATTAAGAACGCAAACTCAATGTTTCCAAATATTAATTCATTTCCCATGTATACCTGATATCGTTCAATTCCAGAATTCTTACAAAGCAGATACTATAAAAAGTGAAGGGGAGCGAAATGAATACAACTTTCTATTATTTTCAGACGGTTAAGAGAGTATAAATGACTATCCTTTTTGAATTCTCTAGCTTAAAATGAATAGTTGATTCTTTTGCCAAAG
>UWOPS05_217_3
NNNNNNNNNNNNNNNNNNNNNNNNNNNNNNNNNNNNNNNNNNNNNNNNNNNNNNNNNNNNNNNNNNNNNNNNNNNNNNNNNNNNNNNNNNNNNNNNNNNNNNNNNNNNNNNNNNNNNNNNNNNNNnnnnnnnnnnnnnnnnnnnnnnnnnnnnnnnnnnnnnnnnnnnnnnnnnnnnnnnnnnnnnnnnnnnnnnnnnnnnnnnnnnnnnnnnnnnnnnnnnnnnnnnnnnnnnnnnnnnnnnnnnnnnnnnnnnnnnnnnnnnnnnnnnnnnnnnnnnnnnnnnnnnnnnnnnnnnnnnnnnnnnnnnnnnnnnnnnnnnnnnnnnnnnnnnnnnnnnnnnnnnnnnnnnnnnnnnnnnnnnnnnnnnnnnnnnnnnnnnnnnnnnnnnnnnnnnnnnnnnnnnnnnnnnnnnnnnnnnnnnnnnnnnnnnnnnnnnnnnnnnnnnnnnnnnnnnnnnnnnnnnnnnnnnnnnnnnnnnnnnnnnnnnnnnnnnnnnnnnnnnnnnnnnnnnnnnnnnnnnnnnnnnnnnnnnnnnnnnnnnnnnnnnnnnnnnnnnnnnnnnnnnnnnnnnnnnnnnnnnnnnnnnnnnnnnnnnnnnnnnnnnnnnnnnnnnnnnnnnnnnnnnnnnnnnnnnnnnnnnnnnnnnnnnnnnnnnnnnnnnnnnnnnnnnnnnnnnnnnnnnnnnnn
>UWOPS05_227_2
nnnnnnnnnnnnnnnnnnnnnnnnnnnnnnnnnnnnnnnnnnnnnnnnnnnnnnnnnnnnnnnnnnnnnnnnnnnnnnnnnnnnnnNNNNNNNNNNNNNNNNNNNNNNNNNNNNNNNNNNNNNNNNNNNNNNNNNNNNNNNNNNNNNNNNNNNNNNNN-NNNNNNNNNNNNNNNNNNNNNNNNNNNNNNNNNNNN-NNNNNNNNNNNNNNNNNNNCAATTACCATTTACCAAATACTGTTCTAATCACTTTAATACTATGTTATATTGTGTAAGAAAATAACACAAATTACGAGAAGTAGTCATTGAATGTAGAAAAAGCTGAAATGCAAGGATTGATAGCATAATATGATGAATGAATAAAGACGTATAAAATGGAAAAGAAATAATATGTTGAAATATTGGTTTATTATTTTTTTATCTAATCCCAAGGAGAATTTCTAGCGTATTTTACTTGATAACTGAACCTTTCATTAAGAACGCAAACTCAATGTTTCCAAATATTAATTCATTTCCCATGTATACCTGATATCGTTCAATTCCAGAATTCTTACAAAGCAGATACTATAAAAAGTGAAGGGGAGCGAAATGAATACAACTTTCTATTATTTTCAGACGGTTAAGAGAGTATAAATGACTATCCTTTTTGAATTCTCTAGCTTAAAATGAATAGTTGATTCTTTTGCCAAAG
>UWOPS83_787_3
nnnnnnnnnnnnnnnnnnnnnnnnnnnnnnnnnnnnnnnnnnnnnnnnnnnnnnnnnnnnnnnnnnnnnnnnnnnnnnnnnnnnnnnnnnnnnnnnnnnnnnnnnnnnnnnnnnnnnnnnnnnnnnnnnnnnnnnnnnnnnnnnnnnnnnnnnnnnnnnnnnnnnnnnnnnnnnnnnnnnnnnnnnnnnnnnnnnnnnnnnnnnnnnnnnnnnnnnnnnnnnnnnnnnnnnnnnnnnnnnnnnnnnnnnnnnnnnnnnnnnnnnnnnnnnnnnnnnnnnnnnnnnnnnnnnnnnnnnnnnnnnnnnnnnnnnnnnnnnnnnnnnnnnnnnnnnnnnnnnnnnnnnnnnnnnnnnnnnnnnnnnnnnnnnnnnnnnnnnnnnnnnnnnnnnnnnnnnnnnnnnnnnnnnnnnnnnnnnnnnnnnnnnnnnnnnnnnnnnnnnnnnnnnnnnnnnnnnnnnnnnnnnnnnnnnnnnnnnnnnnnnnnnnnnnnnnnnnnnnnnnnnnnnnnnnnnnnnnnnnnnnnnnnnnnNNNNNNNNNN-NNNNNNNNNNNNNNNNNNNNNNNNNNNNNNNNNNNNNNNNNNNNNNNNNNNNNNNNNNNNNNNNNNNNNNNNNNNNNNNNNNNNNNNNNNNNNNNNNNNNNNNNNNNNNNNNNNNNNNNNNNNNNNNNNNNNNNNNNNNNNNNNNNNN
>UWOPS87_2421
NNNNNNNNNANNNNNCNNNNNNNNNNNNNNNNNNNNNNNNNNNNNNNNNNNNNNNNGGNNGAAGCNNNNNNNNNAGNNNNCAGNNNNNNNNNNNNNNNAGGAANNNACAACGTGNNNNNNTAAGANCTGATTACCTATGTAGTTCGGCTGCATAGATTTCAGTTACATTCACATTAAAGAAGCACGAGCGCATATTGTATTGTGAAAGTAGGAATCAATTACCATTTACCAAATACTGTTCTAATCACTTTAATACTATGTTATATTGTGTAAGAAAATAACACAAATTACGAGAAGTAGTCATTGAATGTAGAAAAAGCTGAAATGCAAGGATTGATAGCATAATATGATGAATGAATAAAGACGTATAAAATGGAAAAGAAATAATATGTTGAAATATTGGTTTATTATTTTTTTATCTAATCCCAAGGAGAATTTCTAGCGTATTTTACTTGATAACTGAACCTTTCATTAAGAACGCAAACTCAATGTTTCCAAATATTAATTCATTTCCCATGTATACCTGATATCGTTCAATTCCAGAATTCTTACAAAGCANANNNNNNNNNAAGTGAAGGGGAGCGAAATGAATACAACTTTCTNNNNNNTTCAGACGNNNNNNAGNNNNNNNNTGACTATCCTTTTTGAATTCNNNNNNNNNNNNNNNNNNNNNGATTCTTTTNNNNNNN
>W303
GATAGGAACAAGCAACAAATTGGAANCGTATGAGAACGAATGAAGGATATCCATCAGGAAGAAGCGATCAGTTAAGGCATCAGAAATTTCTTTCAATGAGGAATTGACAACGTGTTTGTATAAGATCTGATTACCTATGTAGTTCGGCTGCATAGATTTCAGTTACATTCACATTAAAGAAGCACGAGCGCATATNGTATTGTGAAAGTAGGAATCAATTACCATTTACCAAATACTGTTCTAATCACTTTAATACTATGTTATATTGNGTAAGAAAATAACACAAATTACGAGAAGTAGTCATTGAATGTAGAAAAAGCTGAAATGCAAGGATTGATAGCATAATATGATGAATGAATAAAGACGTATAAAATGGAAAAGAAATAATATGTTGAAATATTAGTTTATTATTTTTTTATCTAATCCCAAGGAGAATTTCTAGCGTATTTTACTTGATAACTGAACCTTTCATTAAGAACGCAAACTCAATGTTTCCAAATATTAATTCATTTCCCATGTATACCTGATATCGTTCAATTCCAGAATTCTTACAAAGCAGATACTATAAAAAGTGAAGGGGAGCGAAATGAATACAACTTTCTATTATTTTCAGACGGTTAAGAGAGTACAAATGACTATCCTTTTTGAATTCTCTAGCTTAAAATGAATAGTTGATTCTTTTGCCAAAG
>Y12
nnnnnnnnnnnnnnnnnnnnnnnnnnnnnnnnnnnnnnnnnnnnnnnnnnnnnnnnnnnnnnnnnnnnnnnnnnnnnnnnnnnnnnnnnnnnnnnnnnnnnnnnnnnnnnnnnnnnnnnnnnnnnnnnnnnnnnnnnnnnnnnnnnnnnnnnnnnnnnnnnnnnnnnnnnnnnnnnnnnnnnnnnnnnnnnnnnnnnnnnnnnnnnnnnnnnnnnnnnnnnnnnnnnnnnnnnnnnnnnnnnnnnnnnnnnnnnnnnnnnnnnnnnnnnnnnnnnnnnnnnnnnnnnnnnnnnnnnnnnnnnnnnnnnnnnnnnnnnnnnnnnnnnnnnnnnnnnnnnnnnnnnnnnnnnnnnnnnnnnnnnnnnnnnnnnnnnnnnnnnnnnnnnnnnnnnnnnnnnnnnnnnnnnnnnnnnnnnnnnnnnnnnnnnnnnnnnnnnnnnnnnnnnnnnnnnnnnnnnnnnnnnnnnnnnnnnnnnnnnnnnnnnnnnnnnnnnnnnnnnnnnnnnnnnnnnnnnnnnnnnnnnnnnnnnnnnnnnnnnnnnnnnnnnnnnnnnnnNNNNNNNNNNNNNAAGTGAAGGNNNNNNAAATGAATACANCTTNNNNNNATTNNNNNNCGGTTNNNNNNNNNNNAATGACNANNCTTTTTGAATTNNNNNNNNNNNNATGAATAGTTGANTCTTTTGCCAAAG
>Y55
GATAGGAACGAGCAACAAATTGGAAACGTATGAGAACGAATGAAGGATATCCATCAGGAAGAAGCGATCAGTTAAGGCATCAGAAATTTCTTTCAATGAGGAATTGACAACGTGTTTGTATAAGATCTGATTNCCTATGTAGTTCGGCTGCATANNTTTCAGTTACATTCACATTAAAGAAGCACGAGCGCATATTGTATTGTGANAGTAGGNATCAATTACCATTTACCAAATACTGTTCTAATCACTTTAATACTATGTTATATTGTGTAAGANNNTAACACAAATNACGNNNNNNNNNNNNNNAATNNNNNNNNNNNNNNNNNNNNNNNNNNGATANCATAANNTGATGAANGAATAAAGACGTANAAAATGNAAAAGAANTAATATGTNGAAATATNAGNTNATTATTTTTTNATNTAATNCCAAGGAGAATTTCTAGCGTATTTTACTTGATAACTGAACCTTTCATTAAGAACGCAAACTCAATGTTTCCAAATATTAATTCATTTCCCATGTATACCTGATATCGTTCAATTCCAGAATTCTTACAAAGCAGATACTATAAAAAGTGAAGGGGAGCGAAATGAATACAACTTTCTATTATTTTCAGACGGTTAAGAGAGTACAAATGACTATCCTTTTTGAATTCTCTAGCTTAAAATGAATAGTTGATTCTTTTGCCAAAG
>Y9
GATAGGANNAAGCAACAANNNNNNAACGTATGAGAACGAATGAAGGANNNCCATCAGGAAGAAGCGATCAGTTAAGGCATCAGNNNNNNCTTTCAATGAGGAATTGACAACGTGTTTGTATAAGATCTGATTACCTATGNNNNNNGGCTGCATAGATTTCAGTTACATTCACATTAAAGAAGCACGAGCGCATATTGTATTGTGAAAGTAGGAATCAATTACCATTTACCAAATACTGTTCTAATCACTTTAATACTATGTTATATTGTGTAAGAAAATAACACAAATTACGAGAAGTAGTCATTGAATGTAGAAAAAGCTGAAATGCAAGGATTGATAGCATAATATGATGAATGAATAAAGACGTATAAAATGGAAAAGAAATAATATGTTGAAATATTGGTTTATTATTTTTTTATCTAATCCCAAGGAGAATTTCTAGCGTATTTTACTTGATAACTGAACCTTTCATTAAGAACGCAAACTCAATGTTTCCAAATATTAATTCATTTCCCATGTATACCTGATATCGTTCAATTCCAGAATTCTTACAAAGCAGATACTATAAAAAGTGAAGGGGAGCGAAATGAATACAACTTTCTATTATTTTCAGACGGTTAAGAGAGTATAAATGACTATCCTTTTTGAATTCTCTAGCTTAAAATGAATAGTTNATTCTTTNGCCAAAG
>YIIc17_E5
GATAGGAACAAGCAACAAATTGGAAACGTATGANNACGANNNAAGGATNNCCANCAGGAAGAAGCGATCAGTNNAGGCATCAGNNNNNNNNNNNNNNNNNNNNNNNNNNACGTGTTTGTATANNNNNNNNNNNNNNNTGTAGTTCGNNNNCANNNNNNNCAGTTNNNNTNNNNNNNNNNNNNNNNGNNNGCNNNNTNNNNNNNNNNNNNNNNNNNNNNNNNNNNNNNNNNNNNNNNNNNNNNNNNNNNNNNNNNNNNNNNNNNNNNNNNNNNNNNNNNNNNNNNNNNNNNNNNNNNNNNNNNNNNNNNNNNNNNNNNNNNNNNNNNNNNNNNNNNNNNNNNNNNNNNNNNNNNNNNNNNNNNNNNNNNNNNNNNNNNNNNNNNNNNNNNNNNNNNNNNNNNNNNNNNNNNNNNNNNNNNNNNNNNNNnnnnnnnnnnnnnnnnnnnnnnnnnnnnnnnnnnnnnnnnnnnnnnnnnnnnnnnnnnnnnnnnnnnnnnnnnnnnnnnnnnnnnnnnnnnnnnnnnnnnnnnnnnnnnnnnnnnnnnnnnnnnnnnnnnnnnnnnnnnnnnnnnnnnnnnnnnnnnnnnnnnnnnnnnnnnnnnnnnnnnnnnnnnnnnnnnnnnnnnnnnnnnnnnnnnnnnnnnnnnnnnnnnnnnnnnnnnnnnnnnnnnnnnnnnnnnnnnnnnnnn
>YJM789
GATAGGAACAAGCAACAAATTGGAAACGTATGAGAACGAATGAAGGATATCCATCAGGAAGAAGCGATCAGTTAAGGCATCAGAAATTTCTTTCAATGAGGAATTGACAACGTGTTTGTATAAGATCTGATTACCTATGTAGTTCGGCTGCATAGATTTCAGTTACATTCACATTAAAGAAGCACGAGCGCATATTGTATTGTGAAAGTAGGAATCAATTACCATTTACCAAATACTGTTCTAATCACTTTAATACTATGTTATATTGTGTAAGAAAATAACACAAATTATGAGAAGTAGTCATTGAATGTAGAAAAAGCTGAAATGCAAGGATTGATAGCATAATATGATGAATGAATAAAGACGTATAAAATGGAAAAGAAATAATATGTTGAAATATTA-TTTATCATTTTTTTATCTAATCCCAAGGAGAATTTCTAGCGTACTTTACTTGATAACTGAACCTTTCATTAAGAACGCAAACTCAATGTTTCCAAATATTAATTCATTTCCCATGTATACCTGATATCGTTCAATTCCAGAATTCTTACAAAGCAGATACTATAAAAAGTGAAGGGGAGCGAAATGAATACAACTTTCTATTATTTTCAGACGGTTAAGAGAGTATAAATGACTATCCTTTTTGAATTCTCTAGCTTAAAATGAATAGTTGATTCTTTTGCCAAAG
>YJM975
GATAGGAACAAGCAACAAATTGGAAACGTATGAGAACGAATGAAGGATATCCATCAGGAAGAAGCGATCAGTTAAGGCATCAGAAATTTCTTTCAATGAGGAATTGACAACGTGTTTGTATAAGATCTGATTACCTATGTAGTTCGGCTGCATAGATTTCAGTTACATTCACATTAAAGAAGCACGAGCGCATATTGTATTGTGAAAGTAGGAATCAATTACCATTTACCAAATACTGTTCTAATCACTTTAATACTATGTTATATTGTGTAAGAAAATAACACAAATTACGAGAAGTAGTCATTGAATGTAGAAAAAGCTGAAATGCANGGATTGATAGCATAATATGATGAATGAATAANGACGTATAAAATGGAAAAGAAATAATATGTTGAAATATNAGTTTATTATTTTTTTATCTAATCCCAAGGAGAATTTCTAGCGTATTTTACTTGATAACTGAACCTTTCATTAAGAACGCAAACTCAATGTTTCCAAATATTAATTCATTTCCCATGTATACCTGATATCGTTCAATTCCAGAATTCTTACAAAGCAGATACTATAAAAAGTGAAGGGGAGCGAAATGAATACAACTTTCTATTATTTTCAGACGGTTAAGAGAGTACAAATGACTATCCTTTTTGAATNCTCTAGCTTAAANTGAATAGTTGNTTCTTTTGCCAANG
>YJM978
NNNNNNNNNNNGNNNNNNNNNNNNNNNNNNNNNNNNNNNNNNNNNNNNNNNNNNNNNNNNNNNNNNNNNNNNNNNNNNNNNNNNNNNNNNNNNNNNNNNNNNNNNNNNNNNNNNNNNNNNNNNNNNNNNNNNNNNNNNNNNNNNNNNNNNNNNNNNNNNNNNNNNNNNNNNNNNNNNNNN-NNNNNNNNNNNNNNNNNNNNNNNNNNNNNNNNNNN-NNNNNNNNNNNNNNNNNNNNNNNNNNNNNNNNNNNNNNNNNNNNNNNNNNNNNNNNNNNNNNNNNNNNN-NN-NNNNNNNN-NNNNNNNNNNNNNNNNNNNNNNNNNNNNNNNNNNNNNNNNNNNNNNNNNNNNNNNNNNNNNNNNNNNN-NNNNNNNNNNNNNNNNNNN-NNNNNNNNNNNNNNNNNNNNNNNNNNNNNN-NNNNNNNNNNNNN-NNNNNNNNNNNN-NNNNNNNNNN-NNNNN-NNNNNNNNNNNNNNNN-N-NNNNNNN-NNNNNNNNNNnnnnnnnnnnnnnnnnnnnnnnnnnnnnnnnnnnnnnnnnnnnnnnnnnnnnnnnnnnnnnnnnnnnnnnnnnnnnnnnnnnnnnnnnnnnnnnnnnnnnnnnnnnnnnnnnnnnnnnnnnnnnnnnnnnnnnnnnnnnnnnnnnnnnnnnnnnnnnnnnnnnnnnnnnnnnnnnnnnnnnnnnnnnnn
>YJM981
NNNNNNNNNNNNNNNNNNNNNNNNNNNNNNNNAGNNNNNNNNNAGNNNNNNNNNNNGGAAGAANNNNNNNNTTNAGGCATCNGNAATTTCTTTCAATGAGGNATTGACAACGTGTTTGTATAANNNCNNANNNNNNATGTNNNNNGGCTGCATAGATTTCAGTTACATNNACATTAAAGAAGCACGAGCGCATATTGTATTNNNAAAGTAGGAATCAATTACCATTTACCNAATACTGTTCNAATCACTTTAATACTATGTTATATTGTGTAAGAAAATAACACAAATTACGAGAAGTAGTCATTGAATGTAGAAAAAGCTGAAATGCAAGGATTGATAGCATAATATGATGAATGAATAAAGACGTATAAAATGGAAAAGAAATAATATGTTGAAATATTAGTTTATTATTTTTTTATCTAATCCCAAGGAGAATTTCTAGCGTATTTTACTTGATAACTGAACCTTTCATTAAGAACGCAAACTCAATGTTTCCAAATATTAATTCATTTCCCATGTATACCTGATATCGTTCAATTCCAGAATTCTTACAAAGCAGATACTATAAAAAGTGAAGGGGAGCGAAATGAATACAACTTTCTATTATTTTCAGACGNNNNNNAGNNNNNNAATGACTATCCTTTNTNNNTTCNNNNNNNNNNNATNNNNNNNNGNNNCTTTNNNNNNNN
>YPS128
nnnnnnnnnnnnnnnnnnnnnnnnnnnnnnnnnnnnnnnnnnnnnnnnnnnnnnnnnnnnnnnnnnnnnnnnnnnnnnnnnnnnnnnnnnnnnnnnnnnnnnnnnnnnnnnnnnnnnnnnnnnnnnnnnnnnnnnnnnnnnnnnnnnnnnnnnnnnnnnnnnnnnnnnnnnnnnnnnnnnnnnnnnnnnnnnnnnnnnnnnnnnnnnnnnnnnnnnnnnnnnnnnnnnnnnnnnnnnnnnnnnnnnnnnnnnnnnnnnnnnnnnnnnnnnnnnnnnnnnnnnnnnnnnnnnnnnnnnnnnnnnnnnnnnnnnnnnnnnnnnnnnnnnnnnnnnnnnnnnnnnnnnnnnnnnnnnnnnnnnnnnnnnnnnnnnnnnnnnnnnnnnnnnnnnnnnnnnnnnnnnnnnnnnnnnnnnnnnnnnnnnnnnnnnnnnnnnnnnnnnnnnnnnnnnnnnnnnnnnnnnnnnnnnnnnnnnnnnnnnnnnnnnnnnnnnnnnnnnnnnnnnnnnnnnnnnnnnnnnnnnnnnnnnnnnnnnnnnnnnnnnnnnnnnnnnnnnnnnnnnnnnnnnnnnnnnnnnnnnnnnnnnnnnnnnnnnnnnnnnnnnnnnnnnnnnnnnnnnnnnnnnnnnnnnnnnnnnnnnNNNNNNNNN-NNNNNNNNNNNNNNATGAATAGTTGATTCTTTTNNNNNNG
>YPS606
GATAGGAACAAGCAACAAATTGGAAACGTATGAGAACGAATGAAGGATATCCATCAGGAAGAAGCGATCAGTTAAGGCATCAGAAATTTCTTTCAATGAGGAATTGACAACGTGTTTGTATAAGATCTGATTACCTATGTAGTTCGGCTGCATAGATTTCAGTTACATTCACATTAAAGAAGCACGAGCGCATATTGTATTGTGAAAGTAGGAATCAATTACCATTTACCAAATACTGTTCTAATCACTTTAATACTATGTTATATTGTGTAAGAAAATAACACAAATTACGAGAAGTAGTCATTGAATGTAGAAAAAGCTGAAATGCAAGGATTGATAGCATAATATGATGAATGAATAAAGACGTATAAAATGGAAAAGAAATAATATGTTGAAATATTAGTTTATTATTTTTTTATCTAATCCCAAGGAGAATTTCTAGCGTATTTTACTTGATAACTGAACCTTTCATTAAGAACGCAAACTCAATGTTTCCAAATATTAATTCATTTCCCATGTATACCTGATATCGTTCAATTCCAGAATTCTTACAAAGCAGATACTATAAAAAGTGAAGGGGAGCGAAATGAATACAACTTTCTATTATTTTCAGACGGTTAAGAGAGTACAAATGACTATCCTTTTTGAATTCTCTAGCTTAAAATGAATAGTTGATTCTTTTGCCAAAG
>YS2
nnnnnnnnnnnnnnnnnnnnnnnnnnnnnnnnnnnnnnnnnnnnnnnnnnnnnnnnnnnnnnnnnnnnnnnnnnnnnnnnnnnnnnnnnnnnnnnnnnnnnnnnnnnnnnnnnnnnnnnnnnnnnnnnnnnnnnnnnnnnnnnnnnnnnnnnnnnnnnnnnnnnnnnnnnnnnnnnnnnnnnnnnnnnnnnnnnnnnnnnnnnnnnnnnnnnnnnnnnnnnnnnnnnnnnnnnnnnnnnnnnnnnnnnnnnnnnnnnnnnnnnnnnnnnnnnnnnnnnnnnnnnnnnnnnnnnnnnnnnnnnnnnnnnnnnnnnnnnnnnnnnnnnnnnnnnnnnnnnnnnnnnnnnnnnnnnnnnnnnnnnnnnnnnnnnnnnnnnnnnnnnnnnnnnnnnnnnnnnnnnnnnnnnnnnnnnnnnnnnnnnnnnnnnnnnnnnnnnnnnnnnnnnnnnnnnnnnnnnnnnnnnnnnnnnnnnnnnnnnnnnnnnnnnnnnnnnnnnnnnnnnnnnnnnnnnnnnnnnnnnnnnnnnnnnnnnnnnnnnnnnnnnnnnnnnnnnnnnnnnnnnnnnnnnnnnnnnnnnnnnnnnnnnnnnnnnnnnnnnnnnnnnnnnnnnnnnnnnnnnnnnnnnnnnnnnnnnnnnnnnnnnnnnnnnnnnnnnnnnnnnnnnnnnnnnnnnnnnnnnnnnnnnnnn
>YS4
nnnnnnnnnnnnnnnnnnnnnnnnnnnnnnnnnnnnnnnnnnnnnnnnnnnnnnnnnnnnnnnnnnnnnnnnnnnnnnnnnnnnnnnnnnnnnnnnnnnnnnnnnnnnnnnnnnnnnnnnnnnnnnnnnnnnnnnnnnnnnnnnnnnnnnnnnnnnnnnnnnnnnnnnnnnnnnnnnnnnnnnnnnnnnnnnnnnnnnnnnnnnnnnnnnnnnnnnnnnnnnnnnnnnnnnnnnnnnnnnnnnnnnnnnnnnnnnnnnnnnnnnnnnnnnnnnnnnnnnnnnnnnnnnnnnnnnnnnnnnnnnnnnnnnnnnnnnnnnnnnnnnnnnnnnnnnnnnnnnnnnnnnnnnnnnnnnnnnnnnnnnnnnnnnnnnnnnnnnnnnnnnnnnnnnnnnnnnnnnnnnnnnnnnnnnnnnnnnnnnnnnnnnnnnnnnnnnnnnnnnnnnnnnnnnnnnnnnnnnnnnnnnnnnnnnnnnnnnnnnnnnnnnnnnnnnnnnnnnnnnnnnnnnnnnNNNNNNNNNN-NNNNNNNNNNNNNNNNNNNNNNNNNTCTNNNNNNGCAGANNNNNNNNAANNNNNAGGGGAGCGAAATGNNNNNNNCNNNNNNNNNNNTTCAGACGNNNNNNAGAGTACAAATGNNNNNNCTTTTTGAATTCNNNNNNNNNNNATGAATAGTTGATTCTTTTGCCAAAG
>YS9
nnnnnnnnnnnnnnnnnnnnnnnnnnnnnnnnnnnnnnnnnnnnnnnnnnnnnnnnnnnnnnnnnnnnnnnnnnnnnnnnnnnnnnnnnnnnnnnnnnnnnnnnnnnnnnnnnnnnnnnnnnnnnnnnnnnnnnnnnnnnnnnnnnnnnnnnnnnnnnnnnnnnnnnnnnnnnnnnnnnnnnnnnnnnnnnnnnnnnnnnnnnnnnnnnnnnnnnnnnnnnnnnnnnnnnnnnnnnnnnnnnnnnnnnnnnnnnnnnnnnnnnnnnnnnnnnnnnnnnnnnnnnnnnnnnnnnnnnnnnnnnnnnnnnnnnnnnnnnnnnnnnnnnnnnnnnnnnnnnnnnnnnnnnnnnnnnnnnnnnnnnnnnnnnnnnnnnnnnnnnnnnnnnnnnnnnnnnnnnnnnnnnnnnnnnnnnnnnnnnnnnnnnnnnnnnnnnnnnnnnnnnnnnnnnnnnnnnnnnnnnnnnnnnnnnnnnnnnnnnnnnnnnnnnnnnnnnnnnnnnnnnnnnnnnnnnnnnnnnnnnnnnnnnnnnnnnnnnnnnnnnnnnnnnnnnnnnnnnnnnnnnnnnnnnnnnnnnnnnnnnnnnnnnnnnnnnnnnnnnnnnnnnnnnnnnnnnnnnnnnnnnnnnnnnnnnnnnnnnnnnnnnnnnnnnnnnnnnnnnnnnnnnnnnnnnnnnnnnnnnnnnnnnnnn
