# Supplementary material for: Evolutionary Genomics of Transposable Elements in Saccharomyces cerevisiae
Source: PLoS One. 2012 Nov 30;7(11):e50978. doi: 10.1371/journal.pone.0050978 (PMC3511429; doi:10.1371/journal.pone.0050978)
Supplement: File S7 — ZIP archive of SGRP strain alignments used for population genomic analyses. Alignments of the orthologous genomic region in each SGRP strain corresponding to each Ty insertion in our re-annotation of the S. cerevisiae reference genome. N’s represent low quality (<Q40 phred score) or missing data, primarily due to the low-coverage sequence of many SGRP strains. The DNA sequence of sacCer2 is included as “REF” and each alignment includes the TE locus and 200 bp of DNA sequence on either side of the Ty insertion site. A dummy sequence shows the position of each TE in the alignment with “T”s. (ZIP) [file pone.0050978.s007.zip › S7/chrV_st60+_TY1.mfa]

>REF
GGATTATGGTAATAAAAGAGGCATTAACGCCAGAACCTTTATTTTATCACTTTTTCGATATTTGTTAATAATCTAAATCTAACTTATATCTAAACCTTAGCGTTTGCATTCTTGATTTCTATATTTTTATTCACAATATGGAAAGGAAAAACAATCTCTTAGGTTGTCCAAGAAAACTTCTCTCCCTGTCATACTCAAAGTGTTGGAACAAAAATCAACTATCGTCTATCAACTAGTAGCTATACTACTAATATATTATCATATACGGTGTTAGATGATGACATAAGTTATGAGAAGCTGTCATCGAAGTTAGAAGAAGCTGAAATGCAAGGATTGATAATGTAATAGAATTTAATGAAACATATAAAACGGAATGAGGAATAATCGTAATATTAGTATGTAAAAATATGGATTCCATTTTGAGGATTCCTATATCCATGAGGAGAACTTCTAGTATATGCTGTATACATAATACTATAGCCTTGATCAACAATGGAACCCCAACAATTATCTCACAATTCACCCATTTCTCAACTAGTAACATGAGTACTCCTAAATAGGGCGATATTTTAAAGTTTCATTCCAGCATTAGCTATAACACGTTAATATGGTGGAGTCAGCTGAGAAGTTTTTTCAATAAATAATGCTCGCGTGGCGTAATGGCAACGCGTCTGACTTCTAATCAGAAGATTATGGGTTCGACCCCCATCGTGAGTGTTTTTTTTATCTATTC
>index
-------------------------------------------------------------------------------------------------------------------------------------------------------------------------------------------------------TTTTTTTTTTTTTTTTTTTTTTTTTTTTTTTTTTTTTTTTTTTTTTTTTTTTTTTTTTTTTTTTTTTTTTTTTTTTTTTTTTTTTTTTTTTTTTTTTTTTTTTTTTTTTTTTTTTTTTTTTTTTTTTTTTTTTTTTTTTTTTTTTTTTTTTTTTTTTTTTTTTTTTTTTTTTTTTTTTTTTTTTTTTTTTTTTTTTTTTTTTTTTTTTTTTTTTTTTTTTTTTTTTTTTTTTTTTTTTTTTTTTTTTTTTTTTTTTTTTTTTTTTTTTTTTTTTTTTTTTTTTTTTTTTTTTTTTTTTTTTTTTTTTTTTTTTTTTTTTTTTTTTTTTTTTTTT--------------------------------------------------------------------------------------------------------------------------------------------------------------------------------------------------------
>273614N
GGATTATGGTAATAAAAGAGGCATTAACGNCAGAACCTTTATTTNATCACTTTTTCGATATTNGTTAATAATCTNAATCTAACTNATATCTAAACCTNAGCGTTTGCATNCNTGATTTCTATATTTTTATTCACAATATGGAAAGGAAAAACAATCTCTTAGGTTGTCCAAGAAAACTTCTCTCCNNNNNNTACTCAAAGTGTTGGAACAAAAATCAACTATCGTCTATCAACTAGTAGCTATACTACTAATATATTATCATATACGGTGTTAGATGATGACATAAGTTATGANNAGNNGTCATCGAANNNNNNAGAAGCTGAAATGCAAGGATTGATAATGTAATAGGATTTAATGAAACANNNNNNACGGAANNNNNNNNNNNNNTAATNNNNNNNNNNNNNANNNNNGATTCCATTTNNNNNNNNNNNNNNNNNNNNNNNNGAANTNNNNNNNTATGCNNNNNNNNNNNNNNNNNNNNNNNNATNNNNNNNNNNNNCCCAACANNNNNNNNNNNNNnnnnnnnnnnnnnnnnnnnnnnnnnnnnnnnnnnnnnnnnnnnnnnnnnnnnnnnnnnnnnnnnnnnnnnnnnnnnnnnnnnnnnnnnnnnnnnnnnnnnnnnnnnnnnnnnnnnnnnnnnnnnnnnnnnnnnnnnnnnnnnnnnnnnnnnnnnnnnnnnnnnnnnnnnnnnnnnnnnnnnnnnnnnnnnnnnnnnnnnnnnnnnnnnnnnnnn
>322134S
NNNNNNNNNNNNTNAAAGAGGCATTAACGCCAGAACCTTTATTTTATCANTTTTTCGATATTTGTTAATAATCTAAATCTAACTTATATCTAAACCTTAGCGTTTGCATTCTTGATTTCTATATTTTTATTCACAATATGGAAAGGAAAAACAATCTCTTAGGTTGTCNAAGAAAACTTCTCTCCCTGTCATACTCAAAGTGTTGGAACAAAAATCAACTATCGTCTATCAACTAGTAGCTATACTACTAATATATTATCATATACGGTGTTAGATGATGACATAAGTTATGAGAAGCTGTCATCGAAGTTAGAAGAAGCTGAAATGCAAGGATTGATAATGTAATAGAATTTAATGAAACATATAAAACGNAATGAGGAATAATCGTAATATTAGTATGTAAAAATATGGATTCCATTTNNNNNnnnnnnnnnnnnnnnnnnnnnnnnnnnnnnnnnnnnnnnnnnnnnnnnnnnnnnnnnnnnnnnnnnnnnnnnnnnnnnnnnnnnnnnnnnnnnnnnnnnnnnnnnnnnnnnnnnnnnnnnnnnnnnnnnnnnnnnnnnnnnnnnnnnnnnnnnnnnnnnnnnnnnnnnnnnnnnnnnnnnnnnnnnnnnnnnnnnnnnnnnnnnnnnnnnnnnnnnnnnnnnnnnnnnnnnnnnnnnnnnnnnnnnnnnnnnnnnnnnnnnnnnnnnnnnnnnnnnnnnnnnnnnnnnnnnnnnnnnnnnnnnnnNNN
>378604X
nnnnnnnnnnnnnnnnnnnnnnnnnnnnnnnnnnnnnnnnnnnnnnnnnnnnnnnnnnnnnnnnnnnnnnnnnnnnnnnnnnnnnnnnnnnnnnnnnnnnnnnnnnnnnnnnnnnnnnnnnnnnnnnnnnnnnnnnnnnnnnnnnnnnnnnnnnnnnnnnnnnnnnnnnnnnnnnnnnnnnnnnnnnnnnnnnnnnnnnnnnnnnnnnnnnnnnnnnnnnnnnnnnnnnnnnnnnnnnnnnnnnnnnnnnnnnnnnnnnnnnnnnnnnnnnnnnnnnnnnnnnnnnnnnnnnnnnnnnnnnnnnnnnnnnnnnnnnnnnnnnnnnnnnnnnnnnnnnnnnnnnnnnnnnnnnnnnnnnnnnnnnnnnnnnnnnnnnnnnnnnnnnnnnnnnnnnnnnnnnnnnnnnnnnnnnnnnnnnnnnnnnnnnnnnnnnnnnnnnnnnnnnnnnnnnnnnnnnnnnnnnnnnnnnnnnnnnnnnnnnnnnnnnnnnnnnnnnnnnnnnnnnnnnnnnnnnnnnnnnnnnnnnnnnnnnnnnnnnnnnnnnnnnnnnnnnnnnnnnnnnnnnnnnnnnnnnnnnnnnnnnnnnnnnnnnnnnnnnnnnnnnnnnnnnnnnnnnnnnnnnnnnnnnnnnnnnnnnnnnnnnnnnnnnnnnnnnnnnnnnnnnnnnnnnnnnnnnnnnnnnnnnnnnnnnnnnnnnnnnnnnnnnnnnnnnnnnnnnnnnnnnnnnnnnnnn
>BC187
nnnnnnnnnnnnnnnnnnnnnnnnnnnnnnnnnnnnnnnnnnnnnnnnnnnnnnnnnnnnnnnnnnnnnnnnnnnnnnnnnnnnnnnnnnnnnnnnnnnnnnnnnnnnnnnnnnnnnnnnnnnnnnnnnnnnnnnnnnnnnnnnnnnnnnnnnnnnnnnnnnnnnnnnnnnnnnnnnnnnnnnnnnnnnnnnnnnnnnnnnnnnnnnnnnnnnnnnnnnnnnnnnnnnnnnnnnnnnnnnnnnnnnnnnnnnnnnnnnnnnnnnnnnnnnnnnnnnnnnnnnnnnnnnnnnnnnnnnnnnnnnnnnnnnnnnnnnnnnnnnnnnnnnnnnnnnnnnnnnnnnnnnnnnnnnnnnnnnnnnnnnnnnnnnnnnnnnnnnnnnnnnnnnnnnnnnnnnnnnnnnnnnnnnnnnnnnnnnnnnnnnnnnnnnnnnnnnnnnnnnnnnnnnnnnnnnnnnnnnnnnnnnnnnnnnnnnnnnnnnnnnnnnnnnnnnnnnnnnnnnnnnnnnnnnNNNNNNNNNNNNNNNNNNNNNNNNNTAGTAACATGAGTACTCCTAAATAGGGCGATATTTNNAAGTTNNATTCCAGCATTAGCTATAACACGTTAATATGGTGGAGTCAGCTGAGAAGTTTTTTCAATAAATAATGCTCGCGTGGCGTAATGGCAACGCGTCTGACTTCTAATCAGAAGATTATGGGTTCGACCCCCATCGTGAGTGTTTTTTTTATCTATTC
>DBVPG1106
GGATTATGGTAATAAAAGAGGCATTAACGCCAGAACCTTTATTTTATCACTTTTTCGATATTTGTTAATAATCTAAATCTAACTTATATCTAAACCTTAGCGTTTGCATTCTTGATTTCTATATTTTNATTCACANTATGGAAAGGAAAAACAATCTCTTAGGTTGTCCAAGAAAACTTCTCTCCCTGTCATACTCAAAGTGTTGGAACAAAAATCAACTATCGTCTATCAACTAGTAGCTATACTACTAATATATTATCATATACGGTGTTAGATGATGACATAAGTTATGAGAAGCTGTCATCGAAGTTAGAAGAAGCTGAAATGCAAGGATTGATAATGTAATAGAATTTAATGAAACATATAAAACGGAATGAGGAATAATCGTAATATTAGTANGTAAAAATATGGATTCCATTTNGAGGATTCCTATATCCATGAGGAGAACTTCTAGTATATGCTGTATACATAATACTATAGCCTTGATCAACAATGGAACCCCAACAATTATCTCACAATTCACCCATTTCTCAACTAGTAACATGAGTACTCCTAAATAGGGCGATATTTTAAAGTTTCATTCCAGCATTAGCTATAACACGTTAATATGGTGGAGTCAGCTGAGAAGTTTTTTCAATAAATAATGCTCGCGTGGCGTAATGGCAACGCGTCTGACTTCTAATCAGAAGATTATGGGTTCGACCCCCATCGTGAGTGTTTTTTTTATCTATTC
>DBVPG1373
NNNNTATGNNNATAAAAGAGGCATTAACGCCAGAACCTTTATTTTATCACTTTTTCGATATTTNNNAATAATCTAAATCTAACTTATATCTAAACCTTAGCGTTNGCATTCTTGATTTCTATATTTTNATTCACNATATGGAAAGGAAAANCAATCTCNTAGGTNGTCCAANAAAACTNCTCTNCCTGTCATACTCAANGTGTTGGAACAAAAATCANCTATCGTCTATCANCTAGTAGCTANACTACTAANATATTATCATANACGGNGTTANATGATGACNTAAGTTATGAGAAGCTGTCATCGAAGTTAGAAGAAGGTGAAATGCAAGGATTGATAATGTAATAGAATTTAATGAAACATATAAAACGGAATGAGGAATAATCGTAATATTAGTATGTAAAAATATGGATTCCATTTTGAGGATTCCTATATCCATGAGGAGAACTTCTAGTATATGCTGTATACATAATACTATAGCCTTGATCAACAATGGAACCCCAACAATTATCTCACAATTCACCCATTTCTCAANNNNNNACATNNNNNCTNNNNNNTAGGGCGATATNNNNNNGTTTCATTCCAGCNNNNNNNNNNNNACNNNNNNNNNNTNNNNNNNNNNNNNNNNNNTTTTCNNNNNNTAATGCTNNNGTGGCGNNNNNNNNNNGCGTNNNNNNNNNNNNCANNAGNNNNNNNNNNNNNNNNNNNNNNNNNNNnnnnnnnnnnnnnnnnn
>DBVPG1788
nnnnnnnnnnnnnnnnnnnnnnnnnnnnnnnnnnnnnnnnnnnnnnnnnnnnnnnnnnnnnnnnnnnnnnnnnnnnnnnnnnnnnnnnnnnnnnnnnnnnnnnnnnnnnnnnnnnnnnnnnnnnnnnnnnnnnnnnnnnnnnnnnnnnnnnnnnnnnnnnnnnnnnnnnnnnnnnnnnnnnnnnnnnnnnnnnnnnnnnnnnnnnnnnnnnnnnnnnnnnnnnnnnnnnnnnnnnnnnnnnnnnnnnnnnnnnnnnnnnnnnnnnnnnnnnnnnnnnnnnnnnnnnnnnnnnnnnnnnnnnnnnnnnnnnnnnnnnnnnnnnnnnnnnnnnnnnnnnnnnnnnnnnnnnnnnnnnnnnnnnnnnnnnnnnnnnnnnnnnnnnnnnnnnnnnnnnnnnnnnnnnnnnnnnnnnnnnnnnnnnnnnnnnnnnnnnnnnnnnnnnnnnnnnnnnnnnnnnnnnnnnnnnnnnnnnnnnnnnnnnnnnnnnnnnnnnnnnnnnnnnnnnnnnnnnnnnnnnnnnnnnnnnnnnnnnnnnnnnnnnnnnnnnnnnnnnnnnnnnnnnnnnnnnnnnnnnnnnnnnnnnnnnnnnnnnnnnnnnnnnnnnnnnnnnnnnnnnnnnnnnnnnnnnnnnnnnnnnnnnnnnnnnnnnnnnnnnnnnnnnnnnnnnnnnnnnnnnnnnnnnnnnnnnnnnnnnnnnnnnnnnnnnnnnnnnnnnnnnnnnnnnnnnnnnnnn
>DBVPG1853
nnnnnnnnnnnnnnnnnnnnnnnnnnnnnnnnnnnnnnnnnnnnnnnnnnnnnnnnnnnnnnnnnnnnnnnnnnnnnnnnnnnnnnnnnnnnnNNNNNNNNNNNNNNNNNNNNNATTNNNNNNNNNNNNNNNNNNNNNNNNNNNGGNNNNNNNNNNNNNNNNNNNNNNNNNGAANNNNNNNNNNNNNNNNNNNNNNNNNNNNTNNNNNCAAAAATCNNNNNNNNNNNNNNNANNNNNNNNNNNNNNNNNNNNNNATTATCANNTACNNNNNTNNNTGATGACNNAANNNNTGAGANNNTGTCATCGAANNNNNNAGAAGCTGAAATGCAAGGATTGATAATGTAATAGGANTTAANGAAACATATAAAACGGAATGAGGAATAATCGTAATNNNNNNATGTAANNNNNNNNNNNNCATTTTGANNNNNNCTATATCCNNNNNNNNNNNNNCTANNATATGCTGTATANNNAATACTATAGCCNNGATCAACAATGGNNNCCCAACAATTATCTCACAATTCACCCATTTCTCAACTAGTAACATGANNACTCCTAAATAGGGCGATATTTTAAAGTTTCATTCCAGCATTAGCTATAACACGTTAATANGATNGNNTCAACTGNNNAGTTTTCTCAATAAATAATGTTCGCGTGGCNNNNNNNNNNNNNGTCNNNNNNNTAANNNNNNNNNNNNGNNNNNNNNNNCCATNNNNNNNNNNNTTTT-ATNNNTTN
>DBVPG6040
nnnnnnnnnnnnnnnnnnnnnnnnnnnnnnnnnnnnnnnnnnnnnnnnnnnnnnnnnnnnnnnnnnnnnnnnnnnnnnnnnnnnnnnnnnnnnnnnnnnnnnnnnnnnnnnnnnnnnnnnnnnnnnnnnnnnnnnnnnnnnnnnnnnnnnnnnnnnnnnnnnnnnnnnnnnnnnnnnnnnnnnnnnnnnnnnnnnnnnnnnnnnnnnnnnnnnnnnnnnnnnnnnnnnnnnnnnnnnnnnnnnnnnnnnnnnnnnnnnnnnnnnnnnnnnnnnnnnnnnnnnnnnnnnnnnnnnnnnnnnnnnnnnnnnnnnnnnnnnnnnnnnnnnnnnnnnnnnnnnnnnnnnnnnnnnnnnnnnnnnnnnnnnnnnnnnnnnnnnnnnnnnnnnnnnnnnnnnnnnnnnnnnnnnnnnnnnnnnnnnnnnnnnnnnnnnnnnnnnnnnnnnnnnnnnnnnnnnnnnnnnnnnnnnnnnnnnnnnnnnnnnnnnnnnnnnnnnnnnnnnnnnnnnnnnnnnnnnnnnnnnnnnnnnnnnnnnnnnnnnnnnnnnnnnnnnnnnnnnnnnnnnnnnnnnnnnnnnnnnnnnnnnnnnnnnnnnnnnnnnnnnnnnnnnnnnnnnnnnnnnnnnnnnnnnnnnnnnnnnnnnnnnnnnnnnnnnnnnnnnnnnnnnnnnnnnnnnnnnnnnnnnnnnnnnnnnnnnnnnnnnnnnnnnnnnnnnnnnnnnnnnnnnnnnnnnn
>DBVPG6044
nnnnnnnnnnnnnnnnnnnnnnnnnnnnnnnnnnnnnnnnnnnnnnnnnnnnnnnnnnnnnnnnnnnnnnnnnnnnnnnnnnnnnnnnnnnnnnnnnnnnnnnnnnnnnnnnnnnnnnnnnnnnnnnnnnnnnnnnnnnnnnnnnnnnnnnnnnnnnnnnnnnnnnnnnnnnnnnnnnnnnnnnnnnnnnnnnnnnnnnnnnnnnnnnnnnnnnnnnnnnnnnnnnnnnnnnnnnnnnnnnnnnnnnnnnnnnnnnnnnnnnnnnnnnnnnnnnnnnnnnnnnnnnnnnnnnnnnnnnnnnnnnnnnnnnnnnnnnnNNNNNNNNNNNNNNNNNNNNNNNNNNNNNNNNANNNNNNNNNNCATATAAAANNNNNNNNNGNNNNNNNNNNNNNNNNNNNNNNNNNAATNNNGNNNNNNNNTTGNNNNNNNNNNNNNNNNNNNNNNNNNNNNNNNNNNNANNCNNNNNNNNNNNNNNNNNNNNNNNNNNNN-NNNNNNNNNNNNNNNNNNNNNNNNNNNNNNNNNNNNNNNNNNNNNNNNNNNNNNNNNNNNNNNNNNNNNNNNNNNNNNNNNNNNNNNNNNNNNNNNNNNNNNNNNNNNNNNNNNNNNNNNNNNNNNNNNNNNNNNNNNNNNNNNNNNNNN-NNNNNNNNNNNNNNNNNNNNNNNN-NNNNNNNNNNNNNNNNNNNNNNNNNNNNNNNNNNNNNNNNNNNNNNNNNNNNNNNNNN-NNNNNNNN
>DBVPG6765
GGATTATGGTAATAAAAGAGGCATTAACGCCAGAACCTTTATTTTATCACTTTTTCGATATTTGTTAATAATCTAAATCTAACTTATATCTAAACCTTAGCGTTTGCATTCTTGATTTCTATATTTTTATTCACAATATGGAAAGGAAAAACAATCTCTTAGGTTGTCCAAGAAAACTTCTCTCCCTGTCATACTCAAAGTGTTGGAACAAAAATCAACTATCGTCTATCAACTAGTAGCTATACTACTAATATATTATCATATACGGTGTTAGATGATGACATAAGTTATGAGAAGCTGTCATCGAAGTTANNNNNNNNNGAAATGCAANNNNNNATAATGTAATANNNNNNAATGAANNATATAAAACGNNNNNNGNNNNNNNNNNNNNNNNNGTATGTAAAANNNNNNNNNNNNNNNNNNNNNNNNNNNNNNNNNNNNNNNNNNNNNNNNNNNNNNNNTNNNNNNNNANNNNTNNNGNNNNNNNNNNNNNNNNNNNNNNNNNNNNNNNNNNNNNNNNNNNNNNNNNNNNNNNNNNNNNNNNNNNNNNNNNNNNNNNNNNNNNNNNNNNNNNNNNNNNNNNNNNNNNNNNNNNNNNNNNNNNNNNNNNNNNNNNNNNNNNNNNNNNNN-NNNNNNNNN-NNNNNNNNNNNNNNNNNN-NNNNNN-NNNNNNNNNNNNNNNNN-NNNNNNNNNNNN-NNNNNNNNN-NN-NNNNNNNNNNNNN-NNNN-NNN
>K11
NNNNNNNNNNNNNNNNNNNNNNNNNNNNNNNNNNNNNNNNNNNNNNNNNNNNNNNNNNNNNNNNNNNNNNNNNNNNNNNNNNNNNNNNNNNNNNNNNNNNNNNNNNNNNNNNNNN-NNNNNNNNNNNNNNNNNNNNNNNNNNNNNNNNNNNNNNNNNNNNNNNNNNNNNNNNNNNNNNNNNNNNNNNNNNNNNNNNNNNNNNNNNNNNNNNNNNNNN-NNNNNNNNNNNNNNNNNNNNNNNNNNNNNNNNNNNNNNNNNNNNNNNNNNNNNNNNNNNNNNNNNNNNNNNNNNNNNNNNNNNNNNNNNNNNNNNNNNN-NNNNNNNNNNNNN-NNNNNNNNNNNN-NNNNNNNNNNNNNNNN-NNNNNNNNN-NNNNNNNN-NNNNNN-NNNN-NNNNNNNNNNNNNNNNN-N-NNNNNNNNNNNnnnnnnnnnnnnnnnnnnnnnnnnnnnnnnnnnnnnnnnnnnnnnnnnnnnnnnnnnnnnnnnnnnnnnnnnnnnnnnnnnnnnnnnnnnnnnnnnnnnnnnnnnnnnnnnnnnnnnnnnnnnnnnnnnnnnnnnnnnnnnnnnnnnnnnnnnnnnnnnnnnnnnnnnnnnnnnnnnnnnnnnnnnnnnnnnnnnnnnnnnnnnnnnnnnnnnnnnnnnnnnnnnnnnnnnnnnnnnnnnnnnnnnnnnnnnnnnnnnnnnnnnnnnnnnnnnnnnnnnnnnnnnnnnnnnnnnnnnnnnnnnnnnnnn
>L_1374
nnnnnnnnnnnnnnnnnnnnnnnnnnnnnnnnnnnnnnnnnnnnnnnnnnnnnnnnnnnnnnnnnnnnnnnnnnnnnnnnnnnnnnnnnnnnnnnnnnnnnnnnnnnnnnnnnnnnnnnnnnnnnnnnnnnnnnnnnnnnnnnnnnnnnnnnnnnnnnnnnnnnnnnnnnnnnnnnnnnnnnnnnnnnnnnnnnnnnnnnnnnnnnnnnnnnnnnnnnnnnnnnnnnnnnnnnnnnnnnnnnnnnnnnnnnnnnnnnnnnnnnnnnnnnnnnnnnnnnnnnnnnnnnnnnnnnnnnnnnnnnnnnnnnnnnnnnnnnnnnnnnnnnnnnnnnnnnnnnnnnnnnnnnnnnnnnnnnnnnnnnnnnnnnnnnnnnnnnnnnnnnnnnnnnnnnnnnnnnnnnnnnnnnnnnnnnnnnnnnnnnnnnnnnnnnnnnnnnnnnnnnnnnnnnnnnnnnnnnnnnnnnnnnnnnnnnnnnnnnnnnnnnnnnnnnnnnnnnnnnnnnnnnnnnnnnnnnnnnnnnnnnnnnnnnnnnnnnnnnnnnnnnnnnnnnnnnnnnnnnnnnnnnnnnnnnnnnnnnnnnnnnnnnnnnnnnnnnnnnnnnnnnnnnnnnnnnnnnnnnnnnnnnnnnnnnnnnnnnnnnnnnnnnnnnnnnnnnnnnnnnnnnnnnnnnnnnnnnnnnnnnnnnnnnnnnnnnnnnnnnnnnnnnnnnnnnnnnnnnnnnnnnnnnnnnnn
>L_1528
GGATTATGGTAATAAAAGAGGCATTAACGCCANAACCTTTATTTTATCACTTTTTCGATATTTGTTAATAATCTAAATCTAACTTATATCTAAACCTTAGCGTTTGCATTCTTGATTTCTATATTTTTATTNNCAATATGGNNNNNNAAAANNNTCTNNNNNNNNNNNNNNNNNNNNNTNNNNNNNNNTCNNNNNNNNNNNNNNNNNNNNNNNNNNNNCTATCGNNNNNNNNNTAGTAGNTANNNTANTAATNNNNNNNNNNNNNNNNNNNNNNNNNNNNNNNNNNNNNNNNNNNNNNNNNNNNNNNNNNNNNNNNNNNNNNNNNNNNNNNNNNNNNNNNNNNNNNNNnnnnnnnnnnnnnnnnnnnnnnnnnnnnnnnnnnnnnnnnnnnnnnnnnnnnnnnnnnnnnnnnnnnnnnnnnnnnnnnnnnnnnnnnnnnnnnnnnnnnnnnnnnnnnnnnnnnnnnnnnnnnnnnnnnnnnnnnnnnnnnnnnnnnnnnnnnnnnnnnnnnnnnnnnnnnnnnnnnnnnnnnnnnnnnnnnnnnnnnnnnnnnnnnnnnnnnnnnnnnnnnnnnnnnnnnnnnnnnnnnnnnnnnnnnnnnnnnnnnnnnnnnnnnnnnnnnnnnnnnnnnnnnnnnnnnnnnnnnnnnnnnnnnnnnnnnnnnnnnnnnnnnnnnnnnnnnnnnnnnnnnnnnnnnnnnnnnnnnnnnnnnnnnnnnnnnnnnnnnnnnnnn
>NCYC110
nnnnnnnnnnnnnnnnnnnnnnnnnnnnnnnnnnnnnnnnnnnnnnnnnnnnnnnnnnnnnnnnnnnnnnnnnnnnnnnnnnnnnnnnnnnnnnnnnnnnnnnnnnnnnnnnnnnnnnnnnnnnnnnnnnnnnnnnnnnnnnnnnnnnnnnnnnnnnnnnnnnnnnnnnnnnnnnnnnnnnnnnnnnnnnnnnnnnnnnnnnnnnnnnnnnnnnnnnnnnnnnnnnnnnnnnnnnnnnnnnnnnnnnnnnnnnnnnnnnnnnnnnnnnnnnnnnnnnnnnnnnnnnnnnnnnnnnnnnnnnnnnnnnnnnnnnnnnnnnnnnnnnnnnnnnnnnnnnnnnnnnnnnnnnnnnnnnnnnnnnnnnnnnnnnnnnnnnnnnnnnnnnnnnnnnnnnnnnnnnnnnnnnnnnnnnnnnnnnnnnnnnnnnnnnnnnnnnnnnnnnnnnnnnnnnnnnnnnnnnnnnnnnnnnnnnnnnnnnnnnnnnnnnnnnnnnnnnnnnnnnnnnnnnnnnnnnnnnnnnnnnnnnnnnnnnnnnnnnnnnnnnnnnnnnnnnnnnnnnnnnnnnnnnNNNNNNNNNNNNNNNNNNNNNNNNNNNNNNNNNNNNN-NNNNNNNNNNNNNNNNNNNNNNNNNNNNNNNNNNNNNNNNNNNNNNNNNNNNNNNNNNNNNNNNNNNNNNNNNNNNNNNNNNNNNNNNNNNNNNNNNNNNNNNNNNNNNNNNNNNNNN-NNNNNNNN
>NCYC361
GGATTATGGTAATAAAAGAGGCATTAACGCCANNNNCTTTATTTTATCACTTTTTCGATATTTGTTAATAATCTAAATCTAACTTATATCTAAACCTTAGCGTTTGNNTTCTTGATNTCTATATTTNNNNNNNNNNTNNNGNNNNGANNNNNNATNNNNNNNNNNNNNNNNNNNNNNNNNNNNCCNNNTCNNNNNNNNNNNNNNNNNNNNNNNNNNNNNNNNCGNNNATNNNNNNNNNNCTNNNNTACNNNNNNNNNNNNNNNNNNNNNNNNNNNNNNNNNNNNNNNNNNNNNNNNNNNNNNNNNNNNNNNNNNNNNNNNNNNNNNNNNNNNNNNNNNNNTGTAATAGGATTTAATGAAACATATAAAACGGAATGAGGAATAATCGTAATATTAGTATGTAAAAATATGGATTCCATTTTGAGGATTCCTATATCCATGAGGAGAACTTCTAGTANATGCTGTATACATAATACTATAGCCTTGATCAACAATGNAACCCCAACAATTATCTCACAATTCNCCCATTTCTCAACTAGTAACATGAGTACTCCTAAATAGGGCGATATTTTAAAGTTTNNNNNnnnnnnnnnnnnnnnnnnnnnnnnnnnnnnnnnnnnnnnnnnnnnnnnnnnnnnnnnnnnnnnnnnnnnnnnnnnnnnnnnnnnnnnnnnnnnnnnnnnnnnnnnnnnnnnnnnnnnnnnnnnnnnnnnnnnnnnnnnnnnnnnnnnnnn
>RM11_1A
GGATTATGGTAATAAAAGAGGCATTAACGCCAGAACCTTTATTTTATCACTTTTTCGATATTTGTTAATAATCTAAATCTAACTTATATCTAAACCTTAGCGTTTGCATTCTTGATTTCTATATTTTTATTCACAATATGGAAAGGAAAAACAATCTCTTAGGTTGTCCAAGAAAACTTCTCTCCCTGTCATACTCAAAGTGTTGGAACAAAAATCAACTATCGTCTATCAACTAGTAGCTATACTACTAATATATTATCATATACGGTGTTAGATGATGACATAAGTTATGAGAAGCTGTCATCGAAGTTAGAAGAAGCTGAAATGCAAGGATTGATAATGTAATAGAATTTAATGAAACATATAAAACGGAATGAGGAATAATCGTAATATTAGTATGTAAAAATATGGATTCCATTTTGAGGATTCCTATATCCATGAGGAGAACTTCTAGTATATGCTGTATACATAATACTATAGCCTTGATCAACAATGGAACCCCAACAATTATCTCACAATTCACCCATTTCTCAACTAGTAACATGAGTACTCCTAAATAGGGCGATATTTTAAAGTTTCATTCCAGCATTAGCTATAACACGTTAATATGGTGGAGTCAGCTGAGAAGTTTTTTCAATAAATAATGCTCGCGTGGCGTAATGGCAACGCGTCTGACTTCTAATCAGAAGATTATGGGTTCGACCCCCATCGTGAGTGTTTTTTTTATCTATTC
>S288c
GGATTATGGTAATAAAAGAGGCATTNNCGCNNNAACCTTTATTTTATCACTTTTTCGATATTTGTTAATAATCTAAATCTAACTTNTATCTAAACCTTAGCGTTTGCATTCTTGATTTCTATATTTTTATTCACAATATGGAAAGGAAAAACAATCTCTTAGGTTGTCCAAGAAAACTTCTCTNCCTGTCATACTCAAAGTGTTGGAACAAAAATCAACTATCGTCTATCAACTAGTAGCTATACTACTAATATATTATCATATACGGTGTTAGATGATGACATAAGTTATGAGAAGCTGTCATCGAAGTTAGAAGAAGCTGAAATGCANGGATTGATAATGTAATAGAATTTAATGAAACATATAAAACGGAATGAGGAATAATCGTAATATTAGTATGTAAAAATATGGATTCCATTTTGAGNNNNCCTATATCCATGAGGAGAACTTCTAGTATATGCTGTATACATAATACTATAGCCTTGATCAACAATGGAACCCCAACAATTATCTCACAATTCACCCATTTCTCAACTAGTAACATGAGTACTCCTAAATAGGGCGATATTTTAAAGTTTCATTCCAGCATTAGCTATAACACGTTAATATGGTGGAGTCAGCTGAGAAGTTTTTTCAATAAATAATGCTCGCGTGGCGTAATGGCAACGCGTCTGACTTCTAATCANNNNNNNATGGGTTCGACCCCCATCGTGAGTGTTTTTTTTATCTATTC
>SK1
GGATTATGGTAATAAAAGAGGCATTAACGCCAGAACCTTTATTTTATCACTTTTTCGATATTTGTTAATAATCTAAATCTAACTTATATCTAAACCTTAGCGTTTGCATTCTTGATTTCTATATTTTTATTCACAATATGGAAAGGAAAAACAATCTCTTAGGTTGTCCAAGAAAACTTCTCTCCCTGTCATACTCAAAGTGTTGGAACAAAAATCAACTATCGTCTATCAACTAGTAGCTATACTACCAATATATTATCATATACGGTGTTAGATGATGAAATAAGTTATGAGAAGCTGTCATCGAAGTTAGAAGAAGCTGAAATGCAAGGATTGATAATGTAATAGGATTTAATGAAACATATAAAACGGAATGAGGAATAATCGTAATATTAGTATGTAAAAATATGGATTCCATTTTGAGGATTCCTATATCCATGAGGAGAACTTCTAGTATATGCTGTATACATAATACTATAGCCTTGATCAACAATGGAACCCCAACAATTATCTCACAATTCACCCATTTCTCAACTAGTAACATGAATACTCCTAAATAGGGCGATATTTTAAAGTTTCGTTCCAGCATTAGCTATAACACGTTAATATGGTGGAGTCAGCTGAGAAGTTTCCTCAATAAATAATGCTCGCGTGGCGTAATGGCAACGCGTCTGACTTCTAATCAGAAGATTATGGGTTCGACCCCCATCGTGAGTGTTTTTTT-ATCTATTC
>UWOPS03_461_4
GGATTATGNNAATAAAAGAGGCATTAACGCCAGAACCTTTATTTTATCANTTTTTCGATATTTGTTAATAANNTAAATCTNNCTTATATCNNNNNNNNAGCGNNNNNNNNNNNNNNNNNNNNNNNNNNNNNNNNNNNNNNNNNNGGAAANNNNNNNNNNNNNNNNNNNNANNNANNNNNNNNNNNNNNNNNNNNNNNANNNNNNNNNNNAANNNNNNNNNNNNNNNNNNNNNNNNNNNNNNNNNNNNNNNNNNTANNNTCANNNANNNNNNNNNNNNNNNNNATAAGTNNNGNNAAGCTGTNNNNNNAGTTAGAGGAAGNTNNNNNGCAANNNNNNNNAATGTAATANNNN--NNNNAAACATATAAAACGGAATGAGNAANNNNNNNAATATTAGTATGTAGAAATATGGATTCCATTTTGAGNNNNNNNNNNTCNNTGAGGAGAACTNNNNGTATATGCTGTATACATAATACTATAGCCTTGATCNACAATGGAACCCCAACAATTANNNNNNNNNNNACCCANNNNNNAACTAGTAACNNNNNNACTCNNNAATAGGGCGATNNNTTAAAGTTTCATTCCAGCATTAGCTATAACACGTTAANNNNNNNGANNNNNNNNNNNNNNNTTCNNNNNNNATAATGCTCGNNTNGCGTAATGGCAACGNGTCTGACTTCTAATCAGANNNNNNNNNGTNNNNNNNNNNNNNNGANNNTTTTNNT-ANNNATTN
>UWOPS05_217_3
nnnnnnnnnnnnnnnnnnnnnnnnnnnnnnnnnnnnnnnnnnnnnnnnnnnnnnnnnnnnnnnnnnnnnnnnnnnnnnnnnnnnnnnnnnnnnnnnnnnnnnnnnnnnnnnnnnnnnnnnnnnnnnnnnnnnnnnnnnnnnnnnnnnnnnnnnnnnnnnnnnnnnnnnnnnnnnnnnnnnnnnnnnnnnnnnnnnnnnnnnnnnnnnnnnnnnnnnnnnnnnnnnnnnnnnnnnnnnnnnnnnnnnnnnnnnnnnnnnnnnnnnnnnnnnnnnnnnnnnnnnnnnnnnnnnnnnnnnnnnnnnnnnnnnnnnnnnnnnnnnnnnnnnnnnnnnnnnnnnnnnnnnnnnnnnnnnnnnnnnnnnnnnnnnnnnnnnnnnnnnnnnnnnnnnnnnnnnnnnnnnnnnnnnnnnnnnnnnnnnnnnnnnnnnnnnnnnnnnnnnnnnnnnnnnnnnnnnnnnnnnnnnnnnnnnnnnnnnnnnnnnnnnnnnnnnnnnnnnnnnnnnnnnnnnnnnnnnnnnnnnnnnnnnnnnnnnnnnnnnnnnnnnnnnnnnnnnnnnnnnnnnnnnnnnnnnnnnnnnnnnnnnnnnnnnnnnnnnnnnnnnnnnnnnnnnnnnnnnnnnnnnnnnnnnnnnnnnnnnnnnnnnnnnnnnnnnnnnnnnnnnnnnnnnnnnnnnnnnnnnnnnnnnnnnnnnnnnnnnnnnnnnnnnnnnnnnnnnnnnnnnnnnnnnnnnn
>UWOPS05_227_2
GGATTATGGTAATAAAAGAGGCATTAACGCCAGAACCTTTATTTTATCACTTTTTCGATATTTGTTAATAATCTAAATCTAACTTATATCTAAACCTTAGCGTTTGCATTCTTGATTTCTATATTTTNATTCANAATNTNNNAAGGNNAAACAATCTCNNNNNNNNNNNNNNNNNNNNNNNNNNNNNNNNNNNNNNNNNNNNNNNNNNNNNNNNNNN-CTATCGTCCNTCNACTAGTAGCTATACTACCAATATATTATCANATACNNNNTTNGATGATGACATAAGTTATGAGANGNTGTCATCGAAGTNNNNNGAAGNTGAAGTGCAAGGATTNNNNNNNNNNNNNNNN--NNNNAAACNNNNNAAACGGAATGAGGANNNNNNNNNNNNNNNNNNNNNNGAANNNNNNNNTNCNNNTTGANNNNNCNNNNATCCNNNNNNNNNANNNNNNNNNNNNNNNNNNNNCATAATACTATAGCNNNNNNCAACAATGGAACCCCAACANNTATNTCACANNTCACCCATTTCTCAACTAGNNACNNNNNNACTCCTAAATAGGGNNNNNNNNTAAAGTTTCATTCCAGCATTAGCTATAACACGTTAATNNNNTNGAGTCAGCNNNNAANTTTTCNNNNNNNNNAATGCTCGCGTGNNNNNNNNNCAACNNGTCNNNNNNCTAATNNNNNNNNNNTGGGTTCGACCCCCATCNNNNNNNTTTTTTT-ATCTATTC
>UWOPS83_787_3
NNNNNNNNNNNNNNNNNNNNNNNNNNNNNNNNNNNNNNNNNNNNNNNNNNTNNNNNNNNNNNNNNNNNNNNNNNNNNNNNNNNNNNNNNNNNNNNNNNNNNNNNNNNNNNNNNNNNTTCNNNNNTTTNNNTCANNNNNNNNNNNNNNNNNACAANNNNNNNNNNNNNNNNNNNNNNNNNNNNNNNCTGTNNNNNTNNNNNTGTTGGNANAAAAATNNNNNNTCGTCNNNNNNNNNNNNNCNNNNNNNNNNNNNNNTNNNNNNNNNNNNTGNNNNNTGATGANNNNNNNNNNNNNNNNNNGTNNNNNNNNNNNNNNNNNNCTGAAATGNAAGGATTGATAATGTAATAGGATTTAATGAAACNTATAAAACGGAATGAGGAATAATCGTAATATTAGTATGTAAAAATATGGATTCCATTTTGAGGATTCCTATATCCATGAGGAGAACTTCTAGTATATGCTGTATACATAATACTATAGCCTTGATCAACAATGGAACCCCAACAATTATCTCACAATTCACCCATTTCTCAACTAGTAACATGAGTACTCCTAAATAGGGCGATATTTTAAAGTTTCATTCCAGCATTAGCTATAACACGTTAATATGGTGGAGTCAGCTGAGAAGTTTTCTCAATAAATAATGCTCGCGTGGCGTAATGGCAACGCGTCTGACTTCTAATCAGAAGATTATGGGTTCGACCCCCATCGTGAGTGTTTTTTT-ATCTATTC
>UWOPS87_2421
nnnnnnnnnnnnnnnnnnnnnnnnnnnnnnnnnnnnnnnnnnnnnnnnnnnnnnnnnnnnnnnnnnnnnnnnnnnnnnnnnnnnnnnnnnnnnnnnnnnnnnnnnnnnnnnnnnnnnnnnnnnnnnnnnnnnnnnnnnnnnnnnnnnnnnnnnnnnnnnnnnnnnnnnnnnnnnnnnnnnnnnnnnnnnnnnnnnnnnnnnnnnnnnnnnnnnnnnnnnnnnnnnnnnnnnnnnnnnnnnnnnnnnnnnnnnnnnnnnnnnnnnnnnnnnnnnnnnnnnnnnnnnnnnnnnnnnnnnnnnnnnnnnnnnnnnnnnnnnnnnnnnnnnnnnnnnnnnnnnnnnnnnnnnnnnnnnnnnnnnnnnnnnnnnnnnnnnnnnnnnnnnnnnnnnnnnnnnnnnnnnnnnnnnnnnnnnnnnnnnnnnnnnnnnnnnnnnnnnnnnnnnnnnnnnnnnnnnnnnnnnnnnnnnnnnnnnnnnnnnnnnnnnnnnnnnnnnnnnnnnnnnnnnnnnnnnnnnnnnnnnnnnnnnnnnnnnnnnnnnnnnnnnnnnnnnnnnnnnnnnnnnnnnnnnnnnnnnnnnnnnnnnnnnnnnnnnnnnnnnnnnnnnnnnnnnnnnnnnnnnnnnnnnnnnnnnnnnnnnnnnnnnnnnnnnnnnnnnnnnnnnnnnnnnnnnnnnnnnnnnnnnnnnnnnnnnnnnnnnnnnnnnnnnnnnnnnnnnnnnnnnnnnnnnnnnn
>W303
GGATTATGGTAATAAAAGAGGCATTAACGCCAGAACCTTTATTTTATCACTTTTTCGATATTTGTTAATAATCTAAATCTAACTTATATCTAAACCTTAGCGTTTGCATTCTTGATTTCTATNTTTTTATTCACAATATGNAAAGGAAAAACAATCTCTTAGGTTGTCCAAGAAAACTNCTCTCCCTGTCATACTCAAAGTGTTGGAACAAAAATCAACTATCGTCTATCAACTAGTAGCTATACTACTAATATATTATCATATACGGTGTTAGATGATGACATAAGTTATGAGAAGCTNTCATCGAAGTNAGAAGAANCTGAAATGCANGGNTTGATAATGTAANANAATTTAATGAANCATATAAAACGGAATGAGGAATAATCGTAATATTAGTATGTAAAAATATGGATTCCATTTTGAGGATTCCTATATCCATGAGGNNNNNNNCTANNNNNTGCTGTATACATAATACTATAGCCNNNATNAACAATGGNNNCCCAACAATTATCTCANAATTNNNCNNNNNNNNNNNTAGNNNNNNNNNNNNNNCTAANNNNNNNNNNNNTNNNNNNNNNNNNNNNNNNNNNNNNNNNNNNNNGTNNATNTGGTGGAGNNNNNNNNNNNNNNNNNNNNNNNNNNNNNNNNNNNNNNNNNNNNNNNNNNNNNNNNNNNNNNNNNNNNNNNNNNNNNN-NNNNNNNNNNNNNNNNNNNNNNNNNNNNNNNNNNNNNN
>Y12
GGATTATGGTAATAAAAGAGGCATTAACGCCAGAACCTTTATTTTATCACTTTTTCGATATTTGTTAATAATCTAAATCTAACTTATATCTAAACCTTAGCGTTTGCATTCTTGATTTCTATATTTTTATTCACAATATGGAAAGGAAAAACAATCTCTTAGGTTGTCCAAGAAAACTTCTCTCCCTGTCATACTCAAAGTGTTGGAACAAAAATCAACTATCGTCTATCAACTAGTAGCTATACTACCAATATATTATCATATACGGTGTTAGATGATGACATAAGTTATGAGAAGCTGTCATCGAAGTTAGAAGAAGCTGAAATGCAAGGATTGATAATGTAATAGGATTTAATGAAACATATAAAACGGAATGAGGAATAATCGTAATATTAGTATGTAAAAATATGGATTCCATTTTGAGGATTCCTATATCCATGNNNNGNNCTTCTAGTATATGCTGTATACATAATACTATAGNNNNGATCANCAANNNNNNCCCAACAATTATCTCACAATTCANNCANNTCTNNNNTAGTANCATGNNNACTCCTANNNNNNNNNNNNNNTNNNNNNNNNNNNNNNNCNNTNNNNNN-NNNNNNNNNNNNNNNNNNNNNNNNNNNNNNNNNNNNNNNNNNNNNNNNNNNNNNNNNNNNNNNNNNNNNNNNNNNNNNNNNNNNNNNNNNNNNNNNNNNNNNNNNNNNNNNNNNNNNNNNNNNNNNN-NNNNNNNN
>Y55
GGATTATGGTAATAAAAGAGGCATTAACGCCAGAACCTTTATTTTATCACTTTTTCGATATTTGTTAATAATCTAAATCTAACTTATATCTAAACCTTAGCGTTTGCATTCTTGATTTCTATATTTTTATTCACAATATGGAAAGGAAAAACAATCTCTTAGGTTGTCCAAGAAAACTTCTCTCCCTGTCATACTCAAAGTGTTGGAACAAAAATCAACTATCGTCTATCAACTAGTAGCTATACTACCAATATATTATCATATACGGTGTTAGATGATGAAATAAGTTATGAGAAGCTGTCATCGAAGTTAGAAGAAGCTGAAATGCAAGGATTGATAATGTAATAGNNNNNNNNNAAANNTNNNNAACNNNNNNAGNNNNNNNNNNNNTATTNGTATGNNNAAATATNGATTCCATTTTGAGGATTCNTATATCCATGAGGAGAACTTCTAGTATATGCNGTATACATAATACTATAGCCTTGANCAACAATGNNNNNCNNNNAATNANNNNNCAATTNACCCATTTCTCAACTAGTAACATGAATACTCCTAAATAGGGCGNNNNNNNNNNNTTTNGTTCCAGCATTAGCTATAACACGTTAATATGGTGGAGTCAGCTGAGAAGTTTCCTCAATAAATAATGCTCGCGTGGCGTAATGGCAACGCGTCTNNNNNNNNNNNNNNNNNNNNNNNNNNNNACCCCCATCGTGAGTGTTTTTTT-ATCTATTC
>Y9
NNNNNNNNNNNNNNNNNNNNNNNNNNNNNNNNNNNNNNNNNNNNNNNNNNNNNnnnnnnnnnnnnnnnnnnnnnnnnnnnnnnnnnnnnnnnnnnnnnnnnnnnnnnnnnnnnnnnnnnnnnnnnnnnnnnnnnnnnnnnnnnnnnnnnnnnnnnnnnnnnnnnnnnnnnnnnnnnnnnnnnnnnnnnnnnnnnnnnnnnnnnnnnnnnnnnnnnnnnnnnnnnnnnnnnnnnnnnnnnnnnnnnnnnnnnnnnnnnnnnnnnnnnnnnnnnnnnnnnnnnnnnnnnnnnnnnnnnnnnnnnnnnnnnnnnnnnnnnnnnnnnnnnnnnnnnnnnnnnnnnnnnnnnnnnnnnnnnnnnnnnnnnnnnnnnnnnnnnnnnnnnnnnnnnnnnnnnnnnnnnnnnnnnnnnnnnnnnnnnnnnnnnnnnnnnnnnnnnnnnnnnnnnnnnnnnnnnnnnnnnnnnnnnnnnnnnnnnnnnnnnnnnnnnnnnnnnnnnnnnnnnnnnnnnnnnnnnnnnnnnnnnnnnnnnnnnnnnnnnnnnnnnnnnnnnnnnnnnnnnnnnnnnnnnnnnnnnnnnnnnnnnnnnnnnnnnnnnnnnnnnnnnnnnnnnnnnnnnnnnnnnnnnnnnnnnnnnnnnnnnnnnnnnnnnnnnnnnnnnnnnnnnnnnnnnnnnnnnnnnnnnnnnnnnnnnnnnnnnnnnnnnnnnnnnnnnnnnnnnnnnnnnnnnnnnnn
>YIIc17_E5
nnnnnnnnnnnnnnnnnnnnnnnnnnnnnnnnnnnnnnnnnnnnnnnnnnnnnnnnnnnnnnnnnnnnnnnnnnnnnnnnnnnnnnnnnnnnnnnnnnnnnnnnnnnnnnnnnnnnnnnnnnnnnnnnnnnnnnnnnnnnnnnnnnnnnnnnnnnnnnnnnnnnnnnnnnnnnnnnnnnnnnnnnnnnnnnnnnnnnnnnnnnnnnnnnnnnnnnnnnnnnnnnnnnnnnnnnnnnnnnnnnnnnnnnnnnnnnnnnnnnnnnnnnnnnnnnnnnnnnnnnnnnnnnnnnnnnnnnnnnnnnnnnnnnnnnnnnnnnnnnnnnnnnnnnnnnnnnnnnnnnnnnnnnnnnnnnnnnnnnnnnnnnnnnnnnnnnnnnnnnnnnnnnnnnnnnnnnnnnnnnnnnnnnnnnnnnnnnnnnnnnnnnnnnnnnnnnnnnnnnnnnnnnnnnnnnnnnnnnnnnnnnnnnnnnnnnnnnnnnnnnnnnnnnnnnnnnnnnnnnnnnnnnnnnnnnnnnnnnnnnnnnnnnnnnnnnnnnnnnnnnnnnnnnnnnnnnnnnnnnnnnnnnnnnnnnnnnnnnnnnnnnnnnnnnnnnnnnnnnnnnnnnnnnnnnnnnnnnnnnnnnnnnnnnnnnnnnnnnnnnnnnnnnnnnnnnnnnnnnnnnnnnnnnnnnnnnnnnnnnnnnnnnnnnnnnnnnnnnnnnnnnnnnnnnnnnnnnnnnnnnnnnnnnnnnnn
>YJM789
GGATTATGGTAATAAAAGAGGCATTAACGCCAGAACCTTTATTTTATCACTTTTTCGATATTTGTTAATAATCTAAATCTAACTTATATCTAAACCTTAGCGTTTGCATTCTTGATTTCTATATTTTTATTCACAATATGGAAAGGAAAAACAATCTCTTAGGTTGTCCAAGAAAACTTCTCTCCCTGTCATACTCAAAGTGTTGGAACAAAAATCAACTATCGTCTATCAACTAGTAGCTATACTACCAATATATTATCATATACGGTGTTAGATGATGACATAAGTTATGAGAAGCTGTCATCGAAGTTAGAGGAAGCTGAAGTGCAAGGATTGATAATGTAATAGGATTTAATGAAACATATAAAACGGAATGAGGAATAATCGTAATATTAGTATGTAAAAATATGGATTCCATTTTGAGGATTCCTAGATCCTCGAGGAGAACTTCTAGTATATTCTGTATACATAATACTATAGCCTTGATCAACAATGGAACCCCAACAATTATCTCACAATTCACCCATTTCTCAACTAGTAACATGAATACTCCTAAATAGGGCGATATTTTAAAGTTTCATTCCAGCATTAGCTATAACACGTTAATATGGTGGAGTCAGCTGAGAAGTTTTCTCAATGAATAATGCTCGCGTGGCGTAATGGCAACGCGTCTGACTTCTAATCAGAAGATTATGGGTTCGACCCCCATCGTGAGTGTTTTTTT-ATCTATTC
>YJM975
NNNNNNNNNNNNNNNNNNNNNNNNNNNNNNNNNNNNNNNNNNNNNNNNNNNNNNNNNNNNNNNNNNNNNNNNNNNNNNNNNNNNNNNNNNNNNNNNNNNNNNNNNNNNNNNNNNNNNNNNNNNNNNNNNNNNNNNNNNNNNNNNGGAANNNNNNNNNCTTAGGTTGTCCAAGAANNNNNNNNNNNNNNNNNNNNNNNNANNNNNNNNANNNNNNNNNNCNNNNNNNNATCAACTANTAGNNNNNNTACNNATANNNNNNCATANNNNNTGTTAGATGATGACATAAGTTATNNNANGCNNNNNNNNNAGTTAGAAGANNNNGAAATGCAAGGATTGATANNNTAATAGAATTTAATGAAACATATAAAACGGAATGAGGAATNNNNNTAATATTAGTATGTAAAAATATGGATNNCATTTTGANNNNNNNNNNATCCATGAGGAGAACTTCTAGTATNNNNTGTATACATANNNCTATAGCNNNGATCAACAATGGAACCCCAACAANNNNNTCACAATTCACCCATTTCTCANNNNNTAACATGAGTACTNNNNNNNNNNGCGATATTTTNNAGTTTCATTCCAGCATTANNNNNNNNACNNNNNNNNNNTNNNNNNNGNNNNNNAGTTTTTTCNNNNNNTAATGCNNNCGTGGNNTAATGGNNNNNNNNNNNNNNNNNNNNCAGAAGATNNNNNNNNNNNNNNNNNNNNNNNNNNNNTTTNNNNNNNNNNN
>YJM978
NNNNTANNGTAATAAAAGAGGCATTAACGCCAGAACCTTTATNNNNNNACTTTTTCGATATTTGTTAATANNNNNNNNNNNACTTATATCTAAACCTTAGCGTTTGCATTCTTGATTTCTATATTTTTATTNNNAATATGGAAAGGAAAAACANTCTCTTNNNTTGTCCAAGAAAACTTCTCTCCCTGTCATACTCAAAGTGTTGGAACAAAAATCAACTATCGTCTATCAACTAGTAGCTATACTACTNNTNNNNNNTNATATNNNNNNNNNNNNNNNNNNNTAAGNNNNNNNNNNNNNNNNNNNNNNNNNNNNNNNNNNNNNNNNNNNNNNNNNNNNNTNNNNNNNNNNNNNNNNNNNNNNNNNNNNNNNNNTGANNNNNNATCGTAATATTAGTATGTAAAAATATGGATTCCATTTTGAGGATTCCTATATCCATGANGAGAACTTCTAGTATATGCTGTATACATAATACTATAGCCTTGATCANCANTGGAACCCCAANNNTTATCTCACAATTCACCCATTTCTCANCTAGTAACATGAGTACTCCNNAATAGGGCGATATTTTAAAGTTTCATTCCAGCATTAGCTATAACACGTTAATATGGTGGAGTCAGCTGAGAAGTTTTTTCAATAAATAATGCTCGCGTGGCGTAATGGCAACGCGTCNNNNNNCTAATCAGAAGATTATGGGTTNNNNNNCCATCGTGAGTGTTTTTTTTATCTATTC
>YJM981
nnnnnnnnnnnnnnnnnnnnnnnnnnnnnnnnnnnnnnnnnnnnnnnnnnnnnnnnnnnnnnnnnnnnnnnnnnnnnnnnnnnnnnnnnnnnnnnnnnnnnnnnnnnnnnnnnnnnnnnnnnnnnnnnnnnnnnnnnnnnnnnnnnnnnnnnnnnnnnnnnnnnnnnnnnnnnnnnnnnnnnnnnnnnnnnnnnnnnnnnnnnnnnnnnnnnnnnnnnnnnnnnnnnnnnnnnnnnnnnnnnnnnnnnnnnnnnnnnnnnnnnnnnnnnnnnnnnnnnnnnnnnnnnnnnnnnnnnnnnnnnnnnnnnnnnnnnnnnnnnnnnnnnnnnnnnnnnnnnnnnnnnnnnnnnnnnnnnnnnnnnnnnnnnnnnnnnnnnnnnnnnnnnnnnnnnnnnnnnnnnnnnnnnnnnnnnnnnnnnnnnnnnnnnnnnnnnnnnnnnnnnnnnnnnnnnnnnnnnnnnnnnnnnnnnnnnnnnnnnnnnnnnnnnnnnnnnnnnnnnnnnnnnnnnnnnnnnnnnnnnnnnnnnnnnnnnnnnnnnnnnnnnnnnnnnnnnnnnnnnnnnnnnnnnnnnnnnnnnnnnnnnnnnnnnnnnnnnnnnnnnnnnnnnnnnnnnnnnnnnnnnnnnnnnnnnnnnnnnnnnnnnnnnnnnnnnnnnnnnnnnnnnnnnnnnnnnnnnnnnnnnnnnnnnnnnnnnnnnnnnnnnnnnnnnnnnnnnnnnnnnnnnnnnnnnnn
>YPS128
GGATTATGGTAATAAAAGAGGCATTAACGCCAGAACCTTTATTTTATCACTTTTTCGATATTTGTTAATAATCTAAATCTAACTTATATCTAAACCTTAGCGTTTGCATTCTTGATTTCTATATTTTTATTCACAATATGGAAAGGAAAAACAATCTCTTAGGTTGTCCAAGAAAACTTCTCTCCCTGTCATACTCAAAGTGTTGGAACAAAAATCAACTATCGTCTATCAACTAGTAGCTATACTACCAATATATTATCATATACGGTGTTAGATGATGACATAAGTTATGAGAAACTGTCATCGAAGTTAGAAGAAGCTGAAATGCAAGGATTGATAATGTAATAGGATTTAATGAAACATATAAAACGGAATGAGGAATAATCGTAATATTAGTATGTAAAAATATGGATTCCATTTTGAGGATTCCTATATCCATGAGGAGAACTTCTAGTATATGCTGTATACATAATACTATAGCCTTGATCAACAATGGAACCCCAACAATTATCTCACAATTCACCCATTTCTCAACTAGTAACATGNATNNTNNNNNNNNNNGCGATANTTNNNNNTTTCGTTCNNNNNNNNNNNNNNNNACNNNNNNNNNGTNNNNNNNNNNNNNNNNNNNNNNNNNNNNNNNNNNNNNNCGTGGCGNNNNNNNNNNNNGTNNNNNNNNNNNNNNNAAGANNNNNNGTNNNNNNNNNNNNNNNNNNNNNNNNnnnnnnnnnnn
>YPS606
GGATTATGGTAATAAAAGAGGCATTAACGCCAGAACCTTTATTTTATCACTTTTTCGATATTTGTTAATAATCTAAATCTAACTTATATCTAAACCTTAGCGTTTGCATTCTTGATTTCTATATTTTTATTCACAATATGGAAAGGAAAAACAATCTCTTAGGTTGTCCAAGAAAACTTCTCTCCCTGTCATACTCAAAGTGTTGGAACAAAAATCAACTATCGTCTATCAACTAGTAGCTATACTACCAATATATTATCATATACGGTGTTAGATGATGACATAAGTTATGAGAAACTGTCATCGAAGTTAGAAGAAGCTGAAATGNNNNGATTNNNNNNNNNNNNNGATTNNNNNNAACANNNNNNACGGAATGAGGNNNNNNCGTAATATTAGTATGTAAAAATATGGATNCCATTTTGAGGATTCCTATATCCATNNNNNNAANNNCTAGTATATGCTGTATACATAATACTATANNNNNNNNNNNNNNNNNNNNNNNNNNNNNNNNNNCANNNNNNNNNNNNNNNNCNACTAGTAACATNNNTACTNNTAAATAGGGCGATATTTTAAAGNNNNNNTCCAGCATTAGCTATAACACGTTAATATGGTGGAGTCAGCTGAGAAGNNNCCTCAATAAATAATGCTCGCGTGGCGTAATGGCAACGCGTCTGACTTCTAATCAGAAGATTATGGGTTCGACCCCCATCGTGAGTGTTTTTTT-ATCTATTC
>YS2
nnnnnnnnnnnnnnnnnnnnnnnnnnnnnnnnnnnnnnnnnnnnnnnnnnnnnnnnnnnnnnnnnnnnnnnnnnnnnnnnnnnnnnnnnnnnnnnnnnnnnnnnnnnnnnnnnnnnnnnnnnnnnnnnnnnnnnnnnnnnnnnnnnnnnnnnnnnnnnnnnnnnnnnnnnnnnnnnnnnnnnnnnnnnnnnnnnnnnnnnnnnnnnnnnnnnnnnnnnnnnnnnnnnnnnnnnnnnnnnnnnnnnnnnnnnnnnnnnnnnnnnnnnnnnnnnnnnnnnnnnnnnnnnnnnnnnnnnnnnnnnnnnnnnnnnnnnnnnnnnnnnnnnnnnnnnnnnnnnnnnnnnnnnnnnnnnnnnnnnnnnnnnnnnnnnnnnnnnnnnnnnnnnnnnnnnnnnnnnnnnnnnnnnnnnnnnnnnnnnnnnnnnnnnnnnnnnnnnnnnnnnnnnnnnnnnnnnnnnnnnnnnnnnnnnnnnnnnnnnnnnnnnnnnnnnnnnnnnnnnnnnnnnnnnnnnnnnnnnnnnnnnnnnnnnnnnnnnnnnnnnnnnnnnnnnnnnnnnnnnnnnnnnnnnnnnnnnnnnnnnnnnnnnnnnnnnnnnnnnnnnnnnnnnnnnnnnnnnnnnnnnnnnnnnnnnnnnnnnnnnnnnnnnnnnnnnnnnnnnnnnnnnnnnnnnnnnnnnnnnnnnnnnnnnnnnnnnnnnnnnnnnnnnnnnnnnnnnnnnnnnnnnnnnnnnnn
>YS4
GGATTATGNTANNAAAAGAGGCATTANCGCCAGANCCTTTATTTNATCACTTTTNCGATATTNGTTAATAATCTAAATCTAACTTATATCTAAACCTTAGCGTTTGCATTCTTGATTTCTATATTTTTATTCACAATATGGAAAGGAAAAACAATCTCTTAGGTTGTCCAAGAAAACTTCTCTCCCTGTCATACTCAAAGTGTTGGAACAGAAATCAACTATCGTCTATCAACTAGTAGCTATACTACTAATATATTATCATATACGGTGTTAGATGATGACATAAGTTATGAGAAGCTGTCATCGAAGTTAGAAGAAGCTGAAATGCAAGGATTGATAATGTAATAGGATTTAATGAAACATATAAAACGGAATGAGGAATAATCGTAATATTAGTATGTAAAAATATGGATTCCATTTTGAGGATTCCTATATCCATGAGGAGAACTTCTAGTATATGCTGTATACATAATACTATAGCCTTGATCAACAATGGAACCCCAACAATTATCTCACAATTCACCCATTTCTCAACTAGTAACATGAGTACTCCTAAATAGGGCGATATTTTAAAGTTTCATTCCAGCATTAGCTATAACACGTTAATATGGTGGAGTCAGCTGAGAAGTTTTCTCAATAAATAANNNNNNCGTGGCGTAATGGCAACGCGTCTGACTTCTAATCAGAAGATTATGGGTTCGACCCCCATCGTGAGTGTTTTTTTTATCTATTC
>YS9
nnnnnnnnnnnnnnnnnnnnnnnnnnnnnnnnnnnnnnnnnnnnnnnnnnnnnnnnnnnnnnnnnnnnnnnnnnnnnnnnnnnnnnnnnnnnnnnnnnnnnnnnnnnnnnnnnnnnnnnnnnnnnnnnnnnnnnnnnnnnnnnnnnnnnnnnnnnnnnnnnnnnnnnnnnnnnnnnnnnnnnnnnnnnnnnnnnnnnnnnnnnnnnnnnnnnnnnnnnnnnnnnnnnnnnnnnnnnnnnnnnnnnnnnnnnnnnnnnnnnnnnnnnnnnnnnnnnnnnnnnnnnnnnnnnnnnnnnnnnnnnnnnnnnnnnnnnnnnnnnnnnnnnnnnnnnnnnnnnnnnnnnnnnnnnnnnnnnnnnnnnnnnnnnnnnnnnnnnnnnnnnnnnnnnnnnnnnnnnnnnnnnnnnnnnnnnnnnnnnnnnnnnnnnnnnnnnnnnnnnnnnnnnnnnnnnnnnnnnnnnnnnnnnnnnnnnnnnnnnnnnnnnnnnnnnnnnnnnnnnnnnnnnnnnnnnnnnnnnnnnnnnnnnnnnnnnnnnnnnnnnnnnnnnnnnnnnnnnnnnnnnnnnnnnnnnnnnnnnnnnnnnnnnnnnnnnnnnnnnnnnnnnnnnnnnnnnnnnnnnnnnnnnnnnnnnnnnnnnnnnnnnnnnnnnnnnnnnnnnnnnnnnnnnnnnnnnnnnnnnnnnnnnnnnnnnnnnnnnnnnnnnnnnnnnnnnnnnnnnnnnnnnnnnnnnnn
