# Supplementary material for: Evolutionary Genomics of Transposable Elements in Saccharomyces cerevisiae
Source: PLoS One. 2012 Nov 30;7(11):e50978. doi: 10.1371/journal.pone.0050978 (PMC3511429; doi:10.1371/journal.pone.0050978)
Supplement: File S7 — ZIP archive of SGRP strain alignments used for population genomic analyses. Alignments of the orthologous genomic region in each SGRP strain corresponding to each Ty insertion in our re-annotation of the S. cerevisiae reference genome. N’s represent low quality (<Q40 phred score) or missing data, primarily due to the low-coverage sequence of many SGRP strains. The DNA sequence of sacCer2 is included as “REF” and each alignment includes the TE locus and 200 bp of DNA sequence on either side of the Ty insertion site. A dummy sequence shows the position of each TE in the alignment with “T”s. (ZIP) [file pone.0050978.s007.zip › S7/chrV_st61+_TY1.mfa]

>REF
TGTAATAAGGGTATCAATTCGCATTCTTATATTTAATACATACCCAGTTGTTTGTAGCTGGTTCATATTTAGCGGCAATTCTCTGTTGCGTAAATGAAAATATTAATGTAAACAAAAAAAGACCAAAACATTTTAGCAGTGTAAGAAGGTGTACTGATACAAAATGTGTTTAGAGTCTACTGATATGTTACTGACCGTTCGTTGGGAAAAAAATACTGTATCATTTATTAATCAAAAGCGACTTTTGGTGGAATATTATGATATGTGTTGTTAAAATATGACGTAATTTTAGAATTGTCTGATTCGTATTCAAATTTGGTGAAGGAATAACGCAGAGTTGACAATTTAATAGAATGGATTAATCGTAATTTTCAGAAACGTAGAAAAAGAAAAACAATTAAAACATTATATTAAGATTATTGATTTGCCTTTTAAGGGTCCATACTCCTGGGAGAGAACATTCAGGATAATATATATACCTGAGAAACTGGCGAGTAATTTGATAATTGTTCGGATTGCATTGTTGCCGAATCCTATAACATTAGGTATACATAGTATACAAGCAATTCTCCC-GACGTTATAGGAATTCACAAAAGAGAATCGATGGTGTTACTTTATCTTCCTTCCCGTTATACTTTGTCTTTCATTATCCTATTAGATTACATTTCAGTTTCCATCAA
>index
-------------------------------------------------------------------------------------------------------------------------------------------------------------------------------------------------------TTTTTTTTTTTTTTTTTTTTTTTTTTTTTTTTTTTTTTTTTTTTTTTTTTTTTTTTTTTTTTTTTTTTTTTTTTTTTTTTTTTTTTTTTTTTTTTTTTTTTTTTTTTTTTTTTTTTTTTTTTTTTTTTTTTTTTTTTTTTTTTTTTTTTTTTTTTTTTTTTTTTTTTTTTTTTTTTTTTTTTTTTTTTTTTTTTTTTTTTTTTTTTTTTTTTTTTTTTTTTTTTTTTTTTTTTTTTTTTTTTTTTTTTTTTTTTTTTTTTTTTTTTTTTTTTTTTTTTTTT---------------------------------------------------------------------------------------------------------------------------------------------------------------------------------------------------------
>273614N
nnnnnnnnnnnnnnnnnnnnnnnnnnnnnnnnnnnnnnnnnnnnnnnnnnnnnnnnnnnnnnnnnnnnnnnnnnnnnnnnnnnnnnnnnnnnnnnnnnnnnnnnnnnnnnnnnnnnnnnnnnnnnnnnnnnnnnnnnnnnnnnnnnnnnnnnnnnnnnnnnnnnnnnnnnnnnnnnnnnnnnnnnnnnnnnnnnnnnnnnnnnnnnnnnnnnnnnnnnnnnnnnnnnnnnnnnnnnnnnnnnnnnnnnnnnnnnnnnnnnnnnnnnnnnnnnnnnnnnnnnnnnnnnnnnnnnnnnnnnnnnnnnnnnnnnnnnnnnnnnnnnnnnnnnnnnnnnnnnnnnnnnnnnnnnnnnnnnnnnnnnnnnnnnnnnnnnnnnnnnnnnnnnnnnnnnnnnnnnnnnnnnnnnnnnnnnnnnnnnnnnnnnnnnnnnnnnnnnnnnnnnnnnnnnnnnnnnnnnnnnnnnnnnnnnnnnnnnnnnnnnnnnnnnnnnnnnnnnnnnnnnnnnnnnnnnnnnnnnnnnnnnnnnnnnnnnnnnnnnnnnnnnnnnnnnnnnnnnnnnnnnnnnnnnnnnnnnnnnnnnnnnnnnnnnnnnnnnnnnnnnnnnnnnnnnnnnnnnnnnnnnnnnnnnnnnnnnnnnnnnnnnnnnnnnnnnnnnnnnnnnnnnnnnnnnnnnnnnnnnn
>322134S
nnnnnnnnnnnnnnnnnnnnnnnnnnnnnnnnnnnnnnnnnnnnnnnnnnnnnnnnnnnnnnnnnnnnnnnnnnnnnnnnnnnnnnnnnnnnnnnnnnnnnnnnnnnnnnnnnnnnnnnnnnnnnnnnnnnnNNNNNNNNNNNNNNNNNNNNNNNNNNNNNNNNNNNNNN-NNNNNNNNNNNNNNNNNNNNNNNNNNNNNNNNNNNNNNNNNNNNNNNNNNNNNNNNNNNNNNNNNNNNNNNNNNNNNNNNNNNNNNNNNNNNNNNNNNNNNNNNNNNNNNNNNNNNNNNNNNNNNNNNNNNNNNNNNNNNNNNNNNNNNNNNNNNNNNNNNNNNNNNNNNNNNTTNNNNNNNNNNNNNNNNNNNNNNNNNNNNNNNNNNNNGAAAAANAAANNNNNNNNAAANNNNNNNNNNNGATTATTGNNNNNNNNNNNNNGGGACNNNNNTCCTGGGAGAGAANNNNNAGGATAATATANNNACCTGAGAAACTNNNNNNNAATTTGATAATTGTTCGGATTGCATTGTTGCCNNNNNNTATAACATTAGATATACATAGTATACAAGNNNNNNNNCC-GACGTTATAGGAATTCACAAAAGAGAATCGATGGTGTTACTNNNNNNNNNNNNCCGTTATACTTTGTCTTTCATTATCCTATTAGATTACATTTCAGTTTCCATCAA
>378604X
NNNNNNNNNNNNNNnnnnnnnnnnnnnnnnnnnnnnnnnnnnnnnnnnnnnnnnnnnnnnnnnnnnnnnnnnnnnnnnnnnnnnnnnnnnnnnnnnnnnnnnnnnnnnnnnnnnnnnnnnnnnnnnnnnnnnnnnnnnnnnnnnnnnnnnnnnnnnnnnnnnnnnnnnnnnnnnnnnnnnnnnnnnnnnnnnnnnnnnnnnnnnnnnnnnnnnnnnnnnnnnnnnnnnnnnnnnnnnnnnnnnnnnnnnnnnnnnnnnnnnnnnnnnnnnnnnnnnnnnnnnnnnnnnnnnnnnnnnnnnnnnnnnnnnnnnnnnnnnnnnnnnnnnnnnnnnnnnnnnnnnnnnnnnnnnnnnnnnnnnnnnnnnnnnnnnnnnnnnnnnnnnnnnnnNNNNNNNNNNNNNNNNNNNN-NNNNNNNNN-NNNNNNNNNNNNNNNNNNNNNNNNNNNNNNNNNNNNNNNNNNNNNNNNNNNNNNNNNNNNNNNNNNNNNNNNNNNNNNNNNNNNNN-NNNNNNNNNNNNNNNNNNNNNNNNNNNNNNNNNNNNNNNNATGCATAGTANANANGCNNNNNNNNN-NANNNNNNNNNNATTNNNNNNNNAGNNNCGATNNNGTTACNNNATNNNNNNNCCCGNNATACTTTGTCNNNCANTATCCTATTAGATTACANNNCAGTTTCNATCAA
>BC187
nnnnnnnnnnnnnnnnnnnnnnnnnnnnnnnnnnnnnnnnnnnnnnnnnnnnnnnnnnnnnnnnnnnnnnnnnnnnnnnnnnnnnnnnnnnnnnnnnnnnnnnnnnnnnnnnnnnnnnnnnnnnnnnnnnnnnnnnnnnnnnnnnnnnnnnnnnnnnnnnnnnnnnnnnnnnnnnnnnnnnnnnnnnnnnnnnnnnnnnnnnnnnnnnnnnnnnnnnnnnnnnnnnnnnnnnnnnnnnnnnnnnnnnnnnnnnnnnnnnnnnnnnnnnnnnnnnnnnnnnnnnnnnnnnnnnnnnnnnnnnnnnnnnnnnnnnnnnnnnnnnnnnnnnnnnnnnnnnnnnnnnnnnnnnnnnnnnnnnnnnnnnnnnnnnnnnnnnnnnnnnnnnnnnnnnnnnnnnnnnnnnnnnnnnnnnnnnnnnnnnnnnnnnnnnnnnnnnnnnnnnnnnnnnnnnnnnnnnnnnnnnnnnnnnnnnnnnnnnnnnnnnnnnnnnnnnnnnnnnnnnnnnnnnnnnnnnnnnnnnnnnnnnnnnnnnnnnnnnnnnnnnnnnnnnnnnnnnnnnnnnnnnnnnnnnnnnnnnnnnnnnnnnnnnnnnnnnnnnnnnnnnnnnnnnnnnnnnnnnnnnnnnnnnnnnnnnnnnnnnnnnnnnnnnnnnnnnnnnnnnnnnnnnnnnnnnnnnnnnnn
>DBVPG1106
nnnnnnnnnnnnnnnnnnnnnnnnnnnnnnnnnnnnnnnnnnnnnnnnnnnnnnnnnnnnnnnnnnnnnnnnnnnnnnnnnnnnnnnnnnnnnnnnnnnnnnnnnnnnnnnnnnnnnnnnnnnnnnnnnnnnnnnnnnnnnnnnnnnnnnnnnnnnnnnnnnnnnnnnnnnnnnnnnnnnnnnnnnnnnnnnnnnnnnnnnnnnnnnnnnnnnnnnnnnnnnnnnnnnnnnnnnNNNNNNNNNNNNNNNNNNNNNNNNNNNNNNNNNN-NNNNNNNNNNNNNNNNNNNN-NNNNNNNNNNNNNNNNNNNNNNNNNN--NNNNNNNNNNNNNNNNNNNNNNNNNNNNNNNNNNNNNNNNNNNNNNNNNNNNNNNNNNNNNNNNNNNNNNNNNNNNNNNNNNNNNNNNNNNNNNNNNNNNNNNNNNNNNNNNNNNNNNNNNNNNNNNNNNNNNNNNNNNNNNNNNNNNANNNNNNNNNNNNNNNNNANNNNNNNNNNNNNNNNNATNNNNNNNNNNNNNNNANNNNNNNNNNNNNNNNNNNNNTTANNNNNACATNNNNTACAANNNNNNNNNNN-NANGTNATANNNNNNNNNNAAAGANNNNNNATGNNNNNNCTNNNNNNNNNNNNNNGNTATACTNNNNCNTTCANNNNCCTATTAGATTNNNNNNNNNTTTCNNNNNN
>DBVPG1373
NNNNNNAAGGGTATCAATTCNNNNNNNNNNNNNNNNNNnnnnnnnnnnnnnnnnnnnnnnnnnnnnnnnnnnnnnnnnnnnnnnnnnnnnnnnnnnnnnnnnnnnnnnnnnnnnnnnnnnnnnnnnnnnnnnnnnnnnnnnnnnnnnnnnnnnnnnnnnnnnnnnnnnnnnnnnnnnnnnnnnnnnnnnnnnnnnnnnnnnnnnnnnnnnnnnnnnnnnnnnnnnnnnnnnnnnnnnnnnnnnnnnnnnnnnnnnnnnnnnnnnnnnnnnnnnnnnnnnnnnnnnnnnnnnnnnnnnnnnnnnnnnnnnnnnnnnnnnnnnnnnnnnnnnnnnnnnnnnnnnnnnnnnnnnnnnnnnnnnnnnnnnnnnnnnnnnnnnnnnnnnnnnnnnnnnnnnnnnnnnnnnnnnnnnnnnnnnnnnnnnnnnnnnnnnnnnnnnnnnnnnnnnnnnnnnnnnnnnnnNNNNNNNNNNNNNNNNNNNNNNNNNNNNNNNNNNNNNNTTNNNNNNNNNNNNNNNNNNNNNNNNNCCGNNNNNNNNNNNATNNNNNNNNNNNNNNNNNNNNNCAATTCTCCC-GNNNNNNTNNNAATTCACAAAAGAGAATCGATGGTNNNNNNTTATCTTCCTTCCCNNNNNNCTTTGTCNNNCATTANNNNNNTAGATTACATTTCAGTTTCCATCAA
>DBVPG1788
TGTAATAAGGGTATCAATTCGCATTCTTATNTTTANTACATACCCAGTTGTTTGTAGCTGGTGCATATTTAGCGGCAATTCTCTGTTGCGTAAATGAAAATATTAATGTAAACAAAAAAAGACCAAANCATTTTAGCAGTGTAAGAAGNTGTACTGATACAAAATGTGTTNAGAGTCTACTGATATGTTACTGNCCGTTCGTNGGGAAAAAAATGCTGTATCATTNATNAATCAAAAGCGACTTTTGGTGGAATATTATGATATGTGTTGTNAAAATATGACGTAATTTTAGAATTGTCTGATTCGTATTCAGATTTGGTGAAGGAATAACGCAGAGTTGACAATTTAATAGAATGGATTAATCGTAATCTTCAGAAACGTAGAAAAAGAAAAACAATTAAAACATTATATTAAGATTATTGATTTGCCTTTTAAGGGTCCATACTCCTGGGAGAGAACATTCAGGATAATATATATACCTGAGAAACTGGCGAATAATTTGATAATTGTTCGGATTGCATTGTTGCCGAATCCTATAACATTAGGTATACATAGTATACAAGCAATTCTCCC-GACGTTATAGGAATTCACAAAAGAGAATCGATGGTGTTACTTTATCTTCCTTCCCGTTATACTTTGTCTTTCATTATCCTATTAGATTACATTTCAGTTTCCATCAA
>DBVPG1853
nnnnnnnnnnnnnnnnnnnnnnnnnnnnnnnnnnnnnnnnnnnnnnnnnnnnnnnnnnnnnnnnnnnnnnnnnnnnnnnnnnnnnnnnnnnnnnnnnnnnnnnnnnnnnnnnnnnnnnnnnnnnnnnnnnnnnnnnnnnnnnnnnnnnnnnnnnnnnnnnnnnnnnnnnnnnnnnnnnnnnnnnnnnnnnnnnnnnnnnnnnnnnnnnnnnnnnnnnnnnnnnnnnnnnnnnnnnnnnnnnnnnnnnnnnnnnnnnnnnnnnnnnnnnnnnnnnnnnnnnnnnnnnnnnnnnnnnnnnnnnnnnnnnnnnnnnnnnnnnnnnnnnnnnnnnnnnnnnnnnnnnnnnnnnnnnnnnnnnnnnnnnnnnnnnnnnnnnnnnnnnnnnnnnnnnnnnnnnnnnnnnnnnnnnnnnnnnnnnnnnnnnnnnnnnnnnnnnnnnnnnnnnnnnnnnnnnnnnnnnnnnnNNNNNNNNNNNNNNNNNNNNNNNNNNNNNNNNNNNN-NNNNNNNNNNNNNNNNNNNNNNNNNNNNNNNNNNNNNNNNNNNNNNNNNNNNNNNNNNNNNNNNNNTCTNCC-GACGTTATAGGAATTCACAAAAGAGAATCGATGGTGTTACTTTATCTTCCTTCCCGTTATACTTTGTCTTTCATTATCCTATTAGATTACATTTCAGTTTCCATCAA
>DBVPG6040
nnnnnnnnnnnnnnnnnnnnnnnnnnnnnnnnnnnnnnnnnnnnnnnnnnnnnnnnnnnnnnnnnnnnnnnnnnnnnnnnnnnnnnnnnnnnnnnnnnnnnnnnnnnnnnnnnnnnnnnnnnnnnnnnnnnnnnnnnnnnnnnnnnnnnnnnnnnnnnnnnnnnnnnnnnnnnnnnnnnnnnnnnnnnnnnnnnnnnnnnnnnnnnnnnnnnnnnnnnnnnnnnnnnnnnnnnnnnnnnnnnnnnnnnnnnnnnnnnnnnnnnnnnnnnnnnnnnnnnnnnnnnnnnnnnnnnnnnnnnnnnnnnnnnnnnnnnnnnnnnnnnnnnnnnnnnnnnnnnnnnnnnnnnnnnnnnnnnnnnnnnnnnnnnnnnnnnnnnnnnnnnnnnnnnnnnnnnnnnnnnnnnnnnnnnnnnnnnnnnnnnnnnnnnnnnnnnnnnnnnnnnnnnnnnnnnnnnnnnnnnnnnnnnnnnnnnnnnnnnnnnnnnnnnnnnnnnnnnnnnnnnnnnnnnnnnnnnnnnnnnnnnnnnnnnnnnnnnnnnnnnnnnnnnnnnnnnnnnnnnnnnnnnnnnnnnnnnnnnnnnnnnnnnnnnnnnnnnnnnnnnnnnnnnnnnnnnnnnnnnnnnnnnnnnnnnnnnnnnnnnnnnnnnnnnnnnnnnnnnnnnnnnnnnnnnnnnnnnnnnn
>DBVPG6044
nnnnnnnnnnnnnnnnnnnnnnnnnnnnnnnnnnnnnnnnnnnnnnnnnnnnnnnnnnnnnnnnnnnnnnnnnnnnnnnnnnnnnnnnnnnnnnnnnnnnnnnnnnnnnnnnnnnnnnnnnnnnnnnnnnnnnnnnnnnnnnnnnnnnnnnnNNNNNNNNNNNNNNNNNNNNNNNNNNNNNNNNNNNNNNNNNNN-NNNNN-NNNNNNNNNN-NNNNNNNNNNNNNNNNNNNNNNNNNNNNNNNNNNNNNNNNNNNNNNNNNNNNNNN-NNNNNNNNNNNNNNNNNNNNNNNNNNNNNNNNNNNNNNNNNNNNNNTTGGTGANGGANTANCGCAGAGTTGACAATCTAATAGAATGGATTAATCGTAATTTTCAGAAACGTAGAAAAAGAAAAACAATTAAAACATTAT-GTAAGATTATTGATTTGCCTTTTAAGGGTCCATACTCCTGGGAGAGAACATTCAGGATAATATATATACCTGAGAAACTGGCGAATAATTTGATAATTGTTCGGATTGCATTGTTGCCAAATCCTATAACATTAGGTACACATAGTATACAAGCAATTCTCCCCGACGTTATAGGAATTCACAAAAGAGAATCGATAGTGTTACTTTATCTTCCTTCCTGTTATACTTTGTCTTTCATTATCCTATTAGATTACATTTCAGTTTCCATCAA
>DBVPG6765
TGTAATAAGGGTANCAATTCGCATTCTTATATTTAATACATACCCAGTTGTTTGTAGCTGGTGCATATTTANCGGCAATTCTCTGTTGCGTAAATGAAAATATTAATGTAAACAAAAAAAGACCAAAACATTTTAGCAGTGTAAGAAGGTGTACTGATACAAAATGTGTTTAGAGTCTACTGATATGTTACTGGCCGTTCGTTGGGAAAAAAATGCTGTATCATTTATTAATCAAAAGCGACTTTTGGTGGAATATTATGATATGTGTTGTTAAAATATGACGTAATTTTAGAATTGTCTGATTCGTATTCAGATTTGGTGAAGGAATAACGCAGAGTTGACAATTTAATAGAATGGATTAATCGTAATCTTCAGAAACGTAGAAAAAGAAAAACAATTAAAACATTATATTAAGATTATTGATTTGCCTTTNAAGGGTCCATACTCCTGGGAGAGAACATTCAGGATAATATATATACCTGAGAAACTGGCGAATAATTTGATAATTGTTCGGATTGCATTGTTGCCGAATCCTATAACATTAGGTATACATAGTATACAAGCAATTCTCCC-GACGTTATAGGAATTCACAAAAGAGAATCGATGGTGTTACTTTATCTTCCTTCCCGTTATACTTTGTCTTTCATTATCCTATTAGATTACATTTCAGTTTCCATCAA
>K11
nnnnnnnnnnnnnnnnnnnnnnnnnnnnnnnnnnnnnnnnnnnnnnnnnnnnnnnnnnnnnnnnnnnnnnnnnnnnnnnnnnnnnnnnnnnnnnnnnnnnnnnnnnnnnnnnnnnnnnnnnnnnnnnnnnnnnnnnnnnnnnnnnnnnnnnnnnnnnnnnnnnnnnnnnnnnnnnnnnnnnnnnnnnnnnnnnnnnnnnnnnnnnnnnnnnnnnnnnnnnnnnnnnnnnnnnnnnnnnnnnnnnnnnnnnnnnnnnnnnnnnnnnnnnnnnnnnnnnnnnnnnnnnnnnnnnnnnnnnnnnnnnnnnnnnnnnnnnnnnnnnnnnnnnnnnnnnnnnnnnnnnnnnnnnnnnnnnnnnnnnnnnnnnnnnnnnnnnnnnnnnnnnnnnnnnnnnnnnnnnnnnnnnnnnnnnnnnnnnnnnnnnnnnnnnnnnnnnnnnnnnnnnnnnnnnnnnnnnnnnnnnnnnnnnnnnnnnnnnnnnnnnnnnnnnnnnnnnnnnnnnnnnnnnnnnnnnnnnnnnnnnnnnnnnnnnnnnnnnnnnnnnnnnnnnnnnnnnnnnnnnnnnnnnnnnnnnnnnnnnnnnnnnnnnnnnnnnnnnnnnnnnnnnnnnnnnnnnnnnnnnnnnnnnnnnnnnnnnnnnnnnnnnnnnnnnnnnnnnnnnnnnnnnnnnnnnnnnnnnnn
>L_1374
TGTAATAAGGGTATCAATTCGCATTCTTATATTTAATACATACCCAGTTGTTTGTAGCTGGTGCATATTTAGCGGCAATTCTCTGTTGCGTAAATGAAAATATTAATGTAAACAAAAAAAGACCAAAACATTTTAGCAGTGTAAGAAGGTGTACTGATACAAAATGTGTTTAGAGTCTACTGATATGTTACTGGCCGTTCGTTGGGAAAAAAATGCTGTATCATTTATTAATCAAAAGCGACTTTTGGTGGAATATTATGATATGTGTTGTTAAANTATGACGTAATTTTAGAATTGTCTGATTCGTATTCAGATTTGGTGAAGNNNTANCGCAGAGTTGACAATTTAATAGAATGGATTAATCGTAATCTTCAGAAACGTNNAAAAAGAAAAACAATTAAAACATTNNNNNNAGATTATTGATTTGCCTNNNNNNNNNNNNTNNNNNNGGGAGAGAACATTCAGGATAATATATATACCTNNNNNNNNNNNNAATAATTTNNTANNTGNNNNNATTNNNNNNTTGCCGAANCCTANNNNNNNNNNNNNNNNNAGNNNNNNNNNNATTCTCCC-GACNNNNNNNNNNNNNNNAANNNNNANNNNNNNNTNNNNNNNNNTNTTCCTTCCCNNNNTANNNNNNNNTTCATTNNNNNNNNNNNNNNNNNNNNNNNNNNNNNNAN
>L_1528
nnnnnnnnnnnnnnnnnnnnnnnnnnnnnnnnnnnnnnnnnnnnnnnnnnnnnnnnnnnnnnnnnnnnnnnnnnnnnnnnnnnnnnnnnnnnnnnnnnnnnnnnnnnnnnnnnnnnnnnnnnnnnnnnnnnnnnnnnnnnnnnnnnnnnnnnnnnnnnnnnnnnnnnnnnnnnnnnnnnnnnnnnnnnnnnnnnnnnnnnnnnnnnnnnnnnnnnnnnnnnnnnnnnnnnnnnnnnnnnnnnnnnnnnnnnnnnnnnnnnnnnnnnnnnnnnnnnnnnnnnnnnnnnnnnnnnnnnnnnnnnnnnnnnnnnnnnnnnnnnnnnnnnnnnnnnnnnnnnnnnnnnnnnnnnnnnnnnnnnnnnnnnnnnnnnnnnnnnnnnnnnnnnnnnnnnnnnnnnnnnnnnnnnnnnnnnnnnnnnnnnnnnnnnnnnnnnnnnnnnnnnnnnnnnnnnnnnnnnnnnnnnnnnnnnnnnnnnnnnnnnnnnnnnnnnnnnnnnnnnnnnnnnnnnnnnnnnnnnnnnnnnnnnnnnnnnnnnnnnnnnnnnnnnnnnnnnnnnnnnnnnnnnnnnnnnnnnnnnnnnnnnnnnnnnnnnnnnnnnnnnnnnnnnnnnnnnnnnnnnnnnnnnnnnnnnnnnnnnnnnnnnnnnnnnnnnnnnnnnnnnnnnnnnnnnnnnnnnnnnn
>NCYC110
nnnnnnnnnnnnnnnnnnnnnnnnnnnnnnnnnnnnnnnnnnnnnnnnnnnnnnnnnnnnnnnnnnnnnnnnnnnnnnnnnnnnnnnnnnnnnnnnnnnnnnnnnnnnnnnnnnnnnnnnnnnnnnnnnnnnnnnnnnnnnnnnnnnnnnnnnnnnnnnnnnnnnnnnnnnnnnnnnnnnnnnnnnnnnnnnnnnnnnnnnnnnnnnnnnnnnnnnnnnnnnnnnnnnnnnnnnnnnnnnnnnnnnnnnnnnnnnnnnnnnnnnnnnnnnnnnnnnnnnnnnnnnnnnnnnnnnnnnnnnnnnnnnnnnnnnnnnnnnnnnnnnnnnnnnnnnnnnnnnnnnnnnnnnnnnnnnnnnnnnnnnnnnnnnnnnnnnnnnnnnnnnnnnnnnnnnnnnnnnnnnnnnnnnnnnnnnnnnnnnnnnnnnnnnnnnnnnnnnnnnnnnnnnnnnnnnnnnnnnnnnnnnnnnnnnnnnnnnnnnnnnnnnnnnnnnnnnnnnnnnnnnnnnnnnnnnnnnnnnnnnnnnnnnnnnnnnnnnnnnnnnnnnnnnnnnnnnnnnnnnnnnnnnnnnnnnnnnnnnnnnnnnnnnnnnnnnnnnnnnnnnnnnnnnnnnnnnnnnnnnnnnnnnnnnnnnnnnnnnnnnnnnnnnnnnnnnnnnnnnnnnnnnnnnnnnnnnnnnnnn
>NCYC361
nnnnnnnnnnnnnnnnnnnnnnnnnnnnnnnnnnnnnnnnnnnnnnnnnnnnnnnnnnnnnnnnnnnnnnnnnnnnnnnnnnnnnnnnnnnnnnnnnnnnnnnnnnnnnnnnnnnnnnnnnnnnnnnnnnnnnnnnnnnnnnnnnnnnnnnnnnnnnnnnnnnnnnnnnnnnnnnnnnnnnnnnnnnnnnnnnnnnnnnnnnnnnnnnnnnnnnnnnnnnnnnnnnnnnnnnnnnnnnnnnnnnnnnnnnnnnnnnnnnnnnnnnnnnnnnnnnnnnnnnnnnnnnnnnnnnnnnnnnnnnnnnnnnnnnnnnnnnnnnnnnnnnnnnnnnnnnnnnnnnnnnnnnnnnnnnnnnnnnnnnnnnnnnnnnnnnnnnnnnnnnnnnnnnnnnnnnnnnnnnnnnnnnnnnnnnnnnnnnnnnnnnnnnnnnnnnnnnnnnnnnnnnnnnnnnnnnnnnnnnnnnnnnnnnnnnnnnnnnnnnnnnnnnnnnnnnnnnnnnnnnnnnnnnnnnnnnnnnnnnnnnnnnnnnnnnnnnnnnnnnnnnnnnnnnnnnnnnnnnnnnnnnnnnnnnnnnnnnnnnnnnnnnnnnnnnnnnnnnnnnnnnnnnnnnnnnnnnnnnnnnnnnnnnnnnnnnnnnnnnnnnnnnnnnnnnnnnnnnnnnnnnnnnnnnnnnnnnnnnnn
>RM11_1A
TGTAATAAGGGTATCAATTCGCATTCTTATATTTAATACATACCCAGTTGTTTGTAGCTGGTGCATATTTAGCGGCAATTCTCTGTTGCGTAAATGAAAATATTAATGTAAACAAAAAAAGACCAAAACATTTTAGCAGTGTAAGAAGGTGTACTGATACAAAATGTGTTTAGAGTCTACTGATATGTTACTGGCCGTTCGGTGGGAAAAAAATGCTGTATCATTTATTAATCAAAAGCGACTTTTGGTGGAATATTATGATATGTGTTGTTAAAATATGACGTAATTTTAGAATTGTCTGATTCGTATTCAGATTTGGTGAAGGAATAACGCAGAGNTGACAATTTAATAGAATGGATTAATCGTAATCTTCAGAAACGTAGAAAAAGAAAAACAATTAAAACATTATATTAAGATTATTGATTTGCCTTTTAAGGGTCCATACTCCTGGGAGAGAACATTCAGGATAATATATATACCTGAGAAACTGGCGAATAATTTGATAATTGTTCGGATTGCATTGTTGCCGAATCCTATAACATTAGGTATACATAGTATACAAGCAATTCTCCC-GACGTTATAGGAATTCNCAAAAGAGAATCGATGGTGTNACTTTATCTTCCTTCCCGNTATACTTTGTCTTTCATTATCCTATTAGATTACATTTCAGTTTCCATCAA
>S288c
NNNNNNNNNNGTATCAATTCGCANTCTTATATTTAANACATANCCNNNNNNNNNNNGCTGGTTCATATTTAGCGGCAATTCTCTGTTGCGTAAATGAAAATATTANTGTAAACAAAAAAAGACCAAANNNNNNNNNNAGTGTAAGAANGNNNNNNNNNNNNNNNNNNNNNNNNNNNNNNNNNNNNNNNNNNNNNCCGTTCGTTGNGAAAAAANNNNNNNATCATTTNNNNNNNNNNNNNNNNNNNNNNTGGNNTATTATGATATGTGTTGTNAAAATATGACGTAATTTTAGAATTGTCTGATTCGTATTCAAATTTGGTGAAGGAATAACGCNGAGTTGNCAATTTAATAGAATGGATTAATCGTAATTTTCAGAAACGTANNAANNGAANNNNNNNNNNNNNANNATANNNAGATTATTGATTTGCCTTTTAAGGGTCCATACTCCTGGGAGAGAACATTCAGGATANTATATATACCTNNGAAACTGGCGAGTAATTTGATAATTGTTCGGATTGCATTGTTGCCNAATCCTATAACATTAGGTATACATAGTATACAAGNNATNCTCCC-GACGTTATAGGAATTCACAAAAGAGAATCGATGGTGTTACTTTATCTTCCTTCCCGTTATACTTNGTCTTTCATTATCCTATTAGATTACATTTCAGTTTCCATCAA
>SK1
TGTAATAAGGGTATCAATTCGCATTCTTATGTTTAATACATACCCAGTTGTTTGTAGCTGGTGCATATTTAGCGGCAATTCTCTGTTGCGTAAATGAAAATATTAATGTAAACAAAAAAAGACCAAAGCATTTTAGCAGTGTAAGAAGGTGTACTGATACAAAATGTGTTTAGAGTCTACTGATATGTTACTGGCCGTTCGTTGGGAAAAAA-TGCTGTATCATTTATTAATCAAAAGCGACTTTTGGTGGAATATTATGATATGTGTTGTTAAAATATGACGTAATTTTAGAATTGTCTGATTCGTATTCAAATTTGGTGAAGGAATAACGCAGAGTTGACAATCTAATAGAATGGATTAATCGTAATTTTCAGAAACGTAGAAAAAGAAAAACAATTAAAACATTAT-GTAAGATTATTGATTTGCCTTTTAAGGGTCCATACTCCTGGGAGAGAACATTCAGGATAATATATATACCTGAGAAACTGGCGAATAATTTGATAATTGTTCGGATTGCATTGTTGCCAAATCCTATAACATTAGGTACACATAGTATACAAGCAATTCTCCCCGACGTTATAGGAATTCACAAAAGAGAATCGATAGTGTTACTTTATCTTCCTTCCTGTTATACTTTGTCTTTCATTATCCTATTAGATTACATTTCAGTTTCCATCAA
>UWOPS03_461_4
nnnnnnnnnnnnnnnnnnnnnnnnnnnnnnnnnnnnnnnnnnnnnnnnnnnnnnnnnnnnnnnnnnnnnnnnnnnnnnnnnnnnnnnnnnnnnnnnnnnnnnnnnnnnnnnnnnnnnnnnnnnnnnnnnnnnnnnnnnnnnnnnnnnnnnnnnnnnnnnnnnnnnnnnnnnnnnnnnnnnnnnnnnnnnnnnnnnnnnnnnnnnnnnnnnnnnnnnnnnnnnnnnnnnnnnnnnnnnnnnnnnnnnnnnnnnnnnnnnnnnnnnnnnnnnnnnnnnnnnnnnnnnnnnnnnnnnnnnnnnnnnnnnnnnnnnnnnnnnnnnnnnnnnnnnnnnnnnnnnnnnnnnnnnnnnnnnnnnnnnnnnnnnnnnnnnnnnnnnnnnnnnnnnnnnnnnnnnnnnnnnnnnnnnnnnnnnnnnnnnnnnnnnnnnnnnnnnnnnnnnnnnnnnnnnnnnnnnnnnnnnnnnnnnnnnnnnnnnnnnnnnnnnnnnnnnnnnnnnnnnnnnnnnnnnnnnnnnnnnnnnnnnnnnnnnnnnnnnnnnnnnnnnnnnnnnnnnnnnnnnnnnnnnnnnnnnnnnnnnnnnnnnnnnnnnnnnnnnnnnnnnnnnnnnnnnnnnnnnnnnnnnnnnnnnnnnnnnnnnnnnnnnnnnnnnnnnnnnnnnnnnnnnnnnnnnnnnnnnnnn
>UWOPS05_217_3
nnnnnnnnnnnnnnnnnnnnnnnnnnnnnnnnnnnnnnnnnnnnnnnnnnnnnnnnnnnnnnnnnnnnnnnnnnnnnnnnnnnnnnnnnnnnnnnnnnnnnnnnnnnnnnnnnnnnnnnnnnnnnnnnnnnnnnnnnnnnnnnnnnnnnnnnnnnnnnnnnnnnnnnnnnnnnnnnnnnnnnnnnnnnnnnnnnnnnnnnnnnnnnnnnnnnnnnnnnnnnnnnnnnnnnnnnnnnnnnnnnnnnnnnnnnnnnnnnnnnnnnnnnnnnnnnnnnnnnnnnnnnnnnnnnnnnnnnnnnnnnnnnnnnnnnnnnnnnnnnnnnnnnnnnnnnnnnnnnnnnnnnnnnnnnnnnnnnnnnnnnnnnnnnnnnnnnnnnnnnnnnnnnnnnnnnnnnnnnnnnnnnnnnnnnnnnnnnnnnnnnnnnnnnnnnnnnnnnnnnnnnnnnnnnnnnnnnnnnnnnnnnnnnnnnnnnnnnnnnnnnnnnnnnnnnnnnnnnnnnnnnnnnnnnnnnnnnnnnnnnnnnnnnnnnnnnnnnnnnnnnnnnnnnnnnnnnnnnnnnnnnnnnnnnnnnnnnnnnnnnnnnnnnnnnnnnnnnnnnnnnnnnnnnnnnnnnnnnnnnnnnnnnnnnnnnnnnnnnnnnnnnnnnnnnnnnnnnnnnnnnnnnnnnnnnnnnnnnnnnn
>UWOPS05_227_2
TGTAATAAGNNNNNNAATTCGCATTCTTATATTTAATACATACCNNNNTGTTTGTAGCTGGTGCATATTTAGCGGCAATTCTCTGTTGCGTAAATGAAAATATTAATGTAAACAAAAAAAGACCAAAACATTTTAGCAGTGTAAGAAGGTGTACTGATACAAAATGTGTTTAGAGTCTACTGATATGTTACTGGNNNNNTGTTGGGAAAAAAATGCTGTATCATTTATTAATCAAAAGCGACTTTTGGTGGAATATTATGATATGTGTTGTTAAAATATGACGTAATTTTAGAATTGTCTGATTCGTATTCAAATTTGGTGAAGGAATAACGCAGAGTTGACAATCTAATAGAATGGATTAATCGTAATTTTCAGAAACGTAGGAAAAGAAAAACAATTAAAACANNNN-NNNNNATTATTGATTTGCCTTTTAAGGGTCCATACTCCTGGGAGNNNNNNNTNNNNNNAATATATATNCNNNNNNNNNNNGCGAANAATTTGANAATTGTTCNNATTGCATTNTNGCCGNNNCCTANAANNNNNNNNATACNTAGTNTACANGNNNNTTTCNN-GACGTTNTNNNNNNNNNNNNANGNNNNNNNNNNNNNNNNNNNNNTNNNCNNNCCCGNNNNNNNTNNTNNNNCANNNNNNNNNNNNNNNNNANTNCAGTNNNNNNNNN
>UWOPS83_787_3
NNNNNNNNNNNNNNNNNNNNNNANNNTTNNNNNNNNNNNNNACCCNNNNNNNNNNNNNNNNNNNNNNNNNNNNNNNNNNNNNNNNNNNNNTAAATGNNNNNNNNNNNNNNNNNNNAANNNNNNNNNNNNNNNNNNNCANNNNNNNNNNNNNNNNNGATANNNNNNNNNNNNNNNNNNTNCTGNTNNNNNNCTGGCCGNNNNNNNNNNNNNANNTGCTGTATCANTNANNNNTCNNNNGCGANNN-NNNNNNAATATTATGATATNNNNNGNNNNANTATGACGNNNNTTTNNNNNNNNNNNANNNNNNNNNNNNNTTGGNGAAGGAATAACGCANAGTTGACANTTTAATANANTGGATTAATCGTANTNNNCNGAANCGTAGAAAAAGAAAAACANTTAAANCNTTATNTTAAGANTATTGATTTGCCTTTTANGGGNCCATACTCCTGGGAGAGAACATTCAGGATAATATANNNACCTGAGAAACTGGCGAATAATTTGATAATTGTTCGGATTGCATTGTTGCCAAATCCTATAACATTAGGTACACATAGTATACAAGCAATTCTCCC-GACGTTATAGGAATTCACAAAAGAGAATCGATGGTGTTACTNTNNNTTCCTTNCCGTTATACTTTGTCTTTCATTATCCNATTAGATTACATTTCAGTTTCCATCAA
>UWOPS87_2421
TGTAATAAGGGTATCAATTCGCNNNCTTATGTNTAATACATACCCAGTTGTTTGTAGCTGGTGCATATTTAGCGGCAATTCTCTGTTGCGTAAATGAAAATATTAATGTAAACAAAAAAAGACCAAAACATTTTAGCAGTGTAAGAAGGTGTACTGATACAAAATGTGTTTAGAGTCTACTGATATGTTACTGGCCGTTCTTTGGGAAAAAAATGCTGTATCATTTATTAATCAAAAGCGACTT-TGGTGAAATATTATGATATGTGTTGTTAAAATATGACGTAATTTTAGAATTGTCTGATTCGTATTCAAATTTGGTGAAGGAATAACGCAAAGTTGACAATTTAATAGAATGGATTAATCGTAATTTTCAGAAACGTAGAAAAAGAAAAACAATTAAAACATTATATTAAGATTATTGATTTGCCTTTTAAGGGTCCATACTCCTGGGAGAGAACATTCAGGATAATATATATACCTGAGAAACTGGCGAATAATTTGATAATTGTTCGGATTGCATTGTTGCCAAATCCTATAACATTAGGTACACATAGTATACAAGCAATTCTCCCCGACGTTATAGGAATTCACAAAAGAGAATCGATGGTGTTACTTTATCTTCCTTCCCGTTATACTTTTTCTTTCATTATCCTATTAGGTTACATTTCAGTTTCCATCAA
>W303
TGTAATAAGGGTATCAATTCGCATTCTTATATTTAATACATACCCAGTTGTTTGTAGCTGGTTCATATTTAGCGGCAATTCTCTGTTGCGTAAATGAAAATATTAATGTAAACAAAAAAAGACCAAAACATTTTAGCAGTGTAAGAAGGTGTACTGATACAAAATGTGTTTAGAGTCTACTGATATGTTACTGACCGTTCGTTGGGAAAAAAATACTGTATCATTTATTAATCAAANGCGACTTTTGGTGGAATATTATGATATGTGTTGTNAAAATATGACGTAATTTTAGAATTGTCTGATTCGTATTCAAATTTGGTGAAGGANTAACGCAGAGTTGACAATTTAATAGAATGGANTAATCGTAATTTTCAGAAACGTAGAAAAAGAAAAACAATTAAAACATTATATTAAGATTATTGATTTGCCTTTTAAGGGTCCATACTCCTGGGAGAGAACATTCAGGATAATATATATACCTGAGAAACTGGCGAGTAATTTGATAATTGTTCGGATTGCATTGTTGCCGAATCCTATAACATTAGGTATACATAGTATACAAGCAATTCTCCC-GACGTTATAGGAATTCACAAAAGAGAATCGATGGTGTTACTTTATCTTCCTTCCCGTTATACTTTGTCTTTCATTATCCTATTAGATTACATTTCAGTTTCCATCAA
>Y12
nnnnnnnnnnnnnnnnnnnnnnnnnnnnnnnnnnnnnnnnnnnnnnnnnnnnnnnnnnnnnnnnnnnnnnnnnnnnnnnnnnnnnnnnnnnnnnnnnnnnnnnnnnnnnnnnnnnnnnnnnnnnnnnnnnnnnnnnnnnnnnnnnnnnnnnnnnnnnnnnnnnnnnnnnnnnnnnnnnnnnnnnnnnnnnnnnnnnnnnnnnnnnnnnnnnnnnnnnnnnnnnnnnnnnnnnnnnnnnnnnnnnnnnnnnnnnnnnnnnnnnnnnnnnnnnnnnnnnnnnnnnnnnnnnnnnnnnnnnnnnnnnnnnnnnnnnnnnnnnnnnnnnnnnnnnnnnnnnnnnnnnnnnnnnnnnnnnnnnnnnnnnnnnnnnnnnnnnnnnnnnnnnnnnnnnnnnnnnnnnnnnnnnnnnnnnnnnnnnnnnnnnnnnnnnnnnnnnnnnnnnnnnnnnnnnnnnnnnnnnnnnnnnnnnnnnnnnnnnnnnnnnnnnnnnnnnnnnnnnnnnnnnnnnnnnnnnnnnnnnnnnnnnnnnnnnnnnnnnnnnnnnnnnnnnnnnnnnnnnnnnnnnnnnnnnnnnnnnnnnnnnnnnnnnnnnnnnnnnnnnnnnnnnnnnnnnnnnnnnnnnnnnnnnnnnnnnnnnnnnnnnnnnnnnnnnnnnnnnnnnnnnnnnnnnnnnnnnnnnnn
>Y55
TGTAATAAGGGTATCAATTCGCATTCTTATGTTTAATACATACCCAGTTGTTTGNAGNTGGTGCATATTTAGCGGCAATTCTCTGTNGNNNNNNNNAAANNNNNNNNNNAAACAAAAAAAGACCAAAGCATTTTAGCAGTGTAAGAAGGTGTACTGATNCNAAATGTGTTTAGAGTCTACTGATANNNNNNNNNNNNNNNNNTGGGAAAAAA-TGCTGTATCATTTATTAATCAAAAGCGACTTTTGGTGGAATATTATGATATGTGTTGTTAAAATATGACGTAATTTTAGAATTGTCTGATTCGTANTNNNNTTTGNNGAAGGAATAACGCAGAGTTGACAATCTAATAGAANNGNNTANTCGTAATTTTCAGAAACGTAGAAAAAGAAAAACAATTAAAACATTAT-GTAAGATTATTGATTTNCCTTTTAAGGGTCCATACTCCTGGGAGAGAACATTCAGGATAATATATATACCTGAGAAACTGGCGAATAATTTGATAATTGTTCGGATTGCATTGTTGCCAAATCCTATAACATTAGGTACACATAGTATACAAGCAATTCTCCCCGACGTTATAGGAATTCACAAAAGAGAATCGATAGTGTTACTTTATCTTCCTTCCTGTTATACTTTGTCTTTCATTATCCTATTAGATTACATTTCAGTTTCCATCAA
>Y9
NNNNNNAAGGGTATCAATTCGCATTCTTATATTTAATACATACCCAGTTGTTTNNNNNNGGTGNNNNNNNNNNNGCAATTCTCTGTTGNNNNNNTGAAAATNNNNNNNNNNNCAAAAANNNNNNAAAACATTNNNNNNNNNNNNNNNNNNNNNNNNNNNNNNNNNNNGTNNNNNNNNNNNNNNNNNGNNNNNNNNNNNNNNNNNNNNNNNNNnnnnnnnnnnnnnnnnnnnnnnnnnnnnnnnnnnnnnnnnnnnnnnnnnnnnnnnnnnnnnnnnnnnnnnnnnnnnnnnnnnnnnnnnnnnnnnnnnnnnnnnnnnnnnnnnnnnnnnnnnnnnnnnnnnnnnnnnnnnnnnnnnnnnnnnnnnnnnnnnnnnnnnnnnnnnnnnnnnnnnnnnnnnnnnnnnnnnnnnnnnnnnnnnnnnnnnnnnnnnnnnnnnnnnnnnnnnnnnnnnnnnnnnnnnnnnnnnnnnnnnnnnnnnnnnnnnnnnnnnnnnnnnnnnnnnnnnnnnnnnnnnnnnnnnnnnnnnnnnnnnnnnnnnnnnnnnnnnnnnnnnnnnnnnnnnnnnnnnnnnnnnnnnnnnnnnnnnnnnnnnnnnnnnnnnnnnnnnnnnnnnnnnnnnnnnnnnnnnnnnnnnnnnnnnnnnnnnnnnnnnnnnnnnnnnnnnnnnnnnnnnnnnnnn
>YIIc17_E5
NNNNNNNNNNNNNNNNNTTCNNNNNNNNNNNNnnnnnnnnnnnnnnnnnnnnnnnnnnnnnnnnnnnnnnnnnnnnnnnnnnnnnnnnnnnnnnnnnnnnnnnnnnnnnnnnnnnnnnnnnnnnnnnnnnnnnnnnnnnnnnnnnnnnnnnnnnnnnnnnnnnnnnnnnnnnnnnnnnnnnnnnnnnnnnnnnnnnnnnnnnnnnnnnnnnnnnnnnnnnnnnnnnnnnnnnnnnnnnnnnnnnnnnnnnnnnnnnnnnnnnnnnnnnnnnnnnnnnnnnnnnnnnnnnnnnnnnnnnnnnnnnnnnnnnnnnnnnnnnnnnnnnnnnnnnnnnnnnnnnnnnnnnnnnnnnnnnnnnnnnnnnnnnnnnnnnnnnnnnnnnnnnnnnnnnnnnnnnnnnnnnnnnnnnnnnnnnnNNNNNNNNNNNNNNNNNNNNNNNNNNNNNNNNNNNNNNNNNNNNNNNNNNNNNNNNNN-NNN-NNNNNNNNNNN-NNNNNNNNNNNNNNNNNNN-NNNNNNNNNNNN-NNNNNNNNNNNNNNNNNNNNNNNNNNNNNNNNNNNNNNNNNNNNNNNNN-NNNNNNNNNNNNNNNNNNNNNNNNNNNNNNNNNNNNNNNNNNNNNNNNNNNNNNNNNNNNNNNNNNNNN-NNNNNNNNNNNNNNNNNNNNNNNNNNNNNNNNNNNNN
>YJM789
TGTAATAAGGGTATCAATTCGCATTCTTATATTTAATACATACCCAGTTGTTTGTAGCTGGTGCATATTTAGCGGCAATTCTCTGTTGCGTAAATGAAAATATTAATGTAAACAAAAAAAGACCAAAACATTTTAGCAGTGTAAGAAGGTGTACTGATACAAAATGTGTTTAGAGTCTACTGATATGTTACTGGCCGTTCGTTGGGAAAAAAATGCTGTATCATTTATTAATCAAAAGCGACTTTTGGTGGAATATTATGATATGTGTTGTTAAAATATGACGTAATTTTAGAATTGTCTGATTCGTATTCAGATTTGGTGAAGGAATAACGCAGAGTTGACAATTTAATAGAATGGATTAATCGTAATCTTCAGAAACGTAGAAAAAGAAAAACAATTAAAACATTATATTAAGATTATTGATTTGCCTTTTAAGGGTCCATACTCCTGGGAGAGAACATTCAGGATAATATATATACCTGAGAAACTGGCGAATAATTTGATAATTGTTCGGATTGCATTGTTGCCGAATCCTATAACATTAGGTATACATAGTATACAAGCAATTCTCCC-GACGTTATAGGAATTCACAAAAGAGAATCGATGGTGTTACTTTATCTTCCTTCCCGTTATACTTTGTCTTTCATTATCCTATTAGATTACATTTCAGTTTCCATCAA
>YJM975
nnnnnnnnnnnnnnnnnnnnnnnnnnnnnnnnnnnnnnnnnnnnnnnnnnnnnnnnnnnnnnnnnnnnnnnnnnnnnnnnnnnnnnnnnnnnnnnnnnnnnnnnnnnnnnnnnnnnnnnnnnnnnnnnnnnnnnnnnnnnnnnnnnnnnnnnnnnnnnnnnnnnnnnnnnnnnnnnnnnnnnnnnnnnnnnnnnnnnnnnnnnnnnnnnnnnnnnnnnnnnnnnnnnnnnnnnnnnnnnnnnnnnnnnnnnnnnnnnnnnnnnnnnnnnnnnnnnnnnnnnnnnnnnnnnnnnnnnnnnnnnnnnnnnnnnnnnnnnnnnnnnnnnnnnnnnnnnnnnnnnnnnnnnnnnnnnnnnnnnnnnnnnnnnnnnnnnnnnnnnnnnnnnnnnnnnnnnnnnnnnnnnnnNNNNNNNNNNNNNNNNNNNNNNNNNNNNNNNNNNNNNNNNNNNNNNNNNNNNNNNNNNNNNNNNNNNNNNNNNNNNNNNNNNNNNNNNNNNNNNNNNNNNNNNNNNNNNNNNNNNNNNNNNNNNNNNNNNNNNNNNTAGNNNNNNNNNNNNNNNNNNNNNNNNNNNN-NNNNNNNNNNNNNNNNNNNAAANNNNNNNNATGNNNNNNNNNNNNNNNNNNNNCCGNNNNNNTNNNNNNTTCATNNNNNNNTTAGATNNNATTTCAGTTTCCATCAA
>YJM978
TGTAATAAGGGTATCAATTCGCATTCTTATANNNNNTACATACCCAGTTGNNTGTAGCTGGTGCATATTTAGCGGCAATTCTCTGTTGCGTAAATGAAAATATTNNTGTAAACAAAAAANNNNNNAAACATTTTAGCAGTGTAAGAAGGTGTACTGATACAAAATGTGTTTAGAGTCTACTGATATGTTACTGGCCGTTCGTTGGGAAAAAAATGCTGTATCATTTATTNATCAAANGCGACTTTTGGTGGAATATNATGATATGTGTNGTNAAAATATGACGTAATTTTAGAATNGTCTGATTCGTATTCAGATTTGGTGANGGANTAACGCAGAGTNGACAANTTAATNGAATGGATTAATCGTAATCTTCAGAAACGTAGAAAAAGAAAAACAATTAAAACATTATATTAAGATTATTGATTTGCCTTTTAAGGGTCCATACTCCTGGGAGAGAACATTCAGGATAATATATATACCTGAGAAACTGGCGAATAATTTGATAATTGTTCGGATTGCATTGTTGCCGAATCCTATAACATTAGGTATACATAGTATACAAGCAATTCTCCC-GACGTTATAGGAATTCACAAANGAGAATCGATGGTGTTACTTTATCTTCCTTCCCGTTATACTTTGTCTTTCATTATCCTATTAGATTACATTTCAGTTTCCATCAA
>YJM981
nnnnnnnnnnnnnnnnnnnnnnnnnnnnnnnnnnnnnnnnnnnnnnnnnnnnnnnnnnnnnnnnnnnnnnnnnnnnnnnnnnnnnnnnnnnnnnnnnnnnnnnnnnnnnnnnnnnnnnnnnnnnnnnnnnnnnnnnnnnnnnnnnnnnnnnnnnnnnnnnnnnnnnnnnnnnnnnnnnnnnnnnnnnnnnnnnnnnnnnnnnnnnnnnnnnnnnnnnnnnnnnnnnnnnnnnnnnnnnnnnnnnnnnnnnnnnnnnnnnnnnnnnnnnnnnnnnnnnnnnnnnnnnnnnnnnnnnnnnnnnnnnnnnnnnnnnnnnnnnnnnnnnnnnnnnnnnnnnnnnnnnnnnnnnnnnnnnnnnnnnnnnnnnnnnnnnnnnnnnnnnnnnnnnnnnnnnnnnnnnnnnnnnnnnnnnnnnnnnnnnnnnnnnnnnnnnnnnnnnnnnnnnnnnnnnnnnnnnnnnnnnnnnnnnnnnnnnnnnnnnnnnnnnnnnnnnnnnnnnnnnnnnnnnnnNNNNNNNNNNNNNNNNCCGAATNNNNNNNNNNNNNNNNNNNNNNNNNNNNNAGCANNNNNNCC-GACGTNNNNNNAATTCACAAAAGAGAATCGATGGTNNNNNNNNNNNNNNNNNCNNNNNNNNNNTTNTCTNNNNNNATCCTATTAGATTACNNNTCAGTTTCCATCAA
>YPS128
TGTAATAAGGGTATCAATTCGCATTCTTATATTTAATACATACCCAGTTGTTTGTAGCTGGTGCATATTTAGCGGNAATTCTCTGTTGCGTAAATGAAAATATTAATGTAAACAAAAAAAGACNAAAACATTTTAGCAGTGTAAGAAGTTGTACTGATACAAAATGTGTTTAGAGTCTACTGATATGTTACTGGCCGTTTGTTGGGAAAAAAATGCTGTATCATTTATTAATCAAAAGCGACTTTTGGTGGAATATTATGATATGTGTTGTTAAAATATGACGTAATTTTAGAATTGTCTGATTCGTATTCAAATTTGGTGAAGGAATAACGCAGAGTTGACAATCTAATAGAATGGATTAATCGTAATTTTCAGAAACGTAGGAAAAGAAAAACAATTAAAACATTAT-GTAAGATTATTGATTTGCCTTTTAAGGGTCCATACTCCTGGGAGAGAACATTCAGGATAATATATATACCTGAGAAACTGGCGAATAATTTGATAATTGTTCGGATTGCATTGTTGCCGAATCCTATAACATTAGGTATACATAGTATACAAGCAATTCTCCC-GACGTTATAGGAATTCACAAAAGAGAATCGATGGTGTTACTTTATCTTCCTTCCCGTTATACTTTGTCTTTCATTATCCTATTAGATTACATNNCAGTTTCCATCAA
>YPS606
TGTAANNNNNNNATNNATTCGNANTCNNNNNNNTANNNNNNNNNNNNNNNNNNNTNNNNNNNNNNNNNNNNNNNNNNNNNNNNNNNNNNNN-NNNNNNNNNNNNNNNNNNNNNNNNNNNNNNNNNNNNNNNNNNNNNNNNNNNNNNNNNNNNNNNNNNNNNNNN-NNNNNNNNNNNNNNNNNNNNNNNNNNNNNNNNNNNNNNNNNNNNNNNNNNNNNNN-NNNNNNNNNNNNNNNNNNNNNNNNNNNNNNNNNNNNN-NNNNNNNNNNNNNNNNNNN-NNNNNNNNNNNNNNNNNNNNNNNNNNNNNNNNNNNNNNNNNNNNNNNNnnnnnnnnnnnnnnnnnnnnnnnnnnnnnnnnnnnnnnnnnnnnnnnnnnnnnnnnnnnnnnnnnnnnnnnnnnnnnnnnnnnnnnnnnnnnnnnnnnnnnnnnnnnnnnnnnnnnnnnnnnnnnnnnnnnnnnnnnnnnnnnnnnnnnnnnnnnnnnnnnnnnnnnnnnnnnnnnnnnnnnnnnnnnnNNNNN-NNNNNNNN-NNNNNNNNNNN-NNNNNNNNNNNNNNNNNN-NNNNNNNNNNN-NNNNNNNNNNNNNN-NNNNNNNNNNNNNNNNNNNNNNNNNNN-NNNNNNNNNNNNNNNNNNNNNNNNNNNNNNNNNNNNNNNNNNNNNNNNNNNNNNNNNNNNNNNN
>YS2
TGTAATAAGGGTATCAATTCGCATTCTTATATTTAATACATACCCAGTTGTTTGTAGCTGGTGCATATTTAGCGGCAATTCTCTGTTGCGTAAATGAAAATATTAATGTAAACAAAAAANNNCCAAAACATTTTAGCAGTGTAAGAAGGTGTACTGNNNCAAAATGTGTTTANNATCTACTGATATGTTACTGGCNNNNCATTGGGAAAAAAATGCTGTNNNATTNNNNNNNNNAAAGNGNNNTTNNNNNNNNNNNNATGNNNNNTGTTGTNNNNNNNNNNNNNNNNNNNNNNNNNNNNNNNNNNNNNNNNNNNNNNNNNNNNNNNNNNNNNNNNNNNNNNNNNNNNNNNNNNNNNNNNNNNNNNNNNNNNNNNNNNNNNNNNNNNNNNNNNN-NNNNNNNNNNNNNNNNNNNNNNNNNNNNNNNNNNNNNNNNNNNNNNNNNNNNNNNNNNNNNNNNNNNNNNNNNNNNNNNNNNNNNNNNNNNNNNNNNNNNNNNNNNNNNNNNNNNNNN-NNNNNNNNNNNNNNNNNNNNNNNNNNNNNNNNnnnnnnnnnnnnnnnnnnnnnnnnnnnnnnnnnnnnnnnnnnnnnnnnnnnnnnnnnnnnnnnnnnnnnnnnnnnnnnnnnnnnnnnnnnnnnnnnnnnnnnnnnnnnnnnnnnnnnnnnnnnnnnnnnnnnnnnn
>YS4
nnnnnnnnnnnnnnnnnnnnnnnnnnnnnnnnnnnnnnnnnnnnnnnnnnnnnnnnnnnnnnnnnnnnnnnnnnnnnnnnnnnnnnnnnnnnnnnnnnnnnnnnnnnnnnnnnnnnnnnnnnnnnnnnnnnnnnnnnnnnnnnnnnnnnnnnnnnnnnnnnnnnnnnnnnnnnnnnnnnnnnnnnnnnnnnnnnnnnnnnnnnnnnnnnnnnnnnnnnnnnnnnnnnnnnnnnnnnnnnnnnnnnnnnnnnnnnnnnnnnnnnnnnnnnnnnnnnnnnnnnnnnnnnnnnnnnnnnnnnnnnnnnnnnnnnnnnnnnnnnnnnnnnnnnnnnnnnnnnnnnnnnnnnnnnnnnnnnnnnnnnnnnnnnnnnnnnnnnnnnnnnnnnnnnnnnnnnnnnnnnnnnnnnnnnnnnnnnnnnnnnnnnnnnnnnnnnnnnnnnnnnnnnnnnnnnnnnnnnnnnnnnnnnnnnnnnnnnnnnnnnnnnnnnnnnnnnnnnnnnnnnnnnnnnnnnnnnnnnnnnnnnnnnnnnnnnnnnnnnnnnnnnnnnnnnnnnnnnnnnnnnnnnnnnnnnnnnnnnnnnnnnnnnnnnnnnnnnnnnnnnnnnnnnnnnnnnnnnnnnnnnnnnnnnnnnnnnnnnnnnnnnnnnnnnnnnnnnnnnnnnnnnnnnnnnnnnnnnnnnn
>YS9
nnnnnnnnnnnnnnnnnnnnnnnnnnnnnnnnnnnnnnnnnnnnnnnnnnnnnnnnnnnnnnnnnnnnnnnnnnnnnnnnnnnnnnnnnnnnnnnnnnnnnnnnnnnnnnnnnnnnnnnnnnnnnnnnnnnnnnnnnnnnnnnnnnnnnnnnnnnnnnnnnnnnnnnnnnnnnnnnnnnnnnnnnnnnnnnnnnnnnnnnnnnnnnnnnnnnnnnnnnnnnnnnnnnnnnnnnnnnnnnnnnnnnnnnnnnnnnnnnnnnnnnnnnnnnnnnnnnnnnnnnnnnnnnnnnnnnnnnnnnnnnnnnnnnnnnnnnnnnnnnnnnnnnnnnnnnnnnnnnnnnnnnnnnnnnnnnnnnnnnnnnnnnnnnnnnnnnnnnnnnnnnnnNNNNNNNNNNNNNNNNNNNNNNNNNNNN-NNNNNNNNNNNNNNNNN-NNNNNNNNNNNNNNNNNNNNNNNNNNNNNNNNNNNNNNNNNNNNNNNNNNNNNN-NNNNNNNNNNNNN-NNNNNNNNNNNNNNNNNNNNNNNNNNNNNNNNNNNNNNNNNNNNNNNNNNNNNNNNNNNNNNNNNNNNNNNN-NNNNNNNNNNNNNNNNNNNNNNNNNNNNNNNNNNNNNNNNNNNNNNNNNNNNNNNNNNNNNNNNNNNNNNNNNNNNNNNNNNNNNNNNNNNNNNNNNNNNNNNNNNN
