# Supplementary material for: Evolutionary Genomics of Transposable Elements in Saccharomyces cerevisiae
Source: PLoS One. 2012 Nov 30;7(11):e50978. doi: 10.1371/journal.pone.0050978 (PMC3511429; doi:10.1371/journal.pone.0050978)
Supplement: File S7 — ZIP archive of SGRP strain alignments used for population genomic analyses. Alignments of the orthologous genomic region in each SGRP strain corresponding to each Ty insertion in our re-annotation of the S. cerevisiae reference genome. N’s represent low quality (<Q40 phred score) or missing data, primarily due to the low-coverage sequence of many SGRP strains. The DNA sequence of sacCer2 is included as “REF” and each alignment includes the TE locus and 200 bp of DNA sequence on either side of the Ty insertion site. A dummy sequence shows the position of each TE in the alignment with “T”s. (ZIP) [file pone.0050978.s007.zip › S7/chrV_st62+_TY1.mfa]

>REF
ATCTTCCTTCCCGTTATACTTTGTCTTTCATTATCCTATTAGATTACATTTCAGTTTCCATCAATTTTTGATGGCTGTCTCTCAATTTATATTATCTTCTTATACCGTATATGATGGTATACTAGTTTACAATATTAGACGATGGATGATGATTGGTTCTTATCATAATTTGATTTCGGCAGAAGCAATATTAGAGGTATTGTTGTAACGAAATTCCAATGTCATCTGCTTAGTATTATTAATGTTACCTGAATATTATCACATGCTGCTTAAAAATGTGTTATAAGTATTAAAATCTAGTGAAAGTTGAAATGTAATCTAATAGGATAATGAAACATATGAAACGGAATGAGGAATAATCGTTGTATCACTATGTAGAGATATCGATTTCATTTTGAGGATTCCTATATTCTTGGGGAGAACTTCTACTATATTCTGTATACATGATATAATAGCCTCTCCCAACAATGGAATGCCAACAATTATCGAATTATTCACCAGTTTCTCAGGTATACCTTGTATACCT---------AATATCTTGTATACCTGATATCATAATGTTCAATAACAGTAAAGTGCTAATAATTATGTATTTTTTTGCCGATTTTTCAATATTTCACCTGTTTATCGGTGTCAAAGTACTACGTTTAGTTTACTGTAGGGTTAGTTGATTTTTTTACGGCTAAATTTATGTTGTATTACGGGCTCGAGTAA
>index
-------------------------------------------------------------------------------------------------------------------------------------------------------------------------------------------------------TTTTTTTTTTTTTTTTTTTTTTTTTTTTTTTTTTTTTTTTTTTTTTTTTTTTTTTTTTTTTTTTTTTTTTTTTTTTTTTTTTTTTTTTTTTTTTTTTTTTTTTTTTTTTTTTTTTTTTTTTTTTTTTTTTTTTTTTTTTTTTTTTTTTTTTTTTTTTTTTTTTTTTTTTTTTTTTTTTTTTTTTTTTTTTTTTTTTTTTTTTTTTTTTTTTTTTTTTTTTTTTTTTTTTTTTTTTTTTTTTTTTTTTTTTTTTTTTTTTTTTTTTTTTTTTTTTTTTTTTTTTTTTTTTTTTTTTTTTTTTTTTTTTTT-----------------------------------------------------------------------------------------------------------------------------------------------------------------------------------------------------------------
>273614N
nnnnnnnnnnnnnnnnnnnnnnnnnnnnnnnnnnnnnnnnnnnnnnnnnnnnnnnnnnnnnnnnnnnnnnnnnnnnnnnnnnnnnnnnnnnnnnnnnnnnnnnnnnnnnnnnnnnnnnnnnnnnnnnnnnnnnnnnnnnnnnnnnnnnnnnnnnnnnnnnnnnnnnnnnnnnnnnnnnnnnnnnnnnnnnnnnnnnnnnnnnnnnnnnnnnnnnnnnnnnnnnnnnnnnnnnnnnnnnnnnnnnnnnnnnnnnnnnnnnnnnnnnnnnnnnnnnnnnnnnnnnnnnnnnnnnnnnnnnnnnnnnnnnnnnnnnnnnnnnnnnnnnnnnnnnnnnnnnnnnnnnnnnnnnnnnnnnnnnnnnnnnnnnnnnnnnnnnnnnnnnnnnnnnnnnnnnnnnnnnnnnnnnnnnnnnnnnnnnnnnnnnnnnnnnnnnnnnnnnnnnnnnnnnnnnnnnnnnnnnnnnnnnnnnnnnnnnnnnnnnnnnnnnnnnnnnnnnnnnnnnnnnnnnnnnnnnnnnnnnnnnnnnnnnnnnnnnnnnnnnnnnnnnnnnnnnnnnnnnnnnnnnnnnnnnnnnnnnnnnnnnnnnnnnnnnnnnnnnnnnnnnnnnnnnnnnnnnnnnnnnnnnnnnnnnnnnnnnnnnnnnnnnnnnnnnnnnnnnnnnnnnnnnnnnnnnnnnnnnnnnnnnnnnnnnnnnnnnnnnnnnnnnnnnnnnnnnnn
>322134S
NNNNNNNNNNCCGTTATACTTTGTCTTTCATTATCCTATTAGATTACATTTCAGTTTCCATCAATTTTTGATGGCTGTCTCTCAATTTATANNNNNNNNTTATACCGTATATGATGGTATACTAGTTTACAATATTAGACGATGGATGATGATTGGNNNNNNTCATAATTTGATTTNGNNNGAAGCANNNTTAGAGGTATTNNNGTAANGAAATTCCANNGTCATNTGCNNNGTATTNNNNATGNNNCCTNAATATTATCACATGCCGNNNNNNNNNGTGNNNTAAGTNTTAAAATNNNNNNNNNNNNNNNANNTAATCTNNNNNNNNNNNNNNNNNNNNNNAACGNNNNNNNNNATAATCNTNNNNNNNNNNNNNNNNNNNNTCGATTTCATTTTNNNNNNNNNNATNNNNNNNNNNAGAACTNNNNNNNNNNNNNNNNNNNNNNNNNNNNNNNNNNNNNNNNNnnnnnnnnnnnnnnnnnnnnnnnnnnnnnnnnnnnnnnnnnnnnnnnnnnnnnnnnnnnnnnnnnnnnnnnnnnnnnnnnnnnnnnnnnnnnnnnnnnnnnnnnnnnnnnnnnnnnnnnnnnnnnnnnnnnnnnnnnnnnnnnnnnnnnnnnnnnnnnnnnnnnnnnnnnnnnnnnnnnnnnnnnnnnnnnnnnnnnnnnnnnnnnnnnnnnnnnnnnnnnnnnnnnnnnnnnnnnnnnnnnnnnnnnnnnn
>378604X
ATNNNNNNNCCCGNNATACTTTGTCNNNCANTATCCTATTAGATTACANNNCAGTTTCNATCAATNNNNGATGGCTGTCTCTCAATTTATATTATCTTCTTATACCGTATATGATGGTATACTAGTTTACAATATTAGACGATGGATGATGATTGGTTCTTATCATAATTTGATTTCGGCAGAAGCAATATTAGAGGTATTGTTGCAACGAAATCCCAATGTCATCTGCTTAGTATTATTAATGTTACCTGCATATTATCACATGCTGCTTAAAAATGTGTTATAAGTATTGAAATCTAGTGAAAGTTGAAATGTAATCTAATAGGATAATGAAACATATGAAACGGAATGAGGAATAATCGTTGTATTACTATGTAGAGATATCGATTTCATTTTGAGGATTCCTATATTCTTGGGGAGAACTTCTACTATATTCTGTATACATGATATAATAGCCTTTACCAACAATGGAATGCCAACAATTATCGAATTATTCACCAGTTTCTCAGGTATACCATGTATACCT---------AATATCTTGTATACCTGATATCATAATGTTCAATAACAGTAAAGTGCTAATAATCATGTATTTATTTGCCGATTGTTCAATATTTCACCTGTTTATCGGTGTCAAAGTACTACATTCAGTTTACTGTAGGATTAGTTGATTATTTTTCGGCTAAA---------------------------
>BC187
nnnnnnnnnnnnnnnnnnnnnnnnnnnnnnnnnnnnnnnnnnnnnnnnnnnnnnnnnnnnnnnnnnnnnnnnnnnnnnnnnnnnnnnnnnnnnnnnnnnnnnnnnnnnnnnnnnnnnnnnnnnnnnnnnnnnnnnnnnnnnnnnnnnnnnnnnnnnnnnnnnnnnnnnnnnnnnnnnnnnnnnnnnnnnnnnnnnnnnnnnnnnnnnnnnnnnnnnnnnnnnnnnnnnnnnnnnnnnnnnnnnnnnnnnnnnnnnnnnnnnnnnnnnnnnnnnnnnnnnnnnnnnnnnnnnnnnnnnnnnnnnnnnnnnnnnnnnnnnnnnnnnnnnnnnnnnnnnnnnnnnnnnnnnnnnnnnnnnnnnnnnnnnnnnnnnnnnnnnnnnnnnnnnnnnnnnnnnnnnnnnnnnnnnnnnnnnnnnnnnnnnnnnnnnnnnnnnnnnnnnnnnnnnnnnnnnnnnnnnnnnnnnnnnnnnnnnnnnnnnnnnnnnnnnnnnnnnnnnnnnnnnnnnnnnnnnnnnnnnnnnnnnnnnnnnnnnnnnnnnnnnnnnnnnnnnnnnnnnnnnnnnnnnnnnnnnnnnnnnnnnnnnnnnnnnnnnnnnnnnnnnnnnnnnnnnnnnnnnnnnnnnnnnnnnnnnnnnnnnnnnnnnnnnnnnnnnnnnnnnnnnnnnnnnnnnnnnnnnnnnnnnnnnnnnnnnnnnnnnnnnnnnnnnnnnnnnnnn
>DBVPG1106
NNNNNNNNNNNNGNTATACTNNNNCNTTCANNNNCCTATTAGATTNNNNNNNNNTTTCNNNNNNTTTTTGATGGCNNNNNNNNNNTTTATANNNNNNTCTTATACCNTATATGANNNNNNNNNNGTTTACAGTATTAGACGATGGATGATGATNNNNNNNNNNNNNAATTTGATTTCGGCAGAAGCAATATTAGAGGTATTGNNNNNNCGAAANNNNNNNNNNNNNTNCTTAGTATTATTANNNNNNCCTGAATANNNTNNNNNNNCGCTTAAAAATGTGTTATAAGTATTAAAANNNNNNNNNNNNNNNNNNGTAATCNNNNAGNNTANNNNNACNNNNNNNACGGNNTGNNGAATNNNCGNNNNNNNNNNNNNNNNNNNNATTGATTTCATTTTGAGGANNNNNNNNNNNNNNNNNAGNNCTNNNACNNNNNNNNNNNNNNNNNATANNNNNNNNNNNNNNNNNNNNNNNNNNNNNNNNNNNNNNNNNNNNNNNNNNNNNNNNNNNNNNNNNNNTNNNNNNNNNNNNNNNNNNNNNNNNNNNNNNNNNNGNNNNNNNNNNNTTCNNNNNNNNNNNNNNNNNNNNNNNNNNN-NNNNNNN-NNNNNnnnnnnnnnnnnnnnnnnnnnnnnnnnnnnnnnnnnnnnnnnnnnnnnnnnnnnnnnnnnnnnnnnnnnnnnnnnnnnnnnnnnnnnnnnnnnnnnnnnnnnnnnnnnnn
>DBVPG1373
ATCTTCCTTCCCNNNNNNCTTTGTCNNNCATTANNNNNNTAGATTACATTTCAGTTTCCATCAATTTTTGATGGCTGTCTCTCAATTTATATTATCTTCTTATACCGTATATGATGGTATACTAGTTTACAGTATTAGACGNNNNNNNNNNNNNNNNNNNNNTNNNNNNNNGNNNNNNNNNNNNNNNNNNNNNNNNNNNNNNNNGTNNCGNNNNNNNNNTNNNNNNNNNNNNNNNNNNNNNNNNNNNNNNNNNNNNNNNNNNNNNNNNNNNNNNNNNNNNNNNNNNNNNNNNNNNNNNNNNNNNNNNNNNNNNNNNNNNNNNNNNNNNNNNN-NNNNNNNNNNNNNNNNNNNNNNNNNNNNNNNNNNNNNN-NNNNNNNNNNNNNNNNNNNNNNNNNNNNNNNNNNNNNN-N-NNNNNNNNNNN-NNNNNNNNNNN-NNN-NNNNNNNN-NNNNNNN-NNNNNNNNNNNNNN-NN-NNNNNNN-NNNNNNNNNN-NNNN-NNNNNNNNNNnnnnnnnnnnnnnnnnnnnnnnnnnnnnnnnnnnnnnnnnnnnnnnnnnnnnnnnnnnnnnnnnnnnnnnnnnnnnnnnnnnnnnnnnnnnnnnnnnnnnnnnnnnnnnnnnnnnnnnnnnnnnnnnnnnnnnnnnnnnnnnnnnnnnnnnnnnnnnnnnnnnnnnnnnnnnnnnnnnnnnnnnnnnnnnnnnnnnnnnnnnnnnnn
>DBVPG1788
ATCTTCCTTCCCGTTATACTTTGTCTTTCATTATCCTATTAGATTACATTTCAGTTTCCATCAATTTTTGATGGCTGTCTCTCAATTTATATTATCTTCTTATACCGTATATGATGGTATACTAGTTTACAGTATTAGACGATGGATGATGATTGGTTCTTATCATAATTTGATTTCGGCAGANGCAATATTAGAGGTATTGTTGTAACGAAATTCNAATGTCATCTGCTTAGTATTATTAATGTTANNTGAATATNATCACATGCCGCTTAAAANTGTGTTANAAGTATTAAAANCTAGTGAAANTTGAAATGNAATCTAATAGGATAANGAAACATATGAANCGGNATGAGGAANAATCNTTGTNNNNNNNNNTANAGANANTGATTTCNTTTNNAGGATTNNNNNNNNCTTGGGGAGNNNTNNNNNNNNNNNCNNNNNNNNNNANNNNNNNNNNNNNNNNNNNNNNNNNNNGNNNNNNNNNNnnnnnnnnnnnnnnnnnnnnnnnnnnnnnnnnnnnnnnnnnnnnnnnnnnnnnnnnnnnnnnnnnnnnnnnnnnnnnnnnnnnnnnnnnnnnnnnnnnnnnnnnnnnnnnnnnnnnnnnnnnnnnnnnnnnnnnnnnnnnnnnnnnnnnnnnnnnnnnnnnnnnnnnnnnnnnnnnnnnnnnnnnnnnnnnnnnnnnnnnnnnnnnnnnnnnnnnnnnnnnnnnnnnnnnnn
>DBVPG1853
ATCTTCCTTCCCGTTATACTTTGTCTTTCATTATCCTATTAGATTACATTTCAGTTTCCATCAATTTTTGATGGCTGTCTCTCAATTTATATTATCTTCTTATACTGTATATGATGGTATACTAGTTTACAGTATTAGACGATGGATGATGATTGGTTCTTATCATAATTTGATTTCGGCAGAAGCAATATTAGAGGTATTGTTGTAACGAAATTCCAATGTCATCTGCTTAGTATTATTAATGTTACCTGAATATTATCACATGCCGCTTAAAAATGTGTTATAAGTATTAAAATCTAGTGAAAGTTGAAATGTAATCTAATAGGATAATGAAACATATGAAACGGAATGAGGAATAATCGTTGTATTACAATGTAGAGATATTGATTTCATTTTGAGGATTCCTATATTCTTGGGGAGAACTTCTACTATATTCTGTATACATGATATAATAGCCTCTACCAACAATGGAATGCCAACAATTATCGAATTATTCACCAGTTTCTCAGGTATACCTTGTATACCTTGTATACCTAATATCTTGTATACCTGATATCATAATGTTCAATAACAGTAAAGTGCTAATAATTATGTATTTATTTGCCGATTTTTCAATATTTCACCTGTTTATCGGTGTCAAAGTACTACGTTTAGTTTACTGTAGGGTTAGTTGATTTTTTTACCGCTAAA---------------------------
>DBVPG6040
nnnnnnnnnnnnnnnnnnnnnnnnnnnnnnnnnnnnnnnnnnnnnnnnnnnnnnnnnnnnnnnnnnnnnnnnnnnnnnnnnnnnnnnnnnnnnnnnnnnnnnnnnnnnnnnnnnnnnnnnnnnnnnnnnnnnnnnnnnnnnnnnnnnnnnnnnnnnnnnnnnnnnnnnnnnnnnnnnnnnnnnnnnnnnnnnnnnnnnnnnnnnnnnnnnnnnnnnnnnnnnnnnnnnnnnnnnnnnnnnnnnnnnnnnnnnnnnnnnnnnnnnnnnnnnnnnnnnnnnnnnnnnnnnnnnnnnnnnnnnnnnnnnnnnnnnnnnnnnnnnnnnnnnnnnnnnnnnnnnnnnnnnnnnnnnnnnnnnnnnnnnnnnnnnnnnnnnnnnnnnnnnnnnnnnnnnnnnnnnnnnnnnnnnnnnnnnnnnnnnnnnnnnnnnnnnnnnnnnnnnnnnnnnnnnnnnnnnnnnnnnnnnnnnnnnnnnnnnnnnnnnnnnnnnnnnnnnnnnnnnnnnnnnnnnnnnnnnnnnnnnnnnnnnnnnnnnnnnnnnnnnnnnnnnnnnnnnnnnnnnnnnnnnnnnnnnnnnnnnnnnnnnnnnnnnnnnnnnnnnnnnnnnnnnnnnnnnnnnnnnnnnnnnnnnnnnnnnnnnnnnnnnnnnnnnnnnnnnnnnnnnnnnnnnnnnnnnnnnnnnnnnnnnnnnnnnnnnnnnnnnnnnnnnnnnnnnnnn
>DBVPG6044
ATCTTCCTTCCTGTTATACTTTGTCTTTCATTATCCTATTAGATTACATTTCAGTTTCCATCAATTTTT-ATGGCTGTCTCTCAATTTATGTTATCTTCTTACACCGTATATGATGGTATACTAGTTTACAATATTAGACGATGGATGATGATTGGTTCTTATCATAATTTGATTTCGGCAGAAGCAATATTAGAGGTATTGTTGTAACGAAATTCCAATGTCATCTGCTTAGTATTATTAATGTTACCTGCATATTATCACATGCCGCTTAAAAATGTGTTATAAGTATTAAAATCTAGTGAAAGTTGAAATGTAATCTAATAGGATAATGAAACATATGAAACGGAATGAGGAATAATCGTTGTATTACTATGTAGAGATATCGATTTCATTTTGAGGATTCCTATATNCNTGGGGAGAACTNCTACTATATTCTGNATACATGATATANTAGNCTTTACCAACAATGGAATGCCAACAATTATCGAATTATTCACCAGTTTCTCAGGTATACCTTGTATACCTTGTATACCTAATATCTTGTATACCTGATATCATAATGTTNNATAACAGTAAAGTGCTAATAATTATGTATTTATTTGCCGATTTTTCANTATTTCACCTGTTNATCGGTGTCAANGTACTANNNNNNNTTTACTGTAGGATTAGTTGATTNNNNNNCGGCTAAA---------------------------
>DBVPG6765
ATCTTCCTTCCCGTTATACTTTGTCTTTCATTATCCTATTAGATTACATTTCAGTTTCCATCAATTTTTGATGGCTGTCTCTCAATTTATATTATCTTCTTATACCGTATATGATGGTATACTAGTTTACAGTATTAGACGATGGATGATGATTGGTTCTTATCATAATTTGATTTCGGCAGAAGCAATATTAGAGGTATTGTTGTAACGAAATTCCAATGTCATCTGCTTAGTATTATTAATGTTACCTGAATATTATCACATGCCGCTTAAAAATGTGTTATAAGTATTAAAATCTAGTGAAAGTTGAAATGTAATCTAATAGGATAATGAAACATATGAAACGGAATGAGGAATAATCGTTGTATTACAATGTAGAGATATTGATTTCATTTTGAGGATTCCTATATTCTTGGGGAGAACTTCTACTATATTCTGTATACATGATATAATAGCCTCTACCAACAATGGAATGCCAACAATTATCGAATTATTCACCAGTTTCTCAGGTATACCTTGTATACCTTGTATACCTAATATCTTGTATACCTGATATCATAATGTTCAATAACAGTAAAGTGCTAATAATTATGTATTTATTTGCCGATTTTTCAATATTTCACCNGTTTATCGGTGTCAANGTACTACGTTTAGTTTACTGTAGGGTTAGTTGTTTTTTTTACCGCTAAA---------------------------
>K11
nnnnnnnnnnnnnnnnnnnnnnnnnnnnnnnnnnnnnnnnnnnnnnnnnnnnnnnnnnnnnnnnnnnnnnnnnnnnnnnnnnnnnnnnnnnnnnnnnnnnnnnnnnnnnnnnnnnnnnnnnnnnnnnnnnnnnnnnnnnnnnnnnnnnnnnnnnnnnnnnnnnnnnnnnnnnnnnnnnnnnnnnnnnnnnnnnnnnnnnnnnnnnnnnnnnnnnnnnnnnnnnnnnnnnnnnnnnnnnnnnnnnnnnnnnnnnnnnnnnnnnnnnnnnnnnnnnnnnnnnnnnnnnnnnnnnnnnnnnnnnnnnnnnnnnnnnnnnnnnnnnnnnnnnnnnnnnnnnnnnnnnnnnnnnnnnnnnnnnnnnnnnnnnnnnnnnnnnnnnnnnnnnnnnnnnnnnnnnnnnnnnnnnnnnnnnnnnnnnnnnnnnnnnnnnnnnnnnnnnnnnnnnnnnnnnnnnnnnnnnnnnnnnnnnnnnnnnnnnnnnnnnnnnnnnnnnnnnnnnnnnnnnnnnnnnnnnnnnnnnnnnnnnnnnnnnnnnnnnnnnnnnnnnnnnnnnnnnnnnnnnnnnnnnnnnnnnnnnnnnnnnnnnnnnnnnnnnnnnnnnnnnnnnnnnnnnnnnnnnnnnnnnnnnnnnnnnnnnnnnnnnnnnnnnnnnnnnnnnnnnnnnnnnnnnnnnnnnnnnnnnnnnnnnnnnnnnnnnnnnnnnnnnnnnnnnnnnnn
>L_1374
NTNTTCCTTCCCNNNNTANNNNNNNNTTCATTNNNNNNNNNNNNNNNNNNNNNNNNNNNNNNANNNNNNNNNNNNNNNNNNNNNNNNNNNNNNNNNNNNNNNNNNNNNNNNNNNNNNNNNNNnnnnnnnnnnnnnnnnnnnnnnnnnnnnnnnnnnnnnnnnnnnnnnnnnnnnnnnnnnnnnnnnnnnnnnnnnnnnnnnnnnnnnnnnnnnnnnnnnnnnnnnnnnnnnnnnnnnnnnnnnnnnnnnnnnnnnnnnnnnnnnnnnnnnnnnnnnnnnnnnnnnnnnnnnnnnnnnnnnnnnnnnnnnnnnnnnnnnnnnnnnnnnnnnnnnnnnnnnnnnnnnnNNNNNNNNNNNNNNNNNNNNNNNNNNNNNNNNNNNNNNNGNNNNNNNNNNNNNNNNNNNNNTNNNN-NNNNNNNNNNNNNNNNNNNNNNNNNNNNNNATGATATANTAGCCTCNNNNNNNNNNNNANNNNNNANAATNNNNNAATTATTCANNNNNNNNTCAGGTATACNNTGTATACCNNGTATACCTAATANNNNNNATACCTGATATCATAATGTTCAATAACAGTAAAGTGCTAATAATTATGTATTTATTTGCCGATTTTTCAATATTTCACCTGTTTATCGGTGTCAAAGTACTACGTTTAGTTTACTGTAGNGTTAGTTGTTTTTTTTACCGCTAAA---------------------------
>L_1528
nnnnnnnnnnnnnnnnnnnnnnnnnnnnnnnnnnnnnnnnnnnnnnnnnnnnnnnnnnnnnnnnnnnnnnnnnnnnnnnnnnnnnnnnnnnnnnnnnnnnnnnnnnnnnnnnnnnnnnnnnnnnnnnnnnnnnnnnnnnnnnnnnnnnnnnnnnnnnnnnnnnnnnnnnnnnnnnnnnnnnnnnnnnnnnnnnnnnnnnnnnnnnnnnnnnnnnnnnnnnnnnnnnnnnnnNNNNNNNNNNNNNNNNNNNNNNNNNNNNNNNNNNNNNNNNNNNNNNNNNNNNNNNNNNNNNNNNNNNNNNNNNNNNNNNNNNNNNNNNNNNNNNNNNNNNNANNNNNNNNNNNNNNNNNNNNNNNNNNNNNNNNNNNNNNNNNNNNNNNNNNNNNNNNNCNNNNNNNNNNNNNNNNNNNNNNNNNNNNNAACNNNNNNTNTNNNNNNTATACATGATANNNNNNNNNNNANNNNNNNNNNNNNNNCAANNNNNNTCGAATTATTCACCAGTTTCTCAGGTATACCTTGTATNNNNNNNNNNNNNNNNNTCTTGTATACCTGATATCATAATGTTCAATAACAGTAAAGTGCTAATAATTATGTATTTATTTGCCGATTTTTCAATATTTCACCTGTTTATCGGTGTCAAAGTACTACGTTTAGTTTACTGTAGGGTTAGTTGATTTTTTTACCGCTNNA---------------------------
>NCYC110
nnnnnnnnnnnnnnnnnnnnnnnnnnnnnnnnnnnnnnnnnnnnnnnnnnnnnnnnnnnnnnnnnnnnnnnnnnnnnnnnnnnnnnnnnnnnnnnnnnnnnnnnnnnnnnnnnnnnnnnnnnnnnnnnnnnnnnnnnnnnnnnnnnnnnnnnnnnnnnnnnnnnnnnnnnnnnnnnnnnnnnnnnnnnnnnnnnnnnnnnnnnnnnnnnnnnnnnnnnnnnnnnnnnnnnnnnnnnnnnnnnnnnnnnnnnnnnnnnnnnnnnnnnnnnnnnnnnnnnnnnnnnnnnnnnnnnnnnnnnnnnnnnnnnnnnnnnnnnnnnnnnnnnnnnnnnnnnnnnnnnnnnnnnnnnnnnnnnnnnnnnnnnnnnnnnnnnnnnnnnnnnnnnnnnnnnnnnnnnnnnnnnnnnnnnnnnnnnnnnnnnnnnnnnnnnnnnnnnnnnnnnnnnnnnnnnnnnnnnnnnnnnnnnnnnnnnnnnnnnnnnnnnnnnnnnnnnnnnnnnnnnnnnnnnnnnnnnnnnnnnnnnnnnnnnnnnnnnnnnnnnnnnnnnnnnnnnnnnnnnnnnnnnnnnnnnnnnnnnnnnnnnnnnnnnnnnnnnnnnnnnnnnnnnnnnnnnnnnnnnnnnnnnnnnnnnnnnnnnnnnnnnnnnnnnnnnnnnnnnnnnnnnnnnnnnnnnnnnnnnnnnnnnnnnnnnnnnnnnnnnnnnnnnnnnnnnnnnn
>NCYC361
nnnnnnnnnnnnnnnnnnnnnnnnnnnnnnnnnnnnnnnnnnnnnnnnnnnnnnnnnnnnnnnnnnnnnnnnnnnnnnnnnnnnnnnnnnnnnnnnnnnnnnnnnnnnnnnnnnnnnnnnnnnnnnnnnnnnnnnnnnnnnnnnnnnnnnnnnnnnnnnnnnnnnnnnnnnnnnnnnnnnnnnnnnnnnnnnnnnnnnnnnnnnnnnnnnnnnnnnnnnnnnnnnnnnnnnnnnnnnnnnnnnnnnnnnnnnnnnnnnnnnnnnnnnnnnnnnnnnnnnnnnnnnnnnnnnnnnnnnnnnnnnnnnnnnnnnnnnnnnnnnnnnnnnnnnnnnnnnnnnnnnnnnnnnnnnnnnnnnnnnnnnnnnnnnnnnnnnnnnnnnnnnnnnnnnnnnnnnnnnnnnnnnnnnnnnnnnnnnnnnnnnnnnnnnnnnnnnnnnnnnnnnnnnnnnnnnnnnnnnnnnnnnnnnnnnnnnnnnnnnnnnnnnnnnnnnnnnnnnnnnnnnnnnnnnnnnnnnnnnnnnnnnnnnnnnnnnnnnnnnnnnnnnnnnnnnnnnnnnnnnnnnnnnnnnnnnnnnnnnnnnnnnnnnnnnnnnnnnnnnnnnnnnnnnnnnnnnnnnnnnnnnnnnnnnnnnnnnnnnnnnnnnnnnnnnnnnnnnnnnnnnnnnnnnnnnnnnnnnnnnnnnnnnnnnnnnnnnnnnnnnnnnnnnnnnnnnnnn
>RM11_1A
ATCTTCCTTCCCGNTATACTTTGTCTTTCATTATCCTATTAGATTACATTTCAGTTTCCATCAATTTTTGATGGCTGTCTCTCAATTTATATTATCTTCTTATACTGTATATGATGGTATACTAGTTTACAGTATTAGACGATGGATGATGATTGGTTCTTATCATAATTTGATTTCGGCAGAAGCAATATTAGAGGTATTGTTGTAACGAAATTCCAATGTCATCTGCTTAGTATTATTAATGTTACCTGAATATTATCACATGCCGCTTAAAAATATGTTATAAGTATTAAAATCTAGTGAAAGTTGAAATGTAATCTAATAGGATAATGAAACATATGAAACGGAATGAGGAATAATCGTTGTATTACAATGTAGAGATATTGATTTCATTTTGAGGATTCCTATATTCTTGGGGAGAACTTCTACTATATTCTGTATACATGATATAATAGCCTCTACCAACAATGGAATGCCAACAATTATCGAATTATTCACCAGTTTCTCAGGTATACCTTGTATACCTTGTATACCTAATATCTTGTATACCTGATATCATAATGTTCAATAACAGTAAAGTGCTAATAATTATGTATTTATTTGCCGATTTTTCAATATTTCACCTGTTTATCGGTGTCAAAGTACTACGTTTAGTTTACTGTAGGGTTAGTTGATTTTTTTACCGTTAAA---------------------------
>S288c
ATCTTCCTTCCCGTTATACTTNGTCTTTCATTATCCTATTAGATTACATTTCAGTTTCCATCAATTTTTGATGGCTGTCTCTCAATTTATATTATCTTCTTATACCGTATATGATGGTATACTAGTTTACAATATTAGACGATGGATGATGATTGGTTCTTATCATAATTTGATTTCGGCAGAAGCAATATTAGAGGTATTGTTGTAACGAAATTCCAATGTCATCTGCTTAGTATTATTAATGTTACCTGAATATTATCACATGCTGCTTAAAAATGTGTTATAAGTATTAAAATCTAGTGAAAGTTGAAATGTAATCTAATAGGATAATGAAACATATGAAACGGAATGAGGAATAATCGTTGTATCACTATGTAGAGATATCGATTTCATTTTGAGGATTCCTATATTCTTGGGGAGAACTTCTACTATATTCTGTATACATGATATAATAGCCTCTCCCAACAATGGAATGCCAACAATTATCGAATTATTCACCAGTTTCTCAGGTATACCTTGTATACCT---------AATATCTTGTATACCTGATATCATAATGTTCAATAACAGTAAAGTGCTAATAATTATGTATTTTTTTGCCGATTTTTCAATATTTCACCTGTTTATCGGTGTCAAAGTACTACGTTTAGTTTACTGTAGGGTTAGTTGATTTTTTTACGGCTAAATTTATGTTGTATTACGGGCTCGAGTAA
>SK1
ATCTTCCTTCCTGTTATACTTTGTCTTTCATTATCCTATTAGATTACATTTCAGTTTCCATCAATTTTT-ATGGCTGTCTCTCAATTTATGTTATCTTCTTACACCGTATATGATGGTATACTAGTTTACAATATTAGACGATGGATGATGATTGGTTCTTATCATAATTTGATTTCGGCAGAAGCAATATTAGAGGTATTGTTGTAACGAAATTCCAATGTCATCTGCTTAGTATTATTAATGTTACCTGCATATTATCACATGCCGCTTAAAAATGTGTTATAAGTATTAAAATCTAGTGAAAGTTGAAATGTAATCTAATAGGATAATGAAACATATGAAACGGAATGAGGAATAATCGTTGTATTACTATGTAGAGATATCGATTTCATTTTGAGGATTCCTATATTCTTGGGGAGAACTTCTACTATATTCTGTATACATGATATAATAGCCTTTACCAACAATGGAATGCCAACAATTATCGAATTATTCACCAGTTTCTCAGGTATACCTTGTATACCTTGTATACCTAATATCTTGTATACCTGATATCATAATGTTCAATAACAGTAAAGTGCTAATAATTATGTATTTATTTGCCGATTTTTCAATATTTCACCTGTTTATCGGTGTCAAAGTACTACATTCAGTTTACTGTAGGATTAGTTGATTATTTTTCGGCTAAA---------------------------
>UWOPS03_461_4
nnnnnnnnnnnnnnnnnnnnnnnnnnnnnnnnnnnnnnnnnnnnnnnnnnnnnnnnnnnnnnnnnnnnnnnnnnnnnnnnnnnnnnnnnnnnnnnnnnnnnnnnnnnnnnnnnnnnnnnnnnnnnnnnnnnnnnnnnnnnnnnnnnnnnnnnnnnnnnnnnnnnnnnnnnnnnnnnnnnnnnnnnnnnnnnnnnnnnnnnnnnnnnnnnnnnnnnnnnnnnnnnnnnnnnnnnnnnnnnnnnnnnnnnnnnnnnnnnnnnnnnnnnnnnnnnnnnnnnnnnnnnnnnnnnnnnnnnnnnnnnnnnnnnnnnnnnnnnnnnnnnnnnnnnnnnnnnnnnnnnnnnnnnnnnnnnnnnnnnnnnnnnnnnnnnnnnnnnnnnnnnnnnnnnnnnnnnnnnnnnnnnnnnnnnnnnnnnnnnnnnnnnnnnnnnnnnnnnnnnnnnnnnnnnnnnnnnnnnnnnnnnnnnnnnnnnnnnnnnnnnnnnnnnnnnnnnnnnnnnnnnnnnnnnnnnnnnnnnnnnnnnnnnnnnnnnnnnnnnnnnnnnnnnnnnnnnnnnnnnnnnnnnnnnnnnnnnnnnnnnnnnnnnnnnnnnnnnnnnnnnnnnnnnnnnnnnnnnnnnnnnnnnnnnnnnnnnnnnnnnnnnnnnnnnnnnnnnnnnnnnnnnnnnnnnnnnnnnnnnnnnnnnnnnnnnnnnnnnnnnnnnnnnnnnnnnnnnn
>UWOPS05_217_3
nnnnnnnnnnnnnnnnnnnnnnnnnnnnnnnnnnnnnnnnnnnnnnnnnnnnnnnnnnnnnnnnnnnnnnnnnnnnnnnnnnnnnnnnnnnnnnnnnnnnnnnnnnnnnnnnnnnnnnnnnnnnnnnnnnnnnnnnnnnnnnnnnnnnnnnnnnnnnnnnnnnnnnnnnnnnnnnnnnnnnnnnnnnnnnnnnnnnnnnnnnnnnnnnnnnnnnnnnnnnnnnnnnnnnnnnnnnnnnnnnnnnnnnnnnnnnnnnnnnnnnnnnnnnnnnnnnnnnnnnnnnnnnnnnnnnnnnnnnnnnnnnnnnnnnnnnnnnnnnnnnnnnnnnnnnnnnnnnnnnnnnnnnnnnnnnnnnnnnnnnnnnnnnnnnnnnnnnnnnnnnnnnnnnnnnnnnnnnnnnnnnnnnnnnnnnnnnnnnnnnnnnnnnnnnnnnnnnnnnnnnnnnnnnnnnnnnnnnnnnnnnnnnnnnnnnnnnnnnnnnnnnnnnnnnnnnnnnnnnnnnnnnnnnnnnnnnnnnnnnnnnnnnnnnnnnnnnnnnnnnnnnnnnnnnnnnnnnnnnnnnnnnnnnnnnnnnnnnnnnnnnnnnnnnnnnnnnnnnnnnnnnnnnnnnnnnnnnnnnnnnnnnnnnnnnnnnnnnnnnnnnnnnnnnnnnnnnnnnnnnnnnnnnnnnnnnnnnnnnnnnnnnnnnnnnnnnnnnnnnnnnnnnnnnnnnnnnnn
>UWOPS05_227_2
NTNNNCNNNCCCGNNNNNNNTNNTNNNNCANNNNNNNNNNNNNNNNNANTNCAGTNNNNNNNNNTNNNNNNNNNNTGTNNNNNNNNNNNNNNNNTNNNNNNNNNNNNNNNNNNNNNNNNTNCTNNNNNNNNATNNNNGACGATNGANGNNNNNNNNNNNNNNTCANNNNNNNNNNNNNNNNGAAGCANTNNNNGNNNNNNNNNNNNNNNNNNNNNN-NNNGTNATCTGCNNNNNNNNNTTAANNNNACNNNCNTNTNNNCNNNTGCCGCNNNNNNATNNGTTATANNNANNNNNNNCTAGTGAAAGNNNNNNNNTNNNNNNNNAGGATAATGAAACATATGAAACGNNNTGAGGAATAATCGTTGTATTACTATGTAGAGATATC-ATTTCATTTTGAGGATTCCTATATTCTTGGGGAGAACNNNTACTATATTCTGTATACATGTTATAATAGCCTTTACCAACAATGGAATGCCAACAATTATCGAATTATTCACCAGTTTCTCAGGTATACCATGTATACCT---------AATATCTTGTATACCTGATATCATAATGTTCAATAACAGTAAAGTGCTANTAATCATGTATTTATTNGCCGATNGTTCAATATTNCACCTGTTNATCGGTGTCAAAGTACTACATTCAGTTNACTGTAGGATNAGTTGATTATTTTTCGGCTAAA---------------------------
>UWOPS83_787_3
NNNTTCCTTNCCGTTATACTTTGTCTTTCATTATCCNATTAGATTACATTTCAGTTTCCATCAATTTTTGATGGNNNNNNNNNNATTTATATTNNNTTCTTATACCGTATATGATGGTATACTAGTTTACAATATTAGACGNTGGATGATGATTGGTTCTTATCATAATNNNATTTCGNNNNNNGCAATATTAGAGGTATTGTTGCAACGAAATTCCAATGTCATCTGCNNNNTATNNNNNNNNTCACCTGCATATTANNNNNNNNNNNNNNNNNNNNNNNNNNNNNNNNNNNNANNNNNNNNNNNNNGNNANNNNNNNNNNNNNGATAANNNNANNNNNNNNNCGGNNNNNNNNNNNNNNNNNNNNNNNNNNNNNNNNNNNNNNGANNNNNNNNNNNNNNNNNNNNnnnnnnnnnnnnnnnnnnnnnnnnnnnnnnnnnnnnnnnnnnnnnnnnnnnnnnnnnnnnnnnnnnnnnnnnnnnnnnnnnnnnnnnnnnnnnnnnnnnnnnnnnnnnnnnnnnnnnnnnnnnnnnnnnnnnnnnnnnnnnnnnnnnnnnnnnnnnnnnnnnnnnnnnnnnnnnnnnnnnnnnnnnnnnnnnnnnnnnnnnnnnnnnnnnnnnnnnnnnnnnnnnnnnnnnnnnnnnnnnnnnnnnnnnnnnnnnnnnnnnnnnnnnnnnnnnnnnnnnnnnnnnnnnnnnnnnnnnnnnnnnnnnnnnn
>UWOPS87_2421
ATCTTCCTTCCCGTTATACTTTTTCTTTCATTATCCTATTAGGTTACATTTCAGTTTCCATCAATTTTNGATGGCTGTCTCTCAATTTATATTATCTTCTTATACCGTATATGATGGTATACTAGTTTACAATATTAGACGATGGATGATGATTGGTTCTTATCANNNNNNNNNNNNNNNNNAANNNNNNNNNNANNNNNNNNNNNNNNNNNNNTNNNNNNNNNNNNGCTNNNNNNNNNNNNNNNNNNNNNCNNNNNNNNNNNNNNNNNNNNNNNNNNTGTTNNNANNATTAANNNNNNNTGAAAGTTGAAATGNNNNNNAATAGGATAATGAAACANNNNANACGGAATGAGGAATNANNNNTGTATTACTATGTNNNNNNATCGATTNNNNNNNNAGGNNNNNNNNNNNNNNNNGGAGNNNTTCNNCTATNNNNNNTNTACATGATATAATNNNNNNNNNNNNNNNNNNAATGCCAACNNNNNTCGAATTNNNNNCNNNNNNNNNNNNNNNACCTTGTATACCT---------AATATCNNNNNTACCTGATATCNTNNNGTTCNNNNNNNNTAAANNNNNNNNNNNNNNGTANNNNNNTGCCGATTGTNCNNNNTTTCACCTGNNNNNNNNNNNNNNNNNNNTNNNNNNNNNNNNNNNTAGGNNNNNNNGNNNNNNNNNNNNNNNNN---------------------------
>W303
ATCTTCCTTCCCGTTATACTTTGTCTTTCATTATCCTATTAGATTACATTTCAGTTTCCATCAATTTTTGATGGCTGTCTCTCAATTTATATTATCTTCTTATACCGTATATGATGGTATACTAGTTTACAATATTAGACGATGGATGATGATTGGTTCTTATCATAATTTGATTTCGGCAGAAGCAATATTAGAGGTATTGTTGTAACGAAATTCCAATGTCATCTGCTTAGTATTATTAATGTTACCTGAATATTATCACATGCTGCTTAAAAATNNGTTATAAGTATTNNNATCTAGNNNNANNTGAAANGTAATNNAATAGGATANTGNNNNNNNNNNNACGGANNNAGGNNNAATCGTTGTATCACTATGTAGAGATATCGATTTCATTTTGAGGATTCCTATATTCTTGGGGAGAACTTCTACTATATTCTGTATACATGATATAATAGCCTCTCCCAACAATGGAATGCCAACAATTATCGAATTATTCACCAGTTTCTCAGGTATACCNNNNNNACCT---------AATATCTTGTATACCTGATATCATAATGTTCAATAACAGTAAAGTNNNNNTAATTATGTATTTTTTTGCCGATTTTTCAATATTTCACCTGTTTATCGGTGTCAAAGTACTACGTTTAGTTTACTGTAGGGTTAGTTGATTTTTTTACGGCTAAATTTATGTTGTATTACGGGCTCGAGTAA
>Y12
nnnnnnnnnnnnnnnnnnnnnnnnnnnnnnnnnnnnnnnnnnnnnnnnnnnnnnnnnnnnnnnnnnnnnnnnnnnnnnnnnnnnnnnnnnnnnnnnnnnnnnnnnnnnnnnnnnnnnnnnnnnnnnnnnnnnnnnnnnnnnnnnnnnnnnnnnnnnnnnnnnnnnnnnnnnnnnnnnnnnnnnnnnnnnnnnnnnnnnnnnnnnnnnnnnnnnnnnnnnnnnnnnnnnnnnnnnnnnnnnnnnnnnnnnnnnnnnnnnnnnnnnnnnnnnnnnnnnnnnnnnnnnnnnnnnnnnnnnnnnnnnnnnnnnnnnnnnnnnnnnnnnnnnnnnnnnnnnnnnnnnnnnnnnnnnnnnnnnnnnnnnnnnnnnnnnnnnnnnnnnnnnnnnnnnnnnnnnnnnnnnnnnnnnnnnnnnnnnnnnnnnnnnnnnnnnnnnnnnnnnnnnnnnnnnnnnnnnnnnnnnnnnnnnnnnnnnnnnnnnnnnnnnnnnnnnnnnnnnnnnnnnnnnnnnnnnnnnnnnnnnnnnnnnnnnnnnnnnnnnnnnnnnnnnnnnnnnnnnnnnnnnnnnnnnnnnnnnnnnnnnnnnnnnnnnnnnnnnnnnnnnnnnnnnnnnnnnnnnnnnnnnnnnnnnnnnnnnnnnnnnnnnnnnnnnnnnnnnnnnnnnnnnnnnnnnnnnnnnnnnnnnnnnnnnnnnnnnnnnnnnnnnnnnnnnnnnnnn
>Y55
ATCTTCCTTCCTGTTATACTTTGTCTTTCATTATCCTATTAGATTACATTTCAGTTTCCATCAATTTTT-ATGGCTGTCTCTCAATTTATGTTATCTTCTTACACCGTATATGATGGTATACTAGTTTACAATATTAGACGATGGATGATGATTGGTTCTTATCATAATTTGATTTCGGCAGAAGCAATATTAGAGGTATTGTTGTAACGAAATTCCAATGTCATCTGCTTAGTATTATTAATGTTACCTGCATATTATCACATGCCGCTTAAAAATGTGTTATAAGTATTAAAATCTAGTGAAAGTTGAAATGTAATCTAATAGGATAATGAAACATATGAAACGGAATGAGGAATAATCGTTGTATTACTATGTAGAGATATCGATTTCATTTTGAGGATTCCTATATTCTTGGGGAGAACTTCTACTATATTCTGTATACATGATATAATAGCCTTTACCAACAATGGAATGCCAACAATTATCGAATTATTCACCAGTTTCTCAGGTATACCTTGTATACCTTGTATACCTAATATCTTGTATACCTGATATCATAATGTTCAATAACAGTAAAGTGCTAATAATTATGTATTTATTTGCCGATTTTTCAATATTTCACCTGTTTATCGGTGTCAAAGTACTACATTCAGTTTACTGTAGGATTAGTTGATTATTTTTCGGCTAAA---------------------------
>Y9
nnnnnnnnnnnnnnnnnnnnnnnnnnnnnnnnnnnnnnnnnnnnnnnnnnnnnnnnnnnnnnnnnnnnnnnnnnnnnnnnnnnnnnnnnnnnnnnnnnnnnnnnnnnnnnnnnnnnnnnnnnnnnnnnnnnnnnnnnnnnnnnnnnnnnnnnnnnnnnnnnnnnnnnnnnnnnnnnnnnnnnnnnnnnnnnnnnnnnnnnnnnnnnnnnnnnnnnnnnnnnnnnnnnnnnnnnnnnnnnnnnnnnnnnnnnnnnnnnnnnnnnnnnnnnnnnnnnnnnnnnnnnnnnnnnnnnnnnnnnnnnnnnnnnnnnnnnnnnnnnnnnnnnnnnnnnnnnnnnnnnnnnnnnnnnnnnnnnnnnnnnnnnnnnnnnnnnnnnnnnnnnnnnnnnnnnnnnnnnnnnnnnnnnnnnnnnnnnnnnnnnnnnnnnnnnnnnnnnnnnnnnnnnnnnnnnnnnnnnnnnnnnnnnnnnnnnnnnnnnnnnnnnnnnnnnnnnnnnnnnnnnnnnnnnnnnnnnnnnnnnnnnnnnnnnnnnnnnnnnnnnnnnnnnnnnnnnnnnnnnnnnnnnnnnnnnnnnnnnnnnnnnnnnnnnnnnnnnnnnnnnnnnnnnnnnnnnnnnnnnnnnnnnnnnnnnnnnnnnnnnnnnnnnnnnnnnnnnnnnnnnnnnnnnnnnnnnnnnnnnnnnnnnnnnnnnnnnnnnnnnnnnnnnnnnnnnnnnn
>YIIc17_E5
NNNNNNNNNNNNNNNNNNNNNNNNNN-NNNNNNNNNNNNNNNNNNNNNNNNNNNNNNNNNNNNNNNNNN-NNNNNNNNNNNNNNNNNNNNNNNNNNNNNNNANNNNNNNTNNNNNNNNNNANNANNNNNNNNNNNNAGACGATGGATGATGNNNNNNNNNNNNCANNNNNNNNNNNCNGCAGAAGNNNNNTTAGAGGTATTGTTGTAACGNNNNNNCAATATCATCTGCTTAGTATTATTAATGTTACCTGCATATTATCACATGCCGCTTAAAAATGTGTTATAAGTATTAAAATCTAGTGAAAGTTGAAATGTAATCTAATAGGATAATGAAACATATGAAACGGAATGAGGAATAATCGTTGTATTACTATGTAGAGATATCGATTTCATTTTGAGGATTCCTATNNNNTTGGGGAGAACTTCTACTATATTCTGTATACATGATATAATAGCCTCTACCAACAATGGAATGCCAACAATTATCGAATTATTCACCAGTTTCTCAGGTATACCTTGTATACCTTGTATACCTAATATCTTGTATACCTGATATCATAATTTTCAATAAGAGTAAAGTGCTAATAATCATGTATTTATTTGCCGATTTTTCAATATTTCACCTGTTTATCGGTGTCAAAGTACCACGTTTAGTTTACTGTAGGGTTAGTTGATTTTTT-ACGGCTAAA---------------------------
>YJM789
ATCTTCCTTCCCGTTATACTTTGTCTTTCATTATCCTATTAGATTACATTTCAGTTTCCATCAATTTTTGATGGCTGTCTCTCAATTTATATTATCTTCTTATACCGTATATGATGGTATACTAGTTTACAGTATTAGACGATGGATGATGATTGGTTCTTATCATAATTTGATTTCGGCAGAAGCAATATTAGAGGTATTGTTGTAACGAAATTCCAATGTCATCTGCTTAGTATTATTAATGTTACCTGAATATTATCACATGCCGCTTAAAAATGTGTTATAAGTATTAAAATCTAGTGAAAGTTGAAATGTAATCTAATAGGATAATGAAACATATGAAACGGAATGAGGAATAATCGTTGTATTACAATGTAGAGATATTGATTTCATTTTGAGGATTCCTATATTCTTGGGGAGAACTTCTACTATATTCTGTATACATGATATAATAGCCTCTACCAACAATGGAATGCCAACAATTATCGAATTATTCACCAGTTTCTCAGGTATACCTTGTATACCTTGTATACCTAATATCTTGTATACCTGATATCATAATGTTCAATAACAGTAAAGTGCTAATAATTATGTATTTATTTGCCGATTTTTCAATATTTCACCTGTTTATCGGTGTCAAAGTACTACGTTTAGTTTACTGTAGGGTTAGTTGATTTTTTTACCGCTAAA---------------------------
>YJM975
NNNNNNNNNNCCGNNNNNNTNNNNNNTTCATNNNNNNNTTAGATNNNATTTCAGTTTCCATCAATTTTTGATGGCTGTCTCTCAATTTATATTATCTTCTTATACCGTATATGATGGTATACTAGTTTACAGTATTAGACGATGGATGATGATNGGTTCTTATCATAATTTGATTTCGGCAGAAGCAATATTAGAGGTATTGTTGTAACGAAATTCCAATGTCATCTGCTTAGTATTATTAATGTTACCTGAATATTATCACATGCCGCTTAAAAATGTGTTATAAGTATTAAAATCTAGTGAAAGTTGAANTGTAATCTAATAGGATAATGAAACATATGAAACGGAATGAGGAATAATCGTTGTATTACAATGTAGAGATATTGATTTCATTTTGAGGATTCCTATATTCTTGGGGAGAACTTCTACTATATTCTGTATACATGATATAATAGCCTCTACCAACAATGGAATGCCAACAATTATCGAATTATTCACCAGTTTCTCAGGTATACCTTGTATACCTTGTATACCTAATATCTTGTATACCTGATATCATAATGTTCAATAACAGTAAAGTGCTAATAATTATGTATTTATTTGCCGATTTTTCAATATTTCACCTGTTTATCGGTGTCAAAGTACTACGTTTAGTTTACTGTAGGGTTAGTTGTTTTTTTTACCGCTAAA---------------------------
>YJM978
ATCTTCCTTCCCGTTATACTTTGTCTTTCATTATCCTATTAGATTACATTTCAGTTTCCATCAATTTTTGATGGCTGTCTCTCAATTTATATTATCTTCTTATACCGTATATGATGGTATACTAGTTTACAGTATTAGACGATGGATGATGATTGGTTCTTATCATAATTTGATTTCGGCAGAAGCAATATTAGAGGTATTGTTGTAACGAAATTCCAATGTCATCTGCTTAGTATTATTAATGTTACCTGAATATTATCACATGCCGCTTAAAAATGTGTTATAAGTATTAAAATCTAGTGAAAGTTGAAATGTAATCTAATAGGATAATGAAACATATGAAACGGAATGAGGAATAATCGTTGTATTACAATGTAGAGATATTGATTTCATTTTGAGGATTCCTATATTCTNNGGGAGNACTTCTANTATATTCTGTANACATGANATAATAGNCTCTACCAACANTGGAATGCCAACAATNATCGAATNATTCACCAGTTTCTCAGGTATACCTTGTATACCTTGTATANCTAATATCTTGTATACCTGATATCATAATGTTNNNTNACAGNNNAGTGCTAATAATTATGTATTTATTTGCCGATTTNNNNATATTTNANNNNNNNATCGGTNTNNAAGTACTACGTTTAGTTNACTGTAGNNTTAGTTGTTTTTTTTACCGCTAAN---------------------------
>YJM981
NNNNNNNNNCNNNNNNNNNNTTNTCTNNNNNNATCCTATTAGATTACNNNTCAGTTTCCATCAATTTTTGATGGCTNNCTCTCAATTTATATTATCTTCTTATACNNNATATGATGGTATACTANNNNACAGTNNTAGACGATGGATGATGATTGGTTCTTATCATAATTTGATTTCGGCAGAAGCAATATTAGAGNNNNNNTTGTAACGAANNNCCAATGTCATCTGCTTAGTATTATTAATGTTACCTGAATATTATCACATGCCGCTTAAAAATGTGTTATAAGTATTAAAATCTAGTGAAAGTTGAAATGTAATCTAATAGGATAATGAAACATATGAAACGGAATGAGGAATAATCGTTGTNNNNNNNNGTAGNGATATTGATTTCATTTTGANNNNNNCTATATTCTTGGNNNNNACTTCTACTATATTCTGTATACATGATATAATAGCCTCTNCNAACAATGGANTNNCAACAATTATCGAATTATTCACCAGTTTCNNNNNNATACCTTNNATNNNNNNNNNNNNNNNNNTCTTGTNTACNNNNNNTCNNNNNNNNNNNNNNCANNAAANNNNNNNTNNNNNNNNNNNNNNNNNNNNNNNNTNNNNNNNNNNNNNNNNNNNNNNNNNNNNNNNNNNNNNNNNNNNNNNNNNNNNNNNNNNNNNNNNNNNNNNNNNNNNNNN---------------------------
>YPS128
ATCTTCCTTCCCGTTATACTTTGTCTTTCATTATCCTATTAGATTACATNNCAGTTTCCATCAATTTTTGATGGCTGTCTCTCAATTTATATTATCTTCTTATACCGTATATGATGGTATACTAGTTTACAATATTAGACGATNNNNNNTGATTGGTTCTTATCATAATTTGATTTCGGCAGAAGCAATATTAGAGGTATTGTTGTAACGAAATTCCAATGTCATCTGCTTAGTATTATTAATGTTACCTGCATATTATCACATGCCGCTTAAAAATGTGTTATAAGTATTAAAATCTAGTGAAAGTTGAAATGTAATCTAATAGGATAATGAAACATATGAAACGGAATGAGGAATAATCGTTGTATTACTATGTAGAGNNNTNNNNNNCATTTTGANNNNNNCTATATTCTTGGNNNNNNNNNNTNNNNTATTCTGTATANNNNNNNNNATAGCNNNNNNNNNNNNNNNNNNNNNNNCNNNNNNNNNNNNNNNNNNNNNNNNNNNNNNNNNNNNNNNNNNNNNNNNNNNNNNNNNNNNNNNNNNNNNNNNNNNNNNNNNNNNNNNNNNNNNNNNNNNNNNNNNNNNNNNNNNNNNNNNNNNNNNNN-NNNNNNNNNNNNNNNNNNNNNNNNNNNNNNNNNNNNNNNNNNNNNNNNNNNnnnnnnnnnnnnnnnnnnnnnnnnnnnnnnnnnnnnnnnnnnnnnnnnnnnnnnnnn
>YPS606
NNNNNNNNNNNNNNNNNNNNNNNNNNNNNNNNNNNNNNNNNNNNNNNNNNNNNNNNNNNNNNNNNNNNNNNNNNNNNNNNNNNNNNNNNNNNNNNNNNNNNNNNNCGTATATGATGGTATACTAGTTTACAATATTAGACGATGGATGATGATTGGTTCTTATCATAATTTGATTTCGGCAGAAGCAATATTAGAGGTATTGTTGTAACGAAATTCCAATGTCATCTGCTTAGTATTATTAATGTTACCTGCATATTATCACATGCCGCTTAAAAATGTGTTATAAGTATTAAAATCTAGTGAAAGTTGAAATGTAATCTAATAGGATAATGAAACATATGAAACGGAATGAGGAANAATCGTTGTATTACTATGTAGAGATATCGATTTCATTTTGAGGATTCCTATATTCTTGGGGAGAACTTCTACTATATTCTGTATACATGATATAATAGCCTCTACCAACAATGGAATGCCAACAATTATCGAATTATTCACCAGTTTCTCAGGTATACCTTGTATACCTTGTATACCTAATATCTTGTATACCTGATATCATAATTTTCAATAAGAGTAAAGTGCTAATAATCATGTATTTATTTGCCGATTGTTCAATATTTCACCTGTTTATCGGTGTCAAAGTACTACATTCAGTTTACTGTAGGATTAGTTGATTATTTTTCGGCTATA---------------------------
>YS2
nnnnnnnnnnnnnnnnnnnnnnnnnnnnnnnnnnnnnnnnnnnnnnnnnnnnnnnnnnnnnnnnnnnnnnnnnnnnnnnnnnnnnnnnnnnnnnnnnnnnnnnnnnnnnnnnnnnnnnnnnnnnnnnnnnnnnnnnnnnnnnnnnnnnnnnnnnnnnnnnnnnnnnnnnnnnnnnnnnnnnnnnnnnnnnnnnnnnnnnnnnnnnnnnnnnnnnnnnnnnnnnnnnnnnnnnnnnnnnnnnnnnnnnnnnnnnnnnnnnnnnnnnnnnnnnnnnnnnnnnnnnnnnnnnnnnnnnnnnnnnnnnnnnnnnnnnnnnnnnnnnnnnnnnnnnnnnnnnnnnnnnnnnnnnnnnnnnnnnnnnnnnnnnnnnnnnnnnnnnnnnnnnnnnnnnnnnnnnnnnnnnnnnnnnnnnnnnnnnnnnnnnnnnnnnnnnnnnnnnnnnnnnnnnnnnnnnnnnnnnnnnnnnnnnnnnnnnnnnnnnnnnnnnnnnnnnnnnnnnnnnnnnnnnnnnnnnnnnnnnnnnnnnnnnnnnnnnnnnnnnnnnnnnnnnnnnnnnnnnnnnnnnnnnnnnnnnnnnnnnnnnnnnnnnnnnnnnnnnnnnnnnnnnnnnnnnnnnnnnnnnnnnnnnnnnnnnnnnnnnnnnnnnnnnnnnnnnnnnnnnnnnnnnnnnnnnnnnnnnnnnnnnnnnnnnnnnnnnnnnnnnnnnnnnnnnnnnnn
>YS4
nnnnnnnnnnnnnnnnnnnnnnnnnnnnnnnnnnnnnnnnnnnnnnnnnnnnnnnnnnnnnnnnnnnnnnnnnnnnnnnnnnnnnnnnnnnnnnnnnnnnnnnnnnnnnnnnnnnnnnnnnnnnnnnnnnnnnnnnnnnnnnnnnnnnnnnnnnnnnnnnnnnnnnnnnnnnnnnnnnnnnnnnnnnnnnnnnnnnnnnnnnnnnnnnnnnnnnnnnnnnnnnnnnnnnnnnnnnnnnnnnnnnnnnnnnnnnnnnnnnnnnnnnnnnnnnnnnnnnnnnnnnnnnnnnnnnnnnnnnnnnnnnnnnnnnnnnnnnnnnnnnnnnnnnnnnnnnnnnnnnnnnnnnnnnnnnnnnnnnnnnnnnnnnnnnnnnnnnnnnnnnnnnnnnnnnnnnnnnnnnnnnnnnnnnnnnnnnnnnnnnnnnnnnnnnnnnnnnnnnnnnnnnnnnnnnnnnnnnnnnnnnnnnnnnnnnnnnnnnnnnnnnnnnnnnnnnnnnnnnnnnnnnnnnnnnnnnnnnnnnnnnnnnnnnnnnnnnnnnnnNNNNNNN-NNNNNNNNNNNNNNNNNNNNNNNNNNNNNNNNNNNNNNANNNNNNNNNNTATTTGCCGATTNNNNNNNATTTCNNNNNNNNNNNGGNNNNNNNNNNNNNNNNNNNNNNNNNNNNNNNGTTAGTTGATTTNNN-NNNNNNNNN---------------------------
>YS9
NNNNNNNNNNNNNNNNNNNNNNNNNNNNNNNNNNNNNNNNNNNNNNNNNNNNNNNNNNNNNNNNNNNNTGANNNCNNTCTCTNNNNNTATANNNNNNNNNNNTACCGTATATGATGGTATACTAGTTTACAGTATTAGACGATGGATGATGATNNNNNNTTATCATAATTTGATTTCGGCAGAAGCAATATTAGAGGTATTGTTGTAACGNNNNNNCAATGTCATCTGCTTAGTATTATTAATGTTACCTGAATATTATCACATGCCGCTTAAAAATGTGTTATAAGTATTAAAATCTAGTGAAAGTTGAAATGTAATCTAATAGGATAATGAAACATATGAAACGGAATGAGGAATAATCGTTGTATTACAATGTAGAGATATTGATTTCATTTTGAGGATTCCTATATTCTTGGGGAGAACTTCTACTATATTCTGTATACATGATATAATAGCCTCTACCAACAATGGAATGCCAACAATTATCGAATTATTCACCAGTTTCTCAGGTATACCTTGTATACCTTGTATACCTAATATCTTGTATACCTGATATCATAATGTTCAATANNNNNNAAGTGCTAATAATTATGTATTTATTTGCCGATTTTTCAATATTTCACCTGTTTATCGGTGTCAAAGTNNNNNNNNNNNNNNNNNNTAGGNNNNNNTGATTNNNNNNNNNNNNNN---------------------------
