# Supplementary material for: Evolutionary Genomics of Transposable Elements in Saccharomyces cerevisiae
Source: PLoS One. 2012 Nov 30;7(11):e50978. doi: 10.1371/journal.pone.0050978 (PMC3511429; doi:10.1371/journal.pone.0050978)
Supplement: File S7 — ZIP archive of SGRP strain alignments used for population genomic analyses. Alignments of the orthologous genomic region in each SGRP strain corresponding to each Ty insertion in our re-annotation of the S. cerevisiae reference genome. N’s represent low quality (<Q40 phred score) or missing data, primarily due to the low-coverage sequence of many SGRP strains. The DNA sequence of sacCer2 is included as “REF” and each alignment includes the TE locus and 200 bp of DNA sequence on either side of the Ty insertion site. A dummy sequence shows the position of each TE in the alignment with “T”s. (ZIP) [file pone.0050978.s007.zip › S7/chrV_st69+_TY1.mfa]

>REF
GGTAATTTCATACATTTGATGTCGTCACGACTCATATTATTTGCTCATATATATAACTTCCTCATATATATAACTTCCTCATCAAGTTCAATTAATAGATCTTTAGTTCAAATTCAGAACATTCTGAATTTGTCGTTTAACATTTCCTT-CTGCAAGAGTACATTCACACTGGAACGTATACGAGGTGTAAATTGGTATACTGTTGGAATAAAAACCAACTATCGTCTATCAAGCGAGGCGCTGAAATCCTACTATTCGCTCGAAAGACCGCTGAACGCAGGAGATTCTTTTTTGATCTTGAATATCATTTGAGTATTTTTGTTCTACATTCTAGTTTTAGGAAAATCATCAATCTATGGCAGGAATCAATAGTGTTGGAATAAGAAATGCATATTTGCCTGCGAAAAAAAGTTATTCTTTTTTTTTGGTTAA
>index
--------------------------------------------------------------------------------------------------------------------------------------------------------------------------------------------------------TTTTTTTTTTTTTTTTTTTTTTTTTTTTTTTTT--------------------------------------------------------------------------------------------------------------------------------------------------------------------------------------------------------
>273614N
NNNNNNNNNNNNNNNNNNNNNNNNNNNNNNNNNNNNNNNNNNNNNNNNNNNNNNNNNNNNNNNNNNNNNNNNNNTNNNNNNTNNNNNNNNNNNNNNNNNNNNNNNNNNNNNNNNNNNNNNNNNNNNNNNNNNNNNNNNNNNNNNNNNNNNNNNNNNNNNNNNNNNNNNNNNNNNNNNTATACNAGGTGTAAANNNNNNTANNNNNGGAATANNNACNNNNNATCGNCTATCANGCGAGGCGCTNAAATCCTACTATTCGCTCGAAAGACTGCTGAACGCNGGAGATTCTTTTTTGATCTTGAANATCATTTGANTATTTTTGTTCTACATTCTAGTNTTANGAAAATCATCAATCTATCGCAGGAATCAATANTGTTGNANTAAGAAATGCATATTTGCCTGCGAAAAAAAGTTACTCTTTTTTTTTGNTNAN
>322134S
nnnnnnnnnnnnnnnnnnnnnnnnnnnnnnnnnnnnnnnnnnnnnnnnnnnnnnnnnnnnnnnnnnnnnnnnnnnnnnnnnnnnnnnnnnnnnnnnnnnnnnnnnnnnnnnnnnnnnnnnnnnnnnnnnnnnnnnnnnnnnnnnnnnnnnnnnnnnnnnnnnnnnnnnnnnnnnnnnnnnnnnnnnnnnnnnnnnnnnnnnnnnnnnnnnnnnnnnnnnnnnnnnnnnnnnnnnnnnnnnnnnnnnnnnnnnnnnnnnnnnnnnnnnnnnnnnnnnnnnnnnnnnnnnnnnnnnnnnnnnnnnnnnnnnnnnnnnnnnnnnnnnnnnnnnnnnnnnnnnnnnnnnnnnnnnnnnnnnnnnnnnnnnnnnnnnnnnnnnnnnnnnnnnnnnnnnnnnnnnnnnnnnnnnnnnnnnnnnnnnnnnnnnnnnnnnn
>378604X
nnnnnnnnnnnnnnnnnnnnnnnnnnnnnnnnnnnnnnnnnnnnnnnnnnnnnnnnnnnnnnnnnnnnnnnnnnnnnnnnnnnnnnnnnnnnnnnnnnnnnnnnnnnnnnnnnnnnnnnnnnnnnnnnnnnnnnnnnnnnnnnnnnnnnnnnnnnnnnnnnnnnnnnnnnnnnnnnnnnnnnnnnnnnnnnnnnnnnnnnnnnnnnnnnnnnnnnnnnnnnnnnnnnnnnnnnnnnnnnnnnnnnnnnnnnnnnnnnnnnnnnnnnnnnnnnnnnnnnnnnnnnnnnnnnnnnnnnnnnnnnnnnnnnnnnnnnnnnnnnnnnnnnnnnnnnnnnnnnnnnnnnnnnnnnnnnnnnnnnnnnnnnnnnnnnnnnnnnnnnnnnnnnnnnnnnnnnnnnnnnnnnnnnnnnnnnnnnnnnnnnnnnnnnnnnnn
>BC187
GGTAATTTCATACATTTGATGTCGTCACGACTCATATTATTTGCTCATATATATAACTTCCTCATATATATAACTTCCTCATCAAGTTCAATTAATAGATCTTTAGTTCAAATTCAGAACATTCTGAATTTGTCGTTTAACATTTCCTT-CTGCAAGAGTACATTCACACTGGAACGTATACGAGGTGTAAATTGGTATACTGTTGGAATAAAAACCAACTATCGTCTATCAAGCGAGGCGCTGAAATCCTACTATTCGCTCGAAAGACCGNNNNNNNNNNNNNATTCTTTTNNNATNNNNNNTNNNNNNNNNNNNTTTNNNNNNNNNNNNNNnnnnnnnnnnnnnnnnnnnnnnnnnnnnnnnnnnnnnnnnnnnnnnnnnnnnnnnnnnnnnnnnnnnnnnnnnnnnnnnnnnnnnnnnnnnnnnnnnnnn
>DBVPG1106
nnnnnnnnnnnnnnnnnnnnnnnnnnnnnnnnnnnnnnnnnnnnnnnnnnnnnnnnnnnnnnnnnnnnnnnnnnnnnnnnnnnnnnnnnnnnnnnnnnnnnnnnnnnnnnnnnnnnnnnnnnnnnnnnnnnnnnnnnnnnnnnnnnnnnnnnnnnnnnnnnnnnnnnnnnnnnnnnnnnnnnnnnnnnnnnnnnnnnnnnnnnnnnnnnnnnnnnnnnnnnnnnnnnnnnnnnnnnnnnnnnnnnnnnnnnnnnnnnnnnnnnnnnnnnnnnnnnnnnnnnnnnnnnnnnnnnnnnnnnnnnnnnnnnnnnnnnnnnnnnnnnnnnnnnnnnnnnnnnnnnnnnnnnnnnnnnnnnnnnnnnnnnnnnnnnnnnnnnnnnnnnnnnnnnnnnnnnnnnnnnnnnnnnnnnnnnnnnnnnnnnnnnnnnnnnnn
>DBVPG1373
NNNNNNNNNNNNNNNNNNNNNNNNNNNNNNNNNNNNNNNNNNNNNNNNNNNNNNNNNNNNNNNNNNNNNNNNNNNNNNNNNNNNNNNNNNNNNNNNNNNNNNNNNNNNNNNNNNNNNNNNNNNNNNNNNNNNNNNNNNNNNNNNNNNNN-NNNNNNNNNTNNNNNNNNNNNNNNNNNNNNNNNAGNNGTANNNNNNNNNNNTNNNNNNNNNAANNNNNNNNNNNNNNNATCAAGCGAGGCGCTGNNNNNNTACTATTCGCTCGAAAGACCGCTGAACGCAGGNNNNNNTTTTTTGATCTTGAATATCATTTGAGTATTTTTGTTCTACATTCTAGTTTTAGGAAAATCATCAATCTATGGCAGGAATCAATAGTGTTGGAATAAGAAATGCATATTTGCCTGCGAAAAAAAGNNNNNNTTTTTTTTTGGTTAA
>DBVPG1788
GGTAATTTCATACATTTGATGTCGTCACGACTCATATTATTTGCTCATATATATAACTTCCTCATATATATAACTTCCTCATCAAGTTCAATTAATAGATCTTTAGTTCAAATTCAGAACATTCTGAATTTGTCGTTTAACATTTCCTT-CTGCAAGAGTACATTCACACTGGAACGTATACGAGGTGTAAATTGGTATACTGTTGGAATAAAAACCAACTATCGTCTATCAAGCGAGGCGCTGAAATCCTACTATTCGCTCGAAAGACCGCTGAACGCAGGAGATTCTTTTTTGATCTTGAATATCATTTGAGTATTTTTGTTCTACATTCTAGTTTTAGGAAAATCATCAATCTATGGCAGGAATCAATAGTGTTGGAATAAGAAATGCATATTTGCCTGCGAAAAAAAGTTATTCTTTTTTTTTGGTTAA
>DBVPG1853
nnnnnnnnnnnnnnnnnnnnnnnnnnnnnnnnnnnnnnnnnnnnnnnnnnnnnnnnnnnnnnnnnnnnnnnnnnnnnnnnnnnnnnnnnnnnnnnnnnnnnnnnnnnnnnnnnnnnnnnnnnnnnnnnnnnnnnnnnnnnnnnnnnnnnnnnnnnnnnnnnnnnnnnnnnnnnnnnnnnnnnnnnnnnnnnnnnnnnnnnnnnnnnnnnnnnnnnnnnnnnnnnnnnnnnnnnnnnnnnnnnnnnnnnnnnnnnnnnnnnnnnnnnnnnnnnnnnnnnnnnnnnnnnnnnnnnnnnnnnnnnnnnnnnnnnnnnnnnnnnnnnnnnnnnnnnnnnnnnnnnnnnnnnnnnnnnnnnnnnnnnnnnnnnnnnnnnnnnnnnnnnnnnnnnnnnnnnnnnnnnnnnnnnnnnnnnnnnnnnnnnnnnnnnnnnnn
>DBVPG6040
nnnnnnnnnnnnnnnnnnnnnnnnnnnnnnnnnnnnnnnnnnnnnnnnnnnnnnnnnnnnnnnnnnnnnnnnnnnnnnnnnnnnnnnnnnnnnnnnnnnnnnnnnnnnnnnnnnnnnnnnnnnnnnnnnnnnnnnnnnnnnnnnnnnnnnnnnnnnnnnnnnnnnnnnnnnnnnnnnnnnnnnnnnnnnnnnnnnnnnnnnnnnnnnnnnnnnnnnnnnnnnnnnnnnnnnnnnnnnnnnnnnnnnnnnnnnnnnnnnnnnnnnnnnnnnnnnnnnnnnnnnnnnnnnnnnnnnnnnnnnnnnnnnnnnnnnnnnnnnnnnnnnnnnnnnnnnnnnnnnnnnnnnnnnnnnnnnnnnnnnnnnnnnnnnnnnnnnnnnnnnnnnnnnnnnnnnnnnnnnnnnnnnnnnnnnnnnnnnnnnnnnnnnnnnnnnn
>DBVPG6044
nnnnnnnnnnnnnnnnnnnnnnnnnnnnnnnnnnnnnnnnnnnnnnnnnnnnnnnnnnnnnnnnnnnnnnnnnnnnnnnnnnnnnnnnnnnnnnnnnnnnnnnnnnnnnnnnnnnnnnnnnnnnnnnnnnnnnnnnnnnnnnnnnnnnnnnnnnnnnnnnnnnnnnnnnnnnnnnnnnnnnnnnnnnnnnnnnnnnnnnnnnnnnnnnnnnnnnnnnnnnnnnnnnnnnnnnnnnnnnnnnnnnnnnnnnnnnnnnnnnnnnnnnnNNNNNNNNNNNNNNNNNNNNNNNNNNNNNNNNNNNNNNNNNNNNNNNNNNNNNNNNNNNNNNNNNNNNNTNNNNNNANNNNNNTCNNNNNNNNNCANNNNNNAATANNNNNNNNATAAGAAATGCNNNNNNNNNNNNGAAAAAAAGNNNNNNNNNTTTTNNNNNNNA
>DBVPG6765
NGTAATTNNNNACATTTGATGNNNNNNCGACNNNTATTATTTGCTCNNANNNNNNNCNNNCTCATATATATAACNNNNNNNNNNNGTTCAATTAATNNNNNNTTAGTTCAAATNNNGAACNNNNNNAATTNNNNNNTTANNNNNNNNNN-NNNCAAGAGNNNNNNNNNACTGGANNNNNNANNNGGTGTAAATTGGTNNNNNNTTGNNNTNNAAACCNNNNNNNNTNNNNNNAGCGAGGCNNNNNNNNNNTACTATTCGCNNNNAAGNNNNCTNANNNNAGGAGATTCTTTNNNNNNCNNGAATATCATTNNNNNNNTTTTNNNNNNNATNNNNNNNNNNNNNAAATCATCNNNNNNNNNNAGGAATNNNNNNNNNNNNNNNNNNANATNNNNNNNNNNNNNNNNNNNNNNNNNNTNCTNNTTNNNNNNNNNN
>K11
nnnnnnnnnnnnnnnnnnnnnnnnnnnnnnnnnnnnnnnnnnnnnnnnnnnnnnnnnnnnnnnnnnnnnnnnnnnnnnnnnnnnnnnnnnnnnnnnnnnnnnnnnnnnnnnnnnnnnnnnnnnnnnnnnnnnnnnnnnnnnnnnnnnnnnnnnnnnnnnnnnnnnnnnnnnnnnnnnnnnnnnnnnnnnnnnnnnnnnnnnnnnnnnnnnnnnnnnnnnnnnnnnnnnnnnnnnnnnnnnnnnnnnnnnnnnnnnnnnnnnnnnnnnnnnnnnnnnnnnnnnnnnnnnnnnnnnnnnnnnnnnnnnnnnnnnnnnnnnnnnnnnnnnnnnnnnnnnnnnnnnnnnnnnnnnnnnnnnnnnnnnnnnnnnnnnnnnnnnnnnnnnnnnnnnnnnnnnnnnnnnnnnnnnnnnnnnnnnnnnnnnnnnnnnnnnn
>L_1374
GGTAATTTCATACATTTGATGTCGTCACGACTCATATTATTTGCTCATATATATAACTTCCTCATATATATAACTTCCTCATCAAGTTCAATTAATAGATCTTTAGTTCAAATTCAGAACATTCTGAATTTGTCGTTTAACATTTCCTT-CTGCAAGAGTACATTCACACTGGAACGTATACGAGGTGTAAATTGGTATACTGTTGGAATAAAAACCAACTATCGTCTATCAAGCGAGGCGCTGAAATCCTACTATTCGCTCGAAAGACCGCTGAACGCAGGAGATTCTTTTTTGATCTTGAATATCATTTGAGTATTTTTGTTCTACATTCTAGTTTTAGGAAAATCATCAATCTATGGCAGGAATCAATAGTGTTGGAATAAGAAATGCATATTTGCCTGCGAAAAAAAGTTATTCTTTTTTTTTGGTTAA
>L_1528
GGTAATTTCATACATTTGATGTCGTCACGACTCATATTATTTGCTCATATATATAACTTCCTCATATATATAACTTCCTCATCAAGTTCAATTAATAGATCTTTAGTTCAAATTCAGAACATTCTGAATTTGTCGTTTAACATTTCCTT-CTGCAAGAGTACATTCACACTGGAACGTATACGAGGTGTAAATTGGTATACTGTTGGAATAAAAACCAACTATCGTCTATCAAGCGAGGCGCTGAAATCCTACTATTCGCTCGAAAGACCGCTGAACGCAGGAGATTCTTTTTTGATCTTGAATATCATTTGAGTATTTTTGTTCNACATTCTAGTTTTAGGAAAATCATCAATCTATGGCNGGNATCAATAGTGTTGNNNNNAGAAATGCATATTTGCCTGCGAAAAAAAGTTATTCTTTTTTTTNNNNTAA
>NCYC110
nnnnnnnnnnnnnnnnnnnnnnnnnnnnnnnnnnnnnnnnnnnnnnnnnnnnnnnnnnnnnnnnnnnnnnnnnnnnnnnnnnnnnnnnnnnnnnnnnnnnnnnnnnnnnnnnnnnnnnnnnnnnnnnnnnnnnnnnnnnnnnnnnnnnnnnnnnnnnnnnnnnnnnnnnnnnnnnnnnnnnnnnnnnnnnnnnnnnnnnnnnnnnnnnnnnnnnnnnnnnnnnnnnnnnnnnnnnnnnnnnnnnnnnnnnnnnnnnnnnnnnnnnnnnnnnnnnnnnnnnnnnnnnnnnnnnnnnnnnnnnnnnnnnnnnnnnnnnnnnnnnnnnnnnnnnnnnnnnnnnnnnnnnnnnnnnnnnnnnnnnnnnnnnnnnnnnnnnnnnnnnnnnnnnnnnnnnnnnnnnnnnnnnnnnnnnnnnnnnnnnnnnnnnnnnnnn
>NCYC361
nnnnnnnnnnnnnnnnnnnnnnnnnnnnnnnnnnnnnnnnnnnnnnnnnnnnnnnnnnnnnnnnnnnnnnnnnnnnnnnnnnnnnnnnnnnnnnnnnnnnnnnnnnnnnnnnnnnnnnnnnnnnnnnnnnnnnnnnnnnnnnnnnnnnnnnnnnnnnnnnnnnnnnnnnnnnnnnnnnnnnnnnnnnnnnnnnnnnnnnnnnnnnnnnnnnnnnnnnnnnnnnnnnnnnnnnnnnnnnnnnnnnnnnnnnnnnnnnnnnnnnnnnnnnnnnnnnnnnnnnnnnnnnnnnnnnnnnnnnnnnnnnnnnnnnnnnnnnnnnnnnnnnnnnnnnnnnnnnnnnnnnnnnnnnnnnnnnnnnnnnnnnnnnnnnnnnnnnnnnnnnnnnnnnnnnnnnnnnnnnnnnnnnnnnnnnnnnnnnnnnnnnnnnnnnnnn
>RM11_1A
GGTAATTTCATACATTTGATGTCGTCACGACTCATATTATTTGCTCATATATATAACTTCCTCATATATATAACTTCCTCATCAAGTTCAATTAATAGATCTTTAGTTCAAATTCAGAACATTCTGAATTTGTCGTTTAACATTTCCTT-CTGCAAGAGTACATTCACACTGGAACGTATACGAGGTGTAAATTGGTATACTGTTGGAATAAAAACCAACTATCGTCTATCAAGCGAGGCGCTGAAATCCTACTATTCGCTCGAAAGACCGCTGAACGCAGGAGATTCTTTTTTGATCTTGAATATCATTTGAGTATTTTTGTTCTACATTCTAGTTTTAGGAAAATCATCAATCTATGGCAGGAATCAATAGTGTTGGAATAAGAAATGCATATTTGCCTGCGAAAAAAAGTTATTCTTTTTTTTTGGTTAA
>S288c
GGTAATTTCATANATTTGATGTCGTCACGACTCATATTATTTGCTCATATATATAACTTCCTCATATNNNTAACTTCCTCATCAAGTTCAATTAATAGATCTNNNNTTCAAATTCAGAACATTCTGNATTTGTCGTTTANNATTTCCTTnCTGCAAGANNNNNNNNNNNNNNNNNNNNATNNNNNNNNNNAATTGGTATACTGTTGGAATAAAAACCAACTATCGTCTATCAAGCGAGGCGCTGAAATCCTACTATTCGCTCGAAAGACCGCTGAACGCAGGAGATTCTTTTTTGATCTTGAATATCATTTGAGTATTTTTGTTCTACATTCTAGTTTTAGGAAAATCATCAATCTATGGCAGGAATCAATAGNGTTGGAATAAGAAATGCATATTTGCCTGCGAAAAAAAGTTATTCTTTTTTTNTGGTNNN
>SK1
NGTAATTTCATACATTTGATGTCGTCACGACTCATATTNTNNGCTCATATATATAACTTCCTCAT-----------------CAAGTTCAATTAATAGATCTTTAGTTTAAATTCAGAACATNNTGAATTGGTCGTTTAACATTTCCTT-CTGCAAGAGTACATTCACACTGGAACGTATACGAGGTGTAAATTGGTATACTGTTGGAATAAAAACCAACTATCGTCTATCAAGCGAGGCGCTGAAATCCTACTATTCGCTCGAAAGACTGCTGAACGCAGGAGATTCTTTTTTGATCTTGAATATCATTTGAGTATTTTTGTTCTACATTCTAGTTTTAGGAAAATCATCAATCTATCGCAGGAATCAATAGTGTTGGAATAAGAAATGCATATTTGCCTGCGAAAAAAAGTTATTCTTTTTTTTTGGTTAA
>UWOPS03_461_4
GGTAATTTCATACATTTGATGTCGTCACGACTCATATTATTTGCTCATATATATAACTTCCTCATATATATAACTTCCTCATCAAGTTCAATTAATAGATCTTTAGTTTAAATTCAGAACATTCTGAATTGGTCGTTTAACATTTCCTT-CTGCAAGAGTACATTCACACTGGAACGTATACGAGGTGTAAATTGGTATACTGTTGGAATAAAAACCAACTATCGTCTATCAAGCGAGGCGCTGAAATCCTACTATTCGCTCGAAAGACTGCTGANCGCAGGAGATTTTTTTTTGATCTTGANTATCATTTGAGTATTTTTGTTCTACATTCTAGTTTTAGGAAAATCATCAATCTATCGCAGGAATCNATAGTGTTGGAATNAGNAATGCATATTTGCNTGCGAAAAAANGTTATNCTTTTTTTTTGGTTAA
>UWOPS05_217_3
GGTAATTTCATACATTTGATGTCGTCACGACTCATATTATTTGCTCATATATATANCTTCCTCATATATATANCTTCCTCATCAAGTTCAATTAATAGATCTTTAGTTTNAATTCAGAACATTCTGAATTGGTCGTTTAACATTTCCTT-CTGCAAGAGTACATTCACACTGGAACGTATACGAGGTGTAAATTNGTATACTGTTNNNATAAAAACCNACTATCGTCTATCANGCGAGGCGCTGAAATCCTACTATTCGCTCGAAAGACTGCTGAACGCAGGAGATTTTTTTTTGATCTTGAATATCATTNGAGTATTTTTGTTCTACATTCTAGTTTTAGGAAANTCATCNATCTATCGCAGGAATCNATAGTGNTGGAATAAGAAATGCATATTTGCCTGCGAAAAAAAGTTATTCTTTTTTTTTGGTTAA
>UWOPS05_227_2
GGTAATTTCATACATTTGATGTCGTCACGACTCATATTATTTGCTCATATATATAACTTCCTCATATATATAACTTCCTCATCAAGTTCAATTAATAGATCTTTAGTTTAAATTCANNNNNNTCTGAATTGGTCGTTTAACATTTCCTT-CTGCNNGNNNANNNNNNCACTGNNNCGTATNNNNNNNGTNNNNNNNNNNNCNNTTNNNNNNNNAANNNNNNNTCNNNNNNNNNNNNNNNNNNTGNNNNNNTANNNNNNNNNNNNNNNNNNNCTNNNNNNNNNNNNNNNNNNNNNNNNNNNNNNNNNNNNNNNNNNNNNNNNNNNNNNNNNNNNNNNNNNNNNNNN-NNNNNN-NNNNNNNNNNNNNTCNATAGTGTTGGANTNNNNNNNGNNNNNNNNN-NNNNNNNNNNNGTNANTCTTTTTNTTNNNN-NN
>UWOPS83_787_3
nnnnnnnnnnnnnnnnnnnnnnnnnnnnnnnnnnnnnnnnnnnnnnnnnnnnnnnnnnnnnnnnnnnnnnnnnnnnnnnnnnnnnnnnnnnnnnnnnnnnnnnnnnnnnnnnnnnnnnnnnnnnnnnnnnnnnnnnnnnnnnnnnnnnnnnnnnnnnnnnnnnnnnnnnnnnnnnnnnnnnnnnnnnnnnnnnnnnnnnnnnnnnnnnnnnnnnnnnnnnnnnnnnnnnnnnnnnnnnnnnnnnnnnnnnnnnnnnnnnnnnnnnnnnnnnnnnnnnnnnnnnnnnnnnnnnnnnnnnnnnnnnnnnnnnnnnnnnnnnnnnnnnnnnnnnnnnnnnnnnnnnnnnnnnnnnnnnnnnnnnnnnnnnnnnnnnnnnnnnnnnnnnnnnnnnnnnnnnnnnnnnnnnnnnnnnnnnnnnnnnnnnnnnnnnnnn
>UWOPS87_2421
GGTAATTTCATACATTTGATGTCGTCACGNCTCATATTATTTGCCCATATATATANNNNNNTCATATATANNNNNNNNTNNNNNNNNNNNNTNNNNNNNNNNNNNNNNNNNNNNNNNNNNNNNNNNNNNNNNNNNNNNNNNNNNNNNNN-NNNNNNNNNNNNNNNNNNNNNNNNNNNNNNNNNNNNNNNNNNNNNNNNNNNNNNNNNNNNNNNNNNNNNNNNNNNNNNNNNNNNNNNNNNNNNNNNNNNNNNNNNNNNNNNNNNNNNNNNNNNNNNNNNNNNNNNNNNNNNNN-NNNNN-NNNNNNNNNNNNNNNNNNNNNNNNNNNNNNNNNNNNNN-NNNNNNNNNNNNNNNNNNNNNNNNNNNNNNNNNNNNNNNNNNNNNNNNNNNNNNNNNNNNNNNNNNNNNNNNNN-NNNNNNNNNNNnnnnnnnn
>W303
GGTAATTTCATACATTTGATGTCGTCACGACTCATATTATTTGCTCATATATATAACTTCCTCATATATATAACTTCCTCATCAAGTTCAATTAATAGATCTTTAGTTCAAATTCAGAACATTCTGAATTTGTCGTTTAACATTTCCTT-CTGCAAGAGTACATTCACACTGGAACGNATACGAGGTGTAAATTGGTATACTGTTGGAATAAAAACCAACTATCGTCTATCAAGCGAGGCGCTGAAATCCTACTATTCGCTCGAAAGACCGCTGAACGCAGGAGATTCTTTTTTGATCTTGAATATCATTTGAGTATTTTTGTTCTACATTCTAGTTTTAGGAAAATCATCAATCTATGGCAGGAATCAATAGTGTTGGAATAAGAAATGCATATTTGCCTGCGAAAAAAAGTTATTCTTTTTTTTTGGNTAA
>Y12
nnnnnnnnnnnnnnnnnnnnnnnnnnnnnnnnnnnnnnnnnnnnnnnnnnnnnnnnnnnnnnnnnnnnnnnnnnnnnnnnnnnnnnnnnnnnnnnnnnnnnnnnnnnnnnnnnnnnnnnnnnnnnnnnnnnnnnnnnnnnnnnnnnnnnnnnnnnnnnnnnnnnnnnnnnnnnnnnnnnnnnnnnnnnnnnnnnnnnnnnnnnnnnnnnnnnnnnnnnnnnnnnnnnnnnnnnnnnnnnnnnnnnnnnnnnnnnnnnnnnnnnnnnnnnnnnnnnnnnnnnnnnnnnnnnnnnnnnnnnnnnnnnnnnnnnnnnnnnnnnnnnnnnnnnnnnnnnnnnnnnnnnnnnnnnnnnnnnnnnnnnnnnnnnnnnnnnnnnnnnnnnnnnnnnnnnnnnnnnnnnnnnnnnnnnnnnnnnnnnnnnnnnnnnnnnnn
>Y55
GGTAATTTCATACATTTGATGTCGTCACGACTCATATTATTTGCTCATATATATAACTTCCTCATATATATAACTTCCTCATCAAGTTNNATTAATNGATCTTTAGTTCAANTTCAGAACATTCTGAATTTGTCCTTTAACATTTCCTT-CTGCAAGAGTACATTCACACTGGAACGTATACGAGGTGTAAATTGGTATACTGTTGGAATAAAAACCAACTATCGTCTATCAAGCGAGGCGCTGAAATCCTACTATTCGCTCGAAAGACCGCTGAACGCAGGAGATTCTTTTTTGATCTTGAATATCATTTGAGTATTTTTGTTCTACATTCTAGTTTTAGGAAAATCATCAATCTATGGCAGGAATCAATAGTGTTGGAATAAGAAATGCATATTTGCCTGCGAAAAAAAGTTATTCTTTTTTTTTGGTTAA
>Y9
NNNNNNNNNNNNNNNNNNNNNNNNNNNNNNNNNNNNNNNNNNNNNNNNNNNNNTANNNNNNNNNN-----------------NNNNNNNNNNNNNNNNNNNNTNAGTTNANNNNNNNNNNNNNNNNNNNNNNNNNNNNNNNNNNNNNNN-NNNNNNNNNNNNNNNNNNNNNNNNNNNNNNNNNNNNNNNNNNNNNNNNNNNNNNNNNNNNNNNNNNNNNNNNNNNNNNNNNNNNNNNNNNNNNNNNNTCCNNNNNNNNNNNNNNNNNNNNNNNNNNNNNNGNNNNNNNNNNNNNNNNNNNNNNNNNNNNNNNNNNNNNNNNNNNNNNNNNNNNNNNNNNAGGANNNNNNNNNNNNNNNNNNNNNNNNNNNNNNNNNNNNNNNNNNNNNNNNNNNNNNNNNNNNNNNNNNNNNNNNNNNNNNNNNNNTNNNNNN
>YIIc17_E5
nnnnnnnnnnnnnnnnnnnnnnnnnnnnnnnnnnnnnnnnnnnnnnnnnnnnnnnnnnnnnnnnnnnnnnnnnnnnnnnnnnnnnnnnnnnnnnnnnnnnnnnnnnnnnnnnnnnnnnnnnnnnnnnnnnnnnnnnnnnnnnnnnnnnnnnnnnnnnnnnnnnnnnnnnnnnnnnnnnnnnnnnnnnnnnnnnnnnnnnnnnnnnnnnnnnnnnnnnnnnnnnnnnnnnnnnnnnnnnnnnnnnnnnnnnnnnnnnnnnnnnnnnnnnnnnnnnnnnnnnnnnnnnnnnnnnnnnnnnnnnnnnnnnnnnnnnnnnnnnnnnnnnnnnnnnnnnnnnnnnnnnnnnnnnnnnnnnnnnnnnnnnnnnnnnnnnnnnnnnnnnnnnnnnnnnnnnnnnnnnnnnnnnnnnnnnnnnnnnnnnnnnnnnnnnnnn
>YJM789
GGTAATTTCATACATTTGATGTCGTCACGACTCATATTATTTGCTCATATATATAACTTCCTCATATATATAACTTCCTCATCAAGTTCAATTAATAGATCTTTAGTTCAAATTCAGAACATTCTGAATTGGTCGTTTAACATTTCCTTTTTGCAAGAGTACATTCACACTAGAACGTATACGAGGTGTAAATTGGTATACTGTTGGAATAAAAACCAACTATCGTCTATCAAGCGAGGCGCTGAAATCCTACTATTCGCTCGAAAGACTGCTGAACGCAGGAGATTCTTTTTTGATCTTGAATATCATTTGAGTATTTTTGTTCTACATTCTAGTTTTAGGAAAATCATCAATCTATCGCAGGAATCAATAGTGTTGGAATAAGAAATGCATATTTGCCTGCGAAAAAAAGTTACTCTTTTTTTTTGGTTAA
>YJM975
GGTAATTTCATACATTTGATGTCGTCACGANNNATATTATTTGCTCATATATATAACTTCCTCATATATATAACTTCCTCATCAAGTTCAATTAATAGATCTTTAGTTCAAATTCAGAACATTCTGAATTTGTCGTTTAACATTTCCTT-CTGCANNNNNACATTCACACTGGAACGTATACGAGGTGTAAATTGGTATACTGTTGGAATAAAAACCAACTATCGTCTATCAAGCGAGGCGCTGNNNTCCTACTATTCGCTCGAAAGACCGCTNNNNGCANNNNNNNNTTTTTTGATCTTNNNNNTCATTNGAGTATTTTTGNNNTANNNNNTAGTTTTAGGNNNNNNNTCAATCTATNNNNNNNNNNNNNAGTGNNNNNNNNNGNNNNNNNNNNNNGCCNNCNNNNNNNNGNNNNNNTTTTTTTNNNNNNNN
>YJM978
nnnnnnnnnnnnnnnnnnnnnnnnnnnnnnnnnnnnnnnnnnnnnnnnnnnnnnnnnnnnnnnnnnnnnnnnnnnnnnnnnnnnnnnnnnnnnnnnnnnnnnnnnnnnnnnnnnnnnnnnnnnnnnnnnnnnnnnnnnnnnnnnnnnnnnnnnnnnnnnnnnnnnnnnnnnnnnnnnnnnnnnnnnnnnnnnnnnnnnnnnnnnnnnnnnnnnnnnnnnnnnnnnnnnnnnnnnnnnnnnnnnnnnnnnnnnnnnnnnnnnnnnnnnnnnnnnnnnnnnnnnnnnnnnnnnnnnnnnnnnnnnnnnnnnnnnnnnnnnnnnnnnnnnnnnnnnnnnnnnnnnnnnnnnnnnnnnnnnnnnnnnnnnnnnnnnnnnnnnnnnnnnnnnnnnnnnnnnnnnnnnnnnnnnnnnnnnnnnnnnnnnnnnnnnnnnn
>YJM981
nnnnnnnnnnnnnnnnnnnnnnnnnnnnnnnnnnnnnnnnnnnnnnnnnnnnnnnnnnnnnnnnnnnnnnnnnnnnnnnnnnnnnnnnnnnnnnnnnnnnnnnnnnnnnnnnnnnnnnnnnnnnnnnnnnnnnnnnnnnnnnnnnnnnnnnnnnnnnnnnnnnnnnnnnnnnnnnnnnnnnnnnnnnnnnnnnnnnnnnnnnnnnnnnnnnnnnnnnnnnnnnnnnnnnnnnnnnnnnnnnnnnnnnnnnnnnnnnnnnnnnnnnnnnnnnnnnnnnnnnnnnnnnnnnnnnnnnnnnnnnnnnnnnnnnnnnnnnnnnnnnnnnnnnnnnnnnnnnnnnnnnnnnnnnnnnnnnnnnnnnnnnnnnnnnnnnnnnnnnnnnnnnnnnnnnnnnnnnnnnnnnnnnnnnnnnnnnnnnnnnnnnnnnnnnnnn
>YPS128
GGTAATTTCATACATTTGATGTCGTCACGACTCATATTATTTGCTCATATATATAACTTCCTCATATATATAACTTCCTCATCAAGTTCAATTAATAGATCTTTAGTTCAAATTCAGAACATTCTGAATTGGTCGTTTAACATTTCCTT-CTGCAAGAGTACATTCACACTGGAACGTATACGAGGTGTAAATTGGTATACTGTTGGAATAAAAACCAACTATCGTCTATCAAGCGAGGCGCTGAAATCCTACTATTCGCTCGAAAGACTGCTGAACGCAGGAGATTCTTTTTTGATCTTGAATATCATTTGAGTATTTTTGTTCTACATTCTAGTTTTAGGAAAATCATCAATCTATCGCAGGAATCAATAGTGTTGGAATAANNAATGCATATTTGCCTGCGAAAAAAAGTTACTCTTTTTTTTTGGTTAA
>YPS606
GGTAATTTCATACATTTGATGTCGTCACGACTCATATTATTTGCTCATATATATAACTTCCTCATATATATAACTTCCTCATCAAGTTCAATTAATAGATCTTTAGTTCAAATTCAGAACATTCTGAATTGGTCGTTTAACATTTCCTT-CTGCAAGAGTACATTCACACTGGAACGTATACGAGGTGTAAATTGGTATACTGTTGGAATAAAAACCAACTATCGTCTATCAAGCGAGGCGCTGAAATCCTACTATTCGCTCGAAAGACTGCTGAACGCAGGAGATTCTTTTTTGATCTTGAATATCATTTGAGTATTTTTGTTCTACATTCTAGTTTTAGGAAAATCATCAATCTATCGCAGGAATCAATAGTGTTGGAATAAGAAATGCATATTTGCCTGCGAAAAAAAGTTACTCTTTTTTTTTGGTTAA
>YS2
nnnnnnnnnnnnnnnnnnnnnnnnnnnnnnnnnnnnnnnnnnnnnnnnnnnnnnnnnnnnnnnnnnnnnnnnnnnnnNNNNNNNNNN-NNNNNNNNNNNNNN-NNNNNNNNNNNNNNN-NNNNNNNNNNNNNNNNNNNNNNNNNNNNNN-NNNNNNNNNNNNNNNNNNNNNNNNNNNNNNNNNNNNNNNNNNNNNNNNNNNNNNNNNNNNNNNNNNNNNNNNNNNNNNNNNNNNNNNNNNNNNNNNNNNNNNNNNNNNNNNNNNNNNNNNNNNNNNNNNNNNNNNNNNNTTTNNNNNNNNNANNNNCANTTGAGTATTTNNNNTCNACNNNNTAGNTTTNGGAAAATCNTCAATCTATNGCAGGANTCAATNGTGTNGGAATAAGNAATGCATATNNNNNNGCGAAAAAAAGTTATTCTTTTTTTNNGGNTAA
>YS4
NNNNANTTCATACATTTGATGNNNTCACGACTCANNNNANNTGCTCATATNTATAACTTCCTCATATATATAACTTCCTCATCAAGTTCAATTANNNNNTCNTTAGTTCAAATTCANAACATTCTGAATNNGTCGTTNAACATTTCCTT-CTGCAAGANNNNNNTCACACTGNNNNGTATACGAGGTGTAAANTNGNA-ACTGTNNNNNTAAAANNNNACTATCGTCTATCAAGCGAGGCNNNGAAATCCTACTATTCGCTCGNNNNNCCGCTNAACGNNGNNNNNNNTTTTTTGATCTTGAATATCATNNNANNNNNNTTGTTCTANNNNNNAGTNTTNNNANNNNCNNNNNNCTATGGCAGNNNNNNNNNNTGTTNNNNNNNGNNNNNNNNNTTNNNNNNNNNNANNNNNNNNNNNNNNNNNNNNNNNNNN
>YS9
nnnnnnnnnnnnnnnnnnnnnnnnnnnnnnnnnnnnnnnnnnnnnnnnnnnnnnnnnnnnnnnnnnnnnnnnnnnnnnnnnnnnnnnnnnnnnnnnnnnnnnnnnnnnnnnnnnnnnnnnnnnnnnnnnnnnnnnnnnnnnnnnnnnnnnnnnnnnnnnnnnnnnnnnnnnnnnnnnnnnnnnnnnnnnnnnnnnnnnnnnnnnnnnnnnnnnnnnnnnnnnnnnnnnnnnnnnnnnnnnnnnnnnnnnnnnnnnnnnnnnnnnnnnnnnnnnnnnnnnnnnnnnnnnnnnnnnnnnnnnnnnnnnnnnnnNNNNNNTTTTNNNNNNNNNNNNNNNNNNNNNAAAATCATCNNNNNNNNNNAGGAATCAANNNNNNNNNNNNNNNAAATGNNNNNNTGCCTGCGAAAAAAAGTTATTCTTTTTTTTTGNNNNN
