# Supplementary material for: Evolutionary Genomics of Transposable Elements in Saccharomyces cerevisiae
Source: PLoS One. 2012 Nov 30;7(11):e50978. doi: 10.1371/journal.pone.0050978 (PMC3511429; doi:10.1371/journal.pone.0050978)
Supplement: File S7 — ZIP archive of SGRP strain alignments used for population genomic analyses. Alignments of the orthologous genomic region in each SGRP strain corresponding to each Ty insertion in our re-annotation of the S. cerevisiae reference genome. N’s represent low quality (<Q40 phred score) or missing data, primarily due to the low-coverage sequence of many SGRP strains. The DNA sequence of sacCer2 is included as “REF” and each alignment includes the TE locus and 200 bp of DNA sequence on either side of the Ty insertion site. A dummy sequence shows the position of each TE in the alignment with “T”s. (ZIP) [file pone.0050978.s007.zip › S7/chrV_st70+_TY1.mfa]

>REF
GTCCCAATGAGGGATGTTGGAAGAGTAAGTTGATTTAATGTCCTATTCTTGTTCTTTTCGAATATAAATGACGATTGGAAGGTGCATGTCAATGTTTATCATCATGTTCTTGTTGTAGGTAGTCCTTACCTTGGTTGTAGAGTGAGTAGCGACAGGCGGCAGCGGAATATAAGAAGGATAAAATGAGAATACTTAGAACGTGTTGAAAGAAGAATAAACGATCATCCATCGACTAGTACTGCTGCTACTAGTGTGCTGTCATACTACTAATATATTATCATATACAATATAAGAAGATGTCATAAACATTGAAAA-TAGTCATCAAATCTAATGGAAGCTGAAATTCAAGGGTTGATAATGTAATAAAATAAAGAATGACAAAGTATAAAAGGAAGAAGATAGAGTAACATTATTATGTAGAGCTATCAATTCGCTTTTTGTAGATTCCTATTTTTTCTCGAGGAGAATTGCAGCATATTCGTTCCACGTAATATTGCGGCCTTTAACAACAATGTAATTCCAACAATTATCTTAAAATTTGTCTATATTTTTAAAAAAGTATGAACAATTACCAACATGTGGTACATATTGGAGGCCCGCAAAGCTGAGTTGGCATTCATTCATTCTTTAAGTTGAACAAAAAGACAAAAAGATTTTCAAAAAAAA-TATGGTCTCTAGCGGGATCGAACCGCTGATCCCCGCGTTATTAGCACGGTGCCTTAACCAACTGGGCCAAGAG
>index
-------------------------------------------------------------------------------------------------------------------------------------------------------------------------------------------------------TTTTTTTTTTTTTTTTTTTTTTTTTTTTTTTTTTTTTTTTTTTTTTTTTTTTTTTTTTTTTTTTTTTTTTTTTTTTTTTTTTTTTTTTTTTTTTTTTTTTTTTTTTTTTTTTTTTT-TTTTTTTTTTTTTTTTTTTTTTTTTTTTTTTTTTTTTTTTTTTTTTTTTTTTTTTTTTTTTTTTTTTTTTTTTTTTTTTTTTTTTTTTTTTTTTTTTTTTTTTTTTTTTTTTTTTTTTTTTTTTTTTTTTTTTTTTTTTTTTTTTTTTTTTTTTTTTTTTTTTTTTTTTTTTTTTTTTTTTTTTTTTTTTTTTTTTTTTTTTTTTTTTTTTTTTTTTTTTTTTT---------------------------------------------------------------------------------------------------------------------------------------------------------------------------------------------------------
>273614N
NNNNNNNN-NNNNNNNNNNNNNNNNNNNNNNNNNNNN-NNNNNNNNNNNNNNNNNNNNNNNNNNNNNNNNNNNNNNNNNNNNNNNNNNNNNNNNNNNNNNNNNNNNNNNNNNNNNNNNNNNNNNNN-NNNNNNNNNNNNNNNNNNNNNNNNNNNNNNNNNNNNNNNNNNNNNNNNNNNNNNNNNNNNNNNNNNNNNNNNNNNNNNNNNNNNNNNNNNNNNNNNNNNNNNNNNNNNNNNNNNNNNNNNNNNNNNNNNNNNCATACTACTAANNNNNNNNNNNNNNNNNNNNNNNNNNNNNNNNNANNNNNNNNNAAATNNNNNNCANNNNNNNNNNNNNNNGNNNNNNNNGNNNNNATAATGTAATANNNNNNAGAATGACAAGGTATAAAAGGAAGAAGATAGAGTAACATTATTATGTAGAGCTATCAATTCGCTTTTTGTAGATTCCTATTTTTTCTCGAGGAGAATTGCAGCATATTCGTTCCACGTAATATTGCGGCCTTTAACAACAATGTAACTCCAACAATTATCTTAAAATTTGTCTATATTTTTAAAGAAGTATGAACAATTACCAACATGTGGTACATATTGGAGGCCCGCAAAGCTGAGTTGGCATTCATTCATTCTTTAAGTTGAACAAAAAGACAAAAAGATTTTCAAANNNNNNNNNNNNNNNNNGCGGGATCGAACCGCTNNNNNCCGCGTTATTAGCACGGTGCCTTAACCAACTGGGCCAAGAG
>322134S
nnnnnnnnnnnnnnnnnnnnnnnnnnnnnnnnnnnnnnnnnnnnnnnnnnnnnnnnnnnnnnnnnnnnnnnnnnnnnnnnnnnnnnnnnnnnnnnnnnnnnnnnnnnnnnnnnnnnnnnnnnnnnnnnnnnnnnnnnnnnnnnnnnnnnnnnnnnnnnnnnnnnnnnnnnnnnnnnnnnnnnnnnnnnnnnnnnnnnnnnnnnnnnnnnnnnnnnnnnnnnnnnnnnnnnnnnnnnnnnnnnnnnnnnnnnnnnnnnnnnnnnnnnnnnnnnnnnnnnnnnnnnnnnnnnnnnnnnnnnnnnnnnnnnnnnnnnnnnnnnnnnnnnnnnnnnnnnnnnnnnnnnnnnnnnnnnnnnnnnnnnnnnnnnnnnnnnnnnnnnnnnnnnnnnnnnnnnnnnnnnnnnnnnnnnnnnnnnnnnnnnnnnnnnnnnnnnnnnnnnnnnnnnnnnnnnnnnnnnnnnnnnnnnnnnnnnnnnnnnnnnnnnnnnnnnnnnnnnnnnnnnnnnnnnnnnnnnnnnnnnnnnnnnnnnnnnnnnnnnnnnnnnnnnnnnnnnnnnnnnnnnnnnnnnnnnnnnnnnnnnnnnnnnnnnnnnnnnnnnnnnnnnnnnnnnnnnnnnnnnnnnnnnnnnnnnnnnnnnnnnnnnnnnnnnnnnnnnnnnnnnnnnnnnnnnnnnnnnnnnnnnnnnnnnnnnnnnnnnnnnnnnnnnnnnnnnnnnnnnnnnnnnnnnnnnnnnnnnnnnn
>378604X
nnnnnnnnnnnnnnnnnnnnnnnnnnnnnnnnnnnnnnnnnnnnnnnnnnnnnnnnnnnnnnnnnnnnnnnnnnnnnnnnnnnnnnnnnnnnnnnnnnnnnnnnnnnnnnnnnnnnnnnnnnnnnnnnnnnnnnnnnnnnnnnnnnnnnnnnnnnnnnnnnnnnnnnnnnnnnnnnnnnnnnnnnnnnnnnnnnnnnnnnnnnnnnnnnnnnnnnnnnnnnnnnnnnnnnnnnnnnnnnnnnnnnnnnnnnnnnnnnnnnnnnnnnnnnnnnnnnnnnnnnnnnnnnnnnnnnnnnnnnnnnnnnnnnnnnnnnnnnnnnnnnnnnnnnnnnnnnnnnnnnnnnnnnnnnnnnnnnnnnnnnnnnnnnnnnnnnnnnnnnnnnnnnnnnnnnnnnnnnnnnnnnnnnnnnnnnnnnnnnnnnnnnnnnnnnnnnnnnnnnnnnnnnnnnnnnnnnnnnnnnnnnnnnnnnnnnnnnnnnnnnnnnnnnnnnnnnnnnnnnnnnnnnnnnnnnnnnnnnnnnnnnnnnnnnnnnnnnnnnnnnnnnnnnnnnnnnnnnnnnnnnnnnnnnnnnnnnnnnnnnnnnnnnnnnnnnnnnnnnnnnnnnnnnnnnnnnnnnnnnnnnnnnnnnnnnnnnnnnnnnnnnnnnnnnnnnnnnnnnnnnnnnnnnnnnnnnnnnnnnnnnnnnnnnnnnnnnnnnnnnnnnnnnnnnnnnnnnnnnnnnnnnnnnnnnnnnnnnnnnn
>BC187
nnnnnnnnnnnnnnnnnnnnnnnnnnnnnnnnnnnnnnnnnnnnnnnnnnnnnnnnnnnnnnnnnnnnnnnnnnnnnnnnnnnnnnnnnnnnnnnnnnnnnnnnnnnnnnnnnnnnnnnnnnnnnnnnnnnnnnnnnnnnnnnnnnnnnnnnnnnnnnnnnnnnnnnnnnnnnnnnnnnnnnnnnnnnnnnnnnnnnnnnnnnnnnnnnnnnnnnnnnnnnnnnnnnnnnnnnnnnnnnnnnnnnnnnnnnnnnnnnnnnnnnnnnnnnnnnnnnnnnnnnnnnnnnnnnnnnnnnnnnnnnnnnnnnnnnnnnnnnnnnnnnnnnnnnnnnnnnnnnnnnnnnnnnnnnnnnnnnnnnnnnnnnnnnnnnnnnnnnnnnnnnnnnnnnnnnnnnnnnnnnnnnnnnnnnnnnnnnnnnnnnnnnnnnnnnnnnnnnnnnnnnnnnnnnnnnnnnnnnnnnnnnnnnnnnnnnnnnnnnnnnnnnnnnnnnnnnnnnnnnnnnnnnnnnnnnnnnnnnnnnnnnnnnnnnnnnnnnnnnnnnnnnnnnnnnnnnnnnnnnnnnnnnnnnnnnnnnnnnnnnnnnnnnnnnnnnnnnnnnnnnnnnnnnnnnnnnnnnnnnnnnnnnnnnnnnnnnnnnnnnnnnnnnnnnnnnnnnnnnnnnnnnnnnnnnnnnnnnnnnnnnnnnnnnnnnnnnnnnnnnnnnnnnnnnnnnnnnnnnnnnnnnnnnnnnnnnnnnnnnn
>DBVPG1106
GTCCCAATGGGGGATGTTGGAAGAGTAAGTTGATGTAATGTCCTATTCTTGTTCTTTTCGAATATAAATGACGATTGGAAGGTGCATGTCAATGTTTATCATCATGTTCTTGTTGTAGGTAGTCCTTACCTTGGTTGTAGAGTGAGTAGCGACAGGCGGCAGCGNNNNATAAGAANNNNNNAATGANNNNNNTNAGAACGTGTTGAAANNNNNNNNNNCGATCANNNNNNNNNNNNNNNTGCTGCTNCTNNNNNGCTGTCATACTACTAATATATTATCATATANNNTNNNNNNNNNNNTNNTAAANNNTNANNN-NNNTNNNCANNNNNNNNNNNNNNNNNNNNNNNNNNNNNNNNNNNNNNNNNNNNNNNNNNNNNNNNNNNNNNNNNNNNNNNNNNNNNNNNNNNNNNNNNNNNNNNNNNNNNNNNNNNNNNNNNNNNNNNNNNNNNNNNNNNNNNNNNNNNNNNNNNNNNCNNNNNNNNNNNNNNNANNNNNNNNNNNNNNNNNNNNNNNNNNNNNNNNNNNNNNNNNNNNNNNNNNNNCTATANNNNNAAAANNNNNNNNNNNNNNNNNNNNNNNNNNNNNNNNNNNNNNNNNNNNNNNNNNNNNNNNNNNNNNNNNNNNNNNNNNNNNNNNNNNNNNNNNNNNNNNNNNNNNNNNAANNANN-NNNNNNNNNNNNNNNNNNNANNNNNNNNNNNNCGCGTTANNNNNNNNNNNNNNNNACCAACTGGGCCAANNN
>DBVPG1373
GNNNNNNNNNNNNNNNNNNNNNNNNNNNNNNNNNNNNNNNNNNNNNNNNNNNNNNNNNNNNNNNNNNNNNNNNNNNNNN-NNNNNNNNNNNNNNNNNNNNNNNNNNNNNNNNNNNNNNNNNNnnnnnnnnnnnnnnnnnnnnnnnnnnnnnnnnnnnnnnnnnnnnnnnnnnnnnnnnnnnnnnnnnnnnnnnnnnnnnnnnnnnnnnnnnnnnnnnnnnnnnnnnnnnnnnnnnnnnnnnnnnnnnnnnnnnnnnnnnnnnnnnnnnnnnnnnnnnnnnnnnnnnnnnnnnnnnnnnnnnnnnnnnnnnnnnnnnnnnnnnnnnnnnnnnnnnnnnnnnnnnnnnnnnnnnnnnnnnnnnnnnnnnnnnnnnnnnnnnnnnnnnnnnnnnnnnnnnNNNNNNNNNN-NNNNNNNNNNNNNAGNNNNNNNNTCGCTTTTNNNNNNTTNNNNNNTTTTCTCGANNNNNNTTGCAGCATATTCGTTCCNNNNNNNNNNGCGGCCNNNNNNAANNNNNNAATTCCAANANNNNTCTTAAAATTTGNNNNNNNNNNNNNAAAAGTATGAACAATTACCAACATGTGGTACATATTGGAGNCCCGCAAAGCTGAGTTGGCATTCATTCATTCTTTAAGTTGAACAAAAAGACAAAAAGATTTTCAAAAAAAA-TATGGTCTCTAGCGGGATCGAACCGCTGATCCCCGCGTTATTAGCACGGTGCCTTAACCAACTGGGCCAAGAG
>DBVPG1788
NNNNNNNNNNGGGNNNNNNNNNNNNNNNNNNNNNNNNNNNNNNNNNNNNNNNNNNNNNNNNNNNNNNNNNNNNNNNNNNNNNNNnnnnnnnnnnnnnnnnnnnnnnnnnnnnnnnnnnnnnnnnnnnnnnnnnnnnnnnnnnnnnnnnnnnnnnnnnnnnnnnnnnnnnnnnnnnnnnnnnnnnnnnnnnnnnnnnnnnnnnnnnnnnnnnnnnnnnnnnnnnnnnnnnnnnnnnnnnnnnnnnnnnnnnnnnnnnnnnnnnnnnnnnnnnnnnnNNNNNNNNNNNNNNNNNNAAGATGTCATNNNNNNNNNNNN-NNNNNNTCAANNNNNNNGGAAGCTGAAATTCAAGGGTTGATAANNNNNNAAAATAAAGAATGACAAAGTATAAAAGGAAGAAGATAGAGTAACNNNNNNNTGTAGAGCTATCAATTCGCTTTTTGTAGATTCCTATTTTTTCTCGAGGAGAATTGCAGCATATTCGTTCCNNNNNNTATTGCGGCCNNNAACAACAATGTAATTCCAACAATTATCTTAAAATTTGTCTATATTTTTAAAAAAGTATGAACAATTACCAACATGTGGTACATATTGGAGGCCCGCAAAGCTGAGTTGGCATTCATTCATTCTTTAAGTTGAACAAAAAGACAAAAAGATTTTCAAAAAAAA-TATGGTCTCTAGCGGGATCGAACCGCTGATCCCCGCGTTATTAGCACGGTGCCTTAACCAACTGGGCCAAGAG
>DBVPG1853
GTCCCAATGGGGGATGTTGGAAGAGTAAGTTGATGTAATGTCCTATTCTTGTTCTTTTCGAATATNNNNNACNNNNNGAAGGTGCATGTCAATGTTTATCATCNNNNNNnnnnnnnnnnnnnnnnnnnnnnnnnnnnnnnnnnnnnnnnnnnnnnnnnnnnnnnnnnnnnnnnnnnnnnnnnnnnnnnnnnnnnnnnnnnnnnnnnnnnnnnnnnnnnnnnnnnnnnnnnnnnnnnnnnnnnnnnnnnnnnnnnnnnnnnnnnnnnnnnnnnnnnnnnnnnnnnnnnnnnnnnnnnnnnnnnnnnnnnnnnnnnnnnnnnnnnnnnnnnnnnnnnnnnnnnnnnnnnnnnnnnnnnnnnnnnnnnnnnnnnnnnnnnnnnnnnnnnnnnnnnnnnnnnnnnnnnnnnnnnnnnnnnnnnnnnnnnnnnnnnnnnnnnnnnnnnnnnnnnnnnnnnnnnnnnnnnnnnnnnnnnnnnnnnnnnnnnnnnnnnnnnnnnnnnnnnnnnnnnnnnnnnnnnnnnnnnnnnnnnnnnnnnnnnnnnnnnnnnnnnnnnnnnnnnnnnnnnnnnnnnnnnnnnnnnnnnnnnnnnnnnnnnnnnnnnnnnnnnnnnnnnnnnnnnnnnnnnnnnnnnnnnnnnnnnnnnnnnnnnnnnnnnnnnnnnnnnnnnnnnnnnnnnnnnnnnnnnnnnnnnnnnnnnnnnnnnnnnnnnnnnnnnnnnnnnnnnnnnnnnnnnnnnnnnn
>DBVPG6040
GTCCCAATGGGGGATGTTGGAAGAGTAAGTTGATTTAATGTCCTATTCTTGTTCTTTTCGAATATAAATGACGATTGGAAGGTGCATGTCAATGTTTATCATCATGTTCTTGTTGTAGGTAGTCCTTACCTTGGTTGTAGAGTGAGTAGCGACAGGCGGCAGCGGAATATAAGAAGGATAAAATGAGAATACTTAGAACGTGTTGAAAGAAGAATAAACGATCATCCATCGACTAATACTGCTGCTACTAGTGTGCTGTCATACTACTAATATATTATCATATACAATATAAGAAGATGTCATAAACATTGAAAA-TAGTCATCAAATCTAATGGAAGCTGAAATTCAAGGGTNGATAATGTAATAAAATAAAGAATGACAAAGTATAAAAGGAAGAAGATAGAGTAACATTATTATGTAGAGCTATCAATTCGCTTTTTGTAGATTCCTATTTTTNCTCTAGGAGAATNGCAGAANANTCGTTCCACGNAANATNGNGGCCTTTANCANCAATGNAATNCCNACAATTANCTNAAAATTNGNCNATATTTTTNAANNN-NNNNNNNAATTNCCANCNNNNNNNANNTATTGGAGGCCNGCAAAGNNNANTNNNNNNNNNNNNNNN-NNNNNNNNNNNNNNNNNNNNNNNnnnnnnnnnnnnnnnnnnnnnnnnnnnnnnnnnnnnnnnnnnnnnnnnnnnnnnnnnnnnnnnnnnnnnnnnnnnnnnnnnnnnnnnnnnn
>DBVPG6044
GTCCCAATGAGGGATGTTGGAAGAGGAAGTTGATTTAATGTCCTATTCTTGTTCTTTTCGAATATAAATAACGATTGGAAGGTGCATGTCAATGTTTATCATCATGTTCTTGTTGTAGGTAGTCCTTACCTTGGTTATAGAGTGAGTAGCGACAGGCGGCAGCGGAATATAAGAAGGATAAAATGAGAATACTTAGAACGTGTTGAAAGAAGAATAAACGATCATCCATCGACTAGTACTGCTGCTACTAGTGTGCTGTCATACNNCTAATATATTATCATATACAATATAAGAAGATGTCATAAATATTGAAAAATAGTCATCAAATCTAATGGAGGCTGAAATTCAAGGGTTGATAATGTAATAAGATAAAGAATGACAAAGTATAAAAGGAAGAAGATAGAGTAACATTATTATGTAGAGCTATCGATTCGCCTTTTGTAGATTCCTATTTTTTCTCGAGGAGAATTGCAGCATATTCGTTCTACGTAATATTGCAGCCTTTANCAACAATGTCATTCCAACAATTATCTTAAAATTTGTCTATATTTTNAAAAAAGNN-NNACAATTNCCAACNNNNGGTACATNNNNNNGGCCNNNNNNNNNNNNNN-NNNNNNNnnnnnnnnnnnnnnnnnnnnnnnnnnnnnnnnnnnnnnnnnnnnnnnnnnnnnnnnnnnnnnnnnnnnnnnnnnnnnnnnnnnnnnnnnnnnnnnnnnnnnnnnnnnnnnnnnnnnnnnnn
>DBVPG6765
NNNNNNNNNNNNNNNNNNNNNNNNNNNNNTTGATTNAATGTCNTATTCTTGTTCTTTTCGAANATAAATGACGATTGGAAGGTGCNTGTCAATGTTTANCATCATGTTCNTGTTGNAGGNAGNCCTTACCTTGGTTGTANAGTGAGTANCGACAGGCGNCANCGGAATATANGAAGGATAAAATGAGAATACTTAGAACGTGTTGAAAGAAGAATAAACGATCATCCATCGACTAATACNNNNNNNNNNNNNNNNCTGTCATACTACTAATATATTATCATATACAATATAAGAAGATGTCATAAACATTGAAAA-TAGTCATCAAATCTAATGGAAGCTGAAATTCAAGGGTTGATAATGTAATAAAATAAAGAATGACAAAGTATAAAAGGAAGAAGATAGAGTAACATTATTATGTAGAGCTATCAATTCGCTTTTTGTAGATTCCTATTTTTTCTCGAGGNNAATTGCAGCATATTCGTTCCACGTAATATTGCGGCCTTTAACAACAATGTAATTCCAACAATTATCTTAAAATTTGTCTATATTTTTAAAAAAGTATGAACAATTACCAACATGTGGTACATATTGGAGGCCCGCAAAGCTGNNNTGGCATTCATTCATTCTTTAAGTTGAACAAAAAGACAAAAAGATTTTCAAAAAAAA-TATGGTCTCTAGCGGGATCGAACCGCTGATCCCCGCGTTATTAGCACGGTGCCTTAACCAACTGGGCCAAGAG
>K11
GTCCCAATGAGGGATGTTGGNNNNNNNAGTTGATTTAATGTCCTATTCTTGTTCTTTTCGAATATAAATGACGATTGNNAGGTGCATGTCAATGTTTATCATCATGTTCTTGTTNNNNNNNNNNNNNNNNNNNNTNNNNNNNNNNNNNNNNNNNNNNGNNNNNNGNNNNNNAGAAGGNTAAAATGNGNANNCTTAGANNNNNN-NNNNNNAGAATNAACGATCNTCCNTCGACNNGTANNGCNGNNNNNNNNNNNNNNNNNNNNNNNNNNNNNNNN-NNNNNNNNNNN-NNNNNNNNNNNNNNNN-N-NNNNNNNNNNNNNNNNNNNNNNNNNNNNNN-NNNNNNNNNNNNNNNNNNNNNNNNNNNNNNNNNNNNNNNNNNNNNNNNNNNNNNNNNNNNNNNNNNNNNNNNNNNNNNNNNNNNNNNNNNNNNNNNNNNNNNNNNNNNNNNNNNNNNNNNNNNNNNNNNNNNNNNNNNNNNNNNNNNNNNNNNNNNNNNNNNNNNNNNNNNNNNNNNNNNNNNNNNNNNNNNNNNNNNNNNNNNNNNNNNNNN-NNNNNNNNNNNNNNNNNNNNNNNNNNNNNNNNNNNNNNNNNNNNNNNNNNNNNNNNNNNNNNNNNNNNNNNNNNNNNNAGNNNNNNNNNNNNNNNNANNNNTTTTCNNNNNAANNNNNNNNNNNNNNCNNNNNNNNNNNNCNNNNNNNNNCGTTATTANNNNNNNNNNNNNNNNNNNNNNGCNANGAN
>L_1374
NNNNNNNNNNNNNNNNNNNNNNNNNNNNNNNNANNNNNNNNNNNNNNNNNNNNNNNNNNNNNNNNNNNNNNNNNNNNNNNNNNNNNNNNNNNNNNNNNNNNNNNNNNNNNNNNNNNNNNNNNNNNNNNNNNNNNNNNNNNNNNNNNNNNNNNNNNNNNNNNNNNNNNNNNNNNNNNNNNNNNNNNNNNNNNNNNNNNNNNNNNNNNNNNNNNNNNNNNNNNNNNNNNNNNNNNNNNNNNNNNNnnnnnnnnnnnnnnnnnnnnnnnnnnnnnnnnnnnnnnnnnnnnnnnnnnnnnnnnnnnnnnnnnnnnnnnnnnnnnnnnnnnnnnnnnnnnnnnnnnnnnnnnnnnnnnnnnnnnnnnnnnnnnnnnnnnnnnnnnnnnnnnnnnnnnnnnnnnnnnnnnnnnnnnnnnnnnnnnnnnnnnnnnnnnnnnnnnnnnnnnnnnnnnnnnnnnnnnnnnnnnnnnnnnnnnnnnnnnnnnnnnnnnnnnnnnnnnnnnnnnnnnnnnnnnnnnnnnnnnnnnnnnnnnnnnnnnnnnnnnnnnnnnnnnnnnnnnnnnnnnnnnnnnnnnnnnnnnnnnnnnnnnnnnnnnnnnnnnnnnnnnnnnnnnnnnnnnnnnnnnnnnnnnnnnnnnnnnnnnnnnnnnnnnnnnnnnnnnnnnnnnnnnnnnnnnnnnnnnnnnnnnnnnnnnnnnnnnnnnnnnnnnnnnnnnnnnnnnnnnnnnnnnnnnnnnnnnnnnn
>L_1528
GTCCCAATGGGGGATGTTGGAAGAGTAAGTTGATGTAATGTCCTATTCTTGTTCTTTTCGAATATAAATGACGATTGGAAGGTGCATGTCAATGTTTATCATCATGTTCTTGTTGTAGGTAGTCCTTACCTTGGTTGTAGAGTGAGTAGCGACAGGCGGCAGCGGAATATAAGAAGGATAAAATGAGAATACTTAGAACGTGTNGAAAGAAGAATAAACGATCATCCATCGACTAATACTGCTGCTACTAGTGTGCTGTCATACTACTAATATATTATCATATACAATATAAGAAGATGTCATAAACATTGAAAA-TAGTCATCAAATCTAATGGAAGCTGAAATTCAAGGGTTGATAATGTAATAAAATAAAGAATGACAAAGTATAAAAGGAAGAAGATAGAGTAACATTATTATGTAGAGCTATCAATTCGCTTTTTNTAGATTCCTATTTTTTCTCGAGGAGAATTGCAGCATATTCGTTCCACGTAATATTGCGGCCTTTAACAACAATGTAATTCCAACAATTATCTTAAAATTTGTCTATATTTTTAAAAAAGTATGAACAATTACCAACATGTGGTACATATTNNNNNCCCGCAAAGCTGAGTTGGCATTCATTCATTCTTTAAGTTGAACAAAAAGACAAAAAGATTTTCAAAAAAAA-TATGGTCNNNNNNNGGATCGAACCGCTGATCCCCGCGTTANNNNNNNNNTGCNNNNNNNNACTGGGCCAAGAG
>NCYC110
nnnnnnnnnnnnnnnnnnnnnnnnnnnnnnnnnnnnnnnnnnnnnnnnnnnnnnnnnnnnnnnnnnnnnnnnnnnnnnnnnnnnnnnnnnnnnnnnnnnnnnnnnnnnnnnnnnnnnnnnnnnnnnnnnnnnnnnnnnnnnnnnnnnnnnnnnnnnnnnnnnnnnnnnnnnnnnnnnnnnnnnnnnnnnnnnnnnnnnnnnnnnnnnnnnnnnnnnnnnnnnnnnnnnnnnnnnnnnnnnnnnnnnnnnnnnnnnnnnnnnnnnnnnnnnnnnnnnnnnnnnnnnnnnnnnnnnnnnnnnnnnnnnnnnnnnnnnnnnnnnnnnnnnnnnnnnnnnnnnnnnnnnnnnnnnnnnnnnnnnnnnnnnnnnnnnnnnnnnnnnnnnnnnnnnnnnnnnnnnnnnnnnnnnnnnnnnnnnnnnnnnnnnnnnnnnnnnnnnnnnnnnnnnnnnnnnnnnnnnnnnnnnnnnnnnnnnnnnnnnnnnnnnnnnnnnnnnnnnnnnnnnnnnnnnnnnnnnnnnnnnnnnnnnnnnnnnnnnnnnnnnnnnnnnnnnnnnnnnnnnnnnnnnnnnnnnnnnnnnnnnnnnnnnnnnnnnnnnnnnnnnnnnnnnnnnnnnnnnnnnnnnnnnnnnnnnnnnnnnnnnnnnnnnnnnnnnnnnnnnnnnnnnnnnnnnnnnnnnnnnnnnnnnnnnnnnnnnnnnnnnnnnnnnnnnnnnnnnnnnnnnnnnnnnnnnnnnnnnnnn
>NCYC361
nnnnnnnnnnnnnnnnnnnnnnnnnnnnnnnnnnnnnnnnnnnnnnnnnnnnnnnnnnnnnnnnnnnnnnnnnnnnnnnnnnnnnnnnnnnnnnnnnnnnnnnnnnnnnnnnnnnnnnnnnnnnnnnnnnnnnnnnnnnnnnnnnnnnnnnnnnnnnnnnnnnnnnnnnnnnnnnnnnnnnnnnnnnnnnnnnnnnnnnnnnnnnnnnnnnnnnnnnnnnnnnnnnnnnnnnnnnnnnnnnnnnnnnnnnnnnnnnnnnnnnnnnnnnnnnnnnnnnnnnnnnnnnnnnnnnnnnnnnnnnnnnnnnnnnnnnnnnnnnnnnnnnnnnnnnnnnnnnnnnnnnnnnnnnnnnnnnnnnnnnnnnnnnnnnnnnnnnnnnnnnnnnnnnnnnnnnnnnnnnnnnnnnnnnnnnnnnnnnnnnnnnnnnnnnnnnnnnnnnnnnnnnnnnnnnnnnnnnnnnnnnnnnnnnnnnnnnnnnnnnnnnnnnnnnnnnnnnnnnnnnnnnnnnnnnnnnnnnnnnnnnnnnnnnnnnnnnnnnnnnnnnnnnnnnnnnnnnnnnnnnnnnnnnnnnnnnnnnnnnnnnnnnnnnnnnnnnnnnnnnnnnnnnnnnnnnnnnnnnnnnnnnnnnnnnnnnnnnnnnnnnnnnnnnnnnnnnnnnnnnnnnnnnnnnnnnnnnnnnnnnnnnnnnnnnnnnnnnnnnnnnnnnnnnnnnnnnnnnnnnnnnnnnnnnnnnnnnnnnnn
>RM11_1A
GTCCCAATGGGGGATGTTGGAAGAGTAAGTTGATNTAATGTCCTATTCTTGTTCTTTTCGAATATAAATGACGATTGGAAGGTGCATGTCAATGTTTATCATCATGTTCTTGTTGTAGGTAGTCCTTACCTTGGTTGTAGAGTGAGTAGCGACAGGCGGCAGCGGAATATAAGAAGGATAAAATGAGAATACTTAGAACGTGTTGAAAGAAGAATAAACGATCATCCATCGACTAATACTGCTGCTACTAGTGTGCTGTCATACTACTAATATATTATCATATACAATATAAGAAGATGTCATAAACATTGAAAA-TAGTCATCAAATCTAATGGAAGCTGAAATTCAAGGGTTGATAATGTAATAAAATAAAGAATGACAAAGTATAAAAGGAAGAAGATAGAGTAACATTATTATGTAGAGCTATCAATTCGCTTTTTGTAGATTCCTATTTTTTCTCGAGGAGAATTGCAGCATATTCGTTCCACGTAATATTGCGGCCTTTAACAACAATGTAATTCCAACAATTATCTTAAAATTTGTCTATATTTTTAAAAAAGTATGAACAATTACCAACATGTGGTACATATTGGAGGCCCGCAAAGCTGAGTTGGCATTCATTCATTCTTTAAGTTGAACAAAAAGACAAAAAGATTTTCAAAAAAAA-TATGGTCTCTAGCGGGATCGAACCGCTGATCCCCGCGTTATTAGCACGGTGCCTTAACCAACTGGGCCAAGAG
>S288c
GTCCCAATGAGGGATGTTGGAAGAGTAAGTTGATTTAATGTCCTATTCTTGTTCTTTTCGAATATAAATGACGATTGGAAGGTGCATGTCAATGTTTATCATCATGTTCTTGTTGTAGGTAGTCCTTACCTTGGTTGTAGAGTGAGTAGCGACAGGCGGCAGCGGAATATAAGAAGGATAAAATGAGAATACTTAGAACGTNTTGAAAGAAGAATAAACGATCATCCATCGACTAGTACTGCTGCTACTAGTGTGCTGTCATACTACTAATATATTATCATATACAATATAAGAAGATGTCATAAACATTGAAAA-TAGTCATCAAATCTAATGGAAGCTGAAATTCAAGGGTTGATAATGTAATAAAATAAAGAATGACAAAGTATAAAAGGAAGAAGATAGAGTAACATTATTATGTAGAGCTATCAATTCGCTTTTTGTAGATTCCTATTTTTTCTCGAGGAGAATTGCAGCATATTCGTTCCACGTAATATTGCGGCCTTTAACAACAATGTAATTCCAACAATTATCTTAAAATTTGTCTATATTTTTAAAAAAGTATGAACAATTACCAACATGTGGTACATATTGGAGGCCCGCAAAGCTGAGTTGGCATTCATTCATTCTTTAAGTTGAACAAAAAGACAAAAAGATTTTCAAAAAAAA-TATGGTCTCTAGCGGGATCGAACCGCTGATCCCCGCGTTATTAGCACGGTGCCTTAACCAACTGGGCCAAGAG
>SK1
GTCCCAATGAGGGATGTTGGAAGAGGAAGTTGATTTAATGTCCTATTCTTGTTCTTTTCGAATATAAATAACGATTGGAAGGTGCATGTCAATGTTTATCATCATGTTCTTGTTGTAGGTAGTCCTTACCTTGGTTATAGAGTGAGTAGCGACAGGCGGCAGCGGAATATAAGAAGGATAAAATGAGAATACTTAGAACGTGTTGAAAGAAGAATAAACGATCATCCATCGACTAGTACTGCTGCTACTAGTGTGCTGTCATACTACTAATATATTATCATATACAATATAAGAAGATGTCATAAATATTGAAAAATAGTCATCAAATCTAATGGAGGCTGAAATTCAAGGGTTGATAATGTAATAAGATAAAGAATGACAAAGTATAAAAGGAAGAAGATAGAGTAACATTATTATGTAGAGCTATCGATTCGCCTTTTGTAGATTCCTATTTTTTCTCGAGGAGAATTGCAGCATATTCGTTCTACGTAATATTGCAGCCTTTAACAACAATGTCATTCCAACAATTATCTTAAAATTTGTCTATATTTTTAAAAAAGTATGAACAATTACCAACATGTGGTACATATTGGAGGCCCGTAAAGCTGAGTTGGCATTCATTCATTCTTTAAGTTGAACAAAATAACAAAAAGATTTTCAAAAAAAAGTATGGTCTCTAGCGGGATCGAACCGCTGATCCCCGCGTTATTAGCACGGTGCCTTAACCAACTGGGCCAAGAG
>UWOPS03_461_4
NNNNNNNNNNNNNNNNNNNNNNNNNNNNNNNNNNNNNNNGNNNNNNNNNNNNNNNNNNNNNNNNNNNNNNNNNNNNNNNNNNNNNNNNNNNNNNNNNNNNNNNNNNNNNNNNNNNNNNNNNNNNNNNNNNNNNNNNNNNNNNNNNNNNNNNNNNNNNNNNNNNNNNNNNNNNNNNNNNNNNNNNNNNNNNNNNNNNNNNNNNNNNNNNNNNNNNNNNNNNNNNNNNNNNNNNNNNNNNNNNNNNNNNNNNNNNNNNNNNNNNNNNNNNNNNNNNNNNNNNNNNNNnnnnnnnnnnnnnnnnnnnnnnnnnnnnnnnnnnnnnnnnnnnnnnnnnnnnnnnnnnnnnnnnnnnnnnnnnnnnnnnnnnnnnnnnnnnnnnnnnnnnnnnnnnnnnnnnnnnnnnnnnnnnnnnnnnnnnnnnnnnnnnnnnnnnnnnnnnnnnnnnnnnnnnnnnnnnnnnnnnnnnnnnnnnnnnnnnnnnnnnnnnnnnnnnnnnnnnnnnnnnnnnnnnnnnnnnnnnnnnnnnnnnnnnnnnnnnnnnnnnnnnnnnnnnnnnnnnnnnnnnnnnnnnnnnnnnnnnnnnnnnnnnnnnnnnnnnnnnnnnnnnnnnnnnnnnnnnnnnnnnnnnnnnnnnnnnnnnnnnnnnnnnnnnnnnnnnnnnnnnnnnnnnnnnnnnnnnnnnnnnnnnnnnnnnnnnnnnnnnnnnnnnnnnnnnnnnnnnnnnnnnnnnnnnnnnnnnnn
>UWOPS05_217_3
nnnnnnnnnnnnnnnnnnnnnnnnnnnnnnnnnnnnnnnnnnnnnnnnnnnnnnnnnnnnnnnnnnnnnnnnnnnnnnnnnnnnnnnnnnnnnnnnnnnnnnnnnnnnnnnnnnnnnnnnnnnnnnnnnnnnnnnnnnnnnnnnnnnnnnnnnnnnnnnnnnnnnnnnnnnnnnnnnnnnnnnnnnnnnnnnnnnnnnnnnnnnnnnnnnnnnnnnnnnnnnnnnnnnnnnnnnnnnnnnnnnnnnnnnnnnnnnnnnnnnnnnnnnnnnnnnnnnnnnnnnnnnnnnnnnnnnnnnnnnnnnnnnnnnnnnnnnnnnnnnnnnnnnnnnnnnnnnnnnnnnnnnnnnnnnnnnnnnnnnnnnnnnnnnnnnnnnnnnnnnnnnnnnnnnnnnnnnnnnnnnnnnnnnnnnnnnnnnnnnnnnnnnnnnnnnnnnnnnnnnnnnnnnnnnnnnnnnnnnnnnnnnnnnnnnnnnnnnnnnnnnnnnnnnnnnnnnnnnnnnnnnnnnnnnnnnnnnnnnnnnnnnnnnnnnnnnnnnnnnnnnnnnnnnnnnnnnnnnnnnnnnnnnnnnnnnnnnnnnnnnnnnnnnnnnnnnnnnnnnnnnnnnnnnnnnnnnnnnnnnnnnnnnnnnnnnnnnnnnnnnnnnnnnnnnnnnnnnnnnnnnnnnnnnnnnnnnnnnnnnnnnnnnnnnnnnnnnnnnnnnnnnnnnnnnnnnnnnnnnnnnnnnnnnnnnnnnnnnnnn
>UWOPS05_227_2
NNNNNNNNNNNNNNNNNNnnnnnnnnnnnnnnnnnnnnnnnnnnnnnnnnnnnnnnnnnnnnnnnnnnnnnnnnnnnnnnnnnnnnnnnnnnnnnnnnnnnnnnnnnnnnnnnnnnnnnnnnnnnnnnnnnnnnnnnnnnnnnnnnnnnnnnnnnnnnnnnnnnnnnnnnnnnnnnnnnnnnnnnnnnnnnnnnnnnnnnnnnnnnnnnnnnnnnnnnnnnnnnnnnnnnnnnnnnnnnnnnnnnnnnnnnnnnnnnnnnnnnnnnnnnnnnnnnnnnnnnnnnnnnnnnnnnnnnnnnnnnnnnnnnnnnnnnnnnnnnnnnnnnnnnnnnnnnnnnnnnnnnnnnnnnnnnnnnnnnnnnnnnnnnnnnnnnnnnnnnnnnnnnnnnnnnnnnnnnnnnnnnnnnnnnnnnnnnnnnnnnnnnnnnnnnnnnnnnnnnnnnnnnnnnnnnnnnnnnnnnnnnnnnnnnnnnnnnnnnnnnnnnnnnnnnnnnnnnnnnnnnnnnnnnnnnnnnnnnnnnnnnnnnnnnnnnnnnnnnnnnnnnnnnnnnnnnnnnnnnnnnnnnnnnnnnnnnnnnnnnnnnnnnnnnnnnnnnnnnnnnnnnnnnnnnnnnnnnnnnnnnnnnnnnnnnnnnnnnnnnnnnnnnnnnnnnnnnnnnnnnnnnnnnnnnnnnnnnnnnnnnnnnnnnnnnnnnnnnnnnnnnnnnnnnnnnnnnnnnnnnnnnnnnnnnnnnnnnnnnn
>UWOPS83_787_3
nnnnnnnnnnnnnnnnnnnnnnnnnnnnnnnnnnnnnnnnnnnnnnnnnnnnnnnnnnnnnnnnnnnnnnnnnnnnnnnnnnnnnnnnnnnnnnnnnnnnnnnnnnnnnnnnnnnnnnnnnnnnnnnnnnnnnnnnnnnnnnnnnnnnnnnnnnnnnnnnnnnnnnnnnnnnnnnnnnnnnnnnnnnnnnnnnnnnnnnnnnnnnnnnnnnnnnnnnnnnnnnnnnnnnnnnnnnnnnnnnnnnnnnnnnnnnnnnnnnnnnnnnnnnnnnnnnnnnnnnnnnnnnnnnnnnnnnnnnnnnnnnnnnnnnnnnnnnnnnnnnnnnnnnnnnnnnnnnnnnnnnnnnnnnnnnnnnnnnnnnnnnnnnnnnnnnnnnnnnnnnnnnnnnnnnnnnnnnnnnnnnnnnnnnnnnnnnnnnnnnnnnnnnnnnnnnnnnnnnnnnnnnnnnnnnnnnnnnnnnnnnnnnnnnnnnnnnnnnnnnnnnnnnnnnnnnnnnnnnnnnnnnnnnnnnnnnnnnnnnnnnnnnnnnnnnnnnnnnnnnnnnnnnnnnnnnnnnnnnnnnnnnnnnnnnnnnnnnnnnnnnnnnnnnnnnnnnnnnnnnnnnnnnnnnnnnnnnnnnnnnnnnnnnnnnnnnnnnnnnnnnnnnnnnnnnnnnnnnnnnnnnnnnnnnnnnnnnnnnnnnnnnnnnnnnnnnnnnnnnnnnnnnnnnnnnnnnnnnnnnnnnnnnnnnnnnnnnnnnnn
>UWOPS87_2421
NNNNNNNNNNnnnnnnnnnnnnnnnnnnnnnnnnnnnnnnnnnnnnnnnnnnnnnnnnnnnnnnnnnnnnnnnnnnnnnnnnnnnnnnnnnnnnnnnnnnnnnnnnnnnnnnnnnnnnnnnnnnnnnnnnnnnnnnnnnnnnnnnnnnnnnnnnnnnnnnnnnnnnnnnnnnnnnnnnnnnnnnnnnnnnnnnnnnnnnnnnnnnnnnnnnnnnnnnnnnnnnnnnnnnnnnnnnnnnnnnnnnnnnnnnnnnnnnnnnnnnnnnnnnnnnnnnnnnnnnnnnnnnnnnnnnnnnnnnnnnnnnnnnnnnnnnnnnnnnnnnnnnnnnnnnnnnnnnnnnnnnnnnnnnnnnnnnnnnnnnnnnnnnnnnnnnnnnnnnnnnnnnnnnnnnnnnnnnnnnnnnnnnnnnnnnnnnnnnnnnnnnnnnnnnnnnnnnnnnnnnnnnnnnnnnnnnnnnnnnnnnnnnnnnnnnnnnnnnnnnnnnnnnnnnnnnnnnnnnnnnnnnnnnnnnnnnnnnnnnnnnnnnnnnnnnnnnnnnnnnnnnnnnnnnnnnnnnnnnnnnnnnnnnnnnnnnnnnnnnnnnnnnnnnnnnnnnnnnnnnnnnnnnnnnnnnnnnnnnnnnnnnnnnnnnnnnnnnnnnnnnnnnnnnnnnnnnnnnnnnnnnnnnnnnnnnnnnnnnnnnnnnnnnnnnnnnnnnnnnnnnnnnnnnnnnnnnnnnnnnnnnnnnnnnnnnnnnnnnnn
>W303
GTCCCAATGAGGGATGTTGGAAGAGTAAGTTGATTTAATGTCCTATTCTTGTTCTTTTCGAATATAAATGACGATTGGAAGGTGCATGTCAATGTTTATCATCATGTTCTTGTTGTAGGTAGTCCTTACCTTGGTTGTAGAGTGAGTAGCGACAGGCGGCAGCGGAATATAAGAAGGATAAAATGAGAATACTTAGAACGTGTTGAAAGAAGAATAAACGATCATCCATCGACTAGTACTGCTGCTACTAGTGTGCTGTCATACTACTAATATATTATCATATACAATATAAGAAGATGTCATAAACATTGAAAA-TANTCATCAAATCTAATGGAAGCTGAAATTCAAGGGTTGATAANGTAATAAANTAAAGAATGACAAAGTATAAAAGGAANNNNNNNNNNNNNNNNNNNNNNNNNNNNNNNNNNNNNNNNNNNNNNNNNNNNNNNNNNNNNNNNNNNNNNNNNNNNNNNNNNNNNNNNNNNNNNNNNNNNNNNNNNNNNNNNNNNNNNNNNNNNNNNNNNNNNNNNNNNNNNNNNNNNNNNNNNNNNNNNNNNNNNNNNNNNNNNNNNNNNNNNNNNNNNNNNNNNNNNNNNNNNNNNNNNNNNNNNNNNNNNNNNNNNNNNNNNNNNNNNNNNNNNNNNNNNNNNNNNNNNNNNNNNNNNN-NNNNNNNNNNNNNNNNNNNNNNNNNNNNNNNNNNNNNNNNNNNNNNNNNNNNNNNNNNNNnnnnnnnnnnnnn
>Y12
NNCCCANNNNNNNNNNNNNGANGANNNNNNNNNNNNNNNNTCCTATTCTTNNNNTTTTCGAANNNNNNNNNNNNNNNNNNNNNNNNNNNNAATGTTTANCANNNNNNNNNNNNNNNNNNNNNNNNNNNNNNNNNNNNNNNNNNNNNNNNNNNNNNNNGNNNNNNNNNNNNNNNNNNNNNNNNNNNNNNNNNNNNNNNNNNNNNNNNNNNNNNNNNNNNNNNNNNNNNNNNNNNNNNNNNNNNNNNNNNNNNNNNNNNNNNNNNNNNNNNNNNNNNNNNNNNNNNNNNNNNN-NNNNNNNNNNNNNNNNNNNNNNNNNNNNNNNNNNNNNNNNNNNNNNNNNNNNNNNNNNNNNNNNNNN-NNNNNNN-NN-NNNNNNN-NNNNNNNNNNNNNNN-NNNNNNNNNNNNNNNNNNN-NNNN-NNNNNNNN-NNNNNNNNNN-NNNNNNNNNNNNNNNN-NNNNNNNNNNN-NNNNNNNNNNNNNN-NNNNNNNNNNNNNNNNN--NNNNNNNNNNNNN-NNNNNNN-NNNNNNNNNNNNNNN-NNNNN-NNNNNNNNNNNnnnnnnnnnnnnnnnnnnnnnnnnnnnnnnnnnnnnnnnnnnnnnnnnnnnnnnnnnnnnnnnnnnnnnnnnnnnnnnnnnnnnnnnnnnnnnnnnnnnnnnnnnnnnnnnnnnnnnnnnnnnnnnnnnnnnnnnnnnnnnnnnnnnnnnnnnnnnnnnnnnnnnnnnnnnnnnnnnnnnnnn
>Y55
GTCCCAATGGGGGATGTTGGAAGAGTAAGTTGATTTAATGTCCTATTCTTGTTCTTTTCGAATATAAATGACGATTGGAAGGTGCATGTCAATGTTTATCATCATGTTCTTGTTGTAGGTAGTCCTTACCTTGGTTGTAGAGTGAGTAGCGACAGGCGGCAGCGGAATATAAGAAGGATAAAATGAGAATACTTAGAACGTGTTGAAAGAAGAATAAACGATCATCCATCGACTAATACTGCTGCTACTAGTGTGCTGTCATACTACTAATATATTATCATATACAATATAAGAAGATGTCATAAACATTGAAAA-TAGTCATCAAATCTAATGGAAGCTGAAATTCAAGGGTTGATAATGTAATAAAATAAAGAATGACAAAGTATAAAAGGAAGAAGATAGAGTAACATTATTATGTAGAGCTATCAATTCGCTTTTTGTAGATTCCTATTTTTTCTCGAGGAGANTTGCAGCATATTCGTTCNACGTAATATTGCGGCCTTTAACAACAATGTAATTCCAACAATTATCTTAAAATTTGTCTANATTTTTAAAAANGNATGAACAATTACCAACATGTGGTACATATTGGAGGCCCGCAAAGCTGAGTTGGCATTCATTCATTCTTTAAGTNGNACAAAAAGACAAAAAGATTTNCAAAAAAAA-TATGGTCTCTAGCGGGATCGAACCGCTGATCCCCGCGTTATTAGCACGGTGCCTTAACCAACTGGGCCAAGAG
>Y9
nnnnnnnnnnnnnnnnnnnnnnnnnnnnnnnnnnnnnnnnnnnnnnnnnnnnnnnnnnnnnnnnnnnnnnnnnnnnnnnnnnnnnnnnnnnnnnnnnnnnnnnnnnnnnnnnnnnnnnnNNNNNNNNN-NNNNNNNNNNNNNNNNNNNNNNNNNNNNNNNNNNNNNNNNNNNNNNNNNNNNNNNNNNN-NNNNNNNNNNNNNNNNNN-NNNNNNNNNNNNNNNNNNNNNNNNNNNNNNNNNNNNNNNNNNNNNNNNNNNNNNNNNNNNNNNNNNNNNNNNNNNNNNNNNNNNNNNNNNNNNNNNNNNNNNNNNNNNNNNNNNNNNNNNNNNNNNNNNNNNNNNNNNNNNNNNNNNANNNNNNNNNNNNNNNNNNAATNNNNNNNNNNNNNNNNNNGAAGANANNNNNNNANNNNTNNNNANANNNNNNNNNNNGCTTTNNGTNNNNNNNNNNNNTNNNNNNNNNNNNNNNNCANCATATTNNNNNNACGNAATATTGCNNNNNNTAACAACAATGTAACTCCAACAATNNNCTTAAAATTTGTCTATATTTTTAAAGAAGTATGAACAATTACCAACATGTGGTACATATTGGAGGCCCGCAAAGCTGAGTTGGCATTCATTCATTCTTTAAGTTGAACAAAAAGACAAAAAGATTTTCAAANNNNNNNNNNGTCTCTAGCGGGATCGAACCGCTNNNNNCCGCGTTATTAGCACGGTGCCTTAACCAACTGGGCCAAGAG
>YIIc17_E5
NTCCCAATNNGNNNNNNNNNNNNNNNAAGTTGNNNTAATGTCCTNNNCNNNTTCNNTTCGNNNNNNANNNNNNNNNNNNNNNNNNATNNNNNTGTTTATCATCATGTTCNNNNNNNNNNNNNNNNNNNNNNNNNNNNNNNNNNNNNNNNNNNNNNNNNNNNNNNNNNNNNNNNNNNNNNNNNNNNNNNNNNNNNNNNNNNNNNNNNNNNNNNNNNNNNNNNNNNNNNNNNNNNNNNNNNNNNNNNNNNNNNNNNNNNNNNNNNNNNNNNNNNNNNNNNNNNNNNNNNNNNNNNNNNNNNNNNNNNNNNNNNNNNN-NNNNNNNNNNNNNNNNNNNNNNNNNNNNNNNNNNNNN-NNNNNNNNNNNNNNNNNN-NNNNNNNNNNNNNNNNNNNNnnnnnnnnnnnnnnnnnnnnnnnnnnnnnnnnnnnnnnnnnnnnnnnnnnnnnnnnnnnnnnnnnnnnnnnnnnnnnnnnnnnnnnnnnnnnnnnnnnnnnnnnnnnnnnnnnnnnnnnnnnnnnnnnnnnnnnnnnnnnnnnnnnnnnnnnnnnnnnnnnnnnnnnnnnnnnnnnnnnnnnnnnnnnnnnnnnnnnnnnnnnnnnnnnnnnnnnnnnnnnnnnnnnnnnnnnnnnnnnnnnnnnnnnnnnnnnnnnnnnnnnnnnnnnnnnnnnnnnnnnnnnnnnnnnnnnnnnnnnnnnnnnnnnnnnnnnnnnnnnnnnnnnnnnnnnnnnnnnnnnnnnnnnn
>YJM789
GTCCCAATGAGGGACGCTGGAAGAGTAAGTTGATTTAATGTCCTATTCTTGTTCTTTTCGAATATAAATGACGATTGGAAGGTGCATGTCAATGTTTATCATCATGTTCTTGTTGTAGGTAGTCCTTACCTTGGTTGTAGAGTGAGTAGCGACAGGCGGCAGCGGAATATAAGAAGGATAAAATGANNNNNNNNNNNNNNNNNNNNNNNNNNNNNNNNNNNNNNNNNNNNNNNNNNNNNNNNNNNNNNNNNNNNNNNNNNNNNNNNNNNNNNNNNNNNNNNNNNNNNNNNNNNNNNNNNNNNNNNNNNNNNNNNNNNNNNNNNNNNNNNNNNNNNNNNNNNNNNNNNNNNNNNNNNNNNNNNNNNNNNNNNNNNNNNNNNNNNNNNNNNNNNNNNNNNNNNNNNNNNNNNNNNNNNNNNNNNNNNNNNNNNNNNNNNNNNNNNNNNNNNNNNNNNNNNNNNNNNNNNNNNNNNNNNNNNNNNNNNNNNNNNNNNNNNNNNNNNNNNNNNNNNNNNNNNNNNNNNNNNNNNNNNNNNNNNNNNNNNNNNNNNNNNNNNNNNNNNNNNNNNNNNNNNNNNNNNNNNNNNNNNNNNNNNNNNNNNNNNNNNNNNNNNNNNNNNNNNNNNNNNNNNNNNNNNNNNNNNNNNNNNNNNNNNNNNNNNNNNNNNNNNNNNNNNNNNNNNNNNnnnnnnnnnnnnnnnnnnnnnnnnnnnnnnnnnnnnnnnnnnnnnnnnnnnnnnn
>YJM975
GTCCCAATGGGGGATGTTGGAAGAGTAAGTTGATGTAATGTCCTATTCTTGTTCTTTTCGAATATAAATGACGATTGGAAGGTGCATGTCAATGTTTATCATCATGTTCTTGTTGTAGGTAGTCCTTACCTTGGTTGTAGAGTGAGTAGCGACAGGCGGCAGCGGAATATAAGAAGGATAAAATGAGAATACTTAGAACGTGTTGAAAGAAGAATAAACGATCATCCATCGACTAATACTGCTGCTACTAGTGTGCTGTCATACTACTAATATATTATCATATACAATATAAGAAGATGTCATAAACATTGAAAA-TAGTCATCAAATCTAATGGAAGCTGAAATNCAAGGGTTGATAATGTNNTAAANTAAAGAATGACAANGTATAAANGGAAGAAGATNGAGTANCATTATNATGTAGANCTATCAATNCGCTTTTTGNAGATNCCTATTTTTNCTCGAGGAGANTTGCAGCATATTCGTTCNACGTAATATTGCGNCCTTTAACAACAATGTANTTCCAACAATTATCTTAAANTTTGTCTATNTTTTTAAAAAAGTATGAACAATTACCAACATGTGGTACATATTGGAGGCCCGCAAAGCTGAGTTGGCATTCATTCATTCTTTAAGTTGAACAAAAAGACAAAAAGATTTNCAAAAAANN-NNNNNNNNCTAGCGNNNNNNNNNNNNTGNTCCCCGCGTNNNTNNNNNGNNNNNTNNNNNNNNNNNNNNNNNNN
>YJM978
GTCCCAATGGGGGATGTTGGAAGAGTAAGTTGATGTAATGTCCTATTCTTGTTCTTTTCGAATATAAATGACGATTGGAAGGTGCATGTCAATGTTTATCATCATGTTCTTGTTGTAGGTAGTCCTTACCTTGGTTGTAGAGTGAGTAGCGACAGGCGGCAGCGGAATATAAGAAGGATAAAATGAGAATACTTAGAACGTGTTGAAAGAAGAATAAACGATCATCCATCGACTAATACTGCTGCTACTAGTGTGCTGTCATACTACTAATATATTATCATATACAATATAAGAAGATGTCATAAACATTGAAAA-TAGTCATCAAATCTAATGGAAGCTGAAATTCAAGGGTTGATAATGTAATAAAATAAAGAATGACAAAGTATAAAAGGAAGAAGATAGAGTAACATTATTATGTAGAGCTATCAATTCGCTTTTTGTAGATTCCTATTTTTTCTCGAGGAGANTTGCAGCATATTCGTTCCACGTAATATTGCGGCCTTTAACAACAATGTAATTNNNNNNNNNNNCTTAAAATTTGTCTATATTTNNNNNNN-NNNNNNNNNNNNNNNNNNNNNNNNNNNNNNNNNNNNNNNNNNNN-NNNNNNNNNNNNNNNNNNNNNNNNNN-NNNNN-NNNNNNNNNNNNNNNNNNNNNNNNNNNNNN-NNNNNNNNNNNNNNNNNNNNNNNNNNNNNnnnnnnnnnnnnnnnnnnnnnnnnnnnnnnnnnnnnnnnnnnnn
>YJM981
GTCCCAATGGGGGATGTTGGANNNNNNNNTTGATGTAATGTCCTATTCTTGTTCTTTTCGNNNNNNNNNNNNNNNNNNNNNNNNNNNNTCAATGTTNNNNATCNNNNNNTTNNNNNNNNNNNNNNNNNNNNNNNNNNNNNNNNNNNNNNNNNNNNNNNNNNNNNNNNN-NNNNNNnnnnnnnnnnnnnnnnnnnnnnnnnnnnnnnnnnnnnnnnnnnnnnnnnnnnnnnnnnnnnnnnnnnnnnnnnnnnnnnnnnnnnnnnnnnnnnnnnnnnnnnnnnnnnnnnnnnnnnnnnnnnnnnnnnnnnnnnnnnnnnnnnnnnnnnnnnnnnnnnnnnnnnnnnnnnnnnnnnnnnnnnnnnnnnnnnnnnnnnnnnnnnnnnnnnnnnnnnnnnnnnnnnnnnnnnnnnnnnnnnnnnnnnnnnnnnnnnnnnnnnnnnnnnnnnnnnnnnnnnnnnnnnnnnnnnnnnnnnnnnnnnnnnnnnnnnnnnnnnnnnnnnnnnnnnnnnnnnnnnnnnnnnnnnnnnnnnnnnnnnnnnnnnnnnnnnnnnnnnnnnnnnnnnnnnnnnnnnnnnnnnnnnnnnnnnnnnnnnnnnnnnnnnnnnnnnnnnnnnnnnnnnnnnnnnnnnnnnnnnnnnnnnnnnnnnnnnnnnnnnnnnnnnnnnnnnnnnnnnnnnnnnnnnnnnnnnnnnnnnnnnnnnnnnnnnnnnnnnnnnnnnnnnnnnnnnnnnnnnnnnnnnn
>YPS128
NNNNCNNNNNNGNNNNNNNNNAGAGNNNNNNGATNNNNNNNNnnnnnnnnnnnnnnnnnnnnnnnnnnnnnnnnnnnnnnnnnnnnnnnnnnnnnnnnnnnnnnnnnnnnnnnnnnnnnnnnnnnnnnnnnnnnnnnnnnnnnnnnnnnnnnnnnnnnnnnnnnnnnnnnnnnnnnnnnnnnnnnnnnnnnnnnnnnnnnnnnnnnnnnnnnnnnnnnnnnnnnnnnnnnnnnnnnnnnnnnnnnnnnnnnnnnnnnnnnnnnnnnnnnnnnnnnnnnnnnnnnnnnnnnnnnnnnnnnnnnnnnnnnnnnnnnnnnnnnnnnnnnnnnnnnnnnnnnnnnnnnnnnnnnnnnnnnnnnnnnnnnnnnnnnnnnnnnnnnnnnnnnnnnnnnnnnnnnnnnnnnnnnnnnnnnnnnnnnnnnnnnnnnnnnnnnnnnnnnnnnnnnnnnnnnnnnnnnnnnnnnnnnnnnnnnnnnnnnnnnnnnnnnnnnnnnnnnnnnnnnnnnnnnnnnnnnnnnnnnnnnnnnnnnnnnnnnnnnnnnnnnnnnnnnnnnnnnnnnnnnnnnnnnnnnnnnnnnnnnnnnnnnnnnnnnnnnnnnnnnnnnnnnnnnnnnnnnnnnnnnnnnnnnnnnnnnnnnnnnnnnnnnnnnnnnnnnnnnnnnnnnnnnnnnnnnnnnnnnnnnnnnnnnnnnnnnnnnnnnnnnnnnnnnnnnnnnnnnnnnnnnnnnnnnnnnnnnnnnn
>YPS606
GTCCCAATGAGGGATGCTGGAAGAGTAAGTTGATTTAATGTCCTATTCTTGTTCTTTTCGAATATAAATGACGATTGGAAGGTGCATGTCAATGTTTATCATCATGTTCTTGTTGTAGGTAGTCCTTACCTTGGTTGTAGAGTGAGTAGCGACAGGCGGCAGCGGAATATAAGAAGGATAAAATGAGAATACTTAGAACGTGTTGAAGGAAGAATAAACGATCATCCATCGACTAGTACTGCTGCTACTAGTGTGCTGTCATACTACTAATATATTATCATATACAATATAAGAAGATGTCATAAATATTGAAAAATAGTCATCAAATCTAATGGAAGCTGAAATTCAAGGGTTGATAATGTAATAAGATAAAGAATGACAAAGTATAAAAGGAAGAAGATAGAGTAACATTATTATGTAGAGCTATCAATTCGCTTTTTGTAGATTCCTATTTTTTCTCGAGGAGAATTGCAGCATATTCGTTCCACGTAATATTGCGGCCTTTAACAACAATGTAACTCCAACAATTATCTTAAAATTTGTCTATATTTTTAAANNNNTATGNACAATTACCAACATGTGGTACATANNNNNNNNNNGNNNNGNNGAGTNNNNNTTCNNTNANNCNNNNNNNNNNNNNNNNNGANNAANNNNTTNNNNNNNNNNNNNNNNNNNNNNNNNNNNNNNNNNNNNNNNNNnnnnnnnnnnnnnnnnnnnnnnnnnnnnnnnnnnnnnnnnnnn
>YS2
nnnnnnnnnnnnnnnnnnnnnnnnnnnnnnnnnnnnnnnnnnnnnnnnnnnnnnnnnnnnnnnnnnnnnnnnnnnnnnnnnnnnnnnnnnnnnnnnnnnnnnnnnnnnnnnnnnnnnnnnnnnnnnnnnnnnnnnnnnnnnnnnnnnnnnnnnnnnnnnnnnnnnnnnnnnnnnnnnnnnnnnnnnnnnnnnnnnnnnnnnnnnnnnnnnnnnnnnnnnnnnnnnnnnnnnnnnnnnnnnnnnnnnnnnnnnnnnnnnnnnnnnnnnnnnnnnnnnnnnnnnnnnnnnnnnnnnnnnnnnnnnnnnnnnnnnnnnnnnnnnnnnnnnnnnnnnnnnnnnnnnnnnnnnnnnnnnnnnnnnnnnnnnnnnnnnnnnnnnnnnnnnnnnnnnnnnnnnnnnnnnnnnnnnnnnnnnnnnnnnnnnnnnnnnnnnnnnnnnnnnnnnnnnnnnnnnnnnnnnnnnnnnnnnnnnnnnnnnnnnnnnnnnnnnnnnnnnnnnnnnnnnnnnnnnnnnnnnnnnnnnnnnnnnnnnnnnnnnnnnnnnnnnnnnnnnnnnnnnnnnnnnnnnnnnnnnnnnnnnnnnnnnnnnnnnnnnnnnnnnnnnnnnnnnnnnnnnnnnnnnnnnnnnnnnnnnnnnnnnnnnnnnnnnnnnnnnnnnnnnnnnnnnnnnnnnnnnnnnnnnnnnnnnnnnnnnnnnnnnnnnnnnnnnnnnnnnnnnnnnnnnnnnnnnnnnnnnnnnnnn
>YS4
nnnnnnnnnnnnnnnnnnnnnnnnnnnnnnnnnnnnnnnnnnnnnnnnnnnnnnnnnnnnnnnnnnnnnnnnnnnnnnnnnnnnnnnnnnnnnnnnnnnnnnnnnnnnnnnnnnnnnnnnnnnnnnnnnnnnnnnnnnnnnnnnnnnnnnnnnnnnnnnnnnnnnnnnnnnnnnnnnnnnnnnnnnnnnnnnnnnnnnnnnnnnnnnnnnnnnnnnnnnnnnnnnnnnnnnnnnnnnnnnnnnnnnnnnnnnnnnnnnnnnnnnnnnnnnnnnnnnnnnnnnnnnnnnnnnnnnnnnnnnnnnnnnnnnnnnnnnnnnnnnnnnnnnnnnnnnnnnnnnnnnnnnnnnnnnnnnnnnnnnnnnnnnnnnnnnnnnnnnnnnnnnnnnnnnnnnnnnnnnnnnnnnnnnnnnnnnnnnnnnnnnnnnnnnnnnnnnnnnnnnnnnnnnnnnnnnnnnnnnnnnnnnnnnnnnnnnnnnnnnnnnnnnnnnnnnnnnnnnnnnnnnnnnnnnnnnnnnnnnnnnnnnnnnnnnnnnnnnnnnnnnnnnnnnnnnnnnnnnnnnnnnnnnnnnnnnnnnnnnnnnnnnnnnnnnnnnnnnnnnnnnnnnnnnnnnnnnnnnnnnnnnnnnnnnnnnnnnnnnnnnnnnnnnnnnnnnnnnnnnnnnnnnnnnnnnnnnnnnnnnnnnnnnnnnnnnnnnnnnnnnnnnnnnnnnnnnnnnnnnnnnnnnnnnnnnnnnnnnnnn
>YS9
GTCCCAATGGGGGATGTTGGANGAGTAAGTTAATNTAATGTCCTATTCTTGTTCTTTTCGAATATAAATGACGATTGGAAGGTGCATGTCAATGTTTATCATCATGTTCTTGTTGTAGGTAGTCCTTACCTTGGTTGTAGAGTGAGTAGCGACAGGCGGCAGCGGAATATAAGAAGGATAAAATGAGAATACTTAGAACGTGTNGAAAGAAGAATAAACGATCATCCATCGACTAATACTGCTGCTACTAGTGTGCTGTCATACTACTAATATATTATCATATACAATATAAGAAGATGTCATAAACATTGAAAA-TAGTCATCAAATCTAATGGAAGCTGAAATTCAAGGGTTGATAATGTAATAAAATAAAGAATGACAAAGTATAAAAGGAAGAAGATAGAGTAACATTATTATGTAGAGCTATCGATTCGCTTTTTGTAGATTCCTATTTTTTCTCGAGGAGAATTGCAGCATATTCGTTCCACGTAATATTGCGGCCTTTAACAACAATGTAATTCCAACAATTATCTTAAAATTTGTCTATATTTTTANNAAAGTATGAACAATTACCAACATGTGGTACATATTGGAGGCCCGCAAAGCTGAGTTGGCATTCATTCATTCTTTAAGTTGAACAAAAAGACAAAAAGATTTTCAAAAAAAA-TATGGTCTNNNNNGGGATCGAACCGCTGATCCCCGCGTTNNNNNNNNNGTGNNNNNNNCAACTGGGCNNNNNN
