# Supplementary material for: Evolutionary Genomics of Transposable Elements in Saccharomyces cerevisiae
Source: PLoS One. 2012 Nov 30;7(11):e50978. doi: 10.1371/journal.pone.0050978 (PMC3511429; doi:10.1371/journal.pone.0050978)
Supplement: File S7 — ZIP archive of SGRP strain alignments used for population genomic analyses. Alignments of the orthologous genomic region in each SGRP strain corresponding to each Ty insertion in our re-annotation of the S. cerevisiae reference genome. N’s represent low quality (<Q40 phred score) or missing data, primarily due to the low-coverage sequence of many SGRP strains. The DNA sequence of sacCer2 is included as “REF” and each alignment includes the TE locus and 200 bp of DNA sequence on either side of the Ty insertion site. A dummy sequence shows the position of each TE in the alignment with “T”s. (ZIP) [file pone.0050978.s007.zip › S7/chrV_t220-_TY2.mfa]

>REF
AGAGAAAGTTTTTGAAAACACAGTACGTTTACAAAACGATATCAATGAAGGTTGTAGCTACATGCTCTTCACCAGACTAATATATCCTCTTAGTAAAGCGCTATATAATAGTAACTCAATATTTTGTAAATACAATAAGGTTAACGGCGTTATTCATTTTCGTCTGATATTCATTTGCAATTTGCAGTTCAACTTTTCAATGATGATTTAGAATGATCTAACACTGGAAGTTGAAGTTTTTCAAAAATTTGCTGTAAAATTTGACCGATTTGTGAGATTCTTCCTGGCTGTCAGAATATGGGGCCGTAGTATATTGTCAGACCTGTTCCTTTAAGAGGTGATGGTGATAGGCGTTGAGTATGTGTAGTGTTTGACCCGAGGGTATGGTTTTCACAAGTACTGCGCACTGTATTGTGAAAGCAGCTTCGGGGTGCGTGATTAAAAAATGCGACCAAGAATAAACAGGTACATCATAACAAGGGCCATTTGAATTGCATTTATCAGGATT
>index
-------------------------------------------------------------------------------------------------------------------------------------------------------------------------------------------------------TTTTTTTTTTTTTTTTTTTTTTTTTTTTTTTTTTTTTTTTTTTTTTTTTTTTTTTTTTTTTTTTTTTTTTTTTTTTTTTTTTTTTTTTTTTTTTTTTTTTTTTTTTTTT--------------------------------------------------------------------------------------------------------------------------------------------------------------------------------------------------------
>273614N
nnnnnnnnnnnnnnnnnnnnnnnnnnnnnnnnnnnnnnnnnnnnnnnnnnnnnnnnnnnnnnnnnnnnnnnnnnnnnnnnnnnnnnnnnnnnnnnnnnnnnnnnnnnnnnnnnnnnnnnnnnnnnnnnnnnnnnnnnnnnnnnnnnnnnnnnnnnnnnnnnnnnnnnnnnnnnnnnnnnnnnnnnnnnnnnnnnnnnnnnnnnnnnnnnnnnnnnnnnnnnnnnnnnnnnnnnnnnnnnnnnnnnnnnnnnnnnnnnnnnnnnnnnnnnnnnnnnnnnnnnnnnnnnnnnnnnnnnnnnnnnnnnnnnnnnnnnnnnnnnnnnnnnnnnnnnnnnnnnnnnnnnnnnnnnnnnnnnnnnnnnnnnnnnnnnnnnnnnnnnnnnnnnnnnnnnnnnnnnnnnnnnnnnnnnnnnnnnnnnnnnnnnnnnnnnnnnnnnnnnnnnnnnnnnnnnnnnnnnnnnnnnnnnnnnnnnnnnnnnnnnnnnnnnnnnnnnnnnnnnnnnnnnnn
>322134S
NNNNNNNNNNNNNNNNNNNNNNNNNNNNNNNNNnnnnnnnnnnnnnnnnnnnnnnnnnnnnnnnnnnnnnnnnnnnnNNNNNNNNNNNNNNNNNNNNNNNNNNNNNNNNNNNNNNNNNNNNNNNNNNNNNNNNNNNNNNNNNNNNNNNNNNNNNNNNNNNNNNNNNNNNNNNNNNNNNNNNNNNNNNNNNNNNNNNNNNNNNNNNNNNNNNNNNNNNNNNNNNNNNNNNNNNNNNNNNNNNNNNNNNNNNNNNNNNNN-NNNNNNNNNNNNNNNNNNNNNNNNNNNNNNNNNNNNNNNNNNNNNNNNNNNNNNNNNNNNNNNNNNNNNNNNNNNNNNNNNNNNNNNNNNNNNNNNNNGTNNNNNNNNNNNNNNNNNNNNNNNNNNNNNNNNNNNNNNNNCTGNNNNNNNNNNNNNNAAAGCANNNNCGAGNNNCGTGATTAAAAAATNNNNNNNNNAATAAACGNNNNNATCNTAACAANNNNNNNNNNNNNTGCATTNNTCAGGATT
>378604X
-NNNNNNNNNNNNNNNNNNNNNNNNNNNNNNNNNNNNNNNNNNNNNNNNNNNNNNNNNNNNNNNNNNNNNNN-NNNNNNNNNNNNNNNNNNNNNNNNNNNNNNNNNNNNNNNNNNNNNNNNNNNNNNNNNNNNNNNNNNNNNNNNNNNNNNNNNNNNNNNNNNNNNNNNNNNNNNNNNNNNNNNNNNNNNNNNNNNNNNNNNNNNNNNNNNNNNNNNNNNNNNNNNNNANNNNNNNNNNNNCAANNNNNNGCTGTAANNNTTGACNNNTTTGTGNNNNNNNNNCTGGCTGTCAGAATATGGGACCGTAGTATATTGTCAGACNNNNNNCTTTAAGAGGTGATGGTGATAGGCGTTGAGTGTGTGTAGTGTTTGACCCGAGGGTATGGTTTTCACAAGTACTGCGCACTGTATTGTGAAAGCAGCTTCGAGGTGCGTGATTAAAAAATGCGACCAAGAATAAACAGGTACATCATAACAAGGGCCATTTGAATTGCATTTATCAGGATT
>BC187
NNNNNNNNNNNNNNNNNNNNNNNNNNNNNNNNNNNNNNNNNNNNNNNNNNNNNNNNNNNNNNNNNNNNNNNNNNNNNNNNNNNNNNNNNNNNNNNNNNNNNNNNNNNNNNNNNNNNNNNNNNNNNN-NNNNNNNNNNnnnnnnnnnnnnnnnnnnnnnnnnnnnnnnnnnnnnnnnnnnnnnnnnnnnnnnnnnnnnnnnnnnnnnnnnnnnnnnnnnnnnnnnnnnnnnnnnnnnnnnnnnnnnnnnnnnnnnnnnnnnnnnnnnnnnnnnnnnnnnnnnnnnnnnnnnnnnnnnnnnnnnnnnnnnnnnnnnnnnnnnnnnnnnnnnnnnnnnnnnnnnnnnnnnnnnnnnnnnnnnnnnnnnnnnnnnnnnnnnnnnnnnnnnnnnnnnnnnnnnnnnnnnnnnnnnnnnnnnnnnnnnnnnnnnnnnnnnnnnnnnnnnnnnnnnnnnnnnnnnnnnnnnnnnnnnnnnnnnnnnnnnnnnnnnnnnnnnnnnnnnnnnnnnnn
>DBVPG1106
NNNNNNNNNNNNNNNNNNNNNNNNNNNNNNNNNNNNNNNNNNNNNNNNNNNNNNNNNNNNNNNNNNNNNNNNNNNNNNNNNNNNNNNNNNNNNNNNNNNNNNNNNNNNNNNNNACTNNNNNTTTTGTANNNNNNNNNNNGTTANCGGCGTTATTCATTTTCGTCTGATATTCATTTGCAATTTGCAGTTCAACTTTTCAATGATGATTTAGAATGATCTAACACTGGAAGTTGAAGTTTTTCAAAAATTTGCTGTAAAATTTGACCGATTTGTGAGATTCTTCCTGGCTGTCAGAATATGGGGCCGTAGTATATTGTCAGACCTGTTCCTTTAAGAGGTGATGGTGATAGGCGTTGAGTATGTGTAGTGTTTGACCCGAGGGTATGGTTTTCACAAGTACTGCGCACTGTATTGTGAAAGCAGCTTCGAGGTGCGNNNNNNNAAAATGCGACCAAGAATAAACGGGTACNNNNNNNNAAGGGCCATTTGAATTGCATTTATCAGGATN
>DBVPG1373
AGAGAAAGTTTTTGAAAACACAGTACGTTTACAAAACGATATCAATGAAGGTTGTAGCTACATGCTCTTCACCAGACTAATATATCCTCTTAGTAAAGCGCTATATAATAGCAACTCAATATTTTGTAAATACAATAAGGTTAACGGCGTTATTCATTTTCGTCTGATATTCATTTGCAATTTGCAGTTCAACTTTTCAATGATGATTTAGAATGATCTAACACTGGAAGTTGAAGTTTTTCAAAAATTTGCTGTAAAATTTGACCGATTTGTGAGATTCTTCCTGGCTGTCAGAATATGGGGCCGTAGTATATTGTCAGACCTGTTCCTTTAAGAGGTGATGGTGATAGGCGTTGAGTATGTGTAGTGTTTGACCCGAGGGTATGGTTTTCACAAGTACTGCGCACTGTATTGTGAAAGCAGCNTCGAGGTGCGTGATTAAAAAATGCGANCAAGAATAANCGGGTACNTCNTAACANGGGCCANTTGAATTGCATTNATCAGGATT
>DBVPG1788
nnnnnnnnnnnnnnnnnnnnnnnnnnnnnnnnnnnnnnnnnnnnnnnnnnnnnnnnnnnnnnnnnnnnnnnnnnnnnnnnnnnnnnnnnnnnnnnnnnnnnnnnnnnnnnnnnnnnnnnnnnnnnnnnnnnnnnnnnnnnnnnnnnnnnnnnnnnnnnnnnnnnnnnnnnnnnnnnnnnnnnnnnnnnnnnnnnnnnnnnnnnnnnnnnnnnnnnnnnnnnnnnnnnnnnnnnnnnnnnnnnnNNNNNTTGCNNNNNNATTTGACCGATTTGTGAGANNNNNNCTGNNNNNNNNNNNNNNGGGCCGNNNNNNANNNNNNGNNNNNNNNCNNNNNNAGGTGATGGTGATAGGCGTTGAGTATGTGTAGTGTTTGACCCGAGGGTATGGTTTTCACAAGTACTGCGCACTGTATTGTGAAAGCAGCTTCGAGGTGCGTGATTAAAAAATGCGACCAAGAATAAACGGGTACATCATAACAAGGGCCATTTGAATTGCATTTATCAGGATT
>DBVPG1853
AGAGAAAGTTTTTGAAAACACAGTACGTTTACAAAACGATATCAATGAAGGTTGTAGCTACATGCTCTTCACCAGACTAATATATCCTCTTAGTAAAGCGCTATATAATAGCAACTCAATATTTTGTAAATACAATAAGGTTAACGGCGTTATTCATTTTCGTCTGATATTCATTTGCAATTTGCAGTTCAACTTTTCAATGATGATTTAGAATGATCTANCACTGGAAGTTGAAGTTTTTCAAAAATTTGCTGTAAAATTTGACCGATTTGTGAGATTCTTCCTGGCTGTCAGAATATGGGGCCGTAGTATATTGTCAGACCTGTTCCTTTAAGAGGTGATGGTGATAGGCGTTGAGTATGTGTAGTGTTTGACCCGAGGGTATGGTTTTCACAAGTACTGCGCACTGTATTGTGAAAGCAGCTTCGAGGTGCGTGATTAAAAAATGCGACCAAGAATAAACGGGTACATCATAACAAGGGCCATTTGAATTGCATTTATCAGGATT
>DBVPG6040
nnnnnnnnnnnnnnnnnnnnnnnnnnnnnnnnnnnnnnnnnnnnnnnnnnnnnnnnnnnnnnnnnnnnnnnnnnnnnnnnnnnnnnnnnnnnnnnnnnnnnnnnnnnnnnnnnnnnnnnnnnnnnnnnnnnnnnnnnnnnnnnnnnnnnnnnnnnnnnnnnnnnnnnnnnnnnnnnnnnnnnnnnnnnnnnnnnnnnnnnnnnnnnnnnnnnnnnnnnnnnnnnnnnnnnnnnnnnnnnnnnnnnnnnnnnnnnnnnnnnnnnnnnnnnnnnnnnnnnnnnnnnnnnnnnnnnnnnnnnnnnnnnnnnnnnnnnnnnnnnnnnnnnnnnnnnnnnnnnnnnNNNNNNNNNNCNNNNNNNNNNTGNNNNGTTNNNNNNNNNNNNNNNGTNNNNNCNNNNNNNNCGNNNNNNNNNNNNNAAGCNNNNNNNNNNNNNGTGATTAAAAAATGCGACCAAGNNNNNNCAGGTNNNTNNNNNNAAGGGCCATTTGAATTGCATTTATCAGGATT
>DBVPG6044
nnnnnnnnnnnnnnnnnnnnnnnnnnnnnnnnnnnnnnnnnnnnnnnnnnnnnnnnnnnnnnnnnnnnnnnnnnnnnnnnnnnnnnnnnnnnnnnnnnnnnnnnnnnnnnnnnnnnnnnnnnnnnnnnnnnnnnnnnnnnnnnnnnnnnnnnnnnnnnnnnnnnnnnnnnnnnnnnnnnnnnnnnnnnnnnnnnnnnnnnnnnnnnnnnnnnnnnnnnnnnnnnnnnnnnnnnnnnnnnnnnnnnnnnnnnnnnnnnnnnnnnnnnnnnnnnnnnnnnnnnnnnnnnnnnnnnnnnnnnnnnnnnnnnnnnnnnnnnnnnnnnnnnnnnnnnnnnnnnnnnnnnnnnnnnnnnnnnnnnnnnnnnnnnnnnnnnnnnnnnnnnnnnnnnnnnnnnnnnnnnnnnnnnnnnnnnnnnnnnnnnnnnnnnnnnnnnnnnnnnnnnnnnnnnnnnnnnnnnnnnnnnnnnnnnnnnnnnnnnnnnnnnnnnnnnnnnnnnnnnnnnnnnnn
>DBVPG6765
AGAGAAAGTTTTTGAAAACACAGTACGTTTACAAAACGATATCAATGAAGGTTGTAGCTACATGCTCTTCACCAGACTAATATATCCTCTTAGTAAAGCGCTATATAATAGCAACTCAATATTTTGTAAATACAACAAGGTTAACGGCGTTATTCATTTTCGTCTGATATTCATTTGCAATTTGCAGTTCAACTTTTCAATGATGATTTAGAATGATCTAACACTGGAAGTTGAAGTTTTTCAAAAATTTGCTGTAAAATTTGACCGATTTGTGAGATTCTTCCTGGCTGTCAGAATATGGGGCCGTAGTATATTGTCAGACCTGTTCCTTTAAGAGGTGATGGTGATAGGCGTTGAGTATGTGTAGTGTTTGACCCGAGGGTATGGTTTTCACNNGTACTGCGCACTGTATTGTGAAAGCAGCTTCGAGGTGCGTGATTAAAAAATGCGACCAAGAATAAACGGGTACATCATAACAAGGGCCATTTGAATTGCATTTATCAGGATT
>K11
nnnnnnnnnnnnnnnnnnnnnnnnnnnnnnnnnnnnnnnnnnnnnnnnnnnnnnnnnnnnnnnnnnnnnnnnnnnnnnnnnnnnnnnnnnnnnnnnnnnnnnnnnnnnnnnnnnnnnnnnnnnnnnnnnnnnnnnnnnnnnnnnnnnnnnnnnnnnnnnnnnnnnnnnnnnnnnnnnnnnnnnnnnnnnnnnnnnnnnnnnnnnnnnnnnnnnnnnnnnnnnnnnnnnnnnnnnnnnnnnnnnnnnnnnnnnnnnnnnnnnnnnnnnnnnnnnnnnnnnnnnnnnnnnnnnnnnnnnnnnnnnnnnnnnnnnnnnnnnnnnnnnnnnnnnnnnnnnnnnnnnnnnnnnnnnnnnnnnnnnnnnnnnnnnnnnnnnnnnnnnnnnnnnnnnnnnnnnnnnnnnnnnnnnnnnnnnnnnnnnnnnnnnnnnnnnnnnnnnnnnnnnnnnnnnnnnnnnnnnnnnnnnnNNNNNNNNNNNN-NNNNNNNNTGAATNNNNNNNNNNNNNATT
>L_1374
AGAGAAAGTTTTTGAAAACACAGTACGTTTACAAAACGATATCAATGAAGGTTGTAGCTACATGCTCTNCACCANNNNNNTATNNNNNNNNNNNNNNNNNNNATATAANNNNNNNNNNNNNNNNNNNNNNNNNNNNNNNNNNNNNNNNNNNNNNNNNNNNNNNNNNNNNNNNNNNNNNNNNNnnnnnnnnnnnnnnnnnnnnnnnnnnnnnnnnnnnnnnnnnnnnnnnnnnnnnnnnnnnnnnnnnnnnnnnnnnnnnnnnnnnnnnnnnnnnnnnnnnnnnnnnnnnnnnnnnnnnnnnnnnnnnnnnnnnnnnnnnnnnnnnnnnnnnnnnnnnnnnnnnnnnnnnnnnnnnnnnnnnnnnnnnnnnnnnnnnnnnnnnnnnnnnnnnnnnnnnnnnnnnnnnnnnnnnnnnnnnnnnnnnnnnnnnnnnnnnnnnnnnnnnnnnnnnnnnnnnnnnnnnnnnnnnnnnnnnnnnnnnnnnnnnnnnnnnnnnnnnnnnnnnnnn
>L_1528
nnnnnnnnnnnnnnnnnnnnnnnnnnnnnnnnnnnnnnnnnnnnnnnnnnnnnNNNNNNNNNNNNNNNNNNNNNNNNNNNNNNNNNNNNNNNNNNNNNNNNNNNNNNANNNNNNNNNNNNNNNNNNNNNNTACANTAAGGTTAACGGCGTTATTCATGTTCGTCTGATATTCATTTGCAATTTGCAGTTCAACTTTTCAATGATGATTTAGAATGATCTAACACTGGAAGTTGAAGTTTTTCAAAAATTTGCTGTAAAATTTGACCGATTTGTGAGATTCTTCCTGGCTGTCAGAATATGGGGCCGTAGTATATTGTCAGACCTGTTCCTTTAAGAGGTGATGGTGATAGGCGTTGAGTATGTGTAGTGTTTGACCCGAGGGTATGGTTTTCACAAGTACTGCGCACTGTATTGTGAAAGCAGCTTCGAGGTGCGTGATTAAAAAATGCGACCAAGAATAAACGGGTACATCATAACAAGGGCCATTTGAATTGCATTTATCAGGATT
>NCYC110
nnnnnnnnnnnnnnnnnnnnnnnnnnnnnnnnnnnnnnnnnnnnnnnnnnnnnnnnnnnnnnnnnnnnnnnnnnnnnnnnnnnnnnnnnnnnnnnnnnnnnnnnnnnnnnnnnnnnnnnnnnnnnnnnnnnnnnnnnnnnnnnnnnnnnnnnnnnnnnnnnnnnnnnnnnnnnnnnnnnnnnnnnnnnnnnnnnnnnnnnnnnnnnnnnnnnnnnnnnnnnnnnnnnnnnnnnnnnnnnnnnnnnnnnnnnnnnnnnnnnnnnnnnnnnnnnnnnnnnnnnnnnnnnnnnnnnnnnnnnnnnnnnnnnnnnnnnnnnnnnnnnnnnnnnnnnnnnnnnnnnnnnnnnnnnnnnnnnnnnnnnnnnnnnnnnnnnnnnnnnnnnnnnnnnnnnnnnnnnnnnnnnnnnnnnnnnnnnnnnnnnnnnnnnnnnnnnnnnnnnnnnnnnnnnnnnnnnnnnnnnnnnnnnnnnnnnnnnnnnnnnnnnnnnnnnnnnnnnnnnnnnnnnnn
>NCYC361
NGAGAAAGTTTTTGAAAACACNNNNNNNNNNNNAAACGATATCAATGAAGGTTGTNNNNNNNTGCTNNTCACCAGACTAATATATCCTNNNNNNAAAGCGCTATATAATAGCAACTCAATATTTTGTAAATACAATAAGGTTAACGGCGTTATTCATTTTCGTCTGATATTCATTTGCAATTTGCAGTTCAACTTNNNAATGATGATTTAGAATGATCTAACACTGNNNNNNGAAGTTTTTCAAAAATTTGCTGTAAAATTTGACCGATTTGTGAGATTCTTCCTGGCTGTCAGAATATGGGCCCGTAGTATATTGTCAGACCTGTTCCTTTAAGAGGTGATGGTGATAGGCGTTGAGTATGTGTAGTGTTTGACCCGAGGGTATGGTTTTCACAAGTACTGCGCACTGTATTGTGAAAGCAGCTTCGAGGTGCGTGATTAAAAAATGCGACCAANNNNNNACGGGTACATCATAACAAGNNNCATTTGAATTGCATTTATCANNNNN
>RM11_1A
NNNNNNNNNNNNNNNNNNNNNNNNNNNNNNNNNNNNNNNNNNNNNNNNNNNNNNNNNNNNNNNNNNNNNNNNNNNNNNNNNNNNNNNNNNNNNNNNNNNNNNNNNNNNNNNNNNNNNNNNNNNNNNNNNNNNNNNNNNNNNNNNNNNNNNNNNNNNNNNNNNNNNNNNNNNNNNNNNNNNNNNNNNNNNNNNNNNNNNNNNNNNNNNNNNNNNNNNNNNNNNNNNNNNNNNNNNNNNNNNNNNNNNNNNNNNNNNNNNNNNNNNNNNNNNNNNNNNATTCTTCCTGGCTGTCAGAATATGGGGCCGTAGTATATTGTCAGACCTGTTCCTTTAAGAGGTGATGGTGATAGGCGTTGAGTATGTGTAGTGTTTGACCCGAGGGTATGGTTTTCACAAGTACTGCGCACTGTATTGTGAAAGCAGCTTCGAGGTGCGTGATTAAAAAATGCGACCAAGAATAAACGGGTACATCATAACAAGGGCCATTTGAATTGCATTTATCAGGATT
>S288c
AGAGAAAGTTTTTGAAAACACAGTACGTTTACAAAACGATATCAATGAAGGTTGTAGCTACATGCTCTTCACCAGACTAATATATCCTCTTAGTAAAGCGCTATATAATAGTAACTCAATATTTTGTAAATACAATAAGGTTAACGGCGTTATTCATTTTCGTCTGATATTCATTTGCAATTTGCAGTTCAACTTNNNNNNGATGATTTAGAATGATCTAACACTGGAAGTTGAAGTTTTTCAAAAATTTGCTGTAAAATTTGACCGATTTGTGAGATTCTTCCTGGCTGTCAGAATATGGGGCCGTAGTATATTGTCAGACCTGTTCCTTTAAGAGGTGATGGTGATAGGCGTTGAGTATGTGTAGTGTTTGACCCGAGGGTATGGTTTTCACAAGTACTGCGCACTGTATTGTGAAAGCAGCTTCGGGGTGCGTGATTAAAAAATGCGACCAAGAATAAACAGGTACATCATAACAAGGGCCATTTGAATTGCATTTATCAGGATT
>SK1
nnnnnnnnnnnnnnnnnnnnnnnnnnnnnnnnnnnnnnnnnnnnnnnnnnnnnnnnnnnnnnnnnnnnnnnnnnnnnnnnnnnnnnnnnnnnnnnnnnnnnnnnnnnnnnnnnnnnnnnnnnnnnnnnnnnnnnnnnnnnnnnnnnnnnnnnnnnnnnnnnnnnnnnnnnnnnnnnnnnnnnnnnnnnnnnnnnnnnnnnnnnnnnnnnnnnnnnnnnnnnnnnnnnnnnnnnnnnnnnnnnnnnnnnnnnnnnnnnnnnnnnnnnnnnnnnnnnnnnnnnnnnnnnnnnnnnnnnnnnnnnnnnnnnnnnnnnnnnnnnnnnnnnnnnnnnnnnnnnnnnnnnnnnnnnnnnnnnnnnnnnnnnnnnnnnnnnnnnnnnnnnnnnnnnnnnnnnnnnnnnnnnnnnnnnnnnnnnnnnnnnnnnnnnnnnnnnnnnnnnnnnnnnnnnnnnnnnnnnnnnnnnnnnnnnnnnnnnnnnnnnnnnnnnnnnnnnnnnnnnnnnnnnnn
>UWOPS03_461_4
nnnnnnnnnnnnnnnnnnnnnnnnnnnnnnnnnnnnnnnnnnnnnnnnnnnnnnnnnnnnnnnnnnnnnnnnnnnnnnnnnnnnnnnnnnnnnnnnnnnnnnnnnnnnnnnnnnnnnnnnnnnnnnnnnnnnnnnnnnnnnnnnnnnnnnnnnnnnnnnnnnnnnnnnnnnnnnnnnnnnnnnnnnnnnnnnnnnnnnnnnnnnnnnnnnnnnnnnnnnnnnnnnnnnnnnnnnnnnnnnnnnnnnnnnnnnnnnnnnnnnnnnnnnnnnnnnnnnnnnnnnnnnnnnnnnnnnnnnnnnnnnnnnnnnnnnnnnnnnnnnnnnnnnnnnnnnnnnnnnnnnnnnnnnnnnnnnnnnnnnnnnnnnnnnnnnnnnnnnnnnnnnnnnnnnnnnnnnnnnnnnnnnnnnnnnnnnnnnnnnnnnnnnnnnnnnnnnnnnnNNNNNNNNNNNNNNNNNNNNNNNNNNNNNNNNNNNNNNNNNNNNNNNNNNNNNTGCNNNNNNNNNNNNN
>UWOPS05_217_3
AGAGAAAGTTTTTGAAAACACAGTACGTTTACAAAACGATATCAATGAAGGTTGTAGCTACATGCTCTTCACCAGATTAATATATCCTCTTAGTAAAGCGCTATATAATAGCAACTCAAAATTTTGTAAATACAATAAGGTTAACGGCGTTATTCATTTTCGTCTGNTATTCATTTTCAATTTGCAGTTCAACTTTTCAATGATGATTTAGAATGATTTAACANTGNNNNNNGAAGTTTTTCAAAAATTTGCTGTANNNNNNNNNNNNNNTGNNNNNNNNNNCCNNNNNNTCANNNNNNGNNNNNNNNNNNNNNTNNNNNNNNNNNNNNNNNNNNNNNNNNNNNNNNNNNNCGNNNNNNNNNNNNNNNNNNNGNNNNNNNNNNNNNNNNNNNNNNNNNNNNNNNNNNNNNNNNNNNNNNNNNNNNNNNNNNNNNNNNNNNNNNNNNNNNNNNNNNNNNNNNNNNNNNNNNNNNNNNNNNNNNNNNNNNNN-NNNNNNNNNNNNNNNNN
>UWOPS05_227_2
nnnnnnnnnnnnnnnnnnnnnnnnnnnnnnnnnnnnnnnnnnnnnnnnnnnnnnnnnnnnnnnnnnnnnnnnnnnnnnnnnnnnnnnnnnnnnnnnnnnnnnnnnnnnnnnnnnnnnnnnnnnnnnnnnnnnnnnnnnnnnnnnnnnnnnnnnnnnnnnnnnnnnnnnnnnnnnnnnnnnnnnnnnnnnnnnnnnnnnnnnnnnnnnnnnnnnnnnnnnnnnnnnnnnnnnnnnnnnnnnnnnnnnnnnnnnnnnnnnnnnnnnnnnnnnnnnnnnnnnnnnnnnnnnnnnnnnnnnnnnnnnnnnnnnnnnnnnnnnnnnnnnnnnnnnnnnnnnnnnnnnnnnnnnnnnnnnnnnnnnnnnnnnnnnnnnnnnnnnnnnnnnnnnnnnnnnnnnnnnnnnnnnnnnnnnnnnnnnnnnnnnnnnnnnnnnnnnnnnnnnnnnnnnnnnnnnnnnnnnnnnnnnnnnnnnnnnnnnnnnnnnnnnnnnnnnnnnnnnnnnnnnnnnn
>UWOPS83_787_3
NNNNNNNNNNNNNNNNNNNNNNNNNNNNNNNNNNNNNNNNNNNNNNNNNNNNNNNNNNNNNnnnnnnnnnnnnnnnnnnnnnnnnnnnnnnnnnnnnnnnnnnnnnnnnnnnnnnnnnnnnnnnnnnnnnnnnnnnnnnnnnnnnnnnnnnnnnnnnnnnnnnnnnnnnnnnnnnnnnnnnnnnnnnnnnnnnnnnnnnnnnnnnnnnnnnnnnnnnnnnnnnnnnnnnnnnnnnnnnnnnnnnnnnnnnnnnnnnnnnnnnnnnnnnnnnnnnnnnnnnnnnnnnnnnnnnnnnnnnnnnnnnnnnnnnnnnnnnnnnnnnnnnnnnnnnnnnnnnnnnnnnnnnnnnnnnnnnnnnnnnnnnnnnnnnnnnnnnnnnnnnnnnnnnnnnnnnnnnnnnnnnnnnnnnnnnnnnnnnnnnnnnnnnnnnnnnnnnnnnnnnnnnnnnnnnnnnnnnnnnnnnnnnnnnnnnnnnnnnnnnnnnnnnnnnnnnnnnnnnnnnnnnnnn
>UWOPS87_2421
AGAGAAAGTTTTTGANNNCACAGTACGTTTACAAAACGATANNNNTGAAGGTTGTAGCTACATGCTCTTCANNNGACTAATATATCCTCTTAGTAAAGCGCTATATAATAGCAACTCAATATTTTGTAAATACAATAAGGTTAANNNCGTTATTCATTTTCGTCNNNNANCCATTTGCAATTTGCAGTTCAACTTTTCAATGATGANNNNNNATGATCTAACACTGGAAGTTGAAGTTTTTCAAAAATTTGCTGTAANNTTTGACCGATTTGTGNNNNNCTTCCTGGCTGTCANAATATGGGGCCGTNNNATATTTTCAGNNNTGTTCCTTTAAGNNNNNNNNNNGATAGGCGTTGAGNATGTGTAGTGTTNNNNNNNNNNNTNNNNNNNNNNNNNGTACTGCGNNNNNNNNNNNNNNNNNNNCTNNNNNNNNNNNNNNNNNNNNNNNNNNNNNNNNNNNNNNNNNNNNNNNNNNNNNNNNNNNNNNNNNNNNNNNNNNNNNNNNNNN
>W303
NNNNNNNNNNNNNNNNNNNNNNNNNNNNNNNNNNNNNNNNNNNNNNNNNNNNNNNNNNNNNNNNNNNNNNNNNNNNNNNNNNNNNNNNNNNNNNNNNNNNNNANNNNNNNNNNNNNN-NNNNNNNGTNNNNNNN-NNNNN-NNNNN-NNNNNNNNNNNNNNNNNNNNNNNNNNNNNNNNNNNNNNNNNNNNNNNNNNNNNNNNNNNNNNNNNNNNNNNNNNNNNNNNNNNN-NNNNNNNNNNNNNNNNNNNNNNNNNNNNNNNNNNNNNNNNNNNNNNNNNNNNNNNNNNNNNNNNNNNNNNNNNNNAGTNNNTNNNNNGANNNNNNNNNNNNNNNNGTNNNNNNNATAGGCGNTGAGTNNNNGTAGTGTTTGACCCGANNNTNNNNNNNNNNNNNNTACTGCGCACTGTATTGTGAAAGCNNNNNNNNNNTNNGTGATTAAAAAATGCGACCAAGAATAAACAGGTACATNNNNNCAAGNGCCATTTGAATTGCATTTANCAGGATT
>Y12
AGAGAAAGTTTTTGAAAACACAGTACGTTTACAAAACGATATCAATGAAGGTTGTAGCTACATGCTCTTCACCAGACTAATATATCCTCTTAGTNNNGCGCTATATAATAGCAACTCAATATTTTGTAAATACAATAAGGTNNNNGGCGTTATTCATTTTCGTCTAATATTCATTTGCAATTTGCAGTTCAACTTTTCAANNNNNNNNNNNNNTGANNNNNNNNNNNNNNNNNNNGTTTTTCAAAAATTNNNNNNNNNANNNNNNNNNNNNNNNNNNN-NNNNNNNNNNNNNNNNNNNnnnnnnnnnnnnnnnnnnnnnnnnnnnnnnnnnnnnnnnnnnnnnnnnnnnnnnnnnnnnnnnnnnnnnnnnnnnnnnnnnnnnnnnnnnnnnnnnnnnnnnnnnnnnnnnnnnnnnnnnnnnnnnnnnnnnnnnnnnnnnnnnnnnnnnnnnnnnnnnnnnnnnnnnnnnnnnnnnnnnnnnnnnnnnnnnnnnnnnnnnnnnnnnnnn
>Y55
nnnnnnnnnnnnnnnnnnnnnnnnnnnnnnnnnnnnnnnnnnnnnnnnnnnnnnnnnnnnnnnnnnnnnnnnnnnnnnnnnnnnnnnnnnnnnnnnnnnnnnnnnnnnnnnnnnnnnnnnnnnnnnnnnnnnnnnnnnnnnnnnnnnnnnnnnnnnnnnnnnnnnnnnnnnnnnnnnnnnnnnnnnnnnnnnnnnnnnnnnnnnnnnnnnnnnnnnnnnnnnnnnnnnnnnnnnnnnnnnnnnnnnnnnnnnnnnnnnnnnnnnnnnnnnnnnnnnnnnnnnnnnnnnnnnnnnnnnnnnnnnnnnnnnnnnnnnnnnnnnnnnnnnnnnnnnnnnnnnnnnnnnnnnnnnnnnnnnnnnnnnnnnnnnnnnnnnnnnnnnnnnnnnnnnnnnnnnnnnnnnnnnnnnnnnnnnnnnnnnnnnnnnnnnnnnnnnnnnnnnnnnnnnnnnnnnnnnnnnnnnnnnnnnnnnnnnnnnnnnnnnnnnnnnnnnnnnnnnnnnnnnnnnn
>Y9
nnnnnnnnnnnnnnnnnnnnnnnnnnNNNNNNNNNNNNNNNNNNNNNNNNNNNNNNNNNNNNNNNNNNNNNNNNNNNNNNNNNNNNNNNNNNN-NNNNNNNNNNNNNNNNNNNNNNNNNNNNNNNNNNNNNNNNNNNNNNNNNNNNNNNNNNNNNNNNNNNNNNNNNNNNNNNNNNNNNNNNNNNNNNNNNNNNNNNNAATGNNNNTNTANNNNNNNNNANNANNNNAANNNNNAGNNTTTCAAAAATTTGCTGNNNNNNNTGACCGATTTGTGNNNNNNNNNNNNNNNGTCAGAATATGGGGCCGTAGTATATTGTCAGACCTNNNCCTTTAAGAGGTGATGGTGATAGGCGTTGAGTATGTGTAGTGTTTGACCCGAGGGTATNNNNNNNACNNNNNNNNNNNNNNNTATTGTGAAAGCNNNTTCGAGGTGCGTGATTAAAAAATGCGACCAAGAATAAACAGGTACATCANNNCNNNGGCCATTTGAATTGCATNNATCAGGATT
>YIIc17_E5
AGAGAAAGTTTTTGAAAACACAGTACGTTTACAAAACGATATCAATGAAGGTTGTAGCTACATGCTCTTCACCAGATTAATATATCCTCTTAGTAAAGCGCTATATAATAGCAACTCAATATTTTGTAAATACAATAAGGTTAACGGCGTTATTCATTTTCGTCTGATATTCATTTGCAATTTGCAGTTCAACTTTTCAATGANNNNNNAGAATGATTTAACACTGNNNNNNGAAGTTTTTCAANNNNNNGCTGTANNNNNNNNNNNNNNTGTNNNNNNNNNNNTNNCTGTNNNNNNNNNNNNNNNNNNNNNNNNNNCNNNNNNNNNNNNNNNNNNNNNNNNNNNNNNNNNNNNNNNNNNNNNNNNNNNNNNNNNNNNNNNNNNNNNNNNNNNNNNNNNNNNNNNNNNNNNNNNNNNNNNNNNNNNNNNNNNNNNNNNNNNNNNNNNNNNNNNNNNNNNNNNNNNNNNNNNNNNNNNNNNNNNNNNNNNNNNNNNNNNNNNNNNNNNN
>YJM789
NNNNNNNNNNNNNNNNNNNNNNNNNNNNNNNNNNNNNNNNNTCAATGAAGGTTGTAGCTACATGCTCTTCACCAGACTAATATATCCTCTTAGTAAAGCGCTATATAATAGCAACTCAATATTTTGTAAATACAATAAGGTTAACGGCGTTATTCATTTTCGTCTGATATTCATTTGCAATTTGCAGTTCACCTTTTCAATGATGATTTAGAATGATCTAACACTGGAAGTTGAAGTTTTTCAAAAATTTGCTGTAAAATTTGACCGATTTGTGAGATTCTTCCTGGCTGTCAGAATATGGGGCCGTAGTATATTGTCAGACCTGTTCCTTTAAGAGGTGATGGTGATAGGCGTTGAGTATGTGTAGTGTTTGACCCGAGGGTATGGTTTTCACAAGTACTGCGCACTGTATTGTGAAAGCAGCTTCGAGGTGCGTGATTAAAAAATGCGACCAAGAATAAACGGGTACATCATAACAAGGGCCATTTGAATTGCATTTATCAGGATT
>YJM975
NNNNAAAGTTTTTGAAA-CACAGTACGTTTACAAAACGATATCAATGAAGGTTGTAGCTACATGCTCTTCACCAGACTAATATATCCTCTTAGTAAAGCGCTATATAATAGCAACTCAATATTTTGTAAATACAACAAGGTTAACGGCGTTATTCATTTTCGTCTGATATNCATTTGCAATTTGCAGTTCAACTTTTCAATGATGATTTAGAATGATCTAACACTGGAAGTTGAAGTTTTTCAAAAATTTGCTGTAAAATTTGACCGATTTGTGAGATTCTTCCTGGCTGTCAGAATATGGGGCCGTAGTATATTGTCAGACCTGTTCCTTTAAGAGGTGATGGTGATAGGCGTTGAGTATGTGTAGTGTTTGACCCGAGGGTATGGTTTTCACAAGTACTGCGCACTGTATTGTGAAAGCAGCTTCGAGGTGCGTGATTAAAAAATGCGACCAAGAATAAACGGGTACATCATAACAAGGGCCATTTGAATTGCATTTATCAGGATT
>YJM978
NNNNNNNNNNNN-NNNNNNNNNNNNNNNNnnnnnnnnnnnnnnnnnnnnnnnnnnnnnnnnnnnnnnnnnnnnnnnnnnnnnnnnnnnnnnnnnnnnnnnnnnnnnnnnnnnnnnnnnnnnnnnnnnnnnnnnnnnnnnnnnnnnnnnnnnnnnnnnnnnnnnnnnnnnnnnnnnnnnnnnnnnnnnnnnnnnnnnnnnnnnnnnnnnnnnnnnnnnnnnnnnnnnnnnnnnnnnnnnnnnnnnnnnnnnnnnnnnnnnnnnnnnnnnnnnnnnnnnnnnnnnnnnnnnnnnnnnnnnnnnnnnnnnnnnnnnnnnnnnnnnnnnnnnnnnnnnnnnnnnnnnnnnnnnnnnnnnnnnnnnnnnnnnnnnnnnnnnnnnnnnnnnnnnnnnnnnnnnnnnnnnnnnnnnnnnnnnnnnnnnnnnnnnnnnnnnnnnnnnnnnnnnnnnnnnnnnnnnnnnnnnnnnnnnnnnnnnnnnnnnnnnnnnnnnnnnnnnnnnnnnnnnnnn
>YJM981
AGAGAAAGTTTTTGAAAACACAGTACGTTTACAAAACGATATCAATGAAGGTTGTAGCTACATGCTCTTCACCAGACTAATNNNNNNNNNTAGTAAAGCGCTATATAATAGCAACTCAATATTTTGTAAATACAACAAGGTTAACGGCGTTATTCATTTTCGTCTGATATTCATTTGCAATTTGCAGTTCAACTTTTCAATGATGATTTAGAATGANNNNNNNNNNGAANTTGAANTTTTTCAAAAATTTGCNNNNNNATTTGACCGATTTGTGAGATTCTTCCTGGCTGTCAGANNNNNNGGCCNNNNNATANNGNNNNNNCTGTTCCNNNNNNAGGTGNNNNNNNNNNNNGTTGNNNNNNNNNNNNNTNNNNNNNNNNNNTANNNTNNNNNNNNNNNNNNCNNNNNNNNNNNNNNNNNNNNNNNNNNNNNNNNNNNNNNNNAAATNNNNNnnnnnnnnnnnnnnnnnnnnnnnnnnnnnnnnnnnnnnnnnnnnnnnnnnnnnnnn
>YPS128
AGAGAAAGTTTTTGAAAACACAGTACGTTTACAAAACGATATCAATGAAGGTTGTAGCTACATGCTCTTCACCAGACTAATATATCCTCTTAGTAAAGCGCTATATAATAGCAACTCAATATTTTGTAAATACAATAAGGTTAACGGCGTTATTCATTTTCGTCTAATATTCATTTGCAATTTGCAGTTCAACTTTTCAATGATGATTTAGAATGATCTAACACTGGAAGTTGAAGTTTTTCAAAAATTTGCTGTAAAATTTGACCGATTTGTGAGATTCTTCCTGGCTGTCAGAATATGGGGCCGTAGTATATTGTCAGACCTGTTCCTTTAAGAGGTGATGGTGATAGGCGTTGAGTATGTGTAGTGTTTGACCCGAGGGTATGGTTTTCACAAGTACTGCGCACTGTATTGTGAAAGCAGCTTCGAGGTGCGTGATNAAAAAATGCGACCAAGAATAAACAGGTACATCATAACAAGGGCCATTTGAATTGCATTTATCAGGATT
>YPS606
AGAGAAAGTTTTTGAAAACACAGTACGTTTACAAAACGATATCAATGAAGGTTGTAGCTACATGCTCTTCACCAGACTAATATATCCTCTTAGTAAAGCGCTATATAATAGCAACTCAATATTTTGTAAATACAATAAGGTTAACGGCGTTATTCATTTTCGTCTAATATTCATTTGCAATTTGCAGTTCAACTTTTCAATGATGATTTAGAATGATCTAACACTGGAAGTTGAAGTTTTTCAAAAATTTGCTGTAAAATTTGACCGATTTGTGAGATTCTTCCTGGCTGTCAGAATATGGGGCCGTAGTATATTGTCAGACCTGTTCCTTTAAGAGGTGATGGTGATAGGCGTTGAGTATGTGTAGTGTTNGACCCGAGGGTATGNTTTTCACAAGTACTGCGCACTGTATTGTGAAAGCAGCTTCGAGGTGCGTGATTAAAAAATGCGACCAAGAATAAACAGGTACATCATAACAAGGGCCATTTGAATTGCATTTATCAGGATT
>YS2
nnnnnnnnnnnnnnnnnnnnnnnnnnnnnnnnnnnnnnnnnnnnnnnnnnnnnnnnnnnnnnnnnnnnnnnnnnnnnnnnnnnnnnnnnnnnnnnnnnnnnnnnnnnnnnnnnnnnnnnnnnnnnnnnnnnnnnnnnnnnnnnnnnnnnnnnnnnnnnnnnnnnnnnnnnnnnnnnnnnnnnnnnnnnnnnnnnnnnnnnnnnnnnnnnnnnnnnnnnnnnnnnnnnnnnnnnnnnnnnnnnnnnnnnnnnnnnnnnnnnnnnnnnnnnnnnnnnnnnnnnnnnnnnnnnnnnnnnnnnnnnnnnnnnnnnnnnnnnnnnnnnnnnnnnnnnnnnnnnnnnnnnnnnnnnnnnnnnnnnnnnnnnnnnnnnnnnnnnnnnnnnnnnnnnnnnnnnnnnnnnnnnnnnnnnnnnnnnnnnnnnnnnnnnnnnnnnnnnnnnnnnnnnnnnnnnnnnnnnnnnnnnnnnnnnnnnnnnnnnnnnnnnnnnnnnnnnnnnnnnnnnnnnnn
>YS4
nnnnnnnnnnnnnnnnnnnnnnnnnnnnnnnnnnnnnnnnnnnnnnnnnnnnnnnnnnnnnnnnnnnnnnnnnnnnnnnnnnnnnnnnnnnnnnnnnnnnnnnnnnnnnnnnnnnnnnnnnnnnnnnnnnnnnnnnnnnnnnnnnnnnnnnnnnnnnnnnnnnnnnnnnnnnnnnnnnnnnnnnnnnnnnnnnnnnnnnnnnnnnnnnnnnnnnnnnnnnnnnnnnnnnnnnnnnnnnnnnnnnnnnnnnnnnnnnnnnnnnnnnnnnnnnnnnnnnnnnnnnnnnnnnnnnnnnnnnnnnnnnnnnnnnnnnnnnnnnnnnnnnnnnnnnnnnnnnnnnnnnnnnnnnnnnnnnnnnnnnnnnnnnnnnnnnnnnnnnnnnnnnnnnnnnnnnnnnnnnnnnnnnnnnnnnnnnnnnnnnnnnnnnnnnnnnnnnnnnnnnnnnnnnnnnnnnnnnnnnnnnnnnnnnnnnnnnnnnnnnnnnnnnnnnnnnnnnnnnnnnnnnnnn
>YS9
AGAGAAAGTTTTTGAAANNNNNGTACGTTTACAAAACGATATCAATGAAGGTTGTAGCTACATGCTCTTCACCAGACTAATATATCCTCTTAGTAANGCGNTATATANTAGCANCTCNATATTTTNTAANTACNATAAGGTTANCGGCGTNATTCATTTNCGTNTGATATNCANTTGCAATTTGCAGNTCANCTTTTCAATNATGATTTAGAANGATCTANCNCTGGAAGTNGAAGTTTTTCAAAAATTTGCTGTAAAATTTGACCGATTTGTGAGATTCTTCCTGGCTGTCAGAATATGGGCCCGTAGTATATTGTCAGACCTGTTCCTTTAAGAGGTGATGNTGATAGGCGTTGAGTATGTGTAGTGTTTGACCCGAGGGTATGGTTTNCACAAGNACTGCGCACTGTATTGTGAAAGCAGNNNNGAGGTGNGTGATNAAAAAATGCGACCAAGAATAAACGGGTACATCATAACAAGGGCCATTTGAATTGCATTTATCAGGATT
