# Supplementary material for: Evolutionary Genomics of Transposable Elements in Saccharomyces cerevisiae
Source: PLoS One. 2012 Nov 30;7(11):e50978. doi: 10.1371/journal.pone.0050978 (PMC3511429; doi:10.1371/journal.pone.0050978)
Supplement: File S7 — ZIP archive of SGRP strain alignments used for population genomic analyses. Alignments of the orthologous genomic region in each SGRP strain corresponding to each Ty insertion in our re-annotation of the S. cerevisiae reference genome. N’s represent low quality (<Q40 phred score) or missing data, primarily due to the low-coverage sequence of many SGRP strains. The DNA sequence of sacCer2 is included as “REF” and each alignment includes the TE locus and 200 bp of DNA sequence on either side of the Ty insertion site. A dummy sequence shows the position of each TE in the alignment with “T”s. (ZIP) [file pone.0050978.s007.zip › S7/chrVI_s146+_TY1.mfa]

>REF
A-----GTGACAGGTG-AAAAAAA-ATTGATATGTATGCCCTTTGTATTATCTTTGGGGTGGAAAGAAGTGAAAACAGAAGCAAATTGGTTTTGCAGTAAGTTTAGTCTTTTGACCTGTAACTGGTTAATTTCGAAATGACTGGTGGAGCCTGACTCGAATATAGAGCAAAGGGAGTCTTTAGTAGTATATCTTCTTACTTCGATGATATTTGAATAAAGTTCAACTATCATCTACCGATTAGTATTCATATTACTACTATATTATAATATGGGTGTGAGAATATGGCGTAACGTTTGAGAGATAGTCTCAGGTGTAGTGGAAGCTGAAATTCAGGGGAATGATGTTGTAATGGAATAATTAATGACAGGATATGAGATGGAAGGAAATTTAATTATATTATTACATAGAAATATCGATTTCCTTTTGTGAATTTCTATATCCTCGAGGAAACTTTCTGGTATACTTTGTATACTAAATTTTATAGCCTTTGACAACAACGAAATCCCAAAAAGTATTTCATAATTCATGTACTTACGAGAAGAAAAATCATTGCCCTGCTAGTGCTTCAAAAAATATAATTGGGAGCAACTAAAATCTCCTTGCAATGAGTTACAAGGAACAGATTCTTACCGGTAGTCCTGGTGAGCAAAAGACTTAACCATGTGGCAGCCGTTGTCTAATATCCACTAGCTATACACTTACATGGAATATTGGTTGCTGAAATAATTAGACT
>index
--------------------------------------------------------------------------------------------------------------------------------------------------------------------------------------------------------------TTTTTTTTTTTTTTTTTTTTTTTTTTTTTTTTTTTTTTTTTTTTTTTTTTTTTTTTTTTTTTTTTTTTTTTTTTTTTTTTTTTTTTTTTTTTTTTTTTTTTTTTTTTTTTTTTTTTTTTTTTTTTTTTTTTTTTTTTTTTTTTTTTTTTTTTTTTTTTTTTTTTTTTTTTTTTTTTTTTTTTTTTTTTTTTTTTTTTTTTTTTTTTTTTTTTTTTTTTTTTTTTTTTTTTTTTTTTTTTTTTTTTTTTTTTTTTTTTTTTTTTTTTTTTTTTTTTTTTTTTTTTTTTTTTTTTTTTTTTTTTTTTTTTTTTTTTTTTTTTTTTTTTTTT--------------------------------------------------------------------------------------------------------------------------------------------------------------------------------------------------------
>273614N
N-----NNNN-------NNNNAAA-ATTGATATGTATGCCCTTTGTATTATCTTCGGGGTGGAAAGANGTGAAAATNGAAGCAAANNNNNTTTGCAGNAAGTTTAGTGTTTTNACCTGTAACTGNNNNNTNNCGAAATGACTGNNNNAGCNTNNNTCGAATATAGAGNNNNNNNAGTGTTTAGTGNCNNNTCCTCTTACTNCGNTGATATNTGANTAAAGGTCAACTATCATCTANNGANNAGTANTCATATTACTACTGTNNNNNNNTATGGNTGNNNNNNNATNNCGTAANNNNNGNNNNNNNNNCTCAGGTGTNGTGGANGCTGNNNNNNNGGNNNNNNNNNNNGTAATGGAATAANTAATGACNNNNNNTGNNATGGAANGAAATTTNNTNATATNNNTANANNNNNATATCGANTNNCTTTTNTGAANTTCNNNNNNNTCGNNNNNNCTTTNNNGNATACTTTNNANANNNNNNNNTANNNNNNNNNNNANCNACGAAATCCCNNNNNNNNNNNNNNANNNNNNNNNNTTNCGNNNNNNNNNNNNNTTGCNNNNNNNNNNCTNNNNNNAATANANNNNNNNGNANCNNNNNNNNNNNTGCNNNNNNNNNNNNNNNNNNNNNNNNNNNNNNNNNNNNNNNNNNNNNNNNNNNNNNANNNNNTGGNNNNNNTNNNNNNNNNNNNNNNNNNNNNNNANNNNNNNNNNNNNNNNNNNNNNNNNNNNNNNNNNNN
>322134S
nnnnnnnnnnnnnnnnnnnnnnnnnnnnnnnnnnnnnnnnnnnnnnnnnnnnnnnnnnnnnnnnnnnnnnnnnnnnnnnnnnnnnnnnnnnnnnnnnnnnnnnnnnnnnnnnnnnnnnnnnnnnnnnnnnnnnnnnnnnnnnnnnnnnnnnnnnnnnnnnnnnnnnnnnnnnnnnnnnnnnnnnnnnnnnnnnnnnnnnnnnnnnnnnnnnnnnnnnnnnnnnnnnnnnnnnnnnnnnnnnnnnnnnnnnnnnnnnnnnnnnnnnnnnnnnnnnnnnnnnnnnnnnnnnnnnnnnnnnnnnnnnnnnnnnnnnnnnnnnnnnnnnnnnnnnnnnnnnnnnnnnnnnnnnnnnnnnnnnnnnnnnnnnnnnnnnnnnnnnnnnnnnnnnnnnnnnnnnnnnnnnnnnnnnnnnnnnnnnnnnnnnnnnnnnnnnnnnnnnnnnnnnnnnnnnnnnnnnnnnnnnnnnnnnnnnnnnnnnnnnnnnnnnnnnnnnnnnnnnnnnnnnnnnnnnnnnnnnnnnnnnnnnnnnnnnnnnnnnnnnnnnnnnnnnnnnnnnnnnnnnnnnnnnnnnnnnnnnnnnnnnnnnnnnnnnnnnnnnnnnnnnnnnnnnnnnnnnnnnnnnnnnnnnnnnnnnnnnnnnnnnnnnnnnnnnnnnnnnnnnnnnnnnnnnnnnnnnnnnnnnnnnnnnnnnnnnnnnnnnnnnnnnnnnnnnnnnnnnnnnnnnnnnnnnnnnnn
>378604X
nnnnnnnnnnnnnnnnnnnnnnnnnnnnnnnnnnnNNNNNNNNNNNNNNNNNNNNNNNNNNNNNNNNNNNNNNNNNNNNNNNNNNTTGNNNTNNNNGNAAGTTTNNNNTNTNNNNNNGTAANNNGNTAATTTCGAAATGACTGGNNNNNCCNNNNNNNNATATNNAGCAAAGGGAGTGTNNNNNNNNNNNNNNNNNNNNNTCGATGATATTTGAATAAAGGTCANNTATCATCTACCGATTAGTATTCATATTACTACTGTATTATAATATGGGTGTGAGAATATGGCGTANNGTTTGAGAGACANTNNNAGGTGTAGTGGAAGCTGAAATTCAGGGGNNNGNTGTTGNNNNGGAATAATTAANGANNNGNNNNNNNNNNGAAGGNNNNNNAATTATATTATTACATNNNNNTATCGATTTCCTTTTGTGAATTTCTATATCCTCNNGGAAACTTTCTGGTATACTTTGTATACTAAATTTTATAGCCTTTGANNACAACGAAATCCCAAAAAGTATTTCATAATTNNNNNACTTACGNNNNNAAAAATCATTGCCCTACTAGTGCTTCAAACAATATAATTGNNNNNNNCTNNNNNNNNNNNNNNNTGAGTTACANGNNNNNNNNNNNTACCGGNNNNNNTGGNNNNNNAAANNNNNNNNNNNGTGGNNNNNNNNNNNNNATNNNNNNNANNTNNNNNNNNNNNNNNNNNNNNNNNNNNNNNNNNNNNNNNNNN
>BC187
nnnnnnnnnnnnnnnnnnnnnnnnnnnnnnnnnnnnnnnnnnnnnnnnnnnnnnnnnnnnnnnnnnnnnnnnnnnnnnnnnnnnnnnnnnnnnnnnnnnnnnnnnnnnnnnnnnnnnnnnnnnnnnnnnnnnnnnnnnnnnnnnnnnnnnnnnnnnnnnnnnnnnnnnnnnnnnnnnnnnnnnnnnnnnnnnnnnnnnnnnnnnnnnnnnnnnnnnnnnnnnnnnnnnnnnnnnnnnnnnnnnnnnnnnnnnnnnnnnnnnnnnnnnnnnnnnnnnnnnnnnnnnnnnnnnnnnnnnnnnnnnnnnnnnnnnnnnnnnnnnnnnnnnnnnnnnnnnnnnnnnnnnnnnnnnnnnnnnnnnnnnnnnnnnnnnnnnnnnnnnnnnnnnnnnnnnnnnnnnnnnnnnnnnnnnnnnnnnnnnnnnnnnnnnnnnnnnnnnnnnnnnnnnnnnnnnnnnnnnnnnnnnnnnnnnnnnnnnnnnnnnnnnnnnnnnnnnnnnnnnnnnnnnnnnnnnnnnnnnnnnnnnnnnnnnnnnnnnnnnnnnnnnnnnnnnnnnnnnnnnnnnnnnnnnnnnnnnnnnnnnnnnnnnnnnnnnnnnnnnnnnnnnnnnnnnnnnnnnnnnnnnnnnnnnnnnnnnnnnnnnnnnnnnnnnnnnnnnnnnnnnnnnNNNNNNNNNNNNNNNNNNNNNNNNNNNNNNNNNNNNNNNNNGNNNNNNGNNNNNNGAAATAATTAGACT
>DBVPG1106
nnnnnnnnnnnnnnnnnnnnnnnnnnnnnnnnnnnnnnnnnnnnnnnnnnnnnnnnnnnnnnnnnnnnnnnnnnnnnnnnnnnnnnnnnnnnnnnnnnnnnnnnnnnnnnnnnnnnnnnnnnnnnnnnnnnnnnnnnnnnnnnnnnnnnnnnnnnnnnnnnnnnnnnnnnnnnnnnnnnnnnnnnnnnnnnnnnnnnnnnnnnnnnnnnnnnnnnnnnnnnnnnnnnnnnnnnnnnnnnnnnnnnnnnnnnnnnnnnnnnnnnnnnnnnnnnnnnnnnnnnnnnnnnnnnnnnnnnnnnnnnnnnnnnnnnnnnnnnnnnnnnnnnnnnnnnnnnnnnnnnnnnnnnnnnnnnnnnnnnnnnnnnnnnnnnnnnnnnnnnnnnnnnnnnnnnnnnnnnnnnnnnnnnnnnnnnnnnnnnnnnnnnnnnnnnnnnnnnnnnnnnnnnnnnnnnnnnnnnnnnnnnnnnnnnnnnnnnnnnnnnnnnnnnnnnnnnnnnnnnnnnnnnnnnnnnnnnnnnnnnnnnnnnnnnnnnnnnnnnnnnnnnnnnnnnnnnnnnnnnnnnnnnnnnnnnnnnnnnnnnnnnnnnnnnnnnnnnnnnnnnnnnnnnnnnnnnnnnnnnnnnnnnnnnnnnnnnnnnnnnnnnnnnnnnnnnnnnnnnnnnnnnnnnnnnnnnnnnnnnnnnnnnnnnnnnnnnnnnnnnnnnnnnnnnnnnnnnnnnnnnnnnnnnnnnnnnn
>DBVPG1373
nnnnnnnnnnnnnnnnnnnnnnnnnnnnnnnnnnnnnnnnnnnnnnnnnnnnnnnnnnnnnnnnnnnnnnnnnnnnnnnnnnnnnnnnnnnnnnnnnnnnnnnnnnnnnnnnnnnnnnnnnnnnnnnnnnnnnnnnnnnnnnnnnnnnnnnnnnnnnnnnnnnnnnnnnnnnnnnnnnnnnnnnnnnnnnnnnnnnnnnnnnnnnnnnnnnnnnnnnnnnnnnnnnnnnnnnnnnnnnnnnnnnnnnnnnnnnnnnnnnnnnnnnnnnnnnnnnnnnnnnnnnnnnnnnnnnnnnnnnnnnnnnnnnnnnnnnnnnnnnnnnnnnnnnnnnnnnnnnnnnnnnnnnnnnnnnnnnnnnnnnnnnnnnnnnnnnnnnnnnnnnnnnnnnnnnnnnnnnnnnnnnnnnnnnnnnnnnnnnnnnnnnnnnnnnnnnnnnnnnnnnnnnnnnnnnnnnnnnnnnnnnnnnnnnnnnnnnnnnnnnnnnnnnnnnnnnnnnnnnnnnnnnnnnnnnnnnnnnnnnnnnnnnnnnnnnnnnnnnnnnnnnnnnnnnnnnnnnnnnnnnnnnnnnnnnnnnnnnnnnnnnnnnnnnnnnnnnnnnnnnnnnnnnnnnnnnnnnnnnnnnnnnnnnnnnnnnnnnnnnnnnnnnnnnnnnnnnnnnnnnnnnnnnnnnnnnnnnnnnnnnnnnnnnnnnnnnnnnnnnnnnnnnnnnnnnnnnnnnnnnnnnnnnnnnnnnnn
>DBVPG1788
N-----NNNN-N-----NNNNNNN-NNNNNNNNNNNTNNCCTTTGTATTANCTTCGGGGTGGAAAGAAGTGAAAATAGAAGCAAATTGGTTTTGCAGTAAGTTTAGTGTTTTGACCTGTAACTGGTTAATTTCGAAATGACTGGTGGAGCCTAACTCGAATATAGAGCAAAGGGAGTGTNNNNNNNNNNNNNNTCTTACTTCGATGATATTTGAATAAAGGTCAACTATCATCTACCGATTAGTATTCATATTACTACTGTATTATAATATGGGTGTGAGAATATGGCGTAACGTTTGAGAGANAGTCTCAGGTGTAGTGGAAGCTGAAATTCAGGGGAATGATGTTGTAATGGAATAATTAATGACAGGATATGAGATGGAAGGAAATTTAATTATATTATTACATAGAAATATCGATTTCCTTTTGTGAATTTCTATATCCTCGAGGAAACTTTCTGGTATACTTTGTATACTAAATTTTATAGCCTTTGACAACAACGAAATCCCAAAAAGTATTTCATAATTCATGTACTTACGAGAAGAAAAATCATTGCCCTACTAGTGCTTCAAACAATATAATTGGGAGCAACTAAAATCTCCTTGCAATGAGTTACAAGGAACAGATTCTTACCGGTAGTCCTGGTGAGCAAAAGACTTAACCATGTGGCAGCCGTTGTCTAATATCCACTAGCTATACACTTACATGGAATATTGGTTGCTGAAATAATTAGACT
>DBVPG1853
nnnnnnnnnnnnnnnnnnnnnnnnnnnnnnnnnnnnnnnnnnnnnnnnnnnnnnnnnnnnnnnnnnnnnnnnnnnnnnnnnnnnnnnnnnnnnnnnnnnnnnnnnnnnnnnnnnnnnnnnnnnnnnnnnnnnnnnnnnnnnnnnnnnnnnnnnnnnnnnnnnnnnnnnnnnnnnnnnnnnnnnnnnnnnnnnnnnnnnnnnnnnnnnnnnnnnnnnnnnnnnnnnnnnnnnnnnnnnnnnnnnnnnnnnnnnnnnnnnnnnnnnnnnnnnnnnnnnnnnnnnnnnnnnnnnnnnnnnnnnnnnnnnnnnnnnnnnnnnnnnnnnnnnnnnnnnnnnnnnnnnnnnnnnnnnnnnnnnnnnnnnnnnnnnnnnnnnnnnnnnnnnnnnnnnnnnnnnnnnnnnnnnnnnnnnnnnnnnnnnnnnnnnnnnnnnnnnnnnnnnnnnnnnnnnnnnnnnnnnnnnnnnnnnnnnnnnnnnnnnnnnnnnnnnnnnnnnnnnnnnnnnnnnnnnnnnnnnnnnnnnnnnnnnnnnnnnnnnnnnnnnnnnnnnnnnnnnnnnnnnnnnnnnnnnnnnnnnnnnnnnnnnnnnnnnnnnnnnnnnnnnnnnnnnnnnnnnnnnnnnnnnnnnnnnnnnnnnnnnnnnnnnnnnnnnnnnnnnnnnnnnnnnnnnnnnnnnnnnnnnnnnnnnnnnnnnnnnnnnnnnnnnnnnnnnnnnnnnnnnnnnnnnnnnnnnnnn
>DBVPG6040
N-----NTGA-A-----AAAAAAA--TTGATATGTATGCCCTTTGTATTATCTTCGGGGTGGAAAGANNNNAANNNNNNAGCAAATTGGTTTTGCAGNNNNNNNNNNNTTTTGACCNNNNNNTGNTNNNNTTCGAAANNNNNNGTNNNNNNNNNNTCGNNNNNNNNNNNNNGGGNNNNTNNNNNNNNNNNNNNTNNNNNNTCNNNNNNNNN-NNNNNNNNNNNNNNNNNNNNNNNNNNNnnnnnnnnnnnnnnnnnnnnnnnnnnnnnnnnnnnnnnnnnnnnnnnnnnnnnnnnnnnnnnnnnnnnnnnnnnnnnnnnnnnnnnnnnnnnnnnnnnnnnnnnnnnnnnnnnnnnnnnnnnnnnnnnnnnnnnnnnnnnnnnnnnnnnnnnnnnnnnnnnnnnnnnnnnnnnnnnnnnnnnnnnnnnnnnnnnnnnnnnnnnnnnnnnnnnnnnnnnnnnnnnnnnnnnnnnnnnnnnnnnnnnnnnnnnnnnnnnnnnnnnnnnnnnnnnnnnnnnnnnnnnnnnnnnnnnnnnnnnnnnnnnnnnnnnnnnnnnnnnnnnnnnnnnnnnnnnnnnnnnnnnnnnnnnnnnnnnnnnnnnnnnnnnnNNNNNNNNNNNN-NNNNNNNNNNNNNNNNNNNNNNNNNNNNNNNNNNNNNNNNNNNNNNNNNNNNNNNNNNNNNNNNNNNNNNNNNNNNNNNN-NNNNNNNNNNNNNNNNNNNNNNNNNNNNNNNNN
>DBVPG6044
nnnnnnnnnnnnnnnnnnnnnnnnnnnnnnnnnnnnnnnnnnnnnnnnnnnnnnnnnnnnnnnnnnnnnnnnnnnnnnnnnnnnnnnnnnnnnnnnnnnnnnnnnnnnnnnnnnnnnnnnnnnnnnnnnnnnnnnnnnnnnnnnnnnnnnnnnnnnnnnnnnnnnnnnnnnnnnnnnnnnnnnnnnnnnnnnnnnnnnnnnnnnnnnnnnnnnnnnnnnnnnnnnnnnnnnnnnnnnnnnnnnnnnnnnnnnnnnnnnnnnnnnnnnnnnnnnnnnnnnnnnnnnnnnnnnnnnnnnnnnnnnnnnnnnnnnnnnnnnnnnnnnnnnnnnnnnnnnnnnnnnnnnnnnnnnnnnnnnnnnnnnnnnnnnnnnnnnnnnnnnnnnnnnnnnnnnnnnnnnnnnnnnnnnnnnnnnnnnnnnnnnnnnnnnnnnnnnnnnnnnnnnnnnnnnnnnnnnnnnnnnnnnnnnnnnnnnnnnnnnnnnnnnNNNNN-NNNNNNNNGAAATNNNNNNACCTATNNNNNNNNGCATGTGNNNNNNNNNNNAAAAATCATTGCCCTACTAGTGCTTCAAACAATATAATTTGGAGCAACTAAAATCTCCTTGCAATGAGTNNNAAGGAACAGATTCTTACGGGTAGTCCTGGTGAGCAAAAGACTTAACCATGTGGCAGCCTTTGTCTAATATCCACTAGCTATACACTTACATGGAATATTGGTTGCTGAAATAATTAGACT
>DBVPG6765
A-----ATGA-A-----AAAAAAA--TTGATATGTATGCCCTTTGTATTATCTTCGGGGTGGAAAGAAGTGAAAATAGAAGCAAATTGGTTTTGCAGTAAGTTTAGTGTTTTGACCTGTAACTGGTTAATTTCGAAATGACTGGTGGAGCCTAACTCGAATATAGAGCAAAGGGAGTGTTTAGTGGCGTATCCTCTTACTTCGATGATATTTGAATAAAGGTCAACTATCATCTACCGATTAGTATTCATATTACTACTGTATTATAATATGGGTGTGAGAATATGGCGTAACGTTTGAGAGACAGTCTCAGGTGTAGTGGAAGCTGAAATTCAGGGGAATGATGTTGTAATGGAATAATTAATGACAGGATATGAGATGGAAGGAAATTTAATTATATTATTACATAGAAATATCGATTTCCTTTTGTGAATTTCTATATCCTCGAGGAAACTTTCTGGTATACTTTGTATACTAAATTTTATAGCCTTTGACAACAACGAAATCCCAAAAAGTATTTCATAATTCATGTACTTACGAGAAGAAAAATCATTGCCCTACTAGTGCTTCAAACAATATAATTGGGAGCAACTAAAATCTCCTTGCAATGAGTTACAAGGAACAGATTCTTACCGGTAGTCCTGGTGAGCAAAAGACTTAACCATGTGGCAGCCGTTGTCTAATATCCACTAGCTATACACTTACATGGAATATTGGTTGCTGAAATAATTAGACT
>K11
AGACAGGTGA-------AAAAAAA-ATTGATATGTATGCCCTTTGTATTATCTTTGGGGTGGAAAGAAGTGAAAACAGAAGCAAATTGGTTTTGCAGTAAGTTTAGTCTTTTGACCTGTAACTGGTTAATTTCGAAATGACTGGTGGAGCCTAACTCGAATATAGAGCAAAGGGAGTCTTTAGTAGTATATCTTCTTACTTCGATGATATTTGAATAAAGTTCAACTATCATCTACCGATTAGTATTCATATTACTACTATATTATAATATGGGTGTGAGAATATGGCGTAACGTTTGAGAGATAGTCTCAGGTGTAGTGGAAGCTGAAATTCAGGGGAANNATGTTGTAATGGAATANTNANNNACAGNATATGNNNNNGAGGGAAATNNNNNNNTATNNN-NNNNNNNN-NNNNNNNNnnnnnnnnnnnnnnnnnnnnnnnnnnnnnnnnnnnnnnnnnnnnnnnnnnnnnnnnnnnnnnnnnnnnnnnnnnnnnnnnnnnnnnnnnnnnnnnnnnnnnnnnnnnnnnnnnnnnnnnnnnnnnnnnnnnnnnnnnnnnnnnnnnnnnnnnnnnnnnnnnnnnnnnnnnnnnnnnnnnnnnnnnnnnnnnnnnnnnnnnnnnnnnnnnnnnnnnnnnnnnnnnnnnnnnnnnnnnnnnnnnnnnnnnnnnnnnnnnnnnnnnnnnnnnnnnnnnnnnnnnnnnnnnnnnnnnnnnnnnnnnnnnnnnnnnnnnn
>L_1374
N-----NNNN-------NNNNAAN-NNNNNNNTNTATGCCCTTTGTNNNATNNNNNNNNNNNNNNNNNNNNNNNNNNNNNGNNNNNNNNNNNNNNNNNNNNNNNNNNNNNNNNNNNNNNNNNNNNNNNNNNNNNNNNNNNNNNNNNNNNNNNNNNNNNNNNNNNNNNNNNNNNNNNNNNNNNNNNNNNNNNNNNNNNNNNNNNNNNNNNNNNNNNNNNNNNNNNNNNNNNNNNNNNNNNNNNNNNNNNNNNNNNNNNnnnnnnnnnnnnnnnnnnnnnnnnnnnnnnnnnnnnnnnnnnnnnnnnnnnnnnnnnnnnnnnnnnnnnnnnnnnnnnnnnnnnnnnnnnnnnnnnnnnnnnnnnnnnnnnnnnnnnnnnnnnnnnnnnnnnnnnnnnnnnnnnnnnnnnnnnnnnnnnnnnnnnnnnnnnnnnnnnnnnnnnnnnnnnnnnnnnnnnnnnnnnnnnnnnnnnnnnnnnnnnnnnnnnnnnnnnnnnnnnnnnnnnnnnnnnnnnnnnnnnnnnnnnnnnnnnnnnnnnnnnnnnnnnnnnnnnnnnnnnnnnnnnnnnnnnnnnnnnnnnnnnnnnnnnnnnnnnnnnnnnnnnnnnnnnnnnnnnnnnnnnnnnnnnnnnnnnnnnnnnnnnnnnnnnnnnnnnnnnnnnnnnnnnnnnnnnnnnnnnnnnnnnnnnnNNNNNNNNNNNNNNNNNNNNNNNNNNNNNNNNNNNNNNNNNNNNNNNN
>L_1528
nnnnnnnnnnnnnnnnnnnnnnnnnnnnnnnnnnnnnnnnnnnnnnnnnnnnnnnnnnnnnnnnnnnnnnnnnnnnnnnnnnnnnnnnnnnnnnnnnnnnnnnnnnnnnnnnnnnnnnnnnnnnnnnnnnnnnnnnnnnnnnnnnnnnnnnnnnnnnnnnnnnnnnnnnnnnnnnnnnnnnnnnnnnnnnnnnnnnnnnnnnnnnnnnnnnnnnnnnnnnnnnnnnnnnnnnnnnnnnnnnnnnnnnnnnnnnnnnnnnnnnnnnnnnnnnnnnnnnnnnnnnnnnnnnnnnnnnnnnnnnnnnnnnnnnnnnnnnnnnnnnnnnnnnnnnnnnnnnnnnnnnnnnnnnnnnnnnnnnnnnnnnnnnnnnnnnnnnnnnnnnnnnnnnnnnnnnnnnnnnnnnnnnnnnnnnnnnnnnnnnnnnnnnnnnnnnnnnnnnnnnnnnnnnnnnnnnnnnnnnnnnnnnnnnnnnnnnnnnnnnnnnnnnnnnnnnnnnnnnnnnnnnnnnnnnnnnnnnnnnnnnnnnnnnnnnnnnnnnnnnnnnnnnnnnnnnnnnnnnnnnnnnnnnnnnnnnnnnnnnnnnnnnnnnnnnnnnnnnnnnnnnnnnnnnnnnnnnnnnnnnnnnnnnnnnnnnnnnnnnnnnnnnnnnnnnnnnnnnnnnnnnnnnnnnnnnnnnnnnnnnnnnnnnnnnnnnnnnnnnnnnnnnnnnnnnnnnnnnnnnnnnnnnnnnnnnnn
>NCYC110
nnnnnnnnnnnnnnnnnnnnnnnnnnnnnnnnnnnnnnnnnnnnnnnnnnnnnnnnnnnnnnnnnnnnnnnnnnnnnnnnnnnnnnnnnnnnnnnnnnnnnnnnnnnnnnnnnnnnnnnnnnnnnnnnnnnnnnnnnnnnnnnnnnnnnnnnnnnnnnnnnnnnnnnnnnnnnnnnnnnnnnnnnnnnnnnnnnnnnnnnnnnnnnnnnnnnnnnnnnnnnNNNNNNNNNNNNNNNNGNNNNNNNNNNNNNTTNNNNNNNNNTNNNNNNNNGGGTNNNANNATATAGNNNNNCGTNNNAGANNNNNNNNNNNNNNNNNNGGANNNNNNANTNNNNNNGAATGATGTTGTANNGGNNNNNNNNNNGACAGGATATGAGATGGAAGGAAATTTANNTNNNTNATTANNNNGAAATATCGATTTCCTTTTGTGAATTNNNNNNNCCTNNNGGNNNNNNTNTNNNNNNNNNNNNNTACNANNTNNTATAGCCTNNNNNNNNAACGAAATNNNNNNNNNNNNNNNANNATGNNNNNGCTTANNNNNAGNNAAATNNNNGCCCTACTAGTGCNNNNNNCAATANAATTTNGANNNNNNNAAATCTCCTTGCANNNNNNTGCANNGNNNNNNTNCTNNNNNNNAGTNNNNNNNNNNNAAAGACTTAACCATGTGGCAGNNTTTGTCTAATNNNNNNTAGCTATACNNNTNNANNNNNNNNNNGNNNNNNNNNNNNTNNNNNN
>NCYC361
nnnnnnnnnnnnnnnnnnnnnnnnnnnnnnnnnnnnnnnnnnnnnnnnnnnnnnnnnnnnnnnnnnnnnnnnnnnnnnnnnnnnnnnnnnnnnnnnnnnnnnnnnnnnnnnnnnnnnnnnnnnnnnnnnnnnnnnnnnnnnnnnnnnnnnnnnnnnnnnnnnnnnnnnnnnnnnnnnnnnnnnnnnnnnnnnnnnnnnnnnnnnnnnnnnnnnnnnnnnnnnnnnnnnnnnnnnnnnnnnnnnnnnnnnnnnnnnnnnnnnnnnnnnnnnnnnnnnnnnnnnnnnNNNNNNNNNNNNNNNNNNNNNNNNNNNNN-NNNNNNNNNNNNNNNNNNNNNNNNNNNNNNNNNNNNNNNNNNNNNNNNNNNNNNNNNNNNNNNNNNNNNNNNNNNNNNNNNNNNNNNNNNNNNNNNNNNNNNNNNNNNNNNNNNNNNNNNNNNNNNNNNNNNNNNNNNNNNNNNNNNNNNNNNNNNNNNNNNNNNNNNNNNNNNNNNNNNNNNNNNNNNNNNNNNNNNNNNNNNNNNNNNNNNNNNNNNNNNNNNNNNNNNNNNNNNNNNNNNNNNNNNNNNNNNNNNNNNNNNNNNNNNNNNNNNNNNNNNNNNNNNNNNNNNNNNNNNNNNNNNNNNNNNNNNNNNNNNNNNNNNNNNNNNNNNNNNNNNNNNNNNNNNNNNNNNNNNNNNNTANNNNNNNNNNNNNNNNNNCTTANNNNNNNNNNNNNNTGCNNNNNNNNNNNNNNN
>RM11_1A
A-----ATGA-A-----AAAAAAA--TTGATATGTATGCCCTTTGTATTATCTTCGGGGTGGAAAGAAGTGAAAATAGAAGCAAATTGGTTTTGCAGTAAGTTTAGTGTTTTGACCTGTAACTGGTTAATTTCGAAATGACTGGTGGAGCCTAACTCGAATATAGAGCAAAGGGAGTGTTTAGTGGCGTATCCTCTTACTTCGATGATATTTGAATAAAGGTCAACTATCATCTACCGATTAGTATTCATATTACTACTGTATTATAATATGGGTGTGAGAATATGGCGTAACGTTTGAGAGACAGTCTCAGGTGTAGTGGAAGCTGAAATTCAGGGGAATGATGTTGTAATGGAATAATTAATGACAGGATATGAGATGGAAGGAAATTTAATTATATTATTACATAGAAATATCGATTTCCTTTTGTGAATTTCTATATCCTCGAGGAAACTTTCTGGTATACTTTGTATACTAAATTTTATAGCCTTTGACAACAACGAAATCCCAAAAAGTATTTCATAATTCATGTACTTACGAGAAGAAAAATCATTGCCCTACTAGTGCTTCAAACAATATAATTGGGAGCAACTAAAATCTCCTTGCAATGAGTTACAAGGAACAGATTCTTACCGGTAGTCCTGGTGAGCAAAAGACTTAACCATGTGGCAGCCGTTGTCTAATATCCACTAGCTATACACTTACATGGAATATTGGTTGCTGAAATAATTAGACT
>S288c
A-----GTGACAGGTG-AAAAAAA-ATTGATATGTATGCCCTTTGTATTATCTTTGGGGTGGAAAGAAGTGAAAACAGAAGCAAATTGGTTTTGCAGTAAGTTTAGTCTTTTGACCTGTAACTGGTTAATTTCGAAATGACTGGTGGAGCCTGACTCGAATATAGAGCAAAGGGAGTCTTTAGTAGTATATCTTCTTACTTCGATGATATTTGAATAAAGTTCAACTATCATCTACCGATTAGTATTCATATTACTACTATATTATAATATGGGTGTGAGAATATGGCGTAACGTTTGAGAGATAGTCTCAGGTGTAGTGGAAGCTGAAATTCAGGGGAATGATGTTGTAATGGAATAATTAATGACAGGATATGAGATGGAAGGAAATTTAATTATATTATTACATAGAAATATCGATTTCCTTTTGTGAATTTCTATATCCTCGAGGAAACTTTCTGGTATACTTTGTATACTAAATTTTATAGCCTTTGACAACAACGAAATCCCAAAAAGTATTTCATAATTCATGTACTTACGAGAAGAAAAATCATTGCCCTGCTAGTGCTTCAAAAAATATAATTGGGAGCAACTAAAATCTCCTTGCAATGAGTTACAAGGAACAGATTCTTACCGGTAGTCCTGGTGAGCAAAAGACTTAACCATGTGGCAGCCGTTGTCTAATATCCACTAGCTATACACTTACATGGAATATTGGTTGCTGAAATAATTAGACT
>SK1
A-----ATGA-A----AAAAAAAA--TTGATATGTATGCCCTTTGTATTATCTTCGGGGTGGACAGAAGTGAAAATAGAAGCAAATTGGTTTTGCAGTAAGTTTAGTCTTTTGACCTGTAACTGGTTAATTTCGAAATGACTGGTGGAGCCTAACTCGAATATAGAGCAAAGGGAGTCTTTAGTAGTATATCTTCTTACTTCGATGATATTTGAATAAAGTTCAACTATCATCTACCGATTAGTATTCATATTACTACTATATTATAATATGGGTGTGAGAATATAGCGTAACGTTTGAGAGATAGTCTCAGGTGTAGTGGATGCTGAAATTCAGGGGAATGATGTTGTAATGGAATAATTAATGACAGGATATGAGATGGAAGGAAATTTAGTTATATTATTACATAGAAATATCGATTTCCTTTTGTGAATTTCTATATCCTCGAGGAAACCTTCTGGTATACTTTGTATACTAAATTTTATAGCCTTTAACAGCAACGAAATCCCAAAACCTATTTCATAATGCATGTGCTTACGAGAAGAAAAATCATTGCCCTACTAGTGCTTCAAACAATATAATTTGGAGCAACTAAAATCTCCTTGCAATGAGTTGCAAGGAACAGATTCTTACGGGTAGTCCTGGTGAGCAAAAGACTTAACCATGTGGCAGCCTTTGTCTAATATCCACTAGCTATACACTTACATGGAATATTGGTTGCTGAAATAATTAGACT
>UWOPS03_461_4
nnnnnnnnnnnnnnnnnnnnnnnnnnnnnnnnnnnnnnnnnnnnnnnnnnnnnnnnnnnnnnnnnnnnnnnnnnnnnnnnnnnnnnnnnnnnnnnnnnnnnnnnnnnnnnnnnnnnnnnnnnnnnnnnnnnnnnnnnnnnnnnnnnnnnnnnnnnnnnnnnnnnnnnnnnnnnnnnnnnnnnnnnnnnnnnnnnnnnnnnnnnnnnnnnnnnnnnnnnnnnnnnnnnnnnnnnnnnnnnnnnnnnnnnnnnnnnnnnnnnnnnnnnnnNNNNNNNNNNNNNNNNNNGNNNNNNNNTTGAGNNNNNNNNNNNNNNNNNNNNNANNNNNNANTTCAGGGGAATGATGTTGTAATGGAATANNNNNNGACAGGATATGAGATGGAAGGAAATTTAATTATATTNNNNNNTAGANNNNNNGATTTCCTTTTGTGAATTTCTATATCCTCGAGGAAACCTTCTGGTATACTTTGTATACTAAATTTTATAGCCTTTAACAACAACGAAATCCCAAAAAGTATTTCATAATTCATGTACTTACGAGAAGAAAAACCATTNCCCTACTAGTGCTTCAAACAATATAATTGGGAGCAACTAAAATCTCCTTGCAATGAGTTACAAGGAACAGATTCTTACCGGTAGTCCTGGTGAGCAAAAGACTTAACCATGTGGCAGCCGTTGTCTAATATCCACTAGCTATACACTTACATGGAATATTGGTTGCTGAAATAATTAGACT
>UWOPS05_217_3
A-----GTGACAGGTGAAAAAAAA-ATTGATATGTATGCCCTTTGTATTATCTTTGGGGTGGAAAGAAGTGAAAATAGAAGCAAATTGGTTTTGCGGTAAGTTTAGTCTTTTGACCTGTAACTGGTTAATTTCGAAATGACTGGTGGAGCCTAACTCGAATATAGAGCAAAGGGAGTGTTTAGTGGCGTATCCTTTTACTTCGATGATATTTGAATAAAGGTCAACTATCATCTACCGATTAGTATTCATATTACTACTGTATTATAATATGGNTGTGAGAATATGGCGTAACGTTTGAGAGACAGTATCAGGTGTAGTGGAAGCTGAAATTCAGGGGAATGATGTTGTAATGGAATAATTAATGACAGGATATGAGATGGAAGGAAATTTAATTATATTATTACATAGAAATATCGATTTCCTTTTGTGANTTTCTATNTCCTCGAGGAAACCTTCTGGTANACTTTGNATACTAAATTTTANAGCCTTTAACAACAACGAAATCCCAAAAAGTATTTCATAATTCATGTACTTACGNGAAGAAAAACCATTGCCCTACTAGTGCTTCAAACAATATAATTGGNAGCAACTAAAATCTCNTTGCAATGAGTTACAAGGAACAGATTCTTACCGGTAGTCCTGGTGAGCAAAAGACTTANCCATGTGGCAGCCGTTGTCTAATATCCACTAGCTATACACTNACATGGAATATTGGTNGCTGAANTAATTAGACT
>UWOPS05_227_2
nnnnnnnnnnnnnnnnnnnnnnnnnnnnnnnnnnnnnnnnnnnnnnnnnnnnnnnnnnnnnnnnnnnnnnnnnnnnnnnnnnnnnnnnnnnnnnnnnnnnnnnnnnnnnnnnnnnnnnnnnnnnnnnnnnnnnnnnnnnnnnnnnnnnnnnnnnnnnnnnnnnnnnnnnnnnnnnnnnnnnnnnnnnnnnnnnnnnnnnnnnnnnnnnnnnnnnnnnnnnnnnnnnnnnnnnnnnnnnnnnnnnnnnnnnnnnnnnnnnnnnnnnnnnnnnnnnnnnnnnnnnnnnnnnnnnnnnnnnnnnnnnnnnnnnnnnnnnnnnnnnnnnnnnnnnnnnnnnnnnnnnnnnnnnnnnnnnnnnnnnnnnnnnnnnnnnnnnnnnnnnnnnnnnnnnnnnnnnnnnnnnnnnnnnnnnnnnnnnnnnnnnnnnnnnnnnnnnnnnnnnnnnnnnnnnnnnnnnnnnnnnnnnnnnnnnnnnnnnnnnnnnnnnnnnnnnnnnnnnnnnnnnnnnnnnnnnnnnnnnnnnnnnnnnnnnnnnnnnnnnnnnnnnnnnnnnnnnnnnnnnnnnnnnnnnnnnnnnnnnnnnnnnnnnnnnnnnnnnnnnnnnnnnnnnnnnnnnnnnnnnnnnnnnnnnnnnnnnnnnnnnnnnnnnnnnnnnnnnnnnnnnnnnnnnnnnnnnnnnnnnnnnnnnnnnnnnnnnnnnnnnnnnnnnnnnnnnnnnnnnnnnnnnnnnnnnnn
>UWOPS83_787_3
nnnnnnnnnnnnnnnnnnnnnnnnnnnnnnnnnnnnnnnnnnnnnnnnnnnnnnnnnnnnnnnnnnnnnnnnnnnnnnnnnnnnnnnnnnnnnnnnnnnnnnnnnnnnnnnnnnnnnnnnnnnnnnnnnnnnnnnnnnnnnnnnnnnnnnnnnnnnnnnnnnnnnnnnnnnnnnnnnnnnnnnnnnnnnnnnnnnnnnnnnnnnnnnnnnnnnnnnnnnnnnnnnnnnnnnnnnnnnnnnnnnnnnnnnnnnnnnnnnnnnnnnnnnnnnnnnnnnnnnnnnnnnnnnnnnnnnnnnnnnnnnnnnnnnnnnnnnnnnnnnnnnnnnnnnnnnnnnnnnnnnnnnnnnnnnnnnnnnnnnnnnnnnnnnnnnnnnnnnnnnnnnnnnnnnnnnnnnnnnnnnnnnnnnnnnnnnnnnnnnnnnnnnnnnnnnnnnnnnnnnnnnnnnnnnnnnnnnnnnnnnnnnnnnnnnnnnnnnnnnnnnnnnnnnnnnnnnnnnnnnnnnnnnnNNNNNNNNNNNNNNNNNNNNNNNNNNNNNNNNNNNNNNNNNNNNNNNNNNNNNNNNNNNNNNNNNNNNNNNNNNNNNNNNNNNNNNNNNNNNNN-NNNNNNNNN-NNNNNNNNNNNNNNNNNNNNNNNNNNNNNNNNNNNNNNNNNNNNNNNNNNNNNNNNNNNNNNNNNNNNNNNNNNNNNNNNNNNNNNNNNNNNNNNNNNNNNNNNNNNNNNNNNNNNNNNNNN
>UWOPS87_2421
N--------N----NNN-NAAAAA-ATTGATATGTATGCCCTTTGTATTATCTTCGGGNNGGACAGAAGTGAAAATAGAAGCAAATTGGTTTTGCAGTAAGTTTAGTCTTTTGACCTGTAACTGNNNNNNTTCGAAATGACTGGTGGAGCCTAACTCGAATATAGAGCNNNGGGAGTCNNNNNNNNNATATCTTNNNNNNTCGATGATATTTGNNNNNNGTTCAACTATCATCTACNGNNNNNNNNNNNNNNNNNNNNNNTATNNNNNNNNNNGTGNNNNNNNNNNNNNNNNNNNNNNNNNNNNNNNNNNANNNNNNNNNNNANNNNNNNNNNNNNNNNNNNNNNnnnnnnnnnnnnnnnnnnnnnnnnnnnnnnnnnnnnnnnnnnnnnnnnnnnnnnnnnnnnnnnnnnnnnnnnnnnnnnnnnnnnnnnnnnnnnnnnnnnnnnnnnnnnnnnnnnnnnnnnnnnnnnnnnnnnnnnnnnnnnnnnnnnnnnnnnnnnnnnnnnnnnnnnnnnnnnnnnnnnnnnnnnnnnnnnnnnnnnnnnnnnnnnnnnnnnnnnnnnnnnnnnnnnnnnnnnnnnnnnnnnnnnnnnnnnnnnnnnnnnnnnnnnnnnnnnnnnnnnnnnnnnnnnnnnnnnnnnnnnnnnnnnnnnnnnnnnnnnnnnnnnnnnnnnnnnnnnnnnnnnnnnnnnnnnnnnnnnnnnnnnnnnnnnnnnnnnnnnnnnnnnnnnnnn
>W303
A-----GTGACAGGTG-AAAAAAA-ATNGATATGTATGCCCTTNGTANTATCTTTGGGGTGGAAAGAAGTGAAAACAGAAGCAAATTGGTTTTGCAGTAAGTTTAGTCTTTTGACCTGTAACTGGTTAATTTCGAAATGACTGGTGGAGCCTGACTCGAATATAGAGCAAAGGGAGTCTTTAGTAGTATATCTTCTTACTTCGATGATATTTGAATAAAGTTCAACTATCATCTACCGATTAGTATTCATATTACTACTATATTATAATATGGGTGTGAGAATATGGCGTAACGTTTGAGAGATAGTCTCAGGTGTAGTGGAAGCTGAAATTCAGGGGAATGATGTTGTAATGGAATAATTAATGACAGGATATGAGATGGAAGGAAATTTAATTATATTATTACATAGAAATATCGATTTCCTTTTGTGAATTTCTATATCCTCGAGGAAACTTTCTGGTANACTTTGTATACTAAATTTTATAGCCTTTGACANCNACGAAATCCCAAAANGTATTTCATAATTCATGTACTTACGAGAAGAAAAATCATTGCCCTGCTAGTGCTTCAAAAANTATAATNGGGAGCAACTAAANTCTCCTTGCAATGAGTTACAAGGAACAGATTCTTACCGGTAGTCCTGGTGAGCAAAAGACTTAACCATGTGGCAGCCGTTGTCTAATATCCACTAGCTATACACTTACATGGAATATTGGTTGCTGAAATAATTAGACT
>Y12
NNNNNNNNNN-------NNNNNNNNNNNNNNNNNNNNNNNNNNNNNNNNNNNNNNNNNNNNNNNNNNNNNNNNNNN-NNNNNNNNNNNNNNNNNNNNNNNNNNNN-NNNNNNNNNNNNNNNNNNNN-NNNNNNNNNNNNNNNN-NNNNNNNNNNNNNNNNNNNNNNNNNNNNNNNNNNNNNNNNNNNNNNNNNNNNNNNNNNNNNNNNNNNNNNNNNNNNNNNNNNNNNNNNNNNNNNNNNNNNNNNNNNNNNNNNNNNNNNNNNNNNNNNNNNNNNNNNNNNNNNNNNNNNNNNNNNNNNNNNNNNNNNNNNNNNNNNNNNNNNNNNNNNNNNNNNNNNNNNNNNNNNNNNNNNNNNNNNNNNNNNNNGNNNNNNNATNNAGNNNNATNNNNNNNNNNNNNNNCANANNNNNNNNNNNNNNNNNNNGNNNNNNNNNNNNNNNNNNNNNNNNNNNNNNNNNNNACTTTGTATACTANNNNTTATAGCCTTTGACAACAANNNNNNNNCAAAAAGTATTTCATAATTCATGTACTTACGAGAAGAAANNNNNTTGCCCTGCTAGTGCTTCAAAAAATATAATTGGGAGCAACTAAAATCTCCTTGCAATGAGTTACAAGGAACNNNNNNTTACCGGTAGTCCTGGTGAGCAAAAGACTTAACCATGTGGCAGCCGTTGNNNNNTATCCACTAGCTATACACTTACATGGAATATTGGTTGCTGAAATAATTAGACT
>Y55
A-----ATGA-A----AAAAAAAA--TTGATATGTATGCCCTTTGTATTATCTTCGGGGTGGACAGAAGTGAAAATAGAAGCAAATTGGTTTTGCAGTAAGTTTAGTCTTTTGACCTGTAACTGGTTAATTTCGAAATGACTGGTGGAGCCTAACTCGAATATAGAGCAAAGGGAGTCTTTAGTAGTATATCTTCTTACTTCGATGATATTTGAATAAAGTTCAACTATCATCTACCGATTAGTATTCATATTACTACTATATTATAATATGGGTGTGAGAATATAGCGTAACGTTTGAGAGATAGTCTCAGGTGTAGTGGATGCTGAAATTCAGGGGAATGATGTTGTAATGGAATAATTAATGACAGGATATGAGATGGAAGGAAATTTAGTTATATTATTACATAGAAATATCGATTTCCTTTTGTGAATTTCTATATCCTCGAGGAAACCTTCTGGTATACTTTGTATACTAAATTTTATAGCCTTTAACAGCAACGAAATCCCAAAACCTATTTCATAATGCNNNNNNTTACGAGAAGAAAAATCATTGCCCTACTAGTGCTTCAAACAATATAATTTGGAGCAACTAAAATCTCCTTGCAATGAGTTGCAAGGAACAGATTCTTACGGGTAGTCCTGGTGAGCAAAAGACTTAACCATGTGGCAGCCTTTGTCTAATATCCACTAGCTATACACTTACATGGAATATTGGTTGCTGAAATAATTAGACT
>Y9
nnnnnnnnnnnnnnnnnnnnnnnnnnnnnnnnnnnnnnnnnnnnnnnnnnnnnnnnnnnnnnnnnnnnnnnnnnnnnnnnnnnnnnnnnnnnnnnnnnnnnnnnnnnnnnnnnnnnnnnnnnnnnnnnnnnnnnnnnnnnnnnnnnnnnnnnnnnnnnnnnnnnnnnnnnnnnnnnnnnnnnnnnnnnnnnnnnnnnnnnnnnnnnnnnnnnnnnnnnnnnnnnnnnnnnnnnnnnnnnnnnnnnnnnnnnnnnnnnnnnnnnnnnnnnnnnnnnnnnnnnnnnnnnnnnnnnnnnnnnnnnnnnnnnnnnnnnnnnnnnnnnnnnnnnnnnnnnnnnnnnnnnnnnnnnnnnnnnnnnnnnnnnnnnnnnnnnnnnnnnnnnnnnnnnnnnnnnnnnnnnnnnnnnnnnnnnnnnnnnnnnnnnnnnnnnnnnnnnnnnnnnnnnnnnnnnnnnnnnnnnnnnnnnnnnnnnnnnnnnnnnnnnnnnnnnnnnnnnnnnnnnnnnnnnnnnnnnnnnnnnnnnnnnnnnnnnnnnnnnnnnnnnnnnnnnnnnnnnnnnnnnnnnnnnnnnnnnnnnnnnnnnnnnnnnnnnnnnnnnnnnnnnnnnnnnnnnnnnnnnnnnnnnnnnnnnnnnnnnnnnnnnnnnnnnnnnnnnnnnnnnnnnnnnnnnnnnnnnnnnnnnnnnnnnnnnnnnnnnnnnnnnnnnnnnnnnnnnnnnnnnnnnnnnnnnnnnn
>YIIc17_E5
A-----ATGA-------AAAAAAA-ATTGATATGTATGCCCTTTGTATTATCTTCGGGGTGGAAAGAAGTGAAAATAGAAGCAAATTGGTTTTGCANTAAGTTNAGTGTTTNGANCTGTAACTGGTTANTTTCGAANTGACTGNTNGAGCCTAACTCGAATATAGAGCNAAGGGANTGTTTAGTGNCGNATCCTCTTACTTCGATGATATTNGNATAAAGGTCAACTATCATCTACCGATTAGTATTCATATTACTACTGTATTATAATATGGNTGTGAGAATATGGCGTAACGTTTGAGAGACAGTCTCAGGTGTAGTGGAAGCTGAAATNCAGGGGAATGATGTTGTAATGGANTAATTAATGACAGGATATGAGATGGAAGGAANTTTAATTATATTATNACATAGAANTATCGATTTCCTTTTGNGAATTTCNATATCCTCGANGAAACTTTCNGGTATACTTNGTANACTAAATTTTANAGCCTTTGACAACAACGAAATCCCAAAAAGTATTTCATAATTCATGTACTTACGAGAAGAAAAATCATTGCCCTACTAGTGCTTCAAACAATATAATTGGGAGCAACTAAAATCTCCTTGCAATGAGTTACAAGGAACAGATTCTTACCGGTAGTCCTGGTGAGCAAAAGACTTAACCATGTGGCAGCCGTTGTCTAATATCCACTAGCTATACACTTACATGGAATATTGGTTGCTGAAATAATNAGACT
>YJM789
A-----ATGA--------NNNNNN-NNNNNNNNNNNNNCCCTTTGTATTATCTTCGGGGTGGACAGAAGTGAAAATAGAAGCAAATTGGTTTTGCAGTAAGTTTAGTCTTTTGACCTGTAACTGGTTAATTTCGAAATGACTGGTGGAGCCTAACTCGAATATAGAGCAAAGGGAGTCTTTAGTAGTATATCTTCTTACTTCGATGATATTTGAATAAAGTTCAACTATCATCTACCGATTAGTATTCATATTACTACTATATTATAATATGGGTGTGAGAATATGGCGTAACGTTTGAGAGATAGTCTCAGGTGTAGTGGAAGCTGAAATTCAGGGGAATGATGTTGTAATGGAATAATTAATGACAGGATATGAGATGGAAGGAAATTTAGTTATATTATTACATAGAAATATCGATTTCCTTTTGTGAATTTCTATATCCTCGAGGAAACCTTCTGGTATACTTTGTATACTAAATTTTATAGCCTTTAACAACAACGAAATCCCAAAAACTATTTCATAATGCATGTGCTTACGAGAAGAAAAATCATTGCCCTACTAGTGCTTCAAACAATATAATTTGGAGCAACTAAAATCTCCTTGCAATGAGTTGCAAGGAACAGATTCTTACGGGTAGTCCTGGTGAGCAAAAGACTTAACCATGTGGCAGCCTTTGTCTAATATCCACTAGCTATACACTTACATGGAATATTGGTTGCTGAAATAATTAGACT
>YJM975
A-----ATGA-N-----AAAAAAA--TTGATATGTATGCCCTTTGTATTATCTTCGGGGTGGAAAGAAGTGAAAATAGAAGCAAATTGGTTTTGCAGTAAGTTTAGTGTTTTGACCTGTAACTGGTTAATTTCGAAATGACTGGTGGAGCCTAACTCGAATATAGAGCAAAGGGAGTGTTTAGTGGCGTATCCTCTTACTTCGATGATATTTGAATAAAGGTCAACTATCATCTACCGATNAGTATTCATATTACTACTGTATTATAATATGGGTGTGAGAATATGGCGTAACGTTTGAGAGACAGTCTCAGGTGTAGTGGAAGCTGAAATTCAGGGGAATGATGTTGTAATGGAATAATTAATGACAGGATATGAGATGGAAGGAAATTTAATTATATTATTACATAGAAATATCGATTTCCTTTTGTGAATTTCTATATCCTCGAGGAAACTTTCTGGTATACTTTGTATACTAAATTTTATAGCCTTTGACAACAACGAAATCCCAAAAAGTATTTCATAATTCATGTACTTACGAGAAGAAAAATCATTGCCCTACTAGTGCTTCAAACAATATAATTGGGAGCAACTAAAATCTCCTTGCAATGAGTTACAAGGAACAGATTCTTACCGGTAGTCCTGGTGAGCAAAAGACTTAACCATGTGGCAGCCGTTGTCTAATATCCACTAGCTATACACTTACATGGAATATTGGTTGCTGAAATAATTAGACT
>YJM978
A-----ATGA-A-----AAAANNN--NNNNNNTGTNNNNCCTTNNNATNNNNNNNNNNNTGGAAANNNNNNANNNNNNAAGCNNNNNNNNNTTGCANNNNNNNNNNNNNNNNNNNNNNNNNCTNNNNNNNNNNNNNANNNNNNNNNNNNNNNNNNNNNNNNNNNGNNNNNNNNNNNNNNTTNNNNNNNNNNNNNNNNNNNNNNNNNNNNNNNNNNNNNNNNNNNNNNNNNNNNNNNNNNNNNNNNNNNNNNNNNNNNNNNNNNNNNNNNNNNNNNNNNNNNNNNNNNNNNNNNNNNNNNNnnnnnnnnnnnnnnnnnnnnnnnnnnnnnnnnnnnnnnnnnnnnnnnnnnnnnnnnnnnnnnnnnnnnnnnnnnnnnnnnnnnnnnnnnnnnnnnnnnnnnnnnnnnnnnnnnnnnnnnnnnnnnnnnnnnnnnnnnnnnnnnnnnnnnnnnnnnnnnnnnnnnnnnnnnnnnnnnnnnnnnnnnnnnnnnnnnnnnnnnnnnnnnnnnnnnnnnnnnnnnnnnnnnnnnnnnnnnnnnnnnnnnnnnnnnnnnnnnnnnnnnnnnnnnnnnnnnnnnnnnnnnnnnnnnnnnnnnnnnnnnnnnnnnnnnnnnnnnnnnnnnnnnnnnnnnnnnnnnnnnnnnnnnnnnnnnnnnnnnnnnnnnnnnnnnnnnnnnnnnnnnnnnnnnnnnnnnnnnnnnnnnnnnnnnnnnnnnnnnnnnnnnnnnnnnnnnn
>YJM981
A-----ATGA-------AAAAAAA-ATTGATATGTATGCCCTTTGTATTATCTTCGGGGTGGAAAGAAGTGAAAATAGAAGCAAATTGGTTTTGCAGTAAGTTTAGTGTTTTGACCTGTAACTGGTTAATTTCGAAATGACTGGTGGAGCCTAACTCGAATATNGAGCAAAGGGNGTNNNNAGNNNNNNNNNNTCTTACTTNNNNNNNNNNNNNNNNNNNNNNAACTATCANNNNNNNNNNANNNNNNNNATTACTACTNTNNNNNNNNNNNNNNNNNNNNNNNNNNNNNNNNNNNNNNNNNNNNNNNNNNNNNNNNNNNNNNNNNNNNNNNNNNNNNNNNNNNNNNNNNNNNNNNNNNNNNNNNNNNNNNNNNNNNNNNNNNNNNNNNNNNNNNNNNNNNNNNNNNNNNNNNNNNNNNNNNNNNNNNNNNNNN-NNNNNNNNNNNNNNNNNNNN-NNNNNNNNNNNNNNNNNNNNNNNNNNNNNNNNNNNNNN-NN-NNNNNNNNNNNNNNNNNNNNNNNNNNNNNNNNNNNNNNNNNNNNNNNNNnnnnnnnnnnnnnnnnnnnnnnnnnnnnnnnnnnnnnnnnnnnnnnnnnnnnnnnnnnnnnnnnnnnnnnnnnnnnnnnnnnnnnnnnnnnnnnnnnnnnnnnnnnnnnnnnnnnnnnnnnnnnnnnnnnnnnnnnnnnnnnnnnnnnnnnnnnnnnnnnnnnnnnnnnnnnnnnnnnnnnnnnnnnn
>YPS128
nnnnnnnnnnnnnnnnnnnnnnnnnnnnnnnnnnnnnnnnnnnnnnnnnnnnnnnnnnnnnnnnnnnnnnnnnnnnnnnnnnnnnnnnnnnnnnnnnnnnnnnnnnnnnnnnnnnnnnnnnnnnnnnnnnnnnnnnnnnnnnnnnnnnnnnnnnnnnnnnnnnnnnnnnnnnnnnnnnnnnnnnnnnnnnnnnnnnnnnnnnnnnnnnnnnnnnnnnnnnnnnnnnnnnnnnnnnnnnnnnnnnnnnnnnnnnnnnnnnnnnnnnnnnnnnnnnnnnnnnnnnnnnnnnnnnnnnnnnnnnnnnnnnnnnnnnnnnnnnnnnnnnnnnnnnnnnnnnnnnnnnnnnnnnnnnnnnnnnnnnnnnnnnnnnnnnnnnnnnnnnnnnnnnnnnnnnnnnnnnnnnnnnnnnnnnnnnnnnnnnnnnnnnnnnnnnnnnnnnnnnnnnnnnnnnnnnnnnnnnnnNNNNNNNNNNNNNNNNNNNNNNNNNNNNNNNNNNNNNNNNNNNNNNNNNNNNNNNNNCATAATGCATGTGCTTACGAGAAGAAAAATCATTGCCCTACTAGTGCTTCAAACAATATAATTTGGAGCAACTAAAATCTCCTNNCAATGAGTTGCAAGGAACAGATTCTTACGGGTAGTCCTGGTGAGCAAAAGACTTAACCATGTGGCAGCCTTTGTCTAATATCCACTAGCTATACACTTACATGGAATATTGGTTGCTGAAATAATTAGACT
>YPS606
nnnnnnnnnnnnnnnnnnnnnnnnnnnnnnnnnnnnnnnnnnnnnnnnnnnnnnnnnnnnnnnnnnnnnnnnnnnnnnnnnnnnnnnnnnnnnnnnnnnnnnnnnnnnnnnnnnnnnnnnnnnnnnnnnnnnnnnnnnnnnnnnnnnnnnnnnnnnnnnnnnnNNNNNNNNNNNAGTGNNNNNNNNNNNNNNNTNNNNNNTCGATNNNNNNTGNNNANNNNNNNNNNNNNANNNNNCGNNNNNNNNNNNNNNNNNNNNNNNNNNNNNNNATGGGTGTGAGAATATGGCGTAACGTTTGAGAGACAGTCTCAGGTGTAGTGGAAGCTGAAATTCAGGGGAATGATGTTGTAATGGAATAATTAATGACAGGATATGAGATGGAAGGAAATTTAATTATATTATTACATAGAAATATCGATTTCCTTTTGTGAATTTCTATATCCTCGAGGAAACCTTCTGGTATACTTTGTATACTAAATTTTATAGCCTTTAACAACAACGAAATCCCAAAAACTATTTCATAATGNNNNNGCTTACGAGAAGAAAAATCATTGCCCTACTAGTGCTTCAAACAATANAATTTGGAGCAACTAAAATCTCCTTGCAATGAGTTGCAAGGAACAGATTCTTACGGGTAGTCCTGGTGAGCAAAAGACTTAACCATGTGGCAGCCTTTGTCTAATATCCACTAGCTATACACTTACATGGAATATTGGTTGCTGAAATAATTAGACT
>YS2
A-----GTGACAGGTG-AAAAAAAAATTGATATGTATGCCCTTTGTATTATCTTTGGGGTGGAAAGAAGTGAAAACAGAAGCAAATTGGTTTTGCAGTAAGTTTAGTCTTTTGACCTGTAACTGGTTAATTTCGAAATGACTGGTGGAGCCTAACTCGAATATAGAGCAAAGGGAGTCTTTAGTAGTATATCTTCTTACTTCGATGATATTTGAATAAAGTTCAACTATCATCTACCGATTAGTATTCATATTACTACTATATTATAATATGGGTGTGAGAATATGGCGTNACGTTTGAGAGATAGTCTCAGGTGNNNNNNNNNNnnnnnnnnnnnnnnnnnnnnnnnnnnnnnnnnnnnnnnnnnnnnnnnnnnnnnnnnnnnnnnnnnnnnnnnnnnnnnnnnnnnnnnnnnnnnnnnnnnnnnnnnnnnnnnnnnnnnnnnnnnnnnnnnnnnnnnnnnnnnnnnnnnnnnnnnnnnnnnnnnnnnnnnnnnnnnnnnnnnnnnnnnnnnnnnnnnnnnnnnnnnnnnnnnnnnnnnnnnnnnnnnnnnnnnnnnnnnnnnnnnnnnnnnnnnnnnnnnnnnnnnnnnnnnnnnnnnnnnnnnnnnnnnnnnnnnnnnnnnnnnnnnnnnnnnnnnnnnnnnnnnnnnnnnnnnnnnnnnnnnnnnnnnnnnnnnnnnnnnnnnnnnnnnnnnnnnnnnnnnnnnnnnnnnnnnnnnnnnnnnnnnnnnnnn
>YS4
A-----GTGACAGGTG-AAAAAAAAATTGATATGTATGCCCTTTGTATTATCTTTGGGGTGGAAAGAAGTGAAAACAGAAGCAAATTGGTTTTGCAGTAAGTTTAGTCTTTTGACCTGTAACTGGTTAATTTCGAAATGACTGGTGGAGCCTAACTCGAATATAGAGCAAAGGGAGTCTTTAGTAGTATATCTTCTTACTTCGATGATATTTGAATAAAGTTCAACTATCATCTACCGATTAGTATTCATATTACTACTATATTATAATATGGGTGTGAGAATATGGCGTAACGTTTGAGAGATAGTCTCAGGTGTAGTGGAAGCTGAAATTCAGGGGAATAATGTTGTAATGGAATAATTAAGGACAGGATATGAGATGGAGGGAAATTTAATTATATTATTACATAGAAATATCGATTTCCTTTTGTGAATTTCTATATCCTCGAGGAAACCTTCTGGTATACTTTGTATACTAAATCTTATAGCCTTTGACAACAACGAAATCCCAAAAAATATTTCATAATTCATGTACTTACGAGAAGAAAAATCANNNCCCTACTAGTGCTTCAAACAATATAATTGGGAGCAACTAAAATCTCCTTGCAATGAGTTACAAGGAACAGATTCTTACCGGTAGTCCTGGTGAG-AAAAGACTTAACCATGTGGCAGCCGTTGTCTAATATCCACTAGCTATACACTTACATGGAATATTGGTTGCTGAAATAATTAGNNN
>YS9
nnnnnnnnnnnnnnnnnnnnnnnnnnnnnnnnnnnnnnnnnnnnnnnnnnnnnnnnnnnnnnnnnnnnnnnnnnnnnnnnnnnnnnnnnnnnnnnnnnnnnnnnnnnnnnnnnnnnnnnnnnnnnnnnnnnnnnnnnnnnnnnnnnnnnnnnnnnnnnnnnnnnnnnnnnnnnnnnnnnnnnnnnnnnnnnnnnnnnnnnnnnnnnnnnnnnnnnnnNNNNN-NNNNATCATCTACCGATTAGTATTCATATTACTACTGTATTATAATATGGGTGTGAGAATATGGCGTAACGTTTGAGAGACAGTCTCAGGTGTAGTGGAAGCTGAAATTCAGGGGAATGATGTTGTAATGGAATAATTAATGACAGGATATGAGATGGAAGGAAATTTAATTATATTATTACATAGAAATATCGATTTCCTTTTGTGAATTTCTATATCCTCGAGGAAACTTTCTGGTATACTTTGTATACTAAATTTTATAGCCTTTGACAACAACGAAATCCCAAAAAGTATTTCATAATTCATGTACTTACGAGAAGAAAAATCATTGCCCTACTAGTGCTTCAAACAATATAATTGGGAGCAACTAAAATCTCCTTGCAATGAGTTACAAGGAACAGATTCTTACCGGTAGTCCTGGTGAGCAAAAGACTTAACCATGTGGCAGCCGTTGTCTAATATCCACTAGCTATACACTTACATGGAATATTGGTTGCTGAAATAATTAGACT
