# Supplementary material for: Evolutionary Genomics of Transposable Elements in Saccharomyces cerevisiae
Source: PLoS One. 2012 Nov 30;7(11):e50978. doi: 10.1371/journal.pone.0050978 (PMC3511429; doi:10.1371/journal.pone.0050978)
Supplement: File S7 — ZIP archive of SGRP strain alignments used for population genomic analyses. Alignments of the orthologous genomic region in each SGRP strain corresponding to each Ty insertion in our re-annotation of the S. cerevisiae reference genome. N’s represent low quality (<Q40 phred score) or missing data, primarily due to the low-coverage sequence of many SGRP strains. The DNA sequence of sacCer2 is included as “REF” and each alignment includes the TE locus and 200 bp of DNA sequence on either side of the Ty insertion site. A dummy sequence shows the position of each TE in the alignment with “T”s. (ZIP) [file pone.0050978.s007.zip › S7/chrVI_s147+_TY1.mfa]

>REF
GGTTCTTGGCCCAAGAGTTT-TCTTGAACTTTTAACGTTAAGAAGTTGATTCTGCTGATTTTTTTCAAGTTATCAAGCGTTATGTTTTGAAACATCTGTTCCGTTTTCAGTTTTTCAAAAAGATCGATATTCTCTTGAGAATTAGGAAGTTCTACGCTCAACCTCCCGTGGGCAGAAGAAATACAAAAGCTAATACAATTGTGTTAGAATAAAGTTCTAATATTATCTAATTAGTAGTATTCATGTTACTAGTATATTATCACATGATATTTCTCAAATTGGACAATGTAAATAATGAGTGTTTTTATGACACAATCTTTATCGTTAGATGTTTCAACGTTCCAAGGCTTGGTTCTATCGCTCTTCTCTTCAAATTGTAATCGTTTGTCATGATAAACACGTACGGGAAAAAAAAAAAAAGTATCAATAACGCGTAAAGTGAATAGAGTATTGGATTCTATAAGACCGAAGACGCTCATATCACATCTCATAAAATCAC
>index
--------------------------------------------------------------------------------------------------------------------------------------------------------------------------------------------------------TTTTTTTTTTTTTTTTTTTTTTTTTTTTTTTTTTTTTTTTTTTTTTTTTTTTTTTTTTTTTTTTTTTTTTTTTTTTTTTTTTTTTTTTTTTTTTTTTTT--------------------------------------------------------------------------------------------------------------------------------------------------------------------------------------------------------
>273614N
nnnnnnnnnnnnnnnnnnnnnnnnnnnnnnnnnnnnnnnnnnnnnnnnnnnnnnnnnnnnnnnnnnnnnnnnnnnnnnnnnnnnnnnnnnnnnnnnnnnnnnnnnnnnnnnnnnnnnnnnnnnnnnnnnnnnnnnnnnnnnnnnnnnnnnnnnnnnnnnnnnnnnnnnnnnnnnnnnnnnnnnnnnnnnnnnnnnnnnnnnnnnnnnnnnnnnnnnnnnnnnnnnnnnnnnnnnnnnnnnnnnnnnnnnnnnnnnnnnnnnnnnnnnnnnnnnnnnnnnnnnnnnnnnnnnnnnnnnnnnnnnnnnnnnnnnnnnnnnnnnnnnnnnnnnnnnnnnnnnnnnnnnnnnnnnnnnnnnnnnnnnnnnnnnnnnnnnnnnnnnnnnnnnnnnNNNNNN-NNNNNNNNNNNNNNNNNNN-AANNNNNNNNNNNNGCGTAAAGTGAATAGANNNNNNGATTCTATAAGACCGANNNNNNTNNNNNNNNNNNTNNTAAAATNNN
>322134S
GGTTCTTGGCCCAAGAGTTT-TCTTGAACTTTTAACGTTAAGAAGTTGATTCTGCTGATTTTTTTCAAGTTATCAAGCGTTATGTTTTGAAACATCTGTTCCGTTTTCAGTTTTTCAAAAAGATCGATATTCTCTTGAGAATTAGGAAGTTCTACGCTCAACCTCCCGTGGGCAGAAGAAATACAAAAGCTAATACAATTGTGTTAGAATAAAGTTCTAATATTATCTAATTAGTAGTATTCATGNNANNNGTATATTATCACATGATATTNCTCAAATTGGACAATGTAANTAATGAGNNTTTTTATGANNCAATCTTTATCGTNNNNNNNTTCAANNNNCCAAGCCTTGGTTCTATCGCNCTTCTCTTCAAATNNTAATCGTNTGTANNNATAANCNNNNNNNGGAAAAAAAAA--AAGTATCAATAACGCGTAANNNNNNTAGAGTNNNNNNNNNTATAANNNNNANNNNNNNNNNNNNNNNNNNnnnnnnnnnnn
>378604X
nnnnnnnnnnnnnnnnnnnnnnnnnnnnnnnnnnnnnnnnnnnnnnnnnnnnnnnnnnnnnnnnnnnnnnnnnnnnnnnnnnnnnnnnnnnnnnnnnnnnnnnnnnnnnnnnnnnnnNNNNNNNNNNNNNNTNNNNNNNNNNNNNNNNNNNNTACGNNCAACCTCCCGNGGNNNNNNNNNNNNNNNAAGNNNNTACAATTTTGTTAGAATAAAGTTCTAATATTATCTAANTAGTAGTATTCATGTTACTA---TNNNATCACATAATATTTCTCAAATTGGACAATGTAAATAATGAGTGTTTTTATGACACAATCTTTATCGTTAGATGTTTCAACGTTCCAAGCCTTGGTTCTATCGCTCTTCTCTTCAAATTGTAATCGTTTGTGATGATAAACGCGTACGGGAAAAAAAAA---AGTATCAATAACGCGCGAAGTGAATAGAGTACTGGATTCTATAAGACCGAAGACGCTCATATCACATCTCATAAAATTAC
>BC187
GGTTCTTGGCCCAAGAGTTT-TCTTGAACTTTTAACGTTAAGAAGTTGATTCTGCTGATTTTTTTCAAGTTATCAAGCGTTATGTTTTGAAACATCTGTTCCGTTTTCAGTTTTTCAAAAAGATCGATATTCTCTTGAGAATTAGGAAGTTCTACGCTCAACCTCCCGTGGGCAGAAGAAATACAAAAGCTAATACAATTGTGTTAGAATAAAGTTCTAATATTATCTAATTAGTAGTATTCATGTTACTAGTATATTATCACATGATATTTCTCAAATTNGNNNATGTAAATAATGAGTGTTTTTATGACACAATCTTTATCNTTAGATGTTTCAACGTTCCAAGCCTTGGTTCTATCGCTCTTCTCTTCAAATTGTAATNNTTTGTAATGANAAACGCNTNNNGGAAAAAAAAA-AAAGTANNNATAACGCGTAAANNNAATNNNGNNNNGGNNNNTATAAGACCNNNNNNNNTCATATCACATCTCATAAAATCAC
>DBVPG1106
nnnnnnnnnnnnnnnnnnnnnnnnnnnnnnnnnnnnnnnnnnnnnnnnnnnnnnnnnnnnnnnnnnnnnnnnnnnnnnnnnnnnnnnnnnnnnnnnnnnnnnnnnnnnnnnnnnnnnnnnnnnnnnnnnnnnnnnnnnnnnnnnnnnnnnnnnnnnnnnnnnnnnnnnnnnnnnnnnnnnnnnnnnnnnnnnnnnnnnnnnnnnnnnnnnnnnnnnnnnnnnnnnnnnnnnnnnnnnnnnnnnnnnnnnnnnnnnnnnnnnnnnnnnnnnnnnnnnnnnnnnnnnnnnnnnnnnnnnnnnnnnnnnnnnnnnnnnnnnnnnnnnnnnnnnnnnnnnnnnnnnnnnnnnnnnnnnnnnnnnnnnnnnnnnnnnnnnnnnnnnnnnnnnnnnnnnnnnnnnnnnnnnnnnnnnnnnnnnnnnnnnnnnnnnnnnnnnnnnnnnnnnnnnnnnnnnnnnnnnnnnnnnnnnnnnnnnnnnnnnnnnnnnnnnnnnnnnnnnn
>DBVPG1373
NNNNNNNNN-NNNNNNNNNN-NNNNNNNNNNNNN-NNNNNnnnnnnnnnnnnnnnnnnnnnnnnnnnnnnnnnnnnnnnnnnnnnnnnnnnnnnnnnnnnnnnnnnnnnnnnnnnnnnnnnnnnnnnnnnnnnnnnnnnnnnnnnnnnnnnnnnnnnnnnnnnnnnnnnnnnnnnnnnnnnnnnnnnnnnnnnnnnnnnnnnnnnnnnnnnnnnnnnnnnnnnnnnnnnnnnnnnnnnnnnnnnnnnnnnnnnnnnnnnnnnnnnnnnnnnnnnnnnnnnnnnnnnnnnnnnnnnnnnnnnnnnnnnnnnnnnnnnnnnnnnnnnnnnnnnnnnnnnnnnnnnnnnnnnnnnnnnnnnnnnnnnnnnnnnnnnnnnnnnnnnnnnnnnnnnnnnnnnnnnnnnnnnnnnnnnnnnnnnnnnnnnnnnnnnnnnnnnnnnnnnnnnnnnnnnnnnnnnnnnnnnnnnnnnnnnnnNNNNNNNNNNNNNNNNNNNNNNNNN
>DBVPG1788
nnnnnnnnnnnnnnnnnnnnnnnnnnnnnnnnnnnnnnnnnnnnnnnnnnnnnnnnnnnnnnnnnnnnnnnnnnnnnnnnnnnnnnnnnnnnnnnnnnnnnnnnnnnnnnnnnnnnnnnnnnnnnnnnnnnnnnnnnnnnnnnnnnnnnnnnnnnnnnnnnnnnnnnnnnnnnnnnnnnnnnnnnnnnnnnnnnnnnnnnnnnnnnnnnnnnnnnnnnnnNNNNNNNNNNNNNNNNNNNNNNNNNNNNNNNNNNNNNNNNNNNNNNNNNNNNNNNNNNNNNNNNNNNNNNNNNNNNNNNNNNNNNNNNNNNNNNNNNNNNNNNNNNNNNNNNNNNNNNNNNNNNNGNNNNNNNNNNNNNNNNNNNNNNNTCAAANNNNNNNNGTTTGTAANNNNAAACGCGTACGGGAAAAAAAAA-AAAGTATCAATANCGCGTAAAGTGAATNGAGTACTGGATTCTATAAGACCGAAGACGCTCATANCACANCTCATAAANTCAC
>DBVPG1853
NNNNNNNN-NNNNNNNNNNNNNNNNNNNNNNNNNNNNNNNNNNNNN-NNNNNNNNNNNNNNNNNNNNNNNNNNNNNNNNNNNNNNNNNNNNNNNNNNNN-NNNNNNNNNNNNNN-NNNNNNNNNNNNNNNNNNNNNNNNNNNNNNNNNNNNNNNNNNNNNNNNNNNNNNNNNNNNNNNNNNNNNNNNNNNNNNNNNNNNNNNNNNNNNNNNNNNNNNNNNNNNNNNNNNNTTAGTAGTATTCATGTTA-T--TATATTATCACATAATATTTCTCAAATTGGACAATGTAAATAATGAGTGTTTTTATGACACAATCTTTATCGTTAGATGTTTCAACGTTCCAAGCCTTGGTTCTATCGCTCTTCTCTTCAAATTGTAATCGTTTGTAATGATAAACGCGTACGGGAAAAAAAAA-AAA-TATCAATAACGCGTAAAGTGAATAGAGTACTGGATTCTATAAGACCGAAGACGCTCATATCACATCTCATAAAATCAC
>DBVPG6040
NNNNNTTGGCCCAAGAGTTTTTCTTGAACTTTTAACGTTAAGAANNTGATTCTGCTGATTTTTTTCAAGTTATCAAGCGTTATGTTTTGAAACATCTGTTCCGTTTTCAGTTTTTCAAAAAGATCGATATTCTCTTGAGAATTAGGAAGNNNNNCGCTCAANNNNNCGTGGGCAGAAGAAATACAAAAGCTAATACAATTGTGTTAGAATAAAGTNCTAATATTANNNNNNNNNNNGTNNNCATGNNN-N--NNNATTATCACATAATATTTCTCAAATTGNNNNNNNNNNNNNNNNNNNNTTTNNNNNNNNCAATCTTTATCGNNNNNNGNNNNNNNNNNNNNNNCNTTGNNNNNNNNNNNNNNCTNNNNNNNNN-NNNNNNNNN-NNNNN-NNNNNN-NNNNNnnnnnnnnnnnnnnnnnnnnnnnnnnnnnnnnnnnnnnnnnnnnnnnnnnnnnnnnnnnnnnnnnnnnnnnnnnnnnnnnnnnnnnnnnnnnnn
>DBVPG6044
GGTTCTTGGCCCAAGAGTTT-TCTTGAACTTTTAACGTTAAGAAGTTGATTCTGCTGATTTTTTTCAAGTTATCAAGCGTTATGTTTTGAAACATCTGTTCCGTTTTCAGTTTTTCAAAAAGATCGATATTCTCTTGAGAATTAGGAAGTTCTACGCTCAACCTCCCGTGGGCAGAAGAAATACAAAAGCTAATACAATTGTGTTAGAATAAAGTTCTAATATTATCTAATTAGTAGTATTCNNGNNN-N--NNNNTTATCACATGATATTTCTCAAATTGGACAATGTAAATAATGAGTGTTTTTATGACACAATCTTTATCGTTAGATGTTTCAACGTTCCAAGCCTTGATTCTATCGCTCTTCTCTTCAAATTGTAATCGTTTGTAATGATAAACGCGTACGGGAAAAAAAAA--AAGTATCAATAACGCGTAAAGTGAATAGAGTACTGGATTCTATAAGACCGAAGACGCTCATATCACATCTCATAAAATCAC
>DBVPG6765
GGTTCTTGGCCCAAGAGTTT-TCTTGAACTTTTAACGTTAAGAAGTTGATTCTGCTGATTTTTTTCAAGTTATCAAGCGTTATGTTTTGAAACATCTGTTCCGTTTTCAGTTTTTCAAAAAGATCGATATTCTCTTGAGAATTAGGAAGTTCTACGCTCAACCTNCCGTGGGCAGAAGAAATACAAAAGCTAATACAATTGTGTTAGAATAAAGTTCTAATATTATCTAATTAGTAGTATTCATGTTACTAGTATATTATCACATGATATTTCTCAANTTGGACAATGTAAATAATGAGTGTTTTTATGACACAATCTTTATCGTTAGATGTTTCAACGTTCCAAGCCTTGGTTCTATCGCTCTTCTCTTCAANTTGTAATCGTTTGTAATGATAAACGCGTACGGGAAAAAAAAA-GAAGTATCAATAACGCGTAAAGTGAATAGAGTACTGGATTCTATAAGACCGAAGACGCTCATATCACATCTCATAAAATCAC
>K11
NNNNNNTGGCNNNNNNNNNNNNNNNNNACNNNNAANNNNNNNNNNNNNNNNNNNNNNNNNNTTTTCNNNNNNNNNNNCNNNNNNNNNNNNNNNNNNNNNNNNNNNNNNNNTNNNNNNNNNNNNNNNNNNNNNNNNNNNNNNNNNNNNNNNNNNNNNNNNNNNNNNNNNNNNNNNNNNNNNNNNNNNANNNNNNNNNNNNNNNNNNNNNNNNNNNNNNNNNNNNNNTCNNNNNNNNNNNNNNNNNNNNN-N--NNNNNNNNNNNNNNNTNNNNNNNNNNNTGNNNANNGNNNNNAATGAGTGTTTTTATGACACAATCTTTATCGTTAGATGTTTCAACGTTCCAAGCCTTGGTTCTATCGCTCTTCTCTTCAAATTGTAATCGTTTGTNNNGANAAACGNNNNNNGGAAAAAAAAA-AAAGTATNNNNNNCGNNNNNNGTGAATAGNNNNNNGGATTCTATAAGACCGAAGANNNTCATATCACATCTCATAAAATCAC
>L_1374
GGTTCTTGGCCCAAGAGTTT-TCTTGAACTTTTAACGTTAAGAAGTTGATTCTGCTGATTTTTTTNNNNTNNTNNNGCGTTATGTTTTGAAACATCTGTTCCGTTTTCAGTTTTTCAANAAGATCGATATTCTCTTGAGAANNNNNNNNTNNNNNNCTCAANNNNNNGTGGNNNNNNGANNNNNNNNANNNAANANNNNTGTGNNNNNNNNNNNTTCNNNNATTATCNNNNNNNNNNNNNNNNNGNNNNNNNTATATTANCANNNNATATTTCTCAAATTGGACAATGTANNNNNNNNNNNNNNNNNNNNNNNNNNNNNNNNNNNNNNNNNNNNNNNNNNNNNNNNNNNNNNNNNNNNNNNNNNNNNNNNNNNNNNNNNNNNGTNNNTANNNNNNAANNNNNACGNNNNAAAAAAA-AAAGTATCNANNACGCGTAAAGTGAATAGAGTACTGGATTCTATAAGACCGAAGACGCTCATATCACATCTCATAAAATCAC
>L_1528
nnnnnnnnnnnnnnnnnnnnnnnnnnnnnnnnnnnnnnnnnnnnnnnnnnnnnnnnnnnnnnnnnnnnnnnnnnnnnnnnnnnnnnnnnnnnnnnnnnnnnnnnnnnnnnnnnnnnnnnnnnnnnnnnnnnnnnnnnnnnnnnnnnnnnnnnnnnnnnnnnnnnnnnnnnnnnnnnnnnnnnnnnnnnnnnnnnnnnnnnnnnnnnnnnnnnnnnnnnnnnnnnnnnnnnnnnnnnnnnnnnnnnnnnnnnnnnnnnnnnnnnnnnnnnnnnnnnnnnnnnnnnnnnnnnnnnnnnnnnnnnnnnnnnnnnnnnnnnnnnnnnnnnnnnnnnnnnnnnnnnnnnnnnnnnnnnnnnnnnnnnnnnnnnnnnnnnnnnnnnnnnnnnnnnnnnnnnnnnnnnnnnnnnnnnnnnnnnnnnnnnnnnnnnnnnnnnnnnnnnnnnnnnnnnnnnnnnnnnnnnnnnnnnnnnnnnnnnnnnnnnnnnnnnnnnnnnnnnnn
>NCYC110
GGTTCTTGGCCCAAGAGTTT-TCTTGAACTTTTAACGTTAAGAAGTTGATTCTGCTGATTTTTTTCAAGTTATCAAGCGTTATGTTTTGAAACATCTGTTCCGTTTTCAGTTTTTCAAAAAGATCGATATTCTCTTGAGAATTAGGAAGTTCTACGCTCAACCTCCCGTGGNNNNAAGAAATACAAAAGCTAATACAATTGTGTTAGAATAAAGTTCTAATATTATCTAANNNNNNGTATTCATGTTN-N--NNNNNNNNNACATGATATTTCTCAAATTGGACAANNNNNNNNNNGAGTGTTNNNNNNNNNNAATCTTTATCNNNNNNNGNNNNNNNNNTCCAAGCCTTGANNNNNTCGCTCTTCTCTTCAANNNNNNNNCNNNNNnnnnnnnnnnnnnnnnnnnnnnnnnnnnnnnnnnnnnnnnnnnnnnnnnnnnnnnnnnnnnnnnnnnnnnnnnnnnnnnnnnnnnnnnnnnnnnnnnnnnnnnnnnnnnnnn
>NCYC361
NNNNNNNNNNNNNNNNNNNN-NNNNNNNNNNNNNNNNNNNNNNNNNNNNNNNNNNN-NNNNN-NNNNNNNNNNNNNNNNNN-NNNNNN-NNNNNNNNNNNNNNNNN-NNNNNNNNNNNNNN-NNNNNN-NNNNNNNNNNNNNNNNnnnnnnnnnnnnnnnnnnnnnnnnnnnnnnnnnnnnnnnnnnnnnnnnnnnnnnnnnnnnnnnnnnnnnnnnnnnnnnnnnnnnnnnnnnnnnnnnnnnnnnnnnnnnnnnnnnnnnnnnnnnnnnnnnnnnnnnnnnnnnnnnnnnnnnnnnnnnnnnnnnnnnnnnnnnnnnnnnnnnnnnnnnnnnnnnnnnnnnnnnnnnnnnnnnnnnnnnnnnnnnnnnnnnnnnnnnnnnnnnnnnnnnnnnnnnnnnnnnnnnnnnnnnnnnnnnnnnnnnnnnnnnnnnnnnnnnnnnnnnnnnnnnnnnnnnnnnnnnnnnnnnnnnnnnnnnnnnnnnnnnnnnnnnnnnnnn
>RM11_1A
GGTTCTTGGCCCAAGAGTTT-TCTTGAACTTTTAACGTTAAGAAGTTGATTCTGCTGATTTTTTTCAAGTTATCAAGCGTTATGTTTTGAAACATCTGTTCCGTTTTCAGTTTTTCAAAAAGATCGATATTCTCTTGAGAATTAGGAAGTTCTACGCTCAACCTCCCGTGGGCAGAAGAAATACAAAAGCTAATACAATTGTGTTAGAATAAAGTTCTAATATTATCTAATTAGTAGTATTCATGTTACTAGTATATTATCACATGATATTTCTCAAATTGGACAATGTAAATAATGAGTGTTTTTATGACACAATCTTTATCGTTAGATGTTTCAACGTTCCAAGCCTTGGTTCTATCGCTCTTCTCTTCAAATTGTAATCGTTTGTAATGATAAACGCGTACGGGAAAAAAAAA-AAAGTATCAATAACGCGTAAAGTGAATAGAGTACTGGATTCTATAAGACCGAAGACGCTCATATCACATCTCATAAAATCAC
>S288c
GGTTCTTGGCCCANGAGTTT-TCTTGAACTTTTAACGTTAAGAAGTTGATTCTGCTGATTTTTTTCAAGTTATCAAGCGTTATGTTTTGAAACATCTGTTCCGTTTTCAGTTTTTCAAAAAGATCGATATTCTCTTGAGAATTAGGAAGTTCTACGCTCAACCTCCCGTGGGCAGAAGAAATACAAAAGCTAATACAATTGTGTTAGAATAAAGTTCTAATATTATCTAATTAGTAGTATTCATGTTACTAGTATATTATCACATGATATTTCTCAAATTGGACAATGTAAATAATGAGTGTTTTTATGACACAATCTTTATCGTTAGATGTTTCAACGTTCCAAGGCTTGGTTCTATCGCTCTTCTCTTCAAATTGTAATCGTTTGTCATGATAAACACGTACGGGAAAAAAAAAAAAAGTATCAATAACGCGTAAAGTGAATAGAGTATTGGATTCTATAAGACCGAAGACGCTCATATCACATCTCATAAAATCAC
>SK1
GGTTCTTGGCCCAAGAGTTT-TCTTGAACTTTTAACGTTAAGAAGTTGATTCTGCTGATTTTTTTCAAGTTATCAAGCGTTATGTTTTGAAACATCTGTTCCGTTTTCAGTTTTTCAAAAAGATCGATATTCTCTTGAGAATTAGGAAGTTCTACGCTCAACCTCCCGTGGGCAGAAGAAATACAAAAGCTAATACAATTGTGTTAGAATAAAGTTCTAATATTATCTAATTAGTAGTATTCATGTTA-T--TATATTATCACATGATATTTCTCAAATTGGACAATGTAAATAATGAGTGTTTTTATGACACAATCTTTATCGTTAGATGTTTCAACGTTCCAAGCCTTGATTCTATCGCTCTTCTCTTCAAATTGTAATCGTTTGTAATGATAAACGCGTACGGGAAAAAAAAA--AAGTATCAATAACGCGTAAAGTGAATAGAGTACTGGATTCTATAAGACCGAAGACGCTNATATCACATCTCATAAAATCAC
>UWOPS03_461_4
GGTTCTTGGCCCAAGAGTTT-TCTTGAACTTTTAACGTTAAGAAGTTGATTCTGCTGATTTTTTTCAAGTTATCAAGCGTTATGTTTTGAAACATCTGTTCCGTTTTCAGTTTTTCAAAAAGATCGATATTTTCTTGAGAATTAGGAAGTTCTACGCTCAACCTCCCGTGGGCAGAAGAAATACAAAAGCTAAGACAATTGTGTTAGAATAAAGTTCTAATATTATCTAATTAGTAGTATTCATGTTA-T--TATATTATCACATGATATTTCTCAAATTGGACAATGTAAATAATGAGTGTTTTTATGACACAATCTTTATCGTTAGATGTTTCAACGTTCCAAGCCTTGGTTCTATCGCTCTTCTCTTCAAATTGTAATCGTTTGTAATGATAAACGCGTACGGGAAAAAAAAA--AAGTATCAATAACGCGTAAAGTGAATAGAGTACTGGATTCTATAAGACCGAAGACGCTCATATCACATCTCATAAAATCAC
>UWOPS05_217_3
nnnnnnnnnnnnnnnnnnnnnnnnnnnnnnnnnnnnnnnnnnnnnnnnnnnnnnnnnnnnnnnnnnnnnnnnnnnnnnnnnnnnnnnnnnnnnnnnnnnnnnnnnnnnnnnnnnnnnnnnnnnnnnnnnnnnnnnnnnnnnnnnnnnnnnnnnnnnnnnnnnnnnnnnnnnnnnnnnnnnnnnnnnnnnnnnnnnnnnnnnnnnnnnnnnnnnnnnnnnnnnnnnnnnnnnnnnnnnnnnnnnnnnnnnnnnnnnnnnnnnnnnnnnnnnnnnnnnnnnnnnnnnnnnnnnnnnnnnnnnnnnnnnnnnnnnnnnnnnnnnnnnnnnnnnnnnnnnnnnnnnnnnnnnnnnnnnnnnnnnnnnnnnnnnnnnnnnnnnnnnnnnnnnnnnnnnnnnnnnnnnnnnnnnnnnnnnnnnnnnnnnnnnnnnnnnnnnnnnnnnnnnnnnnnnnnnnnnnnnnnnnnnnnnnnnnnnnnnnnnnnnnnnnnnnnnnnnnnnn
>UWOPS05_227_2
nnnnnnnnnnnnnnnnnnnnnnnnnnnnnnnnnnnnnnnnnnnnnnnnnnnnnnnnnnnnnnnnnnnnnnnnnnnnnnnnnnnnnnnnnnnnnnnnnnnnnnnnnnnnnnnnnnnnnnnnnnnnnnnnnnnnnnnnnnnnnnnnnnnnnnnnnnnnnnnnnnnnnnnnnnnnnnnnnnnnnnnnnnnnnnnnnnnnnnnnnnnnnnnnnnnnnnnnnnnnnnnnnnnnnnnnnnnnnnnnnnnnnnnnnnnnnnnnnnnnnnnnnnnnnnnnnnnnnnnnnnnnnnnnnnnnnnnnnnnnnnnnnnnnnnnnnnnnnnnnnnnnnnnnnnnnnnnnnnnnnnnnnnnnnnnnnnnnnnnnnnnnnnnnnnnnnnnnnnnnnnnnnnnnnnnnnnnnnnnnnnnnnnnnnnnnnnnnnnnnnnnnnnnnnnnnnnnnnnnnnnnnnnnnnnnnnnnnnnnnnnnnnnnnnnnnnnnnnnnnnnnnnnnnnnnnnnnnnnn
>UWOPS83_787_3
nnnnnnnnnnnnnnnnnnnnnnnnnnnnnnNNNNNN-NNNNNNNNN-N-NNNNN-NNNNNNN-NNN-NNNNNNNNNN-NNNNNNNNNNNNN-NNNN-NNNNNNNNNNNNNNNNN-NNNNNNNNNNNNNNNNNNNN-NNNNNNNNNNNNNNNNNNNNNNNN-NNNNNNNNNNNNNNN-NNNNNNNNNNNNNNNNNNNNNN-NNNNNNNNNNNNNNNNNNNNNNNNNNNNNNNNNNNNNNNNNNNNNNNNNNNNNNNNNNNNNNNNNNNNNNNNNNNNNNNNNNNNNNNNNNNNNNNNNNNNNNNNNNNNNNNNNNNNNNN-NNNNNNNNNNNNNNNNNNNNNNNNNN-NNNNNNNNNNNNNNNNNNNNNNNNNNNNNNNNNNNNNNNNNNNNNNNNNNNNNNNNNNNNNNNNNNNNNNANNNNNNCNNNNNNNNNNNNNNNNNNNNNNNNNNNNNNNNNNNNNNNNNNNNNNNNNNNNNNNNNNNNNNNNNNNNNNNNNN
>UWOPS87_2421
GGTTCTTGGCCCAAGAGTTT-TCTTGAACTTTTAACGTTAAGAAGTTGATTCTGCTGATTTTTTTCAAGTTATCAAGCGTTATGTTTTGAANCATCTGTTCCGTTTNCAGTTTTTCAAAAANATTGATATTNTCTTGAGAATTNGGAAGTTCTNCGCTCAACCTCCCGNGGGCAGAAGAAATACAAANGCTANTACAATTGTGTTNGAATAAAGTTCTAATATTNTCTAATTAGTNGTATTCATGTTA-T--TATATTATCACATGATACTNCTCAAATTGGACAATGTAAATAATGAGTGTTTTTATGACACAATCTTTATCGTTAGATGTTTCAACGTTCCAAGCCTTGGTTCTATCGCTCTTCTCTTCAAATTGTAATCGTTTGTCATGATAAACGCGTACGGGAAAAAAAAA--AAGTATCAATAACGCGTAAAGTGAATAGAGTATTGGATTCTATAAGACCGAAGACGCTCATATCACATCTCATAAAATCAC
>W303
GGTTCTTGGCCCAAGAGTTT-TCTTGAACTTTTAACGTTAAGAAGTTGATTCTGCTGATTTTTTTCAAGTTATCAAGCGTTATGTTTTGAAACATCTGTTCCGTTTTCAGTTTTTCAAAAAGATCGATATTCTCTTGAGAATTAGGAAGTTCTACGCTCAACCTCCCGTGGGCAGAAGAANTACAAAAGCTAATACAATTGTGTTAGAATAAAGTTCTAATATTATCTAATTAGTAGTATTCATGTTACTAGTATATTATCACATGATATTTCTCAAATTGGACNATGTAAATAATGAGTGTTTTTATGACACAATCTTTATCGTTAGATGTTTCAACGTTCCAAGGCTTGGTTCTATCGCTCTTCTCTTCAAATNGTAATCGTTTGTCATGATAAACACGTACGGGAAAAAAAAAAAAAGTATCAATAACGCGTAAAGTGAATAGAGTATTGGATTCTATAAGACCGAAGACGCTCATATCACATCTCATAAAATCAC
>Y12
nnnnnnnnnnnnnnnnnnnnnnnnnnnnnnnnnnnnnnnnnnnnnnnnnnnnnnnnnnnnnnnnnnnnnnnnnnnnnnnnnnnnnnnnnnnnnnnnnnnnnnnnnnnnnnnnnnnnnnnnnnnnnnnnnnnnnnnnnnnnnnnnnnnnnnnnnnnnnnnnnnnnnnnnnnnnnnnnnnnnnnnnnnnnnnnnnnnnnnnnnnnnnnnnnnnnnnnnnnnnnnnnnnnnnnnnnnnnnnnnnnnnnnnnnnnnnnnnnnnnnnnnnnnnnNNNNNNNN-NNNNNNNNNNNNNNNNNNGANNNNNNNNNNNNNNNNNNCTNNATCNNTNNNTGTNNNNNNNNNNNNNNNNNNNNNNNNNNNNNNNNNNNNNNNNNNTTNNNNTCNNTNNNNNNNNNNNNNNCGNNNNGNNAAAAAAAA-NNNNNNNNNNNNNNGNNNNNNGTGNNTANNNNNCNNNNNTCNNNNNNACCGAAGANNNNNNNNNNACNNNNNNNNNNATNNN
>Y55
GGTTCTTGGCCCAAGAGTTT-TCTTGAACTTTTAACGTTAAGAAGTTGATTCTGCTGATTTTTTTCAAGTTANNNAGCGTTATGTTTTGAAACANNNGTTCCGTTTTCAGTTTTTCAAAAAGATCGATATNCTNNTGAGAATTAGGAAGNNNNNCGCNNNNNCTCCCGTGGGCAGAAGAAATACAAAAGCTAATACAATTGTGTTAGAATAAAGTNNNAATATTATCTAATTAGTAGTATTCATGTTA-T--TATATTATCACATGATATTTCTCAAATTGGACAATGTAAATAATGAGTGTTTTTATGACACAATCTTTATCGTTAGATGTTTCAACGTTCCAAGCCTTGATTCTATCGCTCTTCTCTTCAAATTGTAATCGTTTGTAATGATAAACGCGTACGGGAAAAAAAAA--AAGTATCAATAACGCGTAAAGTGAATAGAGTACTGGATTCTATAAGACCGAAGACGCTCATATCACATCTCATAAAATCAC
>Y9
nnnnnnnnnnnnnnnnnnnnnnnnnnnnnnnnnnnnnnnnnnnnnnnnnnnnnnnnnnnnnnnnnnnnnnnnnnnnnnnnnnnnnnnnnnnnnnnnnnnnnnnnnnnnnnnnnnnnnnnnnnnnnnnnnnnnnnnnnnnnnnnnnnnnnnnnnnnnnnnnnnnnnnnnnnnnnnnnnnnnnnnnnnnnnnnnnnnnnnnnnnnnnnnnnnnnnnnnnnnnnnnnnnnnnnnnnnnnnnnnnnnnnnnnnnnnnnnnnnnnnnnnnnnnnnnnnnnnnnnnnnnnnnnnnnnnnnnnnnnnnnnnnnnnnnnnnnnnnnnnnnnnnnnnnnnnnnnnnnnnnnnnnnnnnnnnnnnnnnnnnnnnnnnnnnnnnnnnnnnnnnnnnnnnnnnnnnnnnnnnnnnnnnnnnnnnnnnnnnnnnnnnnnnnnnnnnnnnnnnnnnnnnnnnnnnnnnnnnnnnnnnnnnnnnnnnnnnnnnnnnnnnnnnnnnnnnnnnnnn
>YIIc17_E5
nnnnnnnnnnnnnnnnnnnnnnnnnnnnnnnnnnnnnnnnnnnnnnnnnnnnnnnnnnnnnnnnnnnnnnnnnnnnnnnnnnnnnnnnnnnnnnnnnnnnnnnnnnnnnnnnnnnnnnnnnnnnnnnnnnnnnnnnnnnnnnnnnnnnnnnnnnnnnnnnnnnnnnnnnnnnnnnnnnnnnnnnnnnnnnnnnnnnnnnnnnnnnnnnnnnnnnnnnnnnnnnnnnnnnnnnnnnnnnnnnnnnnnnnnnnnnnnnnnnnnnnnnnnnnnnnnnnnnnnnnnnnnnnnnnnnnnnnnnnnnnnnnnnnnnnnnnnnnnnnnnnnnnnnnnnnnnnnnnnnnnnnnnnnnnnnnnnnnnnnnnnnnnnnnnnnnnnnnnnnnnnnnnnnnnnnnnnnnnnnnnnnnnnnnnnnnnnnnnnnnnnnnnnnnnnnnnnnnnnnnnnnnnnnnnnnnnnnnnnnnnnnnnnnnnnnnnnnnnnnnnnnnnnnnnnnnnnnnnn
>YJM789
GGTTCTTGGCCCAAGAGTTT-TCTTGAACTTTTAACGTTAAGAAGTTGATTCTGCTGATTTTTTTCAAGTTATCAAGCGTTATGTTTTGAAACATCTGTTCCGTTTTCAGTTTTTCAAAAAGATTGATATTCTCTTGAGAATTAGGAAGTTCTACGCTCAACCTCCCGTGGGCAGAAGAAATACAAAAGCTAATACAATTGTGTTAGAATAAAGTTCTAATATTATCTAATTAGTAGTATTCATGTTACTAGTATATTATCACATGATACTTCTCAAATTGGACAATGTAAATAATGAGTGTTTTTATGACACAATCTTTATCGTTAGATGTTTCAACGTTCCAAGCCTTGGTTCTATCGCTCTTCTCTTCAAATTGTAATCGTTTGTCATGATAAACGCGTACGGGAAAAAAAAAAAAAGTATCAATAACGCGTAAAGTGAATAGAGTATTGGATTCTATAAGACCGAAGACGCTCATATCACATCTCATAAAATCAC
>YJM975
GGTTCTTGGCCCAAGAGTTT-TCTTGAACTTTTAACGTTAAGAAGTTGATTCTGCTGATTTTTTTCAAGTTATCAAGCGTTATGTTTTGAAACATCTGTTCCGTTTTCAGTTTTTCAAAAAGATCGATATTCTCTTGAGAATTAGGAAGTTCTACGCTCAACCTCCCGTGGGCAGAAGAAATACAAAAGCTAATACAATTGTGTTAGAATAAAGTTCTAATATTATCTAATTAGTAGTATTCATGTTACTAGTATATTATCACATGATATTTCTCAAATTGGACAATGTAAATAATGAGTGTTTTTATGACACAATCTTTATCGTTAGATGTTTCAACGTTCCAAGCCTTGGTTCTATCGCTCTTCTCTTCAANTTGTAATCGTTTGTAATGATAAACGCGTACGGGAAAAAAAAA-AAAGTATCAATAACGCGTAAAGTGAATAGAGTACTGGATTCTATAAGACCGAAGACGCTCATATCACATCTCATAAAATCAC
>YJM978
NNNNNNNNNNNNNNNNNNNN-NNNNNNNNNNNNNNNNNNNNNNNNNNNNNNNNNNNNNNNNNNNNNNNNNNNNNNNNNNNNNNNNNNNNNNNNNNNNNNNNNNNNNNNNNNNNNNNNNNNNNNNNNNNNNNNNNNNNNNNNNNNNNNNNNNNNNNNNNNNNNNNNNNNNNNNNNNNNNNNNNNNNNNNNNNNNNNNNNNNNNNNNNNNNNNNNNNNNNNNNNNNNNNNNANNANNNNNNNNNNNNNNNNNANNNNNNNNNNNNNNNNNNNNNNNNNNANNNNNNNNNNNNNNNNNNNANNNTTTTNATGACNNNNNNNTTATCGTTAGNNNNNTNNNNNNNNNNNNNNNNGNNNNNNNNNNTCTNNNNNTCAAATTGTAATCGTTTGTAATGATAAACGCGTACGGGAAAAAAAAA-AAAGTATCAATAACGCGTAAAGTGAATAGAGTACTGGATTCTATAAGACCGAAGACGCTCATATCACATCTCATAAAATCAC
>YJM981
nnnnnnnnnnnnnnnnnnnnnnnnnnnnnnnnnnnnnnnnnnnnnnnnnnnnnnnnnnnnnnnnnnnnnnnnnnnnnnnnnnnnnnnnnnnnnnnnnnnnnnnnnnnnnnnnnnnnnnnnnnnnnnnnnnnnnnnnnnnnnnNNNNNNNNNNNNNNNNNNNNNNNNNNNNNNNNNNNNNNNNNNNNNNNNNNNNNNNNNNNNNNNNNNNNNNNNNNNNNNNNNNNNNNNNNNNNNNNNNNNNNNNNNNNNNNNNNNNNNNNNNNNNNNNNNNNNNNNANNNNNNNNNNNNNNNNNNNNNNNNNTTNNNNNCNNNNNNNTNNNNNNNNNNNNNNTCANNNNNNNNNNNNNNNNNNNNNNNNNNNNNNNNNNNNNNNNNNNATCGTTTNTAATGATAAACGCGTACGGGAAAAAAAAA-AAAGTATCAATAACGCGTAAAGTGAATAGAGTACTGGNNNNNNTANGACCGNNNNNNNTCATATCACATCTCATAAAATCAC
>YPS128
GGTTNNNNNNNNNNNNNNNN-NNNNNNNCTNNNNNNNNNNNNNNNNNNNNNNNNNNnnnnnnnnnnnnnnnnnnnnnnnnnnnnnnnnnnnnnnnnnnnnnnnnnnnnnnnnnnnnnnnnnnnnnnnnnnnnnnnnnnnnnnnnnnnnnnnnnnNNNNNNNNNNNNNNNNNNNNNNNNNNNNNNNNNNNNNNNNNNNNNNNNNNNNNNNNNNNNNNNNNNNNNNNNNNNNNNNNNNNNNNNNNNNNNNNNNNNNNNNNNNNNNNNNNNNNNNNNNNNNNNNNNNNNNNNNNNNNNNNNNNNNNNNNNNGACNNNNNNNTNNNNNNNNNNNNNNNNNNNNNNNNNNNNNNNNNNNNNNNNNNNNNNNNNNTNNNNNNNNNNNNNNNNNNNNNGATAAACNNGTACGGGAAAAAAAAAAAAAGTATCAATAACGCGTAAAGTGAATAGAGTATTGGATTCTATAAGACCGAAGACGCTCATATCACATCTCATAAAATCAC
>YPS606
nnnnnnnnnnnnnnnnnnnnnnnnnnnnnnnnnnnnnnnnnnnnnnnnnnnnnnnnnnnnnnnnnnnnnnnnnnnnnnnnnnnnnnnnnnnnnnnnnnnnnnnnnnnnnnnNNNNNNNNN-NNNNNNNNNNNNNNNNNNNNNNNNNNNGTTCTNNNNNNNNNNTCNNNNNNGCAGNNNNNNTACAAAANNNNNNANNNNTGTNNNNNNNNNNNGNNNNNNNNNNNNNNNNNNNNNAGTATTCATNNNNNNNNNNNNTTATCNNNNNNNNNNTCTNNAATTGGNNAATGTAAATAATGAGTGTTTTTATGACACAATCNNTATCGTTAGATGTTTCAACGTTCCAAGGNNNNNNNCTATCGCTCTTCTCTTCAAATTGTAATCGTTTGTCATGATAAACGCGTACGGGAAAAAAAAAAAAAGTATCAATAACGCGTNAAGTGAATAGANNATTGGATTCTATANNNCCGAAGANNCTCATATCACATCTCATAAAATCAC
>YS2
nnnnnnnnnnnnnnnnnnnnnnnnnnnnnnnnnnnnnnnnnnnnnnnnnnnnnnnnnnnnnnnnnnnnnnnnnnnnnnnnnnnnnnnnnnnnnnnnnnnnnnnnnnnnnnnnnnnnnnnnnnnnnnnnnnnnnnnnnnnnnnnnnnnnnnnnnnnnnnnnnnnnnnnnnnnnnnnnnnnnnnnnnnnnnnnnnnnnnnnnnnnnnnnnnnnnnnnnnnnnnnnnnnnnnnnnnnnnnnnnnnnnnnnnnnnnnnnnnnnnnnnnnnnnnnnnnnnnnnnnnnnnnnnnnnnnnnnnnnnnnnnnnnnnnnnnnnnnnnnnnnnnnnnnnnnnnnnnnnnnnnnnnnnnnnnnnnnnnnnnnnnnnnnnnnnnnnnnnnnnnnnnnnnnnnnnnnnnnnnnnnnnnnnnnnnnnnnnnnnnnnnnnnnnnnnnnnnnnnnnnnnnnnnnnnnnnnnnnnnnnnnnnnnnnnnnnnnnnnnnnnnnnnnnnnnnnnnnnnn
>YS4
GNNNNNNNGCCCAAGAGTTTNNNNNGAACTNNNNNNNNNNNNAAGTTGATTCTGCTGATTTTTTTCAAGTTATCAAGCGTTATGTTTTGAAACATCTGTTCCGTTTTCAGTTTTTCAAAAAGATCGATANNNNNNNNAGAATTAGGAAGTTCTACGCTCAACCTCCCGTGGGCAGAAGAAATACAAAAGCTAATACAATTGTGTTAGAATAAAGTTCTAATATTATCTAATTAGTAGTATTCATGNNN-N--NNNNTTATCACATGATATTTCTCAAATTGGACAATGTAAATAATGAGTGTTTTTATGACACAATCTTTATCGTTAGATGTTTCAACGTTCCAAGCCTTGGTTCTATCGCTCTTCTCTTCAAATTGTAATCGTTTGTAATGANAAACGCGTACGGGAAAAAAAAA-AAAGTATCAATAACGCGTAAAGTGAATAGAGNNNNGGATTCTATAAGACCGANNNCNCTCATATCACATCTCATAAAATCNC
>YS9
GGTTCTNGNNCCAAGANNNT-TCTTGAACTNNNNNNNNNNNNNnnnnnnnnnnnnnnnnnnnnnnnnnnnnnnnnnnnnnnnnnnnnnnnnnnnnnnnnnnnnnnnnnnnnnnnnnnnnnnnnnnnnnnnnnnnnnnnnnnnnnnnnnnnnnnnnnnnnnnnnnnnnnnnnnnnnnnnnnnnnnnnnnnnnnnnnnnnnnnnnnnnnnnnnnnnnnnnnnnnnnnnnnnnnnnnnnnnnnnnnnnnnnnnnnnnnnnnnnnnnnnnnnnnnnnnnnnnnnnnnnnnnnnnnnnnnnnnnnnnnnnnnnnnnnnnnnnnnnnnnnnnnnnnnnnnnnnnnnnnnnnnnnnnnnnnnnnnnnnnnnnnnnnnnnnnnnnnnnnnnnnnnnnnnnnnnnnnnnnnnnnnnnnnnnnnnnnnnnnnnnnnnnnnnnnnnnnnnnnnnnnnnnnnnnnnnnnnnnnnnnnnnnnnnnnnnnnnnnnnnnnnnnnnnnnnnnnnn
