# Supplementary material for: Evolutionary Genomics of Transposable Elements in Saccharomyces cerevisiae
Source: PLoS One. 2012 Nov 30;7(11):e50978. doi: 10.1371/journal.pone.0050978 (PMC3511429; doi:10.1371/journal.pone.0050978)
Supplement: File S7 — ZIP archive of SGRP strain alignments used for population genomic analyses. Alignments of the orthologous genomic region in each SGRP strain corresponding to each Ty insertion in our re-annotation of the S. cerevisiae reference genome. N’s represent low quality (<Q40 phred score) or missing data, primarily due to the low-coverage sequence of many SGRP strains. The DNA sequence of sacCer2 is included as “REF” and each alignment includes the TE locus and 200 bp of DNA sequence on either side of the Ty insertion site. A dummy sequence shows the position of each TE in the alignment with “T”s. (ZIP) [file pone.0050978.s007.zip › S7/chrVI_s149+_TY4.mfa]

>REF
GTGAGATTAGCTACGTAGAAATAGGAGAAAAAGTATAAATTTAAAGTTAAATTCAGATCTCAAATTCTCTTAATATTTGAAATAAATCCGCTGCGTGACAAATCCCGTGATGATCTCGGAATATTTATATGTTACCATTTATACTTATGGTAGAATTATACTCACTAATGAATGTACGGTTACTATTTGGAACAAGTGGTCATCAATTGCCATAGTAACATTTTGAATGCTTGCATCGTGCATGAATACATACCGCATATATGTTTAAGTATGAATATACCTGTTAAAGAAAGTAATGAATCTGTATTGAAGAACCGTAGGTTTGACATGATCTGGTCGTTATATATACGCGTAATATGACTAGTCAAACTAAATGTATGACAAGTTCCAGAACTACTATTACATTGATCATAAGTAATAATACACAAATCAGCGTGTGTTTTATACTTCTCTTATATAGTATAAGAAGATCCATATTTAATCTTCATTAACACTACTTCTTAACCTCTAATTACCAACGGGTCAATGTTAGGATAATTGTTGGCATTCCATTGTTATTAAAGGGAATCAAAGTATATTAAAAATTCTTCCCAAGGATGTAATAACCTAAAAAAGGAAGCCCATATTTCTATATAATGTTATTAATATTTTCTTTTTCATATTATTGTCGCCACTCTTTATTCCATTACATTATCAAGTCTTGCATTTCGGCTTCCATT
>index
-------------------------------------------------------------------------------------------------------------------------------------------------------------------------------------------------------TTTTTTTTTTTTTTTTTTTTTTTTTTTTTTTTTTTTTTTTTTTTTTTTTTTTTTTTTTTTTTTTTTTTTTTTTTTTTTTTTTTTTTTTTTTTTTTTTTTTTTTTTTTTTTTTTTTTTTTTTTTTTTTTTTTTTTTTTTTTTTTTTTTTTTTTTTTTTTTTTTTTTTTTTTTTTTTTTTTTTTTTTTTTTTTTTTTTTTTTTTTTTTTTTTTTTTTTTTTTTTTTTTTTTTTTTTTTTTTTTTTTTTTTTTTTTTTTTTTTTTTTTTTTTTTTTTTTTTTTTTTTTTTTTTTTTTTTTTTTTTTTTTTTTTTTTTTTTTTT--------------------------------------------------------------------------------------------------------------------------------------------------------------------------------------------------------
>273614N
nnnnnnnnnnnnnnnnnnnnnnnnnnnnnnnnnnnnnnnnnnnnnnnnnnnnnnnnnnnnnnnnnnnnnnnnnnnnnnnnnnnnnnnnnnnnnnnnnnnnnnnnnnnnnnnnnnnnnnnnnnnnnnnnnnnnnnnnnnnnnnnnnnnnnnnnnnnnnnnnnnnnnnnnnnnnnnnnnnnnnnnnnnnnnnnnnnnnnnnnnnnnnnnnnnnnnnnnnnnnnnnnnnnnnnnnnnnnnnnnnnnnnnnnnnnnnnnnnnnnnnnnnnnnnnnnnnnnnnnnnnnnnnnnnnnnnnnnnnnnnnnnnnnnnnnnnnnnnnnnnnnnnnnnnnnnnnnnnnnnnnnnnnnnnnnnnnnnnnnnnnnnnnnnnnnnnnnnnnnnnnnnnnnnnnnnnnnnnnnnnnnnnnnnnnnnnnnnnnnnnnnnnnnnnnnnnnnnnnnnnnnnnnnnnnnnnnnnnnnnnnnnnnnnnnnnnnnnnnnnnnnnnnnnnnnnnnnnnnnnnnnnnnnnnnnnnnnnnnnnnnnnnnnnnnnnnnnnnnnnnnnnnnnnnnnnnnnnnnnnnnnnnnnnnnnnnnnnnnnnnnnnnnnnnnnnnnnnnnnnnnnnnnnnnnnnnnnnnnnnnnnnnnnnnnnnnnnnnnnnnnnnnnnnnnnnnnnnnnnnnnnnnnnnnnnnnnnnnnnnnnnnnnnnnnnnnnnnnnnnnnnnnnnnnnnnnnnnnnn
>322134S
GTGAGATTAGCTACGTAGAAATAGGAGAAAAAGTATAAATTTAAAGTTAAATTCAGATCTCAAATTCTCTTAATATTTGAAATAAATCCGCTGCGTGACAAATCCCGTGATGATCTCGGAATATTTATATGTTACCATTTATACTTATGGTAGAATTATACTCACTAATGAATGTACGGTTACTATTTGGAACAAGTGGTCATCAATTGCCATAGTAACATTTTGAATGCTTGCATCGTGCATGAATACATACCGCATATATGTTTAAGTATGAATATACCTGTTAAAGAAAGTAATGAATCTGTATTGAAGAACCGTAGGTTTGACATGATCTGGTCGTTATATATACGCGTAATATGACTAGTCAAACTAAATGTATGACAAGTTCCAGAACTACTATTACATTGATCATAAGTAATAATACACAAATCAGCGTGTGTTTTATACTTCTCNNNNNNNNNNNNNNAAGATCCATATTTAATCTTCATTAACNNNNNNTNNNNNNCNNNNNNNNNNNNNNNNNNNNTGNNNNNNNNNNTGTTGGCATTCCNNNNNNNNNNNNGGGNNNNNNNNNNNNNNNNNNNNNNNNNNNnnnnnnnnnnnnnnnnnnnnnnnnnnnnnnnnnnnnnnnnnnnnnnnnnnnnnnnnnnnnnnnnnnnnnnnnnnnnnnnnnnnnnnnnnnnnnnnnnnnnnnnnnnnnnnnnnnnnnnnnnnnnnnn
>378604X
nnnnnnnnnnnnnnnnnnnnnnnnnnnnnnnnnnnnnnnnnnnnnnnnnnnnnnnnnnnnnnnnnnnnnnnnnnnnnnnnnnnnnnnnnnnnnnnnnnnnnnnnnnnnnnnnnnnnnnnnnnnnnnnnnnnnnnnnnnnnnnnnnnnnnnnnnnnnnnnnnnnnnnnnnnnnnnnnnnnnnnnnnnnnnnnnnnnnnnnnnnnnnnnnnnnnnnnnnnnnnnnnnnnnnnnnnnnnnnnnnnnnnnnnnnnnnnnnnnnnnnnnnnnnnnnnnnnnnnnnnnnnnnnnnnnnnnnnnnnnnnnnnnnnnnnnnnnnnnnnnnnnnnnnnnnnnnnnnnnnnnnnnnnnnnnnnnnnnnnnnnnnnnnnnnnnnnnnnnnnnnnnnnnnnnnnnnnnnnnnnnnnnnnnnnnnnnnnnnnnnnnnnnnnnnnnnnnnnnnnnnnnnnnnnnnnnnnnnnnnnnnnnnnnnnnnnnnnnnnnnnnnnnnnnnnnnnnnnnnnnnnnnnnnnnnnnnnnnnnnnnnnnnnnnnnnnnnnnnnnnnnnnnnnnnnnnnnnnnnnnnnnnnnnnnnnnnnnnnnnnnnnnnnnnnnnnnnnnnnnnnnnnnnnnnnnnnnnnnnnnnnnnnnnnnnnnnnnnnnnnnnnnnnnnnnnnnnnnnnnnnnnnnnnnnnnnnnnnnnnnnnnnnnnnnnnnnnnnnnnnnnnnnnnnnnnnnnnnnn
>BC187
nnnnnnnnnnnnnnnnnnnnnnnnnnnnnnnnnnnnnnnnnnnnnnnnnnnnnnnnnnnnnnnnnnnnnnnnnnnnnnnnnnnnnnnnnnnnnnnnnnnnnnnnnnnnnnnnnnnnnnnnnnnnnnnnnnnnnnnnnnnnnnnnnnnnnnnnnnnnnnnnnnnnnnnnnnnnnnnnnnnnnnnnnnnnnnnnnnnnnnnnnnnnnnnnnnnnnnnnnnnnnnnnnnnnnnnnnnnnnnnnnnnnnnnnnnnnnnnnnnnnnnnnnnnnnnnnnnnnnnnnnnnnnnnnnnnnnnnnnnnnnnnnnnnnnnnnnnnnnnnnnnnnnnnnnnnnnnnnnnnnnnnnnnnnnnnnnnnnnnnnnnnnnnnnnnnnnnnnnnnnnnnnnnnnnnnnnnnnnnnnnnnnnnnnnnnnnnnnnnnnnnnnnnnnnnnnnnnnnnnnnnnnnnnnnnnnnnnnnnnnnnnnnnnnnnnnnnnnnnnnnnnnnnnnnnnnnnnnnnnnnnnnnnnnnnnnnnnnnnnnnnnnnnnnnnnnnnnnnnnnnnnnnnnnnnnnnnnnnnnnnnnnnnnnnnnnnnnnnnnnnnnnnnnnnnnnnnnnnnnnnnnnnnnnnnnnnnnnnnnnnnnnnnnnnnnnnnnnnnnnnnnnnnnnnnnnnnnnnnnnnnnnnnnnnnnnnnnnnnnnnnnnnnnnnnnnnnnnnnnnnnnnnnnnnnnnnnnnnnn
>DBVPG1106
nnnnnnnnnnnnnnnnnnnnnnnnnnnnnnnnnnnnnnnnnnnnnnnnnnnnnnnnnnnnnnnnnnnnnnnnnnnnnnnnnnnnnnnnnnnnnnnnnnnnnnnnnnnnnnnnnnnnnnnnnnnnnnnnnnnnnnnnnnnnnnnnnnnnnnnnnnnnnnnnnnnnnnnnnnnnnnnnnnnnnnnnnnnnnnnnnnnnnnnnnnnnnnnnnnnnnnnnnnnnnnnnnnnnnnnnnnnnnnnnnnnnnnnnnnnnnnnnnnnnnnnnnnnnnnnnnnnnnnnnnnnnnnnnnnnnnnnnnnnnnnnnnnnnnnnnnnnnnnnnnnnnnnnnnnnnnnnnnnnnnnnnnnnnnnnnnnnnnnnnnnnnnnnnnnnnnnnnnnnnnnnnnnnnnnnnnnnnnnnnnnnnnnnnnnnnnnnnnnnnnnnnnnnnnnnnnnnnnnnnnnnnnnnnnnnnnnnnnnnnnnnnnnnnnnnnnnnnnnnnnnnnnnnnnnnnnnnnnnnnnnnnnnnnnnnnnnnnnnnnnnnnnnnnnnnnnnnnnnnnnnnnnnnnnnnnnnnnnnnnnnnnnnnnnnnnnnnnnnnnnnnnnnnnnnnnnnnnnnnnnnnnnnnnnnnnnnnnnnnnnnnnnnnnnnnnnnnnnnnnnnnnnnnnnnnnnnnnnnnnnnnnnnnnnnnnnnnnnnnnnnnnnnnnnnnnnnnnnnnnnnnnnnnnnnnnnnnnnnn
>DBVPG1373
nnnnnnnnnnnnnnnnnnnnnnnnnnnnnnnnnnnnnnnnnnnnnnnnnnnnnnnnnnnnnnnnnnnnnnnnnnnnnnnnnnnnnnnnnnnnnnnnnnnnnnnnnnnnnnnnnnnnnnnnnnnnnnnnnnnnnnnnnnnnnnnnnnnnnnnnnnnnnnnnnnnnnnnnnnnnnnnnnnnnnnnnnnnnnnnnnnnnnnnnnnnnnnnnnnnnnnnnnnnnnnnnnnnnnnnnnnnnnnnnnnnnnnnnnnnnnnnnnnnnnnnnnnnnnnnnnnnnnnnnnnnnnnnnnnnnnnnnnnnnnnnnnnnnnnnnnnnnnnnnnnnnnnnnnnnnnnnnnnnnnnnnnnnnnnnnnnnnnnnnnnnnnnnnnnnnnnnnnnnnnnnnnnnnnnnnnnnnnnnnnnnnnnnnnnnnnnnnnnnnnnnnnnnnnnnnnnnnnnnnnnnnnnnnnnnnnnnnnnnnnnnnnnnnnnnnnnnnnnnnnnnnnnnnnnnnnnnnnnnnnnnnnnnnnnnnnnnnnnnnnnnnnnnnnnnnnnnnnnnnnnnnnnnnnnnnnnnnnnnnnnnnnnnnnnnnnnnnnnnnnnnnnnnnnnnnnnnnnnnnnnnnnnnnnnnnnnnnnnnnnnnnnnnnnnnnnnnnnnnnnnnnnnnnnnnnnnnnnnnnnnnnnnnnnnnnnnnnnnnnnnnnnnnnnnnnnnnnnnnnnnnnnnnnnnnnnnnnnnn
>DBVPG1788
nnnnnnnnnnnnnnnnnnnnnnnnnnnnnnnnnnnnnnnnnnnnnnnnnnnnnnnnnnnnnnnnnnnnnnnnnnnnnnnnnnnnnnnnnnnnnnnnnnnnnnnnnnnnnnnnnnnnnnnnnnnnnnnnnnnnnnnnnnnnnnnnnnnnnnnnnnnnnnnnnnnnnnnnnnnnnnnnnnnnnnnnnnnnnnnnnnnnnnnnnnnnnnnnnnnnnnnnnnnnnnnnnnnnnnnnnnnnnnnnnnnnnnnnnnnnnnnnnnnnnnnnnnnnnnnnnnnnnnnnnnnnnnnnnnnnnnnnnnnnnnnnnnnnnnnnnnnnnnnnnnnnnnnnnnnnnnnnnnnnnnnnnnnnnnnnnnnnnnnnnnnnnnnnnnnnnnnnnnnnnnnnnnnnnnnnnnnnnnnnnnnnnnnnnnnnnnnnnnnnnnnnnnnnnnnnnnnnnnnnnnnnnnnnnnnnnnnnnnnnnnnnnnnnnnnnnnnnnnnnnnnnnnnnnnnnnnnnnnnnnnnnnnnnnnnnnnnnnnnnnnnnnnnnnnnnnnnnnnnnnnnnnnnnnnnnnnnnnnnnnnnnnnnnnnnnnnnnnnnnnnnnnnnnnnnnnnnnnnnnnnnnnnnnnnnnnnnnnnnnnnnnnnnnnnnnnnnnnnnnnnnnnnnnnnnnnnnnnnnnnnnnnnnnnnnnnnnnnnnnnnnnnnnnnnnnnnnnnnnnnnnnnnnnnnnnnnnnnnn
>DBVPG1853
nnnnnnnnnnnnnnnnnnnnnnnnnnnnnnnnnnnnnnnnnnnnnnnnnnnnnnnnnnnnnnnnnnnnnnnnnnnnnnnnnnnnnnnnnnnnnnnnnnnnnnnnnnnnnnnnnnnnnnnnnnnnnnnnnnnnnnnnnnnnnnnnnnnnnnnnnnnnnnnnnnnnnnnnnnnnnnnnnnnnnnnnnnnnnnnnnnnnnnnnnnnnnnnnnnnnnnnnnnnnnnnnnnnnnnnnnnnnnnnnnnnnnnnnnnnnnnnnnnnnnnnnnnnnnnnnnnnnnnnnnnnnnnnnnnnnnnnnnnnnnnnnnnnnnnnnnnnnnnnnnnnnnnnnnnnnnnnnnnnnnnnnnnnnnnnnnnnnnnnnnnnnnnnnnnnnnnnnnnnnnnnnnnnnnnnnnnnnnnnnnnnnnnnnnnnnnnnnnnnnnnnnnnnnnnnnnnnnnnnnnnnnnnnnnnnnnnnnnnnnnnnnnnnnnnnnnnnnnnnnnnnnnnnnnnnnnnnnnnnnnnnnnnnnnnnnnnnnnnnnnnnnnnnnnnnnnnnnnnnnnnnnnnnnnnnnnnnnnnnnnnnnnnnnnnnnnnnnnnnnnnnnnnnnnnnnnnnnnnnnnnnnnnnnnnnnnnnnnnnnnnnnnnnnnnnnnnnnnnnnnnnnnnnnnnnnnnnnnnnnnnnnnnnnnnnnnnnnnnnnnnnnnnnnnnnnnnnnnnnnnnnnnnnnnnnnnnnnnnn
>DBVPG6040
GTGAGATTANNNACGTAGAAATAGGAGAAAAAGTATAAATTTAAAGTTAAATTCAGANNTCNNNNNNTCTTAATATTTGAAATNNNNNNGCTGCGTGACAAATCCCGTGATGATCTCGGAATATTTATATGTTACCATTTATACTTATGGTAGAATTATACTCACTAATGAATGTACGGTTACTATTTGGAACAAGTGGTCATCAATTGCCATAGTAACATTTTGAATGCTTGCATCGTGCATGAATACATACCGCATATATGTTTAAGTATGAATATACCTGTTAAAGAAAGTAATGAATCTGTATTGAAGAACCGTAGGTTTGACATGATCTGGTCGTTATATATACGCGTAATATGACTAGTCAAACTAAATGTATGACAAGTTCCAGAACTACTATTACATTGATCATAAGTAATAATACACAAATCAGCGTGTGTTTTATACTTCTCTTATATAGTATAAGAAGATCCATATTTAATCTTCATTAACGCTACTTCTTAACCTCTAATTACCAACGGGTCAATGTTAGGANNNNNNTTGGCATTCCATTNNNNNNNNNNNNNNNCAANNNNNNNNNNNAATTCTTCCNNNNNNNNNNNNNNNNNNNNAANNNNNNNNNNNNNNNNNNNNNNNNNNNATTAATATTTTCTTTTTCATATTNNNNNNNNNNNNNNNN-NNNNNNnnnnnnnnnnnnnnnnnnnnnnnnnnnnnnnnn
>DBVPG6044
GTGAGATTAGCTACGCAGAAATAGGAGAAAAAGTATAAATTTAAGGTTAAATTCAGATCTCAAATTCTCTTAATATTTGAANTAAATCCGCTGCGTGACAAATCCCGNNNN---CTNNNAATATTTATATGTTACCATTNATACATATGNTATAATTATACTCACTAATGAATGTACGATTACTATTTGGAACAAGTGGTCATCAATTGCCATAGTAATATTTTGAATGCTTGCATCGTGCATGAATACANNNNNNNNNNNNNTNNNAGCATNNNNNNNNNNNNNNNNNNNNNNNNTGAATNNNNNNNNNNNNNNNNNNNNNNNNNNNNNNNNNNNTCGNNNNNNNNNNNNNNNNNNNNNNNAGTNNNNNNNNNNNNNNNNNNNNNNNNNNNNNNNNNNNNNNNNNNNNNNNNNNNNNNNNNNNNNNNNNNNNNNNNNNNNNNNNNNNNNNN-NNNNNNNNNNNNNNNNNNNNNNNNNnnnnnnnnnnnnnnnnnnnnnnnnnnnnnnnnnnnnnnnnnnnnnnnnnnnnnnnnnnnnnnnnnnnnnnnnnnnnnnnnnnnnnnnnnnnnnnnnnnnnnnnnnnnnnnnnnnnnnnnnnnnnnnnnnnnnnnnnnnnnnnnnnnnnnnnnnnnnnnnnnnnnnnnnnnnnnnnnnnnnnnnnnnnnnnnnnnnnnnnnnnnnnnnnnnnnnnnnnnnnnnnnnnnnnnnnnnnnnnnnn
>DBVPG6765
GTGAGATTAGCTACGCAGAAATAGGAGAAAAAGTATAAATTTAAGGTTAAATTCAGATCTCAAATTCTCTTAATATTTGAAATAAATCCGCTGCGTGACAAATCCCGTGAT---CTCGGAATATTTATATGTTACCATTTATACATATGGTATAATTATACTCACTAATGAATGTACGGTTACTATTTGGAACAAGTGGTCATCAATTGCCATAGTAACATTTTGAATGCTTGCATCGTGCATGAATACATACCGCGTATAGGTTTAAGCATGAATATACCTATTAAAGAAAATAATGAATCTGTATTGAAGAACCGTAGGTTAGACATGATCTGGTCGTTATATATACGCGTAATATGACTAGTCATACTAAATGTATGACAAGTTCCAGAACTACTATTACATTGATCATAAGTAATAATACAAAAATCAGCGTGTGTTTTATACTTCTCTTATATAGTATAAGAAGATCCATATTTAATCTTCATTAACACTACTTCTTAACCTCTAATTACCAACGAGTCAATGTTAGGATAATTGTTGGCATTCCATTGTTATTAAAGGGAATCAAAGTATATTAAAAATTCTTCCCAAGGATGCAATAACCTAAAAAAGGAAGCCCATATTTCTATATAATGTTATTAATATTTTCTTTTTCATATTATTGTCGCCACTCATTATTCCATTACATTATCAAGTCTTGCATTTCGGCTTCCATT
>K11
nnnnnnnnnnnnnnnnnnnnnnnnnnnnnnnnnnnnnnnnnnnnnnnnnnnnnnnnNNNNNNN-NNNNNN-NNNNNNNNNN-NNNNTCNNNNNNNNNNNNNATCNNNNNNNNNNNNNNGAATANNNNNNNNTTANNNNNNNNNNNNNNNNNNNNNNNNNNNNNNNNNNNNAANNTACGGTNNNNNNNNNGAACAANNNGTCATCANNNNCCANNNNNNCNNNNTGAANNCNNNCATCGTGCATGAATACATACCGCATATATGTTTAAGTATGAATATACCTGTTAAAGAAAGTAATGAATCTGTATTGAAGAACCGTAGGTTTGACATGATCTGGTCGTTATATATACGCGTAATATGACTAGTCAAACTAAATGTATGACAAGTTCCAGAACTACTATTACATTGATCATAAGTAATAATACACAAATCAGCGTGTGTTTTATACTTCTCTTATATAGTATAAGAAGATCCATATTTAATCTTCATTAACACTACTTCTTAACCTCTAATTACCAACGGGTCAATGTTAGGATAATTGTTGGCATTCCATTGTTATTAAAGGGAATCAAAGTATATTAAAAATTCTTCCCAAGGATGTAATAACCTAAAAAAGGAAGCCCATATTTCTATATAATGTTATTAATATTTTCTTTTTCATATTATTGTCGCCACTCATTATTCCATTACATTATCAAGTCTTGCATTTCGGCTTCCATT
>L_1374
-----------------------------------------------------------------------------------------------------------------------------------------------------------------------------------------------------------------------------------------------------------------------------------------------------------------------------------------------------------------------------------------------------------------------------------------------------------------------------------------------------------------------------------------------------------------------------------------------------------------------------------------------------------------------------------------------------------------------------------------------
>L_1528
nnnnnnnnnnnnnnnnnnnnnnnnnnnnnnnnnnnnnnnnnnnnnnnnnnnnnnnnnnnnnnnnnnnnnnnnnnnnnnnnnnnnnnnnnnnnnnnnnnnnnnnnnnnnnnnnnnnnnnnnnnnnnnnnnnnnnnnnnnnnnnnnnnnnnnnnnnnnnnnnnnnnnnnnnnnnnnnnnnnnnnnnnnnnnnnnnnnnnnnnnnnnnnnnnnnnnnnnnnnnnnnnnnnnnnnnnnnnnnnnnnnnnnnnnnnnnnnnnnnnnnnnnnnnnnnnnnnnnnnnnnnnnnnnnnnnnnnnnnnnnnnnnnnnnnnnnnnnnnnnnnnnnnnnnnnnnnnnnnnnnnnnnnnnnnnnnnnnnnnnnnnnnnnnnnnnnnnnnnnnnnnnnnnnnnnnnnnnnnnnnnnnnnnnnnnnnnnnnnnnnnnnnnnnnnnnnnnnnnnnnnnnnnnnnnnnnnnnnnnnnnnnnnnnnnnnnnnnnnnnnnnnnnnnnnnnnnnnnnnnnnnnnnnnnnnnnnnnnnnnnnnnnnnnnnnnnnnnnnnnnnnnnnnnnnnnnnnnnnnnnnnnnnnnnnnnnnnnnnnnnnnnnnnnnnnnnnnnnnnnnnnnnnnnnnnnnnnnnnnnnnnnnnnnnnnnnnnnnnnnnnnnnnnnnnnnnnnnnnnnnnnnnnnnnnnnnnnnnnnnnnnnnnnnnnnnnnnnnnnnnnnnnnnnnnnnnnnnnnn
>NCYC110
GTGAGATTAGCTNNNNAGAAATAGGAGAAAAAGTATAAATTNNNNNNTAAATTCAGATCTCAAATTCTCTTAATATTTGAAATAAATCCGCTGCGTGACAAATCCCGTGAT---CTCGGANNNNTTATATGTTACNANNNNNNNNNNNNNTANNNNTATACNCNNNNNNGANNGTACGNNNNNNNNNNNNNNNNNNNNNNNNTCAATTGCCNNNNNNNNNNNTTGAATGCTTGCATCGTGCATGAATANNNNNNGCGTATAGGNNNNNNNNNNNNNNNNNNNNN-NNNNNNNNNNNNNNNnnnnnnnnnnnnnnnnnnnnnnnnnnnnnnnnnnnnnnnnnnnnnnnnnnnnnnnnnnnnnnnnnnnnnnnnnnnnnnnnnnnnnnnnnnnnnnnnnnnnnnnnnnnnnnnnnnnnnnnnnnnnnnnnnnnnnnnnnnnnnnnnnnnnnnnnnnnnnnnnnnnnnnnnnnnnnnnnnnnnnnnnnnnnnnnnnnnnnnnnnnnnnnnnnnnnnnnnnnnnnnnnnnnnnnnnnnnnnnnnnnnnnnnnnnnnnnnnnnnnnnnnnnnnnnnnnnnnnnnnnnnnnnnnnnnnnnnnnnnnnnnnnnnnnnnnnnnnnnnnnnnnnnnnnnnnnnnnnnnnnnnnnnnnnnnnnnnnnnnnnnnnnnnnnnnnnnnnnnnnnnnnnnnnnnnnnnnnnnnnnnnnnnnnnnnnnnnnnnn
>NCYC361
nnnnnnnnnnnnnnnnnnnnnnnnnnnnnnnnnnnnnnnnnnnnnnnnnnnnnnnnnnnnnnnnnnnnnnnnnnnnnnnnnnnnnnnnnnnnnnnnnnnnnnnnnnnnnnnnnnnnnnnnnnnnnnnnnnnnnnnnnnnnnnnnnnnnnnnnnnnnnnnnnnnnnnnnnnnnnnnnnnnnnnnnnnnnnnnnnnnnnnnnnnnnnnnnnnnnnnnnnnnnnnnnnnnnnnnnnnnnnnnnnnnnnnnnnnnnnnnnnnnnnnnnnnnnnnnnnnnnnnnnnnnnnnnnnnnnnnnnnnnnnnnnnnnnnnnnnnnnnnnnnnnnnnnnnnnnnnnnnnnnnnnnnnnnnnnnnnnnnnnnnnnnnnnnnnnnnnnnnnnnnnnnnnnnnnnnnnnnnnnnnnnnnnnnnnnnnnnnnnnnnnnnnnnnnnnnnnnnnnnnnnnnnnnnnnnnnnnnnnnnnnnnnnnnnnnnnnnnnnnnnnnnnnnnnnnnnnnnnnnnnnnnnnnnnnnnnnnnnnnnnnnnnnnnnnnnnnnnnnnnnnnnnnnnnnnnnnnnnnnnnnnnnnnnnnnnnnnnnnnnnnnnnnnnnnnnnnnnnnnnnnnnnnnnnnnnnnnnnnnnnnnnnnnnnnnnnnnnnnnnnnnnnnnnnnnnnnnnnnnnnnnnnnnnnnnnnnnnnnnnnnnnnnnnnnnnnnnnnnnnnnnnnnnnnnnnnnnnnnn
>RM11_1A
nnnnnnnnnnnnnnnnnnnnnnnnnnnnnnnnnnnnnnnnnnnnnnnnnnnnnnnnnnnnnnnnnnnnnnnnnnnnnnnnnnnnnnnnnnnnnnnnnnnnnnnnnnnnnnnnnnnnnnnnnnnnnnnnnnnnnnnnnnnnnnnnnnnnnnnnnnnnnnnnnnnnnnnnnnnnnnnnnnnnnnnnnnnnnnnnnnnnnnnnnnnnnnnnnnnnnnnnnnnnnnnnnnnnnnnnnnnnnnnnnnnnnnnnnnnnnnnnnnnnnnnnnnnnnnnnnnnnnnnnnnnnnnnnnnnnnnnnnnnnnnnnnnnnnnnnnnnnnnnnnnnnnnnnnnnnnnnnnnnnnnnnnnnnnnnnnnnnnnnnnnnnnnnnnnnnnnnnnnnnnnnnnnnnnnnnnnnnnnnnnnnnnnnnnnnnnnnnnnnnnnnnnnnnnnnnnnnnnnnnnnnnnnnnnnnnnnnnnnnnnnnnnnnnnnnnnnnnnnnnnnnnnnnnnnnnnnnnnnnnnnnnnnnnnnnnnnnnnnnnnnnnnnnnnnnnnnnnnnnnnnnnnnnnnnnnnnnnnnnnnnnnnnnnnnnnnnnnnnnnnnnnnnnnnnnnnnnnnnnnnnnnnnnnnnnnnnnnnnnnnnnnnnnnnnnnnnnnnnnnnnnnnnnnnnnnnnnnnnnnnnnnnnnnnnnnnnnnnnnnnnnnnnnnnnnnnnnnnnnnnnnnnnnnnnnnnnnnnnn
>S288c
GTGAGATTAGCTACGTAGAAATAGGAGAAAAAGTNNNNNNNNNNNNNNNNNNNNNNNNNNNNNNNNNNNNNNNNNNNNNNNNNAAATCCGCTGCGTGACAAATCCCGTGATGATCTCGGAATATTTATATGTTACCATTTATACTTATGGTAGAATTATACTCACTAATGAATGTACGGTTACTATTTGGAACAAGTGGTCATCAATTGCCATAGTAACATTTTGAATGCTTGCATCGTGCATGAATACATACCGCATATATGTTTAAGTATGAANNNNNNNNNNNNNNNNNNNNNNNANNNNNNNNNGNAGAACCGTAGGTTTGACATGATCTGGTCGTTATATATACNCNTNATATNNNNNNTCAAACTAAATGTATGACAAGTTCCAGAACTACTATTACATTGATCATAAGTAATAATACACAAATCAGCGTGTGTTTTATANNNNTNTTATATAGTATAAGAAGATCCATATTTAATCTTCATTAACACTACTTCTTAACCTCTAATTACCAACGGGTCAATGTTAGGATAATTGTTGGCATTCCATTGTTATTAAAGGGAATCAAAGTATATTAAAAATTCTTCCCAAGGATGTAATAACCTAAAAAAGGAAGCCCATATTTCTATATAATGTTATTAATATTTTCTTTTTCATATTATTGTCGCCACTCTTTATTCCATTACATTATCAAGTCTTGCATTTCGGCTTCCATT
>SK1
GTGAGATTAGCTACGCAGAAATAGGAGAAAAAGTATAAATTTAAGGTTAAATTCAGATCTCAAATTCTCTTAATATTTGAAATAAATCCGCTGCGTGACAAATCCCGTGAT---CTCGGAATATTTATATGTTACCATTTATACATATGGTATAATTATACTCACTAATGAATGTACGATTACTATTTGGAACAAGTGGTCATCAATTGCCATAGTAATATTTTGAATGCTTGCATCGTGCATGAATACATACCGCGTATAGGTTTAAGCATGAATATACCTATTAAAGAAAATAATGAATCTGTATTGAAGAACCGTACGTTAGACATGATCTGGTCGTTANATATACGCGTAANATGACTAGTCATACTAAATGTATGACAAGTTCCAGAACTACTATTACATTGATCATAAGTAATAATACAAAAATCAGCGTGTGTTTTATACTTCTCTTATATAGTATAAGAAGATCCATATTTAATCTTCATTAATACTACTTCTTAACCTCTAATTACCAACGAGTCAATGTTAGGATAATTGTTGGCATTCCATTGTTATTAAAGGGAATCAAAGTATATTAAAAATTCTTCCCAAGGATGCAATAACCTAAAAAAGGAAGCCCATATTTCTATATAATGTTATTAATATTTCCTTTTTCATATTATTGTCGCCACTCATTATTCCATTACATTATCAAGTCTTGCATTTCGGCTTCCATT
>UWOPS03_461_4
NNNNNNNNNNNNANGTNNNNNNNNNNNANAANNNNNNNNNN-NNANNNNNNNNNNNNNNNNNNNNNNNNNNNNNNNNNNNNNNNNNNNNNCTGCGTGACNNNNNNCGTGATNATCNCGGNNTATTTATATGTTACCATTTATACTTATGGTAGAATTATACTCACTAATGAATGTACGGTTACTATTTGGAACAAGTGGTCATCAATTGCCATAGTAACATTTTGAATGCTTGCATCGTGCATGAATACATACCGCATATATGTTTAAGTATGAATATACCTGTTAAAGAAAGTAATGAATCTGTATTGAAGAACCGTAGGTTTGACATGATCTGGTCGTTATATATACGCGTAATATGACTAGTCATACTAAATGTATGACAAGTTCCAGAACTACTATTACATTGATCATAAGTAATAATACACAAATCAGCGTGTGTTTTATACTTCTCTTATATAGTATAAGAAGATCCATATTTAATCTTCATTAACACTACTTCTTAACCTCTAATTACCAACGGGTCAATGTTAGGATAATTGTTGGCATTCCATNGTTATTAAAGGGACTCAAAGTATATTAAAAATTCTTCCCAAGGGTGTAATAACCTAAAAAAGGAAATCCATATTTCTATATAATGTTATTAATATTTTCTTTTTCATATTATTGTCGCCACTCATTATTCCATTACATTATCAAGTCTTGCATTTCAGCTTCCATT
>UWOPS05_217_3
nnnnnnnnnnnnnnnnnnnnnnnnnnnnnNNNNNNNNNNNNNNN-NNNNNNNNNNNNNNNNNNNNNNNNNNNNNNNNNNNNNNNNNNNNNNNNNNNNNNNNNNNNNNNNNNNNNNNNNNNNNNNNNNNNNNNNNNNNNNNNNNNNNNNNNNNNNNNNNNNNNNNNNNNNNNNNNNNNNNNNNNNNNNNNNNNNNNNNNNNNNNNNNNNNNNNNNNNAANNNNNNNNNNNNNNNNNNCNNNCANNNNNNNANANNGCATATATGTTTAAGTATNNNNNNNNNNNNNNAAGAAAGNNNNNNNNNTGTATNNNNNNACCGNNNNNNNGACATGANCTNNNNNTTATATATACGCGTAATATGACTAGTCATACTAAATGTATGACAAGTTCCAGAACTACTATTACATTGATCATAAGTAATAATACACANNNNNGCGTGTGTTTTATACTTCTCTTATATAGTATAAGAAGATCCATATTTAATCTTCATTAACACTACTTCTTAACCTCTAATTACCAACGGGTCAATGTTAGGATAATTGTTGGCATTCCATTGTTATTAAAGGGACTCAAAGTATATTAANNNNNNTTCCCAAGGGTGTAATAACCTAAAAAANNNNNNNNNNATTTCTATATAATGTTATTAATATTTTCTTTTTCATATTATTGTCGCCACTCATTATTCCATTACATTATCAAGTCTTGCATTTCAGCTTCCATT
>UWOPS05_227_2
GTGAGATTAGCTACGTAGAAATAGGAGAAAANNNNTAAATTTAAAGTTAAATTCAGATCTCAAATTCTCTTAATATTTGAAATAAATCCGCTGCGTGACAAATCCCGTGATGATCTCGGNNNNNNNNNNNNNTACCATTNNNNNNNNNNNTAGAATTATACNCNNNNNNGAATNNNNNNNNNNNNNNNGNNNNNNNNNGTCATCAATTGCNNNNNNNNNATTTNNAATGCTTGCATNNNNNNNNNNNNNNNNNNNNNnnnnnnnnnnnnnnnnnnnnnnnnnnnnnnnnnnnnnnnnnnnnnnnnnnnnnnnnnnnnnnnnnnnnnnnnnnnnnnnnnnnnnnnnnnnnnnnnnnnnnnnnnnnnnnnnnnnnnnnnnnnnnnnnNNNNNNNNNNNNNNN-NNNNNNNNNNNNNNNNNNN-NNNNNNNNNNNNNNNNNNNNNNNNNNNNNNNNNNNNNNNNNNNNNNNNNNNNNNNNNNNNNNNNNNNNNNNNNNNNNNNNNNNNNNNNN-NNNNNNNNNNNNNNNNNNNNNNNNNNNNNNNNNNNNNNNNNNNNNNNNNNNNNNNNNNNNNNNNNNNNNNNNNNNNNNNNNNNNNNNNNNNNNNNNNNNNANNNNNNNNNNNNNNNNCTNNNTNNNNNNNNNNNNNNNNNNTTNNNNNNNNNNNNNNNNNNNCNNNNNNNNNNNNNNCATTANNNNNNNNNNNNNNNCAGCTTCCATT
>UWOPS83_787_3
NTGNNNNNNNNTACGTAGAAATAGGAGAAAAAGTATAAATTTAAAGTTAAATTCAGATCTCNNATTCTCTTAATATTTGAAATAAATCCGCTGCGTGACAAATCCCGTGATGATCTCGGAATATTTATATGTTACCATTTATACTTATGGTAGAATTATACTCACTAATGAATGTACGGTTACTATTNGGAACAAGTGGTCATCAATTGTCATAGTAACATTTTGAATGCTTGCATCGTGCATGAATACATACCGCATATATGTTTAAGTATGAATATACCTGTTAAAGAAAGTAATGAATCTGTATTGAAGAACCGTAGGTTNNNNNNGATCTGGTCGTTATATATACGCGTAATATGACTAGTCATACTAAATGTATGACAAGTTCCAGAACTACTATTACATTGATCATAAGTAATAATACACAAATCAGCGTGTGTTTTATACTTCTCTTATATAGTATAAGAAGATCCATATTTAATCTTCATTAACACTACTTCTTAACCTCTAATTACCAACGGGTCAATGTTAGGATAATTGTTGGCATTCCATTGTTATTAAAGGGACTCAAAGTATATTAAAAATTCTTCCCAAGNNTGTAANNNNNTAAAAAANNNNNNNNNNATTTCTATATAATGTTATTAATATTTTCTTTTTCATATTATTGTCGCCACTCATTATTCCATTACATTATCAAGTCTTGCNNTTCAGNNNNNNNN
>UWOPS87_2421
GTGAGATTAGCTACGTAGAAATAGGAGAAAAAGTATAAATTTAAAGTTAAATTCAGATCTCAAATTCTCTTAATATTTGAAATAAATCCGCTGCGTGACAAATCCCGTGATGATCTCGGAATATTTATATGTTACCATTTATACTTATGGTAGAATTATACTCACTAATGAATGTACGGTTACTATTTGGAACAAGTGGTCATCAATTGTCATAGTAACATTTTGAATGCTTGCATCGTGCATGAATACATACCGCATATATGTTTAAGTATGAATATACCTGTTAANGAAAGNAATGAATCTGTATTGAAGAACCGTAGGTTTGACATGATCTGGTCGTTATATATACGCGTAATATGACTAGTCATACTAAATGTATGACAAGTTCCAGAACTACTATTACATTGATCATAAGTAATAATACACAAATCAGCGTGTGTTTTATACTTCTCTTATATAGTATAAGAAGATCCATATTTAATCTTCATTAACACTACTTCTTAACCTCTAATTACCAACGGGTCAATGTTAGGATAATTGTTGGCATTCCATTGTTATTAAAGGGACTCAAAGTATATTAAAAATTCTTCCCAAGGGTGTAATAACCTAAAAAAGGAAATCCATATTTCTATATAATGTTATTAATATTTTCTTTTTCATATTATTGTCGCCACTCATTATTCCATTACATTATCAAGTCTTGCATTTCAGCTTCCATT
>W303
NNNNNNNNNNNNNNNNNNNNNNNNNNGAANANNNNNNNNNNNNNNNNNNNNNNNNNNNNNNAAATTCTNNNNNNNNNNNNNNNNNNTNNNNNGNNNNANNNNTCNNNNNNNNNNNNNNGNNNNNNNNNNNNNNNNNNNNNNNNNNNNNNNNNNNNNNNNNNNNNNNNNNNNNNNNNNNNNNNNNNNNNNNNNNNNNNNNNNNNNNNNNNNNNNNNNNNNNNNNNNNNNNNNNNNNNNNNNNNNNNNNNNNNNNNNNNNNNNNNNNNNNNNNNNNNNnnnnnnnnnnnnnnnnnnnnNNNNNNNNNNNNNNNNNNNNNNNNNNNNNNNNNNNNNNNNNNNNNNNNNNNNNNNNNNNNNNNNNNNNNNNNNNNNNNNNNNNNNNNNNNNNNNNNNnnNNNNNNNNNNNNNNNNNNNNNNNNNNNNNNNNNNNNNNNNNNNNNNNNNNNNNNNNNNNNNNNNNNNNNNNNNNNNNNNNNNNNNNNNNNNNNNNNNNNNNNNTNNNNNNCNNNNNNNNNNNNNGGNNNNNNNNNNNNNNNNNTGNNNNNNTTNNNNNNNNNNNNNNGGGAATCANNNNNNNTTAAAAATTCTTCCCAAGGATGTAATANNNNNNAAAAGGAAGCNNNNNNTNNNNNNTAATGTTATTAATATTTTCTTTTTNNNNNNATTGTCGCCACTCTTTATNNNNNNACATTATCAAGTCTTGCATTTCNNCTTCCATT
>Y12
GTGAGATTAGCTACGTAGAAATAGGAGAAAAAGTATNAATTTAAAGTTAAATTCAGATCTCAAATTCTCTTAATATTTGAAATAAATCCGCTGCGTGACAAATCCCGTGATGATCTCGGAATATTTATATGTTACCATTTATACTTATGGTAGAATTATACTCACTAATGAATGTACGGTTACTATTTGGAACAAGTGGTCATCAATTGCCATAGTAACATTTTGAATGCTTGCATCGTGCATGAATACATACCGCATATATGTTTAAGTATGAATATACCTGTTAAAGAAAGTAATGAATCTGTATTGAAGAACCGTAGGTTTGACATGATCTGGTCGTTATATATACGCGTAATATGACTAGTCAAACTAAATGTATGACAAGTTCCAGAACTACTATTACATTGATCATAAGTAATAATACACAAATCAGCGTGTGTTTTATACTTCTCTTATATAGTATAAGAAGATCCATATTTAATCTTCATTAACACTACTTCTTAACCTCTAATTACCAACGGGTCAATGTTAGGATAATTGTTGGCATTCCATTGTTATTAAAGGGAATCAAAGTATATTAAAAATTCNNNNCAAGGATGTANNNNNNNNNNAA-GGAAGCCNNNNNNNNNNNNNNNNNNNNNNNNNNNNNNNNNNNNNNNNNNNNNNNNNNNNNNNNNNNNNNNNNNNNNNNNNNNNNNNNNNNNNNNNNNNNNnnnnn
>Y55
GTGAGATTAGCTACGCAGAAATAGGAGAAAAAGTATAAATTTAAGGTTAAATTCAGATCTCAAATTCTCTTAATATTTGAAATAAATCCGCTGCGTGACAAATCCCGTGAT---CTCGGAATATTTATATGTTACCATTTATACATATGGTATAATTATACTCACTAATGAATGTACGATTACTATTTGGAACAAGTGGTCATCAATTGCCATAGTAATATTTTGAATGCTTGCATCGTGCATGAATACATACCGCGTATAGGTTTAAGCATGAATATACCTATTAAAGAAAATAATGAATCTGTATTGAAGANCCGTACGTTAGACATGATCTGGTCGTTATATATACGCGTAATATGACTAGTCATACTAAATGTATGACAAGTTCCAGAACTACTATTACATTGATCATAAGTAATAATACAAAAATCAGCGTGTGTTTTATACTTCTCTTATATAGTATAAGAAGATCCATATTTAATCTTCATTAATACTACTTCTTAACCTCTAATTACCAACGAGTCAATGTTAGGATAATTGTTGGCATTCCATTGTTATTAAAGGGAATCAAAGTATATTAAAAATTCTTCCCAAGGATGCAATAACCTAAAAAAGGAAGCCCATATTTCTATATAATGTTATTAATATTTCCTTTTTCATATTATTGTCGCCACTCATTATTCCATTACATTATCAAGTCTTGCATTTCGGCTTCCATT
>Y9
nnnnnnnnnnnnnnnnnnnnnnnnnnnnnnnnnnnnnnnnnnnnnnnnnnnnnnnnnnnnnnnnnnnnnnnnnnnnnnnnnnnnnnnnnnnnnnnnnnnnnnnnnnnnnnnnnnnnnnnnnnnnnnnnnnnnnnnnnnnnnnnnnnnnnnnnnnnnnnnnnnnnnnnnnnnnnnnnnnnnnnnnnnnnnnnnnnnnnnnnnnnnnnnnnnnnnnnnnnnnnnnnnnnnnnnnnnnnnnnnnnnnnnnnnnnnnnnnnnnnnnnnnnnnnnnnnnnnnnnnnnnnnnnnnnnnnnnnnnnnnnnnnnnnnnnnnnnnnnnnnnnnnnnnnnnnnnnnnnnnnnnnnnnnnnnnnnnnnnnnnnnnnnnnnnnnnnnnnnnnnnnnnnnnnnnnnnnnnnnnnnnnnnnnnnnnnnnnnnnnnnnnnnnnnnnnnnnnnnnnnnnnnnnnnnnnnnnnnnnnnnnnnnnnnnnnnnnnnnnnnnnnnnnnnnnnnnnnnnnnnnnnnnnnnnnnnnnnnnnnnnnnnnnnnnnnnnnnnnnnnnnnnnnnnnnnnnnnnnnnnnnnnnnnnnnnnnnnnnnnnnnnnnnnnnnnnnnnnnnnnnnnnnnnnnnnnnnnnnnnnnnnnnnnnnnnnnnnnnnnnnnnnnnnnnnnnnnnnnnnnnnnnnnnnnnnnnnnnnnnnnnnnnnnnnnnnnnnnnnnnnnnnnnnnnnnnnnnnnn
>YIIc17_E5
nnnnnnnnnnnnnnnnnnnnnnnnnnnnnnnnnnnnnnnnnnnnnnnnnnnnnnnnnnnnnnnnnnnnnnnnnnnnnnnnnnnnnnnnnnnnnnnnnnnnnnnnnnnnnnnnnnnnnnnnnnnnnnnnnnnnnnnnnnnnnnnnnnnnnnnnnnnnnnnnnnnnnnnnnnnnnnnnnnnnnnnnnnnnnnnnnnnnnnnnnnnnnnnnnnnnnnnnnnnnnnnnnnnnnnnnnnnnnnnnnnnnnnnnnnnnnnnnnnnnnnnnnnnnnnnnnnnnnnnnnnnnnnnnnnnnnnnnnnnnnnnnnnnnnnnnnnnnnnnnnnnnnnnnnnnnnnnnnnnnnnnnnnnnnnnnnnnnnnnnnnnnnnnnnnnnnnnnnnnnnnnnnnnnnnnnnnnnnnnnnnnnnnnnnnnnnnnnnnnnnnnnnnnnnnnnnnnnnnnnnnnnnnnnnnnnnnnnnnnnnnnnnnnnnnnnnnnnnnnnnnnnnnnnnnnnnnnnnnnnnnnnnnnnnnnnnnnnnnnnnnnnnnnnnnnnnnnnnnnnnnnnnnnnnnnnnnnnnnnnnnnnnnnnnnnnnnnnnnnnnnnnnnnnnnnnnnnnnnnnnnnnnnnnnnnnnnnnnnnnnnnnnnnnnnnnnnnnnnnnnnnnnnnnnnnnnnnnnnnnnnnnnnnnnnnnnnnnnnnnnnnnnnnnnnnnnnnnnnnnnnnnnnnnnnnnnnnnnnn
>YJM789
NNNNNNNNNNNNNNNNNNNNNNNNNNNNNNNNNNNNNNNNNNNNNNNNNNNNNNNNNNNNNNAATTCTCTTAATATTTGAAATAAATCCGCTGCGTGACAAATCCCGTGATGATCTCGGAATATTTATATGTTACCATTTATACTTATGGTAGAATTATACTCACTAATGAATGTACGGTTACTATTTGGAACAAGTGGTCATCAATTGTCATAGTAACATTTTGAATGCTTGCATCGTGCATGAATACATACCGCATATATGTTTAAGTATGAATATACCTGTTAAAGAAAGTAATGAATCTGTATTGAAGAACCGTAGGTTTGACATGATCTGGTCGTTATATATACGCGTAATATGACTAGTCATACTAAATGTATGACAAGTTCCAGAACTACTATTACATTGATCATAAGTAATAATACACAAATCAGCGTGTGTTTTATACTTCTCTTATATAGTATAAGAAGATCCATATTTAATCTTCATTAACACTACTTCTTAACCTCTAATTACCAACGGGTCAATGTTAGGATAATTGTTGGCATTNNNNNNNNNNNNNNGGGACTCAAAGTATATTAAAAATTCTTCCCAAGGGTGTAATAACCTAAAAAAGGAAATCCATATTTCTATATAATGTTATTAATATTTTCTTTTTCATATTATTGTCGCCACTCATTATTCCATTACATTATCAAGTCTTGCATTTCAGCTTCCATT
>YJM975
nnnnnnnnnnnnnnnnnnnnnnnnnnnnnnnnnnnnnnnnnnnnnnnnnnnnnnnnnnnnnnnnnnnnnnnnnnnnnnnnnnnnnnnnnnnnnnnnnnnnnnnnnnnnnnnnnnnnnnnnnnnnnnnnnnnnnnnnnnnnnnnnnnnnnnnnnnnnnnnnnnnnnnnnnnnnnnnnnnnnnnnnnnnnnnnnnnnnnnnnnnnnnnnnnnnnnnnnnnnnnnnnnnnnnnnnnnnnnnnnnnnnnnnnnnnnnnnnnnnnnnnnnnnnnnnnnnnnnnnnnnnnnnnnnnnnnnnnnnnnnnnnnnnnnnnnnnnnnnnnnnnnnnnnnnnnnnnnnnnnnnnnnnnnnnnnnnnnnnnnnnnnnnnnnnnnnnnnnnnnnnnnnnnnnnnnnnnnnnnnnnnnnnnnnnnnnnnnnnnnnnnnnnnnnnnnnnnnnnnnnnnnnnnnnnnnnnnnnnnnnnnnnnnnnnnnnnnnnnnnnnnnnnnnnnnnnnnnnnnnnnnnnnnnnnnnnnnnnnnnnnnnnnnnnnnnnnnnnnnnnnnnnnnnnnnnnnnnnnnnnnnnnnnnnnnnnnnnnnnnnnnnnnnnnnnnnnnnnnnnnnnnnnnnnnnnnnnnnnnnnnnnnnnnnnnnnnnnnnnnnnnnnnnnnnnnnnnnnnnnnnnnnnnnnnnnnnnnnnnnnnnnnnnnnnnnnnnnnnnnnnnnnnnnnnnnnnnnnnn
>YJM978
nnnnnnnnnnnnnnnnnnnnnnnnnnnnnnnnnnnnnnnnnnnnnnnnnnnnnnnnnnnnnnnnnnnnnnnnnnnnnnnnnnnnnnnnnnnnnnnnnnnnnnnnnnnnnnnnnnnnnnnnnnnnnnnnnnnnnnnnnnnnnnnnnnnnnnnnnnnnnnnnnnnnnnnnnnnnnnnnnnnnnnnnnnnnnnnnnnnnnnnnnnnnnnnnnnnnnnnnnnnnnnnnnnnnnnnnnnnnnnnnnnnnnnnnnnnnnnnnnnnnnnnnnnnnnnnnnnnnnnnnnnnnnnnnnnnnnnnnnnnnnnnnnnnnnnnnnnnnnnnnnnnnnnnnnnnnnnnnnnnnnnnnnnnnnnnnnnnnnnnnnnnnnnnnnnnnnnnnnnnnnnnnnnnnnnnnnnnnnnnnnnnnnnnnnnnnnnnnnnnnnnnnnnnnnnnnnnnnnnnnnnnnnnnnnnnnnnnnnnnnnnnnnnnnnnnnnnnnnnnnnnnnnnnnnnnnnnnnnnnnnnnnnnnnnnnnnnnnnnnnnnnnnnnnnnnnnnnnnnnnnnnnnnnnnnnnnnnnnnnnnnnnnnnnnnnnnnnnnnnnnnnnnnnnnnnnnnnnnnnnnnnnnnnnnnnnnnnnnnnnnnnnnnnnnnnnnnnnnnnnnnnnnnnnnnnnnnnnnnnnnnnnnnnnnnnnnnnnnnnnnnnnnnnnnnnnnnnnnnnnnnnnnnnnnnnnnnnnnnn
>YJM981
nnnnnnnnnnnnnnnnnnnnnnnnnnnnnnnnnnnnnnnnnnnnnnnnnnnnnnnnnnnnnnnnnnnnnnnnnnnnnnnnnnnnnnnnnnnnnnnnnnnnnnnnnnnnnnnnnnnnnnnnnnnnnnnnnnnnnnnnnnnnnnnnnnnnnnnnnnnnnnnnnnnnnnnnnnnnnnnnnnnnnnnnnnnnnnnnnnnnnnnnnnnnnnnnnnnnnnnnnnnnnnnnnnnnnnnnnnnnnnnnnnnnnnnnnnnnnnnnnnnnnnnnnnnnnnnnnnnnnnnnnnnnnnnnnnnnnnnnnnnnnnnnnnnnnnnnnnnnnnnnnnnnnnnnnnnnnnnnnnnnnnnnnnnnnnnnnnnnnnnnnnnnnnnnnnnnnnnnnnnnnnnnnnnnnnnnnnnnnnnnnnnnnnnnnnnnnnnnnnnnnnnnnnnnnnnnnnnnnnnnnnnnnnnnnnnnnnnnnnnnnnnnnnnnnnnnnnnnnnnnnnnnnnnnnnnnnnnnnnnnnnnnnnnnnnnnnnnnnnnnnnnnnnnnnnnnnnnnnnnnnnnnnnnnnnnnnnnnnnnnnnnnnnnnnnnnnnnnnnnnnnnnnnnnnnnnnnnnnnnnnnnnnnnnnnnnnnnnnnnnnnnnnnnnnnnnnnnnnnnnnnnnnnnnnnnnnnnnnnnnnnnnnnnnnnnnnnnnnnnnnnnnnnnnnnnnnnnnnnnnnnnnnnnnnnnnnnnnnnn
>YPS128
GTGAGATTAGCTACGTAGAAATAGGAGAAAAAGTATAAATTTAAAGTTAAATTCAGATCTCAAATTCTCTTAATATTTGAAATAAATCCGCTGCGTGACAAATCCCGTGAT---CTCGGAATATTTATATGTTACTATTTATACTTATGGTAGAATTATACTCACTAATGAATGTACGGTTACTATTTGGAACAAGTGGTCATCAATTGCCATAGTAACATTTTGAATGCTTGCATCGTGCATGAATACATACCGCGTATATGTTTAAGTATGAGTATACCTGNNAAAGAAAGTAATGANNNNNNNNNNNNNNNNNNNNNNNNNNNNNNNNNNNNNNNNNNNNNNNNNNNNNNNNNNNNNNNNNNNNNNNNNNNNNNNNNnnnnnnnnnnnnnnnnnnnnnnnnnnnnnnnnnnnnnnnnnnnnnnnnnnnnnnnnnnnnnnnnnnnnnnnnnnnnnnnnnnnnnnnnnnnnnnnnnnnnnnnnnnnnnnnnnnnnnnnnnnnnnnnnnnnnnnnnnnnnnnnnnnnnnnnnnnnnnnnnnnnnnnnnnnnnnnnnnnnnnnnnnnnnnnnnnnnnnnnnnnnnnnnnnnnnnnnnnnnnnnnnnnnnnnnnnnnnnnnnnnnnnnnnnnnnnnnnnnnnnnnnnnnnnnnnnnnnnnnnnnnnnnnnnnnnnnnnnnnnnnnnnnnnnnnnnnnnnnnnnnnnnnnnnnnnnnnnnnn
>YPS606
GTGAGATTAGCTACGTAGAAATAGGAGAAAAAGTATAAATTTAAAGTTAAATTCAGATCTCAAATTCTCTTAATATTTGAAATAAATCCGCTGCGTGACAAATCCCGTGAT---CTCGGAATATTTATATGTTACTATTTATACTTATGGTAGAATTATACTCACTAATGAATGTACGGTTACTATTNGGAACAAGTGGTCATCAATTGCCATAGTAACATTTTGAATGCTTGCATCGTGCATGAATACATACCGCGTATATGTTTAAGTATGAGTATACCTGTTAAAGAAAGTAATGAATCTGTATTGAAGAACCGTAGGTTAGACATGATCTGGTCGTTATATATACGCGTAATATGACTGGTCATACTAAATGTATGACAAGTTCCAGAACTACTATTACATTGATCATAAGTAATAATACACAAATCAGCGTGTGTTTTATACTTCTCTTATATAGTATAAGAAGATCCATATTTAATCTTCATTAACACTACTTCTTAACCTCTAATTACCAACGGGTCAATGTTAGGATAATTGTTGGCATTCCATTGTTATTAAAGGGAATCAAAGTATATTAAAAATTCTTCCCAAGGATGTAATAACCTAAAAAAGGAAGCCCATATTTCTATATAATGTTATTAATATTTTCTTTTTCATATTATTGTCGCCACTCATTATTCCATTACATTATCAAGTCTTGCATTTCGGCTTCCATT
>YS2
nnnnnnnnnnnnnnnnnnnnnnnnnnnnnnnnnnnnnnnnnnnnnnnnnnnnnnnnnnnnnnnnnnnnnnnnnnnnnnnnnnnnnnnnnnnnnnnnnnnnnnnnnnnnnnnnnnnnnnnnnnnnnnnnnnnnnnnnnnnnnnnnnnnnnnnnnnnnnnnnnnnnnnnnnnnnnnnnnnnnnnnnnnnnnnnnnnnnnnnnnnnnnnnnnnnnnnnnnnnnnnnnnnnnnnnnnnnnnnnnnnnnnnnnnnnnnnnnnnnnnnnnnnnnnnnnnnnnnnnnnnnnnnnnnnnnnnnnnnnnnnnnnnnnnnnnnnnnnnnnnnnnnnnnnnnnnnnnnnnnnnnnnnnnnnnnnnnnnnnnnnnnnnnnnnnnnnnnnnnnnnnnnnnnnnnnnnnnnnnnnnnnnnnnnnnnnnnnnnnnnnnnnnnnnnnnnnnnnnnnnnnnnnnnnnnnnnnnnnnnnnnnnnnnnnnnnnnnnnnnnnnnnnnnnnnnnnnnnnnnnnnnnnnnnnnnnnnnnnnnnnnnnnnnnnnnnnnnNNNNNNNNNNNNNNNNNNNNNNNNNNNNNNNNNNNNNNNNNNNNNAANTTNNNNNCAANGNNNTNATAANNNNNNNAAGGANNNCCATATNNNNNNNTAANNNNNNNNNNNNNNTNTNTTTCATATTATTGTCGCCNNNNNNTATTNNNNNNNNNTNNNNAGNCTTGNNNNNNNNCTTCCANT
>YS4
nnnnnnnnnnnnnnnnnnnnnnnnnnnnnnnnnnnnnnnnnnnnnnnnnnnnnnnnnnnnnnnnnnnnnnnnnnnnnnnnnnnnnnnnnnnnnnnnnnnnnnnnnnnnnnnnnnnnnnnnnnnnnnnnnnnnnnnnnnnnnnnnnnnnnnnnnnnnnnnnnnnnnnnnnnnnnnnnnnnnnnnnnnnnnnnnnnnnnnnnnnnnnnnnnnnnnnnnnnnnnnnnnnnnnnnnnnnnnnnnnnnnnnnnnnnnnnnnnnnnnnnnnnnnnnnnnnnnnnnnnnnnnnnnnnnnnnnnnnnnnnnnnnnnnnnnnnnnnnnnnnnnnnnnnnnnnnnnnnnnnnnnnnnnnnnnnnnnnnnnnnnnnnnnnnnnnnnnnnnnnnnnnnnnnnnnnnnnnnnnnnnnnnnnnnnnnnnnnnnnnnnnnnnnnnnnnnnnnnnnnnnnnnnnnnnnnnnnnnnnnnnnnnnnnnnnnnnnnnnnnnnnnnnnnnnnnnnnnnnnnnnnnnnnnnnnnnnnnnnnnnnnnnnnnnnnnnnnnnnnnnnnnnnnnnnnnnnnnnnnnnnnnnnnnnnnnnnnnnnnnnnnnnnnnnnnnnnnnnnnnnnnnnnnnnnnnnnnnnnnnnnnnnnnnnnnnnnnnnnnnnnnnnnnnnnnnnnnnnnnnnnnnnnnnnnnnnnnnnnnnnnnnnnnnnnnnnnnnnnnnnnnnnnnnnnnnnnnnnn
>YS9
nnnnnnnnnnnnnnnnnnnnnnnnnnnnnnnnnnnnnnnnnnnnnnnnnnnnnnnnnnnnnnnnnnnnnnnnnnnnnnnnnnnnnnnnnnnnnnnnnnnnnnnnnnnnnnnnnnnnnnnnnnnnnnnnnnnnnnnnnnnnnnnnnnnnnnnnnnnnnnnnnnnnnnnnnnnnnnnnnnnnnnnnnnnnnnnnnnnnnnnnnnnnnnnnnnnnnnnnnnnnnnnnnnnnnnnnnnnnnnnnnnnnnnnnnnnnnnnnnnnnnnnnnnnnnnnnnnnnnnnnnnnnnnnnnnnnnnnnnnnnnnnnnnnnnnnnnnnnnnnnnnnnnnnnnnnnnnnnnnnnnnnnnnnnnnnnnnnnnnnnnnnnnnnnnnnnnnnnnnnnnnnnnnnnnnnnnnnnnnnnnnnnnnnnnnnnnnnnnnnnnnnnnnnnnnnnnnnnnnnnnnnnnnnnnnnnnnnnnnnnnnnnnnnnnnnnnnnnnnnnnnnnnnnnnnnnnnnnnnnnnnnnnnnnnnnnnnnnnnnnnnnnnnnnnnnnnnnnnnnnnnnnnnnnnnnnnnnnnnnnnnnnnnnnnnnnnnnnnnnnnnnnnnnnnnnnnnnnnnnnnnnnnnnnnnnnnnnnnnnnnnnnnnnnnnnnnnnnnnnnnnnnnnnnnnnnnnnnnnnnnnnnnnnnnnnnnnnnnnnnnnnnnnnnnnnnnnnnnnnnnnnnnnnnnnnnnnnnnnn
