# Supplementary material for: Evolutionary Genomics of Transposable Elements in Saccharomyces cerevisiae
Source: PLoS One. 2012 Nov 30;7(11):e50978. doi: 10.1371/journal.pone.0050978 (PMC3511429; doi:10.1371/journal.pone.0050978)
Supplement: File S7 — ZIP archive of SGRP strain alignments used for population genomic analyses. Alignments of the orthologous genomic region in each SGRP strain corresponding to each Ty insertion in our re-annotation of the S. cerevisiae reference genome. N’s represent low quality (<Q40 phred score) or missing data, primarily due to the low-coverage sequence of many SGRP strains. The DNA sequence of sacCer2 is included as “REF” and each alignment includes the TE locus and 200 bp of DNA sequence on either side of the Ty insertion site. A dummy sequence shows the position of each TE in the alignment with “T”s. (ZIP) [file pone.0050978.s007.zip › S7/chrVI_s153-_TY1.mfa]

>REF
CTCATATACGCTGCCAGAAGATAACATGAAAATTAAGAAACAATCATCAGCTTCAATGGAAGTTGAAGTGCAAGGATAAATAATACTATTTAGAAATATGGATTTT-CCCTCGTTGACTAGAAGATCTGTGAAGATTGGGTGAATAGTTTAATAATTATTGGATCCCATTATTGATCAAGGCTATAATACTTGACTATTTGGCGAATTTTGAGATAATTGTTGGGATTCCATTGTTGATAAAGGCCATAATATTATGTATACAGGATATACT--AGAAGTTCTCCTCGATGATATAGGAATCCTCGAAATGGAATCTATATTTCTACATACTAATATTACGATTATTCCTCATTCCGTTTTATATGTTTCATTATCCTATTGCATTATCAATCCTTGCACTTCAGCTTCCTCTAACTTCGATGACAGCTTCTCATAACTTATGTCATCATCTTTACACCGTATATGATAATATATTGATAATATAACTATTAGTTGATAGACGATAGTGGATTTTTATTCCAACACACTAATTATCATTCGTTACATCTCAAATTGGTTAGAGAAGTTACAAACATTATTATTGATTTATCCAAGGATAGTTTTCACAAGAAAACAAGCGCAAGTGGTTTAGTGGTAAAATCCAACGTTGCCATCGTTGGGCCCCCGGTTCGATTCCGGGCTTGCGCAGTTTCTTTTTTTTCTGATTTTTATTTTTTTGTTCCTG
>index
--------------------------------------------------------------------------------------------------------------------------------------------------------------------------------------------------------TTTTTTTTTTTTTTTTTTTTTTTTTTTTTTTTTTTTTTTTTTTTTTTTTTTTTTTTTTTTTTTTTTTTTTTT--TTTTTTTTTTTTTTTTTTTTTTTTTTTTTTTTTTTTTTTTTTTTTTTTTTTTTTTTTTTTTTTTTTTTTTTTTTTTTTTTTTTTTTTTTTTTTTTTTTTTTTTTTTTTTTTTTTTTTTTTTTTTTTTTTTTTTTTTTTTTTTTTTTTTTTTTTTTTTTTTTTTTTTTTTTTTTTTTTTTTTTTTTTTTTTTTTTTTTTTTTTTTTTTTTTTTTTTTTTTTTTTTTTTTTTTTTTTTTTTTTTTTTTTTTTT--------------------------------------------------------------------------------------------------------------------------------------------------------------------------------------------------------
>273614N
CTCATATACGCTGCCAGAAGATGACATGAAAATTAAGAAACAATCNTCAGCTTCAATGGAAGTTGAAGTGCAAGGATAAATAATACTATTTAGAAATATGGATTTTTCCCTCGTTGACTAGAAGATCTGTGAAGATTGGGTGAATAGTTTAATAATTATTGGATCCCATTATTGATCAAGGCTATAATACTTGACTATTTGGCGAATTTTGAGATAATTGTTGGGATTCCATTGTTGATAAAGGCTATAATATTATGTATACAGAATATACTTTAGAAGTTCTCCTCGATGATATAGGAATCCTCGAAATGGAATCTATATTTCTACATACTAATATTACGATTATTCCTCATTCCCTTTTATATGTTTCATTATCCTATTGCATTATCAATCCTTGCACTTCAGCTTCCTCTAACTTCGATGACAGCTTCTCATAACTTGTGTCATCATCTTTACACCGTATATGATAATATATTGATAATATAACTATTAGTTGATAGGCGATAGTGGATTTTTATTCCAACACACTAATTATCATTCGTTACATCTCAAATTGGTTNNNNNAGTTACAATCATTATTATTGATCTATCCANNGNNNNNNNNCACAAGAAAACAAGCGCAAGTGGTTTANNNNNAAAATCCAANNNTGCCATCGTTNNNCCCCCGGTTNNNTTCCGGGCTTGCNNNNNNTCTTTTTTTTCNNNNNTTTNNNTTTTTNNNNNNN
>322134S
nnnnnnnnnnnnnnnnnnnnnnnnnnnnnnnnnnnnnnnnnnnnnnnnnnnnnnnnnnnnnnnnnnnnnnnnnnnnnnnnnnnnnnnnnnnnnnnnnnnnnnnnnnnnnnnnnnnnnnnnnnnnnnnnnnnnnnnnnnnnnnnnnnnnnnnnnnnnnnnnnnnnnnnnnnnnnnnnnnnnnnnnnnnnnnnnnnnnnnnnnnnnnnnnnnnnnnnnnnnnnnnnnnnnnnnnnnnnnnnnnnnnnnnnnnnnnnnnnnnnnnnnnnnnnnnnnnnnnnnnnnnnnnnnnnnnnnnnnnnnnnnnnnnnnnnnnnnnnnnnnnnnnnnnnnnnnnnnnnnnnnnnnnnnnnnnnnnnnnnnnnnnnnnnnnnnnnnnnnnnnnnnnnnnnnnnnnnnnnnnnnnnnnnnnnnnnnnnnnnnnnnnnnnnnnnnnnnnnnnnnnnnnnnnnnnnnnnnnnnnnnnnnnnnnnnnnnnnnnnnnnnnnnnnnnnnnnnnnnnnnnnnnnnnnnnnnnnnnnnnnnnnnnnnnnnnnnnnnnnnnnnnnnnnnnnnnnnnnnnnnnnnnnnnnnnnnnnnnnnnnnnnnnnnnnnnnnnnnnnnnnnnnnnnnnnnnnnnnnnnnnnnnnnnnnnnnnnnnnnnnnnnnnnnnnnnnnnnnnnnnnnnnnnnnnnnnnnnnnnnnnnnnnnnnnnnnnnnnnnnnnnnnnnnnnnnnnnnnnnnnnnnn
>378604X
CTCATATACGCTGCCAGAAGATANCATGAAAATTAAGAAACAATCATCAGCTTCAATGGAAGTTGAAGTGCAAGGATAAATAATACTATTTAGAAATATGGATTTT-CCCTCGTTGACTAGAAGATCTGTGAAGATTGGGTGAATAGTTTAATAATTATTGGATCCCATTATTGATCAAGGCTATAATACTTGACTATTTGGCGAATTTTGAGATAATTGTTGGGATTCCATTGTTGATAAAGGCCATAATATTATGTATACAGGATATACT--AGAAGTTCTCCTCAAGGATATAGGAATCCTCAAAATGNNNNCTATATTTCTACATACTAATATTACGATTATTCCTCATTCCGTTTTATATGTTTCATTATGNNNNNACATTATCAATC-NNNNNTTTCAGCTTCCTCTAACTTCGATGACAGCTTCTCATAACTTATGTCATCATCTTTACACCGTATATGATAATATATTGATAATATAACTATTAGTTGATAGACGATAGTGGATTTTTATTCCAACACACTAATTATCATTCGTTACATCTCAAATTGGTTAGAGAAGTTACAATCATTATTATTCATCTATCCAAGGATAGATTTCACAAGAAAACAAGCGCAAGTGGTTTAGTGGTAAAATCCAACGTTGCCATCGTTGGGCCCCCGGTTCGATTCCGGGCTTGCGCAGTTTCTTTTTTTTCTGATTTTTATCTTTTTGTTCCTG
>BC187
CTCATATACGCTGCCAGAAGATGACATGAAAATTAAGAAACAATCATCAGCTTCAATGGAAGTTGAAGTGCAAGGATAAATAATACTATTTAGAAATATGGATTTTTCCCTCGTTGACTAGAAGATCTGTGAAGATTGGGTGAATAGTTTAATAATTATTGGATCCCATTATTGATCAAGGCTATAATACTTGACTATTTGGCGAATTTTGAGATAATTGTTGGGATTCCATTGTTGATAAAGGCTATAATATTATGTATACAGAATATACTTTAGAAGTTCTCCTCGATGATATAGGAATCCTCGAAATGGAATCTATATTTCTACATACTAATATTACGATTATTCCTCATTCCCTTTTANATGTTTCATTATCCTATTGCATTATCAATCCTTGCACTTCAGCTTCCTCTAACTTCGATGACAGCTTCTCATAACTTGTGTCATCATCTTTACNCCGTATATGANAATATATNGANAANATAACTATTAGTTGANAGGCGATAGTGGATTTTTATTCCAACACACNAATTATCATTCGTTACATCNCAAATTGGTTAGAGAAGTTACAATCATTATTATTGATCTATCCAAGGANANATTTCACAAGAAAACAAGCGCAAGNGGTTTAGTGGTAAAATCCAACGTTGCCATCGTTGGGCCCCCGGTTCGNNNCCGGGCTTGCGCAGTTTCTTTTTTTTCTGNNNTTTATTTTTTTGTTNNTG
>DBVPG1106
nnnnnnnnnnnnnnnnnnnnnnnnnnnnnnnnnnnnnnnnnnnnnnnnnnnnnnnnnnnnnnnnnnnnnnnnnnnnnnnnnnnnnnnnnnnnnnnnnnnnnnnnnnnnnnnnnnnnnnnnnnnnnnnnnnnnnnnnnnnnnnnnnnnnnnnnnnnnnnnnnnnnnnnnnnnnnnnnnnnnnnnnnnnnnnnnnnnnnnnnnnnnnnnnnnnnnnnnnnnnnnnnnnnnnnnnnnnnnnnnnnnnnnnnnnnnnnnnnnnnnnnnnnnnnnnnnnnnnnnnnnnnnnnnnnnnnnnnnnnnnnnnNNNNNNNNNNNNNNNNNNNNNNNNNNNNNNNNNNNNNNNNNNNNNNNNNNNNNNNNNNNNNNNNNNANNNNNNNNNNNNNNNNNNNNNNNNNNNNNNNNNNNNNNNNNNNNNNNNNNTGACNNNNNNNNNTANNTNNNNNNNNNNNNNNTANNNNNNNNATGATAATNTATTGATAATATAACNATNNNNNNANNNNNNNNAGTGGATTNNTATNNNANNANNNNNNNTATNANNNNNNNNNNNNNNNNNNNNNNNNNGAANNNNNNATCATTNNNNNNGANNNNNNNNNNGATAGATNNNNNNNNNNNNNNNNNNNNNNNNNNTTAGTGNNNNNNNNNANNNNNNCCATCNNNNNNCCCCNNNNNNNNTTCCGGGCTTGNNNNNNNNCTTTTTTNNNNNNNNNNNNNNTTTTTGTTCCTG
>DBVPG1373
CTCATATACGCTGCCAGAAGATGACATGAAAATTAAGAAACAATCATCAGCTTCAATGGAAGTTGAAGTGCAAGGATAAATANTACTATTTAGAAATATGGATTTTTCCCTCGTTGACTAGAAGATCTGTGAAGATTGGGTGAATAGTTTAATAATTATTGGATCCCATTATTGATCAAGGCTATAATACTTGACTATTTGGCGAATTTTGAGATAATTGTTGGGATTCCATTGTTGATAAAGGCTATAATATTATGTATACAGAATATACTTTAGAAGTTCTCCTCGATGATATAGGAATCCTCGAAATGGAATCTATATTTCTACATACTAATATTACGATTATTCCTCATTCCCTTTTATATGTTTCATTATCCTATTGCATTATCAATCCTTGCACTTCAGCTTCCTCTAACTTCGATGACAGCTTCTNNNNNNTTGTGTCATCATCNNNNNNCCGTATATNNNNNNNNNNNNNNNNNNNNNNNNNNNNNNGNNNNNCGNNNNNNGATTTTTATTCCAACACNNNNNNTNNNNNNNNNNANNTCTCANNNNNNN-NNNNNNNN-NNNNNNNnnnnnnnnnnnnnnnnnnnnnnnnnnnnnnnnnnnnnnnnnnnnnnnnnnnnnnnnnnnnnnnnnnnnnnnnnnnnnnnnnnnnnnnnnnnnnnnnnnnnnnnnnnnnnnnnnnnnnnnnnnnnnnnnnnnnnnnnnnnnnnnnnnnnnn
>DBVPG1788
NNCATATACGNNNNNNGAAGATGACATGANNNNNNNNNAACNNNNNNNNNCTTCAATGGAAGTTGAAGTGCAAGGATAAATAANACTATTTAGAAATATGGATTTTTCCCTCGTTGACTAGAAGATCTGTGAAGATTGGGTGAATAGTTTAATAATTATTGGATCCCATTATTGATCAAGGCTATAATACTTGACTATTTGGCGAATTTTGAGATAATTGTTGGGATTCCATTGTTGATAAAGGCTATAATATTATGTATACAGAATATACTTTAGAAGTTCTCCTCGATGATATAGNNNNNNTCGAAATGGAATCTATATTTCTACATACTAATATTACGATTATTCCTCATTCCCTTTTATATGTTTCATTATCCTATTGCATTATCAATCCTTGCACTTCAGCTTCCTCTAACTTCGATGACAGCTTCTCATAACTTGTGTCATCATCTTTACACCGTATATGATAATATATNNNNNNNNNNNNNNNNNNNNNNNNNNCNNNNNNGGATTTTTANNCCAACACNNNNATTATCATNCNNNNNNTCTCAAATTGNNNNNNNNNNNNNNNANNNNNNNNNNNNNNNNNNNNNNNNNNNNNNNNNNNNNNNNNNNnnnnnnnnnnnnnnnnnnnnnnnnnnnnnnnnnnnnnnnnnnnnnnnnnnnnnnnnnnnnnnnnnnnnnnnnnnnnnnnnnnnnnnnnnnnnnnnnnnnnnnnnnnnnnn
>DBVPG1853
nnnnnnnnnnnnnnnnnnnnnnnnnnnnnnnnnnnnnnnnnnnnnnnnnnnnnnnnnnnnnnnnnnnnnnnnnnnnnnnnnnnnnnnnnnnnnnnnnnnnnnnnnnnnnnnnnnnnnnnnnnnnnnnnnnnnnnnnnnnnnnnnnnnnnnnnnnnnnnnnnnnnnnnnnnnnnnnnnnnnnnnnnnnnnnnnnnnnnnnnnnnnnnnnnnnnnnnnnnnnnnnnnnnnnnnnnnnnnnnnnnnnnnnnnnnnnnnnnnnnnnnnnnnnnnnnnnnnnnnnnnnnnnnnnnnnnnnnnnnnnnnnnnnnnnnnnnnnnnnnnnnnnnnnnnnnnnnnnnnnnnnnnnnnnnnnnnnnnnnnnnnnnnnnnnnnnnnnnnnnnnnnnnnnnnnnnnnnnnnnnnnnnnnnnnnnnnnnnnnnnnnnnnnnnnnnnnnnnnnnnnnnnnnnnnnnnnnnnnnnnnnnnnnnnnnnnnnnnnnnnnnnnnnnnnnnnnnnnnnnnnnnnnnnnnnnnnnnnnnnnnnnnnnnnnnnnnnnnnnnnnnnnnnnnnnnnnnnnnnnnnnnnnnnnnnnnnnnnnnnnnnnnnnnnnnnnnnnnnnnnnnnnnnnnnnnnnnnnnnnnnnnnnnnnnnnnnnnnnnnnnnnnnnnnnnnnnnnnnnnnnnnnnnnnnnnnnnnnnnnnnnnnnnnnnnnnnnnnnnnnnnnnnnnnnnnnnnnnnnnnnnnn
>DBVPG6040
nnnnnnnnnnnnnnnnnnnnnnnnnnnnnnnnnnnnnnnnnnnnnnnnnnnnnnnnnnnnnnnnnnnnnnnnnnnnnnnnnnnnnnnnnnnnnnnnnnnnnnnnnnnnnnnnnnnnnnnnnnnnnnnnnnnnnnnnnnnnnnnnnnnnnnnnnnnnnnnnnnnnnnnnnnnnnnnnnnnnnnnnnnnnnnnnnnnnnnnnnnnnnnnnnnnnnnnnnnnnnnnnnnnnnnnnnnnnnnnnnnnnnnnnnnnnnnnnnnnnnnnnnnnnnnnnnnnnnnnnnnnnnnnnnnnnnnnnnnnnnnnnnnnnnnnnnnnnnnnnnnnnnnnnnnnnnnnnnnnnnnnnnnnnnnnnnnnnnnnnnnnnnnnnnnnnnnnnnnnnnnnnnnnnnnnnnnnnnnnnnnnnnnnnnnnnnnnnnnnnnnnnnnnnnnnnnnnnnnnnnnnnnnnnnnnnnnnnnnnnnnnnnnnnnnnnnnnnnnnnnnnnnnnnnnnnnnnnnnnnnnnnnnnnnnnnnnnnnnnnnnnnnnnnnnnnnnnnnnnnnnnnnnnnnnnnnnnnnnnnnnnnnnnnnnnnnnnnnnnnnnnnnnnnnnnnnnnnnnnnnnnnnnnnnnnnnnnnnnnnnnnnnnnnnnnnnnnnnnnnnnnnnnnnnnnnnnnnnnnnnnnnnnnnnnnnnnnnnnnnnnnnnnnnnnnnnnnnnnnnnnnnnnnnnnnnnnnnnnnnnnnnn
>DBVPG6044
CTCANNNNNNCTGCCNNNNNNNNNNNNGAAANNNNNNNNNNNNTCANNNNNNTNNNNNNNANNNNNNNNNCAAGNNNNNNTNNNNNNNNNNNNNANNNNNNNNNNNN-NNTCNNNNNNNNNNAGANNNN-NNNNNN-NNNNNNNNnnnnnnnnnnnnnnnnnnnnnnnnnnnnnnnnnnnnnnnnnnnnnnnnnnnnnnnnnnnnnnnnnnnnnnnnnnnnnnnnnnnnnnnnnnnnnnnnnnnnnnnnnnnnnnnnnnnnnnnnnnnnnnnnnnnnnnnnnnnnnnnnnnnnnnnnnnnnnnnnnnnnnnnnnnnnnnnnnnnnnnnnnnnnnnnnnnnnnnnnnnnnnnnnnnnnnnnnnnnnnnnnnnnnnnnnnnnnnnnnnnnnnnnnnnnnnnnnnnnnnnnnnnnnnnnnnnnnnnnnnnnnnnnnnnnnnnnnnnnnnnnnnnnnnnnnnnnnnnnnnnnnnnnnnnnnnnnnnnnnnnnnnnnnnnnnnnnnnnnnnnnnnnnnnnnnnnnnnnnnnnnnnnnnnnnnnnnnnnnnnnnnnnnnnnnnnnnnnnnnnnnnnnnnnnnnnnnnnNNNN-N-NNN-NNNNNNNNNNNNNNNNNAANANNNNCGCAAGTGGTTTAGTGGTAAAATCCAACGTTGCCATCGTTGGGCCCCCGGTTCGATTCCGGGCTTGCGCAGTTTCTTTTTTTTCTGATTTTTATTTTTTTGTTCCTG
>DBVPG6765
CTCATATACGCTGCCAGAAGATGACATGAAAATTAAGAAACAATCATCAGCTTCAATGGAAGTTGAAGTGCAAGGATAAATAATACTATTTAGAAATATGGATTTTTCCCTCGTTGACTAGAAGATCTGTGAAGATTGGGTGAATAGTTTAATAATTATTGGATCCCATTATTGATCAAGGCTATAATACTTGACTATTTGGCGAATTTTGAGATAATTGTTGGGATTCCATTGTTGATAAAGGCTATAATATTATGTATACAGAATATACTTTAGAAGTTCTCCTCGATGATATAGGAATCCTCGAAATGGAATCTATATTTCTACATACTAATATTACGATTATTCCTCATTCCCTTTTATATGTTTCATTATCCTATTGCATTATCAATCCTTGCACTTCAGCTTCCTCTAACTTCGATGACAGCTTCTCATAACTTGTGTCATCATCTTTACACCGTATATGATAATATATTGATAATATAACTATTAGTTGATAGGCGATAGTGGATTTTTATTCCAACACACTAATTATCATTCGTTACATCTCAAATTGGTTAGAGAAGTTACAATCATTATTATTGATCTATCCAAGGATAGATTTCACAAGAAAACAAGCGCAAGTGGTTTAGTGGTAAAATCCAACGTTGCCATCGTTGGGCCCCCGGTTCGATTCCGGGCTTGCGCAGTTTCTTTTTTTTCTGATTTTTATTTTTTTGTTCCTG
>K11
CTCATATACGCTNNNANAAGATANCATGAAAATTAAGAAACAATCATCAGCTTCAATGGAAGTTGAAGTGCAAGGATAAATAATACTATTTAGAAATATGGGTTTT-CCCTCGTTGACTAGAAGATCTGTGAAGATTGGGTGAATAGTTTAATAATTATTGGATCCCATTATTGATCAAGGCTATAATACTTGACTATTTGGCGAATTTTGAGATAATTGTTGGGATTCCATTGTTGATAAAGGCCATAATATTATGTATACAGGATATACT--AGAAGTTCTCTTCGATGATATAGGAATCCTCGAAATGGAATCTATATTTCTACATACTAATATTACGATTATTCCTCATTCCCTTTTATATGTTTCATTATCCTATTGCATTATCAATCCTTGCACTTCAGCTTCCTCTAACTTCGATGACAGCTTCTCATAACTTATGTCATCATCTTTACACCGTATATGATAATATATTGATAATATANCTATTAGTTGATAGACGATAGTGGATTTTTATTCCAACACACTAATTATCATTCGTNACAT-TCAAATTGGTTAGAGAAGTTACAAACATTATTATTGATTTATCCAAGGATAGTTTTCACAAGAAAACAAGCGCAAGTGGTTTAGTGGTAAAATCCAACGTTGCCATCGTTGGGCCCCCGGTTCGATTCCGGGCTTGCGCAGTTTCTTTTTTTTCTGATTTTTATTTTTTTGTTCCTG
>L_1374
CTCATATACGCTGCCAGAAGATGACATGAAAATTAAGAAACAATCATCAGCTTCAATGGAAGTTGAAGTGCAAGGATAAATAATACTATTTAGAAATATGGATTTTTCCCTCGTTGACTAGAAGATCTGTGAAGATTGGGTGAATAGTTTAATAATTATTGGATCCCATTATTGATCAAGGCTATAATACTTGACTATTTGGCGAATTTTGAGATAATTGTTGGGATTCCATTGTTGATAAAGGCTATAATATTATGTATACAGAATATACTTTAGAAGTTCTCCTCGATGATATAGGAATCCTCGAAATGGAATCTATATTTCTACATACTAATATTACGATTATTCCTCATTCCCTTTTATATGTTTCATTATCCTATTGCATTATCAATCNNNNNNNNNNNNNNNNNNNNNNnnnnnnnnnnnnnnnnnnnnnnnnnnnnnnnnnnnnnnnnnnnnnnnnnnnnnnnnnnnnnnnnnnnnnnnnnnnnnnnnnnnnnnnnnnnnnnnnnnnnnnnnnnnnnnnnnnnnnnnnnnnnnnnnnnnnnnnnnnnnnnnnnnnnnnnnnnnnnnnnnnnnnnnnnnnnnnnnnnnnnnnnnnnnnnnnnnnnnnnnnnnnnnnnnnnnnnnnnnnnnnnnnnnnnnnnnnnnnnnnnnnnnnnnnnnnnnnnnnnnnnnnnnnnnnnnnnnnnnnnnnnnnnnnnnnnnnnnnnnnnnnnnnnnnn
>L_1528
CTCATATACGCTGCCANNNNNTGACATGAAAATTAAGAAACAATCATCAGCTTCAATGGAAGTTGAAGTGCAAGGATAAATAATACTATTTAGAAATATGGATTTTTCCCTCGTTGACTAGANGATCTGTGANNNNNNGGTNNNNNNTTTAATAATTATTGGATCCCANTATTGATCAAGGCTATAATACTNNNCTATTTNNCNNNNNTTGNNNNNATTGTTGNNNNNNNNNNNNNNNNNNNNNNNNNNNNNTTATGTATACAGAATATACTTNNNNNNNNNNNNNNNNNNNNNNNNNNNNNNNNNNNNNNNNNNNNNTATTTNNNNNNANNNNNATTACGNNNNNNNNNNNNNNNNNNNNNNNNNNNNNNNNNNNNNNNNNNNNNNNNNNNNNNNNNNNNNNNNNNNNNNNNNNNNNNNNNNNNNNNNNNNNNNNNNNNNNNNNNNNNNNNNNNNNNNNNNNNNNNNNNNNNNNNNNNNNNNNNNNNNNNNNNNNNNNNNNNNNNNNNNNNNNNNNNNNNNNNNNNNNNNNNNNNNNNNNNNNNNNNNNNNNNNNNNNNNNNNNNNNNNNNNNNNNNNNNNNNNNNNNNNNNNNNNNNNNNNNNNNNNNNNNNNNNNNNNNNNNNNNNNNNNNNNNNNNNNNNNNNNNNNNNNNNNNNNNNNNNNNNNNNNNNNNNNNNNNNNN-NNNNNNNNNNNNNnnnnnnnnnnnnnnnnnnnnnnnnnn
>NCYC110
nnnnnnnnnnnnnnnnnnnnnnnnnnnnnnnnnnnnnnnnnnnnnnnnnnnnnnnnnnnnnnnnnnnnnnnnnnnnnnnnnnnnnnnnnnnnnnnnnnnnnnnnnnnnnnnnnnnnnnnnnnnnnnnnnnnnnnnnnnnnnnnnnnnnnnnnnnnnnnnnnnnnnnnnnnnnnnnnnnnnnnnnnnnnnnnnnnnnnnnnnnnnnnnnnnnnnnnnnnnnnnnnnnnnnnnnnnnnnnnnnnnnnnnnnnnnnnnnnnnnnnnnnnnnnnnnnnnnnnnnnnnnnnnnnnnnnnnnnnnnnnnnnnnnnnnnnnnnnnnnnnnnnnnnnnnnnnnnnnnnnnnnnnnnnnnnnnnnnnnnnnnnnnnnnnnnnnnnnnnnnnnnnnnnnnnnnnnnnnnnnnnnnnnnnnnnnnnnnnnnnnnnnnnnnnnnnnnnnnnnnnnnnnnnnnnnnnnnnnnnnnnnnnnnnnnnnnnnNNNNNNATNNNNNNNNNNTGATAGACGNNNNNNNNNNNNNNNNNNAACANNNNNNNTATCATNNNNNNNNNNNNNAATTNNNNNNNGAGNNNANNAACNNNNNNNNNNNTTTATCCANNNATAGNTTTCACAANAAAACAAGCGCAAGNNNTTTAGNNNNAAAATCCANNGTTGCCATNNTTGGGCCCCCGNTNNGATTCCGNNCTNNCGNNGNTTCTTTTTTTTNNNATTTTTATTTTTTTGTTCCTG
>NCYC361
nnnnnnnnnnnnnnnnnnnnnnnnnnnnnnnnnnnnnnnnnnnnnnnnnnnnnnnnnnnnnnnnnnnnnnnnnnnnnnnnnnnnnnnnnnnnnnnnnnnnnnnnnnnnnnnnnnnnnnnnnnnnnnnnnnnnnnnnnnnnnnnnnnnnnnnnnnnnnnnnnnnnnnnnnnnnnnnnnnnnnnnnnnnnnnnnnnnnnnnnnnnnnnnnnnnnnnnnnnnnnnnnnnnnnnnnnnnnnnnnnnnnnnnnnnnnnnnnnnnnnnnnnnnnnnnnnnnnnnnnnnnnnnnnnnnnnnnnnnnnnnnnnnnnnnnnnnnnnnnnnnnnnnnnnnnnnnnnnnnnnnnnnnnnnnnnnnnnnnnnnnnnnnnnnnnnnnnnnnnnnnnnnnnnnnnnnnnnnnnnnnnnnnnnnnnnnnnnnnnnnnnnnnnnnnnnnnnnnnnnnnnnnnnnnnnnnnnnnnnnnnnnnnnnnnnnnnnnnnnnnnnnnnnnnnnnnnnnnnnnnnnnnnnnnnnnnnnnnnnnnnnnnnnnnnnnnnnnnnnnnnnnnnnnnnnnnnnnnnnnnnnnnnnnnnnnnnnnnnnnnnnnnnnnnnnnnnnnnnnnnnnnnnnnnnnnnnnnnnnnnnnnnnnnnnnnnnnnnnnnnnnnnnnnnnnnnnnnnnnnnnnnnnnnnnnnnnnnnnnnnnnnnnnnnnnnnnnnnnnnnnnnnnnnnnnnnnnnnnnnnnnnn
>RM11_1A
CTCATATACGCTGCCAGAAGATGACATGAAAATTAAGAAACAATCATCAGCTTCAATGGAAGTTGAAGTGCAAGGATAAATAATACTATTTAGAAATATGGATTTTTCCCTCGTTGACTAGAAGATCTGTGAAGATTGGGTGAATAGTTTAATAATTATTGGATCCCATTATTGATCAAGGCTATAATACTTGACTATTTGGCGAATTTTGAGATAATTGTTGGGATTCCATTGTTGATAAAGGCTATAATATTATGTATACAGAATATACTTTAGAAGTTCTCCTCGATGATATAGGAATCCTCGAAATGGAATCTATATTTCTACATACTAATATTACGATTATTCCTCATTCCCTTTTATATGTTTCATTATCCTATTGCATTATCAATCCTTGCACTTCAGCTTCCTCTAACTTCGATGACAGCTTCTCATAACTTGTGTCATCATCTTTACACCGTATATGATAATATATTGATAATATAACTATTAGTTGATAGGCGATAGTGGATTTTTATTCCAACACACTAATTATCATTCGTTACATCTCAAATTGGTTAGAGAAGTTACAATCATTATTATTGATCTATCCAAGGATAGATTTCACAAGAAAACAAGCGCAAGTGGTTTAGTGGTAAAATCCAACGTTGCCATCGTTGGGCCCCCGGTTCGATTCCGGGCTTGCGCAGTTTCTTTTTTTTCTGATTTTTATTTTTTTGTTCCTG
>S288c
CTCATATACGCTGCCAGAAGATAACATGAAAATTAAGAAACAATCATCAGCTTCAATGGAAGTTGAAGTGCAAGGATAAATAATACTATNNNNNNNNNNGGATTTNnNNNNNNNNNACTAGAAGATCTGTGAAGATNGGGTGAATAGTTTAATAATTATTGGATCCCATTATTGATCAAGGCTANNNNNNNNNNNNNNNNNNNNNNNNNNGAGATAATTGTTGGGATTCCATNGTTGATAAAGGCCATAATATTATGTATACAGGATATACTnnAGAAGTTCTCCTCGATGATNNNNNNNNNNNNNNNNNNNNNNNNNNNNNNNNNNNNNNNNNNNNNNNNNNNNNNNNNNNNNNNNNNNNNNNNNNNNNNNNNNNCTATTGCATTNTCAATCCTTGCACTTCAGCTTNNNNNNNNNNNNNNNNNNNNNNNNNNNNNNNNNNNTCATCATCTTTACACNNNNNNNNNNNNNNNNNNNNNNNNNNNNNnNNNNNNNNNNNNACGATAGTGGATTTTTATTCCAACANNCNNNNNNNNNNNNNNNNNNNNNNNNNNNNNNNNNNNNNNNNNNNNNNNNNNNNNNNNNNNNNTCCAAGGATAGTTTTCACAAGAAAACAAGCGCAAGTGGTTTAGTGGTAAANNNNnNNNNNNNNNNNNNNNNNNNNNNNNNNNNNNNCCGGGCTTGCGCAGTTTCTTTTTTTTCTGATTTTTATTTTTTTGTTCCTG
>SK1
CTCATATACGCTGCCAGAAGATAACATGAAAATTAAGAAACAATCATCAGCTTCAATGGAAGTTGAAGTGCAAGGATAAATAATACTATTTAGAAATATGGATTTTT-CCTCGTTGACTAGAAGATCTGTGAAGATTGGGTGAATAGTTTAATAGTTATTGGATCCCATTATTGATCAAGGCTATAATACTTGACTATTTGGCGAATTTTGAGATAATTGTTGGGATTCCATTGTTGATAAAGGCCATAATATTATGTATACAGGATATACT--AGAAGTTCTCCTCGATGATATAGGAATCCTCGAAATGGAATCTATATTTCTACATACTAATATTACGATTATTCCTCATTCCCTTTTATATGTTTCATTATCCTATTGCATTATCAATCCTTGCATTTCAGCTTCCTCTAACTTCGATGACAGCTTCTCATAACTTAAGTCATCATCTTTATACCGTATATGATAATATATTGATAATATAACTATTAGTTGATAGACGATAGTGGATTTTTATTCCAACACACTAATTATCATTCGTTACATCTCAAATTGGTTAGAGAGGTTACAAACATTATTATTGATTTATCCAAGGATAGTTTTCACAAGAAAACAAGCGCAAGTGGTTTAGTGGTAAAATCCAACGTTGCCATCGTTGGGCCCCCGGTTCGATTCCGGGCTTGCGCAGTTTCTTTTTTTTCTGATTTTTATTTTTTTGTTCCTG
>UWOPS03_461_4
CTNNTATANNCTGCCAGAAGATAACATGAAAATTAAGAAACAATCATCAGCTTCAATGGAAGTTGAAGTGCAAGGATAAATAATACTATTTAGAAATATGGATTTTT-CCTCGTTGACTAGAAGATCTGTGAAGATTGGGTGAATAGTTTAATAATTATTGGATCCCATTATTGATCAAGGCTATAATACTTGACCATTTGGCGAATTTTGAGATAATTGTTGGGATTCCATTGTTGATAAAGGCTATAATATTATGNNNNNnnnnnnnnnnnnnnnnnnnnnnnnnnnnnnnnnnnnnnnnnnnnnnnnnnnnnnnnnnnnnnnnnnnnnnnnnnnnnnnnnnnnnnnnnnnnnnnnnnnnnnnnnnnnnnnnnnnnnnnnnnnnnnnnnnnnnnnnnnnnnnnnnnnnnnnnnnnnnnnnnnnnnnnnnnnnnnnnnnnnnnnnnnnnnnnnnnnnnnnnnnnnnnnnnnnnnnnnnnnnnnnnnnnnnnnnnnnnnnnnnnnnnnnnnnnnnnnnnnnnnnnnnnnnnnnnnnnnnnnnnnnnnnnnnnnnnnnnnnnnnnnnnnnnnnnnnnnnnnnnnnnnnnnnnnnnnnnnnnnnnnnnnnnnnnnnnnnnnnnnnnnnnnnnnnnnnnnnnnnnnnnnnnnnnnnnnnnnnnnnnnnnnnnnnnnnnnnnnnnnnnnnnnnnnnnnnnnnnnnnnnnnnnnnnnnnnnnnnnnnnnn
>UWOPS05_217_3
NNNNNNTNNNNTNNNNNNNNNNNNNNNNNNNNNNNNNNNNNNNNNNNCANNNNNNNNNNNNNNNNNNNNNNNNNNNNNNNNNNNNNNNNNNNNNNNNNNNNNNNNNN-NNNNNNNNNNNNNNNNNNNNNNNNNNNNNNNNNNNNNNNNNNNNNNNNNNNNNNNNNNNNNNNNNNNNNNNNNNNNNNNNNNNNNNNNNNNNNNNNNNNNNNNNNNNNNNNNNNNNNNNNNNNNNNNNNNNNNNNNNNNNNNNNNNNNNNNNNNnnnnnnnnnnnnnnnnnnnnnnnnnnnnnnnnnnnnnnnnnnnnnnnnnnnnnnnnnnnnnnnnnnnnnnnnnnnnnnnnnnnnnnnnnnnnnnnnnnnnnnnnnnnnnnnnnnnnnnnnnnnnnnnnnnnnnnnnnnnnnnnnnnnnnnnnnnnnnnnnnnnnnnnnnnnnnnnnnnnnnnnnnnnnnnnnnnnnnnnnnnnnnnnnnnnnnnnnnnNNNNNNNNNNNNNNNNNNNNNNNNNNNNNNNNNNNNNNNNNNNNNNNNNNNNNNNNNNNCNNNNNNNNNNNNNNNNNNNNNNGNNNNNNNNNNNNNNNNNNNNGANNNNNNNNNNNNNNNNNNNNNNAAGAAAANNNNNNNNNNNNNNNNNNNNNNNNNATCCANNNNNNNNNNNNNNNGGCCCCNNNNNNNNTTCCGNNNNNNNNNANNNNNNNTTTNNNNNNNNNTTTTTTTTTTTNTNNNNG
>UWOPS05_227_2
nnnnnnnnnnnnnnnnnnnnnnnnnnnnnnnnnnnnnnnnnnnnnnnnnnnnnnnnnnnnnnnnnnnnnnnnnnnnnnnnnnnnnnnnnnnnnnnnnnnnnnnnnnnnnnnnnnnnnnnnnnnnnnnnnnnnnnnnnnnnnnnnnnnnnnnnnnnnnnnnnnnnnnnnnnnnnnnnnnnnnnnnnnnnnnnnnnnnnnnnnnnnnnnnnnnnnnnnnnnnnnnnnnnnnnnnnnnnnnnnnnnnnnnnnnnnnnnnnnnnnnnnnnnnnnnnnnnnnnnnnnnnnnnnnnnnnnnnnnnnnnnnnnnnnnnnnnnnnnnnnnnnnnnnnnnnnnnnnnnnnnnnnnnnnnnnnnnnnnnnnnnnnnnnnnnnnnnnnnnnnnnnnnnnnnnnnnnnnnnnnnnnnnnnnnnnnnnnnnnnnnnnnnnnnnnnnnnnnnnnnnnnnnnnnnnnnnnnnnnnnnnnnnnnnnnnnnnnnnnnnnnnnnnnnnnnnnnnnnnnnnnnnnnnnnnnnnnnnnnnnnnnnnnnnnnnnnnnnnnnnnnnnnnnnnnnnnnnnnnnnnnnnnnnnnnnnnnnnnnnnnnnnnnnnnnnnnnnnnnnnnnnnnnnnnnnnnnnnnnnnnnnnnnnnnnnnnnnnnnnnnnnnnnnnnnnnnnnnnnnnnnnnnnnnnnnnnnnnnnnnnnnnnnnnnnnnnnnnnnnnnnnnnnnnnnnnnnnnnnnnnnnn
>UWOPS83_787_3
nnnnnnnnnnnnnnnnnnnnnnnnnnnnnnnnnnnnnnnnnnnnnnnnnnnnnnnnnnnnnnnnnnnnnnnnnnnnnnnnnnnnnnnnnnnnnnnnnnnnnnnnnnnnnnnnnnnnnnnnnnnnnnnnnnnnnnnnnnnnnnnnnnnnnnnnnnnnnnnnnnnnnnnnnnnnnnnnnnnnnnnnnnnnnnnnnnnnnnnnnnnnnnnnnnnnnnnnnnnnnnnnnnnnnnnnnnnnnnnnnnnnnnnnnnnnnnnnnnnnnnnnnnnnnnnnnnnnnnnnnnnnnnnnnnnnnnnnnnnnnnnnnnnnnnnnnnnnnnnnnnnnnnnnnnnnnnnnnnnnnnnnnnnnnnnnnnnnnnnnnnnnnnnnnnnnnnnnnnnnnnnnnnnnnnnnnnnnnnnnnnnnnnnnnnnnnnnnnnnnnnnnnnnnnnnnnnnnnnnnnnnnnnnnnnnnnnnnnnnnnnnnnnnnnnnnnnnnnnnnnnnnnnnnnnnnnnnnnnnnnnnnnnnnnnnnnnnnnnnnnnnnnnnnnnnnnnnnnnnnnnnnnnnnnnnnnnnnnnnnnnnnnnnnnnnnnnnnnnnnnnnnnnnnnnnnnnnnnnnnnnnnnnnnnnnnnnnnnnnnnnnnnnnnnnnnnnnnnnnnnnnnnnnnnnnnnnnnnnnnnnnnnnnnnnnnnnnnnnnnnnnnnnnnnnnnnnnnnnnnnnnnnnnnnnnnnnnnnnnnnnnnn
>UWOPS87_2421
nnnnnnnnnnnnnnnnnnnnnnnnnnnnnnnnnnnnnnnnnnnnnnnnnnnnnnnnnnnnnnnnnnnnnnnnnnnnnnnnnnnnnnnnnnnnnnnnnnnnnnnnnnnnnnnnnnnnnnnnnnnnnnnnnnnnnnnnnnnnnnnnnnnnnnnnnnnnnnnnnnnnnnnnnnnnnnnnnnnnnnnnnnnnnnnnnnnnnnnnnnnnnnnnnnnnnnnnnnnnnnnnnnnnnnnnnnnnnnnnnnnnnnnnnnnnnnnnnnnnnnnnnnnnnnnnnnnnnnnnnnnnnnnnnnnnnnnnnnnnnnnnnnnnnnnnnnnnnnnnnnnnnnnnnnnnnnnnnnNNNNNNNNNNNNNNNNNNNNNNNNNNNNNN-NNNNNNNNNN-NNNNNNNNNNNNNNNNNNNNNNNNNNNNNNNNNNNNNNNNNNNNNNNNNNNNNNNNNNNNNNNNNNNNNNNNNNNNNNNGTATNNNANNNNNTATNNANNNNNNNNCTANNAGNNNNNNNNNGATANNNNNNTNNNNNNNNNNNNNACNNNNNNTCATTCGTTANNNNNCAAATTGGTTAGAGAGGTTACAAACATTATTATTGATTTANCCAAGGATAGTTTTCACAAGAAAACAAGCGCAAGTGGTTTAGTGGTAAAANCCAACGTTGCCATCGTTGGGCCCCCGGTTCGATTCCGGGCTTGCGCAGTTTCTTTTTTCTCTGATTTTTATTTTTTTGTTCCTG
>W303
CTCATATACGCTGCCAGAAGATAACATGAAAATTAAGAAACAATCATCAGCTTCAATGGAAGTTGAAGTGCAAGGATAAATAATACTATTTAGAAATATGGATTTT-CCCTCGTTGACTAGAAGATCTGTGAAGATTGGGTGAATAGTTTAATAATTATTGGATCCCATTATNGATCAAGGCTATAATACTTGACTATTTGGCGAATTTTGAGATAATTGTTGGGATTCCATTGTTGATAAAGGCCATAATATTATGTATACAGGATATACT--AGAAGTTCTCCTCGATGATATAGGAATCCTCGAAATGGAATCTATATTTCTACATACTAATATTACGATTATTCCTCATTCCGTTTTATATGTTTCATTATCCTATTGCATTATCAATCCTTGCACTTCAGCTTCCTCTAACTTCGATGACAGCTTCTCATAACTTATGTCATCATCTTTACACCGTATATGATAATATATTGATAATATAACTATTAGTTGATAGACGATAGTGGATTTTTATTCCAACACACTAATTATCATTCGTTACATCTCAAATTGGTTAGAGAAGTTACAAACATTATTATTGATTTATCCAAGGATAGTTTTCACAAGAAAACAAGCGCAAGTGGTTTAGTGGTAAAATCCAACGTTGCCATCGTTGGGCCCCCGGTTCGATTCCGGGCTNGCGCAGTTTCTTTTTTTNCTGATTTTTATTTTTTTGTTCCTG
>Y12
nnnnnnnnnnnnnnnnnnnnnnnnnnnnnnnnnnnnnnnnnnnnnnnnnnnnnnnnnnnnnnnnnnnnnnnnnnnnnnnnnnnnnnnnnnnnnnnnnnnnnnnnnnnnnnnnnnnnnnnnnnnnnnnnnnnnnnnnnnnnnnnnnnnnnnnnnnnnnnnnnnnnnnnnnnnnnnnnnnnnnnnnnnnnnnnnnnnnnnnnnnnnnnnnnnnnnnnnnnnnnnnnnnnnnnnnnnnnnnnnnnnnnnnnnnnnnnnnnnnnnnnnnnnnnnnnnnnnnnnnnnnnnnnnnnnnnnnnnnnnnnnnnnnnnnnnnnnnnnnnnnnnnnnnnnnnnnnnnnnnnnnnnnnnnnnnnnnnnnnnnnnnnnnnnnnnnnnnnnnnnnnnnnnnnnnnnnnnnnnnnnnnnnnnnnnnnnnnnnnnnnnnnnnnnnnnnnnnnnnnnnnnnnnnnnnnnnnnnnnnnnnnnnnnnnnnnnnnnnnnnnnnnnnnnnnnnnnnnnnnnnnnnnnnnnnnnnnnnnnnnnnnnnnnnnnnnnnnnnnnnnnnnnnnnnnnnnnnnnnnnnnnnnnnnnnnnnnnnnnnnnnnnnnnnnnnnnnnnnnnnnnnnnnnnnnnnnnnnnnnnnnnnnnnnnnnnnnnnnnnnnnnnnnnnnnnnnnnnnnnnnnnnnnnnnnnnnnnnnnnnnnnnnnnnnnnnnnnnnnnnnnnnnnnnnnnnnnnnnnnnnnnn
>Y55
CTCATATACGCTGCCAGAAGATAACATGAAAATTAAGAAACAATCATCAGCTTCAATGGAAGTTGAAGTGCAAGGATAAATAATACTATTTAGAAATATGGATTTTT-CCTCGTTGACTAGAAGATCTGTGAAGATTGGGTGAATAGTTTAATAGTTATTGGATCCCATTATTGATCAAGGCTATAATACTTGACTATTTGGCGAATTTTGAGATAATTGTTGGGATTCCATTGTTGATAAAGGCCATAATATTATGTATACAGGATATACT--AGAAGTTCTCCTCGATGATATAGGAATCCTCGAAATGGAATCTATATTTCTACATACTAATATTACGATTATTCCTCATTCCCTTTTATATGTTTCATTATCCTATTGCATTATCAATCCTTGCATTTCAGCTTCCTCTAACTTCGATGACAGCTTCTCATAACTTAAGTCATCATCTTTATACCGTATATGATAATATATTGATAATATAACTATTAGTTGNNAGACGATAGTGGATTTTTATTCCAACACACNNNTTATCATTCGTTACATCTCAAATTGGTTAGAGAGGTTACAAACATTATTATTGATTTATCCNNNNNNNNTTTTNNNNNNNNNNNNNGNNNNNNNNNNNTNNNNNNNNNNNNCAACGTTGCCATCNNNNNNNNNNNNNNNNNNNNNNNNNCNNGNNNNNTTTCTTTTTTTTCTGATTTTTATTTTTTTGTTCCTG
>Y9
nnnnnnnnnnnnnnnnnnnnnnnnnnnnnnnnnnnnnnnnnnnnnnnnnnnnnnnnnnnnnnnnnnnnnnnnnnnnnnnnnnnnnnnnnnnnnnnnnnnnnnnnnnnnnnnnnnnnnnnnnnnnnnnnnnnnnnnnnnnnnnnnnnnnnnnnnnnnnnnnnnnnnnnnnnnnnnnnnnnnnnnnnnnnnnnnnnnnnnnnnnnnnnnnnnnnnnnnnnnnnnnnnnnnnnnnnnnnnnnnnnnnnnnnnnnnnnnnnnnnnnnnnnnnnnnnnnnnnnnnnnnnnnnnnnnnnnnnnnnnnnnnnnnnnnnnnnnnnnnnnnnnnnnnnnnnnnnnnnnnnnnnnnnnnnnnnnnnnnnnnnnnnnnnnnnnnnnnnnnnnnnnnnnnnnnnnnnnnnnnnnnnnnnnnnnnnnnnnnnnnnnnnnnnnnnnnnnnnnnnnnnnnnnnnnnnnnnnnnnnnnnnnnnnnnnnnnnnnnnnnnnnnnnnnnnnnnnnnnnnnnnnnnnnnnnnnnnnnnnnnnnnnnnnnnnnnnnnnnnnnnnnnnnnnnnnnnnnnnnnnnnnnnnnnnnnnnnnnnnnnnnnnnnnnnnnnnnnnnnnnnnnnnnnnnnnnnnnnnnnnnnnnnnnnnnnnnnnnnnnnnnnnnnnnnnnnnnnnnnnnnnnnnnnnnnnnnnnnnnnnnnnnnnnnnnnnnnnnnnnnnnnnnnnnnnnnnnnnnnnnnnnn
>YIIc17_E5
NNNATATANNNTGNNNNNNNNNNNNNNGNNNNNNNNNNNNNNNNNNNNNNNNNNNNNNNNNNNNNNNNNNNNNNNNNNNNNNNNNNNNNNNNNNNNNNNNNNNNNNNNNNNNN-NNNNNNNNNNNNNNNNNNNNNNNNNNNNNNNNNNNNNNNNNNNN-NNNNNNNNNNNNNNNNNNN-NNNNNNNNNNNNNNNNNNNNnnnnnnnnnnnnnnnnnnnnnnnnnnnnnnnnnnnnnnnnnnnnnnnnnnnnnnnnnnnnnnnnnnnnnnnnnnnnnnnnnNNNNNNNNNNNNNNNNNNNNNNNNNNNNNTGNNNNNNNNNNNNNNNNNNNNNNNNNNNNNNNNNNNNNNNNNTTNNNTNNNNNNNNTTTCATTANNNNNNNGCNNNNNNAATCCTTGCACNNNNNNNNNNNNNNNNTTCGATGACAGCTTNNNNNNNNNNNNNTCATCATCNNNACANNNNNNATGATAATATATTGATAATATAACTATTAGTTGATAGGCGATAGTGGATTTTTATTCCAACACACTAATTATCATTCGTTACATCTCAAATTGGTTAGAGAAGTTACAATCATTATTATTGATCTATCCAAGGATAGATTTCACAAGAAAANNAGCGCAAGTGGTTTAGTGGTAAAATCCAACNTTNNNATCGTTGGGCCCCCGGTTCGATTCCGGGCTTGCNCAGTTTCTTTTTTTTCTGATTTTTATTTTTTTGTTCCTG
>YJM789
CTCATATACGCTGCCAGAAGATGACATGAAAATTAAGAAACAATCATCAGCTTCAATGGAAGTTGAAGTGCAAGGATAAATAATACTATTTAGAAATATGGATTTTTCCCTCGTTGACTAGAAGATCTGTGAAGATTGGGTGAATAGTTTAATAATTATTGGATCCCATTATTGATCAAGGCTATAATACTTGACTATTTGGCGAATTTTGAGATAATTGTTGGGATTCCATTGTTGATAAAGGCTATAATATTATGTATACAGAATATACTTTAGAAGTTCTCCTCGATGATATAGGAATCCTCGAAATGGAATCTATATTTCTACATACTAATATTACGATTATTCCTCATTCCCTTTTATATGTTTCATTATCCTATTGCATTATCAATCCTTGCACTTCAGCTTCCTCTAACTTCGATGACAGCTTCTCATAACTTGTGTCATCATCTTTACACCGTATATGATAATATATTGATAATATAACTATTAGTTGATAGGCGATAGTGGATTTTTATTCCAACACACTAATTATCATTCGTTACATCTCAAATTGGTTAGAGAAGTTACAATCATTATTATTGATCTATCCAAGGATAGATTTCACAAGAAAACAAGCGCAAGTGGTTTAGTGGTAAAATCCAACGTTGCCATCGTTGGGCCCCCGGTTCGATTCCGGGCTTGCGCAGTTTCTTTTTTTTCTGATTTTTATTTTTTTGTTCCTG
>YJM975
nnnnnnnnnnnnnnnnnnnnnnnnnnnnnnnnnnnnnnnnnnnnnnnnnnnnnnnnnnnnnnnnnnnnnnnnnnnnnnnnnnnnnnnnnnnnnnnnnnnnnnnnnnnnnnnnnnnnnnnnnnnnnnnnnnnnnnnnnnnnnnnnnnnnnnnnnnnnnnnnnnnnnnnnnnnnnnnnnnnnnnnnnnnnnnnnnnnnnnnnnnnnnnnnnnnnnnnnnnnnnnnnnnnnnnnnnnnnnnnnnnnnnnnnnnnnnnnnnnnnnnnnnnnnnnnnnnnnnnnnnnnnnnnnnnnnnnnnnnnnnnnnnnnnnnnnnnnnnnnnnnnnnnnnnnnNNNNNNNNNNNNNNNNCNNNNNNCCCTNNNNNNNNTNNNNNNNNNNNNNNGNNNNNNNNNNNNNNNNNNNNNNNNNNNNNNNNNNNNNGATGACNNNNNNNNNNNNNTTGTGTCATCNNNNNNNNNNNNNNNATGATAATNNNNNNNNNNNATNNNNNNNNNNTNATAGGCGANNNNGGATTNNNNNNCCAACACACTAATTATCATTCGTTACATCTCAAATTGGTTAGAGAAGTTACAATCATTATTATTGATCTATCCAAGGATAGATTTCACAAGAAAACAAGCGCAAGTGGTTTAGTGGTAAAATCCAACGTTGCCATCGTTGGGCCCCCGGTTCGATTCCGGGCTTGCGCAGTTTCTTTTTTTTCTGATTTTTATTTTTTTGTTCCTG
>YJM978
NNNNNNNNNNNNNNNAGAAGATGACATGAAAATTAAGAAACAATCATCAGNNNNAATGGAAGTTGAAGTGCAAGGATAAATAATACTATTTAGAAATATGGATTTTTCCCTCGTTGACTAGAAGATCTGTGAAGATTGGGTGAATAGTTTAATAATTATTGGATCCCATTATTGATCAAGGCTATAATACTTGACTATTTGGCGAATTTTGAGATAATTGTTGGGATTCCATTGTTGATAAAGGCTATAATATTATGTATACAGAATNNNNNNNNNNNGTTCTCCTCGATGATATAGGAATCCTCGAAATGGAATCTATATTTCTACATACTAATATTACGATTATTCCTCATTCCCTTTTATATGTTTCATTATCCTATTGCATTATCAATCCTTGCACTTCAGCTTCCTCTAACTTCGATGACAGCTTCTCATAACTTGTGTCATCATCTTTACACCGTATATGATAATATATTGATAATATAACTATTAGTTGATAGGCGATAGTGGATTTTTATTCCAACACACTAATTATCATTCGTTACATCTCNNNNNNNNNAGAGAAGTTACAATCATTATNNNNNNTCTANNNNNNNNNNNNTTTCACNNNNNNNNNNGCGNNNNNNNNNNANNNNNNNNNNNNNNCGNNGNNATCNNNNNNNNNNNNNNNNNNNNNNNNNNNNNNNNNNNNNCNNNNNNNNNNNNNNNNNNNNNNNNNNNNNNNN
>YJM981
NNNNNNNNNNNNNNNNNNNNNNNNNNNNNNNNNNNNNNNNNNNNNNNNNNNNNNNNNNNNNNNNNNNNNNNNNNNNNNNNNNNNNNNNNNNNNNNNNNNNNNNNNNNNNNNNNNNNNNNNNNNNNNNNNNNNNNNNNNNNNNANNNNNNNNNNNNNNANTNNNNNNNNNNNNNNNNNNNNGCNNNNNNNNNNNNNNNNNNNNNNNNNNNNNNNNNNNNNNNNNNNNNNNNNNNNNNNNNNAAGGCTATAATATTATGTATACANNNNNTACTTTANNNNNNNNNNNNNATGATATAGGAATNNNNNAAATGGAATCTATATTTCTANNNACTAATATTACGANNNNNNCNNNNNNCCTTTTATNNNNNTCANTATCCTATTGCATTATCAATCCTTGCACTTCANCTTCCTCTAACTTCGATGACAGCTTCTCATAACTTGTGTCANNNNNNTTACACCGTATATGATAATATATTGATAATATAACTATTAGTTGATAGGCGATAGTGGATTTTTATTCCAACACACTAATTATCATTCGTTACATCTCAAATTGGTTAGAGAAGTTACAATCATTATTATTGATCTATCCAAGGATAGATTTCACAAGAAAANAAGNNNAAGTGGTTTAGTGGTAAAATCCAACGTTGCCATCGTTGGGCCCCCGGTTCGATTCCGGGNNNGCGCAGTTTCTTTTTTNNNTGATTTTTATTTTTTTGTTCCTG
>YPS128
NNNNNNNNNNNNNNNNNNNNNNNNNNNNNNNNNNNNGANNNNNNNNNNNNNNNNNNTNNNNNNNNNNNNNCNNNNNNNNNNNNNNNNNNNNAGAAATATNNNNNNNN-NNNNNNNNACTAGAANNNCTGTGAAGATTGGGTGAATAGTTTAATAGTTATTGNNNCCCATTATTNATCAAGGCTATAATACTTGACTATTTGGCGAATTTTGAGATAATTGTTGGGATTCCATTGTTGATAAAGGCTATAATATTATGTANNNNNNNNNNNCT--NNNNNN-NNNNNCGATGATATAGGAATCCTCGAAATGGAATCCATATTTCTACATACTAANNNNN-NN------NN-NNTCCGTTTTATATGTTTCATTATCCTATTACATTATCAATCCTTGCACTTCAGCTTCCTCTAACTTCGATGGCAGCTTCTCATAACTTATGTCATCATCTTTACACCGTATATGATAATATATTGATAATATAACTATTAGTTGATAGACGATAGTGGATTTTTATTCCAACACACTAATTATCATTCGTTACATCTCAAATTGGNNNNNNNNNTTACAATCATTATTANNNNNNNNTCCAAGGATAGATTTCACAAGAAAACAAGCGCAAGTGGTNNNNNNNNNNNATCCAACGTTGCCATCGTTGGGCCCCCGGTTCGATTCCGGGCTTGCGNNNNNTCTTTTTTTTCTGATTTTTATTTTTTTGTTCCTG
>YPS606
nnnnnnnnnnnnnnnnnnnnnnnnnnnnnnnnnnnnnnnnnnnnnnnnnnnnnnnnnnnnnnnnnnnnnnnnnnnnnnnnnnnnnnnnnnnnnnnnnnnnnnnnnnnnnnnnnnnnnnnnnnnnnnnnnnnnnnnnnnnnnnnnnnnnnnnnnnnnnnnnnnnnnnnnnnnnnnnnnnnnnnnnnnnnnnnnnnnnnnnnnnnnnnnnnnnnnnnnnnnnnnnnnnnnnnnnnnnnnnnnnnnnnnnnnnnnnnnnnnnnnnnnnnnnnnnnnnnnnnnnnnnnnnnnnnnnnnnnnnnnnnnnnnnNNNNNNNNNNNNNNNNNNNNNNNNNNNNNNNN-NN------NN-NNNCCGTNNNNNNNNTNNNNNNNNNNNNNNNNNTTATCAATCCTTGCACTTCAGCTTCCTCTAACTTCGATGGCAGCTTCTCATAACTTATGTCATCATCTTTACACCGTATATGATAATATATTGATAATATAACTATTAGTTGATAGACGATAGTGGATTTTTATTCCAACACACTAATTATCATTCGTTACATCTCAAATTGGTTAGAGAAGTTACAATCATTATTATTCATCTATCCAAGGATAGATTTCACAAGAAAACAAGCGCAAGTGGTTTAGTGGTAAAATCCAACGTTGCCATCGTTGGGCCCCCGGTTCGATTCCGGGCTTGCGCAGTTTCTTTTTTTTCTGATTTTTATTTTTTTGTTCCTG
>YS2
nnnnnnnnnnnnnnnnnnnnnnnnnnnnnnnnnnnnnnnnnnnnnnnnnnnnnnnnnnnnnnnnnnnnnnnnnnnnnnnnnnnnnnnnnnnnnnnnnnnnnnnnnnnnnnnnnnnnnnnnnnnnnnnnnnnnnnnnnnnnnnnnnnnnnnnnnnnnnnnnnnnnnnnnnnnnnnnnnnnnnnnnnnnnnnnnnnnnnnnnnnnnnnnnnnnnnnnnnnnnnnnnnnnnnnnnnnnnnnnnnnnnnnnnnnnnnnnnnnnnnnnnnnnnnnnnnnnnnnnnnnnnnnnnnnnnnnnnnnnnnnnnnnnnnnnnnnnnnnnnnnnnnnnnnnnnnnnnnnnnnnnnnnnnnnnnnnnnnnnnnnnnnnnnnnnnnnnnnnnnnnnnnnnnnnnnnnnnnnnnnnnnnnnnnnnnnnnnnnnnnnnnnnnnnnnnnnnnnnnnnnnnnnnnnnnnnnnnnnnnnnnnnnnnnnnnnnnnnnnnnnnnnnnnnnnnnnnnnnnnnnnnnnnnnnnnnnnnnnnnnnnnnnnnnnnnnnnnnnnnnnnnnnnnnnnnnnnnnnnnnnnnnnnnnnnnnnnnnnnnnnnnnnnnnnnnnnnnnnnnnnnnnnnnnnnnnnnnnnnnnnnnnnnnnnnnnnnnnnnnnnnnnnnnnnnnnnnnnnnnnnnnnnnnnnnnnnnnnnnnnnnnnnnnnnnnnnnnnnnnnnnnnnnnnnnnnnnnnnnnnnnnn
>YS4
CTCATATACGCTGCCAGAANNNANNNNNNNANNNNNNAAACAATCATCAGCTTCNNNNNNNNNNNNNGNNCAAGNNNNNNNNNNNNNNTTTAGAANTATGGATTTT-CCCTCGTTGACTAGAAGATCTGTGAAGATTGNNNNNATAGTTTAATAATTATTGGATCCCANNNTTGATCAANNNNNNNNNNNNNNNNNNNNTNGCNAATTTTGANNNNNNTGTTGGGATTCCNNNGTTGATAAAGGCCATAATANNATNNNTACAGGATATANN--NGAANNTCTCCTCGATGATATAGGAATCCTCGAAATGGAATCTATATTTCTACATACTAATATTACGATTATTCCTCATTCCGTTTTATATGTTTCATTATCCTATTGCATTATCAATCCTTGCACTTCAGCTTCCTCTAACTTCGATGACAGCTTCTCATAACTTATGTCATCATCTTTACACCGTATATGATAATATATTGATAATATAACTATTAGTTGATNGACGATAGTGGNNNTTTATTCCAACACACTAATTATCATTCGTTACATCTCAAATTGGTTAGAGAAGTTACAAACATTATTATTGATTTATCCAAGGATAGTTTTCACAAGAAAACAAGCGCAAGTGGTTTAGTGGTAAAATCCAACGTTGCCATCGTNNNNCCCCCGGTNNNATTCCGGGCTTGCNNNNNTTCTTTTTTTTCNNNNNTTTNTNTTTTTGNNNNNG
>YS9
NNNNNNNNNNNNNNNNNNNNNNNNNNNNNNNNNNNNNNNNNNNNNNNNNNNNNNNNNNNNNNNNNNNNNNNNNNNNNNNNNNNNNNNNNNNNNAAANNNNNANNTNNNNNNNGNNNNNNNNNNNNNNNNNNNNNNNNNNNNNNNNNNTTNNNNNNNNNNNNNNNNNNNNNNNNNNNNNNNNCNNNANNNNNNGANNNNTTGGCNNNNNNTGNNNTAATTGTTGNNNNNNCATTGTTGATAAAGGCTATAATATTATGTATACAGAATNNNNNNNNNNNGTTCTCCTCGATGATATAGGAATCCNNGAAATGGAATCTATATTTCTACATACTAATATTACGATTATTCCTCATTCCCTTTTATATGTTTCATTATCCTATTGCATTATCAATCCTTGCANNNNNNCTTCCTCTAACTTCGATGACAGCTTCTCATAACTTGTGTCATCATCTTTACACCGTATATGATAATATATTGATAATATAACTATTAGTTGATAGGCGATAGTGGATTTTTATTCCAACACACTAATTATCATTCGTTACATCTCAAATTGGTTAGAGAAGTTACAATCATTATTATTGATCTATCCAAGGATAGATTTCACAAGAAAACAAGCGCAAGTGGTNNNNNNGTAAAATCCAACGTTGCCATCGTTGGGCCCCCGGTTCGATTCCGGGCTTGCGCAGTTTCTTTTTTTTCTGATTTTTATTTTTTTGTTCCTG
