# Supplementary material for: Evolutionary Genomics of Transposable Elements in Saccharomyces cerevisiae
Source: PLoS One. 2012 Nov 30;7(11):e50978. doi: 10.1371/journal.pone.0050978 (PMC3511429; doi:10.1371/journal.pone.0050978)
Supplement: File S7 — ZIP archive of SGRP strain alignments used for population genomic analyses. Alignments of the orthologous genomic region in each SGRP strain corresponding to each Ty insertion in our re-annotation of the S. cerevisiae reference genome. N’s represent low quality (<Q40 phred score) or missing data, primarily due to the low-coverage sequence of many SGRP strains. The DNA sequence of sacCer2 is included as “REF” and each alignment includes the TE locus and 200 bp of DNA sequence on either side of the Ty insertion site. A dummy sequence shows the position of each TE in the alignment with “T”s. (ZIP) [file pone.0050978.s007.zip › S7/chrVI_s159+_TY1.mfa]

>REF
CTTATTCCGTGGCCGCCCCTCCAAAAAGCTTCAAAATACACTCACCAGGCTTACTTCTTGTTGGGAGAAGAACCGTTATCGTTCACTTGATAATATTCCTACCAGTATGTTGTCCTATATGGAGTCATGAGCATACATGGTGCAAAATTATGGAATTAGCGCAATGAGTTTCAAACAGCAATTTGATCTTTTTATAAACACTGAAATGCCAGAATTGATAATGTAATAGGAAAAAAAAATGAAAAGATTCAAAACCGAAGATAAAATGAGATTATTTTTTTCTTTTATGTAGAAACATCGATTCGCTTCTGTGGGTTCCCATATCCTCGAGGAGAACTTCTAATATATTCTGTATAATTAATATTATAGCATTAACAACGGTATAATCTCAGTCATTATCCCAAAATTCACCTATTTTCCCATCATACCGATCTTTGCGAATACTTGAGCATGTAAATCAGAGATTCTATGTAACAGCTGCCCAGAAACCAGAAAACGTCTCTTAACCACTTCCATTGTTGGCATGTTGAAACCTCCTGCCGCCTTGATCATCCTTCGACTTAGGGAAGAATCTTAACAAATGAAATTTAACGTCAACGCGTAATAGAAAAAAAGCC
>index
-------------------------------------------------------------------------------------------------------------------------------------------------------------------------------------------------------TTTTTTTTTTTTTTTTTTTTTTTTTTTTTTTTTTTTTTTTTTTTTTTTTTTTTTTTTTTTTTTTTTTTTTTTTTTTTTTTTTTTTTTTTTTTTTTTTTTTTTTTTTTTTTTTTTTTTTTTTTTTTTTTTTTTTTTTTTTTTTTTTTTTTTTTTTTTTTTTTTTTTTTTTTTTTTTTTTTTTTTTTTTTTTTTTTTTTTTTTTTTTTTTTTTTTTTTTT--------------------------------------------------------------------------------------------------------------------------------------------------------------------------------------------------------
>273614N
nnnnnnnnnnnnnnnnnnnnnnnnnnnnnnnnnnnnnnnnnnnnnnnnnnnnnnnnnnnnnnnnnnnnnnnnnnnnnnnnnnnnnnnnnnnNNNNNNNNNNNNNNNNNNNNGTNNNNNNNNGAGTCATGAGCATACATGGNNNAAAATTNNNGANNNNNNGCAATGAGNNNCAAACAGCAATTTGNNNNNNNNNNNNNCACTGAAATGCCAGAATTGATAATGTAATAGGAAAAAAAA-TGAAAAGATTCAAAACCGAAGATGAAATGAGATTATTTTTTTCTNNNNNNTAGAAACATCGATTCGCTTCTGTGGGTTCCTATATCCTCGAGGAGAACTTCTAATATATTCTGTATAGTTAATATTATAGCATTAACAACGGTATAATCTCAGTCATTATCCCAGAATTCACCTATTTTCCCATCATACCGATCTTTGCGAATACTTGAGCATGTAAATCAGAGATTCTATATAACAGCTGCCCAGAAACCAGAAAACGTCTCTTAACCACTTCCATTGTTGGCATGTTGAAACCTCCTGCCGCCTNNNNNATCCTTCAACTTAGGGAAGAATCTTAACAAATGAAATTTAACGTCAACGCGTAATAGAAAAAAGGCC
>322134S
nnnnnnnnnnnnnnnnnnnnnnnnnnnnnnnnnnnnnnnnnnnnnnnnnnnnnnnnnnnnnnnnnnnnnnnnnnnnnnnnnnnnnnnnnnnnnnnnnnnnnnnnnnnnnnnnnnnnnnnnnnnnnnnnnnnnnnnnnnnnnnnnnnnnnnnnnnnnnnnnnnnnnnnnnnnnnnnnnnnnnnnnnnnnnnnnnnnnnnnnnnnnnnnnnnnnnnnnnnnnnnnnnnnnnnnnnnnnnnnnnnnnnnnnnnnnnnnnnnnnnnnnnnnnnnnnnnnnnnnnnnnnnnnnnnnnnnnnnnnnnnnnnnnnnnnnnnnnnnnnnnnnnnnnnnnnnnnnnnnnnnnnnnnnnnnnnnnnnnnnnnnnnnnnnnnnnnnnnnnnnnnnnnnnnnnnnnnnnnnnnnnnnnnnnnnnnnnnnnnnnnnnnnnnnnnnnnnnnnnnnnnnnnnnnnnnnnnnnnnnnnnnnnnnnnnnnnnnnnnnnnnnnnnnnnnnnnnnnnnnnnnnnnnnnnnnnnnnnnnnnnnnnnnnnnnnnnnnnnnnnnnnnnnnnnnnnnnnnnnnnnnnnnnnnnnnnnnnnnnnnnnnnnnnnnnnnnnnnnnnnnnnnnnnnnnnnnnnn
>378604X
CTTATTCCGTGGCCGCCCCACCAAAAAGCTTCAAAATACACTCACCAGGCTTACTTCTTGTTGGGAGAAGAACCGTTATCGTTCACTTGATAGTATTCCTACCAGTATGTTGTCCTATATGGAGTCATGAGCATACATGGTGCAAAATTATGGAATTAGCGCAATGAGTTTCAAACAGCAATTTGATCTTTTTATAGACACTGAAATGCCAGAATTGATAATGTAATAGGAAAAAAAA-TGAAAAGATTCAAAACCGAAGATGAAATGAGATTATTTTTTNCTTTTATGTAGAAACATCGATTCGCTTCTGTGGGTTCCTATATCCTCGAGNNNANCTTCTAATATATTCTGTATAATTAATATTATAGCATTAACAACGGTATAATCTCAGTCATTATCCCAGAATNNACCTATTTTCCCATCATACNGATCTTTGCGAATACTTGAGCATGTANNTCAGAGANNCTATATNNCAGCTGCCCNNNAACCAGAAAACGTCNCNNNNNNACTNNNNNNGNNGGCATGNTGAAACCTNNTGNCGCNNTGATCATCCTTCNACTTAGGGAAGNNNCNNNACAANTGAANNTTANCGNCANCGCNTAATANAAAAAAANNN
>BC187
nnnnnnnnnnnnnnnnnnnnnnnnnnnnnnnnnnnnnnnnnnnnnnnnnnnnnnnnnnnnnnnnnnnnnnnnnnnnnnnnnnnnnnnnnnnnnnnnnnnnnnnnnnnnnnnnnnnnnnnnnnnnnnnnnnnnnnnnnnnnnnnnnnnnnnnnnnnnnnnnnnnnnnnnnnnnnnnnnnnnnnnnnnnnnnnnnnnnnnnnnnnnnnnnnnnnnnnnnnnnnnnnnnnnnnnnnnnnnnnnnnnnnnnnnnnnnnnnnnnnnnnnnnnnnnnnnnnnnnnnnnnnnnnnnnnnnnnnnnnnnnnnnnnnnnnnnnnnnnnnnnnnnnnnnnnnnnnnnnnnnnnnnnnnnnnnnnnnnnnnnnnnnnnnnnnnnnnnnnnnnnnnnnnnnnnnnnnnnnnnnnnnnnnnnnnnnnnnnnnnnnnnnnnnnnnnnnnnnnnnnnnnnnnnnnnnnnnnnnnnnnnnnnnnnnnnnnnnnnnnnnnnnnnnnnnnnnnnnnNNNNNNN-NNNNNNNNNNNNNNNNNNNNNNNAAACCTCCTGCCGCNNNNNNNATCCNNNNNNNNNNNNNNNNNNNNNNACAAATGAAANNNNNNGTCAACGNNNNNTAGAAAAAAAGCC
>DBVPG1106
nnnnnnnnnnnnnnnnnnnnnnnnnnnnnnnnnnnnnnnnnnnnnnnnnnnnnnnnnnnnnnnnnnnnnnnnnnnnnnnnnnnnnnnnnnnnnnnnnnnnnnnnnnnnnnnnnnnnnnnnnnnnnnnnnnnnnnnnnnnnnnnnnnnnnnnnnnnnnnnnnnnnnnnnnnnnnnnnnnnnnnnnnnnnnnnnnnnnnnnnnnnnnnnnnnnnnnnnnnnnnnnnnnnnnnnnnnnnnnnnnnnnnnnnnnnnnnnnnnnnnnnnnnnnnnnnnnnnnnnnnnnnnnnnnnnnnnnnnnnnnnnnnnnnnnnnnnnnnnnnnnnnnnnnnnnnnnnnnnnnnnnnnnnnnnnnnnnnnnnnnnnnnnnnnnnnnnnnnnnnnnnnnnnnnnnnnnnnnnnnnnnnnnnnnnnnnnnnnnnnnnnnnnnnnnnnnnnnnnnnnnnnnnnnnnnnnnnnnnnnnnnnnnnnnnnnnnnnnnnnnnnnnnnnnnnnnnnnnnnnnnnnnnnnnnnnnnnnnnnnnnnnnnnnnnnnnnnnnnnnnnnnnnnnnnnnnnnnnnnnnnnnnnnnnnnnnnnnnnnnnnnnnnnnnnnnnnnnnnnnnnnnnnnnnnnnnnnnn
>DBVPG1373
CTTATTCCGTGGCCGCCCCTCCAAAAAGCTTCAAAATACACTCACCAGGCTTACTTCTTGTTGGGAGAAGAACCGTTATCGTTCACTTGATAATATTCCTACCAGTATGTTGTCCTATATGGAGTCATGAGCATACATGGTGCAAAATTATGGAATTAGCGCAATGAGTTTCAAACAGCAATTTGATCTTTTTATAGACACTGAAATGCCAGAATTGATAATGTAATAGGAAAAAAAA-TGAAAAGATTCAAAACCGAAGATGAAATGAGATTATTTTTTTCTTTTATGTAGAAACATCGATTCGCTTCTGTGGGTTCCTATATCCTCGAGGAGAACTTCTAATATATTCTGTATAATTAATNTTATAGCATTANCNNNNGTATAATNTCAGTCATTATCCCAGAATTCACNTATTTTCCCATCATNCNGATCTTTGCGANNNCNNNNNCNNNNNNNNNNNNNNNNNNNNNNNNNNNNNNNNNNNNNNNNNNNNNNNNNNNNNNNNNNNNNNNNNNNNNNNNNNNNNNNNNNNNNNNNNNNNNNNNNNNNNNNNNNN-NNNNNNNNNNNNNNNNNNNNNNNNNNNNNNNNNNNNNNNNNNNNNNNNNNAAAANNNNN
>DBVPG1788
NNNNNNNNNNNNNNNNNNNNNNNNNNNNNNNNNNNNNNNNNNNNNNNNNNNNNNNNNNNNTTGNNNNNNNNNNNNNNNNNNNNNNNNNNNNNATNNNNNNNNNNNNNNNNTGNNNNNTATGGNNNNNNNNNNNNNNNNNNNNNNNAATTATGGAATNNNNNNNNNGNNNNNNNNNNNNNNNNNNNNNNNNNTTNNNNNNNNNNNNNNNNNNNNNNNNNNNATGTAATAGGAAAAAANN-TGAAANNNNNNNNNNNNNNNNNNNNANTGNNNNNNTNNNNNNNNNNNNNNTNNNNNNNNNNNNNNNNNNNNNNNNNNNNNNNNNNNNNNNNNNNNNNNNNNNNNNNNNNNNNNNNNNNNNNNNNNNNNNNNNNNNNNNNNNNNNNnnnnnnnnnnnnnnnnnnnnnnnnnnnnnnnnnnnnnnnnnnnnnnnnnnnnnnnnnnnnnnnnnnnnnnnnnnnnnnnnnnnnnnnnnnnnnnnnnnnnnnnNNNNNNNNNNNNNNNNNNNNNNNNNNNNNNNNNNNNNNNNNNNNNNNNNNNNNNNNNNNNNNNNNNNNNNNNNNNNNNNNNNNNNNNNNNNNNNNNNNNNNNNNNNNNNNNNNNNNNNNNNNNNNNNNNN
>DBVPG1853
CTTATTCCGTGGCCGCCCCACCAAAAAGCTTCAAAATACACTCACCAGGCTTACTTCTTGTTGGGAGAAGAACCGTTATCGTTCACTTGATAATATTCCTACCAGTATGTTGTCCTATATGGAGTCATGAGCATACATGGTGCAAAATTATGGAATTAGCGCAATGAGTTTCAAACAGCAATTTGATCTTTTTATAGACACTGAAATGCCAGAATTGATAATGTAATAGGAAAAAAAA-TGAAAAGATTCAAAACCGNNGATNNNNNNNNNNNNNNNTTNNNNNNNNNNNNNNNNNNNNNNNNNNNNNNNNNNNNNNNNNNNNNNNNNNNNNNNNNNNNNNNNNNNNNNNNNNNNNNNNNNNNNNNNNNNNNNNNNNNNNNNNNNNNNNNNNNNNNNNNNNNNNNNNNNNNNNNNNNNNN-NNNNNNNNNNNNNNNNNNNNNNNNNNNNNNNNNNNNNNNNNNNNNNNNNNNNNNNNNNNNNNNNNNNNNNNNNNNNNNNNNNNNNNNNNNNNNNNNNNNNNNNNNNNNNNNNNNNNNNNNNNNNNNNNNNNNNNNNNNNNNNNNNNNNNNNNNNNNNNNNNNNNNNNNNNNNNNNNNNNNNNNNNNNNNNNnnnnn
>DBVPG6040
CNNNNNNNNNNNNNNNNNNNNNNNNNNNNNNNNNNNNNNNNNNNNNNNNNNNNNNNNNNNNNNNNNNNNNNNNNNNNNNNNNNNNNNNNNNNNNNNNNNNNNNNNNNNNNNNNNNNNNNNNNNNNNNNNNNNNNNNNNNNNNNNNNNNNNNNNNNNNNNNNNNNNNNNNNNNNN-NNNNNNNNNNNNNNNNNNNNNNNNNNNNNNNNNNNNNNNNNNNN-NNNN-NNNNNNNNNNNNnnnnnnnnnnnnnnnnnnnnnnnnnnnnnnnnnnnnnnnnnnnnnnnnnnnnnnnnnnnnnnnnnnnnnnnnnnnnnnnnnnnnnnnnnnnnnnnnnnnnnnnnnnnnnnnnnnnnnnnnnnnnnnnnnnnnnnnnnnnnnnnnnnnnnnnnnnnnnnnnnnnnnnnnnnnnnnnnnnnnnnnnnnnnnnnnnnnnnnnnnnnnnnnnnnnnnnnnnnnnnnnnnnnnnnnnnnnnnnnnnnnnnnnnnnnnnnnnnnnnnnnnnnnnnnnnnnnnnnnnnnnnnnnnnnnnnnnnnnnnnnnnnnnnnnnnnnnnnnnnnnnnnnnnnnnnnnnnnnnnnnnnnnnnnnnnnnnnnnnnnnnnnnnnnnnnnnnnnnnn
>DBVPG6044
CTTATTCCGTGGCCGCCCCTCCAAAAAGCTTCAAAATACACTCACCAGGCTTAGTTCTTGTTGGGAGAAGAACCGTTATCGTTCACTTGATAATATTCCTACCAGTATGTTGTCCTATATGGAGTCATGAGCATACATGGTGCAAAATTATGGAATTAGCGCAATGTGTTTCAAACAGCAATNGGATCTTTTTATAGACACNGAAATGCCAGAATTGATAATGTAATAGGAAAAAAAA-TGAAAAGATTCAAAACNGNNGATAAAANNNNNNNNNNNNNN-NNNNNNNNNNNnnnnnnnnnnnnnnnnnnnnnnnnnnnnnnnnnnnnnnnnnnnnnnnNNNNNNNNNNCNNNNNNNNNNNNATNNNNNNATTNNNNNNNNNNNNNNNNNNNNNNNNNNNCCAAAATTCNNNNNNNNTCNNNNNNNNNNGNNNNNNGCGNNNNNNTGAGCANNNNNNTCAGAGATTCTANNNNNNNNNTGCCCAGAAACCAGAAAACGTCTNNNNACCACTTCCATTGTTGGCATGTTGAAACCTCCTGCCGCCTTGATCATCNNNNAACTTAGGGAAGAATCTTAACAAATGAAATTTAACGTCAACGCGTAATAGAAAAAAAGCC
>DBVPG6765
CTTATTCCGTGGCCGCCCCACCAAAAAGCTTCAAAATACACTCACCAGGCTTACTTCTTGTTGGGAGAANNNNNNTTATCGTTCACTTGATAATATTCCTACCAGTATGTTGTCCTATATGGAGTCATGAGCATACATGGTGCAAAATTATGGAATTAGCGCAATGAGTTTCAAACAGCAATTTGATCTTTTTATAGACACTGAAATGCCAGAATTGATAATGTAATAGGAAAAAAAA-TGAAANNNTTCAAAACCGAAGATGAAATGAGATTATTTTTTTCTTTTATGTAGAAACATCGATTCGCTTCTGTGGGTTCCTATATCCTCGAGGAGAACTTCTAATATATTCTGTATAATTAATATTATAGCATTAACANNNGTATAATCTCAGTCATTATCCCAGNNNNNNNCTATTTTCCCATCATACCGATCTTTGCGNNTACTTGAGCATGTAAATCAGAGATTCTATATAACAGCTGNNCAGANNNCAGAANNCGTCTCTTAACCACTTCNATTNNTGGCATGTNGAAACCTCCTGCCGCCTTGATCATNNNNNNACTTAGGGAANNANNNNNNNAAATGAAATTTAACGTCANCGCGTAATAGAAAAAAAGCC
>K11
nnnnnnnnnnnnnnnnnnnnnnnnnnnnnnnnnnnnnnnnnnnnnnnnnnnnnnnnnnnnnnnnnnnnnnnnnnnnnnnnnnnnnnnnnnnnnnnnnnnnnnnnnnnnnnnnnnnnnnnnnnnnnnnnnnnnnnnnnnnnnnnnnnnnnnnnnnnnnnnnnnnnnnnnnnnnnnnnnnnnnnnnnnnnnnnnnnnnnnnnnnnnnnnnnnnnnnnnnnnnnnnnnnnnnnnnnnnnnnnnnnnnnnnnnnnnnnnnnnnnnnnnnnnnnnnnnnnnnnnnnnnnnnnnnnnnnnnnnnnnnnnnnnnnnnnnnnnnnnnnnnnnnnnnnnnnnnnnnnnnnnnnnnnnnnnnnnnnnnnnnnnnnnnnnnnnnnnnnnnnnnnnnnnnnnnnnnnnnnnnnnnnnnnnnnnnnnnnnnnnnnnnnnnnnnnnnnnnnnnnnnnnnnnnnnnnnnnnnnnnnnnnnnnnnnnnnnnnnnnnnnnnnnnnnnnnnnnnnnnnnnnnnnnnnnnnnnnnnnnnnnnnnnnnnnnnnnnnnnnnnnnnnnnnnnnnnnnnnnnnnnnnnnnnnnnnnnnnnnnnnnnnnnnnnnnnnnnnnnnnnnnnnnnnnnnnnnnnn
>L_1374
CTTATTCCGTGGCCGCCCCACCAAAAAGCTTCAAAATACACTCACCAGGCTTACTTCTTGTTGGGAGAAGAACCGTTATCGTTCACTTGATAATATTCCTACCAGTATGTTGTCCTATATGGAGTCATGAGCATACATGGTGCAAAATTATGGAATTAGCGCAATGAGTTTCAAACAGCAATTTGATCTTTTTATAGACACTGAAATGCCAGAATTGATAATGTAATAGGAAAAAAAA-TGAAAAGATTCAAAACCGAAGATGAAATGAGATTATTTTTTTCTTTTATGTAGAAACATCGATTCGCTTCTGTGGGTTCCTATATCCTCGANNNNNNNNNCTAATATATTCTGTATAATTAATATTATAGCATTAACAACGGTATAATCTCAGTCATTATCCNNNNNNNNACCTATTTTCCCATCATACCGATCTTTGCNNNNNNNNNNNNNTGTNNATNNNNNNNNNTATATAACAGCTGCNNNNNNNNNNNNNNNNNTNNNNNNNNNNNNNNNNNNNNNNNNNNNNNNNNNNNNNNNNNNNNNNNNNNNNNNNNNNNNNNNNNNNNNNNNNNNNNNNNNNNNNNNNNNNNNNNNNNNNNNNNNNNNNNNNNNNNNN
>L_1528
CTTATTCCGTGGCCGCCCCACCAAAAAGCTTCAAAATACACTCACCAGGCTTACTTCTTGTTGGGAGAAGAACCGTTATCGTTCACTTGATAGTATTCCTACCAGTATGTTGTCCTATATGGAGTCATGAGCATACATGGTGCAAAATTATGGAATTAGCGCAATGAGTTTCAAACAGCAATTTGATCTTTTTATAGACACTGAAATGCCAGAATTGATAATGTAATAGGAAAAAAAA-TGAAAAGATTCAAAACCGAAGATGAAATGAGATTATTTTTTTCTTTTATGTAGAAACATCGATTCGCTTCTGTGGGTTCCTATATCCTCGAGGAGAACTTCTAATATATTCTGTATAATTAATATTATAGCATTAACAACGGTATAATCTCAGTCATTATCCCAGAATTCACCTATTTTCCCATCATACCGATCTTTGCGAATACTNGAGCATGTAAATCAGAGATTCTATATAACAGCTGCCCAGAAACCAGAAAACGTCTCTTAACCACTTCCANTNTTGGCATGTTGAAACCTCCTGCCGCCTTGATCATCCTTCAACTTAGGGAAGANTCTTAACAAATGAAATTTAACGTCAACGCGTAATAGANAAAAAGCC
>NCYC110
nnnnnnnnnnnnnnnnnnnnnnnnnnnnnnnnnnnnnnnnnnnnnnnnnnnnnnnnnnnnnnnnnnnnnnnnnnnnnnnnnnnnnnnnnnnnnnnnnnnnnnnnnnnnnnnnnnnnnnnnnnnnnnnnnnnnnnnnnnnnnnnnnnnnnnnnnnnnnnnnnnnnnnnnnnnnnnnnnnnnnnnnnnnnnnnnnnnnnnnnnnnnnnnnnnnnnnnnnnnnnnnnnnnnnnnnnnnnnnnnnnnnnnnnnnnnnnnnnnnnnnnnnnnnnnnnnnnnnnnnnnnnnnnnnnnnnnnnnnnnnnnnnnnnnnnnnnnnnnnnnnnnnnnnnnnnnnnnnnnnnnnnnnnnnnnnnnnnnnnnnnnnnnnnnnnnnnnnnnnnnnnnnnnnnnnnnnnnnnnnnnnnnnnnnnnnnnnnnnnnnnnnnnnnnnnnnnnnnnnnnnnnnnnnnnnnnnnnnnnnnnnnnnnnnnnnnnnnnnnnnnnnnnnnnnnnnnnnnnnnnnnnnnnnnnnnnnnnnnnnnnnnnnnnnnnnnnnnnnnnnnnnnnnnnnnnnnnnnnnnnnnnnnnnnnnnnnnnnnnnnnnnnnnnnnnnnnnnnnnnnnnnnnnnnnnnnnnnn
>NCYC361
nnnnnnnnnnnnnnnnnnnnnnnnnnnnnnnnnnnnnnnnnnnnnnnnnnnnnnnnnnnnnnnnnnnnnnnnnnnnnnnnnnnnnnnnnnnnnnnnnnnnnnnnnnnnnnnnnnnnnnnnnnnnnnnnnnnnnnnnnnnnnnnnnnnnnnnnnnnnnnnnnnnnnnnnnnnnnnnnnnnnnnnnnnnnnnnnnnnnnnnnnnnnnnnnnnnnnnnnnnnnnnnnnnnnnnnnnnnnnnnnnnnnnnnnnnnnnnnnnnnnnnnnnnnnnnnnnnnnnnnnnnnnnnnnnnnnnnnnnnnnnnnnnnnnnnnnnnnnnnnnnnnnnnnnnnnnnnnnnnnnnnnnnnnnnnnnnnnnnnnnnnnnnnnnnnnnnnnnnnnnnnnnnnnnnnnnnnnnnnnnnnnnnnnnnnnnnnnnnnnnnnnnnnnnnnnnnnnnnnnnnnnnnnnnnnnnnnnnnnnnnnnnnnnnnnnnnnnnnnnnnnnnnnnnnnnnnnnnnnnnnnnnnnnnnnnnnnnnnnnnnnnnnnnnnnnnnnnnnnnnnnnnnnnnnnnnnnnnnnnnnnnnnnnnnnnnnnnnnnnnnnnnnnnnnnnnnnnnnnnnnnnnnnnnnnnnnnnnn
>RM11_1A
NNNNNNNNNNNNNNNNNNNNNNNNNNNNNNNNNNNNNNNNNNNNNNNNNNNNNNNNNNNNNNNNNNNNNNNNNNNNNNNNNNNNNNNNNNNNNNNNNNNNNNNNNNNNNNNNNNNNNNNNNNNNNNNNNNNNNNNNNNNNNNNNNNNNNNNNNNNNNNNNNNNNNNNNNNNNNNNNNNNNNNNNNNNNNNNNNNNNNNNNNNNNNNNNNNNNNNNNNNNNNNNNNNNNNNNNNNNNNN-NNNNNNNNNNNNNNNNNNNNNNNNNNNNNNNNNNNNNNNNNNNNNNNNNNNNNNNNNNNNNNNNNNNNNNNNNNNNNNNNNNNNNNNNNNNNNNNNNNNNNNNNNNNNNNNNNNNNNNNTAATATTATAGCATTAACAACGGTATAATCTCAGTCATTATCCCAGAATTCACCTATTTTCCCATCATACCGATCTTTGCGAATACTTGAGCATGTAAATCAGAGATTCTATATAACAGCTGCCCAGAAACCAGAAAACGTCTCTTAACCACTTCCATTGTTGGCATGTTGAAACCTCCTGCCGCCTTGATCATCCTTCAACTTAGGGAAGAATCTTAACAAATGAAATTTAACGTCAACGCGTAATAGAAAAAAAGCC
>S288c
CTTATTCCGTGGCCGCCCCTCCAAAAAGCTTCAAAATACACTCACCAGGCTTACTTCTTGTTGGGAGAAGAACCGTTATCGTTCACTTGATAATATTCCTACCNGTATGTTGTCCTATATGGAGTCATGAGCATACATGGTGCAAAATTATGGAATTAGCGCAATGAGTTTCAAACAGCAATTTGATCTTTTTATAAACACTGAAATGCCAGAATTGATAATGTAATAGGAAAAAAAAATGAAAAGATTCAAAACCGAAGATAAAATGAGATTATTTTTTTCTTTTATGTAGAAACATCGATTCGCTTCTGTGGGTTCCCATATCCTCGAGGANNNCTNCTAATATATTCTGTATAATTAATATTATAGCATTAACAACGGTATAATCTCAGTCATTATCCCAAAATTCACCTATTTTCCCATCATACCGATCTTTGCGAATACTTGAGCATGTAAATCAGAGATTCTATGTAACAGCTGCCCAGAAANCAGAAAACGTNNNNNNNNNNCTTNNATTGTTGGCATGTTGAAACCTCCTGCCNCCTTGATCATCCTTCGACTTAGGGAAGAATCTTAACAAATGAAATTTAACGTCANCGCGTAATAGAAAAAAAGCC
>SK1
CTTATTCCGTGGCCGCCCCTCCAAAAAGCTTCAAAATACACTCACCAGGCTTAGTTCTTGTTGGGAGAAGAACCGTTATCGTTCACTTGATAATATTCCTACCAGTATGTTGTCCTNTATGGAGTCATGAGCATACATGGTGCAAAATTATGGAATTAGCGCAATGTGTTTCAAACAGCAATTGGATCTTTTTATAGACACTGAAATGCCAGAATTGATAATGTAATAGGAAAAAAAA-TGAAAAGATTCAAAACCGAAGATAAAATGAGATTATTTTTTTCTTTTATGTAGAAACATCGATTCGCTTCTGTGGGTTCCTATATCCTCGAGGAGAACCTCTAATATATTCTGTATAATCAATATTATAGCATTAACAACGGTATAATCTCAGTCATTATCCCAAAATTCACCTATTTTCCCATCATACCGATCTTTGCGAATACTTGAGCATGTAAATCAGAGATTCTATGTAACAGCTGCCCAGAAACCAGAAAACGTCTCTTAACCACTTCCATTGTTGGCATGTTGAAACCTCCTGCCGCCTTGATCATCCTTCAACTTAGGGAAGAATCTTAACAAATGAAATTTAACGTCAACGCGTAATAGAAAAAAAGCC
>UWOPS03_461_4
nnnnnnnnnnnnnnnnnnnnnnnnnnnnnnnnnnnnnnnnnnnnnnnnnnnnnnnnnnnnnnnnnnnnnnnnnnnnnnnnnnnnnnnnnnnnnnnnnnnnnnnnnnnnnnnNNNNNNNNNNNNNNNNNNNNNNNNNNNNNNNNNNNNNNNNNNNNNNNNNNNNNNNNNNNNNNNNNNNNNNNNNNNNNNNNNNNNNNNNNNNNNNNNNNNNNNNNNNNNNNNNNNNNNNNNNNNNNNN-NNNNNNNNNNNNNNNNNNNNNNNNNNNNNNNNNNNNNNNNNNNNNNNNNNTNNNANNNNNNNNNNNNNNNNNNNNNNNNNNNNNNNNNNNNNNNNNNNNNNNNNNNNNNNNTGTATAATTAATATTATANNNNNNNNNNNGGTATNNNNNNNNTCATNNNNNCANNNNNNACNTATTTTCNNNNCATACCNATCTTTGCNAATACTTGAGCATGTAAATCAGAGATTCTATGTAACAGCTGCCCAGAAACCAGANNNNNNCTCTTAACCACTTCCATTGTTGGCATGTTGAAANNNNNTGCCGCCTTNATCATCCTTCAACTTAGGGAAGAATCTTAACAAATGAAATTTAANNNNNACGCGTAATAGAAAAAAAGCC
>UWOPS05_217_3
CTTATTCCGTGGCCGCCCCTCCAAAAAGCTTCAAAATACACTCACCAGGCTTACTTCTTGTTGGGAGAAGAACCGTTATCGTTCACTTGATAATATTCCTACCAGTATGTTGTCCTATATGGAGTCATGAGCATACATGGTGCAAAATTATGGAATTAGCGCAATGTGTTTCAAACAGCAATTGGATCTTTTTATAGACACTGAAATGCCAGAATTGATAATGTAATAGGAAAAAAAA-TGAAAAGATTCAAAACCGAAGATAAAATGAGATTATTTTTTTCTTTTATGTAGAAACATCGATTAGCTTCTGTGGGTTCCTATATCCTCGAGAAGAACTTCTAATATATTCTGTATAATTAATATTATAGCATTAACAACGGTATAATCTCAGTCATTATCCCAAAATTCACCTATTTTCCCATCATACCGATCTTTGCGAATACTTGAGCATGTAAATCAGAGATTCTATGTAACAGCTGCCCAGAAACNAGANNACGACTCNTAACCACTTCNATTGTTGGCATGTTGAAACCTCCTGCCGCNTTGATCATCCTTCAACTTAGGNAAGAATCTTANCAANTGAANTTTAACGTCAACGCGTAATAGAAAAAAAGCC
>UWOPS05_227_2
NNNNNNNNNNNNNNNNNNNNNNNNNNNNNNnnnnnnnnnnnnnnnnnnnnnnnnnnnnnnnnnnnnnnnnnnnnnnnnnnnnnnnnnnnnnnnnnnnnnnnnnnNNNNNNNNNNNNNNNNNNNNNNNNNNNNNNNNNNNNNNNNNNNNNNNNNANNNNNNGNNNNNNNNNNNNNNCAGNNNNNNNNNNNNNNNNNNNNNNNNNNNNNNCNNNNNNTNNNNNNNNNNNNGNAAAAAAAA-TGAAAAGNNNNNNAACNNNNNNNNNNNNNANNNNNNNTTTTTCTNNNNNNNNGAAACATCGNNNNNNNNNTGTGGNNNNNNNNATCCTCGAGAAGAACNNNNNNNNNNNNNNNNNNNNNNNNNATTATAGCATTAACAACGGTATAATNNNNNNNNNNATNCCANNANNNACNTATTTTCNCANNATACCGATCTTTGCGAATACNNNANNATGTAAATNNNNNNNNNTATGTAACAGCTGCCNNNNNNCNNNNNNNNNNCTCTTAACCACTTCCATTGTTGGCATGNNNNAACCTCCTGCCGCCTNNNNNNTCCTTCAACTTAGGGNNNNNNNNNNACAANNNAANNNNAACGTCAACGCGTAANNNAAAAAAAGCC
>UWOPS83_787_3
NNNNNNNNNNNNNNNNNNNNNNNNNNNNNNNNNNNNNNNNNNNNNNNNNNNNNNNNNNNNNNNNNNNNNNNNNNNNNNNNNNNNNNNNNNNNNNNNNNNNNNNNNNNNNNNNNNNNNNNNNNNNNNNNNNNNNNNNNNNNNNNNNNNNNNNNNNNNNNNNNNNNNNNNNNNNNNNNNNNNNNNNNNNNNNNNNNNNNNNNNNNNAATNNNNNNNNNNNNNNNNNNNNNNNNNNNNNNN-NNNNNNNNNNNNNNNNNNNNNNNNNNNNNNNNNNNNNNNNNNNNNNNNNNNNNNNNNNNNNNNNNNNNNNNNNNNNNNNNNNNNNNNNNNNNNNNNNNNNNNNNTATNNNNNNNNNNNNNNNTATNNNNNNNNNNNNNNCGNNNNNNNNNNNNNNNNNNNNNNANAATTNNNNNATTTNNNNNNNNNNNNNATCNNNNNNNNNNNNNNNNNNNNNNNNNNNNNNNTTCTNNNNNNNNNNNNNNNNNNNNNNNNNNNACGNNNNNNNNNNNNNNNNNNTNNNNNNNNNNNNNNNNNNNNNNNNNNNNNNNNNNNNNNNNNNNNNNNNNNNNNNNNNNNNNNNNNNNNANNNNNNNNNNNNNNNNNNNNNNAAAANNNNN
>UWOPS87_2421
NNNNNNNNNNNNNNNNNNNNNCAAAANNNNNNANNNNNCNNNNNCCAGGCTNNNNNNNNNNNNGGAGAANNNNNNNNNNCGTTCACTTGATANNNNNNCTACCAGTATGTTGTCCTAAATGGAGTCATGAGCATACATGGTGCAAAATTATGGAATTAGCGCAATGAGTTTCAAACAGCAATTTGATCTTTTTATAGACACTGAAATGCCAGAATTGATAATGTAATAGGAAAAAAAA-TGAAAAGATTCAAAACCGAAGATAAAATGAGATTATTTTTTTCTTTTATGTAGAAACATCGATTCGNNNNTGTGGGTTCCTNNNNNNTCGATGAGAACTTCTAATATATTCTGTATAATCAATATTATAGCATTAACAACGGTATAATCTCAGTCATTATCCCAAAATTCACCTATTTTCCCATTATACCGATCTTTCCGAATACTTGAGCATGTAAATANNNNNNTCTATGTAACAGCTGCCCANNNN-------NNNNNTCTTAACCACTTCCATTGTTGGTATGTTGAAACCTCCTGCCGCCTTGATCATCCTTCAANNNNNNAAAGAATNNNNNNAAATGAAANNNNNNGTNNNNGNNNNNNNNNNNAANNNNN
>W303
CTTATTCCGTGGCCGCCCCTCCAAAAAGCTTCAAAATACACTCACCAGGCTTACTTCTTGTTGGGAGAAGAANNGTTATCGTTCACTTGATAATATTCCTACCAGTATGTTGTCCTATATGGAGTCATGAGCATACATGGNGCAAAATTATGGAATTAGCGCAATGAGTTTCAAACAGCAATTTGATCTTTTTATAAACACTNNNATGCCAGNNNNNATAATGTAATAGGAAANNNNAATGNNNNNNNNCAAAACCGAANATAAAATGAGATNNNNTTTTTCTTTTATGTAGAANNNTNNNNNNNNNNCTGTGGGTTCCCATATCCTCGAGGAGAACTTCTAATATATTCTGTATAATTAATATTATAGCATTAACAACGGNATAATCTCNNTCATTATCCCAAAATTCACCTANTTTNCCATCATACCGATCTTTGCGAATACTTGAGCATGTAAATCAGAGATTCTATGTAACAGCTGCCCAGAAACCAGAAAACGTCTCTTAACCACTTCCATTGTTGGCATGTTGAAACCTCCTGCCGCCTTGATCATCCTTCGACTTAGGGAAGAATCTTAACAAATGAAATTTAACGTCAACGCGTAATAGAAAAAAAGCC
>Y12
nnnnnnnnnnnnnnnnnnnnnnnnnnnnnnnnnnnnnnnnnnnnnnnnnnnnnnnnnnnnnnnnnnnnnnnnnnnnnnnnnnnnnnnnnnnnnnnnnnnnnnnnnnnnnnnnnnnnnnnnnnnnnnnnnnnnnnnnnnnnnnnnnnnnnnnnnnnnnnnnnnnnnnnnnnnnnnnnnnnnnnnnnnnnnnnnnnnnnnnnnnnnnnnnnnnnnnnnnnnnnnnnnnnnnnnnnnnnnnnnnnnnnnnnnnnnnnnnnnnnnnnnnnnnnnnnnnnnnnnnnnnnnnnnnnnnnnnnnnnnnnnnnnnnnnnnnnnnnnnnnnnnnnnnnnnnnnnnnnnnnnnnnnnnnnnnnnnnnnnnnnnnnnnnnnnnnnnnnnnnnnnnnnnnnnnnnnnnnnnnnnnnnnnnnnnnnnnnnnnnnnnnnnnnnnnnnnnnnnnnnnnnnnnnnnnnnnnnnnnnnnnnnnnnnnnnnnnnnnnnnnnnnnnnnnnnnnnnnnnnnnnnnnnnnnnnnnnnnnnnnnnnnnnnnnnnnnnnnnnnnnnnnnnnnnnnnnnnnnnnnnnnnnnnnnnnnnnnnnnnnnnnnnnnnnnnnnnnnnnnnnnnnnnnnnnnnnnnn
>Y55
CTTATTCCGTGGCCGCCCCTCCAAAAAGCTTCAAAATACACTCACCAGGCTTAGTTCTTGTTGGGAGAAGAACCGTTATCGTTCACTTGATAATATTCCTACCAGTATGTTGTCCTATATGGAGTCATGAGCATACATGGTGCAAAATTATGGAATTAGCGCAATGTGTTTCAAACAGCAATTGGATCTTTTTATAGACACTGAAATGCCAGAATTGATAATGTAATAGGAAAAAAAA-TGAAAAGATTCAAAACCGAAGATAAAATGAGATTATTTTTTTCTTTTATGTAGAAACATCGATTCGCTTCTGTGGGTTCCTATATCCTCGAGGAGAACCTCTAATATATTCTGTATAATCAATATTATAGCATTAACAACGGTATAATCTCAGTCATTATCCCAAAATTCACCTATTTTCCCATCATACCGATCTTTGCGAATACTTGAGCATGTAAATCAGAGATTCTATGTAACAGCTGCCCAGAAACCAGAAAACGTCTCTTAACCACTTCCATTGTTGGCATGTTGAAACCTCCTGCCGCCTTGATCATCCTTCAACTTAGGGAAGAATCTTNACAAATGAAATTTAACGTCAACGCGTAATAGAAAAAAAGCC
>Y9
nnnnnnnnnnnnnnnnnnnnnnnnnnnnnnnnnnnnnnnnnnnnnnnnnnnnnnnnnnnnnnnnnnnnnnnnnnnnnnnnnnnnnnnnnnnnnNNNNNNNNN-NNNNNNNNNNNNNNNNNNNNNNNNNNAGNNNNNNNNNNNNAAANNNNNNGAANNNNNGCANNNNNNNNCAAACAGNNNNNNNNNNNNNNNNNNNNNNNNNNNNTGCCAGAATTGATAATGTAATAGGAAAAAAAAATGAAAAGATTCAAAACCGAAGATAAAATGAGATTATTTTTTTCTNNNNNNTAGAAACATCGATTCGCTTCTGTGGGTTCCCATATCCTCGAGGAGAACTTCTAATATATTCTGTATAATTAATATTATAGCATTAACAACGGTATAATCTCAGTCATTATCCCAAAATTCACCTATTTTCCCATCATACCGATCTTTGCGAATACTNGAGCATGTAAATCAGAGATTCTATGTAACAGCTGCCCAGAAACCAGAAAACGTCTCTTANCCACTTCCATTGTTGGCATGTNNAAACCTCCTGCCGCCTTGATCATCCTTCGACTNAGGGAAGAATCTTAACAAATGAAATTTAACGTCAACGCGTAATAGAAAAAAAGCC
>YIIc17_E5
NTTATTCCGTGGCCGCCCCNNNNNAAAGCTTCAANNNANNNTNNNNNNGNNNNNNTCTTGTTGGGANNNNAACCGTTNNNGTNNNNTTGANNNNNNTNNNNNNNNNNTGNNNNNNNNNNNNNNNNNNNNNNNNNNNNNNNNNNNNNNNNNNNNNNNNNNNNNNNNNNNNN-NNNNNNNNNnnnnnnnnnnnnnnnnnnnnnnnnnnnnnnnnnnnnnnnnnnnnnnnnnnnnnnnnnnnnnnnnnnnnnnnnnnnnnnnnnnnnnnnnnnnnnnnnnnnnnnnnnnnnnnnnnnnnnnnnnnnnnnnnnnnnnnnnnnnnnnnnnnnnnnnnnnnnnnnnnnnnnnnnnnnnnnnnnnnnnnnnnnnnnnnnnnnnnnnnnnnnnNNNNNNNNNNNNNNNNNNNNANNNNNNTATTTTNNNNNNATACCGATCTTTGCGNNNNNNTGAGCNNNNNNATCAGAGATTCTANNNNNNNNNTGCCCAGAAACCAGAAAACNNNNNNNNNNNNNNNNCATTGTTGGCATGTTGAAACNTCCTGCNGCCTTNATNATCCTTCAANTTNGGGAAGANTNTTNNCAAATGAAATTTANCGTCAACGNGTAANANAAAAAAGGCN
>YJM789
CTTATTCCGTGGCCGCCCCACCAAAAAGCTTCAAAATACACTCACCAGGCTTACTTCTTGTTGGGAGAAGAACCGTTATCGTTCACTTGATAATATTCCTACCAGTATGTTGTCCTATATGGAGTCATGAGCATACATGGTGCAAAATTATGGAATTAGCGCAATGAGTTTCAAACAGCAATTTGATCTTTTTATAGACACTGAAATGCCAGAATTGATAATGTAATAGGAAAAAAAA-TGAAAAGATTCAAAACCGAAGATGAAATGAGATTATTTTTTTCTTTTATGTAGAAACATCGATTCGCTTCTGTGGGTTCCTATATCCTCGAGGAGAACTTCTAATATATTCTGTATAATTAATATTATAGCATTAACAACGGTATAATCTCAGTCATTATCCCAGAATTCACCTATTTTCCCATCATACCGATCTTTGCGAATACTTGAGCATGTAAATCAGAGATTCTATATAACAGCTGCCCAGAAACCAGAAAACGTCTCTTAACCACTTCCATTGTTGGCATGTTGAAACCTCCTGCCGCCTTGATCATCCTTCAACTTAGGGAAGAATCTTAACAAATGAAATTTAACGTCAACGCGTAATAGAAAAAAAGCC
>YJM975
CTTATTCCGTGGCCGCCCCACCAAAAAGCTTCAAAATACACTCACCAGGCTTACTTCTTGTTGGGAGAAGAACCGTTATCGTTCACTTGATAATATTCCTACCAGTATGTTGTCCTATATGGAGTCATGAGCATACATGGTGCAAAATTATGGAATTAGCGCAATGAGTTTCAAACAGCAATTTGATCTTTTTATAGACACTGAAATGCCAGAATTGATAATGTAATAGGAAAAAAAA-TGAAAAGATTCAAAACCGAAGATGAAATGAGATTATTTTTTTCTTTTATGTAGAAACATCGATTCGCTTCTGTGGGTTCCTATATCCTCGAGGAGAACTTCTAATATATTCTGTATAATTAATATTATAGCATTAACAACGGTATAATCTCAGTCATTATCCCAGAATTCACCTATTTTCCCATCATACCGATCTTTGCGAATACTTGAGCATGTAAATCAGAGATTCTATATAACAGCTGCCCAGAAACCAGAAAACGTCTCTTAACCACTTCCATTGTTGGCATGTTGAAACCTCCTGCCGCCTTGATCATCCTTCAACTTAGGGAAGAATCTTAACAAATGANATTTAACGTCAACGCGTAATAGAAAAAANGCC
>YJM978
nnnnnnnnnnnnnnnnnnnnnnnnnnnnnnnnnnnnnnnnnnnnnnnnnnnnnnnnnnnnnnnnnnnnnnnnnnnnnnnnnnnnnnnnnnnnnnnnnnnnnnnnnnnnnnnnnnnnnnnnnnnnnnnnnnnnnnnnnnnnnnnnnnnnnnnnnnnnnnnnnnnnnnnnnnnnnnnnnnnnnnnnnnnnnnnnnnnnnnnnnnnnnnnnnnnnnnnnnnnnnnnnnnnnnnnnnnnnnnnnnnnnnnnnnnnnnnnnnnnnnnnnnnnnnnnnnnnnnnnnnnnnnnnnnnnnnnnnnnnnnnnnnnnnnnnnnnnnnnnnnnnnnnnnnnnnnnnnnnnnnnnnnnnnnnnnnnnnnnnnnnnnnnnnnnnnnnnnnnnnnnnnnnnnnnnnnnnnnnnnnnnnnnnnnnnnnnnnnnnnnnnnnnnnnnnnnnnnnnnnnnnnnnnnnnnnnnnnnnnnnnnnnnnnnnnnnnnnnnnnnnnnnnnnnnnnnnnnnnnnnnnnnnnnnnnnnnnnnnnnnnnnnnnnnnnnnnnnnnnnnnnnnnnnnnnnnnnnnnnnnnnnnnnnnnnnnnnnnnnnnnnnnnnnnnnnnnnnnnnnnnnnnnnnnnnnnnnnn
>YJM981
nnnnnnnnnnnnnnnnnnnnnnnnnnnnnnnnnnnnnnnnnnnnnnnnnnnnnnnnnnnnnnnnnnnnnnnnnnnnnnnnnnnnnnnnnnnnnnnnnnnnnnnnnnnnnnnnnnnnnnnnnnnnnnnnnnnnnnnnnnnnnnnnnnnnnnnnnnnnnnnnnnnnnnnnnnnnnnnnnnnnnnnnnnnnnnnnnnnnnnnnnnnnnnnnnnnnnnnnnnnnnnnnnnnnnnnnnnnnnnnnnnnnnnnnnnnnnnnnnnnnnnnnnnnnnnnnnnnnnnnnnnnnnnnnnnnnnnnnnnnnnnnnnnnnnnnnnnnnnnnnnnnnnnnnnnnnnnnnnnnnnnnnnnnnnnnnnnnnnnnnnnnnnnnnnnnnnnnnnnnnnnnnnnnnnnnnnnnnnnnnnnnnnnnnnnnnnnnnnnnnnnnnnnnnnnnnnnnnnnnnnnnnnnnnnnnnnnnnnnnnnnnnnnnnnnnnnnnnnnnnnnnnnnnnnnnnnnnnnnnnnnnnnnnnnnnnnnnnnnnnnnnnnnnnnnnnnnnnnnnnnnnnnnnnnnnnnnnnnnnnnnnnnnnnnnnnnnnnnnnnnnnnnnnnnnnnnnnnnnnnnnnnnnnnnnnnnnnnn
>YPS128
CTTATTCCGTGGCCGCCCCTCCAAAAAGCTTCAAAATACACTCACCAGGCTTAGTTCTTGTTGGGAGAAGAACCGTTATCGTTCACTTGATAATATTCCTACCAGTATGTTGTCCTATATGGAGTCATGAGCATACATGGTGCAAAATTATGGAATTAGCGCAATGAGTTTCAAACAGCAATTGGATCTTTTTATAGACACTGAAATGCCAGAATTGATAATGTAATAGGAAAAAAAA-TGAAAAGATTCAAAACCGAAGATAAAATGAGATTATTTTTTTCTTTTATGTAGAAACATCGATTCGCTTCTGTGGGTTCCTATATCCTCGAGGAGAACCTCTAATATATTCTGTATAATTAATATTATAGCATTAACAACGGTATAATCTCAGTCATTATCCCAAAATNCACCTATTTTCCNATCATACCGATCTTTGCGANTACTTGAGCATGTAAATCANNNNNNCTATGTAACAGCTGCCCAGAAACCAGAAAACGTCTCTTAACCACTTCCATTGTTGGNATGTTGAATCCTCCTGCCGCCTTGNTCATCCTNCAANNNNNNNNANNNNNNNNNNNNNTGNNNNNTAACNTCAACGCGNNNNNNNNAAANNNNN
>YPS606
nnnnnnnnnnnnnnnnnnnnnnnnnnnnnnnnnnnnnnnnnnnnnnnnnnnnnnnnnnnnnnnnnnnnnnnnnnnnnnnnnnnnnnnnnnnnnnnnnnnnnnnnnnnnnnnnnnnnnnnnnnnnnnnnnnnnnnnnnnnnnnnnnnnnnnnnnnnnnnnnnnnnnnnnnnnnnnnnnnnnnnnnnnnnnnnnnnnnnnnnnnnnnnnnnnnnnnnnnnnnnnnnnnnnnnnnnnnnnnnnnnnnnnnnnnnnnnnnnnnnnnnnnnnnnnnnnnnnnnnnnnnnnnnnnnnnnnnnnnnnnnnnnnnnnnnnnnnnnnnnnnnnnnnnnnnnnnnnnnnnnnnnnnnnnnnnnnnnnnnnnnnnnnnnnnnnnnnnnnnnnnnnnnnnnnnnnnnnnnnnnnnnnnnnnnnnnnnnnnnnnnnNNNNNNNNNNNNNNNNNNNNNNNNNNNNNNNNNNNNNNNNNNNNNNNNNNNNNNNNNNNNNNNNNNNNNNNNNNNNNNNNNNNNNNNNNNNANNNNNNNNATNNNNNNNNNNNNNNNNNCNNNNNTCANNNNTCAACTTAGGGAANNNNNTNNACAAATGANNNTTANNNNCAACGCGTAATAGAAAAAAAGCC
>YS2
nnnnnnnnnnnnnnnnnnnnnnnnnnnnnnnnnnnnnnnnnnnnnnnnnnnnnnnnnnnnnnnnnnnnnnnnnnnnnnnnnnnnnnnnnnnnnnnnnnnnnnnnnnnnnnnnnnnnnnnnnnnnnnnnnnnnnnnnnnnnnnnnnnnnnnnnnnnnnnnnnnnnnnnnnnnnnnnnnnnnnnnnnnnnnnnnnnnnnnnnnnnnnnnnnnnnnnnnnnnnnnnnnnnnnnnnnnnnnnnnnnnnnnnnnnnnnnnnnnnnnnnnnnnnnnnnnnnnnnnnnnnnnnnnnnnnnnnnnnnnnnnnnnnnnnnnnnnnnnnnnnnnnnnnnnnnnnnnnnnnnnnnnnnnnnnnnnnnnnnnnnnnnnnnnnnnnnnnnnnnnnnnnnnnnnnnnnnnnnnnnnnnnnnnnnnnnnnnnnnnnnnnnnnnnnnnnnnnnnnnnnnnnnnnnnnnnnnnnnnnnnnnnnnnnnnnnnnnnnnnnnnnnnnnnnnnnnnnnnnnnnnnnnnnnnnnnnnnnnnnnnnnnnnnnnnnnnnnnnnnnnnnnnnnnnnnnnnnnnnnnnnnnnnnnnnnnnnnnnnnnnnnnnnnnnnnnnnnnnnnnnnnnnnnnnnnnnnnn
>YS4
nnnnnnnnnnnnnnnnnnnnnnnnnnnnnnnnnnnnnnnnnnnnnnnnnnnnnnnnnnnnnnnnnnnnnnnnnnnnnnnnnnnnnnnnnnnnnnnnnnnnnnnnnnnnnnnnnnnnnnnnnnnnnnnnnnnnnnnnnnnnnnnnnnnnnnnnnnnnnnnnnnnnnnnnnnnnnnnnnnnnnnnnnnnnnnnnnnnnnnnnnnnnnnnnnnnnnnnnnnnnnnnnnnnnnnnnnnnnnnnnnnnnnnnnnnnnnnnnnnnnnnnnnnnnnnnnnnnnnnnnnnnnnnnnnnnnnnnnnnnnnnnnnnnnnnnnnnnnnnnnnnnnnnnnnnnnnnnnnnNNNNNNNNNNNCNNNNNNNNNNNNNNNNNNNNNNNNNNNNNNNNNNNNNNNNNNNNNNTATCCCAAAATTCNNNTATTTTCNNNNNNNNNNGATCNNNGCGAANNNNTGAGCATGTAAATCAGAGATTCTANNNNNNNNNNNNCCAGAAACCAGAAAACGTCTNNTAACCACTNNCATTGTTGGCATGTTGAAACCTCCTGCCGCCTTGATCATCCTTCNNNNNNGGGAAGAATCTTAACAAATGAAATTTAACGTCAACGCGTAATAGAAAAAAAGCC
>YS9
CTTATTCCGTGGCCGCCCCTCCAAAAAGCTTCAAAATACANTCACCAGGCTTACTTCTTGTTGGGAGAAGAACCGTTATCGTTCACTTGATAATATTCCTACCAGTATGTTGTCCTATATGGAGTCATGAGCATACATGGTGCAAAATTATGGAATTAGCGCAATGAGTTTCAAACAGCAATNTGATCTTTTTATAAACACTGAAATGCCAGAATTGATAATGTAATAGGAAAAAAAAATGAAAAGATTCAAAACCGAAGATAAAATGAGATTATTTTTTTCTTTTATGTAGAAACATCGATTCGCTTCTGTGGGTTCCCNNNNNNTCGAGGAGAACTTCTAATATATTCTGTATAATTAATATTATAGCATTAACAACGGTATAATCTCAGTCATTATCCCAAAATTCACCTATTTTCCCATCATACCGATCTTTGCGAATACTTGAGCATGCAAATCAGAGATNCTATGTAACAGCTGCCCAGAAACCAGAAAACGTCTNNNNNNCACTTCCATTGTTGGCATGNTGAAACCTCCTGTCGCCTTGATCATCCTTCAACNNNNNGAAGAATNNNNNNAAATGAAANNNNNNNNNNNNGNNNNNNNNNNNAAAAGCC
