# Supplementary material for: Evolutionary Genomics of Transposable Elements in Saccharomyces cerevisiae
Source: PLoS One. 2012 Nov 30;7(11):e50978. doi: 10.1371/journal.pone.0050978 (PMC3511429; doi:10.1371/journal.pone.0050978)
Supplement: File S7 — ZIP archive of SGRP strain alignments used for population genomic analyses. Alignments of the orthologous genomic region in each SGRP strain corresponding to each Ty insertion in our re-annotation of the S. cerevisiae reference genome. N’s represent low quality (<Q40 phred score) or missing data, primarily due to the low-coverage sequence of many SGRP strains. The DNA sequence of sacCer2 is included as “REF” and each alignment includes the TE locus and 200 bp of DNA sequence on either side of the Ty insertion site. A dummy sequence shows the position of each TE in the alignment with “T”s. (ZIP) [file pone.0050978.s007.zip › S7/chrVI_s160+_TY1.mfa]

>REF
TACCCTGGCTTTTCTTTTATTAATACATGGAGTTGCAAAAAACAAGGGAAAGGAAAATCAATCAAATTAGAATTAAGGTTTTTTTTGGACAGTGCAGCGTCAATGCGCACGTAATGGCTTCGAAGAAAAAAAGAAGGCAAATACAATGAAGCTGAGATCTTGTTTTATCATGAGGGGAAATAAATTGGAAGCATTGAAGTTGTTGGAATGAAACTCTAAAATATCATCTGTTTAGTAGTATCGTGTTACTAGTACATTATCACATACAGTGTAAGAAAATGACATTAGGTATGAGAAACAGTCATCAAATCTAATGGAAGCGAAATTCAAGGGTTGGTGATGTAATAGGATAATGAAACATATAAAACGGAAGTAAAAATAATCGTAATATTACAAGGAGACCAAACAAACAGTCGAGAGAAGCGTATGCACAATCATGCAAGAAAAATTTTCTGGAAGAATTTATTTAATCTTAAATTACAAATCTTAGTAGTAATGGTCACTTCTGATAGTTTCGAAAAAGGAAAGAGGAGATGACTATTGAGTCAAATTTTTTTGACGGAAACTTAGCGACCGAAAAATATATATGATAA
>index
-------------------------------------------------------------------------------------------------------------------------------------------------------------------------------------------------------TTTTTTTTTTTTTTTTTTTTTTTTTTTTTTTTTTTTTTTTTTTTTTTTTTTTTTTTTTTTTTTTTTTTTTTTTTTTTTTTTTTTTTTTTTTTTTTTTTTTTTTTTTTTTTTTTTTTTTTTTTTTTTTTTTTTTTTTTTTTTTTTTTTTTTTTTTTTTTTTTTTTTTTTTTTTTTTTTTTTTTTTTTTTTTTTTT--------------------------------------------------------------------------------------------------------------------------------------------------------------------------------------------------------
>273614N
TACCCTGGCTTTTCTTTTATTAATACATGGAGTTGCAAAAAACAAGGGAAAGGAAAATCAATCAAATTAGAATTAAGGTTTTTTTTGGACAGTGCAGCGTCAATGCGCACGTAATGGCTTCGAAGAAAAAAAGAAGGCAAATACAATGAAGCTGAGATCTTGTTTTATCATGAGGGGAAATAAATTGGAAGCATTGAAGTTGTTGGAATGAAACTCTAAAATATCATCTGTTTAGTAGTATCGTGTTACTAGTACATTATCACATACAGTGTAAGAAAATGACATTAGGTATGAGAAACAGTCATCAAATCTAATGGAAGCGAAATTCAAGGGTTGGTAATGTAATANNNNNNTGAAACATATAAAACGNNNNNAAAAATAATCGTNANNNNNNNNGGNNNNNNNACNNACAGTCGNNNNNNNNNTANNNNNNNTNNNNNNNNNNNNNNNNNNNNGNNNNNNNNNNNNNNNNNNAAATTNNNNNNNNNNNNNNNNNNNNNNNNNNNNNNNNNNNNNNNNNN-NNNNNNNNNNNNNNNNNNNNNNNNNNNNNNNNNNNNNNNNNNNNNNNNNNNNNNNNNNNNNNNNNNNNNN-
>322134S
nnnnnnnnnnnnnnnnnnnnnnnnnnnnnnnnnnnnnnnnnnnnnnnnnnnnnnnnnnnnnnnnnnnnnnnnnnnnnnnnnnnnnnnnnnnnnnnnnnnnnnnnnnnnnnnnnnnnnnnnnnnnnnnnnnnnnnnnnnnnnnnnnnnnnnnnnnnnnnnnnnnnnnnnnnnnnnnnnnnnnnnnnnnnnnnnnnnnnnnnnnnnnnnnnnnnnnnnnnnnnnnnnnnnnnnnnnnnnnnnnnnnnnnnnnnnnnnnnnnnnnnnnnnnnnnnnnnnnnnnnnnnnnnnnnnnnnnnnnnnnnnnnnnnnnnnnnnnnnnnnnnnnnnnnnnnnnnnnnnnnnnnnnnnnnnnnnnnnnnnnnnnnnnnnnnnnnnnnnnnnnnnnnnnnnnnnnnnnnnnnnnnnnnnnnnnnnnnnnnnnnnnnnnnnnnnnnnnnnnnnnnnnnnnnnnnnnnnnnnnnnnnnnnnnnnnnnnnnnnnnnnnnnnnnnnnnnnnnnnnnnnnnnnnnnnnnnnnnnnnnnnnnnnnnnnnnnnnnnnnnnnnnnnnnnnnnnnnnnnnnnnnnnnnnnnnnnnnnnnnnnnnnnnnnnnnn
>378604X
NNNNNNNNNNNNTCTTTTNNNNNNNCNNNNANNNGCAAAANNNANNGGAAAGGAAAATCANNNNNNNNANNNNNNNNGTTTTTTTTNNNNNNTGCAGCGTCAATGCGCACGTANTGGCTTCNNNNNNNAAAANNNNNNAAATACANTNNNGNNNNNNNNNTGTTTTATCNNNNGNNGNNNNNNANNNNNNNNNNNNNNNTTGTTGNNNNNNAACTCTNAANNNTCATCTGTNNNNNNNTATCNTGNNNNNNNNNNNNTNNNACATNCNNNNNNNNNNNNNNNNNNNNNNNNNNNNNAACAGTCATNNNNNNNNNNNNNNNNNNNNNNNNNNNNNNNNNNNNNNNNNNNNNNNNNNNNNNNNNNNNNNNNNNNNNNNNNNNNNNNNNNNNNNNNNNNNNNNNNNNNNNNNNNNNNNNNNNNNNNNNNNNNNNNNNNNNNNNNNNNNNNNNNNNNNNNNNNNNNNNNNNNNNNNNNNNNN-NNNNNNNNNNNNNNNNNNNNNNNNNNNNNNNNNNNNNNNNNNNNNNNNNNNNNNNNNNNNNNNNNNNNNNNNNNNNNNNNNNNNNNNNNNNNNNNNNNNNNNNNNNNNNNNNNN
>BC187
TACCCTGGCTTTTCTTTTATTAATACATGGAGTTGCAAAAAACAAGGGAAAGGAAAATCAATCAAATTAGAATTAAGGTTTTTTTTGGACAGTGCAGCGTCAATGCGCACGTAATGGCTTCGAAGAAAAAAAGAAGGCAAATANNNTNNNNCTGANNTNNNNNNTTATCATGAGGGGAAATNNNNNNNNNNCNTTNNNGTTGTTGNNNNNNNNCNNNNNNATATCATCTGNNNNNNNNNNNNGTGNNNNNNNNNNNTTATCANNNNNNNNNNNNNAANNNNNNNNNNNNNNNNNNnnnnnnnnnnnnnnnnnnnnnnnnnnnnnnnnnnnnnnnnnnnnnnnnnnnnnnnnnnnnnnnnnnnnnnnnnnnnnnnnnnnnnnnnnnnnnnnnnnnnnnnnnnnnnnnnnnnnnnnnnnnnnnnnnnnnnnnnnnnnnnnnnnnnnnnnnnnnnnnnnnnnnnnnnnnnnnnnnnnnnnnnnnnnnnnnnnnnnnnnnnnnnnnnnnnnnnnnnnnnnnnnnnnnnnnnnnnnnnnnnnnnnnnnnnnnnnnnnnnnnnnnnnnnnnnnnnnnnnnnnnnnnnnnnnnnnnnnnn
>DBVPG1106
nnnnnnnnnnnnnnnnnnnnnnnnnnnnnnnnnnnnnnnnnnnnnnnnnnnnnnnnnNNNNNNNNNNNNNN-NNNNNNNNNNNNNNNNNNNNNNNNNNNNNNNNNNNNNNNNNNNNNNNNNNNNNNNNNNNNNNNNNNNNNNNNNNNNNNNNNNNNNNNNNNNNNNNNNNNNNNNNNNNNNNNNNNNNNNNNNNNNNNNNNNNNNNNNNNNNNNNNNNNNNNNNNNNNNNNNNNNNNNNNNNNNNNNNNNNNNNNANNNNNNNANANANNNNNNNNANNTNNNNNNNNNNNNNNNAAACAGTCATCANNNNNAATNNAANCGNNNNNNNNNNNNNNNNNNNNNNNNNNGANNNNNAAACATATAAAACGGAAGTAAAAATNNNCGTNNNATTACAAGGAGACCAAACAAACAGTCGAGAGAAGCGTATGCACAATCATGCAAGAAAAATTTTCTGGAAGAATTTATTTAANCTTAAATTACAAATCTTAGTAGTAATGGTCACTTCTGATAGTTTCGAAAAAGGAAAGAGGAGATGACTATTGAGTCAAATTTTTTTGACGGAAACTTAGCGACCGAAAAATATATATGATAA
>DBVPG1373
TACCCTGGCTTTTCTTTTATTAATACATGGAGTTGCAAAAAACAAGGGAAAGGAAAATCAATCAAATTAGAATTAAGGTTTTTTTTGGACAGTGCAGCGTCAATGCGCACGTAATGGCTTCGAAGAAAAAAAGAAGGCAAATACAATGAAGCTGAGATCTTGTTTTATCATGAGGGGAAATAAATTGGAAGCATTGAAGTTGTTGGAATGAAACTCTAAAATATCATCTGTTTAGTAGTATCGTGTTACTAGTACATTATCACATACAGTGTAAGAAAATGACATTAGGTATGAGAAACAGTCATCAAATCTAATGGAAGCGAAATTCAAGGGTTGGTGATGTAATAGGATAATGAAACATNNNNNACGGAAGTAAAAATAATCGTAATATTANNNNNNGACCAAACAAACAGTCGAGAGAAGCGTATGCACAATCATGCAAGAAAAATTTTCTGGAAGAATTTATTTAATCTTAAATTACAAATCTTAGTAGTAATGGTCACTTCTGATAGTTTCGAAAAAGGAAAGAGGAGATGACTATTGAGTCAAATTTTTTTGACGGAAACTTAGCGACCGAAAAATATATATGATAA
>DBVPG1788
NNNNNNNNNNNNNNNNNNNNNNNNNNNNNNNNNNNNNNANNNNNNNNNNNNNNNNNNNNNNNNNNNNNNNNNNNNNNNNNTTTTTTGGACAGTGCAGCGTCAATGCGCACGTAATNNNNNCGAAGAAAAAAAGAAGGCAAATACAATGAAGCTGAGATCTTGTTTTATCATGAGGGGAAATAAATTGGAAGCATTGAAGTTGTTGGAATGAAACTCTAAAATATCATCTGTTTAGTAGTATCGTGTTACTAGTACATTATCACATACAGTGTAAGAAAATGACATTAGGTATGAGAAACAGTCATCAAATCTAATGGAAGCGAAATTCAAGGGTTGGTGATGTAATAGGATAATGAAACATATAAAACGGAAGTAAAAATAATCGTAATATTACAAGGAGACCAAACAAACAGTCGAGAGAAGCGTATGCACAATCATGCAAGAAAAATTTTCTGGAAGAATTTATTTAATCTTAAATTACAAATCTTAGTAGTAATGGTCACTTCTGATAGTTTCGAAAAAGGAAAGAGGAGATGACTATTGAGTCAAATTTTTTTGACGGAAACTTAGCGACCGAAAAATATATATGATAA
>DBVPG1853
NNCCCTNNNNNNNNNTTTANNNNNNCATGNNNNNNCAAAAAACAAGGGAAAGGANNNNNNATCAAATTANNNNNNNNNNNTTTTTTGGACAGTGCAGCGTCAATGCGCACGTAATGGCTTCGAAGAAAAAAAGAAGGCAAATACAATGAAGCTGAGATCTTGTTTTATCATGAGGGGAAATAAATTGGAAGCATTGAAGTTGTTGGAATGAAACTCTAAAATATCATCTGTTTAGTAGTATCGTGTTACTAGTACATTATCACATACAGTGTAAGAAAATGACATTAGGTATGAGAAACAGTCATCAAATCTAATGGAAGCGAAATTCAAGGGTTGGTGATGTAATAGGATAATGAAACATATAAAACGGAAGTAAAAATAATCGTAATATTACAAGGAGACCAAACAAACAGTCGAGAGAAGCGTATGCACAATCATGCAAGAAAAATTTTCTGGAAGAATTTATTTAATCTTAAATTACAAATCTTAATAGTAATGGTCACTTCTGATAGTTTCGAAAAAGGAAAGAGGAGATGACTATTGAGTCAAATTTTTTTGNCGGNAACTTNGCGACCGAAAANTNTNTNTGNTAN
>DBVPG6040
nnnnnnnnnnnnnnnnnnnnnnnnnnnnnnnnnnnnnnnnnnnnnnnnnnnnnnnnnnnnnnnnnnnnnnnnnnnnnnnnnnnnnnnnnnnnnnnnnnnnnnnnnnnnnnnnnnnnnnnnnnnnnnnnnnnnnnnnnnnnnnnnnnnnnnnnnnnnnnnnnnnnnnnnnnnnnnnnnnnnnnnnnnnnnnnnnnnnnnnnnnnnnnnnnnnnnnnnnnnnnnnnnnnnnnnnnnnnnnnnnnnnnnnnnnnnnnnnnnnnnnnnnnnnnnnnnnnnnnnnnnnnnnnnnnnnnnnnnnnnnnnnnnnnnnnnnnnnnnnnnnnnnnnnnnnnnnnnnnnnnnnnnnnnnnnnnnnnnnnnnnnnnnnnnnnnnnnnnnnnnnnnnnnnnnnnnnnnnnnnnnnnnnnnnnnnnnnnnnnnnnnnnnnnnnnnnnnnnnnnnnnnnnnnnnnnnnnnnnnnnnnnnnnnnnnnnnnnnnnnnnnnnnnnnnnnnnnnnnnnnnnnnnnnnnnnnnnnnnnnnnnnnnnnnnnnnnnnnnnnnnnnnnnnnnnnnnnnnnnnnnnnnnnnnnnnnnnnnnnnnnnnnnnnnnnnn
>DBVPG6044
TACCCTGGCTTTTCTCTTATTAATACATGGAGTTGCAAAAAACATGGGAAAGGAAAATCAATCAAATTAGAATTAAGGTTTTTTTTGGACAGTGCAGCGTCAATGCGCACGTAATGGCTTCGAAGAAAAAAAGAAGGCAAATACAATGAAGCTGAGATCTTGTTTTATCATGAGGGGAAATAAATTGGAAGCATTGAAGTTGTTGGAATGAAACTCTAAAATATCATCTGTTTAGTAGTATCGTGTTACTAGTACATTATCACATACAGTGTAAGAAAATGACATTAGGTATGAGAAACAGTCATCAAATCTAATGGAAGCGAAATTCAAGGGTTGGTAATGTAATAGGATGATGAAACATATAAAACGGAAGTAAAAATAATCGTAATATTACAGGGAGGCCAAACAAACAGTCGAGAGAAGCGTATGCACAATCATGCAAGAAAAATTT-CTGGAAGATTTCATTTAANCTTAAATTACAANTCTTAGTAGTAATGGTCACTTCTGATAGTTTCGAAAAAGGAAAGAGGAGATGACTATTGAGTCAAATTTTTTTGACGGAAACTTAGCGACCGAAAAATATATATGATAA
>DBVPG6765
TACCCTGGCTTTTCTTTTATTANTACATGGAGTTGCAAAAAACAAGGGAAAGGAAANTCNATCAAATTAGAATTAAGNTTTTTTTTGGACAGTGCAGCNTCAATGCGCACGTAATGNCTTCGAAGAAAAAAAGAAGGCAAATACAATGAAGCTGAGATCTTGTTTTATCATGAGGGGAAATAAATTGGAAGCATTGAAGTTGTTGGAATGAAACTCTAAAATATCATCTGTTTAGTAGTATCGTGTTACTAGTACATTATCACATACAGNGTAAGAAAATGACATTAGGTATGAGAAACAGTCATCAAATCTAATGGAAGCGAAATTCAAGGGTTGGTGATGNNNNNNNNNNNNNNNNNNNNNNNNNNNNNNNNNNNNNNNNNNNNNNNNNNNNNNNNNNNNNNNNNNNNNNNNNNNNNNNNNNNNNNNNNNNNNNNNNNNNNNNNNNNNNNNNNNNNNNNNNNNNNNNNNNNNNNNNNNNNNNNNNNNNNNNNNNNNNNNNNNNNNNNNNNNNNNNNNNNNNNNNNNNNNNNNNNNNNNNNNNNNNANNNNNTNNNNNNNNNANCTNNNNNNNCNAAANNNNNNNNNGNNNN
>K11
NNNNNNNNNNNNNNNNNNNNNNNNNNNNNNNNNNNNNNNNN-NNNNNNNNNNNNNNNNNNNNN-NNNNNNNNNNNNNNNNNNNNNNNNNNNNNNNNNNNNNNNNNNNNNNNNNNNNNNNNNNNNNNNNNNN-NNN-NNNNNNNNNNNNNNNNNNNNNNNNNNNN-NNNNNNNNNNNNnnnnnnnnnnnnnnnnnnnnnnnnnnnnnnnnnnnnnnnnnnnnnnnnnnnnnnnnnnnnnnnnnnnnnnnnnnnnnnnnnnnnnnnnnnnnnnnnnnnnnnnnnnnnnnnnnnnnnnnnnnnnnnnnnnnnnnnnnnnnnnnnnnnnnnnnnnnnnnnnnnnnnnnnnnnnnnnnnnnnnnnnnnnnnnnnnnnnnnnnnnnnnnnnnnnnnnnnnnnnnnnnnnnnnnnnnnnnnnnnnnnnnnnnnnnnnnnnnnnnnnnnnnnnnnnNNNNNNNNN-NNNNNNNNNNN-NNTTAAATTACAAATCTTAGTAGTAATGGTCACTTCTGATAGTTTCGAAAAAGGAAAGAGGAGATGACTATTGAGTCAAATTTTTTTGACGGAAACTTAGCGACCGAAAAATATATATGATAA
>L_1374
nnnnnnnnnnnnnnnnnnnnnnnnnnnnNNNNNNNNNNNNNN--NNNNNNNNNNNNNNNNNNNNNNNNNNNNNNNNNNNNTTTTTTNGANNNNNCAGNNNNNNNNNGCNNNNNNTNNNNTNNNAGAAAAAAAGAAGGCAAATANNATGAAGCTGAGATCTNGTNNNNNNATGAGGGGAAATAAATTGGAAGCANTGAAGTTGTTGGAATGAAACNNNNNAATATCATCTGNNNNNNNGTATCGTGTTACTANNNCATTATCACATACAGTGTAAGNNNATGACATTAGGTATGAGAAACAGTCATCAAATCTAATGGAAGCGAAATTCAAGGGTTGGTGATGTAATAGGATAATGAAACATATAAAACGGAAGTAAAAATAATCGTAATATTACAAGGAGACNAAACAAACAGTCGAGAGNNNCGTATGCACAATCATGCAAGAAAAATTTTCTGGAAGAATTTATTTAATCTTAAATTACAAATCTTAGTAGTAATGGTCACTTCTGATAGTTTCGAAAAAGGAAANAGGAGNTGACTNTTGNGTCAAATTTTTTTGACGGAAACTTAGCGNCCGAAAAATNTATNTGATAA
>L_1528
TACCCTGGCTTTTCTTTTATTAATACATGGAGTTGCAAAAAACAAGGGAAAGGAAAATCAATCAAATTAGAATTAAGGTTTTTTTTGGACAGTGCAGCGTCAATGCGCACGTAATGGCTTCGAAGAAAAAAAGAAGGCAAATACAATGAAGCTGAGATCTTGTTTTATCATGAGGGGAAATAAATTGGAAGCATTGAAGTTGTTGGAATGAAACTCTAAAATATCATCTGTTTAGTAGTATCGTGTTACTAGTACATTATCACATACAGTGTAAGAAAATGACATTAGGTATGAGAAACAGTCATCAAATCTAATGGAAGCGAAATTCAAGGGTTGGTGATGTAATAGGATAATGAAACATATAAAACGGAAGTAAAAATAATCGTAATATTACAAGGAGACCAAACAAACAGTCGAGAGAAGCGTATGCACAATCATGCAAGAAAAATTTTCTGGAAGAATTTATTTAATCTTAAATTACAAATCTTAGTAGTAATGGTCACTTCTGATAGTTTCGAAAAAGGAAAGAGGAGATGACTATTGAGTCAAATTTTTTTGACGGAAACTTAGCGACCGAAAAATATATATGATAA
>NCYC110
TACCCTGGCTTTTCTCTTATTAATACATGGAGTTGCAAAAAACATGGGAAAGGAAAATCAATCAAATTAGAATTAAGGTTTTTTTTGGACAGTGCAGCGTCAATGCGCACGTAATGGCTTCGAAGAAAAAAAGAAGGCAAATACAATGAAGCTGAGATCTTGTTTTATCATGAGGGGAAATAAATTGGAAGCATTGAAGTTGTTGGAATGAAACTCTAAAATATCATCTGTTTAGTAGTATCGTGTTACTAGTACATTATCACATACAGTGTAAGAAAATGACATTAGGTATGAGAAACAGTCATCAAATCTAATGGAAGCGAAATTCAAGGGTTGGTAATGTANTAGGATGATGAAACATATAAANCGGAAGTAAAAATAATCGTAATATTACANNNNNNCCAAACAAACAGTCNNNNNNAGCGTATGCACAATCATGCAAGAAAAATTT-CTGNNANNNNNNNNTTAATCTTAAATTACAAATCTTAGTAGTAATGGTCACTTCTGATAGTTTCGAAAAAGGAAAGAGGAGNTGACTATTGAGTCAAATTTTTTTGACGGAAACTTAGCGACCGAAAAATATATANNNNNA
>NCYC361
NNNCNTNGCTTTTCTNTTNNNNNNNNNNNGAGNNNNNNAAAACANNGGAAAGGAAAATNNNNNNNNNNNNNNNNNNNGTTTTTTTTGGANNNTGCAGCGNNNNNGCGNNNNNNNNGGCTTCGAAGAAAAAAAGAAGGCAAATANNNNGAAGNNNNGATCTTGTTTTATNATGAGGGGAAATAAATTGGAAGCANTGAAGTTGTTGGAATGAAACTCTAAAATATCATCTGTTTANNNGTATCGTGTTANNNNNACATTATCACATACAGTGTAAGAAANTGACATTAGGTATGAGAAACAGTCATCAAATCTAATGGAAGCGAAATTCAAGGGTTGGNNNTGTAATAGGATANNNAAACATATAAAACGGAAGTAAANNNAATCGTAATATTACAAGGAGACNNAACAAACAGTNNNGAGAAGCGTATGCACAATCATGCAAGAAAAATTTTCTGGANNNNNNNATTTAATCTTAAATTACAAATCTTAGTAGTAATGGTCACTTCTGATAGTTTCGAAAAAGGAAAGAGGAGNTGANNNTTGAGTNNNATTTTTTTGACGGAAACTTAGNNNCCGAAAAATATATATGATAA
>RM11_1A
TACCCTGGCTTTTCTTTTATTAATACATGGAGTTGCAAAAAACAAGGGAAAGGAAAATCAATCAAATTAGAATTAAGGTTTTTTTTGGACAGTGCAGCGTCAATGCGCACGTAATGGCTTCGAAGAAAAAAAGAAGGCAAATACAATGAAGCTGAGATCTTGTTTTATCATGAGGGGAAATAAATTGGAAGCATTGAAGTTGTTGGAATGAAACTCTAAAATATCATCTGTTTAGTAGTATCGTGTTACTAGTACATTATCACATACAGTGTAAGAAAATGACATTAGGTATGAGAAACAGTCATCAAATCTAATGGAAGCGAAATTCAAGGGTTGGTGATGTAATAGGATAATGAAACATATAAAACGGAAGTAAAAATAATCGTAATATTACAAGGAGACCAAACAAACAGTCGAGAGAAGCGTATGCACAATCATTCAAGAAAAATTTTCTGGAAGAATTTATTTAATCTTAAATTACAAATCTTAGTAGTAATGGTCACTTCTGATAGTTTCGAAAAAGGAAAGAGGAGATGACTATTGAGTCAAATTTTTTTGACGGAAACTTAGCGACCGAAAAATATATATGATAA
>S288c
TACCCTGGCTTTTCTTTTATTAATACATGGAGTTGCAAAAAACAAGGGAAAGGAAAATCAATCAAATTAGAATTAAGGTTTTTTTTGGACAGTGCAGCGTCAATGCGCACGTAATGGCTTCGAAGAAAAAAAGAAGGCAAATACAATGANGCTGAGATCTTGTTTTATCATGAGGGGAAATAAATTGGAAGCATNGAAGTTGTTGGAATGAAACTCTAAAATATCATCTGTTTAGTAGTATCGTGTTACTAGTACATTATCACATACAGTGTAAGAAAATGACATTAGGTATGAGAAACAGTCATCAAATCTAATGGAAGCGAAATTCAAGGGTTGGTGATGTAATAGGATAATGAAACATATAAAACGGAAGTAAAAATAATCGTAATATTACAAGGAGACCAAACAAACAGTCGAGAGAAGCGTATGCACAATCATGCAAGAAAAATTTTCTGGAAGAATTTATTTAATCTTAAATTACAAATCTTAGTAGTAATGGTCACTTCTGATAGTTTCGAAAAAGGAAAGAGGAGATGACTATTGAGTCAAATTTTTTTGACGGAAACTTAGCGACCGAAAAATATATATGATAA
>SK1
TACCCTGGCTTTTCTCTTATTAATACATGGAGTTGCAAAAAACATGGGAAAGGAAAATCAATCAAATTAGAATTAAGGTTTTTTTTGGACAGTGCAGCGTCAATGCGCACGTAATGGCTTCGAAGAAAAAAAGAAGGCAAATACAATGAAGCTGAGATCTTGTTTTATCATGAGGGGAAATAAATTGGAAGCATTGAAGTTGTTGGAATGAAACTCTAAAATATCATCTGTTTAGTAGTATCGTGTTACTAGTACATTATCACATACAGTGTAAGAAAATGACATTAGGTATGAGAAACAGTCATCAAATCTAATGGAAGCGAAATTCAAGGGTTGGTAATGTAATAGGATGATGAAACATATAAAACGGAAGTAAAAATAATCGTAATATTACAGGGAGGCCAAACAAACAGTCGAGAGAAGCGTATGCACAATCATGCAAGAAAAATTT-CTGGAAGATTTCATTTAATCTTAAATTACAAATCTTAGTAGTAATGGTCACTTCTGATAGTTTCGAAAAAGGAAAGAGGAGATGACTATTGAGTCAAATTTTTTTGACGGAAACTTAGCGACCGAAAAATATATATGATAA
>UWOPS03_461_4
TACCCTGGCTTTTCTTTTATTAATACATGGAGTTGCAAAAAACAAGGGAAAGGAAAATCAATCAAATTANNANNNAGGTTTTTTTTNGACAGTGCAGCGTCAATGCGNNNGTANTNGCTTCNNNGAAAAAAAGAAGGCAAATACAATGAAGCTGAGATCTTGTTTTATCNNNAGGGGAAATAAATTGGAAGCNNTGAAGTTGTTGGAANNNAACTCTANNATATCATCTGTTTAGTAGTATCGTGNNACTAGTACANNNNCACATACAGTGTAAGNNNNNNNNNNNNGGNNNNNNNNNNNNTCANNNNNNNNNNNNNNNGNNNNNNNNNNNNNNNNNNNNNNNNNNNNNNNNNNNNNNNNNNNNNNNNNNNNNTNNNNNNNNNNNNNNNNNNNNNNNNNNNNNNNNNNNNNNNNNNNNNNNNNNNNNNNNNNNNNNNNNNNNNNNNNNNNNNNNNNNNNNNNNNNNNNNNNNNNNNNNNNNNNNNN-NNNNNNNNNNNNNNNNNNNNNNNNNNNNNNNNNANNNNNNNNNNNNNNNNNNNNNNNNNNNNNNNNNNNNNNNNNNNNNNNNNNNNNNNNNNNNNNNNNNNNNNNN
>UWOPS05_217_3
nnnnnnnnnnnnnnnnnnnnnnnnnnnnnnnnnnnnnnnnnnnnnnnnnnnnnnnnnnnnnnnnnnnnnnnnnnnnnnnnnnnnnnnnnnnnnnnnnnnnnnnnnnnnnnnnnnnnnnnnnnnnnnnnnnnnnnnnnnnnnnnnnnnnnnnnnnnnnnnnnnnnnnnnnnnnnnnnnnnnnnnnnnnnnnnnnnnnnnnnnnnnnnnnnnnnnnnnnnnnnnnnnnnnnnnnnnnnnnnnnnnnnnnnnnnnnnnnnnnnnnnnnnnnnnnnnnnnnnnnnnnnnnnnnnnnnnnnnnnnnnnnnnnnnnnnnnnnnnnnnnnnnnnnnnnnnnnnnnnnnnnnnnnnnnnnnnnnnnnnnnnnnnnnnnnnnnnnnnnnnnnnnnnnnnnnnnnnnnnnnnnnnnnnnnnnnnnnnnnnnnnnnnnnnnnnnnnnnnnnnnnnnnnnnnnnnnnnnnnnnnnnnnnnnnnnnnnnnnnnnnnnnnnnnnnnnnnnnnnnnnnnnnnnnnnnnnnnnnnnnnnnnnnnnnnnnnnnnnnnnnnnnnnnnnnnnnnnnnnnnnnnnnnnnnnnnnnnnnnnnnnnnnnnnnnnn
>UWOPS05_227_2
TACCCTGGCTTTTCTTTTATTAATACATGGAGTTGCAAAAAACAAGGGAAAGGAAAATCAATCAAATTAGAATTAAGGTTTTTTTTGGACAGTGCAGCGTCAATGCGCACGTAATGGCTTCGAAGAAAAAAAGAAGGCAAATACAATGAAGCTGAGATCTTGTTTTATCATGAGGGGAAATAAATNGGAAGCATTGAAGTTGTTGGAATGCAACTCTAAAATATCATCTGTTTAGTAGTATCGTGTTACTAGTACATTATCACATACAGTGTAAGAAAATGACATTAGGTATGANNNNCAGTCATCAAATCTAATGGAAGCGAAANNCAAGNNNNNNTAATGTAATAGGATAATGAAACATATAAAACGGAAGTAAAAATAATCGTAATATTACAAGGAGNNNNNNCAAACAGTCGNNAGANNCGTATGNNNAATCATGCANNNAAAANTTTCNNGANNNNNNCANNNNNTCTNNNNNTACAAATCTTAGTAATAATGGTCACTTCTGNTANNTTCGAAAAAGNAANNNNNNNNNNANNNTTGAGTCAAANNNNNNNNNNNNNNNCTNNNNNNNNGAAANNNNNNNNNNNNNN
>UWOPS83_787_3
nnnnnnnnnnnnnnnnnnnnnnnnnnnnnnnnnnnnnnnnnnnnnnnnnnnnnnnnnnnnnnnnnnnnnnnnnnnnnnnnnnnnnnnnnnnnnnnnnnnnnnnnnnnnnnnnnnnnnnnnnnnnnnnnnnnnnnnnnnnnnnnnnnnnnnnnnnnnnnnnnnnnnnnnnnnnnnnnnnnnnnnnnnnnnnnnnnnnnnnnnnnnnnnnnnnnnnnnnnnnnnnnnnnnnnnnnnnnnnnnnnnnnnnnnnnnnnnnnnnnnnnnnnnnnnnnnnnnnnnnnnnnnnnnnnnnnnnnnnnnnnnnnnnnnnnnnnnnnnnnnnnnnnnnnnnnnnnnnnnnnnnnnnnnnnnnnnnnnnnnnnnnnnnnnnnnnnnnnnnnnnnnnnnnnnnnnnnnnnnnnnnnnnnnnnnnnnnnnnnnnnnnnnnnnnnnnnnnnnnnnnnnnnnnnnnnnnnnnnnnnnnnnnnnnnnnnnnnnnnnnnnnnnnnnnnnnnnnnnnnnnnnnnnnnnnnnnnnnnnnnnnnnnnnnnnnnnnnnnnnnnnnnnnnnnnnnnnnnnnnnnnnnnnnnnnnnnnnnnnnnnnnnnnnnnnnn
>UWOPS87_2421
nnnnnnnnnnnnnnnnnnnnnnnnnnnnnnnnnnnnnnnnnnnnnnnnnnnnnnnnnnnnnnnnnnnnnnnnnnnnnnnnnnnnnnnnnnnnnnnnnnnnnnnnnnnnnnnnnnnnnnnnnnnnnnnnnnnnnnnnnnnnnnnnnnnnnnnnnnnnnnnnnnnnnnnnnnnnnnnnnnnnnnnnnnnnnnnnnnnnnnnnnnnnnnnnnnnnnnnnnnnnnnnnnnnnnnnnnnnnnnnnnnnnnnnnnnnnnnnnnnnnnnnnnnnnnnnnnnnnnnnnnnnnnnnnnnnnnnnnnnnnnnnnnnnnnnnnnnnnnnnnnnnnnnnnnnnnnnnnnnnnnnnnnnnnnnnnnnnnnnnnnnnnnnnnnnnnnnnnnnnnnnnnnnnnnnnnnnnnnnnnnnnnnnnnnnnnnnnnnnnnnnnnnnnnnnnnnnnnnnnnnnnnnnnnnnnnnnnnnnnnnnnnnnnnnnnnnnnnnnnnnnnnnnnnnnnnnnnnnnnnnnnnnnnnnnnnnnnnnnnnnnnnnnnnnnnnnnnnnnnnnnnnnnnnnnnnnnnnnnnnnnnnnnnnnnnnnnnnnnnnnnnnnnnnnnnnn
>W303
TACCCTGGCTTTTCTTTTATTAATACATGGAGTTGCAAAAANCAAGGGAAAGGAAANTCAATCAAATTAGAATTAAGGTTTTTTTTGGANAGTGCAGCGTCAATGCGCACGTAATGGCTTCGAAGAAAAAAAGAAGGCAAATACAATGAAGCTGAGATCTNGTTTTANCATGAGGGGAANTAANTTGNAAGCNTTGAANTTGTTNGAATGAAACTCTAAAATATCATCTGTTTAGTAGTATCGTGNNNNNAGTACATTATCACANNNAGTGTAAGAAAATGACATTAGGTATGAGAAACAGTCATCAAATCTAATGGAAGCGAAATTCAAGGGTTGGNNNNNNNNNNNNNTAATGAAACANNNNNNACGGANNNNNNAATAATNNNNNNNNNNNNNNNNNNNNAAACAAACAGTNNNNNNNNNNNNNNNCACAATCATGCAAGAANAATTTNNNNNNAGAANNNNN-NNNNNNNNNNNNNNNNNNNNNNNNNNNNNNNNNNNNNNNNNNNNNNNNNNNNNNNNNNNNNNNNNNNNNNNNNN-NNNNNNNNNNNNNNNNNNNNNNNNNNNNNNNNNNNNNNNNNNNNNNNNNNN
>Y12
nnnnnnnnnnnnnnnnnnnnnnnnnnnnnnnnnnnnnnnnnnnnnnnnnnnnnnnnnnnnnnnnnnnnnnnnnnnnnnnnnnnnnnnnnnnnnnnnnnnnnnnnnnnnnnnnnnnnnnnnnnnnnnnnnnnnnnnnnnnnnnnnnnnnnnnnnnnnnnnnnnnnnnnnnnnnnnnnnnnnnnnnnnnnnnnnnnnnnnnnnnnnnnnnnnnnnnnnnnnnnnnnnnnnnnnnnnnnnnnnnnnnnnnnnnnnnnnnnnnnnnnnnnnnnnnnnnnnnnnnnnnnnnnnnnnnnnnnnnnnnnnnnnnnnnnnnnnnnnnnnnnnnnnnnnnnnnnnnnnnnnnnnnnnnnnnnnnnnnnnnnnnnnnnnnnnnnnnnnnnnnnnnnnnnnnnnnnnnnnnnnnnnnnnnnnnnnnnnnnnnnnnnnnnnnnnnnnnnnnnnnnnnnnnnnnnnnnnnnnnnnnnnnnnnnnnnnnnnnnnnnnnnnnnnnnnnnnnnnnnnnnnnnnnnnnnnnnnnnnnnnnnnnnnnnnnnnnnnnnnnnnnnnnnnnnnnnnnnnnnnnnnnnnnnnnnnnnnnnnnnnnnnnnnnnnnn
>Y55
TACCCTGGCTTTTCTTTTATTAATACATGGAGTTGCAAAAAACAAGGGAAAGGAAAATCAATCAAATTAGAATTAAGGTTTTTTTTGGACAGTGCAGCGTCAATGCGCACGTAATGGCTTCGAAGAAAAAAAGAAGGCAAATACAATGAAGCTGAGATCTTGTTTTNTCATGAGGGGAAATAAATTGGANGCATTGAAGTTGTTGGAATGAAACTCTAAAATATCATCTGTTTAGTAGTATCGTGTTACTAGTACATTATCACATACAGTGTAAGAAAATGACATTAGGTATGAGAAACAGTCATCAAATCTAATGGAAGCGAAATTCAAGGGTTGGTGATGTAATAGGATAATGAAACATATAAAACGGAAGTAAAAATAATCGTAATATTACAAGGAGACCAAACAAACAGTCGAGAGAAGCGTATGCACAATCATGCAAGAAAAATTTTCTGGAAGAATTTATTTAATCTNAAANTACAAATCTTAGTAGTAATGGTCACTTCTGATAGTTTCGAAAAAGGAAAGAGGAGATGACTATTGAGTCAAATTTTTTTGACGGAAACTTAGCGACCGAAAAATATATATGATAA
>Y9
nnnnnnnnnnnnnnnnnnnnnnnnnnnnnnnnnnnnnnnnnnnnnnnnnnnnnnnnnnnnnnnnnnnnnnnnnnnnnnnnnnnnnnnnnnnnnnnnnnnnnnnnnnnnnnnnnnnnnnnnnnnnnnnnnnnnnnnnnnnnnnnnnnnnnnnnnnnnnnnnnnnnnnnnnnnnnnnnnnnnnnnnnnnnnnnnnnnnnnnnnnnnnnnnnnnnnnnnnnnnnnnnnnnnnnnnnnnnnnnnnnnnnnnnnnnnnnnnnnnnnnnnnnnnnnnnnnnnnnnnnnnnnnnnnnnnnnnnnnnnnnnnnnnnnnnnnnnnnnnnnnnnnnnnnnnnnnnnnnnnnnnnnnnnnnnnnnnnnnnnnnnnnnnnnnnnnnnnnnnnnnnnnnnnnnnnnnnnnnnnnnnnnnnnnnnnnnnnnnnnnnnnnnnnnnnnnnnnnnnnnnnnnnnnnnnnnnnnnnnnnnnnnnnnnnnnnnnnnnnnnnnnnnnnnnnnnnnnnNNNNNNNNNNNNNNNNNNNNNNNNNNNNNNNNNNNNNNNNNNNNNNNNNNNNNNNNNNNNNNNNNNNNNNNNNNNNNNNNNNNNN-NNNNNNNNNN
>YIIc17_E5
nnnnnnnnnnnnnnnnnnnnnnnnnnnnnnnnnnnnnnnnnnnnnnnnnnnnnnnnnnnnnnnnnnnnnnnnnnnnnnnnnnnnnnnnnnnnnnnnnnnnnnnnnnnnnnnnnnnnnnnnnnnnnnnnnnnnnnnnnnnnnnnnnnnnnnnnnnnnnnnnnnnnnnnnnnnnnnnnnnnnnnnnnnnnnnnnnnnnnnnnnnnnnnnnnnnnnnnnnnnnnnnnnnnnnnnnnnnnnnnnnnnnnnnnnnnnnnnnnnnnnnnnnnnnnnnnnnnnnnnnnnnnnnnnnnnnnnnnnnnnnnnnnnnnnnnnnnnnnnnnnnnnnnnnnnnnnnnnnnnnnnnnnnnnnnnnnnnnnnnnnnnnnnnnnnnnnnnnnnnnnnnnnnnnnnnnnnnnnnnnnnnnnnnnnnnnnnnnnnnnnnnnnnnnnnnnnnnnnnnnnnnnnnnnnnnnnnnnnnnnnnnnnnnnnnnnnnnnnnnnnnnnnnnnnnnnnnnnnnnnnnnnnnnnnnnnnnnnnnnnnnnnnnnnnnnnnnnnnnnnnnnnnnnnnnnnnnnnnnnnnnnnnnnnnnnnnnnnnnnnnnnnnnnnnnnnn
>YJM789
TACCCTGGCTTTTCTTTTATTAATACATGGAGTTGCAAAAAACAAGGGAAAGGAAAATCAATCAAATTAGAATTAAGGTTTTTTTTGGACAGTGCAGCGTCAATGCGCACGTAATGGCTTCGAAGAAAAAAAGAAGGCAAATACAATGAAGCTGAGATCTTGTTTTATCATGAGGGGAAATAAATTGGAAGCATTGAAGTTGTTGGAATGAAACTCTAAAATATCATCTGTTTAGTAGTATCGTGTTACTAGTACATTATCACATACAGTGTAAGAAAATGACATTAGGTATGAGAAACAGTCATCAAATCTAATGGAAGCGAAATTCAAGGGTTGGTAATGTAATAGGATAATGAAACATATAAAACGGAAGTAAAAATAATCGTAATATTACAAGGAGACCACACAAACAGTCGAGAGAAGCGTATGCACAATCATGCAAGAAAAAATTTCTGGAAGATTTCATTTAATCTTAAATTACAAATCTTAGTAATAATGGTCACTTCTGATAGTTTCGAAAAAGGAAAGAGGAGATGACTATTGAGTCAAATTTTTTTGACGGAAACTTAGCGACCGAAAAATATATATGATAA
>YJM975
TACCCTGGCTTTTCTTTTATTAATACATGGAGTTGCAAAAAACAAGGGAAAGGAAAATCAATCAAATTAGAATTAAGGTTTTTTTTGGACAGTGCAGCGTCAATGCGCACGTAATGGCTTCGAAGAAAAAAAGAAGGCAAATACAATGAAGCTGAGATCTTGTTTTATCATGAGGGGAAATAAATTGGAAGCATTGAAGTTGTTGGAATGAAACTCTAAAATATCATCTGTTTAGTAGTATCGTGTTACTAGTACATTATCACATACAGTGTAAGAAAATGACATTAGGTATGAGAAACAGTCATCAAATCTANTGGAAGCGAAATTCAAGGGTTGGTGATGTAATAGGATAATGAAACATATAAANCGGAAGTAAAAATANTCGTAATATTACANGGAGACCAAACAAACAGTCGAGAGAAGCGTATGCACANTCATGCANGAAAAATTTTCTGNAAGAATTTATTNAATCTTAAATTACAAATCTTAGTAGTAATGGTCACTTCTGATAGTTTCGAAAAAGGAAAGAGGAGATGACTATTGAGTCAAATTTTTTTGACGGAAACTTAGCGACCGAAAAATATATATGATAN
>YJM978
TACCCTGGCTTTTCTTTTATTAATACATGGAGTTGCAAAAAACAAGGGAAAGGAAAATCAATCAAATTAGAATTAAGGTTTTTTTTGGACAGTGCAGCGTCAATGCGCACGTAATGGCTTCGAAGAAAAAAAGAAGGCAAATACAATGAAGCTGAGATCTTGTTTTATNATGAGGGGAAATAAATTGGAAGCATTGAAGTTGTTGGAATGAAACTCTAAAATATCATCTGTTTAGTAGTATCGTGTTACTAGTACATTATCACATACAGTGTAAGAAAATGACATTAGGTATGAGAAACAGTCATCAAATCTAATGGAAGCGAAATTCAAGGGTTGGTGATGTAATAGGATAATGAAACATATAAAACGGAAGTAAAAATAATCGTAATATTACAAGGAGACCAAACAAACAGTCGAGAGAAGCGTATGCACAATCATGCAAGAAAAATTTNNNNNNAGAATTTATTTAATCTTAAATTACAAATCTTAGTAGTAATGGTCACTTCTGATAGTTTCGAAAAAGGNNNGAGGAGATGACTATTGAGTCAAATTTTTTTGACGGAAANNNNNNNACCGAAAAATATATATNNNNN
>YJM981
nnnnnnnnnnnnnnnnnnnnnnnnnnnnnnnnnnnnnnnnnnnnnnnnnnnnnnnnnnnnnnnnnnnnnnnnnnnnnnnnnnnnnnnnnnnnnnnnnnnnnnnnnnnnnnnnnnnnnnnnnnnnnnnnnnnnnnnnnnnnnnnnnnnnnnnnnnnnnnnnnnnnnnnnnnnnnnnnnnnnnnnnnnnnnnnnnnnnnnnnnnnnnnnnnnnnnnnnnnnnnnnnnnnnnnnnnnnnnnnnnnnnnnnnnnnnnnnnnnnnnnnnnnnnnnnnnnnnnnnnnnnnnnnnnnnnnnnnnnnnnnnnnnnnnnnnnnnnnnnnnnnnnnnnnnnnnnnnnnnnnnnnnnnnnnnnnnnnnnnnnnnnnnnnnnnnnnnnnnnnnnnnnnnnnnnnnnnnnnnnnnnnnnnnnnnnnnnnnnnnnnnnnnnnnnnnnnnnnnnnnnnnnNNNNNNNNNNNNNNNNNNNNNNNNNNNNNNNNNNNNNNNNNNNNNNNNNNNNNNNNNNNNNNNNNNNNNNNNNNNNNN-NNNNNNNNNNNNNNNNNNNNNNNNNNNNNNNN-NNNNNNNNNNNNNNNNNNNNNNNNNNNNNNNNNNNN
>YPS128
NNNNNNNNNNNNNNNNNNNNNNNNNNNNNNNNNN-NNNNNNNNnnnnnnnnnnnnnnnnnnnnnnnnnnnnnnnnnnnnnnnnnnnnnnnnnnnnnnnnnnnnnnnnnnnnnnnnnnnnnnnnnnnnnnnnnnnnnnnnnnnnnnnnnnnnnnnnnnnnnnnnnnnnnnnnnnnnnnnnnnnnnnnnnnnnnnnnnnnnnnnnnnnnnnnnnnnnnnnnnnnnnnnnnnnnnnnnnnnnnnnnnnnnnnnnnnnnnnnnnnnnnnnnnnnnnnnnnnnnnnnnnnnnnnnnnnnnnnnnnnnnnnnnnnnnnnnnnnnnnnnnnnnnnnnnnnnnnnnnnnnnnnnnnnnnnnnnnnnnnnnnnnnnnnnnnnnnnnnnnnnnnnnnnnnnnnnnnnnnnnnnnnnnnnnnnnnnnnnnnnnnnnnnnnnnnnnnnnnnnnnnnnnnnnnnnnnnnnnnnnnnnnnnnnnnnnnnnnnnnnnnnnnnnnnnnnnnnnnnnnnnnnnnnnnnnnnnnnnnnnnnnnnnnnnnnnnnnnnnnnnnnnnnnnnnnnnnnnnnnnnnnnnnnnnnnnnnnnnnnnnnnnnnnnnnnn
>YPS606
TACCCTGGCTTTTCTTTTATTAATGCATGGAGTTGCAAAAAACAAGGGAAAGGAAAATCAATCAAATTAGAATTAAGGTTTTTTTTGGACAGTGCAGCGTCAATGCGCACGTAATGGCTTCNNNNNNNAAAAGAAGGCAAATACAATGAAGCTGNNNNNTTGTTTTATCATGNNNGGAAATNAANNNNNNNNNNTNNNNNNGNNNNNNNNNAACTCTAAAANNNNNNNNNNNNAGTAGTATCGTGTTACTAGTACATNATCACATANNNNNNNNNNNNNTGACANNNNNNNNNNNNNNCAGNNNNNNNNNNNANTGGANNNNNNNNNNNNNGGTTGGTNNTGTAATANNATANTGAAACANNNNNNNNNGAAGTAAAANNNNNCGTANNNNNNNNNGNAGANCNNACANACAGTCGAGANNNNNGTATGCANNNTCATNNNNNNNNNNNNNNNNNNNNNNNNNCATNNNNNNNNNNNNNNCNNNNNNNNGTAANNNNNNNNNNNNNTGANNGTTTCGAAAAAGGAAAGAGGAGATGACTATTGAGTCNNNNNTTTTTGACGGAAACTTAGCGACCGAAANNNNN-----NNNN
>YS2
nnnnnnnnnnNNNNNNNNNNNNNNNNNNNNNNNNNNNNNNNNNNNNNNNNNNNNNN-NNNN-NNNNNNNNNNNNNNNNNNNNNNNN-NNNNNNNNNNNNNNNNNNNNNNNNNNNNN-NNNNNN-NNNNNNNNNNNNNNNNNNNNNNNNNNNNNNNNNNNNNNNNNNNNNNNNNNNNNNNNNNNNN-NN-NNNNNNNNNNNNNNNNNNATNAANCTCTAAANTNNCATCTGTTTAGTAGTATCNNNNTACTAGTACATTATCACATACAGTGTAAGAAAATGACATTAGGTATGAGAAACAGTCATCAAATCTAATGGAAGCGAAATTCAAGGGTTGGTGATGTAATAGGATAATGAAACATATAAAACGGAAGTAAAAATAATCGTAATATTACAAGGAGACCAAACAAACAGTCGAGAGAAGCGTATGCNCAATCATGCAAGAAAAATTTTCTGGAAGAATTTATTTAATCTTAAATTACAAATCTTAGTAGTAATGGTCACTTCTGATAGTTTCGAAAAAGGAAAGAGGAGATGACTATTGAGTCAAATTTTTTTGACGGAAACTTAGCGACCGAAAAATATATATGATAA
>YS4
TACCTTGGCTTTTCTTTTATTAATACATGGAGTTGCAAAAAACAAGGGAAAGGAAAATCAATCAAATTAGAATTAAGGTTTTTTTTGGACAGTGCAGCGTCAATGCGCACGTAATGGCTTCGANGAAAAAAAGAAGGCAAATACAATGAAGCTGANATCTTGTTTTATCATGAGGGGAAATAAATTGGAAGCATTGAAGTTGTTGGAANNNAACTCTAAAATATCATCTGTTTAGTAGTATCGNGTTACTAGTACATTATCACATACAGTGTAAGAAAATGACATTAGGTATGAGAANCAGTCATCAAATCTAATGGAAGCGAAATTCAAGGGTTGGTGATGTANTAGGATAATGANNNNNNNNNNNNNNNNNNNNNNNNNNNNNNNNNNN-NNNNNNNNNNN-NNNNNNNNNNNNNNNNNNNNNNNNNNNNNNNNNNNNNNNNNNNNNNNNNNNNNNNNNNNNNNNNNNNNNNNNNNNNNNNNNNNNNNNNNNNNNNNNNNNNNNNNNNNNNNNNNNNNNNNNNNNNNNNNNNNNNNNNNNNNNNNNNNNNNTNNNNNNNNNNNNNNNNNNNNNNNAANNNNNNNNNNNNNN
>YS9
TACCTTGGCTTTTCTTTTATTAATACATGGAGTTGCAAAAAACAAGGGAAAGGAAAATCAATCAAATTAGAATTAAGGTTTTTTTTGGACAGTGCAGCGTCAATGCGCACGTAATGGCTTCGAAGAAAAAAAGAAGGCAAATACAATGAAGCTGAGATCTTGTTTTATCATGAGGGGAAATAAATTGGAAGCATTGAAGTTGTTGGAATGAAACTCTAAAATATCATCTGTTTAGTAGTATNNNNNNNNNNNNACATTATCACATANNNNNTNNNNNNNNNNNNNNNNNNNNNNNNNNNNNNNNNNNNNNNNNNNNNNNNNNNNNNNNNNNNNNNNNNNNNNNNNNNNNNNNNNNNNNNNNNNNNNNNNNNNNNNNNNNNNNNNNNNNNNNNNNNNNNNNNNNNNNNNNNN-NNNNNNNNNNNNNNNNNNNNNNNNNNNNNNNNNNNNNNNNNNNNNNNNNNNNNNNNNNNNNNNNNNNNNNNNNNNNNNNNNNNNNNNNNNNNNNNNNNNNNNNNNNNNNNNNNNNNNNNNNNNNNNNNNNNNNNNNNNNNNNNNNNNNNNNNNNNNNNNNNNNNNNNNNNNNNNNNNNNNN
