# Supplementary material for: Evolutionary Genomics of Transposable Elements in Saccharomyces cerevisiae
Source: PLoS One. 2012 Nov 30;7(11):e50978. doi: 10.1371/journal.pone.0050978 (PMC3511429; doi:10.1371/journal.pone.0050978)
Supplement: File S7 — ZIP archive of SGRP strain alignments used for population genomic analyses. Alignments of the orthologous genomic region in each SGRP strain corresponding to each Ty insertion in our re-annotation of the S. cerevisiae reference genome. N’s represent low quality (<Q40 phred score) or missing data, primarily due to the low-coverage sequence of many SGRP strains. The DNA sequence of sacCer2 is included as “REF” and each alignment includes the TE locus and 200 bp of DNA sequence on either side of the Ty insertion site. A dummy sequence shows the position of each TE in the alignment with “T”s. (ZIP) [file pone.0050978.s007.zip › S7/chrVI_st75+_TY1.mfa]

>REF
TTGAGAATGTTGTAAAACTTGAGATAATTATTCGGATGTCATTGTTGATTGAAGATAGCATTCCTATGAGTCGCCCTCGAGGACTTGGATCGAAAAATCTACATAATATTAGTAATTACTATTATTGTTGGAATTGGATAAACCGTCGTCCACCTATTTGAGAAATAGGTAATTATTATATGAGTTATTTGGTTCCTTTTTGTTAAAGTAATAATTTGAAATGCCATCCATTTGGTAATATTCATGTTATTGGCATATTATCATATGCGGTTCAGGAAGATGACATAAAAGTTGAGAAACAGTTATCAACCCTAATGGAAGCTGAAATGCAAGATTGATAATGTAATAGCATAATGAAACATATAAAACGGAATGGGGAATAATCGTAATATTATTATGTAGAACTACCGATTCCATTTTGAGGATTCCTACATCCTCGAGGAGACTTCTAGCATATTCTGTGTACATAATATTATGGTCTTGATCAACAATGCAATCCCAACAGTTATCAAATTATTCAGAAAATTGATCACATTTTCGATAAATCTATTATGAAAGTAAAATTTTGACTCATACCTAAGTTCTCGTTATTCGTTAATCTTATGAACTCATTAACCTTGGCGTTTCAGCATCCGCTATGATTACTAGTGCTTAAACCTTGTTATTCATGCCTCATAATTGATGCCATCTTCTAACCTCGAGCGTGATAAAAT
>index
-------------------------------------------------------------------------------------------------------------------------------------------------------------------------------------------------------TTTTTTTTTTTTTTTTTTTTTTTTTTTTTTTTTTTTTTTTTTTTTTTTTTTTTTTTTTTTTTTTTTTTTTTTTTTTTTTTTTTTTTTTTTTTTTTTTTTTTTTTTTTTTTTTTTTTTTTTTTTTTTTTTTTTTTTTTTTTTTTTTTTTTTTTTTTTTTTTTTTTTTTTTTTTTTTTTTTTTTTTTTTTTTTTTTTTTTTTTTTTTTTTTTTTTTTTTTTTTTTTTTTTTTTTTTTTTTTTTTTTTTTTTTTTTTTTTTTTTTTTTTTTTTTTTTTTTTTTTTTTTTTTTTTTTTTTTTTTTTTTTTTTTTTTTT--------------------------------------------------------------------------------------------------------------------------------------------------------------------------------------------------------
>273614N
NNNNNNNNNNNNNNNNNNN-NNNNNNNNNnnnnnnnnnnnnnnnnnnnnnnnnnnnnnnnnnnnnnnnnnnnnnnnnnnnnnnnnnnnnnnnnnnnnnnnnnnnnnnnnnnnnnnnnnnnnnnnnnnnnnnnnnnnnnnnnnnnnnnnnnnnnnnnnnnnnnnnnnnnnnnnnnnnnnnnnnnnnnnnnnnnnnnnnnnnnnnnnnnnnnnnnnnnnnnnnnnnnnnnnnnnnnnnnnnnnnnnnnnnnnnnnnnnnnnnnnnnnnnnnnnnnnnnnnnnnnnnnnnnnnnnnnnnnnnnnnnnnnnnnnnnnnnnnnnnnnnnnnnnnnnnnnnnnnnnnnnnnnnnnnnnnnnnnnnnnnnnnnnnnnnnnnnnnnnnnnnnnnnnnnnnnnnnnnnnnnnnnnnnnnnnnnnnnnnnnnnnnnnnnnnnnnnnnnnnnnnnnnnnnnnnnnnnnnnnnnnnnnnnnnnnnnnnnnnnnnnnnnnnnnnnnnnnnnnnnnnnnnnnnnnnnnnnnnnnnnnnnnnnnnnnnnnnnnnnnnnnnnnnnnnnnnnnnnnnnnnnnnnnnnnnnnnnnnnnnnnnnnnnnnnnnnnnnnnnnnnnnnnnnnnnnnnnnnnnnnnnnnnnnnnnnnnnnnnnnnnnnnnnnnnnnnnnnnnnnnnnnnnnnnnnnnnnnnnnnnnnnnnnnnnnnnnnnnnnnnnnnnnnnnnnn
>322134S
nnnnnnnnnnnnnnnnnnnnnnnnnnnnnnnnnnnnnnnnnnnnnnnnnnnnnnnnnnnnnnnnnnnnnnnnnnnnnnnnnnnnnnnnnnnnnnnnnnnnnnnnnnnnnnnnnnnnnnnnnnnnnnnnnnnnnnnnnnnnnnnnnnnnnnnnnnnnnnnnnnnnnnnnnnnnnnnnnnnnnnnnnnnnnnnnnnnnnnnnnnnnnnnnnnnnnnnnnnnnnnnnnnnnnnnnnnnnnnnnnnnnnnnnnnnnnnnnnnnnnnnnnnnnnnnnnnnnnnnnnnnnnnnnnnnnnnnnnnnnnnnnnnnnnnnnnnnnnnnnnnnnnnnnnnnnnnnnnnnnnnnnnnnnnnnnnnnnnnnnnnnnnnnnnnnnnnnnnnnnnnnnnnnnnnnnnnnnnnnnnnnnnnnnnnnnnnnnnnnnnnnnnnnnnnnnnnnnnnnnnnnnnnnnnnnnnnnnnnnnnnnnnnnnnnnnnnnnnnnnnnnnnnnnnnnnnnnnnnnnnnnnnnnnnnnnnnnnnnnnnnnnnnnnnnnnnnnnnNNNNNNNNTNNNNNNNNNNNNNNNNNNNNNNNNNNNNNNNNNNNNNNNNNNNNNNNNNNNNNNNNNTGAACTNNNTANNNNNNNNGNNNNNNCATCNNNNNNNATNNNNNNNGNNNNNNCCTTNNNNNNCATNCNNNNNNNNNNNNNCCATCTTCTAACCTCGAGCGTGATAAAAT
>378604X
TTGAGANNNNTGTAAAACNNNNNNNNNNNNTNNNNNNNNCATTGTNNNNNNAAGNNNGCATTCCTNNNNNNNNNCNNNNNNNNNNNNNNNNNAAAANNNNNCNNNNTNNNNGNNNNNNNNNNNNNNNNNNNNNNNNNNNNNNNNNNNNNNNNNNNNNNNNNNNNNNNNNNNNNNNNNNNNNNNNNNNNNNNNNNNNNNNNNNNNNNNNNNNNNNNNNNNNNNNNNNNNNNNNNNNNNNNNNNNNNNNNNNNNNNNNNNNNNNNNNNNNNNNNNNNNNNNNNNNNNNNNNNNNNNNNNNNNNNNNNNNNNNNNNNNNNNNNNNNNNNNNNNNNNNNNNNNNNNNNNNNNNNNNNNNNNNNNNNNNNNNNNNNNNNNNNNNNNNNNNNnnnnnnnnnnnnnnnnnnnnnnnnnnnnnnnnnnnnnnnnnnnnnnnnnnnnnnnnnnnnnnnnnnnnnnnnnnnnnnnnnnnnnnnnnnnnnnnnnnnnnnnnnnnnnnnnnnnnnnnnnnnnnnnnnnnnnnNNNNNNNNNNNNNNNNNNNNNNNNNNNNNNNNNNNNNNNNNNNNNNNNNNNNNNNNNNNNNNNNNNNNNNNNNNNNNNNNNNNNNNNNNNNNNNNNNNNNNNNNNNNNNNNNNNNNNNNNNNNNNNNNNNNNNNNNNNNNNNNNNNNNNNNNNNNNNNNNNNNNNNNNNNNNNNNNNNNNNNNNNNNNNNNNN
>BC187
nnnnnnnnnnnnnnnnnnnnnnnnnnnnnnnnnnnnnnnnnnnnnnnnnnnnnnnnnnnnnnnnnnnnnnnnnnnnnnnnnnnnnnnnnnnnnnnnnnnnnnnnnnnnnnnnnnnnnnnnnnnnnnnnnnnnnnnnnnnnnnnnnnnnnnnnnnnnnnnnnnnnnnnnnnnnnnnnnnnnnnnnnnnnnnnnnnnnnnnnnNNNNNNNNN-NNNNNTGAAATGNNNNNNNNNNNNNNNNNNNNNNNNNNNNGGNNNNNNATCNNNNNCGGTTCNNGAAGATGNNNNNNAAGTTGAGAAANNNNNNNNAANNNNNNTGGAAGCTGAAATGCAAGATTGATAATGTAGTAGCATAATGAAACATATAAAACGGAATGAGGAATAATCGTAATATTATTATGTAGAACTACCGATTCCATTTTGAGGATTCCTACATCCTCGAGGAGACTTCTAGCATATTCTGTGTACATAATATTATGGTCTTGATCAACAATGCAATCCCAACAGTTATCAAATTATTCAGAAAATTGATCACATTTTCGATAAATCTATTNNNNNNNNNNAATTTTGACTCATACCTAAGTTCACGTTATTCGTTAATCTTATGAACTCATTAACCTTGGCGTTTCAGCATCCGCTATGATTACTAGTGCTTAAACCTTGTTATTCATGCCTCATAATTTATGCCATCTTCTAACCTCGAGCGTGATAAAAT
>DBVPG1106
nnnnnnnnnnnnnnnnnnnnnnnnnnnnnnnnnnnnnnnnnnnnnnnnnnnnnnnnnnnnnnnnnnnnnnnnnnnnnnnnnnnnnnnnnnnnnnnnnnnnnnnnnnnnnnnnnnnnnnnnnnnnnnnnnnnnnnnnnnnnnnnnnnnnnnnnnnnnnnnnnnnnnnnnnnnnnnnnnnnnnnnnnnnnnnnnnnnnnnnnnnnnnnnnnnnnnnnnnnnnnnnnnnnnnnnnnnnnnnnnnnnnnnnnnnnnnnnnnnnnnnnnnnnnnnnnnnnnnnnnnnnnnnnnnnnnnnnnnnnnnnnnnnnnnnnnnnnnnnnnnnNNNNNNNNNNNNNNNNNNNNNNNNNNNNNNNNNNNNNNNNNNNNNNNNNNNNNNNNN-NNNNNNNNNNNNNNNNNNNNNNNNNNNNNNNNNNNNNNNNNNNNNNNNNNNNNNNNNNNNNNNNNNNNNNNNNNNNNNNNNNNNNNNNNNNNNNNNN-NN-NNNNNNNNNNNNNNNNNNNNNNNNNNNNNNNNN-NNNNNNNNNNNNNNNNNNNNNNNNNNNNNNNNNNNNNNNNNNNNNNNNNNNNNNNNNNNNNNNNNNNNNNNNNNANNNNNNNNNNNNNNNNNNNNNNNNNNNNNNNNNNNNCANNNNNNNNNATNATTACTAGTGCTTAANNNNNNNNNNTCATGCCTCATAATTTATGCNNNCTTCTANNNNNNAGCGTGATAAAAT
>DBVPG1373
TTGAGAATATTGTAAAACTTGAGATAATTATTCGGATGTCATTGTTGATTGAAGATAGCATTCCTATGAGTCGCCCTCGAGGACTTGGATCGAAAATTCTACATAATATTAGTAATTACTATTGTTGTTAAAATTGGATAAACCGTCGTCCACCTATTTGAGAAATAGGTAATTACTGTATGAGTTATGTGGTTCCTTTTTGTTAAAGTAATAATTTGAAATGCCATCCATTTGGTAATATTCATGTTATTGGCATATTATCATATGCGGTTCAGGAAGATGACATAAAAGTTGAGAAACAGTTATCAACCCTAATGGAAGCTGAAATGCANGATTGATAATGTAGTAGCATAATGAAACATATAAAACGGAATGAGGAATAATCGTAATATTATTATGTAGAACTACCGATTCCATTTTGAGGATTCCTACATCCTCGAGGAGACTTCTAGCATATTCTGTGTACATAATATTATGGTCTTGATCAACAATGCAATCCCAACAGTTATCAAATTATTCAGAAAATTGATCACATTTTCGATAAATCTATTATGAGGGTAAAATTTTGACTCATACCTAAGTTCACGTTATTCGTTAATCTTATGAACTCATTAACCTTGGCGTTTCAGCATCCGCTATGATTACTAGTGCTTAAACCTTGTTATTCATGCCTCATAATTTATGCCATCTTCTAACCTCGAGCGTGATAAAAT
>DBVPG1788
TTGAGAATATTNNNAAACTTGNGNTAATTATTCGNANNTCATTGTTGATTGAAGATAGCATTCCTATGANNNNNCCTNNNNNNNNNNNNNNNNAANNNNNNCNNNNTANNNNNNNNNNNNNNNNNNNNTAAAATTGNNTAANCCGTCGTCCACCTATTTGAGAAATAGGTAATTATTGTATGAGTTATGTGNNNCCTTTTTGTTAAAGTAATAATCTGAAATGCCATCCATTTGGTAATATTCATGTTATTGGCATATTATCATATGCGGTTCAGGAAGATGACATAAAAGTTGAGAAACAGTTATCAACCCTAATGGAAGCTGAAATGCAAGATTGATAATGTAGTAGCATAATGAAACATATAAAACGGAATGAGGAATAATCGTAATATTATTATGTAGAACTACCGATTCCATTTTGAGGATTCCTACATCCTCGAGGAGACTTCTAGCATATTCTGTGTACATAATATTATGGTCTTGATCAACAATGCAATCCCAACAGTTATCAAATTATTCAGAAAATTGATCACATTTTCGATAAATCTATTATGAGGGTAAAATTTTGACTCATACCTAAGTTCACGTTATTCGTTAATCTTATGAACTCATTAACCTTGGCGTTTCAGCATCCGCTATGATTACTAGTGCTTAAACCTTGTTATTCATGCCTCATAATTTATGCCATCTTCTAACCTCGAGCGTGATAAAAT
>DBVPG1853
TTGAGAATATTGTAAAANNNGAGATAATTATTCGGATGTCANTGTTGATTGAAGATAGCATTCCTATGAGTCGCCCTCGAGGACTTGGATCGAAAATTCTACATAATATTAGTAATNACTATTGTNGTTAAAATTGGATAAACCGTCGTCCACCTANNTGAGAAATAGGTAATTATTGTATGAGTTATGTGGTTCCTTTTTGTTAAAGTAATAATCTGAAATGCCATCCATTTGGTAATATTCATGTTATTGGCATATTATCATATGCGGTTCAGGAAGATGACATAAAAGTTGAGAAACAGTTATCAACCCTAATGGAAGCTGAAATGCAAGATTGATAATGTAGTAGCATAATGAAACATATAAAACGGAATGAGGAATAATCGTAATATTATTATGTAGAACTACCGATTCCATTTTGAGGATTCCTACATCCTCGAGGAGACTTCTAGCATATTCTGTGTACATAATATTATGGTCTTGATCAACAATGCAATCCCAACAGTTATCAAATTATTCAGAAAATTGATCACATTTTCGATAAATCTATTATGAGGGTAAAATTTTGACTCATACCTAAGTTCACGTTATTCGTTAATCTTATGAACTCATTAACCTTGGCGTTTCAGCATCCGCTATGATTACTAGTGCTTAAACCTTGTTATTCATGCCTCATAATTTATGCCATCTTCTAACCTCGAGCGTGATAAAAT
>DBVPG6040
NTNNNNNNNNNNNNNNN-NNNNNNNNNNNNNNNNNNNNNNNNNNNNNNNNNNNNNNNNNNNNNNNNNNNNNNNNNNNNNNNNNNNNNNNNNNNNNNNNNNNNNNNNNNNnnnnnnnnnnnnnnnnnnnnnnnnnnnnnnnnnnnnnnnnnnnnnnnnnnnnnnnnnnnnnnnnnnnnnnnnnnnnnnnnnnnnnnnnnnnnnnnnnnnnnnnnnnnnnnnnnnnnnnnnnnnnnnnnnnnnnnnnnnnnnnnnnnnnnnnnnnnnnnnnnnnnnnnnnnnnnnnnnnnnnnnnnnnnnnnnnnnnnnnnnnnnnnnnnnnnnnnnnnnnnnnnnnnnnnnnnnnnnnnnnnnnnnnnnnnnnnnnnnnnnnnnnnnnnnnnnnnnnnnnnnnnnnnnnnnnnnnnnnnnnnnnnnnnnnnnnnnnnnnnnnnnnnnnnnnnnnnnnnnnnnnnnnnnnnnnnnnnnnnnnnnnnnnnnnnnnnnnnnnnnnnnnnnnnnnnnnnnnnnnnnnnnnnnnnnnnnnnnnnnnnnnnnnnnnnnnnnnnnnnnnnnnnnnnnnnnnnnnnnnnnnnnnnnnnnnnnnnnnnnnnnnnnnnnnnnnnnnnnnnnnnnnnnnnnnnnnnnnnnnnnnnnnnnnnnnnnnnnnnnnnnnnnnnnnnnnnnnnnnnnnnnnnnnnnnnnnnnnnnnnnnnnnnnnnnnnnnnnnnnnnnn
>DBVPG6044
TTGANNNNNNTGTAAAACTTGNNNNNNNNNNNNNGNNNNNNNNNTNNNNNGANNNNNNNNNNNCTATGNNNNNNNNTNNNNNNNNNNGNNNNANNNNNNTNNNNNANNNNNNNNNTTACTATTATTNNNNNNNNNNNATNNNNNNTCGTNNNNNNANTTGNNNNNNNNNNNATTATTGTATGANNTATGNNNNNCCTTTTTGNNNNNNTNNTNNNNNGNAATGCNATCNATTTGGTNNTANNCATGTTATTGGNNNNNNNTCATATGCNNNNCAGGANGATGACATNNNNNTTGAGAAACAGNNNNCNNNNNNNNTNNAAGCTGNNNNNNNNNNNNGNTAATGTAGNNNNNNNNNNNNNNNNNNAAAACGGAATGAGGAATNNTCNNAATATTATNNNGTAGAACTANNNNTTCCATTTTNANGATTNCTACATNNNNNAGGAGACTTCTAGCATATTCTGTGTACATAATATTATGGTCTNGATCAACAATGCAATCCCAACAGTTATCAAATNATTCAGAAAATTGATCACATTTTCGATAAATCTATTATGAGGGTAAAATTTTGACTCATACCTAAGTTCTCGTTATTCTTTAATCTTATGAACTCATCAACCTTGGCGTTTCAGCGTTNGCTATGATTACTAGTGCTTAAACCTTGTTATTCATGCCTCATAATTTATGCCATCTTCTANCCTCGAGCGTGATAAAAT
>DBVPG6765
TTGAGAATATTGTAAAACTTGAGATAATTATTCGGATGTCATTGTTGATTGAAGATAGCATTCCTATGAGTCGCCCTCGAGGACTTGGATCGAAAATTCTACATAATATTAGTAATTACTATTGTTGTTAAAATTGGATAAACCGTCGTCCACCTATTTGAGAAATAGGTAATTATTGTATGAGTTATGTGGTTCCTTTTTGTTAAAGTAATAATCTGAAATGCCATCCATTTGGTAATATTCATGTTATTGGCATATTATCATATGCGGTTCAGGAAGATGACATAAAAGTTGAGAAACAGTTATCAACCCTAATGGAAGCTGAAATGCAAGATTGATAATGTAGTAGCATAATGAAACATATAAAACGGAATGAGGAATAATCGTAATATTATTATGTAGAACTACCGATTCCATTTTGAGGATTCCTACATCCTCGAGGAGACTTCTAGCATATTCTGTGTACATAATATTATGGTCTTGATCAACAATGCAATCCCAACAGTTATCAAATTNTTCAGAAAATTNATCACATTTTCGATAAATCTATTATGAGGGTAAAATTTTGACTCATACCTAAGTTCACGTTATTCGTTAATCTTATGAACTCATTAACCTTGGCGTTTCAGCATCCGCTATGATTACTAGTGCTTAAACCTTGTTATTCATGCCTCATAATTTATGCCATCTTCTAACCTCGAGCGTGATAAAAT
>K11
TTGAGAATGTNNNNNNACTTGANNNNNNNNNNCGGATGTCANTNNNNATTGAAGATAGCATNNNNNNNNNNNNNNNNNNANNNNNNGGATCGAAAAATCTNNNNNNNNNNNNNNNTTACTATTATTGTTGGAATTGGATAAACCGTCGTCCNNNNNNTTGAGGAATAGGTAATTATTATATGAGTTATTTGGTTCCTTTTTGTTAAAGTAATAATTTGAAATGCCATCCATTTGGTAATATTCATGTTATTGGCATATTATCATATGCGGTTCAGGAAGATGACATAAAAGTTGAGAAACAGTTATCAACCCTAATGGAAGCTGAAATGCAAGATTGATAATGTAATAGCATAATGAAACATATAAAACGGAATGGGGAATAATCGTAATATTATTATGTAGAACTACCGATTCCATTTTGANNNNNNCTACATCCTCGAGGAGACTTCTAGCATATTCTGTGTACATAATATNATGGTCNTGATCAACAATGCAATCCCANCAGTTATCAAATTATTCAGAAAATTGATCACATTTTCGATAAATCTATNATGAAAGTAAAATTNTGACTCATACCTAAGTTCTCGTTATTCGTTAATCTTATGAACTCATTAACCTTGGCGTTTCAGCATCCGCTATGATTACTAGTGCTTAAACCTTGTTATTCATGCCTCATAATTGATGCCATCTTCTAACCTCGAGCGTGATAAAAT
>L_1374
TTGAGNNNNNNGTAANACTTGAGATAATTATTCGGATGTCATTGTTGATTGAAGATAGCATTCCTATGAGTCGCCCTCGAGGACTTGGATCGAAAATTCTACATAATATTAGTAATNNNNNNTGTTGTTAAAATTGGATAAACCGTCGTCCACCTATTTGAGAAATAGGTAATTATTGTATGAGTTATGTGGTTCCTTTTTGTTAAAGTAATAATCTGAAATGCCATCCATTTGGTAATATTCATGTTATTGGCATATTATCATATGCGGTTCAGGAAGATGACATAAAAGTTGAGAAACAGTTATCAACCCTAATGGAAGCTGAAATGCAAGATTGATAATGTAGTAGCATAATGAAACATATAAAACGGAATGAGGAATAATCGTAATATTATTATGTAGAACTACCGATTCCATTTTGANNNNNNCTACATCCTCGANNNNNNTTCTAGCATATTCTGTGTACATAATATTATGGTCTTGATCAACAATGCAATCCCAACAGTTATCAAATTATTCAGAAAATTGATCACATTTTCGATAAATCTATTANGAGGGTAAAATTTTGACTCATACCTAAGTTCACGTTATTCGTTAATCTTATGNNCTCANNNNCCTTNGCGTTTCAGCANCCGCTATGATNACTAGTNCNNNNNNNTTGTTATTCATGCCTCATAATTTATGCCATCTTCTAACCTCGAGCGTGATAAAAN
>L_1528
TTGAGAATATTGTAAAACTTGAGATAATTATTCGGATGTCATTGTTGATTGAAGATAGCATTCCTATGAGTCGCCCTCGAGGACTTGGATCGAAAATTCTACATAATATTAGTAATTACTNNNNNNNNNNNNNNNNGATAAACCGNNNNNNANNNNNNTGAGNNNNNNNNAANNNNNNNNNNAGTTATGNGNNNNCTTTTTGNNNNNNNNNNNNNCTGAANNNCCNNNNNNNNNNNNNNNNNNNNNNNNNNNNNNTATNNNNNNNNNNnnnnnnnnnnnnnnnnnnnnnnnnnnnnnnnnnnnnnnnnnnnnnnnnnnnnnnnnnnnnnnnnnnnnnnnnnnnnnnnnnnnnnnnnnnnnnnnnnnnnnnnnnnnnnnnnnnnnnnnnnnnnnnnnnnnnnnnnnnnnnnnnnnnnnnnnnnnnnnnnnnnnnnnnnnnnnnnnnnnnnnnnnnnnnnnnnnnnnnnnnnnnnnnnnnnnnnnnnnnnnnnnnnnnnnnnnnnnnnnnnnnnnnnnnnnnnnnnnnnnnnnnnnnnnnnnnnnnnnnnnnnnnnnnnnnnnnnnnnnnnnnnnnnnnnnnnnnnnnnnnnnnnnnNNNNNNNNNNNNNNNNNNNNNNNNNNNGNNNNNNNATCCNNNNNNNNNNNNNNNNNNNNANNNNNNNNNNNCATNNNNNNNNNNNNNNNNNNNNNNNNNNNCTCGAGCGTGATAAAAT
>NCYC110
nnnnnnnnnnnnnnnnnnnnnnnnnnnnnnnnnnnnnnnnnnnnnnnnnnnnnnnnnnnnnnnnnnnnnnnnnnnnnnnnnnnnnnnnnnnnnnnnnnnnnnnnnnnnnnnnnnnnnnnnnnnnnnnnnnnnnnnnnnnnnnnnnnnnnnnnnnnnnnnnnnnnnnnnnnnnnnnnnnnnnnnnnnnnnnnnnnnnnnnnnnnnnnnnnnnnnnnnnnnnnnnnnnnnnnnnnnnnnnnnnnnnnnnnnnnnnnnnnnnnnnnnnnnnnnnnnnnnnnnnnnnnnnnnnnnnnnnnnnnnnnnnnnnnnnnnnnnnnnnnnnnnnnnnnnnnnnnnnnnnnnnnnnnnnnnnnnnnnnnnnnnnnnnnnnnnnnnnnnnnnnnnnnnnnnnnnnnnnnnnnnnnnnnnnnnnnnnnnnnnnnnnnnnnnnnnnnnnnnnnnnnnnnnnnnnnnnnnnnnnnnnnnnnnnnnnnnnnnnnnnnnnnnnnnnnnnnnnnnnnnnnnnnnnnnnnnnnnnnnnnnnnnnnnnnnnnnnnnnnnnnnnnnnnnnnnnnnnnnnnnnnnnnnnnnnnnnnnnnnnnnnnnnnnnnnnnnnnnnnnnnnnnnnnnnnnnnnnnnnnnnnnnnnnnnnnnnnnnnnnnnnnnnnnnnnnnnnnnnnnnnnnnnnnnnnnnnnnnnnnnnnnnnnnnnnnnnnnnnnnnnnnnnnnnnnnn
>NCYC361
nnnnnnnnnnnnnnnnnnnnnnnnnnnnnnnnnnnnnnnnnnnnnnnnnnnnnnnnnnnnnnnnnnnnnnnnnnnnnnnnnnnnnnnnnnnnnnnnnnnnnnnnnnnnnnnnnnnnnnnnnnnnnnnnnnnnnnnnnnnnnnnnnnnnnnnnnnnnnnnnnnnnnnnnnnnnnnnnnnnnnnnnnnnnnnnnnnnnnnnnnnnnnnnnnnnnnnnnnnnnnnnnnnnnnnnnnnnnnnnnnnnnnnnnnnnnnnnnnnnnnnnnnnnnnnnnnnnnnnnnnnnnnnnnnnnnnnnnnnnnnnnnnnnnnnnnnnnnnnnnnnnnnnnnnnnnnnnnnnnnnnnnnnnnnnnnnnnnnnnnnnnnnnnnnnnnnnnnnnnnnnnnnnnnnnnnnnnnnnnnnnnnnnnnnnnnnnnnnnnnnnnnnnnnnnnnnnnnnnnnnnnnnnnnnnnnnnnnnnnnnnnnnnnnnnnnnnnnnnnnnnnnnnnnnnnnnnnnnnnnnnnnnnnnnnnnnnnnnnnnnnnnnnnnnnnnnnnnnnnnnnnnnnnnnnnnnnnnnnnnnnnnnnnnnnnnnnnnnnnnnnnnnnnnnnnnnnnnnnnnnnnnnnnnnnnnnnnnnnnnnnnnnnnnnnnnnnnnnnnnnnnnnnnnnnnnnnnnnnnnnnnnnnnnnnnnnnnnnnnnnnnnnnnnnnnnnnnnnnnnnnnnnnnnnnnnn
>RM11_1A
TTGAGAATATTGTAAAACTTGAGATAATTATTCGGATGTCATTGTTGATTGAAGATAGCATTCCTATGAGTCGCCCTCGAGGACTTGGATCGAAAATTCTACATAATATTAGTAATTACTATTGTTGTTAAAATTGGATAAACCGTCGTCCACCTATTTGAGAAATAGGTAATTATTGTATGAGTTATGTGGTTCCTTTTTGTTAAAGTAATAATCTGAAATGCCATCCATTTGGTAATATTCATGTTATTGGCATATTATCATATGCGGTTCAGGAAGATGACATAAAAGTTGAGAAACAGTTATCAACCCTAATGGAAGCTGAAATGCAAGATTGATAATGTAGTAGCATAATGAAACATATAAAACGGAATGAGGAATAATCGTAATATTATTATGTAGAACTACCGATTCCATTTTGAGGATTCCTACATCCTCGAGGAGACTTCTAGCATATTCTGTGTACATAATATTATGGTCTTGATCAACAATGCAATCCCAACAGTTATCAAATTATTCAGAAAATTGATCACATTTTCGATAAATCTATTATGAGGGTAAAATTTTGACTCATACCTAAGTTCACGTTATTCGTTAATCTTATGAACTCATTAACCTTGGCGTTTCAGCATCCGCTATGATTACTAGTGCTTAAACCTTGTTATTCATGCCTCATAATTTATGCCATCTTCTAACCTCGAGCGTGATAAAAT
>S288c
TTGAGAATGTTGTAAAACTTGAGATAATTATTCGGATGTCATTGTTGATTGAAGATAGCATTCCTATGAGTCGCCCTCGAGGACTTGGATCGAAAAATCTACATAATATTAGTAATTACTATTATTGTTGGAATTGGATAAACCGTCGTCCACCTATTTGAGAAATAGGTAATTATTATATGAGTTATTTGGTTCCTTTTTGTTAAAGTAATAATTTGAAATGCCATCCATTTGGTAATATTCATGTTATTGGCATATTATCATATGCGGTTCAGGAAGATGACATAAAAGTTGAGAAACAGTTATCAACCCTAATGGAAGCTGAAATGCAAGATTGATAATGTAATAGCATAATGAAACATATAAAACGGAATGGGGAATAATCGTAATATTATTATGTAGAACTACCGATTCCATTTTGAGGATTCCTACATCCTCGAGGAGACTTCTAGCATATTCTGTGTACATAATATTATGGTCTTGATCAACAATGCAATCCCAACAGTTATCAAATTATTCAGAAAATTGATCACATTTTCGATAAATCTATTATGAAAGTAAAATTTTGACTCATACCTAAGTTCTCGTTATTCGTTAATCTTATGAACTCATTAACCTTGGCGTTTCAGNATCCGCTATGATTACTAGTGCTTAAACCTTGTTATTCATGCCTCATAATTGATGCCATCTTCTAACCTCNNGCGTGATAAAAT
>SK1
TTGAGAATGTTGTAAAACTTGAGATAATTATTCGGATGTCATTGTTGATTGAAGATAGCATTCCTATGAGTCGCCCTCGAGGACTTGGATCGAAAATTCTACATAATATTAATAATTACTATTATTGTTGGAATTGGATAAACCGTCGTCCACCTATTTGAGAAATAGGTAATTATTGTATGAGTTATGTGGTTCCTTTTTGTTAAAGTAATAATTTGAAATGCNATCCATTTGNTAATATTCATGTTATTGGCATATTATCATATGCGGTTCAGGAAGATGACATAAAAGTTGAGAAACAGTTATCAACCCTAATGGAAGCTGAAATGCAAGATTGATAATGTAGTAGCATAAAGAAACATATAAAACGGAATGAGGAATAATCGTAATATTATTATGTAGAACTACCGATTCCATTTTGAGGATTCCTACATCCTCGAGGAGACTTCTAGCATATTCTGTGTACATAATATTATGGTCTTGATCAACAATGCAATCCCAACAGTTATCAAATTATTCAGAAAATTGATCACATTTTCGATAAATCTATTATGAGGGTAAAATTTTGACTCATACCTAAGTTCTCGTTATTCTTTAATCTTATGAACTCATCAACCTTGGCGTTTCAGCGTTCGCTATGATTACTAGTGCTTAAACCTTGTTATTCATGCCTCATAATTTATGCCATCTTCTAGCCTCGAGCGTGATAAAAT
>UWOPS03_461_4
TTGAAAATGTTGTAAAACTTGAGATAATTATTCGGATGTCATTGTTGATTGAAGATAGCATTCCTATGAGTCGCCCTCGAGGACTTGGATCGAAAATTCTACATAATATTAGTAATTACTATTATTGTTGGAATTGGATAAACCGTCGTCCACCTATTTGAGAAATAGGTAATTATTGTATGAGTTATGTGGTTCCTTTTTGTTAAAGTAATAATTTGAAATGCCATCCATTTGGTAATATTCATGTTATTGGCATATTATCATATGCGGTTCAGGAAGATGACATAAAAGTTGAGAAACAGTTATCAACCCTAATGGAAGCTGAAATGCAAGATTGATAATGTAATAGCATAATGAAACATATAAAACGGAATGGGGAATAATCGTAATATTATTATGTAGAACTACCGATTCCATTTTGAGGATTCCTACATCCTCGAGGAGACTTNNAGCANATTCTGTGTACATANTNTTATGGTCTNGATCANCAATGCANTCCCANCAGTTATCAAATNATTCAGAAANTTGATCACATTTTCGATAANTCTNTTATGAANGTAAAATTTTGACTCATGCCTANGTTCTCGTNATTCGTTAATCTNATGAACTCATTAACCNTGNCGTTTCAGCATCCGCTATGATTACTAGTGCTTNAACCTTGTTATTCATGCCTCGTAATNGATGCCATCTTCTAACCTCGAGCGTGATAAAAT
>UWOPS05_217_3
nnnnnnnnnnnnnnnnnnnnnnnnnnnnnnnnnnnnnnnnnnnnnnnnnnnnnnnnnnnnnnnnnnnnnnnnnnnnnnnnnnnnnnnnnnnnnnnnnnnnnnnnnnnnnnnnnnnnnnnnnnnnnnnnnnnnnnnnnnnnnnnnnnnnnnnnnnnnnnnnnnnnnnnnnnnnnnnnnnnnnnnnnnnnnnnnnnnnnnnnnnnnnnnnnnnnnnnnnnnnnnnnnnnnnnnnnnnnnnnnnnnnnnnnnnnnnnnnnnnnnnnnnnnnnnnnnnnnnnnnnnnnnnnnnnnnnnnnnnnnnnnnnnnnnnnnnnnnnnnnnnnnnnnnnnnnnnnnnnnnnnnnnnnnnnnnnnnnnnnnnnnnnnnnnnnnnnnnnnnnnnnnnnnnnnnnnnnnnnnnnnnnnnnnnnnnnnnnnnnnnnnnnnnnnnnnnnnnnnnnnnnnnnnnnnnnnnnnnnnnnnnnnnnnnnnnnnnnnnnnnnnnnnnnnnnnnnnnnnnnnnnnnnnnnnnnnnnnnnnnnnnnnnnnnnnnnnnnnnnnnnnnnnnnnnnnnnnnnnnnnnnnnnnnnnnnnnnnnnnnnnnnnnnnnnnnnnnnnnnnnnnnnnnnnnnnnnnnnnnnnnnnnnnnnnnnnnnnnnnnnnnnnnnnnnnnnnnnnnnnnnnnnnnnnnnnnnnnnnnnnnnnnnnnnnnnnnnnnnnnnnnnnnnnnnnnn
>UWOPS05_227_2
NTGAAAATGTTGTAANANNNNNNNTAATTATTCGGATGTNNNNNNNGATTGAAGATAGNNNTNNNNNNNNNNNNCCTNNAGGANNNGGATCGAAAATNNNNNNNNNTATTAGTAATTACTATTATTGTTGGAATTGGATAAACCGTNNTCCANNNNNTTGAGAAATAGGTAATTATTGTATGAGTTATGTGNNNCCTTTTTNTTNNNGTAATAATTTGAAATGCCATCCATTTGGTAATATTCATGTTATTGGCATATTATCATATGCGGTTCAGGAAGATGACATAAAAGTTGAGAAACAGTTATCAACCCTAATGGAAGCTGAAATGCAAGATTGATAATGTAATAGCATAATGAAACATATAAAACGGANTGGGGANTAATCGTAATATTATTATGTAGAACTACCGATTCCATTTTGAGGATTCCTACATCCTCGAGGAGACTTCTAGCATATTCTGTGTACATAATATTATGGTCTTGATCAACAATGCAATCCCAACAGTTATCAAATTATTCAGAAAATTGATCACATTTTCGATAAATCTATTATGAAAGTAAAATTTTGACTCATGCCTAAGTTCTCGTTATTCGTTAATCTTATGAACTCATTAACCTTGGCGTTTCAGCATCCGCTATGATTACTAGTGCTTAAACCTTGTTATTCATGCCTCGTAATTGATGCCATCTTCTAACCTCGAGCGTGATAAAAT
>UWOPS83_787_3
TTGAGAATGTTGTAAAACTTGAGATAATTATTCGGATGTCATTGTTGATTGAAGATAGCATTCCTATGAGTCGCCCTCGAGGACTTGGATCGAAAAATCTACATAATATTAGTAATTACTATTATTNNNNNNATTGGATAAACCGTCGTCCACCTATTTGAGGAATAGGTAATTATTATATGAGTTATTTGGTTCCTTTTTGTTAAAGTAATAATTTGAAATGCCATCCANNNGGTAATATTCATGTTATTGGCATATTANNNNNNNCGGTNNNNNNNNNNGANNNNNNAGNNGAGNNNCANNNNNNNNNNNNNNNNNNNNNNNNNNNNNNNNNNNNNNNNNNNNNNNNNNNNNNNNNNNNnnnnnnnnnnnnnnnnnnnnnnnnnnnnnnnnnnnnnnnnnnnnnnnnnnnnnnnnnnnnnnnnnnnnnnnnnnnnnnnnnnnnnnnnnnnnnnnnnnnnnnnnnnnnnnnnnnnnnnnnnnnnnnnnnnnnnnnnnnnnnnnnnnnnnnnnnnnnnnnnnnnnnnnnnnnnnnnnnnnnnnnnnnnnnnnnnnnnnnnnnnnnnnnnnnnnnnnnnnnnnnnnnnnnnnnnnnnnnnnnnnnnnnnnnnnnnnnnnnnnnnnnnnnnnnnnnnnnnnnnnnnnnnnnnnnnnnnnnnnnnnnnnnnnnnnnnnnnnnnnnnnnnnnnnnnnnnnnnnnnnnnnnnnnnnnn
>UWOPS87_2421
nnnnnnnnnnnnnnnnnnnnnnnnnnnnnnnnnnnnnnnnnnnnnnnnnnnnnnnnnnnnnnnnnnnnnnnnnnnnnnnnnnnnnnnnnnnnnnnnnnnnnnnnnnnnnnnnnnnnnnnnnnnnnnnnnnnnnnnnnnnnnnnnnnnnnnnnnnnnnnnnnnnnnnnnnnnnnnnnnnnnnnnnnnnnnnnnnnnnnnnnnnnnnnnnnnnnnnnnnnnnnnnnnnnnnnnnnnnnnnnnnnnnnnnnnnnnnnnnnnnnnnnnnnnnnnnnnnnnnnnnnnnnnnnnnnnnnnnnnnnnnnnnnnnnnnnnnnnnnnnnnnnnnnnnnnnnnnnnnnnnnnnnnnnnnnnnnnnnnnnnnnnnnnnnnnnnnnnnnnnnnnnnnnnnnnnnnnnnnnnnnnnnnnnnnnnnnnnnnnnnnnnnnnnnnnnnnnnnnnnnnnnnnnnnnnnnnnnnnnnnnnnnnnnnnnnnnnnnnnnnnnnnnnnnnnnnnnnnnnnnnnnnnnnnnnnnnnnnnnnnnnnnnnnnnnnnnnnnnnnnnnnnnnnnnnnnnnnnnnnnnnnnnnnnnnnnnnnnnnnnnnnnnnnnnnnnnnnnnnnnnnnnnnnnnnnnnnnnnnnnnnnnnnnnnnnnnnnnnnnnnnnnnnnnnnnnnnnnnnnnnnnnnnnnnnnnnnnnnnnnnnnnnnnnnnnnnnnnnnnnnnnnnnnnnnnnn
>W303
TTGAGAATGTTGTAAAACTTGAGATAATTATTCGGATGTCATTGTTGATTGAAGATAGCATTCCTATGAGTCGCCCTCGAGGACTTGGATCGAAAAATCTACATAATATTAGTAATTACTATTATTGTTGGAATTGGATAAACCGTCGTCCACCTATTTGAGAAATAGGTAATTATTATATGAGTTATTTGGTTCCTTTTTNTTAAAGTAATAATTTGAAATGCCATCCATTTGGTAATATTCATGTTATTGGCATATTATCATATGCGGTTCAGGAAGATGACATAAAAGTTGAGAAACAGTTATCAACCCTAATGGAAGCTGAAATGCAAGATTGATAATGTAATAGCATAATGAAACATATAAAACGGAATGGGNNNNNNTCGTAATATTATTATGTAGAACTACCGATTCCATTTTGAGGATTCCTACATCCTCGANNNNNNNTCTAGCATATTCTGTGTACATAATATTATGGTCTTGATCAACAATGCAATCCCAACAGTTATCAAATTATTCAGAAAATTGATCACATTTTCGATAAATCTATTATGAAAGTAAAATTTTGACTCATACCTAAGTTCTCGTTATTCGTTAATCTTATNNNNNNNNNNNNNNNNNNNTTTCAGCATCCGCTATGNNNACTAGTGCTTAAACNNTGTNNNNNNTGCCTCANNNNNNNNNNNNNNNNNNNNNNNNNNNNNNNNNNNNNN
>Y12
N-NNNNNNNN-NNNNNNNNNNNNNNN-NNNNNNNNNNNNNNNNNNNNNNNNNNNNNNNNNNNNNNNNNNNNNNNNNNNNNNNNNNNNNNNNNNNNNNNNNNNNNNNNNNNNNNNNNNNNNNNNNNNNNNNNNNNNNNNNNNNNNNNNNNNNNN-NNNNNNNNNNNNNNNNNNNNNNNNNNNNNNNNNNNNNNNNNNNNNN-NNNNNNNNNNNNNNNNNNNNNNNNNNNNNNNNNNNNNNNNNNNNNNNNNNNNNNNNNNNNNNNNNNNNNNNNNNNNNNNNNNNNNNNAANNNNNNNNNNNNNNNNNNNNNNNNNNNNNNNNNNNNNNNNNNNNNNNATANNNNNNNNNNNNAATNNNANNNNNNNNNNNNNNTGGGGAANNNNNNNNNNNNNNNNNTNNNNNNNNNNNNNNNNNNNNNTNNNNNNNNNNNNNNNNNNNNGGAGACTTCTAGCANNNNNNNTGTACATAATATTATGGTCTNGATCAACAATGCAATCCCAACAGTNATCAAATTATTCAGAAAATTGATNANATTTTCGATAAATCTATTATGAAAGTAAAATTTTGACTCATACCTAAGTTCTCGTTATTCGTTNNNNNTATGAACTCATTAACCTTGGCGTTTCAGCATCCGCTATGATTACTAGTGCTTAAACCTTGTTATTCATGCCTCATAATNGATGCCATCTTCTAACCTCGAGCGTGATAAAAT
>Y55
TTGAGAATGTNGTAAAACTNGAGATAATTATTCGGATGTCATTGTTGATTGAAGATAGCATTCCTATGAGTCGCCCTCGAGGACTTGGATCGAAAATTCTACATAATATTAATAATTACTATTATTGTTGGAATTGGATAAACCGTCGTCCACCTATTTGAGAAATAGGTAATTATTGTATGAGTTATGTGGTTCCTTTTTGTTAAAGTAATAATTTGAAATGCCATCCATTTGGTAATATTCATGTTATTGGCATATTATCATATGCGGTTCAGGAAGATGACATAAAAGTTGAGAAACAGTTATCAACCCTAATGGAAGCTGAAATGCAAGATTGATAATGTAGTAGCATAAAGAAACATATAAAACGGAATGAGGAATAATCGTAATATTATTATGTAGAACTACCGATTCCATTTTGAGGATTCCTACATCCTCGAGGAGACTTCTAGCATATTCTGTGTACATANTATTATGGTCTTGATCAACAATGCAATCCCAACAGTTATCAAATNATTCAGAAAATTGATCACATTTTCGATAAATCTATTATGAGGGTAAAATTTTGACTCATACCTAAGTTCTCGTNATTCTTTAATCTTATGAACTCATCAACCTTGGCGTTTCAGCGTTCGCTATGATTACTAGTGCTTAAACCTTGTTATTCATGCCTCATAATTTATGCCATCTTCTAGCCTCGAGCGTGATAAAAT
>Y9
nnnnnnnnnnnnnnnnnnnnnnnnnnnnnnnnnnnnnnnnnnnnnnnnnnnnnnnnnnnnnnnnnnnnnnnnnnnnnnnnnnnnnnnnnnnnnnnnnnnnnnnnnnnnnnnnnnnnnnnnnnnnnnnnnnnnnnnnnnnnnnnnnnnnnnnnnnnnnnnnnnnnnnnnnnnnnnnnnnnnnnnnnnnnnnnnnnnnnnnnnnnnnnnnnnnnnnnnnnnnnnnnnnnnnnnnnnnnnnnnnnnnnnnnnnnnnnnnnnnnnnnnnnnnnnnnnnnnnnnnnnnnnnnnnnnnnnnnnnnnnnnnnnnnnnnnnnnnnnnnnnnnnnnnnnnnnnnnnnnnnnnnnnnnnnnnnnnnnnnnnnnnnnnnnnnnnnnnnnnnnnnnnnnnnnnnnnnnnnnnnnnnnnnnnnnnnnnnnnnnnnnnnnnnnnnnnnnnnnnnnnnnnnnnnnnnnnnnnnnnnnnnnnnnnnnnnnnnnnnnnnnnnnnnnnnnnnnnnnnnnnnnnnnnnnnnnnnnnnnnnnnnnnnnnnnnnnnnnnnnnnnnnnnnnnnnnnnnnnnnnnnnnnnnnnnnnnnnnnnnnnnnnnnnnnnnnnnnnnnnnnnnnnnnnnnnnnnnnnnnnnnnnnnnnnnnnnnnnnnnnnnnnnnnnnnnnnnnnnnnnnnnnnnnnnnnnnnnnnnnnnnnnnnnnnnnnnnnnnnnnnnnnnnnnnnnn
>YIIc17_E5
TTGAGAATATTGNNNNNCTTGAGATAATTNNNNNGATGNNNNTGTTGATTGAAGATANNNNNNNNATNNNNNNNNNNNNNGGACTTGGATCGANNATTCTACATAATATTAGTAATNACTATNGTTGTTAAAATNGGATAANCNNTCGTCCACCTATTNGAGAAATAGGTAATTATTGTATGAGTTATGTGGTTCCTTTTNGTTAAAGTAATAATCTGAAATGCCATCCATTTGGTAATATTCATGTTATTGGCATATTATCATATGCGGTTCAGGAAGATGACATAAAAGTTGAGAAACAGTTATCAACCCTAATGGAAGCTGAAATGCAAGATTGATAATGTAGTAGCATAATGAAACATATAAAACGGAATGAGGAATAATCGTAATATTATTATGTAGAACTACCGATTCCATTTTGAGGATTCCTACATCCTCGAGGAGACTTCTAGCATATTCTGTGTACATAATATTATGGTCTTGATCAACAATGCAATCCCAACAGTTATCAAATTATTCAGAAAATTGATCACATTTTCGATAAATCTATTATGAGGGTAAAATTTTGACTCATACCTAAGTTCACGTTATTCGTTAATCTTATGAACTCATTAACCTTGGCGTTTCAGCATCCGCTATGATTACTAGTGCTTAAACCTTGTTATTCATGCCTCATAATTTATGCCATCTTCTAACCTCGAGCGTGATAAAAT
>YJM789
TTGAGAATATTGTAAAACTTGAGATAATTATTCGGATGTCATTGTTGATTGAAGATAGCATTCCTATGAGTCGCCCTCGAGGACTTGGATCGAAAATTCTACATAATATTAGTAATTACTATTGTTGTTAAAATTGGATAAACCGTCGTCCACCTATTTGAGAAATAGGTAATTATTGTATGAGTTATGTGGTTCCTTTTTGTTAAAGTAATAATCTGAAATGCCATCCATTTGGTAATATTCATGTTATTGGCATATTATCATATGCGGTTCAGGAAGATGACATAAAAGTTGAGAAACAGTTATCAACCCTAATGGAAGCTGAAATGCAAGATTGATAATGTAGTAGCATAATGAAACATATAAAACGGAATGAGGAATAATCGTAATATTATTATGTAGAACTACCGATTCCATTTTGAGGATTCCTACATCCTCGAGGAGACTTCTAGCATATTCTGTGTACATAATATTATGGTCTTGATCAACAATGCAATCCCAACAGTTATCAAATTATTCAGAAAATTGATCACATTTTCGATAAATCTATTATGAGGGTAAAATTTTGACTCATACCTAAGTTCACGTTATTCGTTAATCTTATGAACTCATTAACCTTGGCGTTTCAGCATCCGCTATGATTACTAGTGCTTAAACCTTGTTATTCATGCCTCATAATTTATGCCATCTTCTAACCTCGAGCGTGATAAAAT
>YJM975
NNNNNNNNNNNNNNNNANNNNNNNNNNNNNNNNNNNNNNNNNNNTNNNNNNNNNNNNNNNNNNNNNNNNNNNNnnnnnnnnnnnnnnnnnnnnnnnnnnnnnnnnnnnnnnnnnnnnnnnnnnnnnnnnnnnnnnnnnnnnnnnnnnnnnnnnnnnnnnnnnnnnnnnnnnnnnnnnnnnnnnnnnnnnnnnnnnnnnnnnnnnnnnnnnnnnnnnnnnnnnnnnnnnnnnnnnnnnnnnnnnnnnnnnnnnnnnnnnnnnnnnnnnnnnnnnnnnnnnnnnnnnnnnnnnnnnnnnnnnnnnnnnnnnnnnnnnnnnnnnnnnnnnnnnnnnnnnnnnnnnnnnnnnnnnnnnnnnnnnnnnnnnnnnnnnnnnnnnnnnnnnnnnnnnnnnnnnnnnnnnnnnnnnnnnnnnnnnnnnnnnnnnnnnnnnnnnnnnnnnnnnnnnnnnnnnnnnnnnnnnnnnnnnnnnnnnnnnnnnnnnnnnnnnnnnnnnnnnnnnnnnnnnnnnnnnnnnnnnnnnnnnnnnnnnnnnnnnnnnnnnnnnnnnnnnnnnnnnnnnnnnnnnnnnnnnnnnnnnnnnnnnnnnnnnnnnnnnnnnnnnnnnnnnnnnnnnnnnnnnnnnnnnnnnnnnnnnnnnnnnnnnnnnnnnnnnnnnnnnnnnnnnnnnnnnnnnnnnnnnnnnnnnnnnnnnnnnnnnnnnnnnnnnnnnnn
>YJM978
TTGAGAATATTGTAAAACTTGAGATAATTATTCGGATGTCATTGTTGATTGAAGATAGCATTCCTATGAGTCGCCCTCGAGGACTTGGATCGAAAATTCTACATAATATTAGTAATTACTATTGTTGTTAAAATTGGATAAACCGTCGTCCACCTATTTGAGAAATAGGTAATTATTGTATGAGTTATGTGGTTCCTTTTTGTTAAAGTAATAATCTGAAATGCCATCCATTTGGNAATATTCATGTTATTGGCATATTATCATATGCGGTTCAGGAAGATGACATAAAAGTTGAGAAACAGTTATCAACCCTAATGGAAGCTGAAATGCAAGATTGATAATGTNNNNNNNNNNNNNNNNNNNNNNNACGGNNNNNNGNNNNNNNNNNNNNNNNNNnnnnnnnnnnnnnnnnnnnnnnnnnnnnnnnnnnnnnnnnnnnnnnnnnnnnnnnnnnnnnnnnnnnnnnnnnnnnnnnnnnnnnnnnnnnnnnnnnnnnnnnnnnnnnnnnnnnnnnnnnnnnnnnnnnnnnnnnnnnnnnnnnnnnnnnnnnnnnnnnnnnnnnnnnnnnnnnnnnnnnnnnnnnnnnnnnnnnnnnnnnnnnnnnnnnnnnnnnnnnnnnnnnnnnnnnnnnnnnnnnnnnnnnnnnnnnnnnnnnnnnnnnnnnnnnnnnnnnnnnnnnnnnnnnnnnnnnnnnnnnnnnnnnnnnnnnnnnn
>YJM981
nnnnnnnnnnnnnnnnnnnnnnnnnnnnnnnnnnnnnnnnnnnnnnnnnnnnnnnnnnnnnnnnnnnnnnnnnnnnnnnnnnnnnnnnnnnnnnnnnnnnnnnnnnnnnnnnnnnnnnnnnnnnnnnnnnnnnnnnnnnnnnnnnnnnnnnnnnnnnnnnnnnnnnnnnnnnnnnnnnnnnnnnnnnnnnnnnnnnnnnnnnnnnnnnnnnnnnnnnnnnnnnnnnnnnnnnnnnnnnnnnnnnnnnnnnnnnnnnnnnnnnnnnnnnnnnnnnnnnnnnnnnnnnnnnnnnnnnnnnnnnnnnnnnnnnnnnnnnnnnnnnnnnnnnnnnnnnnnnnnnnnnnnnnnnnnnnnnnnnnnnnnnnnnnnnnnnnnnnnnnnnnnnnnnnnnnnnnnnnnnnnnnnnnnnnnnnnnnnnnnnnnnnnnnnnnnnnnnnnnnnnnnnnnnnnnnnnnnnnnnnnnnnnnnnnnnnnnnnnnnnnnnnnnnnnnnnnnnnnnnnnnnnnnnnnnnnnnnnnnnnnnnnnnnnnnnnnnnnnnnnnnnnnnnnnnnnnnnnnnnnnnnnnnnnnnnnnnnnnnnnnnnnnnnnnnnnnnnnnnnnnnnnnnnnnnnnnnnnnnnnnnnnnnnnnnnnnnnnnnnnnnnnnnnnnnnnnnnnnnnnnnnnnnnnnnnnnnnnnnnnnnnnnnnnnnnnnnnnnnnnnnnnnnnnnnnn
>YPS128
TTGAAAATGTTGTAAAACTTGAGATAATTATTCGGATGTCATTGTTGATTGAAGATAGCATTCCTATNNNNNGCCCTCGAGGACTTGGATCGAAAATTCTACATAATANNNNNNATTACTNNNNNNNTTGNNATTGGATAAACCGNNNNNNACCTATTNNNNNNNNNNNNNNNNNNNNNNNNNNNNATGNGNNNNCTTTTTGNNNNNNNNNNNNNNNGAAATGCCANNNNNNNNNNAANNNNNNNNNNNNNNNNNNNnnnnnnnnnnnnnnnnnnnnnnnnnnnnnnnnnnnnnnnnnnnnnnnnnnnnnnnnnnnnnnnnnnnnnnnnnnnnnnnnnnnnnnnnnnnnnnnnnnnnnnnnnnnnnnnnnnnNNNNNNN-NNNNNNNNNNNNNNNNNNNNNNNNNNNNNGATNNNNNNTTGAGGATNNNNNNNTCCTNNNNNNNNNNNNNNNCATATTCTNNNNNNNNNNTATTATGNNNNNGATCAACAATGCAATCCCAACANNNNTCAANNNNNNCAGAAAATTGATCACATTTTCGATAAATCTATTATGAAAGTAAAATTTTGACTCATACCTAAGTTCTCGTTATTCGTTAATCTTATGAACTCATTAACCTTGGCGTTTCAGCATCCGCTATGATTACTAGTGCTTAAACCTTGTTATTCATGCCTCATAATTGATGCCATCTTCTAACCTCGAGCGTGATAAAAT
>YPS606
nnnnnnnnnnnnnnnnnnnnnnnnnnnnnnnnnnnnnnnnnnnnnnnnnnnnnnnnnnnnnnnnnnnnnnnnnnnnnnnnnnnnnnnnnnnnnnnnnnnnnnnnnnnnnnnnnnnnnnnnnnnnnnnnnnnnNNNNNNNNNACCGNNNNNNNNNNNNNTGAGANNNNNNNNNNNNNNNNNNNANNNNNNTGGTTCCTTTTTNNNNNNNNNNNNNNTTGAAATGCCATCCANNNGGTAATATTCATGTTATTGGCATATTANNNNNNNCGGTTCAGGAAGATGACATAAAAGTTGAGAAACAGTTATCAACNNNNNTGGAAGCTGAAATGCAAGATTGATAATGTAATAGCATAATGAAACATATAAAACGGAATGGGGAATAATCGTAATATTATTATGTAGAACTACCGATTCCATTTTGAGGATTCCTACATCCTNNNNNNNNNNTCTAGCATATTCTGTGTACATAATATTATGGTCTTGATCAACAATGCAATCCCAACAGTTATCAAATTATTCAGAAAATTGATCACATTTTCGATAAATCTATTATGAAANTAAAATTTTGACTCATACCTAAGTTCTCGTTATTCGTTAATCTTATGAACTCATTAACCTTGGCGTTTCAGCATCCGCTATGATTACTAGTGCTTAAACCTTGTTATTCATGCCTCATAATTGATGCCATCTTCTAACCTCGAGCGTGATAAAAT
>YS2
nnnnnnnnnnnnnnnnnnnnnnnnnnnnnnnnnnnnnnnnnnnnnnnnnnnnnnnnnnnnnnnnnnnnnnnnnnnnnnnnnnnnnnnnnnnnnnnnnnnnnnnnnnnnnnnnnnnnnnnnnnnnnnnnnnnnnnnnnnnnnnnnnnnnnnnnnnnnnnnnnnnnnnnnnnnnnnnnnnnnnnnnnnnnnnnnnnnnnnnnnnnnnnnnnnnnnnnnnnnnnnnnnnnnnnnnnnnnnnnnnnnnnnnnnnnnnnnnnnnnnnnnnnnnnnnnnnnnnnnnnnnnnnnnnnnnnnnnnnnnnnnnnnnnnnnnnnnnnnnnnnnnnnnnnnnnnnnnnnnnnnnnnnnnnnnnnnnnnnnnnnnnnnnnnnnnnnnnnnnnnnnnnnnnnnnnnnnnnnnnnnnnnnnnnnnnnnnnnnnnnnnnnnnnnnnnnnnnnnnnnnnnnnnnnnnnnnnnnnnnnnnnnnnnnnnnnnnnnnnnnnnnnnnnnnnnnnnnnnnnnnnnnnnnnnnnnnnnnnnnnnnnnnnnnnnnnnnnnnnnnnnnnnnnnnnnnnnnnnnnnnnnnnnnnnnnnnnnnnnnnnnnnnnnnnnnnnnnnnnnnnnnnnnnnnnnnnnnnnnnnnnnnnnnnnnnnnnnnnnnnnnnnnnnnnnnnnnnnnnnnnnnnnnnnnnnnnnnnnnnnnnnnnnnnnnnnnnnnnnnnnnnnnnnnnnnn
>YS4
TTGAGNNNGTTGTAANANNNNNNNNNATTATTCGGATGTCANNNNNNATTGAAGATAGCATNNNNNNNAGTCGNNNNNNANNNNNNGGATCGAAAAANNNNNNNNNNATNNNNNNTNNNNNNNATTGTTGGAATTGGATAAACCGTCGTCCACCTATTTGAGGAATAGGTAATTATTATATGAGTTATTTGNNNNNNTTTTGTTAAAGTAATAATTTGAAATGCCATCCATTTGGTAATATTCATGTTATTGGCATATTATCATATGCGGTTCAGGAAGATGACATAAAAGTTGAGAAACAGTTATCAACCCTAATGGAAGCTGAAATGCAAGATTGATAATGTAATAGCATAATGAAACATATAAAACGGAATGGGGAATAATCGTAATATTATTATGTAGAACTACCGATTCCATTTTGAGGATTCCTACATCCTCGANNNNNNNNCTAGCATATTCTGTGTACATAATATTATGGTTTTGATCAACAATGCAATCCCAACAGTTATCAAATNNNNNNNNNNNNNNNNNNCATTTTCGNTNAANNNATTNNNNNNNNNNNNNNNTGNNNNNNNNNNNNNNNNNNGNNNNNNNNNNNTCTTATGNNNNNNNNNNNNNNNNNNNNNNNNNNNNNNNNNNNNNNNNNNNNNNNNNNNNNNNNNNNNNNNNNNNNNNNNNNNNNNNNNNNNNNNNNNNNNNNNNNNNNNNNNNNN
>YS9
TTGAGAATATTGTAAAACTTGAGATAATTATTCGGATGTCATTGTTGATTNNNNATAGCATTCCTATGAGTCGCCCTCGANNNNNNGGATCGAAAATTCTACATAATANNNNNNANTNNNNNNGNNNNNNNNNNNNNNNNNNNNNTCGTNNNNNNNNNNNNNNNNNNNNNNNNNNNNNNNNNNNNNNNNNGNNNNNNNNNN-NNNNNNNNNNNNNNNNNNNTNNNNNNNNNNNNNNNNNNNNNNNNnnnnnnnnnnnnnnnnnnnnnnnnnnnnnnnnnnnnnnnnnnnnnnnnnnnnnnnnnnnnnnnnnnnnnnnnnnnnnnnnnnnnnnnnnnnnnnnnnnnnnnnnnnnnnnnnnnnnnnnnnnnnnnnnnnnnnnnnnnnnnnnnnnnnnnnnnnnnnnnnnnnnnnnnnnnnnnnnnnnnnnnnnnnnnnnnnnnnnnnnnnnnnnnnnnnnnnnnnnnnnnnnnnnnnnnnnnnnnnnnnnnnnnnnnnnnnnnnnnnnnnnnnnnnnnnnnnnnnnnnnnnnnnnnnnnnnnnnnnnnnnnnnnnnnnnnnnnnnnnnnnnnnnnnnnnnnnnnnnnnnnnnnnnnnnnnnnnnnnnnnnnnnnnnnnnnnnnnnnnnnnnnnnnnnnnnnnnnnnnnnnnnnnnnnnnnnnnnnnnnnnnnnnnnnnnnnnnnnnnnnnnnnnnnnnnnnnnnnnnnnnnnnnn
