# Supplementary material for: Evolutionary Genomics of Transposable Elements in Saccharomyces cerevisiae
Source: PLoS One. 2012 Nov 30;7(11):e50978. doi: 10.1371/journal.pone.0050978 (PMC3511429; doi:10.1371/journal.pone.0050978)
Supplement: File S7 — ZIP archive of SGRP strain alignments used for population genomic analyses. Alignments of the orthologous genomic region in each SGRP strain corresponding to each Ty insertion in our re-annotation of the S. cerevisiae reference genome. N’s represent low quality (<Q40 phred score) or missing data, primarily due to the low-coverage sequence of many SGRP strains. The DNA sequence of sacCer2 is included as “REF” and each alignment includes the TE locus and 200 bp of DNA sequence on either side of the Ty insertion site. A dummy sequence shows the position of each TE in the alignment with “T”s. (ZIP) [file pone.0050978.s007.zip › S7/chrVI_st76+_TY1.mfa]

>REF
ACGACGGTGGAACATTTTGCGGGAAAACAACTCACAGAATGTCTTGACGTTCTTTTCCTGCAGTTGCGTGCGTAAGATATCCTAAGCTACTGTATTATTTGCCAAAAATAATAAAATGTTGGA-GGAAAGCCTCTATAAATACACAGGATATATATGTTTAATAAACATATATAATTTCCTCAATATTTGCAAAAGCATTTTGTTGTGATGAGAGTCGATTATCGTTTACCGATTAGTATCTATACTATTAATATATTTTCATATAATTAGTATAATCTCATATACGCTGCCAGAAGATAACATGAAAATTAAGAAACAATCATCAGCTTCAATGGAAGTTGAAGTGCAAGGATAAATAATACTATTTAGAAATATGGATTTT-CCCTCGTTGACTAGAAGATCTGTGAAGATTGGGTGAATAGTTTAATAATTATTGGATCCCATTATTGATCAAGGCTATAATACTTGACTATTTGGCGAATTTTGAGATAATTGTTGGGATTCCATTGTTGATAAAGGCCATAATATTATGTATACAGGATATACT--AGAAGTTCTCCTC
>index
--------------------------------------------------------------------------------------------------------------------------------------------------------------------------------------------------------TTTTTTTTTTTTTTTTTTTTTTTTTTTTTTTTTTTTTTTTTTTTTTTTTTTTTTTTTTTTTTTTTTTTTTTTTTTTTTTTTTTTTTTTTTTTTTTTTTTTTTTTTTTTTTTTTTTTTTTTTTTTTTTTTTTTTTTTTTTTTTTTTTTTTTTTTTTTTTTTT-----------------------------------------------------------------------------------------------------------------------------------------------------------------------------------------------------------
>273614N
ACGACGGTGGAACATTTTGCGGGAAAACAACTCACAGAATGTCTTGACGTTCNNTTCCTGCAGTTGCGTGCGTAAGATATNNNNNGCTACTGTATTATCTGCCAAAAATAATAAAATGTTGGAAGGAAAGCCTCTATAAATACACAGGATATATATNNNNNNTAAACATGTATAATNNCCTCAATATNNGCAAA-GCATTTTGTTGTGATGAGAGTCGATTATCGTTTGCCGATTAGTATCTATACTATTAATATATTTTCATATAATTAGTATAATCTCATATACGCTGCCAGAAGATGACATGAAAATTAAGAAACAATCNTCAGCTTCAATGGAAGTTGAAGTGCAAGGATAAATAATACTATTTAGAAATATGGATTTTTCCCTCGTTGACTAGAAGATCTGTGAAGATTGGGTGAATAGTTTAATAATTATTGGATCCCATTATTGATCAAGGCTATAATACTTGACTATTTGGCGAATTTTGAGATAATTGTTGGGATTCCATTGTTGATAAAGGCTATAATATTATGTATACAGAATATACTTTAGAAGTTCTCCTC
>322134S
ACGACGGTGGAACATTTTGCGGGAAAANAACTCACAGAATGTCTTGACGTTCTTTTCCNNCAGTTGCGTGCGTAAGATATCCNNNNNNNNNGTATTATCTGCCAAAAATAATAAAATNNNNNNNNNNAAGCCTCNATANNNNNNCAGGATATNNNNNNNNNNNNNNNNNNNNNNNNNNNCTCANTNNNNNNNNN-NNNTTTTGTTGNNNNNNNNNNNNNNNNNNNNNNNNNNNNNNNNNNNNNNNNNNNNNNNNNNNNNNNNNNNNNNNNNNNnnnnnnnnnnnnnnnnnnnnnnnnnnnnnnnnnnnnnnnnnnnnnnnnnnnnnnnnnnnnnnnnnnnnnnnnnnnnnnnnnnnnnnnnnnnnnnnnnnnnnnnnnnnnnnnnnnnnnnnnnnnnnnnnnnnnnnnnnnnnnnnnnnnnnnnnnnnnnnnnnnnnnnnnnnnnnnnnnnnnnnnnnnnnnnnnnnnnnnnnnnnnnnnnnnnnnnnnnnnnnnnnnnnnnnnnnnnnnnnnnnnnnnnnnnnnnnnnnnnnnnnnnnnnnnnnnnnnnnnnnnnnnnnnnnn
>378604X
ACGACGGTGGAACATTTTGCGGGAAAACAACTCACAGAATGTCTTGACGTTCTTTTCCTGCAGTTGCGTGCGTAAGATATCCTAAGCTACTGTATTATTTGCCAAAAATAATAAAATGTTGGA-GGAAAGCCTCTATAAATACACAGGATATATATGTTTAATAAACATATATAATTTCCTCAATATTTGCAAAAGCATTTTGTTGTGATGAGAGTCGATTATCGTTTACCGATTAGTATCTATACTATTAATATATTTTCATATAATTAGTATAATCTCATATACGCTGCCAGAAGATANCATGAAAATTAAGAAACAATCATCAGCTTCAATGGAAGTTGAAGTGCAAGGATAAATAATACTATTTAGAAATATGGATTTT-CCCTCGTTGACTAGAAGATCTGTGAAGATTGGGTGAATAGTTTAATAATTATTGGATCCCATTATTGATCAAGGCTATAATACTTGACTATTTGGCGAATTTTGAGATAATTGTTGGGATTCCATTGTTGATAAAGGCCATAATATTATGTATACAGGATATACT--AGAAGTTCTCCTC
>BC187
ACGACGGTGGAACATTTTGCGGGAAAACAACTCACAGAATGTCTTGACGTTCTTTTCCTGCAGTTGCGTGCGTAAGATATCCTAAGCTACTGTATTATCTGCCAAAAATAATAAAATGTTGGAAGGAAAGCCTCTATAAATACACAGGATATATATGTTTAATAAACATGTATAATTTCCTCAATATTNGCAAA-GCATTTTGTTGTGATGAGAGTCGATTATCGTTTGCCGATTAGTATCTATACTATTAATATATTTTCATATAATTAGTATAATCTCATATACGCTGCCAGAAGATGACATGAAAATTAAGAAACAATCATCAGCTTCAATGGAAGTTGAAGTGCAAGGATAAATAATACTATTTAGAAATATGGATTTTTCCCTCGTTGACTAGAAGATCTGTGAAGATTGGGTGAATAGTTTAATAATTATTGGATCCCATTATTGATCAAGGCTATAATACTTGACTATTTGGCGAATTTTGAGATAATTGTTGGGATTCCATTGTTGATAAAGGCTATAATATTATGTATACAGAATATACTTTAGAAGTTCTCCTC
>DBVPG1106
nnnnnnnnnnnnnnnnnnnnnnnnnnnnnnnnnnnnnnnnnnnnnnnnnnnnnnnnnnnnnnnnnnnnnnnnnnnnnnnnnnnnnnnnnnnnnnnnnnnnnnnnnnnnnnnnnnnnnnnnnnnnnnnnnnnnnnnnnnnnnnnnnnnnnnnnnnnnnnnnnnnnnnnnnnnnnnnnnnnnnnnnnnnnnnnnnnnnnnnnnnnnnnnnnnnnnnnnnnnnnnnnnnnnnnnnnnnnnnnnnnnnnnnnnnnnnnnnnnnnnnnnnnnnnnnnnnnnnnnnnnnnnnnnnnnnnnnnnnnnnnnnnnnnnnnnnnnnnnnnnnnnnnnnnnnnnnnnnnnnnnnnnnnnnnnnnnnnnnnnnnnnnnnnnnnnnnnnnnnnnnnnnnnnnnnnnnnnnnnnnnnnnnnnnnnnnnnnnnnnnnnnnnnnnnnnnnnnnnnnnnnnnnnnnnnnnnnnnnnnnnnnnnnnnnnnnnnnnnnnnnnnnnnnnnnnnnnnnnnnnnnnnnnnnnnnnnnnnnnnnnnnnnnnnnnnnnnnnnnnnnnnnnnnnnnnnnnnnnnnnnnn
>DBVPG1373
ACGACGGTGGANCATTTTGCGGGAAAACAACTCACAGAATGTCTTGACGTTCTTTTCCTGCAGTTGCGTGCGTAAGATATCCTAAGCTACTGTATTATCTGCCAAAAATAATAAAATGTTGGAAGGAAAGCCTCTATAAATACACAGGATATATATGTTTAATAAACATGTATAATTTCCTCAATATTTGCAAA-GCATTTTGTTGTGATGAGAGTCGATTATCGTTTGCCGATTAGTATCTATACTATTAATATATTTTCATATAATTAGTATAATCTCATATACGCTGCCAGAAGATGACATGAAAATTAAGAAACAATCATCAGCTTCAATGGAAGTTGAAGTGCAAGGATAAATANTACTATTTAGAAATATGGATTTTTCCCTCGTTGACTAGAAGATCTGTGAAGATTGGGTGAATAGTTTAATAATTATTGGATCCCATTATTGATCAAGGCTATAATACTTGACTATTTGGCGAATTTTGAGATAATTGTTGGGATTCCATTGTTGATAAAGGCTATAATATTATGTATACAGAATATACTTTAGAAGTTCTCCTC
>DBVPG1788
nnnnnnnnnnnnnnnnnnnnnnnnnnnnnnnnnnnnnnnnnnnnnNNNNN-NNNNNNNNNNNNNNNNNNNNNNNNNNNNNNNNNNNNNNNNNNNNNNNNNNNNNNNNNNNNNNNNNNNNNNNNNNNNNNNNNNNNNNNNNNNNNNNNNNNNNNNNNNNNNNNNNNNNNNNNNNNNNNNNNNNNNNNNNNNNNNN-NNNNNNNNNNNNNNNNNNNNNNNNNNNNNNNNNGCNNNNNNNNNNCTATANNNNNNNNNNNNNNNNNNNNNNNNNGTNNNNNNNCATATACGNNNNNNGAAGATGACATGANNNNNNNNNAACNNNNNNNNNCTTCAATGGAAGTTGAAGTGCAAGGATAAATAANACTATTTAGAAATATGGATTTTTCCCTCGTTGACTAGAAGATCTGTGAAGATTGGGTGAATAGTTTAATAATTATTGGATCCCATTATTGATCAAGGCTATAATACTTGACTATTTGGCGAATTTTGAGATAATTGTTGGGATTCCATTGTTGATAAAGGCTATAATATTATGTATACAGAATATACTTTAGAAGTTCTCCTC
>DBVPG1853
nnnnnnnnnnnnnnnnnnnnnnnnnnnnnnnnnnnnnnnnnnnnnnnnnnnnnnnnnnnnnnnnnnnnnnnnnnnnnnnnnnnnnnnnnnnnnnnnnnnnnnnnnnnnnnnnnnnnnnnnnnnnnnnnnnnnnnnnnnnnnnnnnnnnnnnnnnnnnnnnnnnnnnnnnnnnnnnnnnnnnnnnnnnnnnnnnnnnnnnnnnnnnnnnnnnnnnnnnnnnnnnnnnnnnnnnnnnnnnnnnnnnnnnnnnnnnnnnnnnnnnnnnnnnnnnnnnnnnnnnnnnnnnnnnnnnnnnnnnnnnnnnnnnnnnnnnnnnnnnnnnnnnnnnnnnnnnnnnnnnnnnnnnnnnnnnnnnnnnnnnnnnnnnnnnnnnnnnnnnnnnnnnnnnnnnnnnnnnnnnnnnnnnnnnnnnnnnnnnnnnnnnnnnnnnnnnnnnnnnnnnnnnnnnnnnnnnnnnnnnnnnnnnnnnnnnnnnnnnnnnnnnnnnnnnnnnnnnnnnnnnnnnnnnnnnnnnnnnnnnnnnnnnnnnnnnnnnnnnnnnnnnnnnnnnnnnnnnnnnnnnnn
>DBVPG6040
nnnnnnnnnnnnnnnnnnnnnnnnnnnnnnnnnnnnnnnnnnnnnnnnnnnnnnnnnnnnnnnnnnnnnnnnnnnnnnnnnnnnnnnnnnnnnnnnnnnnnnnnnnnnnnnnnnnnnnnnnnnnnnnnnnnnnnnnnnnnnnnnnnnnnnnnnnnnnnnnnnnnnnnnnnnnnnnnnnnnnnnnnnnnnnnnnnnnnnnnnnnnnnnnnnnnnnnnnnnnnnnnnnnnnnnnnnnnnnnnnnnnnnnnnnnnnnnnnnnnnnnnnnnnnnnnnnnnnnnnnnnnnnnnnnnnnnnnnnnnnnnnnnnnnnnnnnnnnnnnnnnnnnnnnnnnnnnnnnnnnnnnnnnnnnnnnnnnnnnnnnnnnnnnnnnnnnnnnnnnnnnnnnnnnnnnnnnnnnnnnnnnnnnnnnnnnnnnnnnnnnnnnnnnnnnnnnnnnnnnnnnnnnnnnnnnnnnnnnnnnnnnnnnnnnnnnnnnnnnnnnnnnnnnnnnnnnnnnnnnnnnnnnnnnnnnnnnnnnnnnnnnnnnnnnnnnnnnnnnnnnnnnnnnnnnnnnnnnnnnnnnn
>DBVPG6044
NCGACGGTGGAACATTTTGCGGGAAAACAACTCACAGAATGTCTTGACGTTCTNNTNNNGCAGTTGCGTGCGTAAGANNTNNNAAGCTACTGTANNNTNNGCCAAAAATAATAANNNNNNNNNAGGAAAGCCTCTATAAANACNCAGGATATATNTGTTTNNNNNNNATANATAANTTCCTCNNNNNNNNCNNN-NNNTTTTNTTGTGATGAGAGTCGANNNNNGNNTGCNGNNNNNTATCTANNNTATTNNNNNNTTTTCNNNNNNNNNNNNNNNNCTCANNNNNNCTGCCNNNNNNNNNNNNGAAANNNNNNNNNNNNTCANNNNNNTNNNNNNNANNNNNNNNNCAAGNNNNNNTNNNNNNNNNNNNNANNNNNNNNNNNN-NNTCNNNNNNNNNNAGANNNN-NNNNNN-NNNNNNNNnnnnnnnnnnnnnnnnnnnnnnnnnnnnnnnnnnnnnnnnnnnnnnnnnnnnnnnnnnnnnnnnnnnnnnnnnnnnnnnnnnnnnnnnnnnnnnnnnnnnnnnnnnnnnnnnnnnnnnnnnnnnnnnnnnnnnnnnnnnnnn
>DBVPG6765
ACGACGGTGGAACATTTTGCGGGAAAACAACTCACAGAATGTCTTGACGTTCTTTTCCTGCAGTTGCGTGCGTAAGATATCCTAAGCTACTGTATTATCTGCCAAAAATAATAAAATGTTGGAAGGAAAGCCTCTATAAATACACAGGATATATATGTTTAATAAACATGTATAATTTCCTCAATATTTGCAAA-GCATTTTGTTGTGATGAGAGTCGATTATCGTTTGCCGATTAGTATCTATACTATTAATATATTTTCATATAATTAGTATAATCTCATATACGCTGCCAGAAGATGACATGAAAATTAAGAAACAATCATCAGCTTCAATGGAAGTTGAAGTGCAAGGATAAATAATACTATTTAGAAATATGGATTTTTCCCTCGTTGACTAGAAGATCTGTGAAGATTGGGTGAATAGTTTAATAATTATTGGATCCCATTATTGATCAAGGCTATAATACTTGACTATTTGGCGAATTTTGAGATAATTGTTGGGATTCCATTGTTGATAAAGGCTATAATATTATGTATACAGAATATACTTTAGAAGTTCTCCTC
>K11
nnnnnnnnnnnnnnnnnnnnnnnnnnnnnnnnnnnnnnnnnnnnnnnnnnnnnnnnnnnnnnnnnnnnnnnnnnnnnnnnnnnnnnnnnnnnnnnnnnnnnnnnnnnnnnnnnnnnnnnnnnnnnnnnnnnnnnnnnnnnnnnnnnnnnnnnnnnnnnnnnnnnnnnnnnnnnnnnnnnnnnnnnnnnnnnnnnnnnnnnnnnnnnnnnnnnnnNNNNNNNNNNNNNN-NNNNNNNNNANCTATACTANNAATATATTNNNNNNTAATTAGTATAATCTCATATACGCTNNNANAAGATANCATGAAAATTAAGAAACAATCATCAGCTTCAATGGAAGTTGAAGTGCAAGGATAAATAATACTATTTAGAAATATGGGTTTT-CCCTCGTTGACTAGAAGATCTGTGAAGATTGGGTGAATAGTTTAATAATTATTGGATCCCATTATTGATCAAGGCTATAATACTTGACTATTTGGCGAATTTTGAGATAATTGTTGGGATTCCATTGTTGATAAAGGCCATAATATTATGTATACAGGATATACT--AGAAGTTCTCTTC
>L_1374
ACGACGGTGGAACATTTTGCGGGAAAACAACTCACAGAATGTCTTGACGTTCTTTTCCTGCAGTTGCGTGCGTAAGATATCCTAAGCTACTGTATTATCTGCCAAAAATAATAAAATGTTGGAAGGAAAGCCTCTATAAATACACAGGATATATATGTTTAATAAACATGTATAATTTCCTCAATATTTGCAAA-GCATTTTGTTGTGATGAGAGTCGATTATCGTTTGCCGATTAGTATCTATACTATTAATATATTTTCATATAATTAGTATAATCTCATATACGCTGCCAGAAGATGACATGAAAATTAAGAAACAATCATCAGCTTCAATGGAAGTTGAAGTGCAAGGATAAATAATACTATTTAGAAATATGGATTTTTCCCTCGTTGACTAGAAGATCTGTGAAGATTGGGTGAATAGTTTAATAATTATTGGATCCCATTATTGATCAAGGCTATAATACTTGACTATTTGGCGAATTTTGAGATAATTGTTGGGATTCCATTGTTGATAAAGGCTATAATATTATGTATACAGAATATACTTTAGAAGTTCTCCTC
>L_1528
ACGACGGTGGAACATTTTGCGGGAAAACAACTCACAGAATGTCTTGACGTTCTTTTCCTGCAGTTGCGTGCGTAAGATATCCTAAGCTACTGTATTATNTGCCAAAAATAATAAAATGTTGGAAGGAAAGCCTCTATAAATACACAGGATATATATGTTTAATAAACATGTATAATTTCCTCAATATTTGCAAA-GCATTTTGTTGTGATGAGAGTCGATTATCGTTTGCCGATTAGTATCTATACTATTAATATATTTTCATATAATTAGTATAATCTCATATACGCTGCCANNNNNTGACATGAAAATTAAGAAACAATCATCAGCTTCAATGGAAGTTGAAGTGCAAGGATAAATAATACTATTTAGAAATATGGATTTTTCCCTCGTTGACTAGANGATCTGTGANNNNNNGGTNNNNNNTTTAATAATTATTGGATCCCANTATTGATCAAGGCTATAATACTNNNCTATTTNNCNNNNNTTGNNNNNATTGTTGNNNNNNNNNNNNNNNNNNNNNNNNNNNNNTTATGTATACAGAATATACTTNNNNNNNNNNNNNN
>NCYC110
nnnnnnnnnnnnnnnnnnnnnnnnnnnnnnnnnnnnnnnnnnnnnnnnnnnnnnnnnnnnnnnnnnnnnnnnnnnnnnnnnnnnnnnnnnnnnnnnnnnnnnnnnnnnnnnnnnnnnnnnnnnnnnnnnnnnnnnnnnnnnnnnnnnnnnnnnnnnnnnnnnnnnnnnnnnnnnnnnnnnnnnnnnnnnnnnnnnnnnnnnnnnnnnnnnnnnnnnnnnnnnnnnnnnnnnnnnnnnnnnnnnnnnnnnnnnnnnnnnnnnnnnnnnnnnnnnnnnnnnnnnnnnnnnnnnnnnnnnnnnnnnnnnnnnnnnnnnnnnnnnnnnnnnnnnnnnnnnnnnnnnnnnnnnnnnnnnnnnnnnnnnnnnnnnnnnnnnnnnnnnnnnnnnnnnnnnnnnnnnnnnnnnnnnnnnnnnnnnnnnnnnnnnnnnnnnnnnnnnnnnnnnnnnnnnnnnnnnnnnnnnnnnnnnnnnnnnnnnnnnnnnnnnnnnnnnnnnnnnnnnnnnnnnnnnnnnnnnnnnnnnnnnnnnnnnnnnnnnnnnnnnnnnnnnnnnnnnnnnnnnnnn
>NCYC361
nnnnnnnnnnnnnnnnnnnnnnnnnnnnnnnnnnnnnnnnnnnnnnnnnnnnnnnnnnnnnnnnnnnnnnnnnnnnnnnnnnnnnnnnnnnnnnnnnnnnnnnnnnnnnnnnnnnnnnnnnnnnnnnnnnnnnnnnnnnnnnnnnnnnnnnnnnnnnnnnnnnnnnnnnnnnnnnnnnnnnnnnnnnnnnnnnnnnnnnnnnnnnnnnnnnnnnnnnnnnnnnnnnnnnnnnnnnnnnnnnnnnnnnnnnnnnnnnnnnnnnnnnnnnnnnnnnnnnnnnnnnnnnnnnnnnnnnnnnnnnnnnnnnnnnnnnnnnnnnnnnnnnnnnnnnnnnnnnnnnnnnnnnnnnnnnnnnnnnnnnnnnnnnnnnnnnnnnnnnnnnnnnnnnnnnnnnnnnnnnnnnnnnnnnnnnnnnnnnnnnnnnnnnnnnnnnnnnnnnnnnnnnnnnnnnnnnnnnnnnnnnnnnnnnnnnnnnnnnnnnnnnnnnnnnnnnnnnnnnnnnnnnnnnnnnnnnnnnnnnnnnnnnnnnnnnnnnnnnnnnnnnnnnnnnnnnnnnnnnnnnnn
>RM11_1A
ACGACGGTGGAACATTTTGCGGGAAAACAACTCACAGAATGTCTTGACGTTCTTTTCCTGCAGTTGCGTGCGTAAGATATCCTAAGCTACTGTATTATCTGCCAAAAATAATAAAATGTTGGAAGGAAAGCCTCTATAAATACACAGGATATATATGTTTAATAAACATGTATAATTTCCTCAATATTTGCAAA-GCATTTTGTTGTGATGAGAGTCGATTATCGTTTGCCGATTAGTATCTATACTATTAATATATTTTCATATAATTAGTATAATCTCATATACGCTGCCAGAAGATGACATGAAAATTAAGAAACAATCATCAGCTTCAATGGAAGTTGAAGTGCAAGGATAAATAATACTATTTAGAAATATGGATTTTTCCCTCGTTGACTAGAAGATCTGTGAAGATTGGGTGAATAGTTTAATAATTATTGGATCCCATTATTGATCAAGGCTATAATACTTGACTATTTGGCGAATTTTGAGATAATTGTTGGGATTCCATTGTTGATAAAGGCTATAATATTATGTATACAGAATATACTTTAGAAGTTCTCCTC
>S288c
ACGACGGTGGAACATTTTGCGGGAAAACAACTCACAGAATGTCTTGACGTTCTTTTCCTGCAGTTGCGTGCGTAAGATATCCTAAGCTACTGTNNNNNTTGCCAAAAATAATAAAATGTTGGA-GGAAAGCCTCTATAAANNNNNNNNNNNNNNATGTTTNNNNNNNNNNNNNNNNNNNNNNNNNNNNTNCANNAGCATTTTGTTGTGATGAGAGTCGATTATCGTTTACCGATTAGTATCTATACTNNNNNNNNNNNNNNNTATAATTAGTATAATCTCATATACGCTGCCAGAAGATAACATGAAAATTAAGAAACAATCATCAGCTTCAATGGAAGTTGAAGTGCAAGGATAAATAATACTATNNNNNNNNNNGGATTTNnNNNNNNNNNACTAGAAGATCTGTGAAGATNGGGTGAATAGTTTAATAATTATTGGATCCCATTATTGATCAAGGCTANNNNNNNNNNNNNNNNNNNNNNNNNNGAGATAATTGTTGGGATTCCATNGTTGATAAAGGCCATAATATTATGTATACAGGATATACTnnAGAAGTTCTCCTC
>SK1
ACGACGGTGGAACATTTTGCGGGAAAACAACTCACAGAATGTCTTGACGTTCTTTTCCTGCAGTTGCGTGCGTAAGATATCCTAAGCTACTGTATTATCTGCCAAAAATAATAAAATGTTGGAAGGAAAGCCTCTATAAATACACAGGATATATATGTTTAATAGACATATATAATTTCCTCAATATTTGCAAA-GCATTTTGTTGTGATGAGAGTCGATTATCGTTTGCCGATTAGTATCTATACTATTAATATATTTTCATATAATTAGTATAATCTCATATACGCTGCCAGAAGATAACATGAAAATTAAGAAACAATCATCAGCTTCAATGGAAGTTGAAGTGCAAGGATAAATAATACTATTTAGAAATATGGATTTTT-CCTCGTTGACTAGAAGATCTGTGAAGATTGGGTGAATAGTTTAATAGTTATTGGATCCCATTATTGATCAAGGCTATAATACTTGACTATTTGGCGAATTTTGAGATAATTGTTGGGATTCCATTGTTGATAAAGGCCATAATATTATGTATACAGGATATACT--AGAAGTTCTCCTC
>UWOPS03_461_4
nnnnnnnnnnnnnnnnnnnnnnnnnnnnnnnnnnnnnnnnnnnnnnnnnnnnnnnnnnnnnnnnNNNNNNNNNNNNNNNNNNNNNNNNNNNNNNNNNNNNNNNNNNANNNNNNNNATGTTGGA-GGAAANNNNNNNNNNNNNNNCAGNNNNNNNNNNNNNNNNAANNNNNNATAATTTCCTCAATATTTGCAAA-GCATTTTGTTGTGATGAGAGTCGATTATCGTTTGCCGATTAGTATCTATACTATTAATATATTTTCATATAATTAGTATANNCTNNTATANNCTGCCAGAAGATAACATGAAAATTAAGAAACAATCATCAGCTTCAATGGAAGTTGAAGTGCAAGGATAAATAATACTATTTAGAAATATGGATTTTT-CCTCGTTGACTAGAAGATCTGTGAAGATTGGGTGAATAGTTTAATAATTATTGGATCCCATTATTGATCAAGGCTATAATACTTGACCATTTGGCGAATTTTGAGATAATTGTTGGGATTCCATTGTTGATAAAGGCTATAATATTATGNNNNNnnnnnnnnnnnnnnnnnnnnnnnnn
>UWOPS05_217_3
NNGNNNNNNNNNNNNNNNNNNNNAAAACNNNNNNNNNAATNNNNNNNNNNNNNNNNNNNNNNNNNNNNNNNNNNNNNNNNNNNNNNNNNNNNNNNNNNNTNCCNNNNNNNNNAAAATGNNNNN-NNNNNNNNNNNNNNNNNNNNNNNNNNNNNNNNNNNNNNNNNNNNNNNNNNNNTTCNNNNNNNNNNNNNNN-GCATTTTGTTGTGATGANNNNNNANNNNNNNNNNNNNNNNNNNNNCTATACTATTANNNNNNNNNNNNNNNNNNNNNNNANNNNNNNNTNNNNTNNNNNNNNNNNNNNNNNNNNNNNNNNNNNNNNNNNCANNNNNNNNNNNNNNNNNNNNNNNNNNNNNNNNNNNNNNNNNNNNNNNNNNNNNNNNNN-NNNNNNNNNNNNNNNNNNNNNNNNNNNNNNNNNNNNNNNNNNNNNNNNNNNNNNNNNNNNNNNNNNNNNNNNNNNNNNNNNNNNNNNNNNNNNNNNNNNNNNNNNNNNNNNNNNNNNNNNNNNNNNNNNNNNNNNNNNNNNNNNNNNNNNNNNNnnnnnnnnnnnnnnnnnnnnnnnnn
>UWOPS05_227_2
NNNNNNNNNNNNNNNNNNNNNN-NNNNNN-NNNNNNNN-NNNNNNNNNNN-NNNNNN-NNNNNNNNNNNNNNNNNNNNNNNNNNNNNNNNNNNNNNNNNNNNNNNNnnnnnnnnnnnnnnnnnnnnnnnnnnnnnnnnnnnnnnnnnnnnnnnnnnnnnnnnnnnnnnnnnnnnnnnnnnnnnnnnnnnnnnnnnnnnnnnnnnnnnnnnnnnnnnnnnnnnnnnnnnnnnnnnnnnnnnnnnnnnnnnnnnnnnnnnnnnnnnnnnnnnnnnnnnnnnnnnnnnnnnnnnnnnnnnnnnnnnnnnnnnnnnnnnnnnnnnnnnnnnnnnnnnnnnnnnnnnnnnnnnnnnnnnnnnnnnnnnnnnnnnnnnnnnnnnnnnnnnnnnnnnnnnnnnnnnnnnnnnnnnnnnnnnnnnnnnnnnnnnnnnnnnnnnnnnnnnnnnnnnnnnnnnnnnnnnnnnnnnnnnnnnnnnnnnnnnnnnnnnnnnnnnnnnnnnnnnnnnnnnnnnnnnnnnnnnnnnnnnnnnnnnnnnnnnnnnnnnnnnnnnnnnnnnnnnnnnnnn
>UWOPS83_787_3
nnnnnnnnnnnnnnnnnnnnnnnnnnnnnnnnnnnnnnnnnnnnnnnnnnnnnnnnnnnnnnnnnnnnnnnnnnnnnnnnnnnnnnnnnnnnnnnnnnnnnnnnnnnnnnnnnnnnnnnnnnnnnnnnnnnnnnnnnnnnnnnnnnnnnnnnnnnnnnnnnnnnnnnnnnnnnnnnnnnnnnnnnnnnnnnnnnnnnnnnnnnnnnnnnnnnnnnnnnnnnnnnnnnnnnnnnnnnnnnnnnnnnnnnnnnnnnnnnnnnnnnnnnnnnnnnnnnnnnnnnnnnnnnnnnnnnnnnnnnnnnnnnnnnnnnnnnnnnnnnnnnnnnnnnnnnnnnnnnnnnnnnnnnnnnnnnnnnnnnnnnnnnnnnnnnnnnnnnnnnnnnnnnnnnnnnnnnnnnnnnnnnnnnnnnnnnnnnnnnnnnnnnnnnnnnnnnnnnnnnnnnnnnnnnnnnnnnnnnnnnnnnnnnnnnnnnnnnnnnnnnnnnnnnnnnnnnnnnnnnnnnnnnnnnnnnnnnnnnnnnnnnnnnnnnnnnnnnnnnnnnnnnnnnnnnnnnnnnnnnnnnn
>UWOPS87_2421
nnnnnnnnnnnnnnnnnnnnnnnnnnnnnnnnnnnnnnnnnnnnnnnnnnnnnnnnnnnnnnnnnnnnnnnnnnnnnnnnnnnnnnnnnnnnnnnnnnnnnnnnnnnnnnnnnnnnnnnnnnnnnnnnnnnnnnnnnnnnnnnnnnnnnnnnnnnnnnnnnnnnnnnnnnnnnnnnnnnnnnnnnnnnnnnnnnnnnnnnnnnnnnnnnnnnnnnnnnnnnnnnnnnnnnnnnnnnnnnnnnnnnnnnnnnnnnnnnnnnnnnnnnnnnnnnnnnnnnnnnnnnnnnnnnnnnnnnnnnnnnnnnnnnnnnnnnnnnnnnnnnnnnnnnnnnnnnnnnnnnnnnnnnnnnnnnnnnnnnnnnnnnnnnnnnnnnnnnnnnnnnnnnnnnnnnnnnnnnnnnnnnnnnnnnnnnnnnnnnnnnnnnnnnnnnnnnnnnnnnnnnnnnnnnnnnnnnnnnnnnnnnnnnnnnnnnnnnnnnnnnnnnnnnnnnnnnnnnnnnnnnnnnnnnnnnnnnnnnnnnnnnnnnnnnnnnnnnnnnnnnnnnnnnnnnnnnnnnnnnnnnn
>W303
ACGACGGTGGAACATTTTGCGGGAAAACAACTCACAGAATGTCTTGACGTTCTTTTCCTGNAGTNGCGTGCGTAAGATATCCTAAGCTACTGTATTATTTGCCAAAAATAATAAAATGTTGGA-GGAAAGCCTCTATAAATACACAGGATATATATGTTTAATAAACATATATAATTTCCTCAATATTTGCAAAAGCATTTTGTTGTGATGAGAGTCGATTATCGTTTACCGATTAGTATCTATACTATTAATATATTTTCATATAATTAGTATAATCTCATATACGCTGCCAGAAGATAACATGAAAATTAAGAAACAATCATCAGCTTCAATGGAAGTTGAAGTGCAAGGATAAATAATACTATTTAGAAATATGGATTTT-CCCTCGTTGACTAGAAGATCTGTGAAGATTGGGTGAATAGTTTAATAATTATTGGATCCCATTATNGATCAAGGCTATAATACTTGACTATTTGGCGAATTTTGAGATAATTGTTGGGATTCCATTGTTGATAAAGGCCATAATATTATGTATACAGGATATACT--AGAAGTTCTCCTC
>Y12
nnnnnnnnnnnnnnnnnnnnnnnnnnnnnnnnnnnnnnnnnnnnnnnnnnnnnnnnnnnnnnnnnnnnnnnnnnnnnnnnnnnnnnnnnnnnnnnnnnnnnnnnnnnnnnnnnnnnnnnnnnnnnnnnnnnnnnnnnnnnnnnnnnnnnnnnnnnnnnnnnnnnnnnnnnnnnnnnnnnnnnnnnnnnnnnnnnnnnnnnnnnnnnnnnnnnnnnnnnnnnnnnnnnnnnnnnnnnnnnnnnnnnnnnnnnnnnnnnnnnnnnnnnnnnnnnnnnnnnnnnnnnnnnnnnnnnnnnnnnnnnnnnnnnnnnnnnnnnnnnnnnnnnnnnnnnnnnnnnnnnnnnnnnnnnnnnnnnnnnnnnnnnnnnnnnnnnnnnnnnnnnnnnnnnnnnnnnnnnnnnnnnnnnnnnnnnnnnnnnnnnnnnnnnnnnnnnnnnnnnnnnnnnnnnnnnnnnnnnnnnnnnnnnnnnnnnnnnnnnnnnnnnnnnnnnnnnnnnnnnnnnnnnnnnnnnnnnnnnnnnnnnnnnnnnnnnnnnnnnnnnnnnnnnnnnnnnnnnnnnnnnn
>Y55
ACGACGGTGGAACATTTTGCGGGAAAACAACTCACAGAATGTCTTGACGTTCTTTTCCTGCAGTTGCGTGCGTAAGATATCCTAAGCTACTGTATTATCTGCCAAAAATAATAAAATGTTGGAAGGAAAGCCTCTATAAATACACAGGATATATATGTTTAATAGACATATATAATTTCCTCAATATTTGCAAA-GCATTTTGTTGTGATGAGAGTCGATTATCGTTTGCCGATTAGTATCTATACTATTAATATATTTTCATATAATTAGTATAATCTCATATACGCTGCCAGAAGATAACATGAAAATTAAGAAACAATCATCAGCTTCAATGGAAGTTGAAGTGCAAGGATAAATAATACTATTTAGAAATATGGATTTTT-CCTCGTTGACTAGAAGATCTGTGAAGATTGGGTGAATAGTTTAATAGTTATTGGATCCCATTATTGATCAAGGCTATAATACTTGACTATTTGGCGAATTTTGAGATAATTGTTGGGATTCCATTGTTGATAAAGGCCATAATATTATGTATACAGGATATACT--AGAAGTTCTCCTC
>Y9
NNNNNNNNNNNNNNNNNNNNNNNNNNNNNNNNNNNNNNNNNNNNNNNNNNNNNNNNNNNNNNNNNNNNNNNNNNNNNNNNNNNNNNNNNNNNNNNNNNNNNNNNNNNNNNNNNNNNNNNNNNN-N--NNNNNNNNNNNNNNNNNNNNNNNNNNNNNNNNNNNNNNNNNNNNNNNNNNNNnnnnnnnnnnnnnnnnnnnnnnnnnnnnnnnnnnnnnnnnnnnnnnnnnnnnnnnnnnnnnnnnnnnnnnnnnnnnnnnnnnnnnnnnnnnnnnnnnnnnnnnnnnnnnnnnnnnnnnnnnnnnnnnnnnnnnnnnnnnnnnnnnnnnnnnnnnnnnnnnnnnnnnnnnnnnnnnnnnnnnnnnnnnnnnnnnnnnnnnnnnnnnnnnnnnnnnnnnnnnnnnnnnnnnnnnnnnnnnnnnnnnnnnnnnnnnnnnnnnnnnnnnnnnnnnnnnnnnnnnnnnnnnnnnnnnnnnnnnnnnnnnnnnnnnnnnnnnnnnnnnnnnnnnnnnnnnnnnnnnnnnnnnnnnnnnnnnnnnnnnnnnnnnnnnnnnnnnnnnnnnnnn
>YIIc17_E5
ACGACGGTGGAACATTTTGCGGGAAAACAACTCACANNNNNNCTTGACGTTCTTTTCCTGCAGTTGCGTGCGTAAGATATCCTAAGCTACTGTATTATCTGCCAAAAATAATAAAATGTTGGAAGGAAAGCCTCTATAAATACACAGGATATATATGTTTAATAAACATGTATAATTTCCTCAATATNNNNNNN-NNNTTTTGTTGNNNNNNGNGTCGATTATCGTTTGCCNNNNAGTNTCTNTACNNNNNNTNNNTTTTNNNANNNNNNNTNTNNTNNNATATANNNTGNNNNNNNNNNNNNNGNNNNNNNNNNNNNNNNNNNNNNNNNNNNNNNNNNNNNNNNNNNNNNNNNNNNNNNNNNNNNNNNNNNNNNNNNNNNNNNNNNNNN-NNNNNNNNNNNNNNNNNNNNNNNNNNNNNNNNNNNNNNNNNNNN-NNNNNNNNNNNNNNNNNNN-NNNNNNNNNNNNNNNNNNNNnnnnnnnnnnnnnnnnnnnnnnnnnnnnnnnnnnnnnnnnnnnnnnnnnnnnnnnnnnnnnnnnnnnnnnnnnnnnnnnnnNNNNNNN
>YJM789
ACGACGGTGGAACATTTTGCGGGAAAACAACTCACAGAATGTCTTGACGTTCTTTTCCTGCAGTTGCGTGCGTAAGATATCCTAAGCTACTGTATTATCTGCCAAAAATAATAAAATGTTGGAAGGAAAGCCTCTATAAATACACAGGATATATATGTTTAATAAACATGTATAATTTCCTCAATATTTGCAAA-GCATTTTGTTGTGATGAGAGTCGATTATCGTTTGCCGATTAGTATCTATACTATTAATATATT-TCATATAATTAGTATAATCTCATATACGCTGCCAGAAGATGACATGAAAATTAAGAAACAATCATCAGCTTCAATGGAAGTTGAAGTGCAAGGATAAATAATACTATTTAGAAATATGGATTTTTCCCTCGTTGACTAGAAGATCTGTGAAGATTGGGTGAATAGTTTAATAATTATTGGATCCCATTATTGATCAAGGCTATAATACTTGACTATTTGGCGAATTTTGAGATAATTGTTGGGATTCCATTGTTGATAAAGGCTATAATATTATGTATACAGAATATACTTTAGAAGTTCTCCTC
>YJM975
ANGACNNTGGAACATTTTGCNNNNNNACAACTCACAGAATGTCTTGACGTTCTTTTCCTGCAGTTGCGTGCGTAAGATATCCTAAGNNNNNNTATTATCTGCCAAANNNNNNNNNATNNNNNNNNNNNNNNNTCNNNAAATNNNNNGNNNNNNNNNNNNNNNNNNNNNNNNNNNNNTTCCTCNNNNNNNNNNNN-NNNNNNNNNNNNNATGNNAGTCGATTATCGNNNNNNGNNNNNNNNNNNNNNNNNNNNNNNNnnnnnnnnnnnnnnnnnnnnnnnnnnnnnnnnnnnnnnnnnnnnnnnnnnnnnnnnnnnnnnnnnnnnnnnnnnnnnnnnnnnnnnnnnnnnnnnnnnnnnnnnnnnnnnnnnnnnnnnnnnnnnnnnnnnnnnnnnnnnnnnnnnnnnnnnnnnnnnnnnnnnnnnnnnnnnnnnnnnnnnnnnnnnnnnnnnnnnnnnnnnnnnnnnnnnnnnnnnnnnnnnnnnnnnnnnnnnnnnnnnnnnnnnnnnnnnnnnnnnnnnnnnnnnnnnnnnnnnnnnnnnnnnnnnnnnnnnnnnnnnnnnnnn
>YJM978
nnnnnnnnnnnnnnnnnnnnnnnnnnnnnnnnnnnnnnnnnnnnnnnnnnnnnnnnnnnnnnnnnnnnnnnnnnnnnnnnnnnnnnnnnnnnnnnnnnnnnnnnnnnnnnnnnnnnnnnnnnnnnnnnnnnnnnnnnnnnnnnnnnnnnnnnnnnnnnnnnnnnnnnnnnnnnnnnnnnnnnnnnnnnnnnnnNNNNNNNNNNNNNNNNNGAGAGTCGNNNNNNGTTTGCCGNNNNNNNNNNNNNNNNNNNNNNNNTTTTNNNNNNATNNNNNNANNNNNNNNNNNNNNNNNAGAAGATGACATGAAAATTAAGAAACAATCATCAGNNNNAATGGAAGTTGAAGTGCAAGGATAAATAATACTATTTAGAAATATGGATTTTTCCCTCGTTGACTAGAAGATCTGTGAAGATTGGGTGAATAGTTTAATAATTATTGGATCCCATTATTGATCAAGGCTATAATACTTGACTATTTGGCGAATTTTGAGATAATTGTTGGGATTCCATTGTTGATAAAGGCTATAATATTATGTATACAGAATNNNNNNNNNNNGTTCTCCTC
>YJM981
nnnnnnnnnnnnnnnnnnnnnnnnnnnnnnnnnnnnnnnnnnnnnnnnnnnnnnnnnnnnnnnnnnnnnnnnnnnnnnnnnnnnnnnnnnnnnnnnnnnnnnnnnnnnnnnnnnnnnnnnnnnnnnnnnnnnnnnnnnnnnnnnnnnnnnnnnnnnnnnnnnnnnnnnnnnnnnnnnnnnnnnnnnnnnnnnnnnnnnnnnnnnnnnnnnnnnnnnnnnnnnnnnnnnnnnnnnnnnnnnnnnNNNNNNNNNNNNNNNNNNNNNNNNNNNNNNNNNNNNNNNNNNNNNNNNNNNNNNNNNNNNNNNNNNNNNNNNNNNNNNNNNNNNNNNNNNNNNNNNNNNNNNNNNNNNNNNNNNNNNNNNNNNNNNNNNNNNNNNNNNNNNNNNNNNNNNNNNNNNNNNNNNNNNNNNNNNNNNNNANNNNNNNNNNNNNNANTNNNNNNNNNNNNNNNNNNNNGCNNNNNNNNNNNNNNNNNNNNNNNNNNNNNNNNNNNNNNNNNNNNNNNNNNNNNNNNNNAAGGCTATAATATTATGTATACANNNNNTACTTTANNNNNNNNNNNN
>YPS128
nnnnnnnnnnnnnnnnnnnnnnnnnnnnnnnnnnnnnnnnnnnnnnnnnnnnnnnnnnnnnnnnnnnnnnnnnnnnnnnnnnnnnnnnnnnnnnnnnnnnnnnnnnnnnnnnnnnnnnnnnnnnnnnnnnnnnnnnnnnnnnnnnnnnnnnnnnnnnnnnnnnnnnNNNNNNNNNNNNNNNNNNNNNNNNNNNN-NNNNNNNNNNNNNNNNNNNNNNNNNNNNNNNNNNNNNNNNNNNNNNNNNNNNNNNNNNNNNNNNNNNNNNNNNNNNNNNNNNNNNNNNNNNNNNNNNNNNNNNNNNNNNNNNNNNNNNGANNNNNNNNNNNNNNNNNNTNNNNNNNNNNNNNCNNNNNNNNNNNNNNNNNNNNAGAAATATNNNNNNNN-NNNNNNNNACTAGAANNNCTGTGAAGATTGGGTGAATAGTTTAATAGTTATTGNNNCCCATTATTNATCAAGGCTATAATACTTGACTATTTGGCGAATTTTGAGATAATTGTTGGGATTCCATTGTTGATAAAGGCTATAATATTATGTANNNNNNNNNNNCT--NNNNNN-NNNNNC
>YPS606
nnnnnnnnnnnnnnnnnnnnnnnnnnnnnnnnnnnnnnnnnnnnnnnnnnnnnnnnnnnnnnnnnnnnnnnnnnnnnnnnnnnnnnnnnnnnnnnnnnnnnnnnnnnnnnnnnnnnnnnnnnnnnnnnnnnnnnnnnnnnnnnnnnnnnnnnnnnnnnnnnnnnnnnnnnnnnnnnnnnnnnnnnnnnnnnnnnnnnnnnnnnnnnnnnnnnnnnnnnnnnnnnnnnnnnnnnnnnnnnnnnnnnnnnnnnnnnnnnnnnnnnnnnnnnnnnnnnnnnnnnnnnnnnnnnnnnnnnnnnnnnnnnnnnnnnnnnnnnnnnnnnnnnnnnnnnnnnnnnnnnnnnnnnnnnnnnnnnnnnnnnnnnnnnnnnnnnnnnnnnnnnnnnnnnnnnnnnnnnnnnnnnnnnnnnnnnnnnnnnnnnnnnnnnnnnnnnnnnnnnnnnnnnnnnnnnnnnnnnnnnnnnnnnnnnnnnnnnnnnnnnnnnnnnnnnnnnnnnnnnnnnnnnnnnnnnnnnnnnnnnnnnnnnnnnnnnnnnnnnnnnnnnnnnnnnnnnnnnnnnnnnn
>YS2
nnnnnnnnnnnnnnnnnnnnnnnnnnnnnnnnnnnnnnnnnnnnnnnnnnnnnnnnnnnnnnnnnnnnnnnnnnnnnnnnnnnnnnnnnnnnnnnnnnnnnnnnnnnnnnnnnnnnnnnnnnnnnnnnnnnnnnnnnnnnnnnnnnnnnnnnnnnnnnnnnnnnnnnnnnnnnnnnnnnnnnnnnnnnnnnnnnnnnnnnnnnnnnnnnnnnnnnnnnnnnnnnnnnnnnnnnnnnnnnnnnnnnnnnnnnnnnnnnnnnnnnnnnnnnnnnnnnnnnnnnnnnnnnnnnnnnnnnnnnnnnnnnnnnnnnnnnnnnnnnnnnnnnnnnnnnnnnnnnnnnnnnnnnnnnnnnnnnnnnnnnnnnnnnnnnnnnnnnnnnnnnnnnnnnnnnnnnnnnnnnnnnnnnnnnnnnnnnnnnnnnnnnnnnnnnnnnnnnnnnnnnnnnnnnnnnnnnnnnnnnnnnnnnnnnnnnnnnnnnnnnnnnnnnnnnnnnnnnnnnnnnnnnnnnnnnnnnnnnnnnnnnnnnnnnnnnnnnnnnnnnnnnnnnnnnnnnnnnnnnnnnn
>YS4
ACGACGGTGGAACATTTTGCGGGAAAACAACTCACAGAATGTCTTGACGTTCTTTTCCTGCAGTTGCGTGCGTAAGATATCCTAAGCTACTGTATTATTTGCCAAAAATAATAAAATGTTGGA-GGAAAGCCTCTATAAATACACAGGATATATATGTTTAATAAACATATATAATTTCCTCAATATTTGCAAAAGCATTTTGTTGTGATNNNNNNNGATTATCGTTTACCGATTAGTATCTATACTATTAATATATTTTCATATAATTAGTATAATCTCATATACGCTGCCAGAANNNANNNNNNNANNNNNNAAACAATCATCAGCTTCNNNNNNNNNNNNNGNNCAAGNNNNNNNNNNNNNNTTTAGAANTATGGATTTT-CCCTCGTTGACTAGAAGATCTGTGAAGATTGNNNNNATAGTTTAATAATTATTGGATCCCANNNTTGATCAANNNNNNNNNNNNNNNNNNNNTNGCNAATTTTGANNNNNNTGTTGGGATTCCNNNGTTGATAAAGGCCATAATANNATNNNTACAGGATATANN--NGAANNTCTCCTC
>YS9
nnnnnnnnnnnnnnnnnnnnnnnnnnnnnnnnnnnnnnnnnnnnnnnnnnnnnnnnnnnnnnnnnnnnnnnnnnnnnnnnnnnnnnnnnnnnnnnnnnnnnnnnnnnnnnnnnnnnnnnnnnnnnnnnnnnnnnnnnnnnnnnnnnnnnnnnnnnnnnnnnnnnnnnnnnnnnnnnnnnnnnnnnnnnnnnnnnnNNNNNNNNNNNNNNNNNNNNNNNNNNNNNNNNNNNNNNNNNNNNNNNNNNNNNNNNNNNNNNNNNNNNNNNNNNNNNNNNNNNNNNNNNNNNNNNNNNNNNNNNNNNNNNNNNNNNNNNNNNNNNNNNNNNNNNNNNNNNNNNNNNNNNNNNNNNNNNNNNNNNNNNNNNNNNNNAAANNNNNANNTNNNNNNNGNNNNNNNNNNNNNNNNNNNNNNNNNNNNNNNNNNTTNNNNNNNNNNNNNNNNNNNNNNNNNNNNNNNNCNNNANNNNNNGANNNNTTGGCNNNNNNTGNNNTAATTGTTGNNNNNNCATTGTTGATAAAGGCTATAATATTATGTATACAGAATNNNNNNNNNNNGTTCTCCTC
