# Supplementary material for: Evolutionary Genomics of Transposable Elements in Saccharomyces cerevisiae
Source: PLoS One. 2012 Nov 30;7(11):e50978. doi: 10.1371/journal.pone.0050978 (PMC3511429; doi:10.1371/journal.pone.0050978)
Supplement: File S7 — ZIP archive of SGRP strain alignments used for population genomic analyses. Alignments of the orthologous genomic region in each SGRP strain corresponding to each Ty insertion in our re-annotation of the S. cerevisiae reference genome. N’s represent low quality (<Q40 phred score) or missing data, primarily due to the low-coverage sequence of many SGRP strains. The DNA sequence of sacCer2 is included as “REF” and each alignment includes the TE locus and 200 bp of DNA sequence on either side of the Ty insertion site. A dummy sequence shows the position of each TE in the alignment with “T”s. (ZIP) [file pone.0050978.s007.zip › S7/chrVI_st79-_TY1.mfa]

>REF
GATAAGAAGCAAAAATT--TAAAAAAGAAATGCGTCACAGACAGGATTCGAACCTGCGCAGGTAAAACCCAATGCCTAATTGCTTTTCTGAGGAAATAGCAGGGCATCGCCTTAACCACTCGGCCACTGGGACAGAATCTCTTGGTTTGTTCAATGAAGTAAACTATTTTGTTGTAAACATAATGGGTATGTTTAACGGCGAGAGAAAACTATGCGAAATTTGGTATAATTGTTGTGTTTCCATTGTTGT---------------------------------------------------------------------------------T-AAAGGCATTAACACTAAGTTTACAGAACATACTAGAAGTTGTTTTCGGCAACATAGGAATCTACAAAAGGGGATGGATAATTCTACATAATAATATTATTATTTCCCCTTTCATTGTTGACATAATGTTATAAATTCGTACTCTATGTTGCTGGTGTGCTTATGAACGCTACAATCAATTTTTTCATGCATACTTGAGGTAATAAGATGTCGATACTTTTATGGTGTTTATGAACATGGCAATACCCGTTACCACTCGTGTTGGGTGTAGGTACAGCAACACTAGATTCCGAATCACCCCCGTCATTGCCACCAT
>index
---------------------------------------------------------------------------------------------------------------------------------------------------------------------------------------------------------TTTTTTTTTTTTTTTTTTTTTTTTTTTTTTTTTTTTTTTTTTTTTTTTT---------------------------------------------------------------------------------T-TTTTTTTTTTTTTTTTTTTTTTTTTTTTTTTTTTTTTTTTTTTTTTTTTTTTTTTTTTTTTTTTTTTTTTTTTTTTTTTTTTTTTTTTTTTTTTTTTTTTTTTTTTTTTTTTTTT--------------------------------------------------------------------------------------------------------------------------------------------------------------------------------------------------------
>273614N
nnnnnnnnnnnnnnnnnnnnnnnnnnnnnnnnnnnnnnnnnnnnnnnnnnnnnnnnnnnnnnnnnnnnnnnnnnnnnnnnnnnnnnnnnnnnnnnnnnnnnnnnnnnnnnnnnnnnnnnnnnnnnnnnnnnnnnnnnnnnnnnnnnnnnnnnnnnnnnnnnnnnnnnnnnnnnnnnnnnnnnnnnnnnnnnnnnnnnnnnnnnnnnnnnnnnnnnnnnnnnnnnnnnnnnnnnnnnnnnnnnnnnnnnnnnnnnnnnnnnnnnnnnnnnnnnnnnnnnnnnnnnnnnnnnnnnnnnnnnnnnnnnnnnnnnnnnnnnnnnnnnnnnnnnnnnnnnnnnnnnnnnnnnnnnnnnnnnnnnnnnnnnnnnnnnnnnnnnnnnnnnnnnnnnnnnnnnnnnnnnnnnnnnnnnnnnnnnnnnnnnnnnnnnnnnnnnnnnnnnnnnnnnnnnnnnnnnnnnnnnnnnnnnnnnnnnnnnnnnnnnnnnnnnnnnnnnnnnnnnnnnnnnnnnnnnnnnnnnnnnnnnnnnnnnnnnnnnnnnnnnnnnnnnnnnnnnnnnnnnnnnnnnnnnnnnnnnnnnnnnnnnnnnnnnnnnnnnnnnnnnnnnnnnnnnnnnnnnnnnnnnnnnnnnnnnnnnnnnnnnnnnnnnn
>322134S
NNNNNNNNNCNANNNNNNNNNNNNNNNNNNNNNNNNNNNNNNNNNNNNCNNNNNNNNNNNNNNANNNNNNNNNNNNNNNNnnnnnnnnnnnnnnnnnnnnnnnnnnnnnnnnnnnnnnnnnnnnnnnnnnnnnnnnnnnnnnnnnnnnnnnnnnnnnnnnnnnnnnnnnnnnnnnnnnnnnnnnnnnnnnnnnnnnnnnnnnnnnnnnnnnnnnnnnnnnnnnnnnnnnnnnnnnnnnnnnnnnnnnnnnnnnnnnnnnnnnnnnnnnnnnnnnnnnnnnnnnnnnnnnnnnnnnnnnnnnnnnnnnnnnnnnnnnnnnnnnnnnnnnnnnnnnnnnnnnnnnnnnnnnnnnnnnnnnnnnnnnnnnnnnnnnnnnnnnnnnnnnnnnnnnnnnnnnnnnnnnnnnnnnnnnnnnnnnnnnnnnnnnnnnnnnnnnnnnnnnnnnnnnnnnnnnnnnnnnnnnnnnnnnnnnnnnnnnnnnnnnnnnnnnnnnnnnnnnnnnnnnnnnnnnnnnnnnnnnnnnnnnnnnnnnnnnnnnnnnnnnnnnnnnnnnnnnnnnnnnnnnnnnnnnnnnnnnnnnnnNNNNNNNNNNNTTTGNNNNNNNN-NNNNNNNNNNNNNNNNNN-NN-NNNNNNNNNNTTGCCANNNN
>378604X
nnnnnnnnnnnnnnnnnnnnnnnnnnnnnnnnnnnnnnnnnnnnnnnnnnnnnnnnnnnnnnnnnnnnnnnnnnnnnnnnnnnnnnnnnnnnnnnnnnNNNNNNNNNNNNNNNNNNNNNNNNNNNNNNNNNNNNNNNNNNNN-NNNNNNNNNNNNNNNNNNNNNNNNNNNNNNNNNNNNNNNNNNNNNNNNNNNNNNNNNNNNNNNNNNNNNNNNNNNNNNNNNNNNNNNNNNNNNNNNNNNNNNNNNN----------------------------------------------------------------------------------NNNNNNNNNNNNNNNNNNNNNNNNNNNNNNNNNNNNNNAGNNNNNNNNNNNNNNNNANNNNNNNNNNNNNNGGGATGGANNNNNNTACATAANNNNNNTANNNNNNNNNNNNNNATTTTTGNNANNNNNNNNTNNNNNNNNNNNNNNTGTNNNNNNTGTGCTTATGAACGCTANNNNNNNNNNTCTCATGCATACTTGAGATAATAAGATGTCGACACTTTTATGGTGTTTATCAACATGGCAATACNNNNNNCCACTCGTGTTTGGTGTAGGTACAGCAACATTAGATTCCGAATCATCCCCGTCATTGCCACCNN
>BC187
nnnnnnnnnnnnnnnnnnnnnnnnnnnnnnnnnnnnnnnnnnnnnnnnnnnnnnnnnnnnnnnnnnnnnnnnnnnnnnnnnnnnnnnnnnnnnnnnnnnnnnnnnnnnnnnnnnnnnnnnnnnnnnnnnnnnnnnnnnnnnnnnnnnnnnnnnnnnnnnnnnnnnnnnnnnnnnnnnnnnnnnnnnnnnnnnnnnnnnnnnnnnnnnnnnnnnnnnnnnnnnnnnnnnnnnnnnnnnnnnnnnnnnnnnnnnnnnnnnnnnnnnnnnnnnnnnnnnnnnnnnnnnnnnnnnnnnnnnnnnnnnnnnnnnnnnnnnnnnnnnnnnnnnnnnnnnnnnnnnnnnnnnnnnnnnnnnnnnnnnnnnnnnnnnnnnnnnnnnnnnnnnnnnnnnnnnnnnnnnnnnnnnnnnnnnnnnnnnnnnnnnnnnnnnnnnnnnnnnnnnnnnnnnnnnnnnnnnnnnnnnnnnnnnnnnnnnnnnnnnnnnnnnnnnnnnnnnnnnnnnnnnnnnnnnnnnnnnnnnnnnnnnnnnnnnnnnnnnnnnnnnnnnnnnnnnnnnnnnnnnnnnnnnnnnnnnnnnnnnnnnnnnnnnnnnnnnnnnnnnnnnnnnnnnnnnnnnnnnnnnnnnnnnnnnnnnnnnnnnnnnnnnnnn
>DBVPG1106
nnnnnnnnnnnnnnnnnnnnnnnnnnnnnnnnnnnnnnnnnnnnnnnnnnnnnnnnnnnnnnnnnnnnnnnnnnnnnnnnnnnnnnnnnnnnnnnnnnnnnnnnnnnnnnnnnnnnnnnnnnnnnnnnnnnnnnnnnnnnnnnnnnnnnnnnnnnnnnnnnnnnnnnnnnnnnnnnnnnnnnnnnnnnnnnnnnnnnnnnnnnnnnnnnnnnnnnnnnnnnnnnnnnnnnnnnnnnnnnnnnnnnnnnnnnnnnnnnnnnnnnnnnnnnnnnnnnnnnnnnnnnnnnnnnnnnnnnnnnnnnnnnnnnnnnnnnnnnnnnnnnnnnnnnnnnnnnnnnnnnnnnnnnnnnnnnnnnnnnnnnnnnnnnnnnnnnnnnnnnnnnnnnnnnnnnnnnnnnnnnnnnnnnnnnnnnnnnnnnnnnnnnnnnnnnnnnnnnnnnnnnnnnnnnnnnnnnnnnnnnnnnnnnnnnnnnnnnnnnnnnnnnnnnnnnnnnnnnnnnnnnnnnnnnnnnnnnnnnnnnnnnnnnnnnnnnnnnnnnnnnnnnnnnnnnnnnnnnnnnnnnnnnnnnnnnnnnnnnnnnnnnnnnnnnnnnnnnnnnnnnnnnnnnnnnnnnnnnnnnnnnnnnnnnnnnnnnnnnnnnnnnnnnn
>DBVPG1373
NNNNNNNNNNNNNNNNNNNNNNNNNNNNNNNNNNNNNNNNNNNNNNNNNNNNNNNNNNNNNNNNNNNNNNNNNNNNNNNNNNNNNNNNNNNNNNNNNNNNNNNNNNNNNNNNNNNNNNNNNNNNNNNNNNNNNNNNNNNNNNNNNNNNNNNNANTGANGTNNNNNANTTNGT-GCNAACAAANTGNNTANTTNCAANGGNGANAGANANNTATGCNAAANTNGGTATAATNGNTGTGNNNNNNTTGNNG---------------------------------------------------------------------------------TN-AAAGGCATTAACNCTAAGTTTACAGAGCATACNAGAAGTTGTNCNCGGTAANATAGNANNNCGCAAAGGGGGATGGATAATTCTACATAATAATACTATTATTTTCCCTTTCATTTTTGACATACTGTCATAAATTCGTACTCTATGTCGCTGATGTGCTTATGAACGCTACAATCAATTTTCTCATGCATACTTGAGATAATAAGATGTCGACACTTTTATGGTGTTTATCAACATGGCAATACCCGTTACCACTCGTGTTTGGTGTAGGTACAGCAACATTAGATTCCGAATCATCCCCGTCATTGCCACCGT
>DBVPG1788
GATAAGAAGCAAGAATTCACAAAAAAGAAATGCGTCACAGACAGGATTCGAACCTGCGCAGGTAAAACCCAATGCCTAATTGCTTTTCTGAGGAAATAGCAGGGCATCGCCTTAACCACTCGGCCACTGGGACAGAATCTCTTGGTTTGTTCAATGAAGTAAACTATTTTGTTGCAAACAAAATGGGTATTTTCAACGGTGAGAGAGAACTATGCGAAATTTGGTATAATTGTTGTGTTTCCATTGTTG----------------------------------------------------------------------------------TTAAAGGCATTANCACTAAGTTTANAGAGCATACTAGAAGTTGTTCTCGGTAACATAGGAATCCGCAAAGGGGGATGGATAATTCTACATAATAATACTATTATTTTCCCTTTCATTTTTGACATACTGTCATAAATTCGTACTCTATGTCGCTGATGTGCTTATGAACGCTACAATCAATTTTCTCATGCATACTTGAGATAATAACATGTCGACACTTTTATGGTGTTTATCAACATGGCAATACCCGTTACCACTCGTGTTTGGTGTAGGTACAGCAACATTAGATTCCGAATCATCCCCGTCATTGCCACCGT
>DBVPG1853
nnnnnnnnnnnnnnnnnnnnnnnnnnnnnnnnnnnnnnnnnnnnnnnnnnnnnnnnnnnnnnnnnnnnnnnnnnnnnnnnnnnnnnnnnnnnnnnnnnnnnnnnnnnnnnnnnnnnnnnnnnnnnnnnnnnnnnnnnnnnnnnnnnnnnnnnnnnnnnnnnnnnnnnnnnnnnnnnnnnnnnnnnnnnnnnnnnnnnnnnnnnnnnnnnnnnnnnnnnnnnnnnnnnnnnnnnnnnnnnnnnnnnnnnnnnnnnnnnnnnnnnnnnnnnnnnnnnnnnnnnnnnnnnnnnnnnnnnnnnnnnnnnnnnnnnnnnnnnnnnnnnnnnnnnnnnnnnnnnnnnnnnnnnnnnnnnnnnnnnnnnnnnnnnnnnnnnnnnnnnnnnnnnnnnnnnnnnnnnnnnnnnnnnnnnnnnnnnnnnnnnnnnnnnnnnnnnnnnnnnnnnnnnnnnnnnnnnnnnnnnnnnnnnnnnnnnnnnnnnnnnnnnnnnnnnnnnnnnnnnnnnnnnnnnnnnnnnnnnnnnnnnnnnnnnnnnnnnnnnnnNNNNNNNNNNNNNNNNNNNNNNNNNNNNNNNNNNNNNNNNNNNNNNNNNNNNNNNNNNNNNNNNNNNNNNNNNNNNNNNNNNNNNNNNNNNNNNNNNNNNNNNNNNN
>DBVPG6040
NNNNNNNNNNNNNNNNN--NNNNNNNNNNNNNNNNNNNNNNNNNNNNNNNNNNNNNNNNNNNNNNNNNNNNNNNNNNNNNNNNNNNNNNNNNNNNNNNNNNNNNNNNNNNNNNNNNNNNNNNNNNNNNNNNNNNNNNNNNNNNNNNNNNTTCGNNNNNNNNNNCNNNTNNGNNGCAAACATAATGGGTATGTTTAANGGCGAGAGAANNCTATGCGAAATNNNNNATAATTGTTGTGTTNCCATTGTTG----------------------------------------------------------------------------------TTAAAGNNNNNNACACTAAGTTTACAGAACATACTAGAAGTTGTTTTCGGCAACATAGGAATCTACAAAAGGGGATGGATAATTTTACATAATAATATTACTATTTCCCCTTTCATTTTTGANATNNNNNNNNAAATTCGTNNTCTATGTTGCTGATGTGCTTATGAACGCTACAATCAATTTTCTCATGCATACTTGAGGTAATAAGATGTCGACACTTTTATGGTGTTTATGAACATGGCAATACCCGTTACCACTCGTGTTGGGTGTAGGTACAGCAGCACTAGATTCCNNNNNNCCCNNNNNNTTGCCACCAT
>DBVPG6044
GATAAGAAGCAAAAATT--TAAAAGAGAAATGCGTCACAGACAGGATTCGAACCTGCGCAGGTAAAACCCAATGCCTAATTGCTTTTCTGAGGAAATAGCAGGGCATCGCCTTAACCACTCGGCCACTGGGNCNGAATCTCTTGGTTTGTTCGTTGAAGTAANCTATTTTGTTGCAAACATAATGGGTATGTTTAACGGCGAGAGAAAACTATGCGAAATTTGGTATAATTGTTGTGTTTCCATTGTTG---------------------------------------------------------------------------------TT-AAAGGCATTANCACTAAGTTTACAGANCATACTAGAAGTTGTTTTCGGCAACATAGGAATCTACAAAAGGGGATGGATAATTCTACATAATAATATTATTATTTCCCCTTTCATTTTTGACATAATGTCATAAATTCGTACTCTATGTTGCTGATGTGCTTATGAACGCTACAACCAATTTTCTCATGCATACTTGAGGTAATAAGATGTCGACACTTTTATGGTGTTTATGAACATGGCAATACCCGTTACCACTCGTGTTGGGTGTAGGTACAGCAACACTAGATTCCGAATCACCCCCGTCATTGCCACCAT
>DBVPG6765
GATAAGAAGCAANNNNNNNNNNNNAAGAAATGCGTCACAGACAGGATTCGAACCTGCGCAGGTAAAACCCAATGCCTAATTGCTTTTCTGAGGAAATAGCAGGGCATCGCCTTAACCACTCGGCCACTGGGACANNNNNNCTTGGTTTGTTCAATGAAGTAAACTATTTTGTTGCNNNNNAAATGNGTNNNNNNNNNGGTGAGAGAGAACTATGCGAAATTTGGTATAATTGTTGTGTTTCCATTGTTG----------------------------------------------------------------------------------TTAAAGGCATTAACACTAAGTTTACAGAGCATACTAGAAGTTGTTCTCGGTAACATAGGAATCCGCAAAGGGGGATGGATAATTCTACATAATAATACTATTATTTTCCCTTTCATTTTTGACATACTGTCATAAATTCGTACTCTATGTCGCTGATGTGCTTATGAACGCTACAATCAATTTTCTCATGCATACTTGAGATAATAACATGTCGACACTTTTATGGTGTTTATCAACATGGCAATACCCGTTACCACTCGTGTTTGGTGTAGGTACAGCAACATTAGATTCCGAATCATCCCCGTCATTGCCACCGT
>K11
NNNNNNNNNCAAAAANN--NNNNANNNNNNTNNNNNNNNNNNNNNNTNNNNNNNNNNGCNNNNNNNNNNNNNNGNNNNATTNNNNNNNNNNNGANNNNNNNNNNNNNNNNNNnnnnnnnnnnnnnnnnnnnnnnnnnnnnnnnnnnnnnnnnnnnnnnnnnnnnnnnnnnnnnnnnnnnnnnnnnnnnnnnnnnnnnnnnnnnnnnnnnnnnnnnnnnnnnnnnnnnnnnnnnnnnnnnnnnnnnnnnnnnnnnnnnnnnnnnnnnnnnnnnnnnnnnnnnnnnnnnnnnnnnnnnnnnnnnnnnnnnnnnnnnnnnnnnnnnnnnnnnnnnnnnnnnnnnnnnnnnnnnnnnnnnnnnnnnnnnnnnnnnnnnnnnnnnnnnnnnnnnnnnnnnnnnnnnnnnnnnnnnnnnnnnnnnnnnnnnnnnnnnnnnnnnnnnnnnnnnnnnnnnnnnnnnnnnnnnnnnnnnnnnnnnnnnnnnnnnnnnnnnnnnnnnnnnnnnnnnnnnnnnnnnnnnnnnnnnnnnnnnnnnnnnnnnnnnnnnnnnnnnnnnnnnnnnnnnnnnnnnnnnnnnnnnnnnnnnnnnnnnnnnnnnnnnnnnnnnnnnnnnnnnnnnnnnnnnnnnnnnnnnnnnnnnnnnnnnnnnn
>L_1374
nnnnnnnnnnnnnnnnnnnnnnnnnnnnnnnnnnnnnnnnnnnnnnnnnnnnnnnnnnnnnnnnnnnnnnnnnnnnnnnnnnnnnnnnnnnnnnnnnnnnnnnnnnnnnnnnnnnnnnnnnnnnnnnnnnnnnnnnnnnnnnnnnnnnnnnnnnnnnnnnnnnnnnnnnnnnnnnnnnnnnnnnnnnnnnnnnnnnnnnnnnnnnnnnnnnnnnnnnnnnnnnnnnnnnnnnnnnnnnnnnnnnnnnnnnnnnnnnnnnnnnnnnnnnnnnnnnnnnnnnnnnnnnnnnnnnnnnnnnnnnnnnnnnnnnnnnnnnnnnnnnnnnnnnnnnnnnnnnnnnnnnnnnnnnnnnnnnnnnnnnnnnnnnnnnnnnnnnnnnnnnnnnnnnnnnnnnnnnnnnnnnnnnnnnnnnnnnnnnnnnnnnnnnnnnnnnnnnnnnnnnnnnnnnnnnnnnnnnnnnnnnnnnnnnnnnnnnnnnnnnnnnnnnnnnnnnnnnnnnnnnnnnnnnnnnnnnnnnnnnnnnnnnnnnnnnnnnnnnnnnnnnnnnnnnnnnnnnnnnnnnnnnnnnnnnnnnnnnnnnnnnnnnnnnnnnnnnnnnnnnnnnnnnnnnnnnnnnnnnnnnnnnnnnnnnnnnnnnnnnnnnnnnnn
>L_1528
nnnnnnnnnnnnnnnnnnnnnnnnnnnnnnnnnnnnnnnnnnnnnnnnnnnnnnnnnnnnnnnnnnnnnnnnnnnnnnnnnnnnnnnnnnnnnnnnnnnnnnnnnnnnnnnnnnnnnnnnnnnnnnnnnnnnnnnnnnnnnnnnnnnnnnnnnnnnnnnnnnnnnnnnnnnnnnnnnnnnnnnnnnnnnnnnnnnnnnnnnnnnnnnnnnnnnnnnnnnnnnnnnnnnnnnnnnnnnnnnnnnnnnnnnnnnnnnnnnnnnnnnnnnnnnnnnnnnnnnnnnnnnnnnnnnnnnnnnnnnnnnnnnnnnnnnnnnnnnnnnnnnnnnnnnnnnnnnnnnnnnnnnnnnnnnnnnnnnnnnnnnnnnnnnnnnnnnnnnnnnnnnnnnnnnnnnnnnnnnnnnnnnnnnnnnnnnnnnnnnnnnnnnnnnnnnnnnnnnnnnnnnnnnnnnnnnnnnnnnnnnnnnnnnnnnnnnnnnnnnnnnnnnnnnnnnnnnnnnnnnnnnnnnnnnnnnnnnnnnnnnnnnnnnnnnnnnnnnnnnnnnnnnnnnnnnnnnnnnnnnnnnnnnnnnnnnnnnnnnnnnnnnnnnnnnnnnnnnnnnnnnnnnnnnnnnnnnnnnnnnnnnnnnnnnnnnnnnnnnnnnnnnnnn
>NCYC110
nnnnnnnnnnnnnnnnnnnnnnnnnnnnnnnnnnnnnnnnnnnnnnnnnnnnnnnnnnnnnnnnnnnnnnnnnnnnnnnnnnnnnnnnnnnnnnnnnnnnnnnnnnnnnnnnnnnnnnnnnnnnnnnnnnnnnnnnnnnnnnnnnnnnnnnnnnnnnnnnnnnnnnnnnnnnnnnnnnnnnnnnnnnnnnnnnnnnnnnnnnnnnnnnnnnnnnnnnnnnnnnnnnnnnnnnnnnnnnnnnnnnnnnnnnnnnnnnnnnnnnnnnnnnnnnnnnnnnnnnnnnnnnnnnnnnnnnnnnnnnnnnnnnnnnnnnnnnnnnnnnnnnnnnnnnnnnnnnnnnnnnnnnnnnnnnnnnnnnnnnnnnnnnnnnnnnnnnnnnnnnnnnnnnnnnnnnnnnnnnnnnnnnnnnnnnnnnnnnnnnnnnnnnnnnnnnnnnnnnnnnnnnnnnnnnnnnnnnnnnnnnnnnnnnnnnnnnnnnnnnnnnnnnnnnnnnnnnnnnnnnnnnnnnnnnnnnnnnnnnnnnnnnnnnnnnnnnnnnnnnnnnnnnnnnnnnnnnnnnnnnnnnnnnnnnnnnnnnnnnnnnnnnnnnnnnnnnnnnnnnnnnnnnnnnnnnnnnnnnnnnnnnnnnnnnnnnnnnnnnnnnnnnnn
>NCYC361
GATAAGAAGCAAGAATTNNCAAAAAAGAAATGCGTCACAGACAGGATTCGAACCTGCGCAGGTAAAACCCAATGCCTAATTGCTTTTCTGAGGAAATAGCAGGGCATCGCCTTAACCACTCGGCCACTGGGACAGAATCTCTTGGTTTGTTCAATGAAGTAAACTATTTTGTTGCAAACAAAATGGGTATTTTCAACGGTGAGAGAGAACTATGCGAAATTTGGTATAATTGTTGTGTTTCCATTGTTG----------------------------------------------------------------------------------TTAAAGGCATTAACACTAAGTTTACAGAGCATACTAGAAGTTGTTCTCGGTAACATAGGAATCCGCAAAGGGGGATGGATAATTNTACATAATAATACTATTATTTTCCCTTTCATTTTTGACATANNGTCATAAATTCGTACTCTATGTNGCTGATGTGCTTATGAACGCTACAATCAATTTTCTCATGCATACTTGAGNTAATAANATGTCGACACTTTTATGGTGTTTATNAACATGGCAATACCCGTTACCACTCGTGTTNGGTGTAGGTACAGCAACANTAGATTCCGAATCATCCCCGTCATTGCCACCNT
>RM11_1A
GATAAGAAGCAAGAATTCACAAAAAAGAAATGCGTCACAGACAGGATTCGAACCTGCGCAGGTAAAACCCAATGCCTAATTGCTTTTCTGAGGAAATAGCAGGGCATCGCCTTAACCACTCGGCCACTGGGACAGAATCTCTTGGNTTGTTCAATGAAGTAAACTATTTTGTTGCAAACAAAATAGGTATTTTCAACGGTGAGAGAGAACTATGCGAAATTTGGTATAATTGTTGTGTTTCCATTGTTG----------------------------------------------------------------------------------TTAAAGGCATTAACACTAAGTTTACAGAGCATACTAGAAGTTGTTCTCGGTAACATAGGAATCCGCAAAGGGCGATGGATAATTCTACATAATAATACTATTATTTTCCCTTTCATTTTTGACATACTGTCATAAATTCGTACTCTATGTCGCTGATGTGCTTATGAACGCTACAATCAATTTTCTCATGCATACTTGAGATAATAAGATGTCGACACTTTTATGGTGTTTATCAACATGGCAATACCCGTTACCACTNGTGTTTGGTGTAGGTACAGCAACATTAGATTCCGAATCATCCCCGTCATTGCCACCGT
>S288c
GATAAGAAGCAAAAATTnnTAAAAAAGANATGCGTCACAGACAGNNNNNNNNNNNNNNNNNNNNNNnnnnnnNNNNNNNNNNNNNNNNNNnNNNNNNNNNNNNNNNNNNNCTTAACCACTCGGCCACTGGGACAGAATCTCTTGGTTTGTTCAATGAAGTAAACTATTTTGTTNTNNNNNNNNTGGGTATGTTTAACGGCGAGAGAAAACTATGCGAAATTTGGTATAATTGTTGTGTTTCCATNGTTG---------------------------------------------------------------------------------TT-AAAGNNNNNNACACTAAGTTTACAGAANNTACTAGAAGTTGTTTTCGGCAACATAGGAATCTACAAAAGGGGATGGATAATTCTACATANNNNNNNNNNNNNNNCNNNNNNNNNNNNNNACATAATGTTATAAATTCGTACTCTATGTTGCTGGTGTGCTTATGAACGCTACAATCAATTTTTTCATGCATACTTGAGGTAATAAGATGTCGATACTTTTATGGTGTTTATGAACATGGCAATACCCGTTACCACTCGTGTTGGGTGTAGGTACAGCAACACTAGATTCCGAATCACCCCCGTCATTGCCACCAT
>SK1
GATAAGAAGCAAAAATT--TAAAAGAGAAATGCGTCACAGACAGGATTCGAACCTGCGCAGGTAAAACCCAATGCCTAATTGCTTTTCTGAGGAAATAGCAGGGCATCGCCTTAACCACTCGGCCACTGGGACAGAATCTCTTGGTTTGTTCGTTGAAGTAAACTATTTTGTTGCAAACATAATGGGTATGTTTAACGGCGAGAGAAAACTATGCGAAATTTGGTATAATTGTTGTGTTTCCATTGTTG----------------------------------------------------------------------------------TTAAAGGCATTAACACTAAGTTTACAGAACATACTAGAAGTTGTTTTCGGCAACATAGGAATCTACAAAAGGGGATGGATAATTCTACATAATAATATTATTATTTCCCCTTTCATTTTTGACATAATGTCATAAATTCGTACTCTATGTTGCTGATGTGCTTATGAACGCTACAACCAATTTTCTCATGCATACTTGAGGTAATAAGATGTCGACACTTTTATGGTGTTTATGAACATGGCAATACCCGTTACCACTCGTGTTGGGTGTAGGTACAGCAACACTAGATTCCGAATCACCCCCGTCATTGCCACCAT
>UWOPS03_461_4
NNNNNNNNNNNNNNNNN-N-NNNNNNNNN-NNNNNNNNNNNNNNnnnnnnnnnnnnnnnnnnnnnnnnnnnnnnnnnnnnnnnnnnnnnnnnnnnnnnnnnnnnnnnnnnnnnnnnnnnnnnnnnnnnnnnnnnnnnnnnnnnnnnnnnnnnnnnnnnnnnnnnnnnnnnnnnnnnnnnnnnnnnnnnnnnnnnnnnnnnnnnnnnnnnnnnnnnnnnnnnnnnnnnnnnnnnnnnnnnnnnnnnnnnnnnnnnnnnnnnnnnnnnnnnnnnnnnnnnnnnnnnnnnnnnnnnnnnnnnnnnnnnnnnnnnnnnnnnnnnnnnnnnnnnnnnnnnnnnnnnnnnnnnnnnnnnnnnnnnnnnnnnnnnnnnnnnnnnnnnnnnnnnnnnnnnnnnnnnnnnnnnnnnnnnnnnnnnnnnnnnnnnnnnnnnnnnnnnnnnnnnnnnnnnnnnnnnnnnnnnnnnnnnnnnnnnnnnnnnnnnnnnnnnnnnnnnnnnnnnnnnnnnnnnnnnnnnnnnnnnnnnnnnnnnnnnnnnnnnnnnnnnnnnnnnnnnnnnnnnnnnnnnnnnnnnnnnnnnnnnnnnnnnnnnnnnnnnnnnnnnnnnnnnnnnnnnnnnnnnnnnnnnnnnnnnnnnnnnnnnnnnnnnn
>UWOPS05_217_3
GATAAGAAGCAAAAATT--TAAAAAAGAAATGCGTCACAGACAGGATNCGAACCTGCGCAGGTAAAACCNAATGCCTANTTGCTTTNCTGAGGAANTAGCAGNGCATCGCCTTAACNACTCGGCNACTGGGACAGAATCNCTTGGTTTGTTCANTGAAGTAAACTATTTTGTNGCAAACATANTGGGTATGTTNAACGGCNAGANAAAACTATGCGAAATTTGGTATAATTGTTGTGTTTCCATTGTTGTTGTTGATAATTAGAGGATAGTATTAATGAAGAAGTGAGTACTGATCTTCTTATACTAAATTATATAAGAACATATGTACAnnnnnnnnnnnnnnnnnnnnnnnnnnnnnnnnnnnnnnnnnnnnnnnnnnnnnnnnnnnnnnnnnnnnnnnnnnnnnnnnnnnnnnnnnnnnnnnnnnnnnnnnnnnnnnnnnnnnnnnnnnnnnnnnnnnnnnnnnnnnnnnnnnnnnnnnnnnnnnnnnnnnnnnnnnnnnnnnnnnnnnnnnnnnnnnnnnnnnnnnnnnnnnnnnnnnnnnnnnnnnnnnnnnnnnnnnnnnnnnnnnnnnnnnnnnnnnnnnnnnnnnnnnnnnnnnnnnnnnnnnnnnnnnnnnnnnnnnnnnnnnnnnnnnnnnnnnnnnn
>UWOPS05_227_2
GANNNNNNNNNAAAANN--NNNNANNNNNNNGNNNNNNNNNNNNGATNNGAANNNGCGNNNNNNNNANNNNNNNCCNNNNTGCTTTNNTGAGGNNNNNNNNNNNNNNNGNNNNNNNNNNNNGNNNNNNNNNANNNAATCNNNNNNNNNNNNNNNNNNNNNNNNNNNNNNnnnnnnnnnnnnnnnnnnnnnnnnnnnnnnnnnnnnnnnnnnnnnnnnnnnnnnnnnnnnnnnnnnnnnnnnnnnnnnnnnnnnnnnnnnnnnnnnnnnnnnnnnnnnnnnnnnnnnnnnnnnnnnnnnnnnnnnnnnnnnnnnnnnnnnnnnnnnnnnnnNNNNNNNNNNNNN-NNNNNNNNNNNNNNNNNNNNNNNNNNNNNNNNNNNNNNNNNNNNNNNNNNNNNNNNNNNNNNNNNNNNNNNNNNNNNNNNNNNNNNNNNNNNNNNNNNNNNNNNNNNNNNNNNNNNNCNNNNNNNNNNNNNNNNNNNNNNNNNNNNNCNNATGNNNGCTNNNNNNNNNNNNNNNNTGCNNNNNNNAGGNNNNNNGNNGTCGACACTTTTATGGTGTTTANGAACATGGNNNNNNCCGTTACCACTCGTGTTGGGTGTAGTTANNNCAGCACTAGATTCCNNNNNNCCCCCGTCATTGCCACCAT
>UWOPS83_787_3
nnnnnnnnnnnnnnnnnnnnnnnnnnnnnnnnnnnnnnnnnnnnnnnnnnnnnnnnnnnnnnnnnnnnnnnnnnnnnnnnnnnnnnnnnnnnnnnnnnnnnnnnnnnnnnnnnnnnnnnnnnnnnnnnnnnnnnnnnnnnnnnnnnnnnnnnnnnnnnnnnnnnnnnnnnnnnnnnnnnnnnnnnnnnnnnnnnnnnnnnnnnnnnnnnnnnnnnnnnnnnnnnnnnnnnnnnnnnnnnnnnnnnnnnnnnnnnnnnnnnnnnnnnnnnnnnnnnnnnnnnnnnnnnnnnnnnnnnnnnnnnnnnnnnnnnnnnnnnnnnnnnnnnnnnnnnnnnnnnnnnnnnnnnnnnnnnnnnnnnnnnnnnnnnnnnnnnnnnnnnnnnnnnnnnnnnnnnnnnnnnnnnnnnnnnnnnnnnnnnnnnnNNNNNNNNNNNNNTCCCCTNNNNNNTTTGACANNNNGTCATAAATTCGTACTCTATGTTGCTGATGTGCTTATGANCGCTACAATCAATTTTCTCATGCATACTTGAGGTAATAAGATGTCGACACTTTTATGGTGTTTATGAACATGGCAATACTCGTTACCACTCGTGTTGGGTGTAGGTACAGCAACACTAGATTCCGAATCACCCCCGTCATTGCCACCAT
>UWOPS87_2421
NNNNNNNNNNNNNNATT--TAAAAAAGAAATGCGTCANNNACAGGNNNCGAANNNNNGCANNNNNAACCCAATGNNNNNTTGCTNNNNNNAGGAAATAGCAGGGCATCGCNNNNACCACTCGGCCNNNNNGACAGAATCTCTTGGTTTGTTCAATGAAGTAAACTATTTTGTTGNAAACATAATGGGTATGTTTAACGGCGAGAGAAAACTATGCGAAATTTGGTATAATTGTTGTGTTTCCATTGTTG---------------------------------------------------------------------------------TT-AAAGGCATTAACACTAAGTTTACAGAACATACTAGAAGTTGTTTTCGGCAACATAGGAATCTACAAAAGGGGATGGATAATTTTACATAATAATATTACTATTTCCCCTTTCATTTTTGACATAAAGTCATAAATTCGTACTCTATGTTGCTGATGTGCTTATGAACGCTACAATCAATTTTCTCATGCATACTTGAGGTAATAAGATGTCGACACTTTTATGGTGTTTATGAACATGGCAATACTCGTTACCACTCGTGTTGGGTGTAGGTACAGCAACACTAGATTCCGAATCACCCCCGTCATTGCCACCAT
>W303
GATAAGAAGCAAAAATT--TAAAAANGAAATGCGTCACAGACAGGATTCGAACCTGCGCAGGTAAAACCCAATGCCTAATTGCTTTTCTGAGGAAATAGCAGGGCATCGCCTTAACCACTCGGCCACTGGGACAGAATCTCTTGGTTTGTTCAATGAAGTAAACTATTTTGTTGTAANCATAATGGGTATGTTTAACGGCGAGAGAAAACTATGCGAAATTTGGTATAATTGTTGTGTTTCCATTGTTG---------------------------------------------------------------------------------TT-AAAGGCATTAACACTAAGTTTACAGAACATACTAGAAGTTGTTTTCGGCAACATAGGAATCTACAAAAGGGGATGGATAATTCTACATAATAATATTATTATTTCCCCTTTCATTGTTGACATAATGTTATAAATTCGTACTCTATGTTGCTGGTGTGCTTATGAACGCTACAATCAATTTTTTCATGCATACTTGAGGTAATAAGATGTCGATACTTTTATGGTGTTTATGAACATGGCAATACCCGTTACCACTCGTGTTGGGTGTAGGTACAGCAACACTAGATTCCGAATCACCCCCGTCATTGCCACCAT
>Y12
nnnnnnnnnnnnnnnnnnnnnnnnnnnnnnnnnnnnnnnnnnnnnnnnnnnnnnnnnnnnnnnnnnnnnnnnnnnnnnnnnnnnnnnnnnnnnnnnnnnnnnnnnnnnnnnnnnnnnnnnnnnnnnnnnnnnnnnnnnnnnnnnnnnnnnnnnnnnnnnnnnnnnnnnnnnnnnnnnnnnnnnnnnnnnnnnnnnnnnnnnnnnnnnnnnnnnnnnnnnnnnnnnnnnnnnnnnnnnnnnnnnnnnnnnnnnnnnnnnnnnnnnnnnnnnnnnnnnnnnnnnnnnnnnnnnnnnnnnnnnnnnnnnnnnnnnnnnnnnnnnnnnnnnnnnnnnnnnnnnnnnnnnnnnnnnnnnnnnnnnnnnnnnnnnnnnnnnnnnnnnnnnnnnnnnnnnnnnnnnnnnnnnnnnnnnnnnnnnnnnnnnnnnnnnnnnnnnnnnnnnnnnnnnnnnnnnnnnnnnnnnnnnnnnnnnnnnnnnnnnnnnnnnnnnnnnnnnnnnnnnnnnnnnnnnnnnnnnnnnnnnnnnnnnnnnnnnnnnnnnnnnnnnnnnnnnnnnnnnnnnnnnnnnnnnnnnnnnnnnnnnnnnnnnnnnnnnnnnnnnnnnnnnnnnnnnnnnnnnnnnnnnnnnnnnnnnnnnnnnnnnnnnnnn
>Y55
NNNNNNAAGCAAAAANN--NNNAAGAGAAATGCGTCACAGACAGGATTCGAACCTGCNNNNNNNNNANNNAATGCCTAATTGCTTTTCNNNNNNANNNNNNNNNCATCGCCTTAACCACTCGGCCACTGGGACAGAATCTCTTGGTTTGTTCGTTGAAGTAAACTATTTTGTTGCAAACATAATGGGTATGTTTAACGGNNNNNNNNNNNNNNNNNNNNNNNNNNNNNNNNNNNNNNNNNNNNNNNNNNnnnnnnnnnnnnnnnnnnnnnnnnnnnnnnnnnnnnnnnnnnnnnnnnnnnnnnnnnnnnnnnnnnnnnnnnnnnnnnnnnNNNNNNNNNNNNNNNNNNNNNNNNNNNNNNNNNNNNNNNNNNNNNNNNNNNNNNNNNNNNNNNNNNNNNNNNNNNNNNNNNNNNNNNNNNNNNNNNNNNNNNNNNNNCCNNNNNCATTNNNNNNNNNNNNTCATAAATTCGTACTCTATGTTGCTGATGTGCTTATGAACGCTACAACCAATNNNNNNNNNCATACTNNAGGTAATAAGATGTCGACACTTTTATGGTGTTTATGAACATGGCAATACCCGNTACCACTCGTGTTGGGTGTAGGTACAGCAACACTAGATTCCGAATCACCCCCGTCATTGCCACCAT
>Y9
nnnnnnnnnnnnnnnnnnnnnnnnnnnnnnnnnnnnnnnnnnnnnnnnnnnnnnnnnnnnnnnnnnnnnnnnnnnnnnnnnnnnnnnnnnnnnnnnnnnnnnnnnnnnnnnnnnnnnnnnnnnnnnnnnnnnnnnnnnnnnnnnnnnnnnnnnnnnnnnnnnnnnnnnnnnnnnnnnnnnnnnnnnnnnnnnnnnnnnnnnnnnnnnnnnnnnnnnnnnnnnnnnnnnnnnnnnnnnnnnnnnnnnnnnnnnnnnnnnnnnnnnnnnnnnnnnnnnnnnnnnnnnnnnnnnnnnnnnnnnnnnnnnnnnnnnnnnnnnnnnnnnnnnnnnnnnnnnnnnnnnnnnnnnnnnnnnnnnnnnnnnnnnnnnnnnnnnnnnnnnnnnnnnnnnnnnnnnnnnnnnnnnnnnnnnnnnnnnnnnnnnnnnnnnnnnnnnnnnnnnnnnnnnnnnnnnnnnnnnnnnnnnnnnnnnnnnnnnnnnnnnnnnnnnnnnnnnnnnnnnnnnnnnnnnnnnnnnnnnnnnnnnnnnnnnnnnnnnnnnnnnnnnnnnnnnnnnnnnnnnnnnnnnnnnnnnnnnnnnnnnnnnnnnnnnnnnnnnnnnnnnnnnnnnnnnnnnnnnnnnnnnnnnnnnnnnnnnnnnnnnnnnnnn
>YIIc17_E5
GATAAGAAGCAAGAATTCACAAAAAAGAAATGCGTCACAGACAGGATTCGAACCTGCGCAGGTAAAACCCAATGCCTAATTGCTTTTCTGAGGAAATAGCAGGGCATCGCCTTAACCACTCGGCCACTGGGACAGAATCTCTTGGTTTGTTCAATGAAGTAAACTATTTTGTTGCAAACAAAATGGGTATTTTCAACGGTGAGAGAGAACTATGCAAAATTTGGTATAATTGTTGTGTTTCCATTGTTG----------------------------------------------------------------------------------TTAAAGGCATTAACACTAAGTTTACAGAGCATACTAGAAGTTGTTCTCGGTAACATAGGAATCCGCAAAGGGGGATGGATAATTCTACATAATAATACTATTATTTTCCCTTTCATTTTTGACATACTGTCATAAATTCGTACTCTATGTCGCTGATGTGCTNATGAACGCTACAATCAATTTTCTCATGCATACTTGAGATAATAACATGTCGACACTTTTATGGTGTTTATCAACATGGCAATACCCGTTACCACTCGTGTTTGGTGTAGGTACAGCAACATTAGATTCCGAATCATCCCCGTCATTGCCACCGT
>YJM789
GATAAGAAGCAAGAATTCACAAAAAAGAAATGCGTCACAGACAGGATTCGAACCTGCGCAGGTAAAACCCAATGCCTAATTGCTTTTCTGAGGAAATAGCAGGGCATCGCCTTAACCACTCGGCCACTGGGACAGAATCTCTTGGTTTGTTCAATGAAGTAAACTATTTTGTTGCAAACAAAATGGGTATTTTCAACGGTGAGAGAGAACTATGCGAAATTTGGTATAATTGTTGTGTTTCCATTGTTN----------------------------------------------------------------------------------TTAAAGGCATTAACACTAAGTTTACAGAGCATACTAGAAGTTGTTCTCGGTAACATAGGAATCCGCAAAGGGGGATGGATAATTCTACATAATAATACTATTATTTTCCCTTTCATTTTTGACATACTGTCATAAATTCGTACTCTATGTCGCTGATGTGCTTATGAACGCTACAATCAATTTTCTCATGCATACTTGAGATAATAACATGTCGACACTTTTATGGTGTTTATCAACATGGCAATACCCGTTACCACTCGTGTTTGGTGTAGGTACAGCAACATTAGATTCCGAATCATCCCCGTCATTGCCACCGT
>YJM975
nnnnnnnnnnnnnnnnnnnnnnnnnnnnnnnnnnnnnnnnnnnnnnnnnnnnnnnnnnnnnnnnnnnnnnnnnnnnnnnnnnnnnnnnnnnnnnnnnnnnnnnnnnnnnnnnnnnnnnnnnnnnnnnnnnnnnnnnnnnnnnnnnnnnnnnnnnnnnnnnnnnnnnnnnnnnnnnnnnnnnnnnnnnnnnnnnnnnnnnnnnnnnnnnnnnnnnnnnnnnnnnnnnnnnnnnnnnnnnnnnnnnnnnnnnnnnnnnnnnnnnnnnnnnnnnnnnnnnnnnnnnnnnnnnnnnnnnnnnnnnnnnnnnnnnnnnnnnnnnnnnnnnnnnnnnnnnnnnnnnnnnnnnnnnnnnnnnnnnnnnnnnnnnnnnnnnnnnnnnnnnnnnnnnnnnnnnnnnnnnnnnnnnnnnnnnnnnnnnnnnnnnnnnnnnnnnnnnnnnnnnnnnnnnnnnnnnnnnnnnnnnnnnnnnnnnnnnnnnnnnnnnnnnnnnnnnnnnnnnnnnnnnnnnnnnnnnnnnnnnnnnnnnnnnnnnnnnnnnnnnnnnnnnnnnnnnnnnnnnnnnnnnnnnnnnnnnnnnnnnnnnnnnnnnnnnnnnnnnnnnnnnnnnnnnnnnnnnnnnnnnnnnnnnnnnnnnnnnnnnnnnnnnnn
>YJM978
nnnnnnnnnnnnnnnnnnnnnnnnnnnnnnnnnnnnnnnnnnnnnnnnnnnnnnnnnnnnnnnnnnnnnnnnnnnnnnnnnnnnnnnnnnnnnnnnnnnnnnnnnnnnnnnnnnnnnnnnnnnnnnnnnnnnnnnnnnnnnnnnnnnnnnnnnnnnnnnnnnnnnnnnnnnnnnnnnnnnnnnnnnnnnnnnnnnnnnnnnnnnnnnnnnnnnnnnnnnnnnnnnnnnnnnnnnnnnnnnnnnnnnnnnnnnnnnnnnnnnnnnnnnnnnnnnnnnnnnnnnnnnnnnnnnnnnnnnnnnnnnnnnnnnnnnnnnnnnnnnnnnnnnnnnnnnnnnnnnnnnnnnnnnnnnnnnnnnnnnnnnnnnnnnnnnnnnnnnnnnnnnnnnnnnnnnnnnnnnnnnnnnnnnnnnnnnnnnnnnnnnnnnnnnnnnnnnnnnnnnnnnnnnnnnnnnnnnnnnnnnnnnnnnnnnnnnnnnnnnnnnnnnnnnnnnnnnnnnnnnnnnnnnnnnnnnnnnnnnnnnnnnnnnnnnnnnnnnnnnnnnnnnnnnnnnnnnnnnnnnnnnnnnnnnnnnnnnnnnnnnnnnnnnnnnnnnnnnnnnnnnnnnnnnnnnnnnnnnnnnnnnnnnnnnnnnnnnnnnnnnnnnnnn
>YJM981
nnnnnnnnnnnnnnnnnnnnnnnnnnnnnnnnnnnnnnnnnnnnnnnnnnnnnnnnnnnnnnnnnnnnnnnnnnnnnnnnnnnnnnnnnnnnnnnnnnnnnnnnnnnnnnnnnnnnnnnnnnnnnnnnnnnnnnnnnnnnnnnnnnnnnnnnnnnnnnnnnnnnnnnnnnnnnnnnnnnnnnnnnnnnnnnnnnnnnnnnnnnnnnnnnnnnnnnnnnnnnnnnnnnnnnnnnnnnnnnnnnnnnnnnnnnnnnnnnnnnnnnnnnnnnnnnnnnnnnnnnnnnnnnnnnnnnnnnnnnnnnnnnnnnnnnnnnnnnnnnnnnnnnnnnnnnnnnnnnnnnnnnnnnnnnnnnnnnnnnnnnnnnnnnnnnnnnnnnnnnnnnnnnnnnnnnnnnnnnnnnnnnnnnnnnnnnnnnnnnnnnnnnnnnnnnnnnnnnnnnnnnnnnnnnnnnnnnnnnnnnnnnnnnnnnnnnnnnnnnnnnnnnnnnnnnnnnnnnnnnnnnnnnnnnnnnnnnnnnnnnnnnnnnnnnnnnnnnnnnnnnnnnnnnnnnnnnnnnnnnnnnnnnnnnnnnnnnnnnnnnnnnnnnnnnnnnnnnnnnnnnnnnnnnnnnnnnnnnnnnnnnnnnnnnnnnnnnnnnnnnnnnnnnn
>YPS128
nnnnnnnnnnnnnnnnnnnnnnnnnnnnnnnnnnnnnnnnnnnnnnnnnnnnnnnnnnnnnnnnnnnnnnnnnnnnnnnnnnnnnnnnnnnnnnnnnnnnnnnnnnnnnnnnnnnnnnnnnnnnnnnnnnnnnnnnnnnnnnnnnnnnnnnnnnnnnnnnnnnnnnnnnnnnnnnnnnnnnnnnnnnnnnnnnnnnnnnnnnnnnnnnnnnnnnnnnnnnnnnnnnnnnnnnnnnnnnnnnnnnnnnnnnnnnnnnnnnnnnnnnnnnnnnnnnnnnnnnnnnnnnnnnnnnnnnnnnnnnnnnnnnnnnnnnnnnnnnnnnnnnnnnnnnnnnnnnnnnnnnnnnnnnnnnnnnnnnnnnnnnnnnnnnnnnnnnnnnnnnnnnnnnnnnnnnnnnnnnnnnnnnnnnnnnnnnnnnnnnnnnnnnnnnnnnnnnnnnnnnnnnnnnnnnnnnnnnnnnnnnnnnnnnnnnnnnnnnnnnnnnnnnnnnnnnnnnnnnnnnnnnnnnnnnnnnnnnnnnnnnnnnnnnnnnnnnnnnnnnnnnnnnnnnnnnnnnnnnnnnnnnnnnnnnnnnnnnnnnnnnnnnnnnnnnnnnnnnnnnnnnnnnnnnnnnnnnnnnnnnnnnnnnnnnnnnnnnnnNNNNNNNNN
>YPS606
nnnnnnnnnnnnnnnnnnnnnnnnnnnnnnnnnnnnnnnnnnnnnnnnnnnnnnnnnnnnnnnnnnnnnnnnnnnnnnnnnnnnnnnnnnnnnnnnnnnnnnnnnnnnnnnnnnnnnnnnnnnnnnnnnnnnnnnnnnnnnnnnnnnnnnnnnnnnnnnnnnnnnnnnnnnnnnnnnnnnnnnnnnnnnnnnnnnnnnnnnnnnnnnnnnnnnnnnnnnnnnnnnnnnnnnnnnnnnnnnnnnnnnnnnnnnnnnnnnnnnnnnnnnnnnnnnnnnnnnnnnnnnnnnnnnnnnnnnnnnnnnnnnnnnnnnnnnnnnnnnnnnnnnnnnnnnnnnnnnnnnnnnnnnnnnnnnnnnnnnnnnnnnnnnnnnnnnnnnnnnnnnnnnnnnnnnnnnnnnnnnnnnnnnnnnnnnnnnnnnnnnnnnnnnnnnnnnnnnnnnnnnnnnnnnnnnnnnnnnnnnnnnnnnnnnnnnnnnnnnnnnnnnnnnnnnnnnnnnnnnnnnnnnnnnnnnnnnnnnnnnnnnnnnnnnnnnnnnnnnnnnnnnnnnnnnnnnnnnnnnnnnnnnnnnnnnnnnnnnnnnnnnnnnnnnnnnnnnnnnnnnnnnnnnnnnnnnnnnnnnnnnnnnnnnnnnnnnnnnnnnnnnnnn
>YS2
NATAANAAGCAAAANTT--TAAAAAAGNAATGCGTCACAGACANNNNNNNNNNNNNNNCNNNNNAAACCCNNNNNNNNNNTGCTTTNNNGAGGAAATAGCAGGGNNNNNNNNNNACCACTCGGCCACTGGGACAGAANCTCTTGGTTTGCTCAATGAAGTAAACTATTTTGTTGCAAACATAATGGGTATGTTTAACGGCGAGAGAAAACTATGCGAAATTTGGTATAATTGTTGTGTTTCCATTGTTG----------------------------------------------------------------------------------TTAAAGGCATTAACACTAAGTTTACAGAACATACTAGAAGTTGTTTTCGGCAACATAGGAATCTACAAAAGGGGATGGATAATTCTACATAATAATATTACTATTTCCCCTTTCATTTTTGANATNNNNNNNNAAATTCGTACTCTATGTTGCTGATGTGCTTATGAACGCTACAATCAATTTTCTCATGCATACTTGAGGTAATAAGATGTCGACACTTTTATGGTGTTTATNNNNNNGGCANNNNNNNNNNCCACTCGTGTTGGGTGTAGGTACAGCAACACTAGATTCCGAATCACCCCCGTCATTGCCACCNN
>YS4
nnnnnnnnnnnnnnnnnnnnnnnnnnnnnnnnnnnnnnnnnnnnnnnnnnnnnnnnnnnnnnnnnnnnnnnnnnnnnnnnnnnnnnnnnnnnnnnnnnnnnnnnnnnnnnnnnnnnnnnnnnnnnnnnnnnnnnnnnnnnnnnnnnnnnnnnnnnnnnnnnnnnnnnnnnnnnnnnnnnnnnnnnnnnnnnnnnnnnnnnnnnnnnnnnnnnnnnnnnnnnnnnnnnnnnnnnnnnnnnnnnnnnnnnnnnnnnnnnnnnnnnnnnnnnnnnnnnnnnnnnnnnnnnnnnnnnnnnnnnnnnnnnnnnnnnnnnnnnnnnnnnnnnnnnnnnnnnnnnnnnnnnnnnnnnnnnnnnnnnnnnnnnnnnnnnnnnnnnnnnnnnnnnnnnnnnnnnnnnnnnnnnnnnnnnnnnnnnnnnnnnnnnnnnnnnnnnnnnnnnnnnnnnnnnnnnnnnnnnnnnnnnnnnnnnnnnnnnnnnnnnnnnnnnnnnnnnnnnnnnnnnnnnnnnnnnnnnnnnnnnnnnnnnnnnnnnnnnnnnnnnnnnnnnnnnnNNNNNNNNNNNNNNNNNNNNNNNNNNNCNNNNNNNNNNNNNNTGGGNNNNNNNNNNNCAANNNNNNNNNCCGAATCACCCCNNNNNNTGCCANNNN
>YS9
nnnnnnnnnnnnnnnnnnnnnnnnnnnnnnnnnnnnnnnnnnnnnnnnnnnnnnnnnnnnnnnnnnnnnnnnnnnnnnnnnnnnnnnnnnnnnnnnnnnnnnnnnnnnnnnnnnnnnnnnnnnnnnnnnnnnnnnnnnnnnnnnnnnnnnnnnnnnnnnnnnnnnnnnnnnnnnnnnnnnnnnnnnnnnnnnnnnnnnnnnnnnnnnnnnnnnnnnnnnnnnnnnnnnnnnnnnnnnnnnnnnnnnnnnnnnnnnnnnnnnnnnnnnnnnnnnnnnnnnnnnnnnnnnnnnnnnnnnnnnnnnnnnnnnnnnnnnnnnnnnnnnnnnnnnnnnnnnnnnnnnnnnnnnnnnnnnnnnnnnnnnnnnnnnnnnnnnnnnnnnnnnnnnnnnnnnnnnnnnnnnnnnnnnnnnnnnnnnnnnnnnnnnnnnnnnnnnnnnnnnnnnnnnnnnnnnnnnnnnnnnnnnnnnnnnnnnnnnnnnnnnnnnnnnnnnnnnnnnnnnnnnnnnnnnnnnnnnnnnnnnnnnnnnnnnnnnnnnnnnnnnnnnnnnnnnnnnnnnnnnnnnnnnnnnnnnnnnnnnnnnnnnnnnnnnnnnnnnnnnnnnnnnnnnnnnnnnnnnnnnnnnnnnnnnnnnnnnnnnnnnnnnnnn
