# Supplementary material for: Evolutionary Genomics of Transposable Elements in Saccharomyces cerevisiae
Source: PLoS One. 2012 Nov 30;7(11):e50978. doi: 10.1371/journal.pone.0050978 (PMC3511429; doi:10.1371/journal.pone.0050978)
Supplement: File S7 — ZIP archive of SGRP strain alignments used for population genomic analyses. Alignments of the orthologous genomic region in each SGRP strain corresponding to each Ty insertion in our re-annotation of the S. cerevisiae reference genome. N’s represent low quality (<Q40 phred score) or missing data, primarily due to the low-coverage sequence of many SGRP strains. The DNA sequence of sacCer2 is included as “REF” and each alignment includes the TE locus and 200 bp of DNA sequence on either side of the Ty insertion site. A dummy sequence shows the position of each TE in the alignment with “T”s. (ZIP) [file pone.0050978.s007.zip › S7/chrVII_s169+_TY4.mfa]

>REF
ATAACTAGAGATTACATTGTAGATGAATAACAACTAATTAATTCAAAAAAAGTAATCGTTAACTATTTCCGGAAGAAACAAAGGCTCATTATCAAATTTGATGATCACAACCAATGTGTATTTAAATAAAGGCCAATATCTCACGGTCTGTTGAATCTAAACTAACTATTGAAATATTCATTTGTTCAGAAAAAAA-GATCATTAATATTACATGTACTGATATGCTAACAATCCAAAAATGCTTATACTACATATTGTTGTACACCATGGGTACCGTTAAATGACAGTGTAAACAATTGCAGAAGGAAATGTTACACTAGCGGTTAAACAATACTGAATTAAAGATTTTTTAGTTGAATATGATATGACAGTTATATACGTGAGCAATATAAGTCCCC-ACATTGAGTGTATGATAACTACCGGAATTACTATCATATTGTTCGTAAGCAATAATAAATCAATTAGTGTGGGTGTTTTATACCTCTCTCATATGAGTATATAAAGATCCTTATTTAATTTTGATTATACTATCTTCTAGCCTTCAATTATCGACATCGCTCACTTGAGCAGTTCATCTAAGAAAAAAAGAACTATAGCTAAATAACCCAGTATTATTTGTTTCGCTGTAGGTTGTTGCACAAGGGTTTCTTCTGTGAACATTTTGAATTGTACGCTTAAGATGATAATACCTAACTGATTCCAACCTATATTAGTAGAACCGAAACATACAAATAAGTGGTTGTTTGGCCGAGCG
>index
--------------------------------------------------------------------------------------------------------------------------------------------------------------------------------------------------------TTTTTTTTTTTTTTTTTTTTTTTTTTTTTTTTTTTTTTTTTTTTTTTTTTTTTTTTTTTTTTTTTTTTTTTTTTTTTTTTTTTTTTTTTTTTTTTTTTTTTTTTTTTTTTTTTTTTTTTTTTTTTTTTTTTTTTTTTTTTTTTTTTTTTTTTTTTTTTTTTTTTTTTTTTTTTTTTTTTTTTTTTTTTTTTTTTTTTTT-TTTTTTTTTTTTTTTTTTTTTTTTTTTTTTTTTTTTTTTTTTTTTTTTTTTTTTTTTTTTTTTTTTTTTTTTTTTTTTTTTTTTTTTTTTTTTTTTTTTTTTTTTTTTTTTTTTTTTTTTTTTTTTTTTTTTTTTTTTTTTTTTTTTTTTTTTTTT--------------------------------------------------------------------------------------------------------------------------------------------------------------------------------------------------------
>273614N
nnnnnnnnnnnnnnnnnnnnnnnnnnnnnnnnnnnnnnnnnnnnnnnnnnnnnnnnnnnnnnnnnnnnnnnnnnnnnnnnnnnnnnnnnnnnnnnnnnnnnnnnnnnnnnnnnnnnnnnnnnnnnnnnnnnnnnnnnnnnnnnnnnnnnnnnnnnnnnnnnnnnnnnnnnnnnnnnnnnnnnnnnnnnnnnnnnnnnnnnnnnnnnnnnnnnnnnnnnnnnnnnnnnnnnnnnnnnnnnnnnnnnnnnnnnnnnnnnnnnnnnnnnnnnnnnnnnnnnnnnnnnnnnnnnnnnnnnnnnnnnnnnnnnnnnnnnnnnnnnnnnnnnnnnnnnnnnnnnnnnnnnnnnnnnnnnnnnnnnnnnnnnnnnnnnnnnnnnnnnnnnnnnnnnnnnnnnnnnnnnnnnnnnnnnnnnnnnnnnnnnnnnnnnnnnnnnnnnnnnnnnnnnnnnnnnnnnnnnnnnnnnnnnnnnnnnnnnnnnnnnnnnnnnnnnnnnnnnnnnnnnnnnnnnnnnnnnnnnnnnnnnnnnnnnnnnnnnnnnnnnnnnnnnnnnnnnnnnnnnnnnnnnnnnnnnnnnnnnnnnnnnnnnnnnnnnnnnnnnnnnnnnnnnnnnnnnnnnnnnnnnnnnnnnnnnnnnnnnnnnnnnnnnnnnnnnnnnnnnnnnnnnnnnnnnnnnnnnnnnnnnnnnnnnnnnnnnnnnnnnnnnnnnnnnnnnnnnnnnnnnnnnnnnnnnnnnnnnnnnnnnnnnnnnnnnnnnn
>322134S
nnnnnnnnnnnnnnnnnnnnnnnnnnnnnnnnnnnnnnnnnnnnnnnnnnnnnnnnnnnnnnnnnnnnnnnnnnnnnnnnnnnnnnnnnnnnnnnnnnnnnnnnnnnnnnnnnnnnnnnnnnnnnnnnnnnnnnnnnnnnnnnnnnnnnnnnnnnnnnnnnnnnnnnnnnnnnnnnnnnnnnnnnnnnnnnnnnnnnnnnnnnnnnnnnnnnnnnnnnnnnnnnnnnnnnnnnnnnnnnnnnnnnnnnnnnnnnnnnnnnnnnnnnnnnnnnnnnnnnnnnnnnnnnnnnnnnnnnnnnnnnnnnnnnnnnnnnnnnnnnnnnnnnnnnnnnnnnnnnnnnnnnnnnnnnnnnnnnnnnnnnnnnnnnnnnnnnnnnnnnnnnnnnnnnnnnnnnnnnnnnnnnnnnnnnnnnnnnnnnnnnnnnnnnnnnnnnnnnnnnnnnnnnnnnnnnnnnnnnnnnnnnnnnnnnnnnnnnnnnnnnnnnnnnnnnnnnnnnnnnnnnnnnnnnnnnnnnnnnnnnnnnnnnnnnnnnnnnnnnnnnnnnnnnnnnnnnnnnnnnnnnnnnnnnnnnnnnnnnnnnnnnnnnnnnnnnnnnnnnnnnnnnnnnnnnnnnnnnnnnnnnnnnnnnnnnnnnnnnnnnnnnnnnnnnnnnnnnnnnnnnnnnnnnnnnnnnnnnnnnnnnnnnnnnnnnnnnnnnnnnnnnnnnnnnnnnnnnnnnnnnnnnnnnnnnnnnnnnnnnnnnnnnnnnnnnnnnn
>378604X
NNNNNNNNNNNNTNNNNTNNNNNNNNNNNNNAACTANNNNNNTCAAAAAAAGTANTCGTTAACTATTTCCGGAAGAAACAAAGGCTCATTATCAAATTTGATGATCACAACCAATGTGTATTTAAATANNNGCCNATATCTCACNGTCTGTTGAATCTAAACTAACTATTGAAATANNNNNNNNNNNNNNNNNAAA-GATCATTAATATTACATGTACTGATATGCTAACNNTCCAAAAANNNNNNNNNNNNNNNNNNNNNNNNNNNNNNNNNNNNNNNNNNNNNCAGNNNANNNNNNNNNNNNNGGAANNNNNNCACTANNNNNNNAACAANNNNNAANNANNNNNNNTNNANNNNNNTATGATATGATAGTTATATACGTGAGNNNNNTNNNNNNNC-ACANNNANNNNNNGATNNCNNNCGNNNNNACTNNNATANNNNNNNNNANCAANNNTAAATNNNTNAGTGTGGGTGTTTTATACCTCTCTCATATGAGTATATAAAGATCCTTATTTAATTTTGATNNNACTANNNNNTAGCCTTCAATTATCGACATCGCTCACTTGAGCANTTCATCTAAGAAAAAAAGAACTATAGCTAAATAACCCAGTATTATTTGNNNNGNTGTAGGNNGNTGCACAANNNNNNCNTCTGTGAACATTTTGAANNNTACGNNNNAGATGANAATACCTAACTGATTCCAACCTATANNNGTAGAACCNNNNNNnnnnnnnnnnnnnnnnnnnnnnnnnnnn
>BC187
ATAACTAGAGATTACATTGTAGATGAATAACAACTAATTAATTCAAAAAAAGTAATCGTTAACTATTTCCGGAAGAAACAAAGGCTCATTATCAAATTTGATGATCACAACCAATGTGTATTTAAATAAAGGCCANTATCTCACGGTCTGTTGAATCTAANCTAACTATTGAAATATTCATTTGTTCAAAAAAAAN-GATCATTAATATTACATGTACTGATATGCTAACAATCCAAAAATGCTTATATTACATATTGTTGTACACCATGGGTACCGTTAAATGACAGTGTAAACAATTGCAGAAGGAAATGTTACACTAGCGGTTAAACAATACTGAATTAAAGATTTTTTAGTTGAATATGATATGATAGTTATATACGNNNNNAATATAAGTCCCC-ACATTGAGTGTATGATAACTACCGGAATTACTATCATATTGTTCGTAAGCAATAATAAATCAATTAGTGTGGGTGTTTTATACCTCTCTCATATGAGTATATAAAGATCCTTATTTAATTTTGATAATACTATCTTCTNNNNNNNNNNNNNCGNNNTCGCTCNNNNNNNNNNNNNNTCTAAGNNAAAAANNNNNNNAGNTNNNTNNNNNNNNNNNNNNNNNNNNNNNNNNNNNNNNNNNNNNNNNNNNNNNNNNNNNNNNNNNNNNNNNNNNNNNNNNNNNNNNNNNNNNNNNNNNNNNNNNNNNNNNNNNNNNNNNNnnnnnnnnnnnnnnnnnnnnnnnnnnnnnnnnnnnnnn
>DBVPG1106
nnnnnnnnnnnnnnnnnnnnnnnnnnnnnnnnnnnnnnnnnnnnnnnnnnnnnnnnnnnnnnnnnnnnnnnnnnnnnnnnnnnnnnnnnnnnnnnnnnnnnnnnnnnnnnnnnnnnnnnnnnnnnnnnnnnnnnnnnnnnnnnnnnnnnnnnnnnnnnnnnnnnnnnnnnnnnnnnnnnnnnnnnnnnnnnnnnnnnnnnnnnnnnnnnnnnnnnnnnnnnnnnnnnnnnnnnnnnnnnnnnnnnnnnnnnnnnnnnnnnnnnnnnnnnnnnnnnnnnnnnnnnnnnnnnnnnnnnnnnnnnnnnnnnnnnnnnnnnnnnnnnnnnnnnnnnnnnnnnnnnnnnnnnnnnnnnnnnnnnnnnnnnnnnnnnnnnnnnnnnnnnnnnnnnnnnnnnnnnnnnnnnnnnnnnnnnnnnnnnnnnnnnnnnnnnnnnnnnnnnnnnnnnnnnnnnnnnnnnnnnnnnnnnnnnnnnnnnnnnnnnnnnnnnnnnnnnnnnnnnnnnnnnnnnnnnnnnnnnnnnnnnnnnnnnnnnnnnnnnnnnnnnnnnnnnnnnnnnnnnnnnnnnnnnnnnnnnnnnnnnnnnnnnnnnnnnnnnnnnnnnnnnnnnnnnnnnnnnnnnnnnnnnnnnnnnnnnnnnnnnnnnnnnnnnnnnnnnnnnnnnnnnnnnnnnnnnnnnnnnnnnnnnnnnnnnnnnnnnnnnnnnnnnnnnnnnnnnnnnnnnnnnnnnnnnnnnnnnnnnnnnnnnnnnnnnnnnn
>DBVPG1373
nnnnnnnnnnnnnnnnnnnnnnnnnnnnnnnnnnnnnnnnnnnnnnnnnnnnnnnnnnnnnnnnnnnnnnnnnnnnnnnnnnnnnnnnnnnnnnnnnnnnnnnnnnnnnnnnnnnnnnnnnnnnnnnnnnnnnnnnnnnnnnnnnnnnnnnnnnnnnnnnnnnnnnnnnnnnnnnnnnnnnnnnnnnnnnnnnnnnnnnnnnnnnnnnnnnnnnnnnnnnnnnnnnnnnnnnnnnnnnnnnnnnnnnnnnnnnnnnnnnnnnnnnnnnnnnnnnnnnnnnnnnnnnnnnnnnnnnnnnnnnnnnnnnnnnnnnnnnnnnnnnnnnnnnnnnnnnnnnnnnnnnnnnnnnnnnnnnnnnnnnnnnnnnnnnnnnnnnnnnnnnnnnnnnnnnnnnnnnnnnnnnnnnnnnnnnnnnnnnnnnnnnnnnnnnnnnnnnnnnnnnnnnnnnnnnnnnnnnnnnnnnnnnnnnnnnnnnnnnnnnnnnnnnnnnnnnnnnnnnnnnnnnnnnnnnnnnnnnnnnnnnnnnnnnnnnnnnnnnnnnnnnnnnnnnnnnnnnnnnnnnnnnnnnnnnnnnnnnnnnnnnnnnnnnnnnnnnnnnnnnnnnnnnnnnnnnnnnnnnnnnnnnnnnnnnnnnnnnnnnnnnnnnnnnnnnnnnnnnnnnnnnnnnnnnnnnnnnnnnnnnnnnnnnnnnnnnnnnnnnnnnnnnnnnnnnnnnnnnnnnnnnnnnnnnnnnnnnnnnnnnnnnnnnnnnnnnnn
>DBVPG1788
ATAACTAGAGATTACATTNNNNNNGNNNNNNAACTANNNNNNTCAAAAAAAGTAATCGTTANNNNNNTCCGNNNNNNNCNNNGGCTCNNNNNNAAATNNNNNNATCACANNNNNNGNGTANNNNNNNNNNGGCCAANNNNNNNNNNNNNNNNNNNNNNNNNNNNNNNNNNNNNNNNnnnnnnnnnnnnnnnnnnnnnnnnnnnnnnnnnnnnnnnnnnnnnnnnnnnnnnnnnnnnnnnnnnnnnnnnnnnnnnnnnnnnnnnnnnnnnnnnnnnnnnnnnnnnnnnnnnnnnnnnnnnnnnnnnnnnnnnnnnnnnnnnnnnnnnnnnnnnnnnnnnnnnnnnnnnnnnnnnnnnnnnnnnnnnnnnnnnnnnnnnnnnnnnnnnnnnnnnnnnnnnnnnnnnnnnnnnnnnnnnnnnnnnnnnnnnnnnnnnnnnnnnnnnnnnnnnnnnnnnnnnnnnnnnnnnnnnnnnnnnnnnnnnnnnnnnnnnnnnnnnnnnnnnnnnnnnnnnnnnnnnnnnnnnnnnnnnnnnnnnnnnnnnnnnnnnnnnnnnnnnnnnnnnnnnnnnnnnnnnnnnnnnnnnnnnnnnnnnnnnnnnnnnnnnnnnnnnnnnnnnnnnnnnnnnnnnnnnnnnnnnnnnnnnnnnnnnnnnnnnnnnnnnnnnnnnnnnnnnnnnnnnnnnnnnnnnnnnnnnnnnnnnnnnnnnnnnnnnnnnnnnnnnnnnnnnnnnnnnnnnnnnnnnnnnnnnnnnnnnn
>DBVPG1853
ATAACTAGAGATTACATTGTAGATGAATAACAACTAATTAATTCAAAAAAAGTAATCGTTAACTATTTCCGGAAGAAACAAAGGCTCATTATCAAATTTGATGATCACAACCAATGTGTATTTAAATAAAGGCCAATATCTCACGGTCTGTTGAATCTAAACTAACTATTGAAATATTCATTTGTTCAAAANNNAAAGATCATTAATATTACATGTANNNNNNTGCNNNNNNNNNNNNNNNNNNNNNACTACNNNNNNNNNNNNNNNNNNNNNNNNNNNNNATGNNNNNNTNNNNNNNNNNNNNNNNNNNNNNNNNNNNNNNNNNNNNNNNNNNNNNNNNNNNNNNNNNNNNNNNNNNNNNNNNNNNNNNNNNNNNNNNNNNNNNNNNNNNNNNNNNNN-NNNNNNNNNNNNNNNNNNNNNNNNNNNNNNNNNNNNNnnnnnnnnnnnnnnnnnnnnnnnnnnnnnnnnnnnnnnnnnnnnnnnnnnnnnnnnnnnnnnnnnnnnnnnnnnnnnnnnnnnnnnnnnnnnnnnnnnnnnnnnnnnnnnnnnnnnnnnnnnnnnnnnnnnnnnnnnnnnnnnnnnnnnnnnnnnnnnnnnnnnnnnnnnnnnnnnnnnnnnnnnnnnnnnnnnnnnnnnnnnnnnnnnnnnnnnnnnnnnnnnnnnnnnnnnnnnnnnnnnnnnnnnnnnnnnnnnnnnnnnnnnnnnnnnnnnnnnnnnnnnnnnnnnnnnnnnnnnnnnnnnnnnnnnnnnnnnnn
>DBVPG6040
NNNNNNNNNNNNNNNNNNGTAGATGAATNNNNACTAATTAATNNNNNNAAAGTAANNNNNNNNNATTTCCGNNNNNNACAAANNNNNNNNNNNNNNNNNNNNNNNNNNNNNNNNNNNNNNNNNNAANNNNNNNNNNNNNNNNNNNNNNNNNNNNNNNNNNNNNNNNNNNNNNNNNNNNNNNNNNNNNNNNNNNNNN-NNNNNNNNNNNNNNNNNNNNNNNNNNNNNNNNNNNNNNNNNNNNNNNNNNNNNNNNNNNNNNNNNNNNNNNNNNNNNNNNNNNNNNNNNNNNNNNNNNNNNNNNNNNNNNNNNNNNNNNNNNNNNNNNNNNNNNNNNNNNNNNNNNNNNNNNNNNnnnnnnnnnnnnnnnnnnnnnnnnnnnnnnnnnnnnnnnnnnnnnnnnnnnnnnnnnnnnnnnnnnnnnnnnnnnnnnnnnnnnnnnnnnnnnnnnnnnnnnnnnnnnnnnnnnnnnnnnnnnnnnnnnnnnnnnnnnnnnnnnnnnnnnnnnnnnnnnnnnnnnnnnnnnnnnnnnnnnnnnnnnnnnnnnnnnnnnnnnnnnnnnnnnnnnnnnnnnnnnnnnnnnnnnnnnnnnnnnnnnnnnnnnnnnnnnnnnnnnnnnnnnnnnnnnnnnnnnnnnnnnnnnnnnnnnnnnnnnnnnnnnnnnnnnnnnnnnnnnnnnnnnnnnnnnnnnnnnnnnnnnnnnnnnnnnnnnnnnnnnnnnnnnnnnnnnnnnnnnnnnnnnnnnnnnnnnnnnnnnnn
>DBVPG6044
nnnnnnnnnnnnnnnnnnnnnnnnnnnnnnnnnnnnnnnnnnnnnnnnnnnnnnnnnnnnnnnnnnnnnnnnnnnnnnnnnnnnnnnnnnnnnnnnnnnnnnnnnnnnnnnnnnnnnnnnnnnnnnnnnnnnnnnnnnnnnnnnnnnnnnnnnnnnnnnnnnnnnnnnnnnnnnnnnnnnnnnnnnnnnnnnnnnnnnnnnnnnnnnnnnnnnnnnnnnnnnnnnnnnnnnnnnnnnnnnnnnnnnnnnnnnnnnnnnnnnnnnnnnnnnnnnnnnnnnnnnnnnnnnnnnnnnnnnnnnnnnnnnnnnnnnnnnnnnnnnnnnnnnnnnnnnnnnnnnnnnnnnnnnnnnnnnnnnnnnnnnnnnnnnnnnnnnnnnnnnnnnnnnnnnnnnnnnnnnnnnnnnnnnnnnnnnnnnnnnnnnnnnnnnnnnnnnnnnnnnnnnnnnnnnnnnnnnnnnnnnnnnnnnnnnnnnnnnnnnnnnnnnnnnnnnnnnnnnnnnnnnnnnnnnnnnnnnnnnnnnnnnnnnnnnnnnnnnnnnnnnnnnnnnnnnnnnnnnnnnnnnnnnnnnnnnnnnnnnnnnnnnnnnnnnnnnnnnnnnnnnnnnnnnnnnnnnnnnnnnnnnnnnnnnnnnnnnnnnnnnnnnnnnnnnnnnnnnnnnnnnnnnnnnnnnnnnnnnnnnnnnnnnnnnnnnnnnnnnnnnnnnnnnnnnnnnnnnnnnnnnnnnnnnnnnnnnnnnnnnnnnnnnnnnnnnnnn
>DBVPG6765
ATAACTAGAGATTACATTGTAGATGAATAACAACTAATTAATTCAAAAAAAGTAATCGTTAACTATTTCCGGAAGAAACAAAGGCTCATTATCAAATTTGATGATCACAACCAATGTGTATTTAAATAAAGGCCAATATCTCACGGTCTGTTGAATCTAAACTAACTATTGAAATATTCATTTGTTCAAAAAAAAA-GATCATTAATATTACATGTACTGATATGCTAACAATCCAAAAATGCTTATATTACATATTGTTGTACACCATGGGTACCGTTAAATGACAGTGTAAACAATTGCAGAAGGAAATGTTACACTAGCGGTTAAACAATACTGAATTAAAGATTTTTTAGTTGAATATGATATGATAGTTATATACGTGAGCAATATAAGTCCCC-ACATTGAGTGTATGATAACTACCGGAATTACTATCATATTGTTCGTAAGCAATAATAAATCAATTAGTGTGGGTGTTTTATACCTCTCTCATATGAGTATATAAAGATCCTTATTTAATTTTGATAATACTATCTTCTAGCCTTCAATTATCGACATCGCTCACTTGAGCAGTTCATCTAAGAAAAAAAGAACTATAGCTAAATANNCNNNNNTTATTTGTTTCNNNNNNNNNNNNNNNNNNNNNNNNNNNNNNNNNNNNNNNNNNNNNNNNNNNNNNNNNNNNnnnnnnnnnnnnnnnnnnnnnnnnnnnnnnnnnnnnnnnnnnnnnnnnnnnnnnnnnnnnnnnnnnnnnnnn
>K11
ANNNNTAGAGATTNNNTNNTAGATGANNNNNANNNAANTNNNTCANNAAA-GTANTCGTTNNNTATTTNCGGAAGAAACAANGACTCANTNNCAAATNNGATNNNNNNNNNNNNNNNNNNNNNN-NNNNNNNNNNNNNNNNNNNNNN--NN-N---NNNNNNNN-NNNNNNNNNNNNNNNNNNNNNNNNNNNNNNNNNNNNNNNNNNNNNNNNNNNNNNNNNNNNNNNNNNNNNNNNNNNNNNNNNNNNNNNNNNNNNNNNNNNNNNNNNNNNNNNNNNNNNNNANANNNNANNNNNNNNNNNNNNNNNNNNNNNNNNNNNNNNNNNNNNNNNNCTGNNNNNNNNATTNTNNNNNNGAATATGATATGATNNNNNNATACNNNAGCAGTATNNNNNNCC-ACATTGAGTGTATGATAACTACCGNNNNNNCTACCATATTGTTCGTAAGCAATAATAAATCAATTAGTGTGGGTGTTTTATACCTCTCTCATATGAGTATATAAAGATCCTTATTTAATTTTGATAATACTATCTTCTAGCCTTCAATTATCAACATCGCTCACTTGAGCAGTTCATCTAAGAAAAAAAGAACTATAGCTAAATAACCCGGTATTATTTGTTTCGCTGTAGGTTGTTGCACAAGGGTTTCTTCTGTGAACATTTTGAATTGTACGCTTAAGATGATAATACCTAACTGATTCCAACCTATATTAGTAGAACCNNNNNNnnnnnnnnnnnnnnnnnnnnnnnnnnnn
>L_1374
nnnnnnnnnnnnnnnnnnnnnnnnnnnnnnnnnnnnnnnnnnnnnnnnnnnnnnnnnnnnnnnnnnnnnnnnnnnnnnnnnnnnnnnnnnnnnnnnnnnnnnnnnnnnnnnnnnnnnnnnnnnnnnnnnnnnnnnnnnnnnnnnnnnnnnnnnnnnnnnnnnnnnnnnnnnnnnnnnnnnnnnnnnnnnnnnnnnnnnnnnnnnnnnnnnnnnnnnnnnnnnnnnnnnnnnnnnnnnnnnnnnnnnnnnnnnnnnnnnnnnnnnnnnnnnnnnnnnnnnnnnnnnnnnnnnnnnnnnnnnnnnnnnnnnnnnnnnnnnnnnnnnnnnnnnnnnnnnnnnnnnnnnnnnnnnnnnnnnnnnnnnnnnnnnnnnnnnnnnnnnnnnnnnnnnnnnnnnnnnnnnnnnnnnnnnnnnnnnnnnnnnnnnnnnnnnnnnnnnnnnnnnnnnnnnnnnnnnnnnnnnnnnnnnnnnnnnnnnnnnnnnnnnnnnnnnnnnnnnnnnnnnnnnnnnnnnnnnnnnnnnnnnnnnnnnnnnnnnnnnnnnnnnnnnnnnnnnnnnnnnnnnnnnnnnnnnnnnnnnnnnnnnnnnnnnnnnnnnnnnnnnnnnnnnnnnnnnnnnnnnnnnnnnnnnnnnnnnnnnnnnnnnnnnnnnnnnnnnnnnnnnnnnnnnnnnnnnnnnnnnnnnnnnnnnnnnnnnnnnnnnnnnnnnnnnnnnnnnnnnnnnnnnnnnnnnnnnnnnnnnnnnnnnnnnnnnnnn
>L_1528
nnnnnnnnnnnnnnnnnnnnnnnnnnnnnnnnnnnnnnnnnnnnnnnnnnnnnnnnnnnnnnnnnnnnnnnnnnnnnnnnnnnnnnnnnnnnnnnnnnnnnnnnnnnNNNNNNNNGNNNNNNNNNNNNNNGNNNNNNNNNNNNNNNNNNNTTGANNNNNNNNNNNNNNNNGAAATATTNNTTTGTTCAAAAAAAAN-GATCATTAATATTACATGTACTGATATGCTAACAATCCAAAAATGCTTATATTACATATTGTTGTACACCATGGGTACCGTTAAATGACAGTGTAAACAATTGCAGAAGGAAATGTTACACTAGCGGTTAAACAATACTGAATTAAAGATTTTTTAGTTGAATATGATATGATAGTTATATACGTGAGCAATATAAGTCCCC-ACATTGAGTGTATGATAACTACCGGAATTACTATCATATTGTTCGTAAGCAATAATAAATCAATTAGTGTGGGTGTTTTATACCTCTCTCATATGAGTATATAAAGATCCTTATTTAATTTTGATAATACTATCTTCTAGCCTTCAATTATCGACATCGCTCACTTGAGCAGTTCATCTAAGAAAAAAAGAACTATAGCTAAATAACCCAGTATTATTTGTTTCGCTGTAGGTTGTTGCACAAGGGTTTCTTCTGTGAACATTTTGAATTGTACGCTTAAGATGATAATACCTAACTGATTCCAACCTATATTAGTAGAACCGAAACATAnnnnnnnnnnnnnnnnnnnnnnnnnn
>NCYC110
ATAACTAGAGATTACATTGTAGATGAATAACAACTAATTAATTCAAAAAAAGTAATCGTTAACTATTTCCGGAAGAAACAAAGGCTCATTATCAAATTTGATGATCACAACCAATGTGTATTTAAATAAAGGCCAATATCTCACGGTCTGTTGAATCTAAACTAANNNNNGAAATATTCATTTGTTCAGAAAAAAA-GATCATTAATATTACATGTACTGATATGCTAACAATCCAAAAATGNNNNNNNNNNNTATTGTTGTACACCATGNGTACCNNNNNNNNNNNNNNNNNNCAATTNNNNNNNNNNNNNNNNNNNNNNNNNNNNNNCANNNNNNNNNNNNNGATTTNNNNNNNNNNNNNNNNNNNNNNNNnnnnnnnnnnnnnnnnnnnnnnnnnnnnnnnnnnnnnnnnnnnnnnnnnnnnnnnnnnnnnnnnnnnnnnnnnnnnnnnnnnnnnnnnnnnnnnnnnnnnnnnnnnnnnnnnnnnnnnnnnnnnnnnnnnnnnnnnnnnnnnnnnnnnnnnnnnnnnnnnnnnnnnnnnnnnnnnnnnnnnnnnnnnnnnnnnnnnnnnnnnnnnnnnnnnnnnnnnnnnnnnnnnnnnnnnnnnnnnnnnnnnnnnnnnnnnnnnnnnnnnnnnnnnnnnnnnnnnnnnnnnnnnnnnnnnnnnnnnnnnnnnnnnnnnnnnnnnnnnnnnnnnnnnnnnnnnnnnnnnnnnnnnnnnnnnnnnnnnnnnnnnnnnnnnnnnnnnnnnnnnn
>NCYC361
nnnnnnnnnnnnnnnnnnnnnnnnnnnnnnnnnnnnnnnnnnnnnnnnnnnnnnnnnnnnnnnnnnnnnnnnnnnnnnnnnnnnnnnnnnnnnnnnnnnnnnnnnnnnnnnnnnnnnnnnnnnnnnnnnnnnnnnnnnnnnnnnnnnnnnnnnnnnnnnnnnnnnnnnnnnnnnnnnnnnnnnnnnnnnnnnnnnnnnnnnnnnnnnnnnnnnnnnnnnnnnnnnnnnnnnnnnnnnnnnnnnnnnnnnnnnnnnnnnnnnnnnnnnnnnnnnnnnnnnnnnnnnnnnnnnnnnnnnnnnnnnnnnnnnnnnnnnnnnnnnnnnnnnnnnnnnnnnnnnnnnnnnnnnnnnnnnnnnnnnnnnnnnnnnnnnnnnnnnnnnnnnnnnnnnnnnnnnnnnnnnnnnnnnnnnnnnnnnnnnnnnnnnnnnnnnnnnnnnnnnnnnnnnnnnnnnnnnnnnnnnnnnnnnnnnnnnnnnnnnnnnnnnnnnnnnnnnnnnnnnnnnnnnnnnnnnnnnnnnnnnnnnnnnnnnnnnnnnnnnnnnnnnnnnnnnnnnnnnnnnnnnnnnnnnnnnnnnnnnnnnnnnnnnnnnnnnnnnnnnnnnnnnnnnnnnnnnnnnnnnnnnnnnnnnnnnnnnnnnnnnnnnnnnnnnnnnnnnnnnnnnnnnnnnnnnnnnnnnnnnnnnnnnnnnnnnnnnnnnnnnnnnnnnnnnnnnnnnnnnnnnnnnnnnnnnnnnnnnnnnnnnnnnnnnnnnnnn
>RM11_1A
ATAACTAGAGATTACATTGTAGATGAATAACAACTAATTAATTCAAAAAAAGTAATCGTTAACTATTTCCGGAAGAAACAAAGGCTCATTATCAAATTTGATGATCACAACCAATGTGTATTTAAATAAAGGCCAATATCTCACGGTCTGTTGAATCTAAACTAANNNNNNNNNNNNNNNNNNNNNNNNNNNNNNN-NNNNNNNNNNNNNNNNNNNNNNNNNNNNNNNNNNNNNNNNNNNNNNNNNNNNNNNNNNNNNNNNNNNNNNNNNNNNNNNNNNNNNNNNNNNNNNNNNNNNNNNNNNNNNNNNNNNNNNNNNNNNNNNNNNNNNNNNNNNNNNNNNNNNNNNNNNNNNNNNNNNNNNNNNNNNNNNNnnnnnnnnnnnnnnnnnnnnnnnnnnnnnnnnnnnnnnnnnnnnnnnnnnnnnnnnnnnnnnnnnnnnnnnnnnnnnnnnnnnnnnnnnnnnnnnnnnnnnnnnnnnnnnnnnnnnnnnnnnnnnnnnnnnnnnnnnnnnnnnnnnnnnnnnnnnnnnnnnnnnnnnnnnnnnnnnnnnnnnnnnnnnnnnnnnnnnnnnnnnnnnnnnnnnnnnnnnnnnnnnnnnnnnnnnnnnnnnnnnnnnnnnnnnnnnnnnnnnnnnnnnnnnnnnnnnnnnnnnnnnnnnnnnnnnnnnnnnnnnnnnnnnnnnnnnnnnnnnnnnnnnnnnnnnnnnnnnnnnnnnnnnnnnnnnnnnnnnnnnnnnnnnnnnnnnnnnnnnnnn
>S288c
ATAACTAGAGATTACATTGTAGATGAATAACAACTAATTAATTCAAAAAAAGTAATCGTTAACTATTTCCGGAAGAAACAAAGGCTCATTATCAAATTTGATGATCACAACCAATGTGTATTTAAATAAAGGCCAATNNCTCACGGTCTGTTGAATCTNAACTAACTATTGAAATATTCATTTGTNNNNAAAAAAA-GATCATTAATATTACATGTACTGATATGCTAACAATCCAAAAATGCTTATACTACATATTGTTGTACACCATGGGTACCGTTAAATGACAGTGTAAACAATTGCAGAAGGAAATGTTACACTAGCGGTTAAACAATACTGAATTAAAGATTTTTTAGTTGAATATGATATGACAGTTATATACGTGAGCAATATAAGTCCCC-ACATTGAGTGTATGATAACTACCGGAATTACTATCATATTGTTCGTAAGCAATAATAAATCAATTAGTGTGGGTGTTTTATACCTCTCTCATATGAGTATATAAAGATCCTTATTTAATTTTGATTATACTATCTTCTAGCCTTCAATTATCGACATCGCTCACTTGAGCAGTTCATCTAAGAAAAAAAGAACTATAGCTAAATAACCCAGTATTATTTGTTTCGCTGTAGGTTGTTGCACAAGGGTTTCTTCTGTGANCATTTTGAATTGTACGCTTAAGATGATAATACCNAACTGATNNCAACCTNNNTTAGTANNNNNNNNNCATACAAATAANTGGTTGTTTGGCCGAGCG
>SK1
ATAACTAGAGATTACATTGTAGATGAATAACAACTAATTAATTCAAAAAAAGTAATCGTTAACTATTTCCGGAAGAAACAAAGGCTCATTATCAAATTTGATGATCACAACCAATGTGTATTTAAATAAAGGCCAATATCTCACGGTCTGTTGAATCTAAACTAACTATTGAAATATTCATTTGTTCAAAAAAAAA-GATCATTAATATTACATGTACTGATATGCTAACAATCCAAAAATGCTTATACTACATATTGTTGTACACCATGGGTACCGTTAAATGACAGTGTAAACAATTGCAGAAGTAAATGTTACACTAGCGGTTAAACAATACTGAATTAAAGATTTTTTAGTTGAATATGATATGATAGTTATATACGTGAGCAATATAAGTCCCC-ACATTGAGTGTATGATAACTACCGGAATTACTATCATATTGTTCGTAAGCAATAATAAATCAATTAGTGTGGGTGTTTTATACCTCTCTCATATGAGTATATAAAGATCCTTGTTTAATTTTGATAATACTATCTTCTAGCCTTCAATTATCGACATCGCTCACTTGAGCAGTTCATCTAAGAAAAAAAGAACTATAGCTAAATAACCCAGTATTATTTGTTTCGCTGTAGGTTGTTGCACAAGGGTTTCTTCTGTGAACATTTTGAATTGTACGCTNAAGATGATAATACCTAACTGATTCCAACCTATATTAGTAGAACCGAAACATACAAATAAGTGGTTGTTTGGCCGANNN
>UWOPS03_461_4
nnnnnnnnnnnnnnnnnnnnnnnnnnnnnnnnnnnnnnnnnnnnnnnnnnnnnnnnnnnnnnnnnnnnnnnnnnnnnnnnnnnnnnnnnnnnnnnnnnnnnnnnnnnnnnnnnnnnnnnnnnnnnnnnnnnnnnnnnnnnnnnnnnnnnnnnnnnnnnnnnnnnnnnnnnnnnnnnnnnnnnnnnnnnnnnnnnnnnnnnnnnnnnnnnnnnnnnnnnnnnnnnnnnnnnnnnnnnnnnnnnnnnnnnnnnnnnnnnnnnnnnnnnnnnnnnnnnnnnnnnnnnnnnnnnnnnnnnnnnnnnnnnnnnnnnnnnnnnnnnnnnnnnnnnnnnnnnnnnnnnnnnnnnnnnnnnnnnnnnnnnnnnnnnnnnnnnnnnnnnnnnnnnnnnnnnnnnnnnnnnnnnnnnnnnnnnnnnnnnnnnnnnnnnnnnnnnnnnnnnnnnnnnnnnnnnnnnnnnnnnnnnnnnnnnnnnnnnnnnnnnnnnnnnnnnnnnnnnnnnnnnnnnnnnnnnnnnnnnnnnnnnnnnnnnnnnnnnnnnnnnnnnnnnnnnnnnnnnnnnnnnnnnnnnnnnnnnnnnnnnnnnnnnnnnnnnnnnnnnnnnnnnnnnnnnnnnnnnnnnnnnnnnnnnnnnnnnnnnnnnnnnnnnnnnnnnnnnnnnnnnnnnnnnnnnnnnnnnnnnnnnnnnnnnnnnnnnnnnnnnnnnnnnnnnnnnnnnnnnnnnnnnnnnnnnnnnnnnnnnnnnnnnnnnnnnnnnn
>UWOPS05_217_3
nnnnnnnnnnnnnnnnnnnnnnnnnnnnnnnnnnnnnnnnnnnnnnnnnnnnnnnnnnnnnnnnnnnnnnnnnnnnnnnnnnnnnnnnnnnnnnnnnnnnnnnnnnnnnnnnnnnnnnnnnnnnnnnnnnnnnnnnnnnnnnnnnnnnnnnnnnnnnnnnnnnnnnnnnnnnnnnnnnnnnnnnnnnnnnnnnnnnnnnnnnnnnnnnnnnnnnnnnnnnnnnnnnnnnnnnnnnnnnnnnnnnnnnnnnnnnnnnnnnnnnnnnnnnnnnnnnnnnnnnnnnnnnnnnnnnnnnnnnnnnnnnnnnnnnnnnnnnnnnnnnnnnnnnnnnnnnnnnnnnnnnnnnnnnnnnnnnnnnnnnnnnnnnnnnnnnnnnnnnnnnnnnnnnnnnnnnnnnnnnnnnnnnnnnnnnnnnnnnnnnnnnnnnnnnnnnnnnnnnnnnnnnnnnnnnnnnnnnnnnnnnnnnnnnnnnnnnnnnnnnnnnnnnnnnnnnnnnnnnnnnnnnnnnnnnnnnnnnnnnnnnnnnnnnnnnnnnnnnnnnnnnnnnnnnnnnnnnnnnnnnnnnnnnnnnnnnnnnnnnnnnnnnnnnnnnnnnnnnnnnnnnnnnnnnnnnnnnnnnnnnnnnnnnnnnnnnnnnnnnnnnnnnnnnnnnnnnnnnnnnnnnnnnnnnnnnnnnnnnnnnnnnnnnnnnnnnnnnnnnnnnnnnnnnnnnnnnnnnnnnnnnnnnnnnnnnnnnnnnnnnnnnnnnnnnnnnnn
>UWOPS05_227_2
nnnnnnnnnnnnnnnnnnnnnnnnnnnnnnnnnnnnnnnnnnnnnnnnnnnnnnnnnnnnnnnnnnnnnnnnnnnnnnnnnnnnnnnnnnnnnnnnnnnnnnnnnnnnnnnnnnnnnnnnnnnnnnnnnnnnnnnnnnnnnnnnnnnnnnnnnnnnnnnnnnnnnnnnnnnnnnnnnnnnnnnnnnnnnnnnnnnnnnnnnnnnnnnnnnnnnnnnnnnnnnnnnnnnnnnnnnnnnnnnnnnnnnnnnnnnnnnnnnnnnnnnnnnnnnnnnnnnnnnnnnnnnnnnnnnnnnnnnnnnnnnnnnnnnnnnnnnnnnnnnnnnnnnnnnnnnnnnnnnnnnnnnnnnnnnnnnnnnnnnnnnnnnnnnnnnnnnnnnnnnnnnnnnnnnnnnnnnnnnnnnnnnnnnnnnnnnnnnnnnnnnnnnnnnnnnnnnnnnnnnnnnnnnnnnnnnnnnnnnnnnnnnnnnnnnnnnnnnnnnnnnnnnnnnnnnnnnnnnnnnnnnnnnnnnnnnnnnnnnnnnnnnnnnnnnnnnnnnnnnnnnnnnnnnnnnnnnnnnnnnnnnnnnnnnnnnnnnnnnnnnnnnnnnnnnnnnnnnnnnnnnnnnnnnnnnnnnnnnnnnnnnnnnnnnnnnnnnnnnnnnnnnnnnnnnnnnnnnnnnnnnnnnnnnnnnnnnnnnnnnnnnnnnnnnnnnnnnnnnnnnnnnnnnnnnnnnnnnnnnnnnnnnnnnnnnnnnnnnnnnnnnnnnnnnnnnnnn
>UWOPS83_787_3
nnnnnnnnnnnnnnnnnnnnnnnnnnnnnnnnnnnnnnnnnnnnnnnnnnnnnnnnnnnnnnnnnnnnnnnnnnnnnnnnnnnnnnnnnnnnnnnnnnnnnnnnnnnnnnnnnnnnnnnnnnnnnnnnnnnnnnnnnnnnnnnnnnnnnnnnnnnnnnnnnnnnnnnnnnnnnnnnnnnnnnnnnnnnnnnnnnnnnnnnnnnnnnnnnnnnnnnnnnnnnnnnnnnnnnnnnnnnnnnnnnnnnnnnnnnnnnnnnnnnnnnnnnnnnnnnnnnnnnnnnnnnnnnnnnnnnnnnnnnnnnnnnnnnnnnnnnnnnnnnnnnnnnnnnnnnnnnnnnnnnnnnnnnnnnnnnnnnnnnnnnnnnnnnnnnnnnnnnnnnnnnnnnnnnnnnnnnnnnnnnnnnnnnnnnnnnnnnnnnnnnnnnnnnnnnnnnnnnnnnnnnnnnnnnnnnnnnnnnnnnnnnnnnnnnnnnnnnnnnnnnnnnnnnnnnnnnnnnnnnnnnnnnnnnnnnnnnnnnnnnnnnnnnnnnnnnnnnnNNNNNNNNNNNNNNNNNNNNNNNNNNNNNNNNNNNNNNNNNNNNNNNNNNNNNNNNNNNNNNNNNNNNNNNNNNNNNNNNNNNNN-NNNNNNNNNNNNNNNNNNNNNNNNNNNNNNNNNNNNNNNNNNNNNNNNNNNNNNNNNNNNNNNNNNNNNNNNNNNNNNNNNNNNNNNNNNNNN-N-NNNNNNNNNNNNNNNNNNNNNNN-NNNNNNN-NNNNN
>UWOPS87_2421
NNNNNNNNNNNNNNNNNNNNNNNNNNNNNNNANNNNNNNNNNTCAAAAANNNNNANCNNNNNNNNNNTCNGNNNNNNNNNNNNNNTCANNNNCANNNNNNATGATCANNNNNNNN-NNNN-NNNNNNNNNNNCNNNNNNNNNNNNNNNNNNnnnnnnnnnnnnnnnnnnnnnnnnnnnnnnnnnnnnnnnnnnnnnnnnnnnnnnnnnnnnnnnnnnnnnnnnnnnnnnnnnnnnnnnnnnnnnnnnnnnnnnnnnnnnnnnnnnnnnnnnnnnnnnnnnnnnnnnnnnnnnnnnnnnnnnnnnnnnnnnnnnnnnnnnnnnnnnnnnnnnnnnnnnnnnnnnnnnnnnnnnnnnnnnnnnnnnnnnnnnnnnnnnnnnnnnnnnnnnnnnnnnnnnnnnnnnnnnnnnnnnnnnnnnnnnnnnnnnnnnnnnnnnnnnnnnnnnnnnnnnnnnnnnnnnnnnnnnnnnnnnnnnnnnnnnnnnnnnnnnnnnnnnnnnnnnnnnnnnnnnnnnnnnnnnnnnnnnnnnnnnnnnnnnnnnnnnnnnnnnnnnnnnnnnnnnnnnnnnnnnnnnnnnnnnnnnnnnnnnnnnnnnnnnnnnnnnnnnnnnnnnnnnnnnnnnnnnnnnnnnnnnnnnnnnnnnnnnnnnnnnnnnnnnnnnnnnnnnnnnnnnnnnnnnnnnnnnnnnnnnnnnnnnnnnnnnnnnnnnnnnnnnnnnnnnnnnnnnnnnnnnnnnnnnnnnnnnnnnnnnnnnnn
>W303
ATANCTAGAGNNTNCNTTGTAGATGAATAACANNNANTTAATTCAAAAAAAGTAATCGNTNNNNNNNNNNNNNNNNNNNNNAGGCTCATTATCAAATNNNNTGANNNNNNNNNNNNNNNNNNNNNNNNNNNNNNNNNNNNNNNNNNNNNNNNNNNNNNNNNNNNNNNNNNNNNNNNNNNNNNNNNNNNNNNNNNNN-NNNNNNNNNNNNNNNNNNNNNNNNNNNNNNNACNNNNCAANNNNNNNNNNNNNNNANNNNNNNNNNCANNNNNNNNNNNNNNNNNNNNNNNNNNAAANNNNNNNNNNAGGAAATGNTANACTAGCGNNNAAACAANNNNNNNNNNNNNNNNNNNNNNNNNNNNNNNNNATGACNNNNNNNNNNNNNNNNANNNNNNNNNNNN-NNNNNNNNNNNNNNNTANNNANNNNNNNNNNNNNNNNNNNNNNNNNNNNNNNNNNNNNANNNNNNNNNNTGGNNNNNNNNNANNNNNNNNNNNTGAGTATNNNNNNNNNNNNNNNNNANNNNNNNNNNNNNNNNNNNNNNNNNNNANNNNNNNNNNNNNNNNNNNNNNNNNNNNCNNNNNNNAAAAAANNNNNNNNANNNNANNNNNNNNNNNNNNNNNNNNNNGCNNNNNNNNNNNNNNNNNNNNNNNNNNNNNNNNNNATTNNNNNNNNNNNNCTTANNNNNNNNNNNNNNNNNNNNNNCCNNNNNNNNNNNNNNNNNNNNNNNNNnNNNNNNNNNNNNNNNNNNNNNNNNNNN
>Y12
ANNNNNNNNNNNNNCATTGNNNNNNNNNNNCAACTANNNNNNTCAAAAAAAGTAANNNTTANNNNTTNNNNNNNNNNNNNNNNNNNNATTATCNNNNNNNNNNNNNNNNNCCNNTNNNNNNNNNNNNNNNGNNNNNNNNNNNNNNNN--NN-N---NNNNNNNNNNNNNNNNNNNNNNNNNNNNNNNNNNNNNNNNNNNNNNNNNNNNNNNNNNNNNNNNNNNNNNNNNNNNNNNNNNNNNNNNNNNNNNNNNNNNNNNNNNNNNNNNNNNNNNNNNNNN-NNNNNNNNNNNNNNNNNNNNNNNNNNNNNNNNNNNNNNNNNNNNNNNNN-NNNNNNNNNNNNNNNNNNNNnnnnnnnnnnnnnnnnnnnnnnnnnnnnnnnnnnnnnnnnnnnnnnnnnnnnnnnnnnnnnnnnnnnnnnnnnnnnnnnnnnnnnnnnnnnnnnnnnnnnnnnnnnnnnnnnnnnnnnnnnnnnnnnnnnnnnnnnnnnnnnnnnnnnnnnnnnnnnnnnnnnnnnnnnnnnnnnnnnnnnnnnnnnnnnnnnnnnnnnnnnnnnnnnnnnnnnnnnnnnnnnnnnnnnnnnnnnnnnnnnnnnnnnnnnnnnnnnnnnnnnnnnnnnnnnnnnnnnnnnnnnnnnnnnnnnnnnnnnnnnnnnnnnnnnnnnnnnnnnnnnnnnnnnnnnnnnnnnnnnnnnnnnnnnnnnnnnnnnnnnnnnnnnnnnnnnnnnnnnnnnnnnnnnnnnnnnnnnnnnnnnnn
>Y55
ATAACTAGAGATTACATTGTAGATGAATAACAACTAATTAATTCAAAAAAAGTAATCGTTAACTATTTCCGGAAGAAACAAAGGCTCATNATCAAATTTGATGATCACAACCAATGTGTATTTAAATAAAGGCCAATATCTCACGGTCTGTNGAATCTAAACTAACTATTGAAATATTCANTTNNNNNNNNNNNNN-NNNNNNNNNNNNNNNNNGTACTGATATGCTAACAATCCAAAAATGCTTATATTACANNNNNNNNNNNNCCATGGGTACCGTTAAATGACAGTGTAAACAATTGCAGAAGNNNNNNNNNNNNNNNCGGTTAAACNNNACNNNNNNNNNNNNNNNTTANNNNNNNNTGATATGATAGTTATATACGTGAGCAATATANNNNNNNNNNNNNNNNNNNNNNNNNNNNNNNNNNNNNNNNNNNNNNNNNNNNNNNNNNNNNNNNNNNNNNNNNNNNNNNNNNNNNNNNNNNNNNNNNNNNNNNNNNNNNNNNNNNNNNNNNNNNNNNNNNNNNNNNNNNNNNNNNNNNNNNTCAANTNTCGNCATCGCTCACTTGAGCAGTTCATCTAAGAAAAAAAGAACTATAGCTAAATAACCCAGTATTATTTGTTTCGCTGTAGGTTGTTGCANNNNNNNNNNNNNTGNNNNNNTTTTGAATTGTACGCTTAAGATGATAATACCTAACTGATTCCAACCTATATTAGTAGAACCGAAACATACAAATAAGTGGTTGTTTGGCCGAGCG
>Y9
nnnnnnnnnnnnnnnnnnnnnnnnnnnnnnnnnnnnnnnnnnnnnnnnnnnnnnnnnnnnnnnnnnnnnnnnnnnnnnnnnnnnnnnnnnnnnnnnnnnnnnnnnnnnnnnnnnnnnnnnnnnnnnnnnnnnnnnnnnnnnnnnnnnnnnnnnnnnnnnnnnnnnnnnnnnnnnnnnnnnnnnnnnnnnnnnnnnnnnnnnnnnnnnnnnnnnnnnnnnnnnnnnnnnnnnnnnnnnnnnnnnnnnnnnnnnnnnnnnnnnnnnnnnnnnnnnnnnnnnnnnnnnnnnnnnnnnnnnnnnnnnnnnnnnnnnnnnnnnnnnnnnnnnnnnnnnnnnnnnnnnnnnnnnnnnnnnnnnnnnnnnnnnnnnnnnnnnnnnnnnnnnnnnnnnnnnnnnnnnnnnnnnnnnnnnnnnnnnnnnnnnnnnnnnnnnnnnnnnnnnnnnnnnnnnnnnnnnnnnnnnnnnnnnnnnnnnnnnnnnnnnnnnnnnnnnnnnnnnnnnnnnnnnnnnnnnnnnnnnnnnnnnnnnnnnnnnnnnnnnnnnnnnnnnnnnnnnnnnnnnnnnnnnnnnnnnnnnnnnnnnnnnnnnnnnnnnnnnnnnnnnnnnnnnnnnnnnnnnnnnnnnnnnnnnnnnnnnnnnnnnnnnnnnnnnnnnnnnnnnnnnnnnnnnnnnnnnnnnnnnnnnnnnnnnnnnnnnnnnnnnnnnnnnnnnnnnnnnnnnnnnnnnnnnnnnnnnnnnnnnnnnnnnnnnnnnnnn
>YIIc17_E5
ATAACTAGAGATTACATTGTAGATGAATAACAACTAATTAATTCAAAAAAAGTAATCGTTAACTATTTCCGGAAGAAACGAAGGCTCATTATCAAATTTGATGATCACAACCAATGTGTATTTAAATAAAGGCCAATATCTCACGGTCTGTTGAATCTAAACTAACTATTGAAATATTCATTTGTTCAAAAAAAAA-GATCATTAATATTACATGTACTGATATGCTAACAATCCAAAAATGCTTATATTACATATTGTTGTACACCATGGGTACCGTTAAATGACAGTGTAAACAATTGCAGAAGGAAATGTTACACTAGCGGTTAAACAATACTGAATTAAAGATTTTTTAGTTGAATATGATATGATAGTTATATACGTGAGCAATATAAGTCCCC-ACATTGAGTGTATGATAACTACCGGAATTACTATCATATTGTTCGTAAGCAATAATAAATCAATTAGTGTGGGTGTTTTATACCTCTCTCATATGAGTATATAAAGATCCTTATTTAATTTTGATAATACTATCTTCTAGCCTTCAATTATCGACATCGCTCACTTGAGCAGTTCATCTAAGAAAAAAAGAACTATAGCTAAATAACCCAGTATTATTTGTTTCGCTGTAGGTTGTTGCACAAGGGTTTCTTCTGTGAACATTTTGAATTGTACGCTTAAGATGATAATACCTAACTGATTCCAACCTATATNAGTAGAACCGAAACATANNAATAAGTGGTNGTTTGNCCGAGCG
>YJM789
AGAACTAGAGATTACATTGTAGATGAATAACAACTAATTAACTCAAAAAAAGTAATCGTTAACTATTTCCGGAAGAAACAAAGACTCATTATCAAATCTGATGATCACAACCAATGTGTATTTAAATAAAGGCCAATATCTCATTGT--GT-G---CTAAACTAACTATTGAAATATTCATTTGTTCAAAAAAAAAAGATCATTAATATTACATGTACTGATATGCTAACAATCCAAAAATGCTTATACTACATATTGTTGTACACCATGGGTACCGTTAAATGACAGTGTAAACAATTGCAGAAGGAAATGTTATACTAGCGGTTAAACATTACTGAACTAACGATTTTTTAGTTGAATATGATATGATAGTTATATACGTGAGCAGTATAAGTCCCC-ACATTGAGTGTATGATAACTACCGGAATTACTACCATATTGTTCGTAAGCAATAATAAATCAATTAGTGTGGGTGTTTTATACCTCTCTCATATGAGTATATAAAGATCCTTATTTAATTTTGATAATACTATCTTCTAGCCTTCAATTATCGACATCGCTCACTTGAGCAGTTCATCTAAGAAAAAAAGAACTATAGCTAAATAACCCAGTATTATTTGTTTCGCTGTAGGTTGTTGCACAAGGGTTTCTTCTGTGAACATTTTGAATTGTACGCTTAAGATGATAATACCTAACTGATTCGAACCTATATTAGTAGAACCGAAACATACAAATAAGTGGTTGTTTGGCCGAGCG
>YJM975
nnnnnnnnnnnnnnnnnnnnnnnnnnnnnnnnnnnnnnnnnnnnnnnnnnnnnnnnnnnnnnnnnnnnnnnnnnnnnnnnnnnnnnnnnnnnnnnnnnnnnnnnnnnnnnnnnnnnnnnnnnnnnnnnnnnnnnnnnnnnnnnnnnnnnnnnnnnnnnnnnnnnnnnnnnnnnnnnnnnnnnnnnnnnnnnnnnnnnnnnnnnnnnnnnnnnnnnnnnnnnnnnnnnnnnnnnnNNNNNNNNN-NNNNNNNNNNNNNN-NNNNNNNNNNNNNNNNNN-NNNNNNNNNNNNNNNNNNNNNNNNNNNNNNNNNNNNNNNNNNNNNNNNNNNNNNNNNNNNNNNNNNNNNNNNNNNNNNNNNNNNNNNNNNNNNNNNNNNNNNNNNNNNNNNNNNNNNNNNN-NNNNNNNNNNNNNNNNNNNNNNNNNNNNNNNNNNNNNNNNNNNNNNNNNNNNNNNNNNNNNNNNNNNNNNNNNNNNNNNNNNNNNNNNNNNNNNNNNNNNNNNNNNNNNNNNNNNNNNNNNNNNNNNNNNNNNNNNNNNNNNNNNNNNNNNNNNNNNNNNNNNNNNNNNNNNNNNNNNNNNNNNNNNNNNNNNNNNNNNNNNNNNNNNCNNNNNNNNNNNNTNNNNNNNNNNNNNNNNNNNNNNNNNNNNNNNNNNNNNNNNNNNNNNNNNNNNNNNNNNNNNNNNNNNNNNNNNNNNNNNNNNNNNNNTATNNNTNNNNNNNNNNNNnnnnnnnnnnnnnnnnnnnnnnnnnnnn
>YJM978
nnnnnnnnnnnnnnnnnnnnnnnnnnnnnnnnnnnnnnnnnnnnnnnnnnnnnnnnnnnnnnnnnnnnnnnnnnnnnnnnnnnnnnnnnnnnnnnnnnnnnnnnnnnnnnnnnnnnnnnnnnnnnnnnnnnnnnnnnnnnnnnnnnnnnnnnnnnnnnnnnnnnnnnnnnnnnnnnnnnnnnnnnnnnnnnnnnnnnnnnnnnnnnnnnnnnnnnnnnnnnnnnnnnnnnnnnnnnnnnnnnnnnnnnnnnnnnnnnnnnnnnnnnnnnnnnnnnnnnnnnnnnnnnnnnnnnnnnnnnnnnnnnnnnnnnnnnnnnnnnnnnnnnnnnnnnnnnnnnnnnnnnnnnnnnnnnnnnnnnnnnnnnnnnnnnnnnnnnnnnnnnnnnnnnnnnnnnnnnnnnnnnnnnnnnnnnnnnnnnnnnnnnnnnnnnnnnnnnnnnnnnnnnnnnnnnnnnnnnnnnnnnnnnnnnnnnnnnnnnnnnnnnnnnnnnnnnnnnnnnnnnnnnnnnnnnnnnnnnnnnnnnnnnnnnnnnnnnnnnnnnnnnnnnnnnnnnnnnnnnnnnnnnnnnnnnnnnnnnnnnnnnnnnnnnnnnnnnnnnnnnnnnnnnnnnnnnnnnnnnnnnnnnnnnnnnnnnnnnnnnnnnnnnnnnnnnnnnnnnnnnnnnnnnnnnnnnnnnnnnnnnnnnnnnnnnnnnnnnnnnnnnnnnnnnnnnnnnnnnnnnnnnnnnnnnnnnnnnnnnnnnnnnnnnnnnnnnn
>YJM981
nnnnnnnnnnnnnnnnnnnnnnnnnnnnnnnnnnnnnnnnnnnnnnnnnnnnnnnnnnnnnnnnnnnnnnnnnnnnnnnnnnnnnnnnnnnnnnnnnnnnnnnnnnnnnnnnnnnnnnnnnnnnnnnnnnnnnnnnnnnnnnnnnnnnnnnnnnnnnnnnnnnnnnnnnnnnnnnnnnnnnnnnnnnnnnnnnnnnnnnnnnnnnnnnnnnnnnnnnnnnnnnnnnnnnnnnnnnnnnnnnnnnnnnnnnnnnnnnnnnnnnnnnnnnnnnnnnnnnnnnnnnnnnnnnnnnnnnnnnnnnnnnnnnnnnnnnnnnnnnnnnnnnnnnnnnnnnnnnnnnnnnnnnnnnnnnnnnnnnnnnnnnnnnnnnnnnnnnnnnnnnnnnnnnnnnnnnnnnnnnnnnnnnnnnnnnnnnnnnnnnnnnnnnnnnnnnnnnnnnnnnnnnnnnnnnnnnnnnnnnnnnnnnnnnnnnnnnnnnnnnnnnnnnnnnnnnnnnnnnnnnnnnnnnnnnnnnnnnnnnnnnnnnnnnnnnnnnnnnnnnnnnnnnnnnnnnnnnnnnnnnnnnnnnnnnnnnnnnnnnnnnnnnnnnnnnnnnnnnnnnnnnnnnnnnnnnnnnnnnnnnnnnnnnnnnnnnnnnnnnnnnnnnnnnnnnnnnnnnnnnnnnnnnnnnnnnnnnnnnnnnnnnnnnnnnnnnnnnnnnnnnnnnnnnnnnnnnnnnnnnnnnnnnnnnnnnnnnnnnnnnnnnnnnnnnnnnnn
>YPS128
AGAACTAGAGATTACATTNNNNNTGAATAACAACTANNNNNNTCAAAAAANNNNNNCGTTANNNNNNTCCGGAAGAAACANNNNNNCNNNNNNAAATCTGATGANNNNNNNNNNNGNGTANNNNNNNNNNGGCCNNNNNNNNNNNNN--NN-N---NNNNNNNNNNNNNNNNNNNNNNNNNNNNN-NNNNNNNNnnnnnnnnnnnnnnnnnnnnnnnnnnnnnnnnnnnnnnnnnnnnnnnnnnnnnnnnnnnnnnnnnnnnnnnnnnnnnnnnnnnnnnnnnnnnnnnnnnnnnnnnnnnnnnnnnnnnnnnnnnnnnnnnnnnnnnnnnnnnnnnnnnnnnnnnnnnnnnnnnnnnnnnnnnnnnnnnnnnnnnnnnnnnnnnnnnnnnnnnnnnnnnnnnnnnnnnnnnnnnnnnnnnnnnnnnnnnnnnnnnnnnnnnnnnnnnnnnnnnnnnnnnnnnnnnnnnnnnnnnnnnnnnnnnnnnnnnnnnnnnnnnnnnnnnnnnnnnnnnnnnnnnnnnnnnnnnnnnnnnnnnnnnnnnnnnnnnnnnnnnnnnnnnnnnnnnnnnnnnnnnnnnnnnnnnnnnnnnnnnnnnnnnnnnnnnnnnnnnnnnnnnnnnnnnnnnnnnnnnnNNNNNNNNNNNNNN-NNNNNNNNNNNNNNNNN-NNNNNNNNNNNNN-NNNNNNNNNNNNNN-NNNNNNNNNNNNNNNNNNN-NNNNNNNNNN-NNNNNNNNNNNNNNNNNN-NNNNNNNNN
>YPS606
NNNNNNNNNNNNNNNNNNNNNNNNNNNNnnnnnnnnnnnnnnnnnnnnnnnnnnnnnnnnnnnnnnnnnnnnnnnnnnnnnnnnnnnnnnnnnnnnnnnnnnnnnnnnnnnnnnnnnnnnnnnnnnnnnnnnnnnnnnnnnnnnnnnnnnnnnnnnnnnnnnnnnnnnnnnnnnnnnnnnnnnnnnnnnnnnnnnnnnnnnnnnnnnnnnnnnnnnnnnnnnnnnnnnnnnnnnnnnnnnnnnnnnnnnnnnnnnnnnnnnnnnnnnnnnnnnnnNNNNNNNNNNNNNNNNNNNNNNNNNNNNNNNNNNNNNNNNNNNNNNNNNNNNNNNNNNNNNNNNNNNNNNNNNNNNNNNNNNNNNNNNNNNNNANNNNNNNNNACNNNNNNNNNNNNNNNNNNN-NNNNNNNNNNNNNNNNNNNNNNNNNNNNNNCTACCATNNNNNNNNNNAGNNNNNNNNNNNNNNNNAGTNTNNNNGTTNNNNNNNNNNCTCATATGAGTATATAAAGATCCTTATTTAATTTTGANNNNNCNNNNNTCTAGCCTTCAATTATCGACATCGCTCACTTGAGCAGTTCATCTAAGAAAAAAAGAACTATAGCTAAATAACCCAGTATTATTTGTTTCGCTGTAGGTTGTTGCACAAGGGTTTCTCCTGTGAACATTTTGAATTGTACGCTTAAGATGATAATACCTAACTGATTCCAACCTATATTAGTAGAACCNNNNNNnnnnnnnnnnnnnnnnnnnnnnnnnnnn
>YS2
nnnnnnnnnnnnnnnnnnnnnnnnnnnnnnnnnnnnnnnnnnnnnNNNNNNNNNNNNNNNN-NNNNNNNNNNNNNNNNNNNNNNNNNNNNNNNNNNNNNNNNNNNNNNNNNNNNNNNNNN-NNNNNNNNNNNNNNNNNNNNNNNNNNNNNN-NNNNNNNNNNNNNNNNNNNNNNNNNNNNNNNNNNNNNNNNNNNN-NNNNNNNNNNNNNNNNNNNNNNNNNNNNNNNNNNNNNNNNNNNNNNNNNNNNNNNNNNNNGNNNNNNNNNNNNNNNNNNGNNNNNNNNCANNNNNNNNNNNNNNNNNNNNNNNNNNNNNNNNAGNNNNNNNNNNNNNNNNNNNNNANNATTTTTTAGNNNNNNNTGATATGATAGNNATATACNNNANNNNNNNNNNNCCCC-ACATTGAGTGTATGATAACTACCGGAATTACTATCATATTGTTCGTAAGCAATAATAAATCAATTAGTGTGGGTGTTTTATACCTCTCTCATATGAGTATATAANNNNNNTTATTTAATTTTGATAATACTATCTTCTAGCCTTCAATTATCGACATCGCTCACTTGAGCAGTTCATCTAAGAAAAAAAGAACTATAGCTAAATAACCCAGTATTATTTGTTTCGCTGTAGGTTGTTGCACAAGGGTTTNNNNTGTGAACATTTTGAATTGTACGCTTAAGATGATAATACCTAACTGATTCCAACCTATATTAGTAGAACCNNNNNNnnnnnnnnnnnnnnnnnnnnnnnnnnnn
>YS4
AGAACTAGAGATTACATTGTAGATGAATAACAACTAATTAACTCAAAAAAAGTAATCGTTAACTATTTCCGGAAGAAACAAAGACTCATTATCAAATCTGATGATCACAACCAATGTGTATTTAAATAAAGGCCAATATCTCATTGT--GT-G---CTAAACTAACTATTGAAATATTCATTTGTTCAAAAAAAAAAGATCATTAATATTACATGTACTGATATGCTAACAATCCAAAAATGCTTATACTACATATTGTTGTACACCATGGGTACCGTTAAATGACAGTGTAAACAATTGCAGAAGGAAATGTTATACTAGCGGTTAAACATTACTGAACTAACGATTTTTTAGTTGAATATGATATGATAGTTATATACGTGAGCAGTATNNNNNNCCCACATTGAGTGTATNNNNNNNNNNGGAATTACTACCATATTGTTCGNNNNCNATNNNNNNTCANNNNNNNTGGGTGTNNNNNNCCNNNCTNNNNNNNNNNNNNNNNNNNCNNNNNNNNNNNTNNNNAATACTATCTNNNNNNCTTCANNNNNNNNNNNNNNNNNNN-NNNNNNNnnnnnnnnnnnnnnnnnnnnnnnnnnnnnnnnnnnnnnnnnnnnnnnnnnnnnnnnnnnnnnnnnnnnnnnnnnnnnnnnnnnnnnnnnnnnnnnnnnnnnnnnnnnnnnnnnnnnnnnnnnnnnnnnnnnnnnnnnnnnnnnnnnnnnnnnnnnnnnnnnnnnnnnnnnnnnnnnnnnnnnn
>YS9
NNNNNNNNNNNNNNNNNNNNNNNNNNNNNNNNNNNNNNNANNNNNNNANNNNNNNNNNNNNNNNNNNNNNNNNNNNNNNNNNNNNNNNNNNNNNNNNNNNNNNNNNNNNNNNNNNNNNNNNNNNNNNNNNNNNNNNNNNNNNNNNNN--NN-N---NNNNNNNNNNNNNNNNNNNNNNNNNNNNNNNNNNNNNNNNNNNNNNNNNNNNNNNNNNNNNNNNNNNNNNNNNNNNNNNNNNNNNNN-NNNNNNNNNNNNNNNNNNNNNNNNNNNNNNNNNNNNNNNNNNNNNNNNNNNNNNNNNNNNNNNNNNNN-NNNNNNNNNNNNNNNNNNNNNNNNN-NNNNNNNNNNNNNNNNNNNNNNNNNNNNNNNNNnnnnnnnnnnnnnnnnnnnnnnnnnnnnnnnnnnnnnnnnnnnnnnnnnnnnnnnnnnnnnnnnnnnnnnnnnnnnnnnnnnnnnnnnnnnnnnnnnnnnnnnnnnnnnnnnnnnnnnnnnnnnnnnnnnnnnnnnnnnnnnnnnnnnnnnnnnnnnnnnnnnnnnnnnnnnnnnnnnnnnnnnnnnnnnnnnnnnnnnnnnnnnnnnnnnnnnnnnnnnnnnnnnnnnnnnnnnnnnnnnnnnnnnnnnnnnnnnnnnnnnnnnnnnnnnnnnnnnnnnnnnnnnnnnnnnnnnnnnnnnnnnnnnnnnnnnnnnnnnnnnnnnnnnnnnnnnnnnnnnnnnnnnnnnnnnnnnnnnnnnnnnnnnnnnnnnnnnnnnnnnnn
