# Supplementary material for: Evolutionary Genomics of Transposable Elements in Saccharomyces cerevisiae
Source: PLoS One. 2012 Nov 30;7(11):e50978. doi: 10.1371/journal.pone.0050978 (PMC3511429; doi:10.1371/journal.pone.0050978)
Supplement: File S7 — ZIP archive of SGRP strain alignments used for population genomic analyses. Alignments of the orthologous genomic region in each SGRP strain corresponding to each Ty insertion in our re-annotation of the S. cerevisiae reference genome. N’s represent low quality (<Q40 phred score) or missing data, primarily due to the low-coverage sequence of many SGRP strains. The DNA sequence of sacCer2 is included as “REF” and each alignment includes the TE locus and 200 bp of DNA sequence on either side of the Ty insertion site. A dummy sequence shows the position of each TE in the alignment with “T”s. (ZIP) [file pone.0050978.s007.zip › S7/chrVII_s170+_TY1.mfa]

>REF
TATCTACATCAATTTACGGTTTCACGCCCGTTTCGTTTCTAATGGCAACTCATGTAAACTGTGATAAACCCGTTATTTCAGTTTTATTTTCTGCTAGTATAAAGGATGATAGTAGCCATTTCGCTGGAATATGTATCGGGTTTAAAAGATGGCATAGTTCGAAACATTTTCGCACAAGATTCTAACTGTCTTCGAACGTCGTAGAAACCGCAACGCAAGAAATGACAGCGCAATAAAATTTATTTTACTAACTGATAGAACAAATGTAAAAAATTTCATAATATCAAGTAGAATTCTTTATTCTCTTTGTGAATTCCTAAACCCATGAAAGGGACTTGTAGTATAAGCTGGATACCTATTTTCATTGGCTTCGTTTCCAAATGACACAAAACCATCACAAAAGGAAATAGTCCTTCCATAGTTACCCAATCATTCTGTTGCATATTAAATGAACAGCTCCTTGTTGATAATGCCAGTGTGGCATATTCACCGCTGCAGTTATTTCTTTTCATATATAATGAGTCATTTGTTTCTGTCATCACTTTTCTATACTTTCTCTTCCCCGCGTGTT
>index
-------------------------------------------------------------------------------------------------------------------------------------------------------------------------------------------------------TTTTTTTTTTTTTTTTTTTTTTTTTTTTTTTTTTTTTTTTTTTTTTTTTTTTTTTTTTTTTTTTTTTTTTTTTTTTTTTTTTTTTTTTTTTTTTTTTTTTTTTTTTTTTTTTTTTTTTTTTTTTTTTTTTTTTTTTTTTTTTTTTTTTTTTTTTTTTTTTTTTTTTTTTTTT--------------------------------------------------------------------------------------------------------------------------------------------------------------------------------------------------------
>273614N
TATCTACATCAATTTACGGTTTCACGCCCGTTTCGNTTCTAATGGCAACTCATGTAAACTGTGATAAACCCGTTATTTCAGTTTTATTTTCTGCTAGTATAAAGGATGATAGTAGCCATTTCGCTGGAATATGTATCGGGTTTAAAAGATGGCATAGTTCGAAACATTTTCGCACAAGATTCTAACTGTCTTCGAACGTCGTAGAAACCGCAACGCAAGAAATGACAGCGCAATAAAATTTATTTTACTAACTGATAGAACAAANGTAAAAAATTTCATAATATCAAGTAGAATTCTTTATTCTCTTTGTGAATTCNTAAACCCATGAAAGGGACTTGTAGTATAAGCTGGATACCTATTTTCATTGGCTTCGTTTCCAAATGACACAAAACCATCACAAAAGGAAATAGTCCTTCCATAGNTACCCAATCATTCTGTTGCATATTAAATGAACAGCTCCTTGTTGATAATGCTAGTGTGGCATATTCACCGCTGCAGTTATTTCTTTTCATATATAATGAGTCATTTGTTTCTGTCATCACTTTTCNATANNNTNNNNNNNNNGCGTGTT
>322134S
nnnnnnnnnnnnnnnnnnnnnnnnnnnnnnnnnnnnnnnnnnnnnnnnnnnnnnnnnnnnnnnnnnnnnnnnnnnnnnnnnnnnnnnnnnnnnnnnnnnnnnnnnnnnnnnnnnnnnnnnnnnnnnnnnnnnnnnnnnnnnnnnnnnnnnnnnnnnnnnnnnnnnnnnnnnnnnnnnnnnnnnnnnnnnnnnnnnnnnnnnnnnnnnnnnnnnnnnnnnnnnnnnnnnnnnnnnnnnnnnnnnnnnnnnnnnnnnnnnnnnnnnnnnnnnnnnnnnnnnnnnnnnnnnnnnnnnnnnnnnnnnnnnnnnnnnnnnnnnnnnnnnnnnnnnnnnnnnnnnnnnnnnnnnnnnnnnnnnnnnnnnnnnnnnnnnnnnnnnnnnnnnnnnnnnnnnnnnnnnnnnnnnnnnnnnnnnnnnnnnnnnnnnnnnnnnnnnnnnnnnnnnnnnnnnnnnnnnnnnnnnnnnnnnnnnnnnnnnnnnnnnnnnnnnnnnnnnnnnnnnnnnnnnnnnnnnnnnnnnnnnnnnnnnnnnnnnnnnnnnnnnnnnnnnnnnnnnnnnnnnnnnnnnnnnn
>378604X
TATCTACNTCNATTTACGGTTTCACGCCCGTTTCGTTTCTAATGGCAACTCATGTAAACTGTGATAAACCCGTTATTTCAGTTTTATTTTCTGCTAGTATAAAGGATGATAGTAGCCATTTCGCTGGAATATGTATCGGGTTTAAAAGATGGCATAGTTCGAAACATTTTCGCACAAGATTCTAACTGTCTTCGAACGTCGTAGAAACCGCAACGCAAGAAATGACAGCGCAATAAAATTTATTTTACTAACTGATAGAACAAATGTAAAAAATTTCATAATATCAAGTAGAATTCTTTATTCTCTTTGTGAATTCCTAAACCCATGAAAGGGACTTGTAGTATAAGCTGGATACCTATTTTCATTGGCTTCGTTTCCAAATGACACAAAACCATCACAAAAGGAAATAGTCCTTCCATAGTTACCCAATCATTCTGTTGCATATTAAATGAACAGCTCCTTGTTGATAATGCCAGTGTGGCATATTCACCGCTGCAGTTATTTCTTTTCATATATAATGAGTCATTTGTTTCTGTCATCACTTTTCTATACTTTCTCTTCCCCGCGGGTT
>BC187
nnnnnnnnnnnnnnnnnnnnnnnnnnnnnnnnnnnnnnnnnnnnnnnnnnnnnnnnnnnnnnnnnnnnnnnnnnnnnnnnnnnnnnnnnnnnnnnnnnnnnnnnnnnnnnnnnnnnnnnnnnnnnnnnnnnnnnnnnnnnnnnnnnnnnnnnnnnnnnnnnnnnnnnnnnnnnnnnnnnnnnnnnnnnnnnnnnnnnnnnnnnnnnnnnnnnnnnnnnnnnnnnnnnnnnnnnnnnnnnnnnnnnnnnnnnnnnnnnnnnnnnnnnnnnnnnnnnnnnnnnnnnnnnnnnnnnnnnnnnnnnnnnnnnnnnnnnnnnnnnnnnnnnnnnnnnnnnnnnnnnnnnnnnnnnnnnnnnnnnnnnnnnnnnnnnnnnnnnnnnnnnnnnnnnnnnnnnnnnnnnnnnnnnnnnnnnnnnnnnnnnnnnnnnnnnnnnnnnnnnnnnnnnnnnnnnnnnnnnnnnnnnnnnnnnnnnnnnnnnnnnnnnnnnnnnnnnnnnnnnnnnnnnnnnnnnnnnnnnnnnnnnnNNNNNNNNNNNNNNNNNNTTNNNNNNNNTTNNNNNNCCCGNNNNNN
>DBVPG1106
TATCTACATCANTTTACGGTTTCACGCCCGTTTCGTTNCNNATGGCANCTCATGTAAACTGTGATAAACCNGTTATTTCAGTTTTATTTTCNGCTAGTATAAAGGATGATAGTAGCCATTTCNNNNNAATATGTATCGGGTTTAAAAGATGGCATAGTTCGAAANNNNNNCGCACAAGNNNNTAACTNNNNNNGAACGTCGTAGAAACCGCAACGCAAGAAATGACAGCGCAATAAAATTTATTTTACTAACTGATAGAACAAATGTAAAAAATTTCATAATATCAAGTAGAATTCTTTATTCTCTTTGTGAATTCCTAAACCCATGAAAGGGACTTGTAGTATAAGCTGGATACCTATTTTCATTGGCTTCGTTTCCAAATGACACAAAACCATCACAAAAGGAAANNNNNNTTCCATAGTTACCCAATCATTCTGTTGCATATTAAATGAACAGCTCCTTGTTGATAATGCCAGTGTGGCATATTCACCGCTGCAGTTATTTCTTTTCATATATAATGAGTCATTTGTTTCTGTCATCACTTTTCTATACTTTCTCTTCCCCGCGTGTT
>DBVPG1373
nnnnnnnnnnnnnnnnnnnnnnnnnnnnnnnnnnnnnnnnnnnnnnnnnnnnnnnnnnnnnnnnnnnnnnnnnnnnnnnnnnnnnnnnnnnnnnnnnnnnnnnnnnnnnnnnnnnnnnnnnnnnnnnnnnnnnnnnnnnnnnnnnnnnnnnnnnnnnnnnnnnnnnnnnnnnnnnnnnnnnnnnnnnnnnnnnnnnnnnnnnnnnnnnnnnnnnnnnnnnnnnnnnnnnnnnnnnnnnnnnnnnnnnnnnnnnnnnnnnnnnnnnnnnnnnnnnnnnnnnnnnnnnnnnnnnnnnnnnnnnnnnnnnnnnnnnnnnnnnnnnnnnnnnnnnnnnnnnnnnnnnnnnnnnnnnnnnnnnnnnnnnnnnnnnnnnnnnnnnnnnnnnnnnnnnnnnnnnnnnnnnnnnnnnnnnnnnnnnnnnnnnnnnnnnnnnnnnnnnnnnnnnnnnnnnnnnnnnnnnnnnnnnnnnnnnnnnnnnnnnnnnnnnnnnnnnnnnnnnnnnnnnnnnnnnnnnnnnnnnnnnnnnnnnnnnnnnnnnnnnnnnnnnnnnnnnnnnnnnnnnnnnnnnnnn
>DBVPG1788
nnnnnnnnnnnnnnnnnnnnnnnnnnnnnnnnnnnnnnnnnnnnnnnnnnnnnnnnnnnnnnnnnnnnnnnnnnnnnnnnnnnnnnnnnnnnnnnnnnnnnnnnnnnnnnnnnnnnnnnnnnnnnnnnnnnnnnnnnnnnnnnnnnnnnnnnnnnnnnnnnnnnnnnnnnnnnnnnnnnnnnnnnnnnnnnnnnnnnnnnnnnnnnnnnnnnnnnnnnnnnnnnnnnnnnnnnnnnnnnnnnnnnnnnnnnnnnnnnnnnnnnnnnnnnnnnnnnnnnnnnnnnnnnnnnnnnnnnnnnnnnnnnnnnnnnnnnnnnnnnnnnnnnnnnnnnnnnnnnnnnnnnnnnnnnnnnnnnnnnnnnnnnnnnnnnnnnnnnnnnnnnnnnnnnnnnnnnnnnnnnnnnnnnnnnnnnnnnnnnnnnnnnnnnnnnnnnnnnnnnnnnnnnnnnnnnnnnnnnnnnnnnnnnnnnnnnnnnnnnnnnnnnnnnnnnnnnnnnnnnnnnnnnnnnnnnnnnnnnnnnnnnnnnnnnnnnnnnnnnnnnnnnnnnnnnnnnnnnnnnnnnnnnnnnnn
>DBVPG1853
TATCTACATCAATTTACGGTTTCACGCCCGTTTCGTTTCTAATGGCAACTCATGTAAACTGTGATAAACCCGTTATTTCAGTTTTATTTTCTGCTAGTATAAAGGATGATAGTAGCCATTTCGCTGGAATATGTATCGGGTTTAAAAGATGGCATAGTTCGAAACATTTTCGCACAAGATTCTAACTGTCTTCGAACGTCGTAGAAACCGCANCGCAAGNAATGACAGCGCAATAAAATTTATTTTACTAACTGATNNNNNNNATGTAAAAAATTTCATAATATCNAGNANNATTNTTTATTCTCNTTGTNAATTCCTAAANNNNNNNNNNNNNNNNNNAGNNNNNNCNNNNNNNNNNNNTNNNNNNNNNNNNNNNN-NNNNNNNNNNNNNNNNNNNNNNNNNNNNNNNNNNNNNNNNNnnnnnnnnnnnnnnnnnnnnnnnnnnnnnnnnnnnnnnnnnnnNNNNNNNNNGCNNNNNNNNNNNNNNNNCNNNNNNNNNNNNNTCTTNNNNNNNNNNNNGNNNNNNTTGNNNCTGNNNNNNNNNNNNNNNNNNNNNNNNNNNNCGNNNNNT
>DBVPG6040
TATCTACATCAATTTACGGTTTCACGCCCGTTTCGTTTCTAATGGCAACTCATGTAAACTGTGATAAACCCGTTATTTCAGTTTTATTTTCTGCTAGTATAAAGGATGATAGTAGCCATTTCGCTGGAATATGTATCGGGTTTAAAAGATGGCATAGTTCGAAACATTTTCGCACAAGATTCTAACTGTCTTCGAACGTCGTAGAAACCGCAACGCAAGAAATGACAGCGCAATAAAATTTATTTTACTAACTGATAGAACAAATGTAAAAAATTTCATAATATCAAGTAGAATTCTTTATTCTCTTTGTGAATTCCTAAACCCATGAAAGGGACTTGTAGTATAAGCTGGATACCTATTTTCATTGGCTTCGTTTCCAAATGACACAAAACCATCACAAAAGGAAATAGTCCTTCCATAGTTACCCAATCATTCTGTTGCATATTAAATGAACAGCTCCTTGTTGATAATGCCAGTGTGGCATATTCACCGCTGCAGTTATTTCTTTTCATATATAATGAGTCATTTGTTTCTGTCATCACTTTTCTATACTTTCTCTTCCCCGCGTGTT
>DBVPG6044
TATCTACATCAATTTACGGTTTCACGCCCGTTTCGTTTCTAATGGCAACTCATGTAAACTGTGATAAACCCGTTATTTCAGTTTTATTTTCTGTTAGTATAAANNNNNNTAGTAGCCATTTCGCTGNNNNATGTATCGGGTTTAAANNNNNNCATAGTTCGAAACATTTTCGCACAAGNTTCTAACTGTCNNNNNNNNNCNNNNNNNNNNNANNNNNNNNNNNNNCAGCGCNNTANNNNNNATNTNNNNNNNNNNNNNNNNNNNNNNNNNNNNNNNNNNNNNNNNNNGNNNNNNNNNNTNNNNNNNNNNNNNNNNNNNNNNNNNNNNNNNNNNNNNNNNNNNNNNNNNNNNNNNNNNNNNNNNNNNNNNNNNNNNNNNNNNNNNNNNNNNNNNNNNNNNNNNNNNNNNNNNNNNnnnnnnnnnnnnnnnnnnnnnnnnnnnnnnnnnnnnnnnnnnnnnnnnnnnnnnnnnnnnnnnnnnnnnnnnnnnnnnnnnnnnnnnnnnnnnnnnnnnnnnnnnnnnnnnnnnnnnnnnnnnnnnnnnnnnnnnnnnnnnnnnnnnnnnnnnnnnn
>DBVPG6765
TATCTACATCAATTTACGGTTTCACGCCCGTTTCGTTTCTAATGGCAACTCATGTAAACTGTGATAAACCCGTTATTTCAGTTTTATTTTCTGCTAGTATAAAGGATGATAGTAGCCATTTCGCTGGAATATGTATCGGGTTTAAAAGATGGCATAGTTCGAAACATTTTCGCACAAGATTCTAACTGTCTTCGAACGTCGTAGAAACCGCAACGCAAGAAATGACAGCGCAATAAAATTTATTTTACTAACTGATAGAACAAATGTAAAAAATTTCATAATATCAAGTAGAATTCTTTATTCTCTTTGTGAATTCCTAAACCCATGAAAGGGACTTGTAGTATAAGCTGGATACCTATTTTCATTGGCTTCGTTTCCAAATGACACAAAACCATCACAAAAGGAAATAGTCCTTCCATAGTTACCCAATCATTCTGTTGCATATTAAATGAACAGCTCCTTGTTGATAATGCCAGTGTGGCATATTCACCGCTGCAGTTATTTCTTTTCATATATAATGAGTCATTTGTTTCTGTCATCACTTTTCTATACTTTCTCTTCCCCGCGTGTT
>K11
TATCTACATCAATTTACGGTTTCACGCCCGTTTCGTTTCTAATGGCAACTCATGTNNNCTGTGATAAACCCGTTATTTCAGTTTTATTTTCTGCTAGTATAAAGGATAATAGTAGCCATTTCGCTGGAATATGTATCGGGNNNNNNAGATGGNNNNNNTCGAAACATTTTCGCACNNNNNTCTAACTGTCTNNNNNNNNNNNNNNNNCCGCAACGCAAGAANNNNNNNCGCAATAAAATTTATTNNNNNNNNNNNNNNNACANNNNNNNNNNNNNnnnnnnnnnnnnnnnnnnnnnnnnnnnnnnnnnnnnnnnnnnnnnnnnnnnnnnnnnnnnnnnnnnnnnnnnnnnnnnnnnnnnnnnnnnnnnnnnnnnnnnnnnnnnnnnnnnnnnnnnnnnnnnnnnnnnnnnnnnnnnnnnnnnnnnnnnnnnnnnnnnnnnnnnnnnnnnnnnnnnnnnnnnnnnnnnnnnnnnnnnnnnnnnnnnnnnnnnnnnnnnnnnnnnnnnnnnnnnnnnnnnnnnnnnnnnnnnnnnnnnnnnnnnnnnnnnnnnnnnnnnnnnnnnnnnnnnnn
>L_1374
nnnnnnnnnnnnnnnnnnnnnnnnnnnnnnnnnnnnnnnnnnnnnnnnnnnnnnnnnnnnnnnnnnnnnnnnnnnnnnnnnnnnnnnnnnnnnnnnnnnnnnnnnnnnnnnnnnnnnnnnnnnnnnnnnnnnnnnnnnnnnnnnnnnnnnnnnnnnnnnnnnnnnnnnnnnnnnnnnnnnnnnnnnnnnnnnnnnnnnnnnnnnnnnnnnnnnnnnnnnnnnnnnnnnnnnnnnnnnnnnnnnnnnnnnnnnnnnnnnnnnnnnnnnnnnnnnnnnnnnnnnnnnnnnnnnnnnnnnnnnnnnnnnnnnnnnnnnnnnnnnnnnnnnnnnnnnnnnnnnnnnnnnnnnnnnnnnnnnnnnnnnnnnnnnnnnnnnnnnnnnnnnnnnnnnnnnnnnnnnnnnnnnnnnnnnnnnnnnnnnnnnnnnnnnnnnnnnnnnnnnnnnnnnnnnnnnnnnnnnnnnnnnnnnnnnnnnnnnnnnnnnnnnnnnnnnnnnnnnnnnnnnnnnnnnnnnnnnnnnnnnnnnnnnnnnnnnnnnnnnnnnnnnnnnnnnnnnnnnnnnnnnnnnnnnn
>L_1528
TATCTACATCAATTTACGGTTTCACGCCCGTTTCGTTTCTAATGGCAACTCATGTAAACTGTGATAAACCCGTTATTTCAGTTTTATTTTCTGCTAGTATAAAGGATGATAGTAGCCATTTCGCTGGAATATGTATCGGGTTTAAAAGNNNGCATAGTTCGAAACATTTTNNNNCAAGNNNCTAACTGTCTTNNNACGTNNNNNNNNNNNNNNNNNNNNNNNNNNNNNNGCAANNNNNNTNNNNNNNNNNNNTGATNGNNNNNATGTNNNNNNNNNNNNNNNNNNNNNNNNNNNNNNNNNNNNNNNNNNNNNNNNNNNNNNNNNNNNNNNNNNNNNNNNNNNNnnnnnnnnnnnnnnnnnnnnnnnnnnnnnnnnnnnnnnnnnnnnnnnnnnnnnnnnnnnnnnnnnnnnnnnnnnnnnnnnnnnnnnnnnnnnnnnnnnnnnnnnnnnnnnnnnnnnnnnnnnnnnnnnnnnnnnnnnnnnnnnnnnnnnnnnnnnnnnnnnnnnnnnnnnnnnnnnnnnnnnnnnnnnnnnnnnnnnnnnnnnnnnnnnnnnnnnnnnnnnnnnnnnn
>NCYC110
nnnnnnnnnnnnnnnnnnnnnnnnnnnnnnnnnnnnnnnnnnnnnnnnnnnnnnnnnnnnnnnnnnnnnnnnnnnnnnnnnnnnnnnnnnnnnnnnnnnnnnnnnnnnnnnnnnnnnnnnnnnnnnnnnnnnnnnnnnnnnnnnnnnnnnnnnnnnnnnnnnnnnnnnnnnnnnnnnnnnnnnnnnnnnnnnnnnnnnnnnnnnnnnnnnnnnnnnnnnnnnnnnnnnnnnnnnnnnnnnnnnnnnnnnnnnnnnnnnnnnnnnnnnnnnnnnnnnnnnnnnnnnnnnnnnnnnnnnnnnnnnnnnnnnnnnnnnnnnnnnnnnnnnnnnnnnnnnnnnnnnnnnnnnnnnnnnnnnnnnnnnnnnnnnnnnnnnnnnnnnnnnnnnnnnnnnnnnnnnnnnnnnnnnnnnnnnnnnnnnnnnnnnnnnnnnnnnnnnnnnnnnnnnnnnnnnnnnnnnnnnnnnnnnnnnnnnnnnnnnnnnnnnnnnnnnnnnnnnnnnnnnnnnnnnnnnnnnnnnnnnnnnnnnnnnnnnnnnnnnnnnnnnnnnnnnnnnnnnnnnnnnnnnnnnn
>NCYC361
nnnnnnnnnnnnnnnnnnnnnnnnnnnnnnnnnnnnnnnnnnnnnnnnnnnnnnnnnnnnnnnnnnnnnnnnnnnnnnnnnnnnnnnnnnnnnnnnnnnnnnnnnnnnnnnnnnnnnnnnnnnnnnnnnnnnnnnnnnnnnnnnnnnnnnnnnnnnnnnnnnnnnnnnnnnnnnnnnnnnnnnnnnnnnnnnnnnnnnnnnnnnnnnnnnnnnnnnnnnnnnnnnnnnnnnnnnnnnnnnnnnnnnnnnnnnnnnnnnnnnnnnnnnnnnnnnnnnnnnnnnnnnnnnnnnnnnnnnnnnnnnnnnnnnnnnnnnnnnnnnnnnnnnnnnnnnnnnnnnnnnnnnnnnnnnnnnnnnnnnnnnnnnnnnnnnnnnnnnnnnnnnnnnnnnnnnnnnnnnnnnnnnnnnnnnnnnnnnnnnnnnnnnnnnnnnnnnnnnnnnnnnnnnnnnnnnnnnnnnnnnnnnnnnnnnnnnnnnnnnnnnnnnnnnnnnnnnnnnnnnnnnnnnnnnnnnnnnnnnnnnnnnnnnnnnnnnnnnnnnnnnnnnnnnnnnnnnnnnnnnnnnnnnnnnn
>RM11_1A
TATCTACATCAATTTACGGTTTCACGCCCGTTTCGTTTCTAATGGCAACTCATGTAAACTGTGATAAACCCGTTATTTCAGTTTTATTTTCTGCTAGTATAAAGGATGATAGTAGCCATTTCGCTGGAATATGTATCGGGTTTAAAAGATGGCATAGTTCGAAACATTTTCGCACAAGATTCTAACTGTCTTCGAACGTCGTAGAAACCGCAACGCAAGAAATGACAGCGCAATAAAATTTATTTTACTAACTGATAGAACAAATGTAAAAAATTTCATAATATCAAGTAGAATTCTTTATTCTCTTTGTGAATTCCTAAACCCATGAAAGGGACTTGTAGTATAAGCTGGATACCTATTTTCATTGGCTTCGTTTCCAAATGACACAAAACCATCACAAAAGGAAATAGTCCTTCCATAGTTACCCAATCATTCTGTTGCATATTAAATGAACAGCTCCTTGTTGATAATGCCAGTGTGGCATATTCACCGCTGCAGTTATTTCTTTTCATATATAATGAGTCATTTGTTTCTGTCATCACTTTTCTATACTTTCTCTTCCCCGCGTGTT
>S288c
TATCTACATCAATTTACGGTTTCACGCCCGTTTCGTTTCTAATGGCAACTCATGTAAACTGTGATNANNNNNNNNNNNNNNNNNNNNNTNCTNCTANTATAAAGGATGATAGTAGCCATTTCGCTGGAATATGTATCGGGTTTAAAAGATGGCATAGTTCGAAACATTTNCGCACAAGATTCTAACTGNCTNCGAACGTCGTAGAAACCGCANCGCANGAAATGNCANCGCAATAAAATTTATTTTACTAACTGATAGAACAAATGTAAANNNNTTCATANNATCAAGTAGAATTCTTTATTCTCTTTGTGAANNNCTAAACCCANNNAAGGGACTTGTAGTATAAGCTGGATACCTATTTTCATTGGCTTCGTTTCCAAATGACACAAAACCATCACAAAAGGAAATAGTCCTNCCATAGTTACCCAATCATTCTGTTGCATATTAAATGAACAGCTCCTTGTTGATAATGCCAGTGTGGCATATTCACCGCTGCAGTTATTTCTTTTCATATATAATGAGTCATTTGTTTCTGTCATCACTTTTCTATACTTTCTCTTCCCCGCGTGTT
>SK1
TATCTACATCAATTTACGGTTTCACGCCCGTTTCGTTTCTAATGGCAACTCATGTAAACTGTGATAAACCCGTTATTTCAGTTTTATTTTCTGTTAGTATAAAGGATGATAGTAGCCATTTCGCTGGAATATGTATCGGGTTTAAAAGATGGCATAGTTCGAAACATTTTCGCACAAGATTCTAACTGTCTTCAACCTTCGTAGAAACCGCAACGCAAGAAATGACAGCGCAATAAAATTTATTTTACTAACTGATAGAACAAATGTAAAAAATTTCACAATATCAAGTAGAATTCTTTATTCTCTTTGTGAATTCCTAAACCCATGAAAGGGACTTGTAGTATAAGCTGGATACCTATTTTCATTGGCTTCGTTTCCAAATGACACAAAAACATCACAAAAGGAAATAGTCCTTCCATAGTTACCCAATCATTCTGTTGCATATTAAATGAACAGCTCCTTGTTGATAATGCCAGTGTGGCATATTCACCGCTGCAGTTATTTCTTTTCATATATAATGAGTCATTTGTTTCTGTCATCACTTTTCTATACTTTCTCTTCCCCGCGTGTT
>UWOPS03_461_4
TATCTACATCANNTNNNGGTTTCACGCCCGTTNCGTTTCTAANNGCAACTCANGTAAACTGTNATAAACCNGTTATTTCAGTTTNATTTTCTGCTAGTATAAAGGATGATAGTAGCCATTNCGCTGGAATATGTATCGGNTTTAAAAGATGGCATAGTTAGAAACATTTTCGCACAAGATTCTAACTGTCTTCNNNNNNCGTAGAAACCGCAACGCANGAAATGACAGCGCAATAAAATTTATTTTACTANCTGATAGAACAAATGTAAAAANTTTCACANTATCAAGTAGAATTCTTTATNCTCTTTGTGAATTCCTAAACCCATGAAAGGAACTNGTAGTATANGCTGGATACNTATTTTCATTGGCTNCGTTTCCANNTGACACAAAACCATCACAAAAGGAAATAGTCCTTCCATAGTTACCCAATCATTCTGTTGCATATTAAATGAACAGCTCCTTGTTGATAATGCCAGTGTGGCATATTCACCGCTGCAGTTATTTCTTTTCATATATAATGAGTCATTTGTTTCTGTCATCACTTTTCTATACTTTCTCTTCCCCGCGTGTT
>UWOPS05_217_3
nnnnnnnnnnnnnnnnnnnnnnnnnnnnnnnnnnnnnnnnnnnnnnnnnnnnnnnnnnnnnnnnnnnnnnnnnnnnnnnnnnnnnnnnnnnnnnnnnnnnnnnnnnnnnnnnnnnnnnnnnnnnnnnnnnnnnnnnnnnnnnnnnnnnnnnnnnnnnnnnnnnnnnnnnnnnnnnnnnnnnnnnnnnnnnnnnnnnnnnnnnnnnnnnnnnnnnnnnnnnnnnnnnnnnnnnnnnnnnnnnnnnnnnnnnnnnnnnnnnnnnnnnnnnnnnnnnnnnnnnnnnnnnnnnnnnnnnnnnnnnnnnnnnnnnnnnnnnnnnnnnnnnnnnnnnnnnnnnnnnnnnnnnnnnnnnnnnnnnnnnnnnnnnnnnnnnnnnnnnnnnnnnnnnnnnnnnnnnnnnnnnnnnnnnnnnnnnnnnnnnnnnnnnnnnnnnnnnnnnnnnnnnnnnnnnnnnnnnnnnnnnnnnnnnnnnnnnnnnnnnnnnnnnnnnnnnnnnnnnnnnnnnnnnnnnnnnnnnnnnnnnnnnnnnnnnnnnnnnnnnnnnnnnnnnnnnnnnnnnnnnnnnnnnnnn
>UWOPS05_227_2
nnnnnnnnnnnnnnnnnnnnnnnnnnnnnnnnnnnnnnnnnnnnnnnnnnnnnnnnnnnnnnnnnnnnnnnnnnnnnnnnnnnnnnnnnnnnnnnnnnnnnnnnnnnnnnnnnnnnnnnnnnnnnnnnnnnnnnnnnnnnnnnnnnnnnnnnnnnnnnnnnnnnnnnnnnnnnnnnnnnnnnnnnnnnnnnnnnnnnnnnnnnnnnnnnnnnnnnnnnnnnnnnnnnnnnnnnnnnnnnnnnnnnnnnnnnnnnnnnnnnnnnnnnnnnnnnnnnnnnnnnnnnnnnnnnnnnnnnnnnnnnnnnnnnnnnnnnnnnnnnnnnnnnnnnnnnnnnnnnNNNNNNNNNNNNNNNNNNNNNNNNNNNNNNNNNNNNNNNNNNNNNNNNNNNNNNNNNNNNNNNNNNNNNNNNNNNNNNNNNNNNNNNNNNNNNNNNNNNNNNNNNNNNNNNNNNNNNNNNNNNNNNNNNNNNNNNNNNNNNNNNNNNNNNNNNNNNNNNNNNNNNNNNNNNNNNNNNNNNNNNNNNNTNNNNNNNNNNCANNNCNNNNNNNNNCTNNNNNNNNNNNNNNNNNT
>UWOPS83_787_3
TATCTACATCAATTTACGNNTTCACGCCCGTTTCGTTTCTAATGGCAACTCATGTAAACTGTGATAAACCCGTTANNNCAGTTTTATTTTCTGCTAGTATAAAGGATAATAGTAGCCATTTCGCTGGAATATGTATCGNGTTTAAAAGATGGCATAGTTCGAAACATTTTCGCACAAGATTCTAACTGTCTTCGAACTTCGTAGAAACCGCAACGCAAGAAATGACAGCGCAATAAAATTTATTTTACTAACTGATAGAACAAATGTAAAAAATTTCACAATATCAAGTAGAATTCTTTATTCNCTTTGTGAATTCCTAAACCCATGAAAGGGACTTGTAGNATAAGCTGGATACCTATTTTCATTGGCTTCGTTTCCAAATGACACAAAACCATCACAAAAGGAAATAGTCCTTCCATAGTTACCCAATCATTCTGCTGCATATTAAATGAACAGCTCCTTGTTGATAATGCCAGTGTGGCATATTCACCGCTGCAGTTATTTCTTTTCATATATAATGAGTCATTTGTTTCTGTCATCACTTTTCTATACTTTCTCTTCCCCGCGTGTT
>UWOPS87_2421
TATCTACATCAATTTACGGTTTCACGCCCGTTTCGTTTCTAATGGCANNNNNTGTAAACTGTGATAAACCCGTTATTTCAGTTTTATTTTCTGCTAGTATAAAGGATAATAGTAGCCATTTCGCTGGAATATGTATCGGGTTTAAAAGATGGCATAGTTCGAAACATTTTCGCACAAGATTCTAACTGTCTTCGNNCTTCGTAGAAACCGCAACGCAAGAAATGACAGCGCAATAAAATTTATTTTACTAACTGATAGAACAAATGTAAAAAATTTCACAATATCANNNNNNATTCTTTATTCTCTTTGTGAATTCCTAAACCCATGAAAGGGACTNNNNNNNNNNNNNGGATACCTATTTTCATTGGCTTCGTTTCCAAATGACACANNNNNNNNNNNNAAGGAAATAGTCCNNNNNNNGNNNNNNNNNNNNNNNNNNNNNNNNNNnnnnnnnnnnnnnnnnnnnnnnnnnnnnnnnnnnnnnnnnnnnnnnnnnnnnnnnNNNNNNNNNNNNATAATGAGTCATTTGTTTCNGTNNTNNNNTTTCTATACTTTCTCTTCCCCGCGTGTT
>W303
TATCTACATCAATTTACGGTTTCACGCCCGTNTCGTTTCTAATGGCAACTCATGTAAACTGTGATAAACCCGTTATTTCAGTTTTATTTTCTGCTAGTATAAAGGATGATAGTAGCCATTTCGCTGGAATATGTATCGGGTTTAAAAGATGGCATAGTTCGAAACATTTTCGCACAAGATTCTAACTGTCTTCGAACGTCGTAGAAACCGCAACGCAAGAAATGACAGCGCAATAAAATTTATTTTACTAACTGATAGAACAAATGTAAAAAATTTCATAATATCAAGTAGAATTCTTTATTCTCTTTGTGAATTCCTAAACCCATGAAAGGGACTTGTAGTATAAGCTGGATACCTATTTTCATTGGCTTCGTTTCCAAATGACACAAAACCATCACAAAAGGAAATAGTCCTTCCATAGTTACCCAATCATTCTGTTGCATATTAAATGAACAGCTCCTTGTTGATAATGCCAGTGTGGCATATTCACCGCTGCAGTTATTTCTTTTCATATATAATGAGTCATTTGTTTCTGTCATCACTTTNCTATACTTTCTCTTCCCNGCGTGTT
>Y12
nnnnnnnnnnnnnnnnnnnnnnnnnnnnnnnnnnnnnnnnnnnnnnnnnnnnnnnnnnnnnnnnnnnnnnnnnnnnnnnnnnnnnnnnnnnnnnnnnnnnnnnnnnnnnnNNNNNCCATTTNNNNNNAATATGTATCGGGTNNNAAAGATGGCATAGTTCGAAACATTTTCGCACAAGATTCTAACTGTCTTCGAACTTCGNNNNNACCGCAACGCANNAAATGACAGCGCAATAAAATTTATTTTACTAACTGATAGAACAAATGTAAAAAATTTCACAATATCAAGTAGAATTCTTTATTCTCTTTGTGAATTCCTAAACCCATGAAAGNNNNNNGTAGTATAAGCTGGATACCTAGTTTCATTGGCTTCGTTTCCAAATNNNACAAAACCATCACAAAAGGAAATAGTCCTTCCATAGTTACCCAATCATTCTGTTGCANATTAAATGAANAGCTCCTTGNNGATAATGCCAGTGTGGCATATTNNCCNNTGCNNNNATTTCTTTTNNNNTATAATGAGTCATTTGTTTNNNTCATCACTNTTCNNTACTTTCTCTTCNNNNNNNGTT
>Y55
TATCTACATCAATTTACGGTTTCACGCCCGTTTCGTTTCTAATGGCAACTCATGTAAACTGTGATAAACCCGTTATTTCAGTTTTATTTTCTGTTAGTATAAAGGATGATAGTAGCCATTTCGCTGGAATATGTATCGGGTTTAAAAGATGGCATAGTTCGAAACATTTTCGCACAAGATTCTAACTGTCTTCAACCTTCGTAGAAACCGCAACGCAAGAAATGACAGCGCAATAAAATTTATTTTACTAACTGATAGAACAAATGTAAAAAATTTCACAATATCAAGTAGAATTCTTTATTCTCTTTGTGAATTCCTAAACCCATGAAAGGGACTTGTAGTATAAGCTGGATACCTATTTTCATTGGCTTCGTTTCCAAATGACACAAAAACATCACAAAAGGAAATAGTCCTTCCATAGTTACCCAATCATTCTGTTGCATATTAAATGAACAGCTCCTTGTTGATAATGCCAGTGTGGCATATTCACCGCTGCAGTTATTTCTTTTCATATATAATGAGTCATTTGTTTCTGTCATCACTTTTCTATACTTTCTCTTCCCCGCGTGTT
>Y9
nnnnnnnnnnnnnnnnnnnnnnnnnnnnnnnnnnnnnnnnnnnnnnnnnnnnnnnnnnnnnnnnnnnnnnnnnnnnnnnnnnnnnnnnnnnnnnnnnnnnnnnnnnnnnnnnnnnnnnnnnnnnnnnnnnnnnnnnnnnnnnnnnnnnnnnnnnnnnnnnnnnnnnnnnnnnnnnnnnnnnnnnnnnnnnnnnnnnnnnnnnnnnnnnnnnnnnnnnnnnnnnnnnnnnnnnnnnnnnnnnnnnnnnnnnnnnnnnnnnnnnnnnnnnnnnnnnnnnnnnnnnnnnnnnnnnnnnnnnnnnnnnnnnnnnnnnnnnnnnnnnnnnnnnnnnnnnnnnnnnnnnnnnnnnnnnnnnnnnnnnnnnnnnnnnnnnnnnnnnnnnnnnnnnnnnnnnnnnnnnnnnnnnnnnnnnnnnnnnnnnnnnnnnnnnnnnnnnnnnnnnnnnnnnnnnnnnnnnnnnnnnnnnnnnnnnnnnnnnnnnnnnnnnnnnnnnnnnnnnnnnnnnnnnnnnnnnnnnnnnnnnnnnnnnnnnnnnnnnnnnnnnnnnnnnnnnnnnnnnnnnnnnnnnnnn
>YIIc17_E5
nnnnnnnnnnnnnnnnnnnnnnnnnnnnnnnnnnnnnnnnnnnnnnnnnnnnnnnnnnnnnnnnnnnnnnnnnnnnnnnnnnnnnnnnnnnnnnnnnnnnnnnnnnnnnnnnnnnnnnnnnnnnnnnnnnnnnnnnnnnnnnnnnnnnnnnnnnnnnnnnnnnnnnnnnnnnnnnnnnnnnnnnnnnnnnnnnnnnnnNNNNNNNNNNNNNNNNNNNNNANNTNNNNGCGCAATAAAANNNNNNNNNNNNNNNNNTAGAACAAATGTAAAAAATTTCANNNNNNNANNNNNNATTCTTTANNNNNNNTGTGAATTNNNNNNCNNNNNAAAGGGACTTGTAGTATAACCTGGATACCTATTTTCATTGGCTTCGTTTCCAAATGACACAAAACCATCACAAAAGGAAATAGTCCTTTCATAGTTACCCAATCATTCTGTTGCATATTAAATGAACAGCTCCTTGTTGATAATGCCAGTGTGGCATATNCACNGCTGCAGTNATTNCTTTNCATATATAATGAGTCATTNGTTNCTGTCATCACTTTNCNATACTTTCTNTTCCCNGCGTGTT
>YJM789
TATCTACATCAATTTACGGTTTCACGCCCGTTTCGTTTCTAATGGCAACTCATGTAAACTGTGATAAACCCGTTATTTCAGTTTTATTTTCTGCTAGTATAAAGGATGATAGTAGCCATTTCGCTGGAATATGTATCGGGTTTAAAAGATGGCATAGTTCGAAACATTTTCGCACAAGATTCTAACTGTCTTCGAACGTCGTAGAAACCGCAACGCAAGAAATGACAGCGCAATAAAATTTATTTTACTAACTGATAGAACAAATGTAAAAAATTTCATAATATCAAGTAGAATTCTTTATTCTCTTTGTGAATTCCTAAACCCATGAAAGGGACTTGTAGTATAAGCTGGATACCTATTTTCATTGGCTTCGTTTCCAAATGACACAAAACCATCACAAAAGGAAATAGTCCTTCCATAGTTACCCAATCATTCTGTTGCATATTAAATGAACAGCTCCTTGTTGATAATGCCAGTGTGGCATATTCACCGCTGCAGTTATTTCTTTTCATATATAATGAGTCATTTGTTTCTGTCATCACTTTTCTATACTTTCTCTTCCCCGCGTGTT
>YJM975
TATCTACATCAATTTACGGTTTCACGCCCGTTTCGTTTCTAATGGCAACTCATGTAAACTGTGATAAACCCGTTATTTCAGTTTTATTTTCTGCTAGTATAAAGGATGATANNNNNCATTTCGCTGGAATATGTATCGGGTTTAAAAGATGGCATAGTTCGAAACATTTTCGCACAAGATTCTAACTGTCTTCGAACGTNNNNNNNACCGCAACGCNNNNNNNNNNNNNNCNNNNNNANNNNNNNNNNNNNNNNNNNNNNNNNANNNNNNAAATTTNNNNNNNNNNNNNNNNATTCTTTATNNTCNNTGTGAATTNNNNNNCCCNNNNNNGGGNNNNNNNNNNNNNNNNNNNNNNNNNNTNNNNNNGGNNNNNNNNNNNNNNNNNNCAAAACCATCACAAAAGGAAANNNNNNNNNNNNNNNNNNNCAATCATTCTGTTGCATATTAAATGAACNNNNNNNNNNNNATAATGCCAGTGTGGCATATTCACCNNNNNAGTTATTTCTTTTNNNNNNTAATGAGTCATTTGTTTCTGTCATCACTNNTCTATACTTTCTCTTCCCCGNNTGTT
>YJM978
TATCTACATCAATTTACGGTTTCACGCCCGTTTCGTTTCTAATGGCAACTCATGTAAACTGTGATAAACCCGTTATTTCAGTTTTATTTTCTGCTAGTATAAAGGATGATAGTAGCCATTTCGCTGGAATATGTATCGGGTTTAAAAGATGGCATAGTTCGAAACATTTTCGCACAAGATTCTAACTGTCTTCGAACGTCGTAGAAACCGCAACGCAAGAAATGACAGCGCAATAAAATTTATTTTACTAACTGATAGAACAAATGTAAAAAATTTCATAATATCAAGTAGAATTCTTTATTCTCTTTGTGAATTCCTAAACCCATGAAAGNNNNNNGTAGTATAAGCTGGATACCTATTTTCATTGGCTTCGTTTCCAAATGACACAAAACCATCACAAAAGGAAATAGTCCTTCCATAGTTACCCAATCATTCTGTTGCATATTAAATGAACAGNTCCTTGTTGATAATGCCAGTGTGGCATATTCACCGCTGCAGNNNTTTCTTTTCATNTATAATGAGNCNNNTGTTTCTGTCATCACTTTTCTATACTTTCTCTTCCCCGCNNNTN
>YJM981
nnnnnnnnnnnnnnnnnnnnnnnnnnnnnnnnnnnnnnnnnnnnnnnnnnnnnnnnnnnnnnnnnnnnnnnnnnnnnnnnnnnnnnnnnnnnnnnnnnnnnnnnnnnnnnnnnnnnnnnnnnnnnnnnnnnnnnnnnnnnnnnnnnnnnnnnnnnnnnnnnnnnnnnnnnnnnnnnnnnnnnnnnnnnnnnnnnnnnnnnnnnnnnnnnnnnnnnnnnnnnnnnnnnnnnnnnnnnnnnnnnnnnnnnnnnnnnnnnnnnnnnnnnnnnnnnnnnnnnnnnnnnnnnnnnnnnnnnnnnnnnnnnnnnnnnnnnnnnnnnnnnnnnnnnnnnnnnnnnnnnnnnnnnnnnnnnnnnnnnnnnnnnnnnnnnnnnnnnnnnnnnnnnnnnnnnnnnnnnnnnnnnnnnnnnnnnnnnnnnnnnnnnnnnnnnnnnnnnnnnnnnnnnnnnnnnnnnnnnnnnnnnnnnnnnnnnnnnnnnnnnnnnnnnnnnnnnnnnnnnnnnnnnnnnnnnnnnnnnnnnnnnnnnnnnnnnnnnnnnnnnnnnnnnnnnnnnnnnnnnnnnnnnnnnnn
>YPS128
nnnnnnnnnnnnnnnnnnnnnnnnnnnnnnnnnnnnnnnnnnnnnnnnnnnnnnnnnnnnnnnnnnnnnnnnnnnnnnnnnnnnnnnnnnnnnnnnnnnnnnnnnnnnnnnnnnnnnnnnnnnnnnnnnnnnnnnnnnnnnnnnnnnnnnnnnnnnnnnnnnnnnnnnnnnnnnnnnnnnnnnnnnnnnnnnnnnnnnnnnnnnnnnnnnnnnnnnnnnnnnnnnnnnnnnnnnnnnnnnnnnnnnnnnnnnnnnnnnnnnnnnnnnnnnnnnnnnnnnnnnnnnnnnnnnnnnnnnnnnnnnnnnnnnnnnnnnnnnnnnnnnnnnnnnnnnnnnnnnnnnnnnnnnnnnnnnnnnnnnnnnnnnnnnnnnnnnnnnnnnnnnnnnnnnnnnnnnnnnnnnnnnnnnnnnnnnnnnnnnnnnnnnnnnnnnnnnnnnnnnnnnnnnnnnnnnnnnnnnnnnnnnnnnnnnnnnnnnnnnnnnnnnnnnnnnnnnnnnnnnnnnnnnnnnnnnnnnnnnnnnnnnnnnnnnnnnnnnnnnnnnnnnnnnnnnnnnnnnnnnnnnnnnnnnn
>YPS606
nnnnnnnnnnnnnnnnnnnnnnnnnnnnnnnnnnnnnnnnnnnnnnnnnnnnnnnnnnnnnnnnnnnnnnnnnnnnnnnnnnnnnnnnnnnnnnnnnnnnnnnnnnnnnnnnnnnnnnnnnnnnnnnnnnnnnnnnnnnnnnnnnnnnnnnnnnnnnnnnnnnnnnnnnnnnnnnnnnnnnnnnnnnnnnnnnnnnnnnnnnnnnnnnnnnnnnnnnnnnnnnnnnnnnnnnnnnnnnnnnnnnnnnnnnnnnnnnnnnnnnnnnnnnnnnnnnnnnnnnnnnnnnnnnnnnnnnnnnnnnnnnnnnnnnnnnnnnnnnnnnnnnnnnnnnnnnnnnnnnnnnnnnnnnnnnnnnnnnnnnnnnnnnnnnnnnnnnnnnnnnnnnnnnnnnnnnnnnnnnnnnnnnnnnnnnnnnnnnnnnnnnnnnnnnnnnnnnnnnnnnnnnnnnnnnnnnnnnnnnnnnnnnnnnnnnnnnnnnnnnnnnnnnnnnnnnnnnnnnnnnnnnnnnnnnnnnnnnnnnnnnnnnnnnnnnnnnnnnnnnnnnnnnnnnnnnnnnnnnnnnnnnnnnnnn
>YS2
TATCTACATCANTTTACGGTTTCACGCCCGTTNNNNNNNNNNTNGCANCTCATGTNNNNTGTGANNNNCCCGTTNNNNCAGTTNNNNNTNCTGCTAGTATNAAGGATGATAGTAGCCATTTCGCTGNANNATGTATNNNNNNNNNNNNNTNGCATANNNNGAAACNNNNNNNNNNNNNNNNCTAACNNNNNNNNNACGTCGTNNNNNCCNNNNNGCNNNNNATGACAGCGCAATAAAATTTATTTTACTAACTGATAGAACAAATGTAAANNNNNNCATAANNNCAAGTAGAATTCTNNNNNNTCTTTGTNNNNNNNNNAACCCATGAAAGGGACTTGTAGTATAAGCTGGATACCTATTTTCATTGGCTTCGTTTCCAAATGACACAAAACCATCACAAAAGGAAATAGTCCTTCCATAGTTACTCAATCATTCTGTTGCATATTAAATGAACANNNNNTTGTTGATAATGCCAGTGTGGCATATTNACCGCTGCAGTTATTNCTTTNCATATATAATGANTCATTTGTTTCNGTCATCACTTTTCTANACTTTCTNTTCCCCGCGTGTT
>YS4
TATCTACATCAATTTACGGTTTCACGCCCGTTTCGTTTCTAATGGCAACTCATGTAAACTGTGATAAACCCGTTATTTCAGTTTTATTTTCTGCTAGTATAAAGGATAATAGTAGCCATTTCGCTGGAATATGTATCGGGTTNAAAAGATGGCATAGTTCGAAACATTTTCGCACAAGATTCTAACTGTCTTCGAACTTCGTAGAAACCGCAACGCAAGAAATGACAGCGCAATAAAATTTATTTTACTAACTGATAGAACAAATGTAAAAAATTTCACAATATCAAGTAGAATTCTTTATTCTCTTTGTGAATTCCTAAACCCATGAAAGGGACTTGTAGTATAAGCTGGATACCTAGTTTCATTGGCTTCGTTTCCAAATGACACAAAACCATCACAAAAGGAAATANTCCTTCCATAGTTACCCAATCATTCTGTTGCATATTAAATGAACAGCTCCTTGTTGATAATGCCAGTGTGGCATATTCACCGCTGCAGTTATTTCTTTTCATATATAATGAGTCATTTGTTTCTGTCATCACTTTTCTANACTTTCTCTTCCCCGCGTGTT
>YS9
nnnnnnnnnnnnnnnnnnnnnnnnnnnnnnnnnnnnnnnnnNNNNNNNNNNNNNNNN-NNNNNN-NNNNCNNNNNTTNNNNNNNNNTTTTCTNCNNNNNNNAAGGATGATAGTAGNCATTTCGCTGGANTANNNNNNNNNNNNANAAGATGGCATNNNNNGAAACATTTTCGCACAAGATTNTAACNNTCTTCGAACGTCGTAGAAACCGCAACGCAAGAAATGACAGCGCAATAAAATTTATTTTACTANCTGATAGAACAAATGTAAAAANTTTCATANTATCAAGTAGAATTCTTTATTCTCTTTGTGANTTCCTAAACCCATGAAAGGGACTTGTAGTATAAGCTGGATACCTATTTTCATTGGCTTCGTTTCCAAATGACACAAAACCATCACAAAAGGAAATAGTCCTTCCATAGTTACCCAATCATTCTGTTGCATATTAAATGAACAGCTCCTTGTTGATAATGCCAGTGTGGCATATTCACCGCTGCAGTTATTTCTTTTCATATATAATGAGTCATTTGTTTCTGTCATCACTTTTCTATACTTTCTCTTCCCCGCGTGTT
