# Supplementary material for: Evolutionary Genomics of Transposable Elements in Saccharomyces cerevisiae
Source: PLoS One. 2012 Nov 30;7(11):e50978. doi: 10.1371/journal.pone.0050978 (PMC3511429; doi:10.1371/journal.pone.0050978)
Supplement: File S7 — ZIP archive of SGRP strain alignments used for population genomic analyses. Alignments of the orthologous genomic region in each SGRP strain corresponding to each Ty insertion in our re-annotation of the S. cerevisiae reference genome. N’s represent low quality (<Q40 phred score) or missing data, primarily due to the low-coverage sequence of many SGRP strains. The DNA sequence of sacCer2 is included as “REF” and each alignment includes the TE locus and 200 bp of DNA sequence on either side of the Ty insertion site. A dummy sequence shows the position of each TE in the alignment with “T”s. (ZIP) [file pone.0050978.s007.zip › S7/chrVII_s189-_TY1.mfa]

>REF
-GTGCTCATATCAAGTTTTCTAGGTTACAATTACGACCAATTCTCAGGTTGTTTTGCAAAATTGGCGAAGAGATGGAGGCCTACCACATATTATCACGATTTGATAGGGATAATCTGAGTAACGATTAGTTATTGACGAATCCCTTTAATATAGTTTCCACACGAGAATAGGCGCCTACTAAAGAATTGATGAATCTGCTGGTAATTTCTAGGTTTCCATTATTCGGTAAAATATACGGAATGTATTAGGGGTTCTTCATGACGATCAAAGATCCATGAATGGAGATCGGTATTTTTAAGTAATAGTGCTACTATTTTTTT-CCTTTTTGCATTCTGTCGTTCAATATCCTGTTACATTATTAATCTTAGTTTCGGATTCCACTGAAATCAATAACTATATCCCATGGCTTGGGCCTTAATTCTTGTGTCATATACAATAA-TATGCTAGTGCCGTGAACACTAGCCAATGAAGAAATGATCGTTTTCCAACACATACCGGACGTGGCTCTGATAGTGCTCGACGA-TGGAAATTTCAGCATGCATACTGATGTATGTCAAGATAACAACTACAGTCCTATCGTCGTGATTATAGGGAATCGACCGCGCCACTGCTATGACAACGGAAAGTTTATCCATGGCCTGCTGATTTTGATGCTGCTGTGGACACGAGAATACCAACACCTGTTCACAT
>index
--------------------------------------------------------------------------------------------------------------------------------------------------------------------------------------------------------TTTTTTTTTTTTTTTTTTTTTTTTTTTTTTTTTTTTTTTTTTTTTTTTTTTTTTTTTTTTTTTTTTTTTTTTTTTTTTTTTTTTTTTTTTTTTTTTTTTTTTTTTTTTTTTTTTTTTTTTT-TTTTTTTTTTTTTTTTTTTTTTTTTTTTTTTTTTTTTTTTTTTTTTTTTTTTTTTTTTTTTTTTTTTTTTTTTTTTTTTTTTTTTTTTTTTTTTTTTTTTTTTTTTTTTTTTTTTTTTT-TTTTTTTTTTTTTTTTTTTTTTTTTTTTTTTTTTTTTTTTTTTTTTTTTTT---------------------------------------------------------------------------------------------------------------------------------------------------------------------------------------------------------
>273614N
-GTGCTCATATCAAGTTTTCTAGGTTACAATTACGACCAATTCTCAGGTTGTTTTGCAAAATTGGCGAAGAGATGGAGGCCTACCACATATTATCACGATTTGATAGGGATAATCTGAGTAACGATTAGTTATTGACGAATCCCTTTAATATAGTTTCCACACGAGAATAGGCGCCTACTAAAGAATTGATGAATCTGCTGGTAATTTCTAGGTTTCCATTATTCGGTAAAATATACGGAATGTATTAGNGGTTNTTCATGACGATCAANNATNNNTGAATGGGGATCGGTATTTT-AAGTAATANNNNTACTATTTTNNN-NNNTTTTGCNNNNNNNNNNNCANNNNNNTGTTACATTATTAANNNTAGNNNCGGATTCCACTGAAATCAATAACTANNNNNCATGGCTTGGGCNTTAATTCTTGTGTCATATACAATAA-TATGCTAGTGCCGTGAACACTAGCCNNNNNNGAAATGATCGTTTTCCAACANANNNCGGACGTGGCTCTGATAGTGCTCGACGA-TGGAAATTTCAGCATGCATACTGATGTATNNNAANNNNNNANNNNNNGTNCTATNNNNNTGATTATAGNNNANNNNNNGCGCNACTGCNNNNACAACNNNAAGNNTATNNNTGGCCTNCTGATTTTGATGCTGCNNNGNNCACGAGAANNNNNACANNNNNNCACAT
>322134S
NNNNNNN-NNNNNNNNNN-NNNNNN-NN-NNNNNNNNNNNNTNNNNNNNNNNNTNNNNNNNNNNNNNNNNNNNNNNNNNNNNNNNNNNNNNNNTCNNNANNNNNNAGGGATANNNNNNNNNNNGNNNNNNNNNNNNCNNNNNNNNNNAATANNNNNNCCACACGAGAATNNNCNNNNNNCAAAGAATTGATGAATCNNCTNNTAATTTCTAGGTTTNNNNNNTTCGGTAAANTATACGGAANNNATTAGGGGTTCTNCNTGACGATCAAAGATCCATGAATGGAGATCGGTATTTTTAAGTAATAGTGCTACTATTTTTTT-CCTTTTTGCATTCTGTCGNNNNATATCCTGTTACATTATTAATCTTAGTTTCNNNTTCCANNNNAATCAATAACTATATCCCATGGCTTGGGCCTTAATTCTTGTGTCATATACAATAA-TATGCTAGTGCCGTNNNNACTAGCCAATGAAGAAATGATCGTTTTCCANCACATACCGGACGTGGCTCTGATAGTGCTCGACGA-TGGAAATTTCAGCATGCATACTGATGTATGTCAAGATAACAACTACAGTCCTATCGTCGTGATTATAGGGAATCGACCGCGCCACTGCTATGACAACGGAAAGTTTATCCATGGCCTGCTGATTTTGATGCTGCTGTGGACACGAGAATACCAACACCTGTTCACAT
>378604X
nnnnnnnnnnnnnnnnnnnnnnnnnnnnnnnnnnnnnnnnnnnnnnnnnnnnnnNNNNNNNNNNNNNNNNNNNNNNNNNNNNNNNNNNNNNNNNNNNNNNNNNANNNNNNTANNCTGNNNNNNGNNNNNNNNNNGACGAATNNNNNNNNNNNNNNNNNNNCACGAGAATAGGCNNNNNNNNNAGAATTGATGAATCTGCTGATAATTTCTAGGTTTCCATTATTCGGTAAAATATACGGAATGCATTAGGGGTTCTTCATGAGGATCAAAGATCNNTGAATGGNNNNNNGTATTNNNNNNTAATAGTGCTACTATTTNNNNNNNNNTTTGCATTCTGTCGTTCAATATCCTGTTACATTATTAATCTTAGTTTCGGATTCCACTGAAATCAATAACTATATCCCATGGCTTGGGCCTTAATTCTTGTGTCATATACAATAA-TATGCTAGTGCCGTGAACNNTAGCCAATGAAGAAATGATCGTTTTCCAACACATACCGGACGTGNNNNNNATAGTGCTCGACGAATGGAAATTTCAGCATGCATACTGATGTATGTCAAGATAANNACTACAGTCCTATCGTCGTGATTNTAGGGAATCGACCGCGCCACTGCTATGACAACGGAAAGTTTATCCATGGTCTGCTGNNNTTGATGCTGCTGTGGNNNCGNNNNNNNCAACACCTGCTCACAT
>BC187
nnnnnnnnnnnnnnnnnnnnnnnnnnnnnnnnnnnnnnnnnnnnnnnnnnnnnnnnnnnnnnnnnnnnnnnnnnnnnnnnnnnnnnnnnnnnnnnnnnnnnnnnnnnnnnnnnnnnnnnnnnnnnnnnnnnnnnnnnnnnnnnnnnnnnnnnnnnnnnnnnnnnnnnnnnnnnnnnnnnnnnnnnnnnnnnnnnnnnnnnnnnnnnnnnnnnnnnnnnnnnnnnnnnnnnnnnnnnnnnnnnnnnnnnnnnnnnnnnnnnnnnnnnnnnnnnnnnnnnnnnnnnnnnnnnnnnnnnnnnnnnnnnnnnnnnnnnnnnnnnnnnnnnnnnnnnnnnnnnnnnnnnnnnnnnnnnnnnnnnnnnnnnnnnnnnnnnnnnnnnnnnnnnnnnnnnnnnnnnnnnnnnnnnnnnnnnnnnnnnnnnnnnnnnnnnnnnnnnnnnnnnnnnnnnnnnnnnnnnnnnnnnnnnnnnnnnnnnnnnnnnnnnnnnnnnnnnnnnnnnnnnnnnnnnnnnnnnnnnnnnnnnnnnnnnnnnnnnnnnnnnnnnnnnnnnnnnnnnnnnnnnnnnnnnnnnnnnnnnnnnnnnnnnnnnnnnnnnnnnnnnnnnnnnnnnnnnnnnnNNNNNNNNNNNNNNNNNNNNNNNNNNNNNNNNNNNNNNNNNNNNNNNNNNNNNNNNNNNNNNNNNNNNNNNNNNNN
>DBVPG1106
-N-NNNNNNNNNNNNNNNNNNNNNNNNNNNNNNNNNNNNNNNNNNNNNNNNNNNNNNNNNNNNNNNNNNNNNNNNNNNNNNNNNNNNNNNNNNNNNNNNNNNNNNNNNNNNNNNNNNNNNNNNNNNNNNNNNNNNNNNNNNNNNNNNNNNNNNNNNNNNNNNNNNNNATANNNNNNNNNNNNNNNNNNNNNNNNNNNNNNNNNNNNNNNNNNNNNNNNNNNNNNNNNTAAAATATNCNNNNNNNNNNAGNNNNNNNNNATGACGATCAANNNNNNNTGAATGGGGANCNNTATTTTTANNNAATAGNGNNNCNATTTTTTT-CCTTTTTNNATNNNNTCGTTCAATATCNTGTTACATTATTAATCTTAGTTTCNGNNNCCACTGNAATCAATAACTATNNNCCATGGCTTGGGCCTTAATTCTTGNNNNNTATACAATAA-TATGCTAGTGCCGTGAACANNNGCCAATGAAGAAATGATCGTTTTCCAACACATACNNNACGTGGCTCTGATAGTGCTCGACGA-TGGAAATTTCAGCATGCATACTGATGTATGTCAAGATAACAACTACAGTCCTATCGTCGTGNNNNNNNNNAANNNNNNGCGCCACTGNNNTGACAACGGAAAGNNNNNNNNNNGCCTGCTGATTTNNNTGCTGCTGTGGACACGAGAANACCAANNNCTGTTCACAT
>DBVPG1373
nnnnnnnnnnnnnnnnnnnnnnnnnnnnnnnnnnnnnnnnnnnnnnnnnnnnnnnnnnnnnnnnnnnnnnnnnnnnnnnnnnnnnnnnnnnnnnnnnnnnnnnnnnnnnnnnnnnnnnnnnnnnnnnnnnnnnnnnnnnnnnnnnnnnnnnnnnnnnnnnnnnnnnnnnnnnnnnnnnnnnnnnnnnnnnnnnnnnnnnnnnnnnnnnnnnnnnnnnnnnnnnnnnnnnnnnnnnnnnnnnnnnnnnnnnnnnnnnnnnnnnnnnnnnnnnnnnnnnnnnnnnnnnnnnnnnnnnnnnnnnnnnnnnnnnnnnnnnnnnnnnnnnnnnnnnnnnnnnnnnnnnnnnnnnnnnnnnnnnnnnnnnnnnnnnnnnnnnnnnnnnnnnnnnnnnnnnnnnnnnnnnnnnnnnnnnnnnnnnnnnnnnnnnnnnnnnnnnnnnnnnnnnnnnnnnnnnnnnnnnnnnnnnnnnnnnnnnnnnnnnnnnnnnnnnnnnnnnnnnnnnnnnnnnnnnnnnnnnnnnnnnnnnnnnnnnnnnnnnnnnnnnnnnnnnnnnnnnnnnnnnnnnnnnnnnnnnnnnnnnnnnnnnnnnnnnnnnnnnnnnnnnnnnnnnnnnnnnnnnnnnnnnnnnnnnnnnnnnnnnnnnnnnnnnnnnnnnnnnnnnnnnnnnnnnnnnnnnnnnnnnnnnnnnnnnnnn
>DBVPG1788
nnnnnnnnnnnnnnnnnnnnnnnnnnnnnnnnnnnnnnnnnnnnnnnnnnnnnnnnnnnnnnnnnnnnnnnnnnnnnnnnnnnnnnnnnnnnnnnnnnnnnnnnnnnnnnnnnnnnnnnnnnnnnnnnnnnnnnnnnnnnnnnnnnnnnnnnnnnnnnnnnnnnnnnnnnnnnnnnnnnnnnnnnnnnnnnnnnnnnnnnnnnnnnnnnnnnnnnnnnnnnnnnnnnnnnnnnnnnnnnnnnnnnnnnnnnnnnnnnnnnnnnnnnnnnnnnnnnnnnnnnnnnnnnnnnnnnnnnnnnnnnnnnnnnnnnnnnnnnnnnnnnnnnnnnnnnnnnnnnnnnnnnnnnnnnnnnnnnnnnnnnnnnnnnnnnnnnnnnnnnnnnnnnnnnnnnnnnnnnnnnnnnnnnnnnnnnnnnnnnnnnnnnnnnnnnnnnnnnnnnnnnnnnnnnnnnnnnnnnnnnnnnnnnnnnnnnnnnnnnnnnnnnnnnnnnnnnnnnnnnnnnnnnnnnnnnnnnnnnnnnnnnnnnnnnnnnnnnnnnnnnnnnnnnnnnnnnnnnnnnnnnnnnnnnnnnnnnnnnnnnnnnnnnnnnnnnnnnnnnnnnnnnnnnnnnnnnnnnnnnnnnnnnnnnnnnnnnnnnnnnnnnnnnnnnnnnnnnnnnnnnnnnnnnnnnnnnnnnnnnnnnnnnnnnnnnnn
>DBVPG1853
-GTGCTCATATCAAGTTTTCTAGGTTACAATTACGACCAATTCTCAGGTTGTTTTGCAAAATTGGCGAAGAGATGGAGGCCTACCACATATTATCACGATTTGATAGGGATAATCTGAGTAACGATTAGTTATNGACGAATCCCTTTAATATAGTTTCCACACGAGAATAGGCGCCTACTAAAGAATTGATGAATCTGCTGGTAATTTCTAGGTTTCCATTATTCGGTAAAATATACGGAATGTATTAGGGGTTCTTCATGACGATCAAAGATCCATGAATGGAGATCGGTATTTTTAAGTAATAGTGCTACTATTTTTTTTCCTTTTNGCATTCTGTCGTTCAATATCCTGTNACATTATTAATCTNAGTTTCGGATTCCACTGAAATCAATAACTATATCCCATGGCTTGGGCCTTAATTCTTGTGTCATATACAATAA-TATGCTAGTGCCGTGAACACTAGCCAATGAAGAAATGATCGTTTTCCAACACATACCGGACGTGGCTCTGATAGTGCACGACGA-TGGAAATTTCAGCATGCATACTGATGTATGTCAAGATAACAACTACAGTCCTATCGTCGTGATTATAGGGAATCGACCGCGCCACTGCTATGACAACGGGAAGTTTATCCATGGCCTGCTGATTTTGATGCTGCTGTGGACACGAGAATACCAACACCTGTTCACAT
>DBVPG6040
-GTGCTCATATCAAGTTNNNNANGTNNCAATTACGACCAATTCTCAGGTTGTTTTGCAAAATTGGCGAAGAGATGGAGGCCTACCACATATTATCACGATTTGATAGGGATAATCTGAGTAACGATTAGTTATTGACGAATCCCTTTAATATAGTTTCCACACGAGAATAGGCGCCTACTAAAGAATTGATGAATCTGCTGNTAATTTCTAGGTTTCCNNTATTCGNNNANANANNNGGAATGNATTAGGNNNNNTTCATGANGATNNANNNNNNATGAATGGAGATCGNNNNTTTTAAGTAANNNNNNNACNNNTTTTTT-CCTTTTNNCATNNTGNCNTNCAANNTCCNGTTACATTATTANTCTNAGTTTCGGNTTCCNCNGAAATCAATAACTNNNNCCCANGGNTTGGGCCTTAATTCTTGNGTCANANACAATAAATATGCTAGTGCCGNGAACNCTAGCCAATGAAGAAATGATNGTTTTNCAACACATNCCGGACGTGNNNNNGATAGTGCTCGACGAATGGAAATTTCAGCATGCATACTGATGTATGTCAAGATAACAACTACAGTCCTATCGTCGTGATTATAGGGAATCGACCGCGCCACTGCTATGACAACGGAAAGTTTATCCATGGTCTGCTGATTTTGATGCTGCTGTGGACACGAGAATACCAACACCTGCTCACAT
>DBVPG6044
TGTGCTCATATCAAGTTNNNNNNNNNNNNNTTACGACCAATTCTCAAGTTGTTTTGCAAANNNNGCGAAGANNNNGAGGNNNNNNANNNNNNNNNACGNNNNNNNNNNNnnnnnnnnnnnnnnnnnnnnnnnnnnnnnnnnnnnnnnnnnnnnnnnnnnnnnnnnnnnnnnnnnnnnnnnnnnnnnnnnnnnnnnnnnnnnnnnnnnnnnnnnnnnnnnnnnnnnnnnnnnnnnnnnnnnnnnnnnnnnnnnnnnnnnnnnnnnnnnnnnnnnnnnnnnnnnnnnnnnnnnnnnnnnnnnnnnnnnnnnnnnnnnnnnnnnnnnnnnnnnnnnnnnnnnnnnnnnnnnnnnnnnnnnnnnnnnnnnnnnnnnnnnnnnnnnnnnnnnnnnnnnnnnnnnnnnNNNNNNNNNNNNNNNNNNNNNNNNNNNNNNNNNNNNNNN-NNNNNNNNNNNNNNNNNNNNNNNNNNNNNNNNNNNNNNNNNNNNNNNNNCNNNNNNNNNNNNNNNNNNNNNNNNNNNNNNANNAANNNNNNNNNCAGCATGCATACTGATGTNNNNNNAGATAACAACTACAGTCCTATCGTCGTGATTATAGGGAATCGACCGCGCCACTGCTATGACAACGGAAAGTTTATCCATGGTCTGCTGATTTTGATGCTGCTGTGGACACGAGAATACCAACACCTGCTCACAT
>DBVPG6765
-GTGCTCATATCAAGTTTTCTAGGTTACAATTACGACCAATTCTCAGGTTGTTTTGCAAAATTGGCGAAGAGATGGAGGCCTACCACATATTATCACGATTTGATAGGGATAATCTGAGTAACGATTAGTTATTGACGAATCCCTTTAATATAGTTTCCACACGAGAATAGGCGCCTACTAAAGAATTGATGAATCTGCTGGTAATTTCTAGGTTTCCATTATTCGGTAAAATATACGGAATGTATTAGGGGTTCTTCATGACGATCAAAGATCCATGAATGGAGATCGGTATTTTTAAGTAATAGTGCTACTATTTTTTT-CCTTTTTGCATTCTGTCGTTCAATATCCTGTTACATTATTAATCTTAGTTTCGGATTCCACTGAAATCAATAACTATATCCCATGGCTTGGGCCTTAATTCTTGTGTCATATACAATAA-TATGCTAGTGCCGTGAACACTAGCCAATGAAGAAATGATCGTTTTCCAACACATACCGGACGTGGCTCTGATAGTGCTCGACGA-TGGAAATTTCAGCATGCATACTGATGTATGTCAAGATAACAACTACAGTCCTATCGTCGTGATTATAGGGAATCGACCGCGCCACTGCTATGACAACGGAAAGTTTATCCATGGCCTGCTGATTTTGATGCTGCTGTGGACACGAGAATACCAACACCTGTTCACAT
>K11
nnnnnnnnnnnnnnnnnnnnnnnnnnnnnnnnnnnnnnnnnnnnnnnnnnnnnnnnnnnNNNNNNNNNNNNNNNNNNNNNNNNNNACATATTATCNNNNTTTNNNNNNNNNNNNCTGNNNNNNNNTNNNNNNTNNNNNNNNNNNNNNNNNNNNNNNNNNACACGAGAATAGGCNNNNNNNNNNGAATTGATGAATCTGCTGATAATTTCTAGGTTTCCATTATTCGGTAAAATATACGGAATGCATTAGGGGTTCTTCATGAGGATCAAAGATCCNNNNNTGGAGATCGGTATTTTTAAGTAATAGTGCTACTATTTTTTT-CCTTTTTGCATTCTGTCGTTCAATATCCTGTTACATTATTAATCTTAGTTTCGGATTCCACTGAAATCAATAACTATATCCCATGGCTTGGGCCTTAATTCTTGTGTCATATACAATAA-CATGCTAGTGCCGTGAACACTAGCCAATGAAGAAATGATCGTTTTCCAACACATACCGGACGTGGCTCTGATAGTGCTCGACGAATGGAAATTTCAGCATGCATACNNNNNTATGTCAAGATAACAACTACAGTCCTATCGTCGTGATTATAGGGAATCGACCGCGCCACTGCTATGACAACGGAAAGTTTATCCATGGTCTGCTGATTTTGATGCTGCTGTNNNNNNGNNNNNNNCAACACCTGCTCACAT
>L_1374
-NNGCTCGTATNNNNNTTTCNNNNNNNNNNNNNNGNNNNNNNNTCNNNNNNNTTNNNNNNNNNNNNNNNNNNNNNNNNNNNNNNNNNNNNNNNNNNNNNNNNNNNNNNNNNNNNNNNNNNNNNNNNNNNNNNNNNNNNNNNNNNNNNNNNNNNNNNNNNNNNNNNNNNNNNNNNNNNNNNnnnnnnnnnnnnnnnnnnnnnnnnnnnnnnnnnnnnnnnnnnnnnnnnnnnnnnnnnnnnnnnnnnnnnnnnnnnnnnnnnnnnnnnnnnnnnnnnnnnnnnnnnnnnnnnnnnnnnnnnnnnnnnnnnnnnnnnnnnnnnnnnnnnnnnnnnnnnnnnnnnnnnnnnnnnnnnnnnnnnnnnnnnnnnnnnnnnnnnnnnnnnnnnnnnnnnnnnnnnnnnnnnnnnnnnnnnnnnnnnnnnnnnnnnnnnnnnnnnnnnnnnnnnnnnnnnnnnnnnnnnnnnnnnnnnnnnnnnnnnnnnnnnnnnnnnnnnnnnnnnnnnnnnnnnnnnnnnnnnnnnnnnnnnnnnnnnnnnnnnnnnnnnnnnnnnnnnnnnnnnnnnnnnnnnnnnnnnnnnnnnnnnnnnnnnnnnnnnnnnnnnnnnnnnnnnnnnnnnnnnnnnnnnnnnnnnnnnnnnnnnnnnnnnnnnnnnnnnnnnnnnnnnnnnnnnnnnnnnnnnnnnnnnnnnnnnn
>L_1528
nnnnnnnnnnnnnnnnnnnnnnnnnnnnnnnnnnnnnnnnnnnnnnnnnnnnnnnnnnnnnnnnnnnnnnnnnnnnnnnnnnnnnnnnnnnnnnnnnnnnnnnnnnnnnnnnnnnnnnnnnnnnnnnnnnnnnnnnnnnnnnnnnnnnnnnnnnnnnnnnnnnnnnnnnnnnnnnnnnnnnnnnnnnnnnnnnnnnnnnnnnnnnnnnnnnnnnnnnnnnnnnnnnnnnnnnnnnnnnnnnnnnnnnnnnnnnnnnnnnnnnnnnnnnnnnnnnnnnnnnnnnnnnnnnnnnnnnnnnnnnnnnnnnnnnnnnnnnnnnnnnnnnnnnnnnnnnnnnNNNNNNNNNNNNNNNNNNNNNNNNNNNNNNNNNNNNNNNNNNNNNNNNNNNNNNNNNNNNNNNNNNNNNNNNNNNNNNNNNNNNNNNNNNNNNNNNNNNNNNNN-NNNNNNNNNNNNNNNNNCACTNNNNNNNNNNNNNNTNNNNNNNNNNNNNNACANNNNNNNNNNNNNNCTGATAGNNNNCGACGA-TGGAAATTTCAGCATGCATACTGATGTATGTCAAGATAACAACTACAGTCCTATCGTCGTGATTATAGGGAATCGACCGCGCCACTGCTATGACAACGGAAAGTTTATCCATGGCCTGCTGATTTTGATGCTGCTGTGGACACGAGAATACCAACACCTGTTCACAT
>NCYC110
nnnnnnnnnnnnnnnnnnnnnnnnnnnnnnnnnnnnnnnnnnnnnnnnnnnnnnnNNNNNNNNNNNNNNNNNNNNNNNNNNNNNNNNNNNNNNNNNNNNNNNNANNNNNNNNNNNNNNNNNNNNNNNNNNNNN-NNNNNNNNNNNNNNNNNNNNNNNNNNNNNNNNNNNNNNNNNNNNNNNNNNNNNNNNNNNNNNNGCNNANANNNNNNNNGTTTCCATNNNNNNNNNNNNNANACGNNNTGCATTAGGGNNNNNNNATGAGNATCAAAGATCNATGAATGGAGATCGGTATTTTTAAGTAATAGTGCTACTATTTTTTT-CCTTTTTGTATTCTGTCGTTCAACATCCTGTTACATTATTAATCTTAGTTTCGGATTCCACTGAAATCAATAACTATATCCCATGGCTTGGGCCTTGATTCTTGTGTCATATACAATAA-TATGCTAGTGCCGTGAACACTAGCCAATGAAGAAATGATCGTTTTCCAACACATACCGGACGTGGCTCTGATAGTGCTCGACGAATGGAAATTTCAGCATGCATACTGATGTATGTCAAGATAACAACTACAGTCCTATCGTCGTGATTATAGGGAATCGACCGCGCCACTGCTATGACAACGGAAAGTTTATCCATGGTCTGCTGATTTTGATGCTGCTGTGGACACGAGAATACCAACACCTGCTCACAT
>NCYC361
-GTGCTCATATCAAGTTTTCTAGGTTACAATTACGACCAATTCTCAGGTTGTTTTGCAAAATTGGCNAAGNNNNNNAGGCCTACCACATATTATCACGATTTGATAGGGATAATCTGAGTAACNNTTNGTTATTGACNNATCCCTTTAATATAGTTTCCACACGANNNNNNNCGCCTACTNNNNNNNNNNNNNNNNNGCTGGNNNNNNNNNNNNNNNNNNNNTTNNNTAAANNNNNNNNNNNNNNNNNNNNNNNNNNNNNGNNNNNNNNNNNNNNNNGNNTNNNNNNNNNNNNNNTTNNNNNNNNNNNNNNNNNNNNNNNN-NNNNNNNNNNNNNNNNNNNNNNNNNNNNNNNNNNNNNNNNNNNNNNNNNNNNNNNNNNNNNNNNNNNNNNNNNNNNNNNNNNNNNNNNNNNNNNNNNNNNNNNNNNNNNNNNNNNNNNN-NNNNNNNNNNNNNNNNNNNNNNNNNNNNNNNNNNNNNNNNNNNNNNNNNNNNNNNNNNNNNNNNNNNNNNNNNNNNNNNNNNNN-NNNNNNNNNNNNNNNNNNNNNNNNNnnnnnnnnnnnnnnnnnnnnnnnnnnnnnnnnnnnnnnnnnnnnnnnnnnnnnnnnnnnnnnnnnnnnnnnnnnnnnnnnnnnnnnnnnnnnnnnnnnnnnnnnnnnnnnnnnnnnnnnnnnnnnnnnnnnnnnnnnnnnnn
>RM11_1A
-GTGCTCATATCAAGTTTTCTAGGTTACAATTACGACCAATTCTCAGGTTGTTTTGCAAAATTGGCGAAGAGATGGAGGCCTACCACATATTATCACGATTTGATAGGGATAATCTGAGTAACGATTAGTTATTGACGAATCCCTTTAATATAGTTTCCACACGAGAATAGGCGCCTACTAAAGAATTGATGAATCTGCTGGTAATTTCTAGGTTTCCATTATTCGGTAAAATATACGGAATGTATTAGGGGTTCTTCATGACGATCAAAGATCCATGAATGGAGATCGGTATTTTTAAGTAATAGTGCTACTATTTTTTT-CCTTTTTGCATTCTGTCGTTCAATATCCTGTTACATTATTAATCTTAGTTTCGGATTCCACTGAAATCAATAACTATATCCCATGGCTTGGGCCTTAATTCTTGTGTCATATACAATAA-TATGCTAGTGCCGTGAACACTAGCCAATGAAGAAATGATCGTTTTCCAACACATACCGGACGTGGCTCTGATAGTGCTCGACGA-TGGAAATTTCAGCATGCATACTGATGTATGTCAAGATAACAACTACAGTCCTATCGTCGTGATTATAGGGAATCGACCGCGCCACTGCTATGACAACGGAAAGTTTATCCATGGCCTGCTGATTTTGATGCTGCTGTGGACACGAGAATACCAACACCTGTTCACAT
>S288c
nNNNCTNNNNTCAAGTTTTCTAGGTTACAATTACGACCAATTCTCAGGTTGTTTTGCAAAATNGGCGAAGAGATGGAGGCCTACCACATATTATCACGATTTGNNNNGGNNNNNNNNNGTAACGATTAGTNATTGACGAATCCCTTTAATATAGTTTCCACACGAGAATNNNNNNNNNnnnnnnnnnnnnnnnnNNNNNNNNNNNNNNNNAGGTTTCCATTATTCGGTAAAATATACGGAATGTATTAGGGGTTCTTCATGACGATCAAAGATCCATGAATGGAGANCGGTATTTTTAAGTAATAGTGCTACTATNNNNNNnNNNNNNNNNnTTCTGTCGTTCAATATCCTGTTACATTATTAANNNNNNNNNNNNNNNNNNNNNNNNNNNNNNNNNNNNNNNNNNNNNNNNNNNNNNNNNNNNNNNNNNATATACAATAA-TATGCNNNNNNNNTGAACACTNNNNNNNNNAGAAATGATCGTTTTCCAACACATACCGGACGTGGCTCTGATAGTGCTCGANGA-TGGAAATTTCAGCATGCATNCTGATGTATGTCAAGATAACAACTACAGTCCTATCGTCGTGATTATAGGGAATCGACCGCGCCACTGCTATGACAACGGAAAGTTTATCCATGGCCTGCTGNTTTTGATGCTGCTGTGGACACGAGAATACCAACACCTGTTCACAT
>SK1
TGTGCTCATATCAAGTTTTTTACGTTACAATTACGACCAATTCTCAAGTTGTTTTGCAAAATTGGCGAAGAGATGGAGGCCTACCACATATTATCACGATTTGATAGGGATAATCTGAGTAACGATTAGTTATTGACGAATCCCTTTAATATAGTTTCCACACGAGAATAGGCGCGTACTAAAGAATTGATGAATCTGCTGATAATTTCTAGGTTTCCATTATTCGGTAAAATATACGGAATGCATTAGGGGTTCTTCATGAGGATCAAAGATCCATGAATGGAGATCGGTATTTTTAAGTAATAGTGCTACTATTTTTTT-CCTTTTTGTATTCTGTCGTTCAACATCCTGTTACATTATTAATCTTAGTTTCGGATTCCACTGAAATCAATAACTATATCCCATGGCTTGGGCCTTGATTCTTGTGTCATATACAATAA-TATGCTAGTGCCGTGAACACTAGCCAATGAAGAAATGATCGTTTTCCAACACATACCGGACGTGGCTCTGATAGTGCTCGACGAATGGAAATTTCAGCATGCATACTGATGTATGTCAAGATAACAACTACAGTCCTATCGTCGTGATTATAGGGAATCGACCGCGCCACTGCTATGACAACGGAAAGTTTATCCATGGTCTGCTGATTTTGATGCTGCTGTGGACACGAGAATACCAACACCTGCTCACAT
>UWOPS03_461_4
NNNNNNNNNNNNNNNNNNNNNNNNNNNNNNNNNNNNNNNNNNNNNNNNNNNNTNNNNAANNNNNNNNNNNNNNNNNNNNNNNNNNNNNNNNNNNNNNGANNTGATAGGGANNNNNNNANTAACGATTAGTTATTGANNNNNNNCTTTNNNATAGTTTCNNNACGANNNNAGGCGCNNNNNAAAGAATTGATNNNNCTGCTGANNNNNNCTAGGTTTCCATTATTCGGTAAAATATACGGAATGCATTAGGGGTTCTTCATGAGGATCAAAGATCCATGAATGGAGATCGGTATTTTTAAGTAATAGTGCTACTATTTNNNNNNNNNTTTGCATTCTGTCGTTCAATATCCTGTTACATTATTAATCTTAGTTTCGGATTCCACTGAAATCAATAACTANNNNNCATGGCTTGGGCCTTAATTCTTGTGTCATATACAATAA-TATGCTAGTGCGGTGAACACTAGCCAATGAAGAAATGATCGTTTTCCAACACATACCGGACGTGGCTCTGATAGTGCTNNNNNA-NNNNNCTTTCAGCATGCATACTGATGTATGTCAAGATAACAACTANNNTCCTATCGTCGTGATTNNNNNGAATCGACCGCGNNNNNNCTATGANNACGGAAAGTTTATCCATGGTCTGCTGATTTTGATGCTGCTGNNNNNNNNNNNNTACCAACACCTGCTCACAT
>UWOPS05_217_3
TGTGCTCATATCAAGTTTTTTACGTTACAATTACGACCAATTCTCAGGTTGTTTTGCAAAATTGGCGAAGAGATGGAGGCCTACCACATATTATCACGATTTGATAGGGATAATCTGAGTAACGATTAGTTATTGACGAATCCCTTTAATATAGTTTCCACACGAGAATAGGCGCCTACTAAAGAATTGATGAATCTGCTGATAATTTCTAGGTTTCCATTATTCGGTAAAATATACGGAATGCATTAGGGGTTCTTCATGAGGATCAAAGATCCATGAATGGAGATCGNTANNNNNNNNNNNNNNNNNNNNNNNNNNNNNNNNNNNNNNNNNNNNNNNNNNNNNNNNNNNNNNNNNNNNNNNNNNNNNNNN-NNNNNNNNNNNNNNNNNNNNN-NNNNNNnnnnnnnnnnnnnnnnnnnnnnnnnnnnnnnnnnnnnnnnnnnnnnnnnnnnnnnnnnnnnnnnnnnnnnnnnnnnnnnnnnnnnnnnnnnnnnnnnnnnnnnnnnnnnnnnnnnnnnnnnnnnnnnnnnnnnnnnnnnnnnnnnnnnnnnnnnnnnnnnnnnnnnnnnnnnnnnnnnnnnnnnnnnnnnnnnnnnnnnnnnnnnnnnnnnnnnnnnnnnnnnnnnnnnnnnnnnnnnnnnnnnnnnnnnnnnnnnnnnnnnnnnnnnnnnnnnnnnnnnnnnnnnnnnnnnn
>UWOPS05_227_2
nnnnnnnnnnnnnnnnnnnnnnnnnnnnnnnnnnnnnnnnnnnnnnnnnnnnnnnnnnnnnnnnnnnnnnnnnnnnnnnnnnnnnnnnnnnnnnnnnnnnnnnnnnnnnnnnnnnnnnnnnnnnnnnnnnnnnnnnnnnnnnnnnnnnnnnnnnnnnnnnnnnnnnnnnnnnnnnnnnnnnnnnnnnnnnnnnnnnnnnnnnnnnnnnnnnnnnnnnnnnnnnnnnnnnnnnnnnnnnnnnnnnnnnnnnnnnnnnnnnnnnnnnnnnnnnnnnnnnnnnnnnnnnnnnnnnnnnnnnnnnnnnnnnnnnnnnnnnnnnnnnnnnnnnnnnnnnnnnnnnnnnnnnnnnnnnnnnnnnnnnnnnnnnnnnnnnnnnnnnnnnnnnnnnnnnnnnnnnnnnnnnnnnnnnnnnnnnnnnnnnnnnnnnnnnnnnnnnnnnnnnnnnnnnnnnnnnnnnnnnnnnnnnnnnnnnnnnnnnnnnnnnnnnnnnnnnnnnnnnnnnnnnnnnnnnnnnnnnnnnnnnnnnnnnnnnnnnnnnnnnnnnnnnnnnnnnnnnnnnnnnnnnnnnnnnnnnnnnnnnnnnnnnnnnnnnnnnnnnnnnnnnnnnnnnnnnnnnnnnnnnnnnnnnnnnnnnnnnnnnnnnnnnnnnnnnnnnnnnnnnnnnnnnnnnnnnnnnnnnnnnnnnnnnnnnnnn
>UWOPS83_787_3
nnnnnnnnnnnnnnnnnnnnnnnnnnnnnnnnnnnnnnnnnnnnnnnnnnnnnnnnnnnnnnnnnnnnnnnnnnnnnnnnnnnnnnnnnnnnnnnnnnnnnnnnnnnnnnnnnnnnnnnnnnnnnnnnnnnnnnnnnnnnnnnnnnnnnnnnnnnnnnnnnnnnnnnnnnnnnnnnnnnnnnnnnnnnnnnnnnnnnnnnnnnnnnnnnnnnnnnnnnnnnnnnnnnnnnnnnnnnnnnnnnnnnnnnnnnnnnnnnnnnnnnnnnnnnnnnnnnnnnnnnnnnnnnnnnnnnnnnnnnnnnnnnnnnnnnnnnnnnnnnnnnnnnnnnnnnnnnnnnnnnnnnnnnnnnnnnnnnnnnnnnnnnnnnnnnnnnnnnnnnnnnnnnnnnnnnnnnnnnnnnnnnnnnnnnnnnnnnnnnnnnnnnnnnnnnnnnnnnnnnnnnnnnnnnnnnnnnnnnnnnNNNNNNNNNNNNNNN-NNNNCGTNNNNNNNNNNNNNNNNNNNNNNNNNNNNNNNNNNNNNNNNNNATGGAAATTTCAGCATNNNNNNNNNNNNNNNTCAAGATAACANNNNNNNNNNNNNCGTCNNNATNNNNNNGAATCGACCGCGCNNNNNNNNNGACAACGGAAAGTTTATCCATGGTCTGCTGATTTTGATGCTGCTGTGGACACGAGANNACCAACACCTGCTCACAT
>UWOPS87_2421
nnnnnnnnnnnnnnnnnnnnnnnnnnnnnnnnnnnnnnnnnnnnnnnnnnnnnnnnnnnnnnnnnnnnnnnnnnnnnnnnnnnnnnnnnnnnnnnnnnnnnnnnnnnnnnnnnnnnnnnnnnnnnnnnnnnnnnnnnnnnnnnnnnnnnnnnnnnnnnnnnnnnnnnnnnnnnnnnnnnnnnnnnnnnnnnnnnnnnnnnnnnnnnnnnnnnnnnnnnnnnnnnnnnnnnnnnnnnnnnnnnnnnnnnnnnnnnnnnnnnnnnnnnnnnnnnnnnnnnnnnnnnnnnnnnnnnnnnnnnnnnnnnnnnnnnnnnnnnnnnnnnnnnnnnnnnnnnnnnnnnnnnnnnnnnnnnnnnnnnnnnnnnnnnnnnnnnnnnnnnnnnnnnnnnnnnnnnnnnnnnnnnnnnnnnnnnnnnnnnnnnnnnnnnnnnnnnnnnnnnnnnnnnnnnnnnnnnnnnnnnnnnnnnnnnnnnnnnnnnnnnnnnnnnnnnnnnnnnnnnnnnnnnnnnnnnnnnnnNNNNNNNNNNNNNNNNNNNNNNNNTGCATACTGATNTNNNNNNNNNNNNNAACTANNGTCCNNTCGTNGNGATNATAGGGANTCGACCGCGCCACTGNNNNGANAACGGAAAGTTTANCCATGNTCTGCTGATTTNGANGCTGCTGTGNACACGAGANTACCANCACCTGCTCACAT
>W303
-NNNNNNNNNNNNNNNNNNNNNNNNNNNNNNNNNNNNNNNNNNNNNNNNNNNNNNNNNNNNNNNNNNNNNNNNNNNNNNNNNNNCACATATTNTCACGATTTGATAGGGATAATCTGAGTAACGATTAGTTATTGACGAATCCCTTTAATATAGTTTCCACACGAGAATAGGCGCCTACTAAAGAATTGATGAATCTGCTGGTAATTTCTAGGTTTCCATTATTCGGTAAAATATACGGAATGTATTAGGGGTTCTTCATGACGATCAAAGATCCATGAATGGGGATCGGTATTTT-AAGTAATAGTGCTACTATTTTTTT-CCTTTTTGCATTCTGTCGTTCAATATCCTGTNACATTATTAATCTTAGTTTCGGATTCCACTGAAATCAATAACTATATCCCATGGCTTGGGCCTNAATTCTTGTGTCATATACAATAA-TATGCTAGTGCCGTGAACACTAGCCAATGAAGAAATGATCGTTTTCCAACACATACCGGACGTGGCTCTGATAGTGCTCGACGA-TGGAAATTTCAGCATGCATACTGATGTATGTCAAGATAACAACTACAGTCCTATCGTCGTGATTATAGGGAATCGACCGCGCCACTGCTATGACAACGGAAAGTTTATCCATGGCCTGCTGATTTTGATGCTGCTGTGGACACGAGAATACCAACACCTGTTCACAT
>Y12
TGTGCTCATATCAAGTTTTTTACGTTACAATTACGACCAATTCTCAGGTTGTTTTGCAAAATTGGCGAGGAGATGGAGGCCTACCACATATTATCACGATTTGATAGGGATAATCTGAGTAACGATTAGTTATTGACGAATCCCTTTAATATAGTTTCCGCACGAGAATAGGCGCCTACTAAAGAATTGATGAATCTGCTGATAATTTCTAGGTTTCCATTATTCGGTAAAATATACGGAATGCATTAGGGGTTCTTCATGAGGATCAAAGATCCATGAATGGAGACCGGTATTTTTANGTAATAGTGCTACTATTTTTTT-CCTTTTTGCATTCTGTCGTTCAATATCCTGTTACATTATTAATCTTAGTTTCGGATTCCACTGAAATCAATAACTATATCCCATGGCTTGGGCCTTAATTCTTGTGTCATATACAATAAATATGCTAGTGCCGTGAACACTAGCCAATGAAGAAATGATCGTTTTCCAACACATACCGGACGTGGCTCTGATAGTGCTCGACGAATGGAAATTTCAGCATGCATACTGATGTATGTCAAGATAACAACTACAGTCCTATCGTCGTGATTATAGGGAATCGACCGCGCCACTGCTATGACAACGGAAAGTTTATCCATGGTCTGCTGATTTTGATGCTGCTGTGGACACGANNNNNNNNACACNTGCTCACAT
>Y55
TGTGCTCATATCAAGTTTTTTACGTTACAATTACGACCAATTCTCAAGTTGTTTTGCAAAATTGGCGAAGAGATGGAGGCCTACCACATATTATCACGATTTGATAGGGATAATCTGAGTAACGATTAGTTATTGACGAATCCCTTTAATATAGTTTCCACACGAGAATAGGCGCGTACTAAAGAATTGATGAATCTGCTGATAATTTCTAGGTTTCCATTATTCGGTAAAATATACGGAATGCATTAGGGGTTCTTCATGAGGATCAAAGATCCATGAATGGAGATCGGTATTTTTAAGTAATAGTGCTACTATTTTTTT-CCTTTTTGTATTCTGTCGTTCAACATCCTGTTACATTATTAATCTTAGTTTCGGATTCCACTGAAATCAATAACTATATCCCATGGCTTGGGCCTTGATTCTTGTGTCATATACAATAA-TATGCTAGTGCCGTGAACACTAGCCAATGAAGAAATGATCGTTTTCCAACACATACCGGACGTGGCTCTGATAGTGCTCGACGAATGGAAATTTCAGCATGCATACTGATGTATGTCAAGATAACAACTACAGTCCTATCGTCGTGATTATAGGGAATCGACCGCGCCACTGCTATGACAACGGAAAGTTTATCCATGGTCTGCTGATTTTGATGCTGCTGTGGACACGAGAATACCAACACCTGCTCACAT
>Y9
NNNGCTNNNNNNNNNNNNNNNNNNNNNNANNNNNNNNNNNNNNNNNNGNTGTTTTNNNNAATNNGCGAGGAGATGGANNNNNACCACATATNNNNNNGATTTGATAGGGATAANNNNAGTAACGATTAGNTATTGACNNNNNNCTTTAATATAGTTTCCGCACGAGAATAGGCGCCTACTAAAGAATTGATGAATCTGCTGATAATTTCTAGGTTTCCATTATTCGGTAAAATATACGGAATGCATTAGGGGTTCTTCATGAGGATCAAAGATCCATGAATGGAGACCGGTATTTTNAAGTAATAGTGCTACTATTTTTTT-CCTTTTTGCATTCTGTCGTTCAATATCCTGTTACATTATTAATCTTAGTTTCGGATTCCACTGAAATCAATAACTATATCCCATGGCTTGGGCCTTAATTCTTGTGTCATATACAATAAATATGCTAGTGCCGTGAACACTAGCCAATGAAGAAATGATCGTTTTCCAACACATACCGGACGTGGCTCTGATAGTGCTCGACGAATGGAAATTTCAGCATGCATACTGATGTATGTCAAGATAACAACTACAGTCCTATCGTCGTGATTATAGGGAATCGACCGCGCCACTGCTATGACAACGGAAAGTTTATCCATGGTCTGCTGATTTTGATGCTGCTGTGGACACGAGAATACCAACACCTGCTCACAT
>YIIc17_E5
-GTGCTCATATNNNNNNTTNNNNNNTACAATTACGACCAATTNNNNNNNTGTTTTGCAAANNNNNNNNNNNNNNNNNNNNCTANNANNNATTATCACGANNNNNNNNNNNNNNNNNNNNNNNNGNNNNNNNNnnnnnnnnnnnnnnnnnnnnnnnnnnnnnnnnnnnnnnnnnnnnnnnnnnnnnnnnnnnnnnnnnnnnnnnnnnnnnnnnnnnnnnnnnnnnnnnnnnnnnnnnnnnnnnnnnnnnnnnnnnnnnnnnnnnnnnnnnnnnnnnnnnnnnnnnnnnnnnnnnnnnnnnnnnnnnnnnnnnnnnnnnnnnnnnnnnnnnnnnnnnnnnnnnnnnnnnnnnnnnnnnnnnnnnnnnnnnnnnnnnnnnnnnnnnnnnnnnnnnnnnnnnnnnnnnnnnnnnnnnnnnnnnnnnnnnnnnnnnnnnnnnnnnnnnnnnnnnnnnnnnnnnnnnnnnnnnnnnnnnnnnnnnnnnnnnnnnnnnnnnnnnnnnnnnnnnnnnnnnnnnnnnnnnnnnnnnnnnnnnnnnnnnnnnnnnnnnnnnnnnnnnnnnnnnnnnnnnnnnnnnnnnnnnnnnnnnnnnnnnnnnnnnnnnnnnnnnnnnnnnnnnnnnnnnnnnnnnnnnnnnnnnnnnnnnnnnnnnnnnnnnnnnnnnnnnnnnnnnnnnnnnnnnnnnnnnnnnnnnnn
>YJM789
-GTGCTCATATCAAGTTTTCTAGGTTACAATTACGACCAATTCTCAGGTTGTTTTGCAAAATTGGCGAAGAGATGGAGGCCTACCACATATTATCACGATTTGATAGGGATAATCTGAGTAACGATTAGTTATTGACGAATCCCTTTAATATAGTTTCCACACGAGAATAGGCGCCTACTAAAGAATTGATGAATCTGCTGGTAATTTCTAGGTTTCCATTATTCGGTAAAATATACGGAATGTATTAGGGGTTCTTCATGACGATCAAAGATCCATGAATGGAGATCGGTATTTTTAAGTAATAGTGCTACTATTTTTTT-CCTTTTTGCATTCTGTCGTTCAATATCCTGTTACATTATTAATCTTAGTTTCGGATTCCACTGAAATCAATAACTATATCCCATGGCTTGGGCCTTAATTCTTGTGTCATATACAATAA-TATGCTAGTGCCGTGAACACTAGCCAATGAAGAAATGATCGTTTTCCAACACATACCGGACGTGGCTCTGATAGTGCTCGACGA-TGGAAATTTCAGCATGCATACTGATGTATGTCAAGATAACAACTACAGTCCTATCGTCGTGATTATAGGGAATCGACCGCGCCACTGCTATGACAACGGAAAGTTTATCCATGGCCTGCTGATTTTGATGCTGCTGTGGACACGAGAATACCAACACCTGTTCACAT
>YJM975
-GTGCTCATATCAAGTTTTCTAGGTTACAATTACGACCANTTCTCAGGTTGTTTTGCAANNTTGGCGAAGAGATGGAGGCCTACCACATATTATCACGATTTGATAGGGATAATCTGAGTAACGATTAGTTATTGACGAATCCCTTTANTATAGTTNCCACACGAGANTAGGCGCNTACTAAAGAATNGATGANTCTGCTGGTAATTNCTAGNTTTCCATTATNCGNTAAANTATACGNNATGTATTAGGGGTNCTTCNTGACGATCAAAGATCCATGAATGGGGATCGGTATTTTTAAGTAATAGTGCTACTATTTTTTT-CCTTTTTGCATTCTGTCGTTCAATATCCTGTTACATTATTAATCTTAGTTTCGGATTCCACTGAAATCAATAACTATATCCCATGGCTTGNGCCTTAATTCTTGTGTCATATACAATAA-TATGCTAGTGCCGTGNNNACTAGCCAATGAANNNNTGATCGTTTTCCNNCACATACCGGACGTGGCTCTGATNGTGCTCGANNN-TNGAAATTNCNGCATGCATACTGATGTATGTNNNNNNNACAACTACNNNNNNNNNNNNGNNNNNNNNNNNNNNNNNNNNNNNNNNNNNNNNNNNNNNNNNNNNNNNNNNNNNNNNNNNNNNNNNNNNNNNNNNNNnnnnnnnnnnnnnnnnnnnnnnnnnnnnnnnn
>YJM978
-NNNNNNNNNNNNAGTTTTCNANGTTACANTTACGACCAATTCTCAGGTTGTTTTGCAAAATTGGNGAAGAGATGGAGGCCTACCACATATTATCACGATTTGATAGGGATAATCTGAGTAACGATTAGTTATTGACGAATCCCTTTAATATAGTTTCCACACGAGAATAGGCGCCTACTAAAGAATTGATGAATCTGCTGGTAATTTCTAGGTTTCCATTATTCGGTAAAATATACGGAATGTATTAGGGGTTCTTCATGACGATCAAAGATCCATGAATGGGGATCGNTATTTTTAAGTAATAGTGCTACTATTTTTTT-CCTTTTTGCATTCTGTCGTTCAATATCCTGTTACATTATTAATCTNAGTTTCGGATTCCACTGAAATCAATAACTATATCCCATGGCTTGGGCCTTAATTCTTGTGTCATATACAATAA-TATGCTAGTGCCGTGAACACTAGCCAATGAAGAAATGATCGTTTTCCAACACATACCGGACGTGGCTCTGATAGTGCTCGACGA-TGGAAATTTCAGCATGCATACTGATGTATGTCAAGATAACAACTACAGTCCTATCGTCGTGATTATAGGGAATCGACCGCGCCACTGCTATGACAACGGAAAGTTTATCCATGGCCTGCTGATTTTGATGCTGCTGTGGACACGAGAATACCAACACCTGTTCACAT
>YJM981
-GTGCTCATATCAAGTTTTCTAGGTTACAATTACGACCAATTCTCAGGTTGTTTTGCAAANTTGGCGAAGAGATGGAGGCCTACCACATATTATCACGATTTGATAGGGATAATCTGAGTAACGATTAGTTATTGACGAATCCCTTTAATATAGTTTCCACACGAGAATAGGCGCCTACTAAAGAATTGATGAATCTGCTGGTAATTTCTAGGTTTCCATTATTCGGTAAAATATACGGAATGTATTAGGGGTTCTTCATGACGATCAAAGATCCATGAATGGGGATCGGTATTTTTAAGTAATAGTGCTACTATTTTTTT-CCTTTTTGCATTCTGTCGTTCAATATCCTGTTACATTATTAATCTTAGTTTCGGATTCCACTGAAATCAATAACTATATCCCATGGCTTGGGCCTTAATTCTTGTGTCATATACAATAA-TATGCTAGTGCCGTGAACACTAGCCAATGAAGAAATGATCGTTTTCCAACACATACCGGACGTGGCTCTGATAGTGCTCGACGA-TGGAAATTTCAGCATGCATACTGATGTATGTCAAGATAACAACTA-AGTCCTATCGTCGTGATTATAGGGAATCGACCGCGCCACTGCTATGACAACGGAAAGTTTATCCATGGCCTGCTGATTTTGATGCTGCTGTGGACACGAGAATACCAACACCTGTTCACAT
>YPS128
TGTGCTCATATCAAGTTTTTTACGTTACAATTACGACCAATTCTCAGGTTGTTTTGCAAANTTGGCGAAGAGATGGAGGCCTACCACATATTATCACGATTTGATAGGGATAATCTGAGTAACGATTAGTTATTGACGAATCCCTTTAATATAGTTTCCACACGAGAATAGGCGCCTACTAAAGAATTGATGAATCTGCCGATAATTTCTAGGTTTCCATTATTCGGTAAAATATACGGAATGCATTAGGGGTTCTTCATGAGGATCAAAGATCCATGAATGGAGACCGGTATTTTTAAGTAATAGTGCTACTATTTTTTT-CCTTTTTGCATTCTGTCGTTCAATATCCTGTTACATTATTAATCTTAGTTTCGGATTCCACTGAAATCAATAACTATATCCCATGGCTTGGGCCTTAATTCTTGTGTCATATACAATAA-TATGCTAGTGCCGTGAACACTAGCCAATGAAGAAATGATCGTTTTCCAGCACATACCGGACGTGGCTCTGATAGTGCTCGACGAATGGAAATTTNAGCATGCATACTGATGTATGTCAAGATAACAACTACAGTCCTATCGTCGTGATTATAGGGAATCGACCGCGCCACTGCTATGACAACGGAAAGTTTATCCATGGTCTGCTGATTTTGATGCTGCTGTGGACACGAGAATACCAACACCTGCTCACAT
>YPS606
TGTGCTCATATCAAGTTTTTTACGTTACAATTACGACCAATTCTCAGGTTGTTTTGCAAAATTGGCGAAGAGATGGAGGCCTACCACATATTATCACGATTTGATAGGGATAATCTGAGTAACGATTAGTTATTGACGAATCCCTTTAATATAGTTTCCACACGAGAATAGGCGCCTACTAAAGAATTGATGAATCTGCCGATAATTTCTAGGTTTCCATTATTCGGTAAAATATACGGAATGCATTAGGGGTTCTTCATGAGGATCAAAGATCCATGAATGGAGACCGGTATTTTTAAGTAATAGTGCTACTATTTTTTT-CCTTTTTGCATTCTGTCGTNCAATATCCTGTTACATTATTAATCTTAGTTTCGGATTCCACTGAAATCAATAACTATATCCCATGGCTTGGGCCTTAATTCTTGTNTCATATACAATAA-TANGCNAGNGCCGTGAACACTAGCCANTGANGAAATGATCGTTTTCCAGCNCATACCGGANGTGGCTCTGATAGTGCTCGACGAATGGAAATTTCAGCATGCATACTGATGTATGTCAAGATAACAACTACAGTCCTATCGTCGTGATTATAGGGAATCGACCGCGCCACTGCTATGACAACGGAAAGTTTATCCATGGTCTGCTGATTTTGATGCTGCTGTGGANNNNNNNNNNNNNACACCTGCTNNNAT
>YS2
-GTGCTCATATCAAGTTTTCTAGGTTACAATTACGACCAATNNNNNGGTTGTTTTGCAAAATTGGCGAAGAGATGGAGGCCTACCACATATTATCACGATTTGATAGGGATAATCTGAGTAACGATTAGTTATTGACGAATCCCTTTAATATAGTTTCCACACGAGAATAGGCGCCTACTAAAGAATTGATGAATCTGCTGGTAATTTCTAGGTTTCCATTATTCGGTAAAATATACGGAATGTATTAGGGGTTCTTCATGACGATCAAAGATCCATGAATGGAGATCGGTATTTTTAAGTAATAGTGCTACTATTTTTTT-CCTTTTTGCATTCTGTCGTTCAATATCCTGTTACATTATTAATCTTAGTTTCGGATTCCACTGAAATCAATAACTATATCCCATGGCTTGGGCCTTAATTCTTGTGTCATATACAATAA-TATGCTAGTGCCGTGAACACTAGCCAATGAAGAAATGATCGTTTTCCAACACATACCGGACGTGGCTCTGATAGTGCNCGACGA-TGGAAATTTCAGCATGCATANTGATGTATGTCNAGATAACAACTACAGTCCTATCGNNNNGATTATNGGGAATNNNNNNCGNNNNTGCTATGACAACGGGAAGTTTNTCCANGGCNTGCTGATTTTNATGCTGCTGTGGACANNAGAANACCAACACCTGTNNACAN
>YS4
-GTNNNNNNNNCAAGTTNNNNNNNNNNNNNNNNNNACCAATTCTCAGGTTGTTTTGCAAAATTGGCGAAGAGATGGAGGCGTACCACATATTATCACGATTTGATAGGGATAATCTGAGTAACGATTAGTTATTGACGAATCCCTTTAATATAGTTTCCACACGAGAATAGGCGCCTACTAAAGAATTGATGAATCTGCTGGTAATTTCTAGGTTTCCATTATTCGGTAAAATATACGGAATGTATTAGGGGTTCTTCATGACGATCAAAGATCCATNNNNGGNNNNNNGTATTTTTAAGTAATAGTGCTACTATTTTTTT-CCTTTTTGCATTCTGTCGTTCAATATCCTGTTACATTATTAATCTTAGTTTCGGATTCCACTGAAATCAATAACTATATCCCATGGCTTGGGCCTTAATTCTTGTGTCATATACAATAA-TATGCTAGTGCCGTGAACACTAGCCAATGAAGAAATGATCGTTTTCCAACACATACCGGNNGTGGCTCTGATAGTGCTCGACGN-NNNNNNNNNCAGCATGCATACNNNNNNNNNNCNNGNNNNNNNCTACAGTNNTNTNGTCNNNNNNNNNNNNNNNNNNNNNNNNNNNTGCNNNNNNNNNNNNNNNNNNNNNNATNNNNTNNNNNNNNNNNNNNNNNNNNNNNNNNNNNNNNNNNNNNNNNNNNNNNNNN
>YS9
-NNNNNNNNNNNNNNNNNNNNNNNNNNNNNNNNNNNNNNNNNNNNNNNNNNNNNNNNNNNNNNNNNNNNNNNNNNNNNNNNNNNNNNNNNNNNNNNNNNNNNNNNNNGGANNNNNNNNNNNNNNATTANNNNNNGNCNNANNNNTNNNNTATAGNNNNNNNNNNNNAANNNNNNNNNNCCAAAGNNNNNNNNNNNNNNNNGGTAATNNNNANNNNNNNNNTATTCGGTAAAANNNNNGGAATGTATTAGGGGNTCNNNATGNCGATCAAAGATNNNTNANTNGAGATCGGNNNNTNNAANNAATANNNCTACNNNNNNNNN-NNNNNNNNNNNNNNNNCGTTCANNNNNNNNTTNNNNNNNNNNNNNNNNNNNNNNNNNNNNNTGAAANNNNNNNCTNNNNNNCATGGCTTGGGCCTTAATTCTTGTGTCATATACAATAA-TATGCTAGTGCCGTGAACACTAGCCAATGAAGAAATGATCGTTTTCCAACACATACCGGACGTGGCTCTGATAGTGCTCGACGA-TGGAAATTTCAGCATGCATACTGATGTATGTCAAGATAACAACTACAGTCCTATCGTCGTGATTATAGGGAATCGACCGCGCCACTGCTATGACAACGGAAAGTTTATCCATGGCCTGCTGATTTTGATGCTGCTGTGGACACGAGAATACCAACACCTGTTCACAT
