# Supplementary material for: Evolutionary Genomics of Transposable Elements in Saccharomyces cerevisiae
Source: PLoS One. 2012 Nov 30;7(11):e50978. doi: 10.1371/journal.pone.0050978 (PMC3511429; doi:10.1371/journal.pone.0050978)
Supplement: File S7 — ZIP archive of SGRP strain alignments used for population genomic analyses. Alignments of the orthologous genomic region in each SGRP strain corresponding to each Ty insertion in our re-annotation of the S. cerevisiae reference genome. N’s represent low quality (<Q40 phred score) or missing data, primarily due to the low-coverage sequence of many SGRP strains. The DNA sequence of sacCer2 is included as “REF” and each alignment includes the TE locus and 200 bp of DNA sequence on either side of the Ty insertion site. A dummy sequence shows the position of each TE in the alignment with “T”s. (ZIP) [file pone.0050978.s007.zip › S7/chrVII_s194-_TY1.mfa]

>REF
GCAAACAATGGCATTATTTACTAATATAATTATGTGTGTTGGAGTGAGAATCAATTATAGTCTACCGATCTGGTGCTCTTGTCAGCAGTATATTATTTTTGAGAAGAACTTTCCTTTTTTTTT-TATGTATACGTAATGATCAGAATTTTTTAATAAAGATGTACTTCAAAAGCTTTTTTTAATATTCATAGTAGAATTTAGTGAATAATTTGATAATTGTTGGGCTTCCATTGTTGGTAAAGGCTATTATATTAGTTTTGGAATAAAAATTCAACTATCGTCTATCAACTAGTAGTCATACTACCAGTATATTATCATATACGGTGTTAGATGGTGACATAGGTTATGAGAAGCTGTCATCGAAGTTAGAGGAAGCTGAAGTGCAAGGATTGATAATGTAATAGGATAATGAAACATATAAAACCGAATGAGAAATAATCGTAATTGTATTACAT
>index
--------------------------------------------------------------------------------------------------------------------------------------------------------------------------------------------------------TTTTTTTTTTTTTTTTTTTTTTTTTTTTTTTTTTTTTTTTTTTTTTTTTTTTTTTT--------------------------------------------------------------------------------------------------------------------------------------------------------------------------------------------------------
>273614N
nnnnnnnnnnnnnnnnnnnnnnnnnnnnnnnnnnnnnnnnnnnnnnnnnnnnnnnnnnnnnnnnnnnnnnnnnnnnnnnnnnnnnnnnnnnnnnnnnnnnnnnnnnnnnnnnnnnnnnnnnnnnnnnnnnnnnnnnnnnnnnnnnnnnnnnnnnnnnnnnnnnnnnnnnnnnnnnnnnnnnnnnnnnnnnnnnnnnnnnnnnnnnnnnnnnnnnnnnnnnnnnnnnnnnnnnnnnnnnnnnnnnnnnnnnnnnnnnnnnnnnnnnnnnnnnnnnnnnnnnnnnnnnnnnnnnnnnnnnnnnnnnnnnnnnnnnnnnnnnnnnnnnnnnnnnnnnnnnnnnnnnnnnnnnnnnnnnnnnnnnnnnnnnnnnnnnnnnnnnnnnnnnnnnnnnnnnnnnnnnnnnnnnnnnnnnnnnnnnnnnnnnnnnnnnnnnnnnnnnnnnnnnnnnnnnnnnnn
>322134S
nnnnnnnnnnnnnnnnnnnnnnnnnnnnnnnnnnnnnnnnnnnnnnnnnnnnnnnnnnnnnnnnnnnnnnnnnnnnnnnnnnnnnnnnnnnnnnnnnnnnnnnnnnnnnnnnnnnnnnnnnnnnnnnnnnnnnnnnnnnnnnnnnnnnnnnnnnnnnnnnnnnnnnnnnnnnnnnnnnnnnnnnnnnnnnnnnnnnnnnnnnnnnnnnnnnnnnnnnnnnnnnnnnnnnnnnnnnnnnnnnnnnnnnnnnnnnnnnnnnnnnnnnnnnnnnnnnnnnnnnnnnnnnnnnnnnnnnnnnnnnnnnnnnnnnnnnnnnnnnnnnnnnnnnnnnnnnnnnnnnnnnnnnnnnnnnnnnnnnnnnnnnnnnnnnnnnnnnnnnnnnnnnnnnnnnnnnnnnnnnnnnnnnnnnnnnnnnnnnnnnnnnnnnnnnnnnnnnnnnnnnnnnnnnnnnnnnnn
>378604X
GCAAACAATGGCATNATTTACTAATNTAANTANGNGTGTNGGAGNGAGAATCAATNATAGTCTACNGATCTGGNGCTCTTGTCAGCAGTATATNATTTTNGNGAAGAACTTTNNTTTTTTTTT-TANGTATACGTANTGATCAGAATTTTTNAATAAAGATGTACTTCAAAAGCTTTTNNNNNNNNNNNTAGTAGAATTNAGNGAATAATNNNNNNNNNNNNNN-NNNNNNNNNNNNNNNNNNNNNNNNNNNNNNNNNN-NNNNNNNNNNNNNNNNNNNNNNNNNNNNNNNNNNNNNNNNNNNNNNNNNNNNNNNNNNNNNNNNNNNNNNNNTGGTGACATAGGTTATGAGAAGCTGTCNTCGNNNNNNGAGGAAGCTGAAGTGCAAGGATTGATAATGTAATAGGATAATGAAACATATAAAACCGAATGAGAAATAATCGTAATTGTATTACAT
>BC187
GCAAACAATGGCATTATTTACTAATATAATTATGTGTGTTNNAGTGAGNNTCAATTATAGTCTACCGATCTGGTGCTCTTGTCAGCAGTATATTATTTTTGAGNNNNNCTTTCCTTTTTTTTTTNATGTATACGTAATGATCAGNANTTTTNNNNNNNNNNNTACNTCNNNNNNTNTTTNNN-TANNCATANNNNNNNNNANNNNNTNNNNNNNN-NNNNNNNNNNNNNNNNNNNNNNNNNNNNNNNNNNNNNNNNNNNNNNNNNNNNN-NNNNNNNNNCNTNNNNNNNNNNNNNNNNNNNNNNNNNNNNNNNNNNNNnnnnnnnnnnnnnnnnnnnnnnnnnnnnnnnnnnnnnnnnnnnnnnnnnnnnnnnnnnnnnnnnnnnnnnnnnnnnnnnnnnnnnnnnnnnnnnnnnnnnnnnnnnnnnnnnnnnnnnnnnnnnnnnnnnnnnnnnnn
>DBVPG1106
nnnnnnnnnnnnnnnnnnnnnnnnnnnnnnnnnnnnnnnnnnnnnnnnnnnnnnnnnnnnnnnnnnnnnnnnnnnnnnnnnnnnnnnnnnnnnnnnnnnnnnnnnnnnnnnnnnnnnnnnnnnnnnnnnnnnnnnnnnnnnnnnnnnnnnnnnnnnnnnnnnnnnnnnnnnnnnnnnnnnnnnnnnnnnnnnnnnnnnnnnnnnnnnnnnnnnnnnnnnnnnnnnnnnnnnnnnnnnnnnnnnnnnnnnnnnnnnnnnnnnnnnnnnnnnnnnnnnnnnnnnnnnnnnnnnnnnnnnnnnnnnnnnnnnnnnnnnnnnnnnnnnnnnnnnnnnnnnnnnnnnnnnnnnnnnnnnnnnnnnnnnnnnnnnnnnnnnnnnnnnnnnnnnnnnnnnnnnnnnnnnnnnnnnnnnnnnnnnnnnnnnnnnnnnnnnnnnnnnnnnnnnnnnnnnnnnnnn
>DBVPG1373
GCAAACAATGGCATTATTTACTAATATAATTATGTGTGTTGGAGTGAGAATCAATTATAGTCTACCNNNNNNGTGCTCTTGTCAGCAGTATATTATTTTTGAGAAGAACTTTCCTTTTTTTTT-TATGTATACGTAATGATCAGAATTTTTTAATAAAGATGTACTTCAAAAGCTTTTTTTAATATTCATAGTAGAATTTAGTGAATAATTTGATAATTGTTGGGCTTCCATTGTTGGTAAAGGCTATTATATTAGTTTTGGAATAAAAATTCAACTATCGTCTATCAACTAGTAGTCATACTACCAGTATATTATCATATACGGTGTTAGATGGTGACATAGGTTATGAGAAGCTGTCATCGAAGTTAGAGGAAGCTGAAGTGCAAGGATTGATAATGTAATAGGATAATGAAACATATAAAACCGAATGAGAAATAATCGTAATTGTATTACAT
>DBVPG1788
GCAAACAATGGCATTATTTACTAATATAATTATGTGTNNNNNNNNNNNNATCAATNNNNNNNTACCGATCTGGTGCTCNNGNNNNNNNNNTNNNNNNTTNNNNNNNNNCTTTCCTTTTTTTTT-TATNNNNNNNNAATGATCAGAATTTNNNNNNNNNNNNNNNNNNNNNNNNNNNNNnnnnnnnnnnnnnnnnnnnnnnnnnnnnnnnnnnnnnnnnnnnnnnnnnnnnnnnnnnnnnnnnnnnnnnnnnnnnnnnnnnnnnnnnnnnnnnnnnnnnnnnnnnnnnnnnnnnnnnnnnnnnnnnnnnnnnnnnnnnnnnnnnnnnnnnnnnnnnnnnnnnnnnnnnnnnnnnnnnnnnnnnnnnnnnnnnnnnnnnnnnnnnnnnnnnnnnnnnnnnnnnnnnnnnnnnnnnnnnnnnnnnnnnnnnnnnnnnnnnnnnnnnnnnnnnnnnnnnn
>DBVPG1853
nnnnnnnnnnnnnnnnnnnnnnnnnnnnnnnnnnnnnnnnnnnnnnnnnnnnnnnnnnnnnnnnnnnnnnnnnnnnnnnnnnnnnnnnnnnnnnnnnnnnnnnnnnnnnnnnnnnnnnnnnnnnnnnnnnnnnnnnnnnnnnnnnnnnnnnnnnnnnnnnnnnnnnnnnnnnnnnnnnnnnnnnnnnnnnnnnnnnnnnnnnnnnnnnnnnnnnnnnnnnnnnnnnnnnnnnnnnnnnnnnnnnnnnnnnnnnnnnnnnnnnnnnnnnnnnnnnnnnnnnnnnnnnnnnnnnnnnnnnnnnnnnnnnnnnnnnnnnnnnnnnnnnnnnnnnnnnnnnnnnnnnnnnnnnnnnnnnnnnnnnnnnnnnnnnnnnnnnnnnnnnnnnnnnnnnnnnnnnnnnnnnnnnnnnnnnnnnnnnnnnnnnnnnnnnnnnnnnnnnnnnnnnnnnnnnnnnnn
>DBVPG6040
nnnnnnnnnnnnnnnnnnnnnnnnnnnnnnnnnnnnnnnnnnnnnnnnnnnnnnnnnnnnnnnnnnnnnnnnnnnnnnnnnnnnnnnnnnnnnnnnnnnnnnnnnnnnnnnnnnnnnnnnnnnnnnnnnnnnnnnnnnnnnnnnnnnnnnnnnnnnnnnnnnnnnnnnnnnnnnnnnnnnnnnnnnnnnnnnnnnnnnnnnnnnnnnnnnnnnnnnnnnnnnnnnnnnnnnnnnnnnnnnnnnnnnnnnnnnnnnnnnnnnnnnnnnnnnnnnnnnnnnnnnnnnnnnnnnnnnnnnnnnnnnnnnnnnnnnnnnnnnnnnnnnnnnnnnnnnnnnnnnnnnnnnnnnnnnnnnnnnnnnnnnnnnnnnnnnnnnnnnnnnnnnnnnnnnnnnnnnnnnnnnnnnnnnnnnnnnnnnnnnnnnnnnnnnnnnnnnnnnnnnnnnnnnnnnnnnnnn
>DBVPG6044
GCAAACAGTGGCATTATTTACTAGTATAATTATGTGTGTTGGAGTGAGAATCAATTATAGTCTACCGATCTGGCGCTCTTGTCAGCAGTATATTATTTTTGAGAAGAACTTTCCTTTTTTTTT--ATGTATACGTAATGATCAGAATTTTTTAATAAAGATGTACTTCAAAAGCTTTTTTTAATATTCATAGTAGAATTTAGTGAATAATTTGATAATTGTTGGGCTTCCATNGTTGGTAAAGGCTATTATATTAGTTTTGGAATAAAAACTCAACTATCGTCTATCAACTAGTAGTCATACTACCAGTATATTATCATATACGGTGTTAGATGGTGNNNNNNGTTATGAGAAGCTGTCACCGAAGTTAGAGGAAGCTGAAGTGCAAGGATTGATGATGTAATAGGATAATGAAACNNN-NNNNNCGAATGAGAAATAATCGTAATTGTANNNCAT
>DBVPG6765
GCAAACAATGGCATTATTTACTAATATAATTATGTGTGTTGGAGTGAGAATCAATTATAGTCTACCGATCTGGTGCTCTTGTCAGCAGTATATTATTTTTGAGAAGAACTTTCCTTTTTTTTT-TATGTATACGTAATGATCAGAATTTTTTAATAAAGATGTACTTCAAAAGCTTTTTTTAATATTCATAGTAGAATTTAGTGAATAATTTGATAATTGTTGGGCTTCCATTGTTGGTAAAGGCTATTATATTAGTTTTGGAATAAAAATTCAACTATCGTCTATCAACTAGTAGTCATACTACCAGTATATTATCATATACGGTGTTAGATGGTGACATAGGTTATGAGAAGCTGTCATCGAAGTTAGAGGAAGCTGAAGTGCANGGATTGATAATGTAATAGGATAATGAAACATATAAAACCGAATGAGAAATAATCGTAATTGTATTACAT
>K11
NNNNNCANNNNCNNTNNNTACTAGTNNNNNNNTGTNNNNNNNNNNNNNNNNNNNNNNNNGNCTNNNGATNNNNNNNNNNNNNNNNNNNNNNNNNNNNTTNNNNNNNNNNNNNNNNNNNTNTTN--NNNNNNNNNNNNNNNNNNNNNNNNN-NNNNNNNN-NNNNNNNNNNN-NNNNNNNNNNNNNN-NNNNNNNNNNN-NNNNNNNNN-NNNNNNNNNNN-NNNNNNNNNNNNNNNNNNNNNNNNNNNNNNN-NNNNNN-NNNNNNNNNNNnnnnnnnnnnnnnnnnnnnnnnnnnnnnnnnnnnnnnnnnnnnnnnnnnnnnnnnnnnnnnnnnnnnnnnnnnnnnnnnnnnnnnnnnnnnnnnnnnnnnnnnnnnnnnnnnnnnnnnnnnnnnnnnnnnnnnnnnnnnnnnnnnnnnnnnnnnnnnnnnnnnnnnnnnnnnnnnnnnnnnnnnn
>L_1374
GNNNACAANNGNNNNNNNNNNNNNNNNNNNNNTGTGTGTTGNNNNNAGNATCAATTATAGTCTNNNGATCTNNNNNNNTTGTNNGCANNATATTATTNNNNNNNNNNNNNNNNNNTTTTTTTT-NNNNNNNNNNNNNNNNNNnnnnnnnnnnnnnnnnnnnnnnnnnnnnnnnnnnnnnnnnnnnnnnnnnnnnnnnnnnnnnnnnnnnnnnnnnnnnnnnnnnnnnnnnnnnnnnnnnnnnnnnnnnnnnnnnnnnnnnnnnnnnnnnnnnnnnnnnnnnnnnnnnnnnnnnnnnnnnnnnnnnnnnnnnnnnnnnnnnnnnnnnnnnnnnnnnnnnnnnnnnnnnnnnnnnnnnnnnnnnnnnnnnnnnnnnnnnnnnnnnnnnnnnnnnnnnnnnnnnnnnnnnnnnnnnnnnnnnnnnnnnnnnnnnnnnnnnnnnnnnnnnnnnnnnnnnn
>L_1528
nnnnnnnnnnnnnnnnnnnnnnnnnnnnnnnnnnnnnnnnnnnnnnnnnnnnnnnnnnnnnnnnnnnnnnnnnnnnnnnnnnnnnnnnnnnnnnnnnnnnnnnnnnnnnnnnnnnnnnnnnnnnnnnnnnnnnnnnnnnnnnnnnnnnnnnnnnnnnnnnnnnnnnnnnnnnnnnnnnnnnnnnnnnnnnnnnnnnnnnnnnnnnnnnnnnnnnnnnnnnnnnnnnnnnnnnnnnnnnnnnnnnnnnnnnnnnnnnnnnnnnnnnnnnnnnnnnnnnnnnnnnnnnnnnnnnnnnnnnnnnnnnnnnnnnnnnnnnnnnnnnnnnnnnnnnnnnnnnnnnnnnnnnnnnnnnnnnnnnnnnnnnnnnnnnnnnnnnnnnnnnnnnnnnnnnnnnnnnnnnnnnnnnnnnnnnnnnnnnnnnnnnnnnnnnnnnnnnnnnnnnnnnnnnnnnnnnnn
>NCYC110
nnnnnnnnnnnnnnnnnnnnnnnnnnnnnnnnnnnnnnnnnnnnnnnnnnnnnnnnnnnnnnnnnnnnnnnnnnnnnnnnnnnnnnnnnnnnnnnnnnnnnnnnnnnnnnnnnnnnnnnnnnnnnnnnnnnnnnnnnnnnnnnnnnnnnnnnnnnnnnnnnnnnnnnnnnnnnnnnnnnnnnnnnnnnnnnnnnnnnnnnnnnnnnnnnnnnnnnnnnnnnnnnnnnnnnnnnnnnnnnnnnnnnnnnnnnnnnnnnnnnnnnnnnnnnnnnnnnnnnnnnnnnnnnnnnnnnnnnnnnnnnnnnnnnnnnnnnnnnnnnnnnnnnnnnnnnnnnnnnnnnnnnnnnnnnnnnnnnnnnnnnnnnnnnnnnnnnnnnnnnnnnnnnnnnnnnnnnnnnnnnnnnnnnnnnnnnnnnnnnnnnnnnnnnnnnnnnnnnnnnnnnnnnnnnnnnnnnn
>NCYC361
nnnnnnnnnnnnnnnnnnnnnnnnnnnnnnnnnnnnnnnnnnnnnnnnnnnnnnnnnnnnnnnnnnnnnnnnnnnnnnnnnnnnnnnnnnnnnnnnnnnnnnnnnnnnnnnnnnnnnnnnnnnnnnnnnnnnnnnnnnnnnnnnnnnnnnnnnnnnnnnnnnnnnnnnnnnnnnnnnnnnnnnnnnnnnnnnnnnnnnnnnnnnnnnnnnnnnnnnnnnnnnnnnnnnnnnnnnnnnnnnnnnnnnnnnnnnnnnnnnnnnnnnnnnnnnnnnnnnnnnnnnnnnnnnnnnnnnnnnnnnnnnnnnnnnnnnnnnnnnnnnnnnnnnnnnnnnnnnnnnnnnnnnnnnnnnnnnnnnnnnnnnnnnnnnnnnnnnnnnnnnnnnnnnnnnnnnnnnnnnnnnnnnnnnnnnnnnnnnnnnnnnnnnnnnnnnnnnnnnnnnnnnnnnnnnnnnnnn
>RM11_1A
GCAAACAATGGCATTATTTACTAATATAATTATGTGTGTTGGAGTGAGAATCAATTATAGTCTACCGATCTGGTGCTCTTGTCAGCAGTATATTATTTTTGAGAAGAACTTTCCTTTTTTTTTNNATGTATACGTAATGATCAGAATTTTTTAATAAAGATGTACTTCAAAAGCTTTTTTTAATATTCATAGTAGAATTTAGTGAATAATTTGATAATTGTTGGGCTTCCATTGTTGGTAAAGGCTATTATATTAGTTTTGGAATAAAAATTCAACTATCGTCTATCAACTAGTAGTCATACTACCAGTATATTATCATATACGGTGTTAGATGGTGACATAGGTTATGAGAAGCTGTCATCGAAGTTAGAGGAAGCTGAAGTGCAAGGATTGATAATGTAATAGGATAATGAAACATATAAAACCGAATGAGAAATAATCGTAATTGTATTACAT
>S288c
GCAAACAATGGCATTATTTACTAATATAATTATGTGTGTTGGAGTGAGAATNAATTATAGTCTACCGATCTGGTGCTCTTGTCAGCAGTATATTATTTTTGAGAAGAACTTTCCTTTTTTTTT-TATGTATACGTAATGATCAGAATTTTTTAATAAAGATGTACTTCAAAAGCTTTTTTTAATATTCATAGTAGAATTTAGTGAATAATTTGATAATTGTTGGGCTTCCATTGTTGGTAAAGGCTATTATATTAGTTTTGGAATAAAAATTCAACTATCGTCTATCAACTAGTAGTCATACTACCAGTATATTATCATATACGGTGTTAGATGGTGACATAGGTTATGAGAAGCTGTCATCGAAGTTAGAGGAAGCTGAAGTGCAAGGATTGATAATGTAATAGGATAATGAAACATATAAAACCGAATGAGAAATAATCGTAATTGTATTACAT
>SK1
GCAAACAGTGGCATTATTTACTAGTATAATTATGTGTGTTGGAGTGAGAATCAATTATAGTCTACCGATCTGGCGCTCTTGTCAGCAGTATATTATTTTTGAGAAGAACTTTCCTTTTTTTTT--ATGTATACGTAATGATCAGAATTTTTTAATAAAGATGTACTTCAAAAGCTTTTTTTAATATTCATAGTAGAATTTAGTGAATAATTTGATAATTGTTGGGCTTCCATTGTTGGTAAAGGCTATTATATTAGTTTTGGAATAAAAACTCAACTATCGTCTATCAACTAGTAGTCATACTACCAGTATATTATCATATACGGTGTTAGATGGTGGCATAAGTTATGAGAAGCTGTCACCGAAGTTAGAGGAAGCTGAAGTGCAAGGATTGATGATGTAATAGGATAATGAAACATA-ATAACCGAATGAGAAATAATCGTAATTGTATTTCAT
>UWOPS03_461_4
GCANACAGTGGCATTATTTACTAGTNNAATTATGTGTGTTGGAGTGAGAATCAATTATAGTCTACCGATCTGGTGCTCTNGTCNGCAGTATATTATTTTTGAGAAGAACTTTNCTTTTTTTTT-TATGTATNCGTAATGATCAGAATTTTTTAATAANGATGTACTTCAAAAGCTTTTTTTAATATTCATAGTAGAATTTAGTGAATAATTTGATAATCATTGGGCTTCCATTGTTGGTAAAGGCTATTATATTAGTTTTGGAATAAAAATTCAACTATCGTCTATCAACTAGTAGTCATACTACCAGTATATTATCATATACGGTGTTAGATGGTGGCATAAGTTATGAGAAGCTGTCATCGAAGTTAGAGGAAGNTGAAGTGCAAGGATTGATAATGTAATAGGATAATGAAACATATAAAACCGAATGAGAAATAATCGTAATTGTATTACAT
>UWOPS05_217_3
nnnnnnnnnnnnnnnnnnnnnnnnnnnnnnnnnnnnnnnnnnnnnnnnnnnnnnnnnnnnnnnnnnnnnnnnnnnnnnnnnnnnnnnnnnnnnnnnnnnnnnnnnnnnnnnnnnnnnnnnnnnnnnnnnnnnnnnnnnnnnnnnnnnnnnnnnnnnnnnnnnnnnnnnnnnnnnnnnnnnnnnnnnnnnnnnnnnnnnnnnnnnnnnnnnnnnnnnnnnnnnnnnnnnnnnnnnnnnnnnnnnnnnnnnnnnnnnnnnnnnnnnnnnnnnnnnnnnnnnnnnnnnnnnnnnnnnnnnnnnnnnnnnnnnnnnnnnnnnnnnnnnnnnnnnnnnnnnnnnnnnnnnnnnnnnnnnnnnnnnnnnnnnnnnnnnnnnnnnnnnnnnnnnnnnnnnnnnnnnnnnnnnnnnnnnnnnnnnnnnnnnnnnnnnnnnnnnnnnnnnnnnnnnnnnnnnnnn
>UWOPS05_227_2
GCAAACAGTGGCATTATTTACTAGTATAATTATGTGTGTTGGAGTGAGAATCAATTATAGTCTACCGATCTGGTGCTCTTGTCAGCAGTATATTATTTTTGAGAAGAACTTTCCTTTTTTTTT-TATGTATACGTAATGATCAGAATTTTTTAATAAAGATGTACTTCAAAAGCTTTTTTTAATATTCATAGTAGAATTNAGTGAATAATTTGANNNNNNNNNNGCTTCCATTGTTGGTAAAGGCTATTATNNTAGTTTTGGAATAAAAATTCAACTATCGTCTATNNNNNNNNNNNNNNNNNNNNNNTATATTATCATNNNNNNTNNNNNNNNNTGGNNNNNNNNNNNNNNNNNNGTCATCGAANNNNNNNNNNNNNNNNNNNCAAGGNNNNNNNNNNNNNNNNNATNNNNNNANNNNNNNNACCGNNNNNNNNNNNNNNNNNNnnnnnnnnnnn
>UWOPS83_787_3
nnnnnnnnnnnnnnnnnnnnnnnnnnnnnnnnnnnnnnnnnnnnnnnnnnnnnnnnnnnnnnnnnnnnnnnnnnnnnnnnnnnnnnnnnnnnnnnnnnnnnnnnnnnnnnnnnnnnnnnnnnnnnnnnnnnnnnnnnnnnnnnnnnnnnnnnnnnnnnnnnnnnnnnnnnnnnnnnnnnnnnnnnnnnnnnnnnnnnnnnnnnnnnnnnnnnnnnnnnnnnnnnnnnnnnnnnnnnnnnnnnnnnnnnnnnnnnnnnnnnnnnnnnnnnnnnnnnnnnnnnnnnnnnnnnnnnnnnnnnnnnnnnnnnnnnnnnnnnnnnnnnnnnnnnnnnnnnnnnnnnnnnnnnnnnnnnnnnnnnnnnnnnnnnnnnnnnnnnnnnnnnnnnnnnnnnnnnnnnnnnnnnnnnnnnnnnnnnnnnnnnnnnnnnnnnnnnnnnnnnnnnnnnnnnnnnnnnn
>UWOPS87_2421
GCAAACAATGGCATTATNNNNNAGTATAATTATGTNNNTTGGAGTGAGAATCAATTATAGTCTACCGATCTGGTGCTCTTGTNNNNNNNNTATTATTTTTGAGNNNNNCTTTCCTTTTTTTNN--NNNNNNNNNNAATGATCAGAATTTNNNNNNNNNNNNNNNNNNCNNNNNCTCTTTTTNNNNNNNNNNNNNNNNNNN-NNNNNNNNNNNNNNNNNNNNNNGGCNNNNNNNNNNNNNNNNGNNNNNNNNNnnnnnnnnnnnnnnnnnnnnnnnnnnnnnnnnnnnnnnnnnnnnnnnnnnnnnnnnnnnnnnnnnnnnnnnnnnnnnnnnnnnnnnnnnnnnnnnnnnnnnnnnnnnnnnnnnnnnnnnnnnnnnnnnnnnnnnnnnnnnnnnnnnnnnnnnnnnnnnnnnnnnnnnnnnnnnnnnnnnnnnnnnnnnnnnnnnnnnnnnnnnn
>W303
nnNNNNNNNNNNNNNNNNNNNNNNNNNNNNNNNNNNNNNNNNNNNNNnNNNNNNNNNNNNNNNNNNNNNNNNNNNNNNNNnnnnnnnnnnnnnnnnnnnnnnnnnnnnnnnnnnnnnnnnnnnnnnnnnnnnnnnnnnnnnnnnnnnnnnnnnnnnnnNNNNNNNNNNNNNNNNNNNNNNNNNNNNNNNNNNNNNNNNNNNNNNNNNNNNNNNNNNNNNNNNNNNNNNNNNNNNnnnnnnnnnnnnnnnnnnnnnnnnnNNNNNNNNNNNNNNNNNNNNNNNNNNNNNNNNNNNNNNNNNNNNNNNNNNNNNNNNNNNNNNNNNNNNNNNNNNNNNNNNNNNNNNNNNNNNNNNNNNNNNNNNNNNNNNNNNNNNNNNNNNNNNNNNNNNNNNNNNNNNNNNNNNNNNNNNNNNNNnnnnnnnnnnnnnnnnnnnnnnnnnnnnnnnnnnnnnnnn
>Y12
nnnnnnnnnnnnnnnnnnnnnnnnnnnnnnnnnnnnnnnnnnnnnnnnnnnnnnnnnnnnnnnnnnnnnnnnnnnnnnnnnnnnnnnnnnnnnnnnnnnnnnnnnnnnnnnnnnnnnnnnnnnnnnnnnnnnnnnnnnnnnnnnnnnnnnnnnnnnnnnnnNNNNNNNNNN-NNTCTTNNNNNNNNNNNNNNNNNAANNNNNNGAATAATTTGATAATTGTTGNNNNNNNNTTGTTGNTAAANNNNNNNNNNNNNNNTTTGGAATAAAAATTCGNNNNNCNNNNNNCANNNNNNNNNNNNNNNNNNNNNNNATTATNNNATACGGTGTTAGATGGTGACATAAGTTATGAGAAGCNGTCATCGNAGTTAGAGNAAGCTGAAGNGCAAGNATTGATGATNTAATAGGNTAATGNAACATATATAACCGANTGAGAANTAATCGTAATNGTATTNCAT
>Y55
GCAAACAGTGGCATTATTTACTAGTATAATTATGTGTGTTGGAGTGAGAATCAATTATAGTCTACCGATCTGGCGCTCTTGTCAGCAGTATATTATTTTNGAGAAGANCTTTCCTTTTTTTTN--ATGTATACGTANTGATCAGAATTTTTNAATAAAGATGTACTTCAAAAGCTTTTTTTAATATTCATAGTAGAATTTAGTGAATAATTTGATAATTGTTGGGCTTCCATTGTTGGTAAAGGCTATTATATTAGTTTTGGAATAAAAACTCAACTATCGTCTATCAACTAGTAGTCATACTACCAGTATATTATCATATACGGTGTTAGATGGTGGCATAAGTTATGAGAAGCTGTCACCGAAGTTAGAGGAAGCTGAAGTGCAAGGATTGATGATGTAATAGGATAATGAAACATA-ATAACCGAATGAGAAATAATCGTAATTGTATTTCAT
>Y9
GCNNNCANNNGCATTATTTACTAGTATAANNATGTGTGTTGGAGTGAGAATCNATTATNNNNNNCNNNNNNNGTNNTNNNNNNAGCAATATATTATTTTTGAGAAGNNNTTNCCTTTTTTTTT--ATGTNNNNNNAATNANNNNNNNNTTTTAATAAAAANNNNCTTCAAAAGCTCTTNNNNNNNNNNNNNNNNNNNNNNNNNNNNNNNNNNNNNNNNNNNNNNNNNNNNNNNNNNNNNNNNNNNNNNNNNNNNNNNnnnnnnnnnnnnnnnnnnnnnnnnnnnnnnnnnnnnnnnnnnnnnnnnnnnnnnnnnnnnnnnnnnnnnnnnnnnnnnnnnnnnnnnnnnnnnnnnnnnnnnnnnnnnnnnnnnnnnnnnnnnnnnnnnnnnnnnnnnnnnnnnnnnnnnnnnnnnnnnnnnnnnnnnnnnnnnnnnnnnnnnnnnnnnnnnnnnnnnn
>YIIc17_E5
NCAAACANNNGCATTATNNNCTAATATAATTATGTGTGTTGGAGTGAGAATCAATTATAGTCTACCGNNNTGGTGCTCNNNTCAGCAGTATATTATTTTTGAGAAGAACTTTCCTTTTTTTTTTTATGTATACGTAATGATCAGAATTTTTTAATAAAGATGTACTTCAAAAGCTTTTTTTAATATTCATAGTAGAATTTAGTGAATAATTTGATAATTGTTGGGCTTCCATTGTTGGTAAAGGCTATTATATTAGTTTTGGAATAAAAATTCAACTATCGTCTATCAACTAGTAGTCATACTACCAGTATATTATCATATACGGTGTTAGATGGTGACATAGGTTATGAGAAGCTGTCATCGAAGTNAGAGGAAGCTGAAGTGCAAGNNTNGATAATGTAATAGGATAATGAAANATATAAANNCGNNNGAGNNNNNNNNGNNNNNNNNNNNCAT
>YJM789
GCAAACAATGGCATTATTTACTAATATAATTATGTGTGTTGGAGTGAGAATCAATTATAGTCTACCGATCTGGTGCTCTTGTCAGCAGTATATTATTTTTGAGAAGAACTTTCCTTTTTTTTT-TATGTATACGTAATGATCAGAATTTTTTAATAAAGATGTACTTCAAAAGCTTTTTTTAATATTCATAGTAGAATTTAGTGAATAATTTGATAATTGTTGGGCTTCCATTGTTGGTAAAGGCTATTATATTAGTTTTGGAATAAAAATTCAACTATCGTCTATCAACTAGTAGTCATACTACCAGTATATTATCATATACGGTGTTAGATGGTGACATAGGTTATGAGAAGCTGTCATCGAAGTTAGAGGAAGCTGAAGTGCAAGGATTGATAATGTAATAGGATAATGAAACATATAAAACCGAATGAGAAATAATCGTAATTGTATTACAT
>YJM975
nnnnnnnnnnnnnnnnnnnnnnnnnnnnnnnnnnnnnnnnnnnnnnnnnnnnnnnnnnnnnnnnnnnnnnnnnnnnnnnnnnnnnnnnnnnnnnnnnnnnnnnnnnnnnnnnnnnnnnnnnnnnnnnnnnnnnnnnnnnnnnnnnnnnnnnnnnnnnnnnnnnnnnnnnnnnnnnnnnnnnnnnnnnnnnnnnnnnnnnnnnnnnnnnnnnnnnnnnnnnnnnnnnnnnnnnnnnnnnnnnnnnnnnnnnnnnnnnnnnnnnnnnnnnnnnnnnnnnnnnnnnnnnnnnnnnnnnnnnnnnnnnnnnnnnnnnnnnnnnnnnnnnnnnnnnnnnnnnnnnnnnnnnnnnnnnnnnnnnnnnnnnnnnnnnnnnnnnnnnnnnnnnnnnnnnnnnnnnnnnnnnnnnnnnnnnnnnnnnnnnnnnnnnnnnnnnnnnnnnnnnnnnnnnnnnnnnnn
>YJM978
nnnnnnnnnnnnnnnnnnNNNNNNNNNNNNNNNNNNNNNNNNNNNNNNNNNNNNNNNNNNNNNNNNNNNNNNNNNNNNNNNNNNNNNNNNNNNNNNNNNNNNNNNNNNNNNNNNNNNNNNNNN-NNNNNNNNNNNNNNNNNNNNNNNNNNNNNNNNNNNNNNNNNNNNNNNNNNNNNNNNNNNNNNNNNNNNNNNNNNNNNNNNNNNNNNNNNNNNNNNNNNNNNNNNNNNNNNNNNNTANNNNNNNNNNNNNNAGTNNNNNNNNNNNNNNNNNNNNNNNNNCNNNNNACNAGTNNNCATNNNNNNNNTATATNNTCATATANNNTGTTAGATGGTGACATAGGTTATGAGAAGCTGTCATCGAAGTTAGAGGAAGCTGAAGTGCAAGGATTGATAATGTAATAGGATAATGAAACATATAAAACCGAATGAGAAATAATCGTAATTGTATTACAT
>YJM981
GCAAACAATGGCATTATTTACTAATATAATTATGTGTGTTGGAGTGAGAATCAATTATNNNCTACCGATCNNGTNNNNNNNTCNGCAGTATATTATTTTTGAGAAGAACTTTCCTTTTTTTTT-TATGTATACGTAATGATCAGAATTTTTTAATAAAGANNTACTTCAAAAGCTTTTTTTAATATTCATAGTAGAATNNNNNGAATAATTTGATAATTGTTGGGCTTCCATTNNNNNTAANGNNTATTATATTAGTNTTGGAATAAAAATTCAACTATCGTCTATNNNNNNNNNNNNNNNNNNNNNNNNTATTATCATNNNNNGTGNNNNNNNNTGACNNNNNNNNNNNNNNNNNNTCATCGAANNNNNNNNNNNNNNNNNNNCAANGNNNNNNNNNNNNNNNNNNNNNNNNNANNNNNNNNACCGNNNNNNNNNNNNNNNNnnnnnnnnnnnnn
>YPS128
NNNNNNNNNNNNNNNNNNNNNNNNNNNNNNNNNNNN-NNNNNNNNNNNNNNNNNNNNNNNNNNNNNNNNNNNNNNNNNNNNNNNNNNNNNNNNN-NNNNNNNNN-NNNNNNNNNNNNNNNNNN--NNNNNNNNNNNNNNNNN-NNNNNNNNNNNNNNNNNN-NNNNNNNNNNNNNNNNN-NNNNNNNNNNNNNNNNNNNNNNNNNNNNNNNNNNNNNNNNNNNNNNNNNNNNNNNNNNNNNNNNNNNNNNNNNNNNNNNNNNNNNNNNNNNNNNNNNNNNNNNNNNNNNNNNNNNNNNNNNCTACCAGTATATTATCATATACGGTGTTAGATNNNGANNNNAGTTATGAGAAGCTGTCATCGAAGTTAGAGGAAGCTGAAGTGCAAGGATTGATGATGTAATAGGATAATGAAACATATATAACCGAATGAGAAATAATCGCAATTGTATTTCAT
>YPS606
GCAAACAGTGGCATTATTTACTAGTATAATTATGTGTGTTGGAGTGAGAATCAATTATAGTCTACCGATCTGGTGCTCTTGTCAGCAATATATTATTTGTGAGAAGAACTTTCCTTTTTTTTT--ATGTATACGTAATGATCAGAATTTTTTAATAAAAATGTACTTCAAAAGCTCTTTTTAATATTCATAGTAGAATTTAGTGAATAATTTGATAATTGTTGGGCTTCCATTGTTGGTAAAGGCTATTATATNAGTTTTGGAATAAAAATTCGACTATCGTCTATCAACTAGTAGTCATACTACCAGTATATTATCATATACGGTGTTAGATGGTGACATAAGTTATGAGAAGCTGTCATCGAAGTTAGAGGAAGCTGAAGTGCAAGGATTGATGATGTAATAGGATAATGAAACATATATAACCGAATGAGAAATAATCGCAATTNTATNNNNN
>YS2
NNNNNNNNNNNNNnnnnnnnnnnnnnnnnnnnnnnnnnnnnnnnnnnnnnnnnnnnnnnnnnnnnnnnnnnnnnnnnnnnnnnnnnnnnnnnnnnnnnnnnnnnnnnnnnnnnnnnnnnnnnnnnnnnnnnnnnnnnnnnnnnnnnnnnnnnnnnnnnnnnnnnnnnnnnnnnnnnnnnnnnnnnnnnnnnnnnnnnnnnnnnnnnnnnnnnnnnnnnnnnnnnnnnnnnnnnnnnnnnnnnnnnnnnnnnnnnnnnnnnnnnnnnnnnnnnnnnnnnnnnnnnnnnnnnnnnnnnnnnnnnnnnnnnnnnnnnnnnnnnnnnnnnnnnnnnnnnnnnnnnnnnnnnnnnnnnnnnnnnnnnnnnnnnnnnnnnnnnnnnnnnnnnnnnnnnnnnnnnnnnnnnnnnnnnnnnnnnnnnnnnnnnnnnnnnnnnnnnnnnnnnnnnnnnnnnnnnn
>YS4
nnnnnnnnnnnnnnnnnnnnnnnnnnnnnnnnnnnnnnnnnnnnnnnnnnnnnnnnnnnnnnnnnnnnnnnnnnnnnnnnnnnnnnnnnnnnnnnnnnnnnnnnnnnnnnnnnnnnnnnnnnnnnnnnnnnnnnnnnnnnnnnnnnnnnnnnnnnnnnnnnnnnnnnnnnnnnnnnnnnnnnnnnnnnnnnnnnnnnnnnnnnnnnnnnnnnnnnnnnnnnnnnnnnnnnnnnnnnnnnnnnnnnnnnnnnnnnnnnnnnnnnnnnnnnnnnnnnnnnnnnnnnnnnnnnnnnnnnnnnnnnnnnnnnnnnnnnnnnnnnnnnnnnnnnnnnnnnnnnnnnnnnnnnnnnnnnnnnnnnnnnnnnnnnnnnnnnnnnnnnnnnnnnnnnnnnnnnnnnnnnnnnnnnnnnnnnnnnnnnnnnnnnnnnnnnnnnnnnnnnnnnnnnnnnnnnnnnn
>YS9
GCAAACAATGGCATTATTTACTAATATAATTATGTGTGTTGGAGTGAGAATCAATTATAGTCTACCGATCTGGTGCTCTTGTCAGCAGTATATTATTTTTGAGAAGAACTTTCCTTTTTTTTT-TATGTATACGTAATGATCAGAATTTTTTAATAAAGATGTACTTCAAAAGCTTTTTTTAANATTCATAGTAGAATTTAGTGAATAATTTGATAATTGTTGGGCTTCCATTGTTGGTAAAGGCTATTATATNAGTTTTGGAATAAAAATTCAACTATCGTCTATCAACTAGTAGTCATACTACCAGTATATTATCATATACGGTGTTAGATGGTGNNNNNNGTTATGAGAAGCTGTAATCGAAGTTAGAGGAAGCTGAAGTGCAANNNNNNNNNNTGTAATAGGATAATGAAACATATAAAACCGAATGAGNAATNNTCGNNNNNNTATTACAT
