# Supplementary material for: Evolutionary Genomics of Transposable Elements in Saccharomyces cerevisiae
Source: PLoS One. 2012 Nov 30;7(11):e50978. doi: 10.1371/journal.pone.0050978 (PMC3511429; doi:10.1371/journal.pone.0050978)
Supplement: File S7 — ZIP archive of SGRP strain alignments used for population genomic analyses. Alignments of the orthologous genomic region in each SGRP strain corresponding to each Ty insertion in our re-annotation of the S. cerevisiae reference genome. N’s represent low quality (<Q40 phred score) or missing data, primarily due to the low-coverage sequence of many SGRP strains. The DNA sequence of sacCer2 is included as “REF” and each alignment includes the TE locus and 200 bp of DNA sequence on either side of the Ty insertion site. A dummy sequence shows the position of each TE in the alignment with “T”s. (ZIP) [file pone.0050978.s007.zip › S7/chrVII_s205+_TY3.mfa]

>REF
TGAAAATAGGTTTTTTAGTGAGAACCGGAAGGTGTTACTTTCATGGTATATTCGTATATACTTTTATAATGTAATTTGAAGAGCTCCGTTCATAAAAATTGTCATTCTGGGCTTCAAATGAATAAATAAACCCGAATGACAATGAAATCTCGAAATTATAATAGTGGTACCTAGTGTAGTAAGTATAAAGGAACCTTCTCTGTTGTATCTCAGAATGGGATACCTCA-GT-ATGACAATACATCATCCTAAACGTTCATAAAACACATATGAAACAACCTTACAGCAAAACGAACAGAATGAGCAACATGAAAATAAAACTCTGCCTTCCTTAGCTAACCTACTCTAACGTATAAGTATCTGAACAATTGGTTTAG--------------------------------------------------------------------------------------------------------------------------------------------------------------------------------------------------------------------------------------------------------------------------------------------------------------------------------------------------------------------------------------------------------------------------------------------------------------------------------------------------------------------------------------------------------------------------------------------------------------------------------------------------------------------ATCCAAGATTCCGCGCTTCCACCATTTA-----------------------------------------------------G-TATGATCCATATTTTATATAATATATAGGATAAGTAAGATCCCGTGAATCAAGCTGATAAACCGTTTTGACAACTGGTTACTTCCCTAAGACTGTTTATATTAGGATTGTCAAGAACCTTGACATTACCCCATTGCATGATGCAATAATCTCATATAAATAACAAGCGCAAGTGGTTTAGTGGTAAAATCCAACGTTGCCATCGTTGGGCCCCCGGTTCGATTCCGGGCTTGCGCAATGTTTTTTCCATCCCCAAGTATGGGAACTAAAATAGCTAAAAATAAGTATGAAGTTATATTTTTAAACCTATTTACAGTGTACAAATAAATAATATATCATAAATGACAC
>index
-------------------------------------------------------------------------------------------------------------------------------------------------------------------------------------------------------TTTTTTTTTTTTTTTTTTTTTTTTTTTT-TT-TTTTTTTTTTTTTTTTTTTTTTTTTTTTTTTTTTTTTTTTTTTTTTTTTTTTTTTTTTTTTTTTTTTTTTTTTTTTTTTTTTTTTTTTTTTTTTTTTTTTTTTTTTTTTTTTTTTTTTTTTTTTTTTTTTTTTTTTTTTTTTTTT--------------------------------------------------------------------------------------------------------------------------------------------------------------------------------------------------------------------------------------------------------------------------------------------------------------------------------------------------------------------------------------------------------------------------------------------------------------------------------------------------------------------------------------------------------------------------------------------------------------------------------------------------------------------TTTTTTTTTTTTTTTTTTTTTTTTTTTT-----------------------------------------------------T-TTTTTTTTTTTTTTTTTTTTTTTTTTTTTTTTTTTTTTTTTTTTTTTTTTTTTTTTTTTTTTTTTTTTTTTTTTTTTTTTTTTTTTTTTTTTTTTTTTTTTTTTTTTTTTTTTTTTTTTTTTTTTTTTTTTTTTTTTTTTTTTTTTT--------------------------------------------------------------------------------------------------------------------------------------------------------------------------------------------------------
>273614N
nnnnnnnnnnnnnnnnnnnnnnnnnnnnnnnnnnnnnnnnnnnnnnnnnnnnnnnnnnnnnnnnnnnnnnnnnnnnnnnnnnnnnnnnnnnnnnnnnnnnnnnnnnnnnnnnnnnnnnnnnnnnnnnnnnnnnnnnnnnnnnnnnnnnnnnnnnnnnnnnnnnnnnnnnnnnnnnnnnnnnnnnnnnnnnnnnnnnnnnnnnnnnnnnnnnnnnnnnnnnnnnnnnnnnnnnnnnnnnnnnnnnnnnnnnnnnnnnnnnnnnnnnnnnnnnnnnnnnnnnnnnnnnnnNNNNNNNNNNNNNNNNNNNNNNNNNNNNNNNNNNNNNNNNNNNNNNNNNNNNNNNNNNNNNNNNNNNNNNNNNNNNNNNNNNNNNNN--------------------------------------------------------------------------------------------------------------------------------------------------------------------------------------------------------------------------------------------------------------------------------------------------------------------------------------------------------------------------------------------------------------------------------------------------------------------------------------------------------------------------------------------------------------------------------------------------------------------------------------------------------------------NNNNNNNNNNNNNNNNNNNNNNNNNNNN------------------------------------------------------NNNNNNNNNNNNNNNNNNNNNNNNNNNNNNNNNNNNNNNNNNNNNNNNNNNNNNNNNNNNNNNNNNNNNNNNNNNNNNNNNNNNNNNNNNNNNNNNNNNNNNNNNNNNNNNNNNNNNNNNNNNNNNNNNNNNNNNNGCATGATNNNNNNNNNNCANATNNNNNNNNNNNNNNNNNNGTTTAGTGGTNNNNNNNNNNNNNNNNNTCGTTGGGCCCCNNNNNNNNNNNNNNGCTTGCGNNNNNTTTTTTNNNNNNCCAAGTATGGGAACTAAAATAGCTAAAAATAAGTATGAAGCTATATTTTTAAACCTATTTACAGTGCACAAATAAATAATATATCATAAATGACAC
>322134S
nnnnnnnnnnnnnnnnnnnnnnnnnnnnnnnnnnnnnnnnnnnnnnnnnnnnnnnnnnnnnnnnnnnnnnnnnnnnnnnnnnnnnnnnnnnnnnnnnnnnnnnnnnnnnnnnnnnnnnnnnnnnnnnnnnnnnnnnnnnnnnnnnnnnnnnnnnnnnnnnnnnnnnnnnnnnnnnnnnnnnnnnnnnnnnnnnnnnnnnnnnnnnnnnnnnnnnnnnnnnnnnnnnnnnnnnnnnnnnnnnnnnnnnnnnnnnnnnnnnnnnnnnnnnnnnnnnnnnnnnnnnnnnnnnnnnnnnnnnnnnnnnnnnnnnnnnnnnnnnnnnnnnnnnnnnnnnnnnnnnnnnnnnnnnnnnnnnnnnnnnnnnnnnnnnnnnnnnnnnnnnnnnnnnnnnnnnnnnnnnnnnnnnnnnnnnnnnnnnnnnnnnnnnnnnnnnnnnnnnnnnnnnnnnnnnnnnnnnnnnnnnnnnnnnnnnnnnnnnnnnnnnnnnnnnnnnnnnnnnnnnnnnnnnnnnnnnnnnnnnnnnnnnnnnnnnnnnnnnnnnnnnnnnnnnnnnnnnnnnnnnnnnnnnnnnnnnnnnnnnnnnnnnnnnnnnnnnnnnnnnnnnnnnnnnnnnnnnnnnnnnnnnnnnnnnnnnnnnnnnnnnnnnnnnnnnnnnnnnnnnnnnnnnnnnnnnnnnnnnnnnnnnnnnnnnnnnnnnnnnnnnnnnnnnnnnnnnnnnnnnnnnnnnnnnnnnnnnnnnnnnnnnnnnnnnnnnnnnnnnnnnnnnnnnnnnnnnnnnnnnnnnnnnnnnnnnnnnnnnnnnnnnnnnnnnnnnnnnnnnnnnnnnnnnnnnnnnnnnnnnnnnnnnnnnnnnnnnnnnnnnnnnnnnnnnnnnnnnnnnnnnnnnnnnnnnnnnnnnnnnnnnnnnnnnnnnnnnnnnnnnnnnnnnnnnnnnnnnnnnnnnnnnnnnnnnnnnnnnnnnnnnnnnnnnnnnnnnnnnnnnnnnnnnnnnnnnnnnnnnnnnnnnnnnnnnnnnnnnnnnnnnnnnnnnnnnnnnnnnnnnnnnnnnnnnnnnnnnnnnnnnnnnnnnnnnnnnnnnnnnnnnnnnnnnnnnnnnnnnnnnnnnnnnnnnnnnnnnnnnnNNNNNNNNNNNNNNNNNNNNNNNNNNNNNNNNNNNNNNNNNNNNNNNNNNNNNNN-NNNNNNNNNNNNNNNNNNNNNNNNNNNNNNNNNNNNNNNNNNNNNNNNNNNNNNNNNNNNNNNNNNNNNNNNNNNNNNN-NNNNNNNNNNNNNNNNNNNNNNNNNNNNNNNNNNNNNNNNNNNNNNNNNNN-NNNNNNNNNNNNNNNNNNNNNNNNNNNNNNNNNNNNNNNNNNNNNNNNNNNNNNNNNNNNNNNNNNNNNNNNNNNNNNNNNNNNNNNNNNNNNNNNNNNNNNNNNNNNNNNNNNNNNNNNNNNNNNNNNNNNNNNNNNNNN
>378604X
nnnnnnnnnnnnnnnnnnnnnnnnnnnnnnnnnnnnnnnnnnnnnnnnnnnnnnnnnnnnnnnnnnnnnnnnnnnnnnnnnnnnnnnnnnnnnnnnnnnnnnnnnnnnnnnnnnnnnnnnnnnnnnnnnnnnnnnnnnnnnnnnnnnnnnnnnnnnnnnnnnnnnnnnnnnnnnnnnnnnnnnnnnnnnnnnnnnnnnnnnnnnnnnnnnnnnnnnnnnnnnnnnnnnnnnnnnnnnnnnnnnnnnnnnnnnnnnnnnnnnnnnnnnnnnnnnnnnnnnnnnnnnnnnnnnnnnnnnnnnnnnnnnnnnnnnnnnnnnnnnnnnnnnnnnnnnnnnnnnnnnnnnnnnnnnnnnnnnnnnnnnnnnnnnnnnnnnnnnnnnnnnnnnnnnnnnnnnnnnnnnnnnnnnnnnnnnnnnnnnnnnnnnnnnnnnnnnnnnnnnnnnnnnnnnnnnnnnnnnnnnnnnnnnnnnnnnnnnnnnnnnnnnnnnnnnnnnnnnnnnnnnnnnnnnnnnnnnnnnnnnnnnnnnnnnnnnnnnnnnnnnnnnnnnnnnnnnnnnnnnnnnnnnnnnnnnnnnnnnnnnnnnnnnnnnnnnnnnnnnnnnnnnnnnnnnnnnnnnnnnnnnnnnnnnnnnnnnnnnnnnnnnnnnnnnnnnnnnnnnnnnnnnnnnnnnnnnnnnnnnnnnnnnnnnnnnnnnnnnnnnnnnnnnnnnnnnnnnnnnnnnnnnnnnnnnnnnnnnnnnnnnnnnnnnnnnnnnnnnnnnnnnnnnnnnnnnnnnnnnnnnnnnnnnnnnnnnnnnnnnnnnnnnnnnnnnnnnnnnnnnnnnnnnnnnnnnnnnnnnnnnnnnnnnnnnnnnnnnnnnnnnnnnnnnnnnnnnnnnnnnnnnnnnnnnnnnnnnnnnnnnnnnnnnnnnnnnnnnnnnnnnnnnnnnnnnnnnnnnnnnnnnnnnnnnnnnnnnnnnnnnnnnnnnnnnnnnnnnnnnnnnnnnnnnnnnnnnnnnnnnnnnnnnnnnnnnnnnnnnnnnnnnnnnnnnnnnnnnnnnnnnnnnnnnnnnnnnnnnnnnnnnnnnnnnnnnnnnnnnnnnnnnnnnnnnnnnnnnnnnnnnnnnnnnnnnnnnnnnnnnnnnnnnnnnnnnnnnnnnnnnnnnnnnnnnnnnnnnnnnnnnnnnnnnnnnnnnnnnnnnnnnnnnnnnnnnnnnnnnnnnnnnnnnnnnnnnnnnnnnnnnnnnnnnnnnnnnnnnnnnnnnnnnnnnnnnnnnnnnnnnnnnnnnnnnnnnnnnnnnnnnnnnnnnnnnnnnnnnnnnnnnnnnnnnnnnnnnnnnnnnnnnnnnnnnnnnnnnnnnnnnnnnnnnnnnnnnnnnnnnnnnnnnnnnnnnnnnnnnnnnnnnnnnnnnnnnnnnnnnnnnnnnnnnnnnnnnnnnnnnnnnnnnnnnnnnnnnnnnnnnnnnnnnn
>BC187
nnnnnnnnnnnnnnnnnnnnnnnnnnnnnnnnnnnnnnnnnnnnnnnnnnnnnnnnnnnnnnnnnnnnnnnnnnnnnnnnnnnnnnnnnnnnnnnnnnnnnnnnnnnnnnnnnnnnnnnnnnnnnnnnnnnnnnnnnnnnnnnnnnnnnnnnnnnnnnnnnnnnnnnnnnnnnnnnnnnnnnnnnnnnnnnnnnnnnnnnnnnnnnnnnnnnnnnnnnnnnnnnnnnnnnnnnnnnnnnnnnnnnnnnnnnnnnnnnnnnnnnnnnnnnnnnnnnnnnnnnnnnnnnnnnnnnnnnnnnnnnnnnnnnnnnnnnnnnnnnnnnnnnnnnnnnnnnnnnnnnnnnnnnnnnnnnnnnnnnnnnnnnnnnnnnnnnnnnnnnnnnnnnnnnnnnnnnnnnnnnnnnnnnnnnnnnnnnnnnnnnnnnnnnnnnnnnnnnnnnnnnnnnnnnnnnnnnnnnnnnnnnnnnnnnnnnnnnnnnnnnnnnnnnnnnnnnnnnnnnnnnnnnnnnnnnnnnnnnnnnnnnnnnnnnnnnnnnnnnnnnnnnnnnnnnnnnnnnnnnnnnnnnnnnnnnnnnnnnnnnnnnnnnnnnnnnnnnnnnnnnnnnnnnnnnnnnnnnnnnnnnnnnnnnnnnnnnnnnnnnnnnnnnnnnnnnnnnnnnnnnnnnnnnnnnnnnnnnnnnnnnnnnnnnnnnnnnnnnnnnnnnnnnnnnnnnnnnnnnnnnnnnnnnnnnnnnnnnnnnnnnnnnnnnnnnnnnnnnnnnnnnnnnnnnnnnnnnnnnnnnnnnnnnnnnnnnnnnnnnnnnnnnnnnnnnnnnnnnnnnnnnnnnnnnnnnnnnnnnnnnnnnnnnnnnnnnnnnnnnnnnnnnnnnnnnnnnnnnnnnnnnnnnnnnnnnnnnnnnnnnnnnnnnnnnnnnnnnnnnnnnnnnnnnnnnnnnnnnnnnnnnnnnnnnnnnnnnnnnnnnnnnnnnnnnnnnnnnnnnnnnnnnnnnnnnnnnnnnnnnnnnnnnnnnnnnnnnnnN-NNNNNNNNNNNNNNNNNNNNNNNNNNN------------------------------------------------------N-NNNNNNNNNNNNNNNNNNNNNNNNNNNNNNNNNNNNNNNNNNNNNNNNNNNNNNNNNNNNNNNNNNNNNNNNNNNNNNNNNNNNNNNNNNNNNNNNNNNNNNNNNNNNNNNNNNNNNNNNNNNNNNNNNNNNNNNNNNNNNNNNNNNNNNNNNTATNNNTAANNNNCGCNNNTNGTTTAGTGGTAAAATCCAACGTTGCCATNNNNNNNCCCCCGGTTCGATTCCGGGCTTGCGCAATGTTTTTTCCATCCCCAAGTATGGGAACTAAAATAGCTAAAAATAAGTATGAAGTNATATTTTTAAACCTATTTACAGTGTACAAATAAATAATATATCATAAATGACAC
>DBVPG1106
nnnnnnnnnnnnnnnnnnnnnnnnnnnnnnnnnnnnnnnnnnnnnnnnnnnnnnnnnnnnnnnnnnnnnnnnnnnnnnnnnnnnnnnnnnnnnnnnnnnnnnnnnnnnnnnnnnnnnnnnnnnnnnnnnnnnnnnnnnnnnnnnnnnnnnnnnnnnnnnnnnnnnnnnnnnnnnnnnnnnnnnnnnnnnnnnnnnnnnnnnnnnnnnnnnnnnnnnnnnnnnnnnnnnnnnnnnnnnnnnnnnnnnnnnnnnnnnnnnnnnnnnnnnnnnnnnnnnnnnnnnnnnnnnnnnnnnnnnnnnnnnnnnnnnnnnnnnnnnnnnnnnnnnnnnnnnnnnnnnnnnnnnnnnnnnnnnnnnnnnnnnnnnnnnnnnnnnnnnnnnnnnnnnnnnnnnnnnnnnnnnnnnnnnnnnnnnnnnnnnnnnnnnnnnnnnnnnnnnnnnnnnnnnnnnnnnnnnnnnnnnnnnnnnnnnnnnnnnnnnnnnnnnnnnnnnnnnnnnnnnnnnnnnnnnnnnnnnnnnnnnnnnnnnnnnnnnnnnnnnnnnnnnnnnnnnnnnnnnnnnnnnnnnnnnnnnnnnnnnnnnnnnnnnnnnnnnnnnnnnnnnnnnnnnnnnnnnnnnnnnnnnnnnnnnnnnnnnnnnnnnnnnnnnnnnnnnnnnnnnnnnnnnnnnnnnnnnnnnnnnnnnnnnnnnnnnnnnnnnnnnnnnnnnnnnnnnnnnnnnnnnnnnnnnnnnnnnnnnnnnnnnnnnnnnnnnnnnnnnnnnnnnnnnnnnnnnnnnnnnnnnnnnnnnnnnnnnnnnnnnnnnnnnnnnnnnnnnnnnnnnnnnnnnnnnnnnnnnnnnnnnnnnnnnnnnnnnnnnnnnnnnnnnnnnnnnnnnnnnnnnnnnnnnnnnnnnnnnnnnnnnnnnnnnnnnnnnnnnnnnnnnnnnnnnnnnnnnnnnnnnnnnnnnnnnnnnnnnnnnnnnnnnnnnnnnnnnnnnnnnnnnnnnnnnnnnnnnnnnnnnnnnnnnnnnnnnnnnnnnnnnnnnnnnnnnnnnnnnnnnnnnnnnnnnnnnnnnnnnnnnnnnnnnnnnnnnnnnnnnnnnnnnnnnnnnnnnnnnnnnnnnnnnnnnnnnnnnnnnnnnnnnnnnnnnnnnnnnnnnnnnnnnnnnnnnnnnnnnnnnnnnnnnnnnnnnnnnnnnnnnnnnnnnnnnnnnnnnnnnnnnnnnnnnnnnnnnnnnnnnnnnnnnnnnnnnnnnnnnnnnnnnnnnnnnnnnnnnnnnnnnnnnnnnnnnnnnnnnnnnnnnnnnnnnnnnnnnnnnnnnnnnnnnnnnnnnnnnnnnnnnnnnnnnnnnnnnnnnnnnnnnnnnnnnnnnnnnnnnnnnnnnnnnnnnnnnnnnnnnnnnnnnnnnnnnnnnnnnnnnnnnnnnnnnnnnnnnnnnnnnnnnnnnnnnnnnnnnnnnnnnnnnnnnn
>DBVPG1373
TGAAAATAGGTTTTTTAGTGNNNNNNNNNNNNNNNNNCTTTNNNNNTATATTCGTATATACTTTTATAATGTAATTTGAAGAGCTCCGTTCATAAAAATTGTCATTCTGGGCTTCAAATGAATAAATAAACCCGAATGACAATGNAATCTCGAAATTATAATAGTGGTACCTAGTGTAGTAAGTATAANGGAACCNTCTCTGTNNNNNNTCAGAATGGGATACCTCN-GT-ATGACAATACATCATCCTAAACGTTCATAAAACACATATGAAACAACCTTACAGCAAAACGAACAGAATGAGCAACATGAAAATAAAACTCTGCCTTCCTTAGCTAACCTACTCTAACGTATAAGTATCTGAACAATTGGTTTA--------------------------------------------------------------------------------------------------------------------------------------------------------------------------------------------------------------------------------------------------------------------------------------------------------------------------------------------------------------------------------------------------------------------------------------------------------------------------------------------------------------------------------------------------------------------------------------------------------------------------------------------------------------------GATCCAAGATTCCGCGCTTCCACCATTT------------------------------------------------------AGTATGATCCATATTTTATATAATATATAGGATAAGTAAGATCCCGTGAATCAAGCTGATAAACCGTTTTGACAACTGGTTACTTCCCTAAGACTGTTTATATTAGGATTGTCAAGAACCTNNNNNTTACCCAATTGCATGATGCAATAATCTCATATAAATAACAAGCGCAAGTGGTTTAGTGGTAAAATCCAACGTTGCCATCGTTGGGCCCCCGGTTCGNNNCCGGGCTTGCGCAATGTTTTTTCCNTNNNNNNNNNNNNNNNNNNNAATAGCTAAAAATAAGNNNNNNGNNNNNNNNTTAAACCTATTTANNNTGTANNNATAAATAATANNNNNNAAATGANNN
>DBVPG1788
TGAAAATAGGTTTTTTAGTGAGAACCGGAAGGTGTTACTTTCATGGTATATTCGTATATACTTTNNNAATGTAATTTGAAGAGCTCCGTTCATAAAAATTGTCATTCTGGGCTTCAAATGAATAAATAAACCCGAATGACAATGAAATCTCGAAATTATAATAGTGGTACCTAGTGTAGTAAGTATAAAGGAACCTTCTCTGTTGTATCTCAGAATGGGATACCTCA-GT-ATGACAATACATCATCCTAAACGTTCATAAAACACATATGAAACAACCTTACAGCAAAACGAACAGAATGAGCAACATGAAAATAAAACTCTGCCTTCCTTAGCTAACCTACTCTAACGTATAAGTATCTGAACAATTGGTTTA--------------------------------------------------------------------------------------------------------------------------------------------------------------------------------------------------------------------------------------------------------------------------------------------------------------------------------------------------------------------------------------------------------------------------------------------------------------------------------------------------------------------------------------------------------------------------------------------------------------------------------------------------------------------GATCCAAGATTCC--GCTTTCACCATTT------------------------------------------------------AGTATGATCCATATTTTATATAATATATAGGATAAGTAAGATCCCGTGAATCAAGCTGATAAACCGTTTTGACAACTGGTTACTTCCCTAAGACTGTTTATATTAGGATTGTCAAGAACCTTGACATTACCCAATTGCATGATGAAATAATCTCATATAAATAACAAGCGCAAGTGGTTTAGTGGTAAAATCCAACGTTGCCATCGTTGGGCCCCCGGTTCGATTCCGGGCTTGCGCAATGTTTTTTCCATCCCCAAGTATGGGAACTAAAATAGCTAAAAATAAGTATGAAGTTATATTTTTAAACCTATTTACAGTGTACAAATAAATAATATATCATAAATGACAC
>DBVPG1853
TGAANNNNNNNNNTTTAGTGNNNNNNNNNNNNNNNNNNNNTNNNNNNNNNNNNNNNNNNNNNNNNNNNNTNNNNNNNNNNNNNNNNNNNNNNNNNNNNNNNNNNNNNNNNNNNNNNNNNNNNNNNNNNNNNNNNNNNNNNNNNNNNNNNNNNNNNNNNNN-NNNNNNNNNNNNNNNNNNNNNNNNNNNNNNNNNnnnnnnnnnnnnnnnnnnnnnnnnnnnnnnnnnnnnnnnnnnnnnnnnnnnnnnnnnnnnnnnnnnnnnnnnnnnnnnnnnnnnnnnnnnnnnnnnnnnnnnnnnnnnnnnnnnnnnnnnnnnnnnnnnnnnnnnnnnnnnnnnnnnnnnnnnnnnnnnnnnnnnnnnnnnnnnnnnnnnnnnnnnnnnnnnnnnnnnnnnnnnnnnnnnnnnnnnnnnnnnnnnnnnnnnnnnnnnnnnnnnnnnnnnnnnnnnnnnnnnnnnnnnnnnnnnnnnnnnnnnnnnnnnnnnnnnnnnnnnnnnnnnnnnnnnnnnnnnnnnnnnnnnnnnnnnnnnnnnnnnnnnnnnnnnnnnnnnnnnnnnnnnnnnnnnnnnnnnnnnnnnnnnnnnnnnnnnnnnnnnnnnnnnnnnnnnnnnnnnnnnnnnnnnnnnnnnnnnnnnnnnnnnnnnnnnnnnnnnnnnnnnnnnnnnnnnnnnnnnnnnnnnnnnnnnnnnnnnnnnnnnnnnnnnnnnnnnnnnnnnnnnnnnnnnnnnnnnnnnnnnnnnnnnnnnnnnnnnnnnnnnnnnnnnnnnnnnnnnnnnnnnnnnnnnnnnnnnnnnnnnnnnnnnnnnnnnnnnnnnnnnnnnnnnnnnnnnnnnnnnnnnnnnnnnnnnnnnnnnnnnnnnnnnnnnnnnnnnnnnnnnnnnnnnnnnnnnnnnnnnnnnnnnnnnnnnnnnnnnnnnnnnnnnnnnnnnnnnnnnnnnnnnnnnnnnnnnnnnnnnnnnnnnnnnnnnnnnnnnnnnnnnnnnnnnnnnnnnnnnnnnnnnnnnnnnnnnnnnnnnnnnnnnnnnnnnnnnnnnnnnnnnnnnnnnnnnnnnnnnnnnnnnnnnnnnnnnnnnnnnnnnnnnnnnnnnnnnnnnnnnnnnnnnnnnnnnnnnnnnnnnnnnnnnnnnnnnnnnNNNNNNNNNNNNNNNNNNNNNNNNNNNNNNNNNNNNNNNNNNNNNNNNNNNNNNNNNNNNNNNNNNNNNNNNNNNNNNNNNNNNNNNNNNNNNNNNNNNNNNNNNNNNNNNNNNNNNNNNNNNNNNNNNNNNNNNNNNNNNNNNNNNNANNNNNNNNNNNNNNCGNNGNNNNNNNNNNNNNNNNNNNNNNNNNNCGGGCTTGCGNAATGTTTTTTCNNNCCCCAAGTATGGGAACTAAAATAGCTAAAAATAAGTATGAAGTTATATTTTTAAACCTATTTACAGTGTACAAATAAATAATATATCATAAATGACAC
>DBVPG6040
TGAAAATAGGTTTTTTAGTGAGAACCGGNANNNNNTACNNTCANGGTATATTNNNATATACTTTTATAATGTAATTTGAAGNNNNNNNNTCATAAAAATNNNCNNNNNNNGCTTCAAATGAATAAATAAACCCGAATGACAATGAAATCTCGAAATTATAATAGTGGNNCCTNNNNTAGTAAGTATAAAGGAACCTTCTCTGTTGTATCTCAGAATGGGATACCTCA-GT-ATGACAATACATCATCCTAAACGTTCATAAAACACATATGAAACAACCTTACAGCAAAACGAACAGAATGAGCAACATGAAAATAAAACTCTGCCTTCCTTAGCTAACCTACTCTAACGTATAAGTATCTGAACAATTGGTTTA--------------------------------------------------------------------------------------------------------------------------------------------------------------------------------------------------------------------------------------------------------------------------------------------------------------------------------------------------------------------------------------------------------------------------------------------------------------------------------------------------------------------------------------------------------------------------------------------------------------------------------------------------------------------GATCCAAGATTCCGCGCNNCCANCNTTT------------------------------------------------------AGTATGATCCATATTTTATATAATATATAGGATAAGTAAGATCCCGTGAATCAAGCTGATAAACNGTTTTGACAACTGGTTACTTCCCTAAGACTGTTNATATTAGGATNGTCAAGAACCTNGACATTACCCAATTGCATGATGAAATAATCTCATATAAATAACAAGCGCAAGTGGTTTAGTGGTAAAATCCAACGTTGCCATCGTTGGGCCCCNGGTTCGATTCCGGGCTTGCGCAATGTTTTTTCNATCCCCAAGTATGGGAACTAAAATAGCTAAAAATAAGTATGAAGTTATATTTTTAAACCTATTTACAGTGTACAAATAAATAATATATCATAAATGACAC
>DBVPG6044
TGAAAATAGGTTTTTTAATGAGAACCGGAAGGTGTTACTTTCATGGTATATTCGTATATACTTTTATAATGTAATTNGAAGAGCTCCGTNCATAAAANNNNNNATTCTGGGCTTCANNNNNNTAANNNNNCCCGAATGACNNNNAAATCTCGAAATTATAANNNNNGTANNNNNNNNNNTAAGNNNNANNNANNNNNNNNTGTTGNNNCNCAGAATGAGATACCTCA-TTTANNNNNNTACATCATNNNNNNCGTTNNNNNNACACATNNNAAACAANNNNNNNNNNNANNNANNNNNNNNNNNNNNNNNANNNNNNNNCTNTGCCNNNNNNNNNNNNNNNNNNNNNNNNNNNNNNNNNNNNNNNNNNNNNNNNNNnnnnnnnnnnnnnnnnnnnTAAAAATTGTCATTCTGGGCTTCAAATGAATAAATAAACCCGAATGACAATGAAATCTCGAAATTATAATAGTGGTACCTAGTGTAGTAAGTATAAAGGAACCTTCTCTGTTGTATCTCAGAATGAGATACCTCATTTATGACAATACATCATCCTAAACGTTCATAAAACACATATGAAACAACCTTACAGCAAAACGAACAGAATGAGCAACATGAAAATAAAACTCTGCCTTCCTTAGCTAACCTACTCTAACGTATAAGTATCTGAACAATTGGTTTAGATCCTGAGAAATGTGTGGGTAATTAGATAATTGTTGGGATTCCATTGTTGATAAAGGCTATAATATTAGGTATACAGAATATACTAGAAGTTCTCCTCGAGGATATAGGAATCCTCAAAATGGAATCTATATTTCTACATACTAATATTACGATTATTCCTCATTCCGTTTTATATGTTTATATTCATGATCCTATTACATTATCAATCCTNGCGTTTCAGCTTCCACTAATTTAGATGACTATTTCTCATCATTTGCGTCATCTTCTAACACCGTATATGATAATATACTAGTAATGTAAATACTAGTTAGTAGATGATAGTTGATTTCTATTCCAACAG-ATCCAAGATTCCGCGCTTCCACCATTT------------------------------------------------------AGTATGATCCATATTTTATATAATATATAGGATAAGTAAGATCCCGTGAATCAAGCTGATAAACCGTTTTGACCACTGGTTACTTCCCTAAGACTGTTTATAGTAGGATTGTCAAGAATCTTGGCATTACTCAATTGCATGATGCAATAATCTCATATAAATAACAAGCGCANGTGGTTTAGTGGTAAAATCCANCGTTGCCATCGTTGGGCCCCCGGTTCGATTCCGGGCTTGCGCAATGTTTTT-CNATCCCNANGTATGGNAACTAAAATAGCTAAAAATAAGTATGAAGCTATATTTTTAAACCTATTTACAGTGCACAAATAAATAATATATCATAAATGACAC
>DBVPG6765
TGAAAATAGGTTTTTTAGTGAGAACCGGAAGGTGTNACTTTCANGGNATATTCGTATATACTTTTATAATGTAATTTGAAGAGCTCCGTTCATNNAAATTGTCATTCTGGNCTTCAAATGAATAANTAAACCCGANTGACNATGNAATCTCGAAATTANANTAGTGGTACCTAGTGTAGTAAGTATAAAGGNNNNNNNNNNNNNNNNNNNNNNNNNNNNNNNNNNNN-NN-NNNNNNNNNNNNNNNNNNNNNNNNNNNNNNNNNNNNNNNNNNNNNNNNNNNNNNNNNNNNNNNNNNNNNNNNNNNNNNNNNNNNNNNNNNNNNNNNNNNNNNNNNNNNNNNNNNNNNNNNNNNNNNNNNNNNNNNNNNNNNNNNNnnnnnnnnnnnnnnnnnnnnnnnnnnnnnnnnnnnnnnnnnnnnnnnnnnnnnnnnnnnnnnnnnnnnnnnnnnnnnnnnnnnnnnnnnnnnnnnnnnnnnnnnnnnnnnnnnnnnnnnnnnnnnnnnnnnnnnnnnnnnnnnnnnnnnnnnnnnnnnnnnnnnnnnnnnnnnnnnnnnnnnnnnnnnnnnnnnnnnnnnnnnnnnnnnnnnnnnnnnnnnnnnnnnnnnnnnnnnnnnnnnnnnnnnnnnnnnnnnnnnnnnnnnnnnnnnnnnnnnnnnnnnnnnnnnnnnnnnnnnnnnnnnnnnnnnnnnnnnnnnnnnnnnnnnnnnnnnnnnnnnnnnnnnnnnnnnnnnnnnnnnnnnnnnnnnnnnnnnnnnnnnnnnnnnnnnnnnnnnnnnnnnnnnnnnnnnnnnnnnnnnnnnnnnnnnnnnnnnnnnnnnnnnnnnnnnnnnnnnnnnnnnnnnnnnnnnnnnnnnnnnnnnnnnnnnnnnnnnnnnnnnnnnnnnnnnnnnnnnnnnnnnnnnnnnnnnnnnnnnnnnnnnnnnnnnnnnnnnnnnnnnnnnnnnnnnnnnnnnnnnnnnnnnnnnnnnnnnnnnnnnnnnnnnnnnnnnnnnnnnnnnnnnnnnnnnnnnnnnnnnnnNNNNNNNGATTCCGCGCTTCCACCATTT------------------------------------------------------AGTATGATCCATATTTTATATAATATATAGGATAAGTAAGATCCCGTGAATCAAGCTGATAANNNGTTTTGACAACTGGTTACTTCCCTAAGACTGTTTATATTAGGATTGTCAAGAACCTTGACATTACCCAATTGCATGATGAAATAATCTCATATAAATAACAAGCGCAAGTGGTTTAGTGGTAAAATCCAACGTTGCCATCGTTGGGCCCCCGGTTCGATTCCGGGCTTGCGCAATGTTTTTTCCATCCCCAAGTATGGGAACTAAAATAGCTAAAAATAAGTATGAAGTTATATTTTTAAACCTATTTACAGTGTACAAATAAATAATATATCATAAATGACAC
>K11
NNNNAATAGGTTTTTTAGTGAGAACCGGAAGGTGTTACTTTTATGGTATATTCGTATATACTTTTATAATGTAATTTGAAGAGCTCCGTTCATAAAAATTGTCATTCTGGGCTTCAAATGAATANNNNNNCCCGAATGACAATGAAATCTCGAANNNNNNNNNNNNNNNNNNNNNNNNNNNNNNNNNNNNNNNNNNNNTCTGTTGNNNNNNAGAANNNNNNNNNTCATTT-ATGANNNNNNNTCNNNNNNNNNNNNNNNNNNNNNNNNNNNnnnnnnnnnnnnnnnnnnnnnnnnnnnnnnnnnnnnnnnnnnnnnnnnnnnnnnnnnnnnnnnnnnnnnnnnnnnnnnnnnnnnnnnnnnnnnnnnnnnnnnnnnnnnnnnnnnnnnnnnnnnnnnnnnnnnnnnnnnnnnnnnnnnnnnnnnnnnnnnnnnnnnnnnnnnnnnnnnnnnnnnnnnnnnnnnnnnnnnnnnnnnnnnnnnnnnnnnnnnnnnnnnnnnnnnnnnnnnnnnnnnnnnnnnnnnnnnnnnnnnnnnnnnnnnnnnnnnnnnnnnnnnnnnnnnnnnnnnnnnnnnnnnnnnnnnnnnnnnnnnnnnnnnnnnnnnnnnnnnnnnnnnnnnnnnnnnnnnnnnnnnnnnnnnnnnnnnnnnnnnnnnnnnnnnnnnnnnnnnnnnnnnnnnnnnnnnnnnnnnnnnnnnnnnnnnnnnnnnnnnnnnnnnnnnnnnnnnnnnnnnnnnnnnnnnnnnnnnnnnnnnnnnnnnnnnnnnnnnnnnnnnnnnnnnnnnnnnnnnnnnnnnnnnnnnnnnnnnnnnnnnnnnnnnnnnnnnnnnnnnnnnnnnnnnnnnnnnnnnnnnnnnnnnnnnnnnnnnnnnnnnnnnnnnnnnnnnnnnnnnnnnnnnnnnnnnnnnnnnnnnnnnnnnnnnnnnnnnnnnnnnnnnnnnnnnnnnnnnnnnnnnnnnnnnnnnnnnnnnnnnnnnnnnnnnnnnnnnnnnnnnnnnnnnnnnnnnnnnnnnnnnnnnnnnnnnnnnnnnnnnnnnnnnnnnnnnnnnnnnnnnnnnnnnnnnnnnnnnnnnnnnnnnnnnnnnnnnnnnnnnnnnnnnnnnnnnnnnnnnnnnnnnnnnnnnnnnnnnnnnnnnnnnnnnnnnnnnnnnnnnnnnnnnnnnnnnnnnnnnnnnnnnnnnnnnnnnnnnnnnnnnnnnnnnnnnnnnnnnnnnnnnnnnnnnnnnnnnnnnnnnnnnnnnnnnnnnnnnnnnnnnnnnnnnnnnnnnnnnnnnnnnnnnnnnnnnnnnnnnnnnnnnnnnnnnnnnnnnnnnnnnnnnnnnnnnnnnnnnnnnnnnnnnnnnnnnnnnnnnnnnnnnnnnnnnnnnnnnnnnnnnnnnnnnnnnnnnnnnnnnnnnnnnnnnnnnnnnnnnnnnnnnnnnnnnnnnnnnnnnnnnnnnnnnnnnnnnnnn
>L_1374
nnnnnnnnnnnnnnnnnnnnnnnnnnnnnnnnnnnnnnnnnnnnnnnnnnnnnnnnnnnnnnnnnnnnnnnnnnnnnnnnnnnnnnnnnnnnnnnnnnnnnnnnnnnnnnnnnnnnnnnnnnnnnnnnnnnnnnnnnnnnnnnnnnnnnnnnnnnnnnnnnnnnnnnnnnnnnnnnnnnnnnnnnnnnnnnnnnnnnnnnnnnnnnnnnnnnnnnnnnnnnnnnnnnnnnnnnnnnnnnnnnnnnnnnnnnnnnnnnnnnnnnnnnnnnnnnnnnnnnnnnnnnnnnnnnnnnnnnnnnnnnnnnnnnnnnnnnnnnnnnnnnnnnnnnnnnnnnnnnnnnnnnnnnnnnnnnnnnnnnnnnnnnnnnnnnnnnnnnnnnnnnnnnnnnnnnnnnnnnnnnnnnnnnnnnnnnnnnnnnnnnnnnnnnnnnnnnnnnnnnnnnnnnnnnnnnnnnnnnnnnnnnnnnnnnnnnnnnnnnnnnnnnnnnnnnnnnnnnnnnnnnnnnnnnnnnnnnnnnnnnnnnnnnnnnnnnnnnnnnnnnnnnnnnnnnnnnnnnnnnnnnnnnnnnnnnnnnnnnnnnnnnnnnnnnnnnnnnnnnnnnnnnnnnnnnnnnnnnnnnnnnnnnnnnnnnnnnnnnnnnnnnnnnnnnnnnnnnnnnnnnnnnnnnnnnnnnnnnnnnnnnnnnnnnnnnnnnnnnnnnnnnnnnnnnnnnnnnnnnnnnnnnnnnnnnnnnnnnnnnnnnnnnnnnnnnnnnnnnnnnnnnnnnnnnnnnnnnnnnnnnnnnnnnnnnnnnnnnnnnnnnnnnnnnnnnnnnnnnnnnnnnnnnnnnnnnnnnnnnnnnnnnnnnnnnnnnnnnnnnnnnnnnnnnnnnnnnnnnnnnnnnnnnnnnnnnnnnnnnnnnnnnnnnnnnnnnnnnnnnnnnnnnnnnnnnnnnnnnnnnnnnnnnnnnnnnnnnnnnnnnnnnnnnnnnnnnnnnnnnnnnnnnnnnnnnnnnnnnnnnnnnnnnnnnnnnnnnnnnnnnnnnnnnnnnnnnnnnnnnnnnnnnnnnnnnnnnnnnnnnnnnnnnnnnnnnnnnnnnnnnnnnnnnnnnnnnnnnnnnnnnnnnnnnnnnnnnnnnnnnnnnnnnnnnnnnnnnnnnnnnnnnnnnnnnnnnnnnnnnnnnnnnnnnnnnnnnnnnnnnnnnnnnnnnnnnnnnnnnnnnnnnnnnnnnnnnnnnnnnnnnnnnnnnnnnnnnnnnnnnnnnnnnnnnnnnnnnnnnnnnnnnnnnnnnnnnnnnnnnnnnnnnnnnnnnnnnnnnnnnnnnnnnnnnnnnnnnnnnnnnnnnnnnnnnnnnnnnnnnnnnnnnnnnnnnnnnnnnnnnnnnnnnnnnnnnnnnnnnnnnnnnnnnnnnnnnnnnNNNNNNNNN-NNNNNNNNNNNNNNNNNNNNNNATAATATNNNNNNANNGANNN
>L_1528
nnnnnnnnnnnnnnnnnnnnnnnnnnnnnnnnnnnnnnnnnnnnnnnnnnnnnnnnnnnnnnnnnnnnnnnnnnnnnnnnnnnnnnnnnnnnnnnnnnnnnnnnnnnnnnnnnnnnnnnnnnnnnnnnnnnnnnnnnnnnnnnnnnnnnnnnnnnnnnnnnnnnnnnnnnnnnnnnnnnnnnnnnnnnnnnnnnnnnnnnnnnnnnnnnnnnnnnnnnnnnnnnnnnnnnnnnnnnnnnnnnnnnnnnnnnnnnnnnnnnnnnnnnnnnnnnnnnnnnnnnnnnnnnnnnnnnnnnnnnnnnnnnnnnnnnnnnnnnnnnnnnnnnnnnnnnnnnnnnnnnnnnnnnnnnnnnnnnnnnnnnnnnnnnnnnnnnnnnnnnnnnnnnnnnnnnnnnnnnnnnnnnnnnnnnnnnnnnnnnnnnnnnnnnnnnnnnnnnnnnnnnnnnnnnnnnnnnnnnnnnnnnnnnnnnnnnnnnnnnnnnnnnnnnnnnnnnnnnnnnnnnnnnnnnnnnnnnnnnnnnnnnnnnnnnnnnnnnnnnnnnnnnnnnnnnnnnnnnnnnnnnnnnnnnnnnnnnnnnnnnnnnnnnnnnnnnnnnnnnnnnnnnnnnnnnnnnnnnnnnnnnnnnnnnnnnnnnnnnnnnnnnnnnnnnnnnnnnnnnnnnnnnnnnnnnnnnnnnnnnnnnnnnnnnnnnnnnnnnnnnnnnnnnnnnnnnnnnnnnnnnnnnnnnnnnnnnnnnnnnnnnnnnnnnnnnnnnnnnnnnnnnnnnnnnnnnnnnnnnnnnnnnnnnnnnnnnnnnnnnnnnnnnnnnnnnnnnnnnnnnnnnnnnnnnnnnnnnnnnnnnnnnnnnnnnnnnnnnnnnnnnnnnnnnnnnnnnnnnnnnnnnnnnnnnnnnnnnnnnnnnnnnnnnnnnnnnnnnnnnnnnnnnnnnnnnnnnnnnnnnnnnnnnnnnnnnnnnnnnnnnnnnnnnnnnnnnnnnnnnnnnnnnnnnnnnnnnnnnnnnnnnnnnnnnnnnnnnnnnnnnnnnnnnnnnnnnnnnnnnnnnnnnnnnnnnnnnnnnnnnnnnnnnnnnnnnnnnnnnnnnnnnnnnnnnnnnnnnnnnnnnnnnnnnnnnnnnnnnnnnnnnnnnnnnnnnnnnnnnnnnnnnnnnnnnnnnnnnnnnnnnnnnnnnnnnnnnnnnnnnnnnnnnnnnnnnnnnnnnnnnnnnnnnnnnnnnnnnnnnnnnnnnnnnnnnnnnnnnnnnnnnnnnnnnnnnnnnnnnnnnnnnnnnnnnnnnnnnnnnnnnnnnnnnnnnnnnnnnnnnnnnnnnnnnnnnnnnnnnnnnnnnnnnnnnnnnnnnnnnnnnnnnnnnnnnnnnnnnnnnnnnnnnnnnnnnnnnnnnnnnnnnnnnnnnnnnnnnnnnnnnnnnnnnnnnnnnnnnnnnnnnnnnnnnnnnnnnnnnnnnnnnnnnnn
>NCYC110
NNAAANNNNGTTTTTTANNNNNNNNNNNNNNNNNNNNNNNTNNNNNNNNNNNNGTATATACTTTTATNNNNNNNNNNGANNNNNNNCGTTCATAANNNNNNNNNNNNNNNNNNNNAANNNANNNANNNNNNNNNNNNNNNNNNNNNNNNNNNNNNNNNNNNNNNNNNNNNNNNNNNNNNNNNNNNNNNNNNNNNNNNNNNNNNNNNNNNNNNNNNNNNNNNNNNNNN-NNNNNNNNNNNNNNNNNNNNNNNNNNNNNNNNNNNNNNNNNNNNNNNNNNNNNNNNNNNNNNNNN-NNNNNNNNNNN-NNNNNNNNNNNNNNNNNNNNNNNNNNNNNNNNNNNNNNNNNNNNNNNNNNNNNNNNnnnnnnnnnnnnnnnnnnnnnnnnnnnnnnnnnnnnnnnnnnnnnnnnnnnnnnnnnnnnnnnnnnnnnnnnnnnnnnnnnnnnnnnnnnnnnnnnnnnnnnnnnnnnnnnnnnnnnnnnnnnnnnnnnnnnnnnnnnnnnnnnnnnnnnnnnnnnnnnnnnnnnnnnnnnnnnnnnnnnnnnnnnnnnnnnnnnnnnnnnnnnnnnnnnnnnnnnnnnnnnnnnnnnnnnnnnnnnnnnnnnnnnnnnnnnnnnnnnnnnnnnnnnnnnnnnnnnnnnnnnnnnnnnnnnnnnnnnnnnnnnnnnnnnnnnnnnnnnnnnnnnnnnnnnnnnnnnnnnnnnnnnnnnnnnnnnnnnnnnnnnnnNNNNNNNNNNNNN-NNNNNNNNNNNNNNNNNNNNNNNNNNNN-NNNNNNNNNNNNNNNNNNNNNNNNNNANNNNNNNNNNNNNNNNTACATACNNNNNNNNNGNNNNNNNNNNNNNNNNNNNNNNNNNNNTNTNNNNNNNNNNNNATTACATTATCAANNNNNGNNNNNNNGCNNNNACTANNNNAGATGACTANNNCTCATCATNNNCGTCATCNTCTAANANNGTATATGATAATATACTAGTAATGTAAATACTAGTTAGTAGATGATAGTTGATTTCTATTCCAACAG-ATCCAAGATTCCGCGCTTCCACCATTT------------------------------------------------------AGTATGATCCATATTTTATATAATATATAGGATAAGTAAGATCCCGTGAATCAAGCTGATAAACCGTTTTGACCACTGGTTACTTCCCTAAGACTGTTTATAGTAGGATTGTCAAGAATCTTGGCATTACTCAATTGCATGATGCAATAATCTCATATAAATAACAAGCGCAAGTGGTTTAGTGGTAAAATCCAACGTTGCCATCGTTGGGCCCCCGGTTCGATTCCGGGCTTGCGCAATGTTTTT-CCATCCCCAAGTATGGGAACTAAAATAGCTAAAAATAAGTATGAAGCTATATTTTTAAACCTATTTACAGTGCACAAATAAATAATATATCATAAATGACAC
>NCYC361
nnnnnnnnnnnnnnnnnnnnnnnnnnnnnnnnnnnnnnnnnnnnnnnnnnnnnnnnnnnnnnnnnnnnnnnnnnnnnnnnnnnnnnnnnnnnnnnnnnnnnnnnnnnnnnnnnnnnnnnnnnnnnnnnnnnnnnnnnnnnnnnnnnnnnnnnnnnnnnnnnnnnnnnnnnnnnnnnnnnnnnnnnnnnnnnnnnnnnnnnnnnnnnnnnnnnnnnnnnnnnnnnnnnnnnnnnnnnnnnnnnnnnnnnnnnnnnnnnnnnnnnnnnnnnnnnnnnnnnnnnnnnnnnnnnnnnnnnnnnnnnnnnnnnnnnnnnnnnnnnnnnnnnnnnnnnnnnnnnnnnnnnnnnnnnnnnnnnnnnnnnnnnnnnnnnnnnnnnnnnnnnnnnnnnnnnnnnnnnnnnnnnnnnnnnnnnnnnnnnnnnnnnnnnnnnnnnnnnnnnnnnnnnnnnnnnnnnnnnnnnnnnnnnnnnnnnnnnnnnnnnnnnnnnnnnnnnnnnnnnnnnnnnnnnnnnnnnnnnnnnnnnnnnnnnnnnnnnnnnnnnnnnnnnnnnnnnnnnnnnnnnnnnnnnnnnnnnnnnnnnnnnnnnnnnnnnnnnnnnnnnnnnnnnnnnnnnnnnnnnnnnnnnnnnnnnnnnnnnnnnnnnnnnnnnnnnnnnnnnnnnnnnnnnnnnnnnnnnnnnnnnnnnnnnnnnnnnnnnnnnnnnnnnnnnnnnnnnnnnnnnnnnnnnnnnnnnnnnnnnnnnnnnnnnnnnnnnnnnnnnnnnnnnnnnnnnnnnnnnnnnnnnnnnnnnnnnnnnnnnnnnnnnnnnnnnnnnnnnnnnnnnnnnnnnnnnnnnnnnnnnnnnnnnnnnnnnnnnnnnnnnnnnnnnnnnnnnnnnnnnnnnnnnnnnnnnnnnnnnnnnnnnnnnnnnnnnnnnnnnnnnnnnnnnnnnnnnnnnnnnnnnnnnnnnnnnnnnnnnnnnnnnnnnnnnnnnnnnnnnnnnnnnnnnnnnnnnnnnnnnnnnnnnnnnnnnnnnnnnnnnnnnnnnnnnnnnnnnnnnnnnnnnnnnnnnnnnnnnnnnnnnnnnnnnnnnnnnnnnnnnnnnnnnnnnnnnnnnnnnnnnnnnnnnnnnnnnnnnnnnnnnnnnnnnnnnnnnnnnnnnnnnnnnnnnnnnnnnnnnnnnnnnnnnnnnnnnnnnnnnnnnnnnnnnnnnnnnnnnnnnnnnnnnnnnnnnnnnnnnnnnnnnnnnnnnnnnnnnnnnnnnnnnnnnnnnnnnnnnnnnnnnnnnnnnnnnnnnnnnnnnnnnnnnnnnnnnnnnnnnnnnnnnnnnnnnnnnnnnnnnnnnnnnnnnnnnnnnnnnnnnnnnnnnnnnnnnnnnnnnnnnnnnnnnnnnnnnnnnnnnnnnnnnnnnnnnnnnnnnnnnnnnnnnnnnnnnnnnnnnnnnnnnnnnnnnnnnnnnnnnnnnnnnnn
>RM11_1A
TGAAAATAGGTTTTTTAGTGAGAACCGGAAGGTGTTACTTTCATGGTATATTCGTATATACTTTTATAATGTAATTTGAAGAGCTCCGTTCATAAAAATTGTCATTCTGGGCTTCAAATGAATAAATAAACCCGAATGACAATGAAATCTCGAAATTATAATAGTGGTACCTAGTGTAGTAAGTATAAAGGAACCTTCTCTGTTGTATCTCAGAATGGGATACCTCA-GT-ATGACAATACATCATCCTAAACGTTCATAAAACACATATGAAACAACCTTACAGCAAAACGAACAGAATGAGCAACATGAAAATAAAACTCTGCCTTCCTTAGCTAACCTACTCTAACGTATAAGTATCTGAACAATTGGTTTA--------------------------------------------------------------------------------------------------------------------------------------------------------------------------------------------------------------------------------------------------------------------------------------------------------------------------------------------------------------------------------------------------------------------------------------------------------------------------------------------------------------------------------------------------------------------------------------------------------------------------------------------------------------------GATCCAAGATTCCGCGCTTCCACCATTT------------------------------------------------------AGTATGATCCATATTTTATATAATATATAGGATAAGTAAGATCCCGTGAATCAAGCTGATAAACCGTTTTGACAACTGGTTACTTCCCTAAGACTGTTTATATTAGGATTGTCAAGAACCTTGACATTACCCAATTGCATGATGCAATAATCTCATATAAATAACAAGCGCAAGTGGTTTAGTGGTAAAATCCAACGTTGCCATCGTTGGGCCCCCGGTTCGATTCCGGGCTTGCGCAATGTTTTTTCCATCCCCAAGTATGGGAACTAAAATAGCTAAAAATAAGTATGAAGTTATATTTTTAAACCTATTTACAGTGTACAAATAAATAATATATCATAAATGACAC
>S288c
TGAAAATAGGTTTTTTAGTGAGAACCGGAAGGTGTTACTTTCATGGTATATTCGTATATACTTTTATAATGTAATTTGAAGAGCTCCGTTCATAAAAATTGTCATTCTGGGCTTCAAATGAATAAATAAACCCGAATGACAATGAAATCTCGAAATTATAATAGTGGTACCTAGTGTAGTAAGTATAAAGGAACCTTCTCTGTTGTATCTCAGAATGGGATACCTCA-GT-ATGACAATACATCATCCTAAACGTTCATAAAACACATATGAAACAACCTTACAGCAAAACGAACAGAATGAGCAACATGAAAATAAAACTCTGCCTTCCTTAGCTAACCTACTCTAACGTATAAGTATCTGAACAATTGGTTTAG--------------------------------------------------------------------------------------------------------------------------------------------------------------------------------------------------------------------------------------------------------------------------------------------------------------------------------------------------------------------------------------------------------------------------------------------------------------------------------------------------------------------------------------------------------------------------------------------------------------------------------------------------------------------ATCCAAGATTCCGCGCTTCCACCATTTA-----------------------------------------------------G-TATGATCCATATTTTATATAATATATAGGATAAGTAAGATCCCGTGAATCAAGCTGATAAACCGTTTTGACAACTGGTTACTTCCCTAAGACTGTTTATATTAGGATTGTCAAGAACCTTGACATTACCCCATTGCATGATGCAATAATCTCATATAAATAACAAGCGCAAGTGGTTTAGTGGTAAAATCCAACGTTGCCATCGTTGGGCCCCCGGTTCGATTCCGGGCTTGCGCAATGTTTTTTCCATCCCCAAGTATGGGAANNNNNNNNNNNNNNNNNNNNNNNNNNNNNATATTNNNNNNCCTANNNNNNNNNNNNNNNNNNNTAATATATCATAAATGACAC
>SK1
TGAAAATAGGTTTTTTAATGAGAACCGGAAGGTGTTACTTTCATGGTATATTCGTATATACTTTTATAATGTAATTTGAAGAGCTCCGTTCATAAAAATTGTCATTCTGGGCTTCAAATGAATAAATAAACCCGAATGACAATGAAATCTCGAAATTATAATAGTGGNACCTAGTGTAGTAAGTATAAAGGAACCTTCTCTGTTGTATCTCAGAATGAGATACCTCA-TTTATGACAATACATCATCCTAAACGTTCATAAAACACATATGAAACAACCTTACAGCAAAACGAACAGAATGAGCAACATGAAAATAAAACTCTGCCTTCCNNNNNNAACCTACTCTAANNNNNNNNNNTCTGAACAATTGGTNNNNTGTTGGGATTCCGTCGAGGnnnnnnnnnnnnnnnnnnnnnnnnnnnnnnnnnnnnnnnnnnnnnnnnnnnnnnnnnnnNNNNNNNNNNNNNNNNNNNNNNNNNTAGTAAGTATAAAGGAACCTTCTCTGTTGTATCTCAGAATGAGATACCTCATTTATGACAATACATCATCCTAAACGTTCATAAAACACATATGAAACAACCTTACAGCAAAACGAACAGAATGAGCAACATGAAAATAAAACTCTGCCTTCCTTAGCTAACCTACTCTAACGTATAAGTATCTGAACAATTGGTTTAGATCCTGAGAAATGTGTGGGTAATTAGATAATTGTTGGGATTCCATTGTTGATAAAGGCTATAATATTAGGTATACAGAATATACTAGAAGTTCTCCTCGAGGATATAGGAATCCTCAAAATGGAATCTATATTTCTACATACTAATATTACGATTATTCCTCATTCCGTTTTATATGTTTATATTCATGATCCTATTACATTATCAATCCTTGCGTTTCAGCTTCCACTAATTTAGATGACTATTTCTCATCATTTGCGTCATCTTCTAACACCGTATATGATAATATACTAGTAATGTAAATACTAGTTAGTAGATGATAGTTGATTTCTATTCCAACAG-ATCCAAGATTCCGCGCTTCCACCATTT------------------------------------------------------AGTATGATCCATATTTTATATAATATATAGGATAAGTAAGATCCCGTGAATCAAGCTGATAAACCGTTTTGACCACTGGTTACTTCCCTAAGACTGTTTATAGTAGGATTGTCAAGAATCTTGGCATTACTCAATTGCATGATGCAATAATCTCATATAAATAACAAGCGCAAGTGGTTTAGTGGTAAAATCCAACGTTGCCATCGTTGGGCCCCCGGTTCGATTCCGGGCTTGCGCAATGTTTTT-CCATCCCCAAGTATGGGAACTAANATAGCTAAAAATAAGTATGAANCTATATTTTTNAACCTANNNACAGTGCACAAATAAATAATATATCATAAATGACAC
>UWOPS03_461_4
nnnnnnnnnnnnnnnnnnnnnnnnnnnnnnnnnnnnnnnnnnnnnnnnnnnnnnnnnnnnnnnnnnnnnnnnnnnnnnnnnnnnnnnnnnnnnnnnnnnnnnnnnnnnnnnnnnnnnnnnnnnnnnnnnnnnnnnnnnnnnnnnnnnnnnnnnnnnnnnnnnnnnnnnnnnnnnnnnnnnnnnnnnnnnnnnnnnnnnnnnnnnnnnnnnnnnnnnnnnnnnnnnnnnnnnnnnnnnnnnnnnnnnnnnnnnnnnnnnnnnnnnnnnnnnnnnnnnnnnnnnnnnnnnnnnnnnnnnnnnnnnnnnnnnnnnnnnnnnnnnnnnnnnnnnnnnnnnnnnnnnnnnnnnnnnnnnnnnnnnnnnnnnnnnnnnnnnnnnnnnnnnnnnnnnnnnnnnnnnnnnnnnnnnnnnnnnnnnnnnnnnnnnnnnnnnnnnnnnnnnnnnnnnnnnnnnnnnnnnnnnnnnnnnnnnnnnnnnnnnnnnnnnnnnnnnnnnnnnnnnnnnnnnnnnnnnnnnnnnnnnnnnnnnnnnnnnnnnnnnnnnnnnnnnnnnnnnnnnnnnnnnnnnnnnnnnnnnnnnnnnnnnnnnnnnnnnnnnnnnnnnnnnnnnnnnnnnnnnnnnnnnnnnnnnnnnnnnnnnnnnnnnnnnnnnnnnnnnnnnnnnnnnnnnnnnnnnnnnnnnnnnnnnnnnnnnnnnnnnnnnnnnnnnnnnnnnnnnnnnnnnnnnnnnnnnnnnnnnnnnnnnnnnnnnnnnnnnnnnnnnnnnnnnnnnnnnnnnnnnnnnnnnnnnnnnnnnnnnnnnnnnnnnnnnnnnnnnnnnnnnnnnnnnnnnnnnnnnnnnnnnnnnnnnnnnnnnnnnnnnnnnnnnnnnnnnnnnnnnnnnnnnnnnnnnnnnnnnnnnnnnnnnnnnnnnnnnnnnnnnnnnnnnnnnnnnnnnnnnnnnnnnnnnnnnnnnnnnnnnnnnnnnnnnnnnnnnnnnnnnnnnnnnnnnnnnnnnnnnnnnnnnnnnnnnnnnnnnnnnnnnnnnnnnnnnnnnnnnnnnnnnnnnnnnnnnnnnnnnnnnnnnnnnnnnnnnnnnnnnnnnnnnnnnnnnnnnnnnnnnNNNNNNNNNNNNNNNNNNNNNNNNNNNNNNNNNNNNNNNNNNNNNNNNNNNNNNNNNNNNNNNNNNNNNNNNNNNNNNNNNNNNNNNNNNNNNNNNNNNNNNNNNNNNNNNNNNNNNNNNNNNNNNNNNNNNNNNNNNNNNNNNNNNNNNNNNNATACANNNNNCAAGCGCAAGTGNNNNNNTGGTANNNNNNAACGTTGCCATCGTTGGGCCCCCGGTTCGATTCCGNNNNTGCGCAATGTTTTTTCCATCCCCAAGTATGGGAACTAAAATAGCTAAAAATAAGTATGAAGCTATATTTTTAAACCTATTTACAGTGCACAAATAAATAATATATCATAAATGACAC
>UWOPS05_217_3
TGAAAATAGGTTTTTTAGTGAGAACCGGAAGGTGTTACTTTCATGGTATATTCGTATATACTTTTATAATGTAATTTGAAGAGCTCCGTTCATAAAAATTGTCATTCTGGGCTTCAAATGAATAAATAAACCCGAATGACAATGAAATCTCGAAATTATAATAGTGGTACCTAGTGTAGTAAGTATAAAGNNNNNNTCTCTGTTGTATCNCNNNNNNNNNNNCCTCA-GT-NNNNNNNTACATCATCCTAAACGTNNNTAAAACACATATGNNANNNNNTTANNNNNNNNCNNNNNNNNNNNNNNNNNNGANNNNNNAACNNNGNNNNNNNNNNNTNNNNTANNNNNNNNNNNNNNNNNNNNNNNNNNNNNNNNN--------------------------------------------------------------------------------------------------------------------------------------------------------------------------------------------------------------------------------------------------------------------------------------------------------------------------------------------------------------------------------------------------------------------------------------------------------------------------------------------------------------------------------------------------------------------------------------------------------------------------------------------------------------------NNNNNNNNNNNNNNNNNNNNNNNNNNNNNnnnnnnnnnnnnnnnnnnnnnnnnnnnnnnnnnnnnnnnnnnnnnnnnnnnnnnnnnnnnnnnnnnnnnnnnnnnnnnnnnNNNNNNNNNNNNNNNNNNNNNNNNNNNNNNNNN-NNNNNNNNNNNNNNNNNNNNCTTCCCTAAGACTGTTNATATNNNNNNNGTCAANNNNNNNNNNNNNNNNNNNNNNNGTNNNNNNNNNATCNCATACAAATAACAAGCGCAAGTGNNNTAGTGNTAAAATCCAACGTTGCCATCGTNGGGCCCCCGGTTCGATTCCGGGCTTGCGCAATGTTTTTNCCATCCCCAAGTATGGGAACTAAAATAGCTAAAAATAAGTATGAAGCTATATTTTTAAACCTATTTACAGTGCACAAATAAATAATATATCATAAATGACAC
>UWOPS05_227_2
nnnnnnnnnnnnnnnnnnnnnnnnnnnnnnnnnnnnnnnnnnnnnnnnnnnnnnnnnnnnnnnnnnnnnnnnnnnnnnnnnnnnnnnnnnnnnnnnnnnnnnnnnnnnnnnnnnnnnnnnnnnnnnnnnnnnnnnnnnnnnnnnnnnnnnnnnnnnnnnnnnnnnnnnnnnnnnnnnnnnnnnnnnnnnnnnnnnnnnnnnnnnnnnnnnnnnnnnnnnnnnnnnnnnnnnnnnnnnnnnnnnnnnnnnnnnnnnnnnnnnnnnnnnnnnnnnnnnnnnnnnnnnnnnnnnnnnnnnnnnnnnnnnnnnnnnnnnnnnnnnnnnnnnnnnnnnnnnnnnnnnnnnnnnnnnnnnnnnnnnnnnnnnnnnnnnnnnnnnnnnnnnnnnnnnnnnnnnnnnnnnnnnnnnnnnnnnnnnnnnnnnnnnnnnnnnnnnnnnnnnnnnnnnnnnnnnnnnnnnnnnnnnnnnnnnnnnnnnnnnnnnnnnnnnnnnnnnnnnnnnnnnnnnnnnnnnnnnnnnnnnnnnnnnnnnnnnnnnnnnnnnnnnnnnnnnnnnnnnnnnnnnnnnnnnnnnnnnnnnnnnnnnnnnnnnnnnnnnnnnnnnnnnnnnnnnnnnnnnnnnnnnnnnnnnnnnnnnnnnnnnnnnnnnnnnnnnnnnnnnnnnnnnnnnnnnnnnnnnnnnnnnnnnnnnnnnnnnnnnnnnnnnnnnnnnnnnnnnnnnnnnnnnnnnnnnnnnnnnnnnnnnnnnnnnnnnnnnnnnnnnnnnnnnnnnnnnnnnnnnnnnnnnnnnnnnnnnnnnnnnnnnnnnnnnnnnnnnnnnnnnnnnnnnnnnnnnnnnnnnnnnnnnnnnnnnnnnnnnnnnnnnnnnnnnnnnnnnnnnnnnnnnnnnnnnnnnnnnnnnnnnnnnnnnnnnnnnnnnnnnnnnnnnnnnnnnnnnnnnnnnnnnnnnnnnnnnnnnnnnnnnnnnnnnnnnnnnnnnnnnnnnnnnnnnnnnnnnnnnnnnnnnnnnnnnnnnnnnnnnnnnnnnnnnnnnnnnnnnnnnnnnnnnnnnnnnnnnnnnnnnnnnnnnnnnnnnnnnnnnnnnnnnnnnnnnnnnnnnnnnnnnnnnnnnNNNNNNNNNNNNNNNNNNNNNNNNNNNNNNNNNNNNNNNNNNNNNNNNNNNNNACNGNNNNNNNNNNNNNNNNNNNNNNNNNNNNNNNNNNNNNNNNNNNNNNCAANNNNNNNNNNNNNNNNCAAGCCCGTNATACAANNNNNNCATACAANTAACAAGCGCAAGNNNTTTAGTGGTAAANTCCAACGTTGCCATCGTNGGGCCCCCGGTTCGATNCCGGGCTTGCGCAATGTTTTTNNNNNNNNNAAGTATGGNAACTAAAATAGCTAAAAATAAGTATGAAGCTATATTTTTAAACCTATTTACAGTGCACAAATAAATAATATATCATAAATGACAC
>UWOPS83_787_3
NNNNNNTANNNNNTTTAGNNNNNNNNNNNNNNNNNNNNNNNCANNNNNNNNNNNNNNNNNNNNNNNNNNNNNNNNNNNNNNNNNNNNNNNNNNNNNNNNNNNNNNNNNNNNNNNNNNNNNNNNNNNNNNNNNNNNNNNNNNNNNnnnnnnnnnnnnnnnnnnnnnnnnnnnnnnnnnnnnnnnnnnnnnnnnnnnnnnnnnnnnnnnnnnnnnnnnnnnnnnnnnnnnnN-NNNNNNNNNNNNNNNNNNNNNCGNNNNNNNNNNNNNNNNNAAACANNNNNNCAGCAAAACGAACAGAATGANNANNNNNNANNNNNNACTCTGCNNNNNNNNNNNNNNNNNNNNNNNNGNNNNNNTNNNTGNANNNNTGGTTTA--------------------------------------------------------------------------------------------------------------------------------------------------------------------------------------------------------------------------------------------------------------------------------------------------------------------------------------------------------------------------------------------------------------------------------------------------------------------------------------------------------------------------------------------------------------------------------------------------------------------------------------------------------------------GATNNNAGATTCCGNNNNNNNNNNATTT------------------------------------------------------AGTATGATNNNNNTTTTATATAATATATAGGATAAGTAAGATCNNNTGAATCAANNNGATAAACCGTTTTGACAACTGGTTACTTCCNNNAGACTGTTTATAGTAGGATTGTCAAGAACCTTGGCNNNNNNNNNNNGCATGATGCAATAAACTCATATAAATAACAAGCGNNAGTGGTTTAGTGGTAAAATCCAACGTTGCCATCGTTGGGCCCCCGGTNCGATTCCGGGCTTGCGCAATGTTTTTTCCATCCCCAAGTATGGNAACTAAAATAGCTAAAAATAAGTATGAAGCTATATTTTTAAACNTATTTACAGTGCACAAATAAATAATATATCATAAATGACAC
>UWOPS87_2421
NNNNNNNNNNNNNNNNNNNNNNNNNNNNNNNNNNNNNNNNNNNNNNNNNNNNNNNNNNNNNNNNNNNNNNNNNNNNNNNNNNNNNNNNNNNNNNNNNNNNNNNNNNNNNNNNNNNNNNNNNNNNNNNNNNNNNNNNNNNN-NNNNNNNNNNNNNNNNNNN-NNNNNNNNNNNNNNNNNnnnnnnnnnnnnnnnnnnnnnnnnnnnnnnnnnnnnnnnnnnnnnnnnnnnnnnnnnnnnnnnnnnnnnnnnnnnnnnnnnnnnnnnnnnnnnnnnnnnnnnnnnnnnnnnnnnnnnnnnnnnnnnnnnnnnnnnnnnnnnnnnnnnnnnnnnnnnnnnnnnnnnnnnnnnnnnnnnnnnnnnnnnnnnnnnnnnnnnnnnnnnnnnnnnnnnnnnnnnnnnnnnnnnnnnnnnnnnnnnnnnnnnnnnnnnnnnnnnnnnnnnnnnnnnnnnnnnnnnnnnnnnnnnnnnnnnnnnnnnnnnnnnnnnnnnnnnnnnnnnnnnnnnnnnnnnnnnnnnnnnnnnnnnnnnnnnnnnnnnnnnnnnnnnnnnnnnnnnnnnnnnnnnnnnnnnnnnnnnnnnnnnnnnnnnnnnnnnnnnnnnnnnnnnnnnnnnnnnnnnnnnnnnnnnnnnnnnnnnnnnnnnnnnnnnnnnnnnnnnnnnnnnnnnnnnnnnnnnnnnnnnnnnnnnnnnnnnnnnnnnnnnnnnnnnnnnnnnnnnnnnnnnnnnnnnnnnnnnnnnnnnnnnnnnnnnnnnnnnnnnnnnnnnnnnnnnnnnnnnnnnnnnnnnnnnnnnnnnnnnnnnnnnnnnnnnnnnnnnnnnnnnnnnnnnnnnnnnnnnnnnnnnnnnnnnnnnnnnnnnnnnnnnnnnnnnnnnnnnnnnnnnnnnnnnnnnnnnnnnnnnnnnnnnnnnnnnnnnnnnnnnnnnnnnnnnnnnnnnnnnnnnnnnnnnnnnnnnnnnnnnnnnnnnnnnnnnnnnnnnnnnnnnnnnnnnnnnnnnnnnnnnnnnnnnnnnnnnnnnnnnnnnnnnnnnnnnnnnnnnnnnnnnnnnCCCTAGCTTTCATCATACAGATAATATATAGACGATAGTGGATTTTATTCCAC-GTATGATCCATATTTTATATAATATATAGGATAAGTAAGATCCCGTGAATCAAGCTGATAAACCGTTTTGACAACTGGTTACTTCCCTAAGACTGTTTATATTAGGATTGTCAAGAACCTTGACATTACCCAATTGCATGATGAAATAATCTCATATAAATAACAAGCGCAAGTGGTTTAGTGGTAAAATCCAACGTTGCCATCGTTGGGCCCCCGGTTCGATTCCGGGCTTGCGCAATGTTTTTTCCATCCCCAAGTATGGGAACTAAAATAGCTAAAAATAAGTATGAAGTTATATTTTTAAACCTATTTACAGTGTACAAATAAATAATATATCATAAATGACAC
>W303
TGAAAATAGGTTTTTTAGTGAGAACCGGAAGNTGTTACTTTCATGGTATATTCGTATATACTTTTATAATGTAATTTGAAGAGCTCCGTTCATAAAAATTGTCATTCTGGGCTTCAAATGAATAAATAANCCCGAATGACANTGAAATCTCGAAATTATAATAGTGGTACCTAGTGTAGTAAGTATAAAGGAACCTTCTCTGTTGTATCTCAGAATGGGATACCTCA-GT-ATGACAATACATCATCCTAAACGTTCATAAAACACATATGAAACAACCTTACAGCAAAACGAACAGAATGAGCAACATGAAAATAAAACTCTGCCTNCCTTAGCTAACCTACTCTAACGTATAAGTATCTGAACAATTGGTTTAG--------------------------------------------------------------------------------------------------------------------------------------------------------------------------------------------------------------------------------------------------------------------------------------------------------------------------------------------------------------------------------------------------------------------------------------------------------------------------------------------------------------------------------------------------------------------------------------------------------------------------------------------------------------------ATCCAAGATTCCGCGCTTCCACCATTTA-----------------------------------------------------G-TATGATCCATATTTTATATAATATATAGGATAAGTAAGATCCCGTGAATCAAGCTGATNNNCCGTTNTGACAACTGNTTACTTCCCTNNGACTGTTTATATTAGGATTGTCAAGAACCTTGACATTACCCCATTGCATGATGNNNTAATCTCATATAAATAACAAGCGCAAGTGNNNNNNNNNNNNNNNNNNNNGTTGCCATCGTTGGGNNNNNNNNNNNNNNNNNNNNNNGCNNNNNNNNNNNNNNNNNNNNNNGTATGGGAACTAAAATAGCTAAAAATAAGTATGAAGTTATATTTTTAAACCTATTTNCNGTGNNCNAATAAATAATATATCNTAAATGACNC
>Y12
nnnnnnnnnnnnnnnnnnnnnnnnnnnnnnnnnnnnnnnnnnnnnnnnnnnnnnnnnnnnnnnnnnnnnnnnnnnnnnnnnnnnnnnNNNNNNNNNNNNNNNNNNNCTGGGNNNNNNNNNNNNAAATAAACCCGNNNNACANTGAAATCTCGNNNNNNNNANNNNNNNNNNNNNNNNNNNNNGTATAAAGGANNNNNNNNNNTTGTNNNNNNGNNTGAGATNNNNNNNNN-NNNACNNNNNNNNANNNTAAACGTTNNNNNNACANNNATGAAATAACCTTACAGCAAAACGAACAGAATGAGCAACATGANNATAAAACTCTGCCTTCCTTNGCTAACCTACTCTAACGTATANGNATCTGAACAATTGGTTTA--------------------------------------------------------------------------------------------------------------------------------------------------------------------------------------------------------------------------------------------------------------------------------------------------------------------------------------------------------------------------------------------------------------------------------------------------------------------------------------------------------------------------------------------------------------------------------------------------------------------------------------------------------------------GATCCAAGATTCCGCGCTTCCACCATTT------------------------------------------------------AGNNTGATCCATATTTTATATAATATATAGGATAAGTAAGATCCCGTGAATCAAGCNNNTAAACCGTTTTGACAACTGGNNACTTCCCNAAGACTGTTTATAGTAGGANNGTCAANNNNCTTGGCNNNNNNNNNNNGCATGATGCAATAATCTCATATAAATAACAAGCGCAAGTGGTTTAGTGGTAAAATCCAACGTTGCCATCGTTGGGCCCCCGGTTNNNTTNNNNGCTTGCGCAATGTTTTTTCCATCCCCAAGTATNNNNNNNNAAATAGCTAAAAATAANNANNNNNNNNTATTTTTAAACCTATTTACANTGCANNNNNNNATAATATATCATAAATGACNN
>Y55
TGAAAATAGGTTTTTTAATGAGAACCGGAAGGTGTTACTTTCATGGTATATTCGTATATACTTTTATAATGTAATTTGAAGAGCTCCGTTCATAAAAATTGTCATTCTGGGCTTCAAATGAATAAATAAACCCGAATGACAATGAAATCTCGAAATTATAATAGTGGTACCTAGTGTAGTAAGTATAAAGGAACCTTCTCTGTTGTATCTCAGAATGAGATACCTCA-TTTATGACAATACATCATCCTAAACGTTCATAAAACACATATGAAACAACCTTACAGCAAAACGAACAGAATGAGCAACATGAAAATAAAACTCTGCCTTCCTTAGCTAACCTACTCTAACGTATAAGTATCTGAACANNNNNNNNN---------------------------------------------------------------------------------------------------------------------------------------------------------------------------------------------------------------------------------------------------------------------------------------------------------------------------------------------------------------------------------------------------------------------------------------------------------------------------------------------------------------------------------------------------------------------------------------------------------------------------------------------------------------------------NNN-NN----------------nnnnnnnnnnnnnnnnnnnnnnnnnnnnnnnnnnnnnnnnnnnnnnnnnnnnnnnnNNNNNNNNNNNNNN-NNNNNNNNNNNNGNTAANTAAGATNCCGTGAANCANGNTGNNANACCGTTTNGANCANNGGTTACTTCCCTAAGACTGTTTATANTNGGATTGNNNNNNNNNNTGGNNNNNNNNNATTGCATGATGCAATAATCTCATATAAANAACAAGCGCAAGTGGTTTAGTGNNNNNNNNNNNNNNNGNNATCGNNNNGCCCCCGGTTCGATTCCGGGCTTGCGCAATGTTTTT-CCATCCCCAAGTATGGGAACTAAAATAGCTAAAAATAAGTATGAAGCTATATTTTNAANNNNATTTACAGTGCACAAATAAATAATATATCATAAATGACAC
>Y9
TGAAAATAGGTTTTTTAGTGAGAACCGGAAGGTGTTACTTTCATGGTATATTCGTATATACTTTTATAATGTAATTTGAAGAGCTCCGTTCATAAAAATTGTCATTCTGGGCTTCAAATGAATAAATAAACCCGAATGACAATGAAATCTCGAAATTATAATAGTGGTACCTAGTGTAGTAAGTATAAAGGAACCTTCTCTGTTGTATCTCAGAATGAGATACCTCA-TTTATGACAATACATCATCCTAAACGTTCATAAAACACATATGAAACAACCTTACAGCAAAACGAACAGAANNNNNNACNNGAAAATAAAACTNNNCCNTNCNNNNNNNACCTNNNNNAACGTATAAGTATCTGAACAATTGGNNNNN--------------------------------------------------------------------------------------------------------------------------------------------------------------------------------------------------------------------------------------------------------------------------------------------------------------------------------------------------------------------------------------------------------------------------------------------------------------------------------------------------------------------------------------------------------------------------------------------------------------------------------------------------------------------NNCNNNNNNTCCGCGCTTCCACCANNN------------------------------------------------------NNNNTGANNNANNNNNTNNNNNNNNNNTAGGANNNNNNNNNNNNNNNNNNNNNNNNNNNNNNNNNNNNNNNNNNNNNNNNNNNNNNCCGNNNNNNNNNNNNNNNNNNNNNNNNNNNNNNNNNNNNNNnnnnnnnnnnnnnnnnnnnnnnnnnnnnnnnnnnnnnnnnnnnnnnnnnnnnnnnnnnnNNNNNNNNNNNNNNNNNNNNNNNNNNNNNNN-NNNNNNNNNNNNNNNNNNNNNNNNNNNNNNNNNNNNNNNNNNNNNNN-NNNNNNNNNNNNNNNNNNNNNNNNNNNNNNNNNNNN-NNNNNNNNNNNNNNNNNNNNNNNNNNNNNNNNNNNNNNNNNNNNNN
>YIIc17_E5
nnnnnnnnnnnnnnnnnnnnnnnnnnnnnnnnnnnnnnnnnnnnnnnnnnnnnnnnnnnnnnnnnnnnnnnnnnnnnnnnnnnnnnnnnnnnnnnnnnnnnnnnnnnnnnnnnnnnnnnnnnnnnnnnnnnnnnnnnnnnnnnnnnnnnnnnnnnnnnnnnnnnnnnnnnnnnnnnnnnnnnnnnnnnnnnnnnnnnnnnnnnnnnnnnnnnnnnnnnnnnnnnnnnnnnnnnnnnnnnnnnnnnnnnnnnnnnnnnnnnnnnnnnnnnnnnnnnnnnnnnnnnnnnnnnnnnnnnnnnnnnnnnnnnnnnnnnnnnnnnnnnnnnnnnnnnnnnnnnnnnnnnnnnnnnnnnnnnnnnnnnnnnnnnnnnnnnnnnnnnnnnnnnnnnnnnnnnnnnnnnnnnnnnnnnnnnnnnnnnnnnnnnnnnnnnnnnnnnnnnnnnnnnnnnnnnnnnnnnnnnnnnnnnnnnnnnnnnnnnnnnnnnnnnnnnnnnnnnnnnnnnnnnnnnnnnnnnnnnnnnnnnnnnnnnnnnnnnnnnnnnnnnnnnnnnnnnnnnnnnnnnnnnnnnnnnnnnnnnnnnnnnnnnnnnnnnnnnnnnnnnnnnnnnnnnnnnnnnnnnnnnnnnnnnnnnnnnnnnnnnnnnnnnnnnnnnnnnnnnnnnnnnnnnnnnnnnnnnnnnnnnnnnnnnnnnnnnnnnnnnnnnnnnnnnnnnnnnnnnnnnnnnnnnnnnnnnnnnnnnnnnnnnnnnnnnnnnnnnnnnnnnnnnnnnnnnnnnnnnnnnnnnnnnnnnnnnnnnnnnnnnnnnnnnnnnnnnnnnnnnnnnnnnnnnnnnnnnnnnnnnnnnnnnnnnnnnnnnnnnnnnnnnnnnnnnnnnnnnnnnnnnnnnnnnnnnnnnnnnnnnnnnnnnnnnnnnnnnnnnnnnnnnnnnnnnnnnnnnnnnnnnnnnnnnnnnnnnnnnnnnnnnnnnnnnnnnnnnnnnnnnnnnnnnnnnnnnnnnnnnnnnnnnnnnnnnnnnnnnnnnnnnnnnnnnnnnnnnnnnnnnnnnnnnnnnnnnnnnnnnnnnnnnnnnnnnnnnnnnnnnnnnnnnnnnnnnnnnnnnnnnnnnnnnnnnnnnnnnnnnnnnnnnnnnnnnnnnnnnnnnnnnnnnnnnnnnnnnnnnnnnnnnnnnnnnnnnnnnnnnnnnnnnnnnnnnnnnnnnnnnnnnnnnnnnnnnnnnnnnnnnnnnnnnnnnnnnnnnnnnnnnnnnnnnnnnnnnnnnnnnnnnnnnnnnnnnnnnnnnnnnnnnnnnnnnnnnnnnnnnnnnnnnnnnnnnnnnnnnnnnnnnnnnnnnnnnnnnnnnnnnnnnnnnnnnnnnnnnnnnnnnnnnnnnnnnnnnnnnnnnnnnnnnnnnnnnnnnnnnnnnnnnnnnnnnnnnnnnnnnnnnnnnnnnnnnnnnnnnnnnnnnnnnnn
>YJM789
TGAAAATAGGTTTTTTAGTGAGAACCGGAAGGTGTTACTTTCATGGTATATTCGTATATACTTTTATAATGTAATTTGAAGAGCTCCGTTCATAAAAATTGTCATTCTGGGCTTCAAATGAATAAATAAACCCGAATGACAATGAAATCTCGAAATTATAATAGTGGTACCTAGTGTAGTAAGTATAAAGGAACCTTCTCTGTTGTATCTCAGAATGGGATACCTCA-GT-ATGACAATACATCATCCTAAACGTTCATAAAACACATATGAAACAACCTTACAGCAAAACGAACAGAATGAGCAACATGAAAATAAAACTCTGCCTTCCTTAGCTAACCTACTCTAACGTATAAGTATCTGAACAATTGGTTTA--------------------------------------------------------------------------------------------------------------------------------------------------------------------------------------------------------------------------------------------------------------------------------------------------------------------------------------------------------------------------------------------------------------------------------------------------------------------------------------------------------------------------------------------------------------------------------------------------------------------------------------------------------------------GATCCAAGATTCCGCGCTTCCACCATTT------------------------------------------------------AGTATGATCCATATTTTATATAATATATAGGATAAGTAAGATCCCGTGAATCAAGCTGATAAACCGTTTTGACAACTGGTTACTTCCCTAAGACTGTTTATATTAGGATTGTCAAGAACCTTGACATTACCCAATTGCATGATGCAATAATCTCATATAAATAACAAGCGCAAGTGGTTTAGTGGTAAAATCCAACGTTGCCATCGTTGGGCCCCCGGTTCGATTCCGGGCTTGCGCAATGTTTTTTCCATCCCCAAGTATGGGAACTAAAATAGCTAAAAATAAGTATGAAGTTATATTTTTAAACCTATTTACAGTGTACAAATAAATAATATATCATAAATGACAC
>YJM975
TGAAAATAGGTTTTTTAGTGANNNNNNNNNNGTGTTACTTTCATGGTATATTCGTATATACTTTTATAATGTAATTTGAAGAGCTCCGTTCATAAAAATTGTCATTCTGGGCTTCAAATGAATAAATAAACCCGAATGACAATGAAATCTCGAAATTATAATAGTGGTACCTAGTGTAGTAAGTATAAAGNNNNNNTCTCTGTTGTATCTCAGAATGNNNNNNCTCA-GT-ATGACAATACATCATCCTAAACGTTCATAAAACACATATGAAACAACCTTACAGCAAAACGAACAGAATGAGCAACATGAAAATAAAACTCTGCCTTCCTTAGCTAACCTACTCTAACGTATAAGTATCTNNNNNNNNNGNNTNN--------------------------------------------------------------------------------------------------------------------------------------------------------------------------------------------------------------------------------------------------------------------------------------------------------------------------------------------------------------------------------------------------------------------------------------------------------------------------------------------------------------------------------------------------------------------------------------------------------------------------------------------------------------------NNNNNNNNNNCCGCGCTTCNNNNNNTT------------------------------------------------------AGTATGATNCATATTTTATATNNTATATANNNNNAGTAAGATCCCGTGAATCAAGCTGATAAACNNTTTTGACAACTGGTTACTTCCCTAAGACTGTTTATATTAGGATTGTCAAGAACCTTGACATTACCCAATTGCATGATGAANTAATCTCATATAAATAACAAGCGCAAGTGGTTTAGTGGTAAAATCCANCGTTGCCATCGTTGGGCCCCCGGTTCGATTCCGGGCTTGCGCANTGTTTTTTNCATCCCCNAGTATGGGAACTAAANTAGCTAAAAATANGTATGAAGNTATATTTTTAAACCTATTTACAGTGTACAAATAAATAATATATCATAANTGACAC
>YJM978
NNNNN-NNNNNNNNNNNNNNNNNNNNNNNNNNNNN-NNNNNNN-NNNNNNNNNNNNN-NNNNNNNNNNNNNNNNNNNNN-NNNNNNNNNNN-NNNNNNNNN-NNNNN-NNNNNNNNN-NNNNNN-NN-NNNNNNNNNNNN--NNNNNNNNNNNNNNNN-NNNNNnnnnnnnnnnnnnnnnnnnnnnnnnnnnnnnnnnnnnnnnnnnnnnnnnnnnnnnnnnnnnnnnnnnnnnnnnnnnnnnnnnnnnnnnnnnnnnnnnnnnnnnnnnnnnnnnnnnNNNNNNNNNN-NNNNNNNNNNNNNNNNNNNNNNNATAAAACNNNNNNNNNNNNNNNNNNNNNNNNNNNNNNNNNNNNNNNNNNNACANNNNNNNNN--------------------------------------------------------------------------------------------------------------------------------------------------------------------------------------------------------------------------------------------------------------------------------------------------------------------------------------------------------------------------------------------------------------------------------------------------------------------------------------------------------------------------------------------------------------------------------------------------------------------------------------------------------------------NNNCCAANNNTNNNNNNNNNNANNANNN------------------------------------------------------NNNNNNATNNNNNNNNNNNNNNNNNNNNNNNNNNNNNNANATCNNNNNAATCANGNNNNTAAANNNTTTTGACAANNGNNNNNNTCCNNNANNNNNNNTATNNNNNNNTNNNCAANANCNNNNNCNNTACCCANNNNCNNNNNNCAATAATCTCNNANNAATAACAAGCGCAANNNNNNNNNNNNNAAAATCCAACGTTGCCATCGTTNNNNCCCCGGTTNNNNTCCGGGCTTGCGCAATGTTTTTTCCATCCCCAAGTATNNNAANNNAAATAGCTAAAAATAANNNNNNAGTTATATTTTTAAACCTATTTACAGTGTACAAATAAATAATATATCATAAATGACAC
>YJM981
NNNNN-NNNNTTTNNNNNNGANNNNNNNNNNNNNTNNNNNNNNNNNNNNATTCGTATANNNNNNNNNNNNNNNNNTTGAAGANNNNNNNNNNNNNNAATTGTCATTCTGGGNNNNNNATGAATAAATAAACCCGNATGANNATGAAATCTCGAAATTANNNTAGTGGTACCTAGTGTAGTAAGTATAAAGGAACCTTCTCTGTTGTATCTCNGNATGGGATNNNNCA-GT-ATGACAATACATCATCCTAAACGTTCATAAAACACATATGAAACAACCTTACAGCAAAACGAACAGAATGAGCAACATGNNNNTAAAACTCTGCCTTCCTTAGCTAACCTACTCTAACGTATAAGTATCTGAACAATTGGTTTAG--------------------------------------------------------------------------------------------------------------------------------------------------------------------------------------------------------------------------------------------------------------------------------------------------------------------------------------------------------------------------------------------------------------------------------------------------------------------------------------------------------------------------------------------------------------------------------------------------------------------------------------------------------------------ATCCAAGATTCCGCGCTTCCACCATTT------------------------------------------------------AGTATGATCCATATTTTATATAATATATAGGATAAGTAAGATCCCGTGAATCAAGCTGATAAACCGTTTTGACAACTGGTTACTTCCCTAAGACTGTTTATATTAGGATTGTCAAGAACCTTGACATTACCCAATTGCATGATGAAATAATCTCATATAAATAACAAGCGCAAGTGGTTTAGTGGTAAAATCCAACGNNGCCATCGTTGGGCCCCCGGTTCGATTCCGGGCTTGCGCAATGTTTTTTCCATCCCNNNGTANNNNNNNNNNAATAGCTAAAAATAAGTATGNNGNNNTATTTTNNNNNNNNTTTANNNNNNNNNNNNNNATAATATATNNNNNNNNNNNN
>YPS128
TGAAAATAGGTTTTTTAGTGAGAACCGGAAGGTGTTACTTTCATGGTATATTCGTATATACTTTTATAATGTAATTTGAAGAGCTCCGTTCATAAAAANTGTCATTCTGGGCTTCAAATGAATAGATAAACCCGAATGACAATGAAATCTCGAAATTATAATAGTGGTACCTAGTGTAGTAAGTATAAAGGAACCTTCTCTGTTGTTTCTCAGAATGAGATACCTCATTT-ATGACAATACATCATCCTAAACGTTCNTAANNCACATATGANNNANNNNTNNAGCAANNNNNNNNGAATGANNNNNNTGANNNNNNAACTCTNNNNNNNNNNNNNNNNNNACTCTAACGTNNNNNNNNNNNNNNNNNNNNNNNNN--------------------------------------------------------------------------------------------------------------------------------------------------------------------------------------------------------------------------------------------------------------------------------------------------------------------------------------------------------------------------------------------------------------------------------------------------------------------------------------------------------------------------------------------------------------------------------------------------------------------------------------------------------------------NNNNNNNNNNNNNNNNNNNNNNNNNNN------------------------------------------------------NNNNNNNNNNNNNTNNNNNNNNNNNNNNNNNNNNNNNNNNNNNNNNNNNNNNNNNNNNNNNNNNNNNNNNNNNNNNNNNNNNNNNNNNNNNNNNNNNNNNNNNNNNNNNNNNNNNNNNNNNNNNNNNNNNNNNNNNNNNNNNNNNNNNNNNNNNNNNNNNNNNNNNNNNNnnnnnnnnnnnnnnnnnnnnnnnnnnnnnnnnnnnnnnnnnnnnnnnnnnnnnnnnnnnnnnnnnnnnnnnnnnnnnnnnnnnnnnnnnnnnnnnnnnnnnnnnnnnnnnnnnnnnnnnnnnnnnnnnnnnnnnnnnnnnnnnnnnnnnnnnnnnnnnnnnnnnnnnnnnnnnnnnnnn
>YPS606
NNNNNANNNNNNTTNNNNTGANNNNNNNNNNNNNNNNNNNNNNNNNNNNATNNNNNNNNNNNNNTATAATGNNNNNNNNNNNNNNNNNNNNATNNNNNNNNTNNNNNNNGGNNNNNNNNNNNNNNNNNNNNNCNNNNNNNNNNNNNNNNNNNNNNNNNNNNNNNNNNNNNNNNNNNNNNTAANNNNNAANNNNNNNTNNNNNNNNNNNNNNNNNNNNNNNNNNNNNNNNN-NNNNNNNNNNANNNNCNNNNNNNNNNNNAAANNNNNNNNNNNNNNNNNNNNNNNNNNNNNNNNNNNNNNNNNNNNNNNNNNNNNNNNNNNNNGNNNNNNNNNNNNNNNNNNNNNNNNNNTNNNNNNNNNNNNNNNNNNNNNNNNN--------------------------------------------------------------------------------------------------------------------------------------------------------------------------------------------------------------------------------------------------------------------------------------------------------------------------------------------------------------------------------------------------------------------------------------------------------------------------------------------------------------------------------------------------------------------------------------------------------------------------------------------------------------------NNNNNNNNNNNNNNNNNNNNNNNNNNN------------------------------------------------------NNNNNNNNNNNNNNNNNNNNNNNNNNNNNnnnnnnnnnnnnnnnnnnnnnnnnnnnnnnnnnnnnnnnnnnnnnnnnnnnnnnnnnnnnnnnnnnnnnnnnnnnnnnnnnnnnnnnnnnnnnnnnnnnnnnnnnnnnnnnnnnnnnnnnnnnnnnnnnnnnnnnnnnnnnnnnnnnnnnnnnnnnnnnnnnnnnnnnnnnnnNNNNN-NNNNNNNNNNN-NNNNNNNNNNNNNNNNNNNNNNNNNNNNNNNNNNNNNNNNNNNNNNNNNNNNNNNNNNNNNNNNNNNNNNNNNNNNNNNNNNNNNNNNNNNNNNNNNNNNNNNNNNNNNNNNNNNNNNNNNNNNNNNNN
>YS2
nnnnnnnnnnnnnnnnnnnnnnnnnnnnnnnnnnnnnnnnnnnnnnnnnnnnnnnnnnnnnnnnnnnnnnnnnnnnnnnnnnnnnnnnnnnnnnnnnnnnnnnnnnnnnnnnnnnnnnnnnnnnnnnnnnnnnnnnnnnnnnnnnnnnnnnnnnnnnnnnnnnnnnnnnnnnnnnnnnnnnnnnnnnnnnnnnnnnnnnnnnnnnnnnnnnnnnnnnnnnnnnnnnnnnnnnnnnnnnnnnnnnnnnnnnnnnnnnnnnnnnnNNNNNNNNNNNNNNNNNNNNNNNNNAACGAACAGNNNGAGCAACNNNNNNATAAAANNNNNNNNNNNNNNNNNNNNNNNNNNNNNNNNNNNNNNNNNTGNANNNNNNGNNNN--------------------------------------------------------------------------------------------------------------------------------------------------------------------------------------------------------------------------------------------------------------------------------------------------------------------------------------------------------------------------------------------------------------------------------------------------------------------------------------------------------------------------------------------------------------------------------------------------------------------------------------------------------------------NNNNCNNGATGCCGCGNNNNCANNNNNN------------------------------------------------------NNNNNNATCCATATTTTATATAATATATAGGATAAGTAAGATCCCGTGAATCAAGCTGATAAACCGTTTTGACAACTGGTTACTTCCCTAAGACTGTTTATATTAGGATTGTCAAGAACCTTGACATTACCCAATTGCATGATGCAATAATCTCATATAAATAACAAGCGCAAGTGGTTTAGTGGTAAAATCCAACGTTGCCATCGTTGGGCCCCCGGTTCGATTCCGGGCTTGCGCAATGTTTTTTCCATCCCCAAGTATGGGAACTAAAATAGCTAAAAATAAGTATGAAGTTATATTTTTAAACCTATTTACAGTGTACAAATAAATAATATATCATAAATGACAC
>YS4
TGAAAATAGGTTTTTTAGTGAGAACCGGAAGGTGTTACTTTCATGGTATATTCGTATATACTTTTATAANNNNNNTTNNNGAGCTCCGTTNNNNNNAATTGTCATTCTGGGCTTCANNNNNATANNNNNNCCCGANNNNNNNNNNNNTCTCGAAATTANNNNNNNNNNNNNNNNNNNNNNNNNNNNNNNGGAACNNNNNNNNNNNNNNNNNNGANNNNNNNNNNNNNnnnnnnnnnnnnnnnnnnnnnnnnnnnnnnnnnnnnnnnnnnnnnnnnnnnnnnnnnnnnnnnnnnnnnnnnnnnnnnnnnnnnnnnnnnnnnnnnnnnnnnnnnnnnnnnnnnnnnnnnnnnnnnnnnnnnnnnnnnnnnnnnnnnnnnnnnnnnnnnnnnnnnnnnnnnnnnnnnnnnnnnnnnnnnnnnnnnnnnnnnnnnnnnnnnnnnnnnnnnnnnnnnnnnnnnnnnnnnnnnnnnnnnnnnnnnnnnnnnnnnnnnnnnnnnnnnnnnnnnnnnnnnnnnnnnnnnnnnnnnnnnnnnnnnnnnnnnnnnnnnnnnnnnnnnnnnnnnnnnnnnnnnnnnnnnnnnnnnnnnnnnnnnnnnnnnnnnnnnnnnnnnnnnnnnnnnnnnnnnnnnnnnnnnnnnnnnnnnnnnnnnnnnnnnnnnnnnnnnnnnnnnnnnnnnnnnnnnnnnnnnnnnnnnnnnnnnnnnnnnnnnnnnnnnnnnnnnnnnnnnnnnnnnnnnnnnnnnnnnnnnnnnnnnnnnnnnnnnnnnnnnnnnnnnnnnnnnnnnnnnnnnnnnnnnnnnnnnnnnnnnnnnnnnnnnnnnnnnnnnnnnnnnnnnnnnnnnnnnnnnnnnnnnnnnnnnnnnnnnnnnnnnnnnnnnnnnnnnnnnnnnnnnnnnnnnnnnnnnnnnnnnnnnnnnnnnnnnnnnnnnnnnnnnnnnnnnnnnnnnnnnnnnnnnnnnnnnnnnnnnnnnnnnnnnnnnnnnnnnnnnnnnnnnnnnnnnnnnnnnnnnnnnnnnnnnnnnnnnnnnnnnnnnnnnnnnnnnnnnnnnnnnnnnnnnnnnnnnnnnnnnnnnnnnnnnnnnnnnnnnnnnnnnnnnnnnnnnnnnnnnnnnnnnnnnnnnnnnnnnnnnnnnnnnnnnnnnnnnnnnnnnnnnnnnnnnnnnnnnnnnnnnnnnnnnnnnnnnnnnnnnnnnnnnnnnnnnnnnnnnnnnnnnnnnnnnnnnnnnnnnnnnnnnnnnnnnnnnnnnnnnnnnnnnnnnnnnnnnnnnnnnnnnnnnnnnnnnnnnnnnnnnnnnnnnnnnnnnnnnnnnnnnnnnnnnnnnnnnnnnnnnnnnnnnnnnnnnnnnnnnnnnnnnnnnnnnnnnnnnnnnnnnnnnnnnnnnnnnnnnnnnnnnnnnnnnnnnnnnnnnnnnnnnnnnnnnnnnnnnnnnnnnnnnnnnnnnnnnnnnnn
>YS9
nnnnnnnnnnnnnnnnnnnnnnnnnnnnnnnnnnnnnnnnnnnnnnnnnnnnnnnnnnnnnNNNNNNN-NNNNNNTTGAAGAGCTNNNNNNNNNNNAATTNNNNNNCTGGGCNNNNNNTGAATAAATAAACCCGAATGACAATGAAANNNNNAANNNNNNNNAGTGGTNNNNNNNNNAGTAAGTATAAAGGANNNNNNNNNNTNNNNNNNNNNNATGAGATANCNNN-NN-NNNACAATACATCATCCTAAACGTTCATAAAACACATATGAAACAACCTTACAGCAAAACGAACAGAATGAGCAACATGAAAATAAAACTCTGCCTTCCTTAGCTAACCTACTCTAACGTATAAGTATCTGAACAATTGGTTTA--------------------------------------------------------------------------------------------------------------------------------------------------------------------------------------------------------------------------------------------------------------------------------------------------------------------------------------------------------------------------------------------------------------------------------------------------------------------------------------------------------------------------------------------------------------------------------------------------------------------------------------------------------------------GATCCAAGATTCCGCGCTTCCACCATTT------------------------------------------------------AGTATGATCCATATTTTATATAATATATAGGATAAGTAAGATCCCGTGAATCAAGCTGATAAACCGTTTTGACAACTGGTTACTTCCCGAAGACTGTTTATAGTAGGATTGTCAAGAACCTTGGCNNNNNNNNNNNGCATGATGCAATAATCTCATATAAATAACAAGCGCAAGTGGTTTAGTGGTAAAATCCAACGTTGCCATCGTTGGGCCCCCGGTTCGNTTCCGGGCTTGCGCAATGTTTTTTCCATCCCCAAGTATGGGAACTAAAATANCTAAAAATAANNNNNNNNNNNNNTTTTTAAACCTATTTACAGTGCANNAATAAATAATATATNNTAAATGACNN
